# Supplementary material for: Compositional Data Analysis of Periodontal Disease Microbial Communities
Source: Front Microbiol. 2021 May 17;12:617949. doi: 10.3389/fmicb.2021.617949 (PMC8165185; doi:10.3389/fmicb.2021.617949)
Supplement: Supplementary Figure 1 — NMDS ordination plots showing clustering of PT samples by pocket depth. Columns correspond to dataset type; 16S, Cytokine, and Metagenomic datasets are columns one, two, and three, respectively (n = 60, 104, and 22). [file Data_Sheet_2.ZIP › Supplemental Figures and Tables/Supplementary_Table_1.csv]

	Eigen centrality for gingivitis network generated from PT datasets comparing 16S and cytokines
Pelomonas	1
Thermoanaerobacterium	0.997772518
Aeribacillus	0.940376123
Ralstonia	0.650191168
Catonella	1.57E-07
Selenomonas	9.44E-08
Schwartzia	7.39E-08
[TNFα] pg/mL	7.36E-08
Parvimonas	7.19E-08
IL6/IL10	6.48E-08
[IL-10] pg/mL	6.46E-08
Olsenella	6.22E-08
Lachnoanaerobaculum	6.15E-08
Shuttleworthia	5.59E-08
Treponema	3.14E-08
Granulicatella	2.73E-08
Leptotrichia	1.84E-08
Dialister	1.24E-08
Scardovia	8.69E-09
Megasphaera	5.06E-09
Fusobacterium	4.76E-09
Aggregatibacter	1.91E-09
[cTnI] pg/mL	1.91E-09
Filifactor	1.34E-09
[IFNɣ] pg/mL	1.34E-09
Moryella	1.34E-09
Rothia	1.34E-09
TG5	1.34E-09
Paludibacter	1.34E-09
Abiotrophia	1.34E-09
Blvii28	1.34E-09
Bulleidia	1.34E-09
Campylobacter	1.34E-09
Capnocytophaga	1.34E-09
Desulfobulbus	1.34E-09
Gemella	1.34E-09
Hylemonella	1.34E-09
Johnsonella	1.34E-09
Kingella	1.34E-09
Lautropia	1.34E-09
Oribacterium	1.34E-09
Peptococcus	1.20E-09
Porphyromonas	1.20E-09
Slackia	0
[IL-1β] pg/mL	0
[Prevotella]	0
Veillonella	0
Propionivibrio	0
Cardiobacterium	0
Corynebacterium	0
Haemophilus	0
Prevotella	0
Eikenella	0
Tannerella	0
[CRP] mg/L	0
[IL-6] pg/mL	0
