# Supplementary material for: Compositional Data Analysis of Periodontal Disease Microbial Communities
Source: Front Microbiol. 2021 May 17;12:617949. doi: 10.3389/fmicb.2021.617949 (PMC8165185; doi:10.3389/fmicb.2021.617949)
Supplement: Supplementary Figure 1 — NMDS ordination plots showing clustering of PT samples by pocket depth. Columns correspond to dataset type; 16S, Cytokine, and Metagenomic datasets are columns one, two, and three, respectively (n = 60, 104, and 22). [file Data_Sheet_2.ZIP › Supplemental Figures and Tables/Supplementary_Table_2.csv]

	Eigen centrality for moderate disease severity network generated from PT datasets comparing 16S and cytokines
Treponema	1
Schwartzia	0.914682623
Fusobacterium	0.708702988
Parvimonas	0.427276091
[Prevotella]	0.404973278
Lachnoanaerobaculum	0.385348447
Tannerella	0.348075356
TG5	0.347004103
Selenomonas	0.33806434
Olsenella	0.326878363
Porphyromonas	0.304454331
Catonella	0.274835546
[CRP] mg/L	0.059681989
Oribacterium	0.044299496
[IL-6] pg/mL	0.024421347
IL6/IL10	0.019681942
Peptococcus	0.010571787
[IL-10] pg/mL	0.008813258
Cardiobacterium	0.007481731
Propionivibrio	0.007480785
Ralstonia	0.007400495
Aeribacillus	0.007400437
Moryella	0.006311903
Abiotrophia	0
Aggregatibacter	0
Blvii28	0
Bulleidia	0
Campylobacter	0
Capnocytophaga	0
Corynebacterium	0
Desulfobulbus	0
Dialister	0
Eikenella	0
Filifactor	0
Gemella	0
Granulicatella	0
Haemophilus	0
Hylemonella	0
Johnsonella	0
Kingella	0
Lautropia	0
Leptotrichia	0
Megasphaera	0
Paludibacter	0
Pelomonas	0
Prevotella	0
Rothia	0
Scardovia	0
Shuttleworthia	0
Slackia	0
Thermoanaerobacterium	0
Veillonella	0
[cTnI] pg/mL	0
[TNFα] pg/mL	0
[IFNɣ] pg/mL	0
[IL-1β] pg/mL	0
