# Supplementary material for: Compositional Data Analysis of Periodontal Disease Microbial Communities
Source: Front Microbiol. 2021 May 17;12:617949. doi: 10.3389/fmicb.2021.617949 (PMC8165185; doi:10.3389/fmicb.2021.617949)
Supplement: Supplementary Figure 1 — NMDS ordination plots showing clustering of PT samples by pocket depth. Columns correspond to dataset type; 16S, Cytokine, and Metagenomic datasets are columns one, two, and three, respectively (n = 60, 104, and 22). [file Data_Sheet_2.ZIP › Supplemental Figures and Tables/Supplementary_Table_3.csv]

	Eigen centrality for shallow pocket depth network generated from PT datasets comparing 16S and cytokines
Schwartzia	1
Treponema	0.972840616
[Prevotella]	0.590029472
Dialister	0.580564883
TG5	0.549872534
Parvimonas	0.493410919
Olsenella	0.432286811
Paludibacter	0.219722098
Tannerella	0.099952044
[CRP] mg/L	0.068697717
Leptotrichia	0.04001312
Selenomonas	0.030996726
Lachnoanaerobaculum	0.023646507
Filifactor	0.019661607
[IL-6] pg/mL	0.01730111
Campylobacter	0.017260923
Johnsonella	0.015616303
Peptococcus	0.011324068
Desulfobulbus	0.011300083
IL6/IL10	0.010513369
Porphyromonas	0.010084691
Capnocytophaga	0.006014167
Lautropia	0.005475794
Haemophilus	0.005475379
[cTnI] pg/mL	0.005413472
[IFNɣ] pg/mL	0.00539296
Gemella	0.005083521
[IL-1β] pg/mL	0.004832469
Cardiobacterium	0.00418939
Abiotrophia	0
Aeribacillus	0
Aggregatibacter	0
Blvii28	0
Bulleidia	0
Catonella	0
Corynebacterium	0
Eikenella	0
Fusobacterium	0
Granulicatella	0
Hylemonella	0
Kingella	0
Megasphaera	0
Moryella	0
Oribacterium	0
Pelomonas	0
Prevotella	0
Propionivibrio	0
Ralstonia	0
Rothia	0
Scardovia	0
Shuttleworthia	0
Slackia	0
Thermoanaerobacterium	0
Veillonella	0
[TNFα] pg/mL	0
[IL-10] pg/mL	0
