# Supplementary material for: Compositional Data Analysis of Periodontal Disease Microbial Communities
Source: Front Microbiol. 2021 May 17;12:617949. doi: 10.3389/fmicb.2021.617949 (PMC8165185; doi:10.3389/fmicb.2021.617949)
Supplement: Supplementary Figure 1 — NMDS ordination plots showing clustering of PT samples by pocket depth. Columns correspond to dataset type; 16S, Cytokine, and Metagenomic datasets are columns one, two, and three, respectively (n = 60, 104, and 22). [file Data_Sheet_2.ZIP › Supplemental Figures and Tables/Supplementary_Table_4.csv]

	Eigen centrality for deep pocket depth network generated from PT datasets comparing 16S and cytokines
Granulicatella	1
Veillonella	0.663388121
Gemella	0.44511301
Corynebacterium	0.285816398
Aggregatibacter	0.284009127
Lautropia	0.275473773
Eikenella	0.171398289
[IL-6] pg/mL	0.03993784
IL6/IL10	0.038768259
Capnocytophaga	0.033740856
[IL-10] pg/mL	0.009619087
Tannerella	0.006001305
Fusobacterium	0.002661851
[Prevotella]	0
Abiotrophia	0
Aeribacillus	0
Blvii28	0
Bulleidia	0
Campylobacter	0
Cardiobacterium	0
Catonella	0
Desulfobulbus	0
Dialister	0
Filifactor	0
Haemophilus	0
Hylemonella	0
Johnsonella	0
Kingella	0
Lachnoanaerobaculum	0
Leptotrichia	0
Megasphaera	0
Moryella	0
Olsenella	0
Oribacterium	0
Paludibacter	0
Parvimonas	0
Pelomonas	0
Peptococcus	0
Porphyromonas	0
Prevotella	0
Propionivibrio	0
Ralstonia	0
Rothia	0
Scardovia	0
Schwartzia	0
Selenomonas	0
Shuttleworthia	0
Slackia	0
TG5	0
Thermoanaerobacterium	0
Treponema	0
[CRP] mg/L	0
[cTnI] pg/mL	0
[TNFα] pg/mL	0
[IFNɣ] pg/mL	0
[IL-1β] pg/mL	0
