# Supplementary material for: Compositional Data Analysis of Periodontal Disease Microbial Communities
Source: Front Microbiol. 2021 May 17;12:617949. doi: 10.3389/fmicb.2021.617949 (PMC8165185; doi:10.3389/fmicb.2021.617949)
Supplement: Supplementary Figure 1 — NMDS ordination plots showing clustering of PT samples by pocket depth. Columns correspond to dataset type; 16S, Cytokine, and Metagenomic datasets are columns one, two, and three, respectively (n = 60, 104, and 22). [file Data_Sheet_2.ZIP › Supplemental Figures and Tables/Supplementary_Table_5.csv]

Eigen centrality for networks generated from SHT datasets comparing 16S for a combined dataset from A and C disease classes
Streptobacillus	1
Massilia	0.894382718
Methanobrevibacter	0.887907355
Aerococcus	0.881579393
Chryseobacterium	0.757830153
Arthrobacter	0.670826504
Methylobacillus	0.614551545
Micrococcus	0.596924233
Acholeplasma	0.514942569
Pedobacter	0.492263272
Paenibacillus	0.481939443
Blvii28	0.47194581
Odoribacter	0.373962057
Bacteroides	0.366509085
Actinobacillus	0.353960958
Gardnerella	0.310304488
Enterococcus	0.283552019
Sphingomonas	0.232135493
Sharpea	0.20654734
Comamonas	0.15259013
Gemella	0.15191774
Desulfomicrobium	0.144544503
Methylobacterium	0.073888808
Staphylococcus	0.038265728
Abiotrophia	0.029354908
Aggregatibacter	0.029354908
Alicyclobacillus	0.029354908
Bacillus	0.029354908
Bifidobacterium	0.029354908
Eikenella	0.029354908
Haemophilus	0.029354908
Johnsonella	0.029354908
Kingella	0.029354908
Lactobacillus	0.029354908
Lautropia	0.029354908
Megasphaera	0.029354908
Mycobacterium	0.029354908
Neisseria	0.029354908
Paludibacter	0.029354908
Peptococcus	0.029354908
Propionivibrio	0.029354908
Scardovia	0.029354908
Shuttleworthia	0.029354908
Slackia	0.029354908
Tannerella	0.029354908
Butyrivibrio	0.02248137
Olsenella	0.014874809
Granulicatella	0.008760552
Herbaspirillum	0.008604082
Pseudomonas	0.000462824
Sphingobium	0.000312623
Acinetobacter	0
Actinomyces	0
Atopobium	0
Bulleidia	0
Campylobacter	0
Capnocytophaga	0
Cardiobacterium	0
Catonella	0
Corynebacterium	0
Desulfobulbus	0
Desulfovibrio	0
Dialister	0
Filifactor	0
Fusobacterium	0
Lachnoanaerobaculum	0
Leptotrichia	0
Mogibacterium	0
Moryella	0
Mycoplasma	0
Oribacterium	0
Parvimonas	0
Peptostreptococcus	0
Porphyromonas	0
Prevotella	0
Pseudoramibacter_Eubacterium	0
Rothia	0
Rubrivivax	0
Schwartzia	0
Selenomonas	0
SHD-231	0
Streptococcus	0
TG5	0
Treponema	0
Veillonella	0
Wolinella	0
