# Supplementary material for: Compositional Data Analysis of Periodontal Disease Microbial Communities
Source: Front Microbiol. 2021 May 17;12:617949. doi: 10.3389/fmicb.2021.617949 (PMC8165185; doi:10.3389/fmicb.2021.617949)
Supplement: Supplementary Figure 1 — NMDS ordination plots showing clustering of PT samples by pocket depth. Columns correspond to dataset type; 16S, Cytokine, and Metagenomic datasets are columns one, two, and three, respectively (n = 60, 104, and 22). [file Data_Sheet_2.ZIP › Supplemental Figures and Tables/Supplementary_Table_6.csv]

Eigen centrality for networks generated from the SHT study comparing 16S for a combined dataset from samples with disease class 'A'
Aerococcus	1
Massilia	0.919849629
Gemella	0.792233233
Mycobacterium	0.787753637
Arthrobacter	0.760748082
Enterococcus	0.733217941
Micrococcus	0.643324513
Pedobacter	0.590539596
Methylobacillus	0.350096452
Blvii28	0.282749989
Staphylococcus	0.197263529
Slackia	0.150200024
Methylobacterium	0.148302011
Sphingomonas	0.142519954
Paenibacillus	0.117580364
Streptobacillus	0.096897668
Granulicatella	0.095972048
Actinobacillus	0.088673611
Wolinella	0.083980061
Gardnerella	0.083441595
Bifidobacterium	0.074507869
Comamonas	0.072258106
Chryseobacterium	0.067237913
Olsenella	0.014014373
Acholeplasma	0.008815431
Lactobacillus	0.008806611
Shuttleworthia	0.008382762
Scardovia	0.0082611
Abiotrophia	0.000938133
Acinetobacter	0.000938133
Alicyclobacillus	0.000938133
Atopobium	0.000938133
Bacillus	0.000938133
Bacteroides	0.000938133
Butyrivibrio	0.000938133
Catonella	0.000938133
Desulfomicrobium	0.000938133
Dialister	0.000938133
Eikenella	0.000938133
Haemophilus	0.000938133
Herbaspirillum	0.000938133
Johnsonella	0.000938133
Lautropia	0.000938133
Megasphaera	0.000938133
Mogibacterium	0.000938133
Moryella	0.000938133
Odoribacter	0.000938133
Oribacterium	0.000938133
Paludibacter	0.000938133
Parvimonas	0.000938133
Peptococcus	0.000938133
Propionivibrio	0.000938133
Pseudomonas	0.000938133
Sphingobium	0.000938133
Sharpea	2.02E-05
Methanobrevibacter	2.02E-05
Bulleidia	1.93E-05
Peptostreptococcus	1.93E-05
Actinomyces	0
Aggregatibacter	0
Campylobacter	0
Capnocytophaga	0
Cardiobacterium	0
Corynebacterium	0
Desulfobulbus	0
Desulfovibrio	0
Filifactor	0
Fusobacterium	0
Kingella	0
Lachnoanaerobaculum	0
Leptotrichia	0
Mycoplasma	0
Neisseria	0
Porphyromonas	0
Prevotella	0
Pseudoramibacter_Eubacterium	0
Rothia	0
Rubrivivax	0
Schwartzia	0
Selenomonas	0
SHD-231	0
Streptococcus	0
Tannerella	0
TG5	0
Treponema	0
Veillonella	0
