# Supplementary material for: Compositional Data Analysis of Periodontal Disease Microbial Communities
Source: Front Microbiol. 2021 May 17;12:617949. doi: 10.3389/fmicb.2021.617949 (PMC8165185; doi:10.3389/fmicb.2021.617949)
Supplement: Supplementary file 2 [file Data_Sheet_1.ZIP]

Archive with 8 entries (8 files):
- NetworkAnalysisRmdAndFiles/2020-07-12_16S_OTU_genus_clr_Tabl_zcomp.csv
- NetworkAnalysisRmdAndFiles/2020-07-12_cyto_clr_table_zcomp.csv
- NetworkAnalysisRmdAndFiles/2020-07-23_clorox_metab_clr_table_zcomp.csv
- NetworkAnalysisRmdAndFiles/2020-07-28_clorox_16S_OTU_genus_clr_Tabl_zcomp.csv
- NetworkAnalysisRmdAndFiles/2020-07-28_clorox_mappingfile.csv
- NetworkAnalysisRmdAndFiles/all76narch_map.txt.csv
- NetworkAnalysisRmdAndFiles/CLR_Network_Analysis.Rmd
- NetworkAnalysisRmdAndFiles/README_network.txt
