# Supplementary material for: Compositional Data Analysis of Periodontal Disease Microbial Communities
Source: Front Microbiol. 2021 May 17;12:617949. doi: 10.3389/fmicb.2021.617949 (PMC8165185; doi:10.3389/fmicb.2021.617949)
Supplement: Supplementary file 2 [file Data_Sheet_1.ZIP › NetworkAnalysisRmdAndFiles/2020-07-12_16S_OTU_genus_clr_Tabl_zcomp.csv]

	001A	001B	006A	006B	007A	007B	008A	008B	009A	009B	011A	012A	012B	013A	013B	015A	015B	016A	016B	019A	019B	020A	020B	022A	022B	023A	023B	024A	024B	025A	025B	029A	032A	032B	033A	033B	034A	035A	035B	038A	038B	039A	039B	040A	040B	043A	043B	045A	045B
[Prevotella]	-0.602810590473488	0.785277874778465	3.4279916244094	-0.144304585833644	-0.467086306239769	0.0579480215598769	4.01462379927668	6.61224440820084	4.99726586122571	3.81659767959449	5.28738890657541	1.75766626276796	3.88224987146292	2.70263224041918	-0.824051402929973	0.409633780182654	2.19627498931605	4.27612855296617	-0.362187969767318	3.94469792146816	2.16110114797295	0.235891612152989	-0.309721012200223	3.89978353293442	1.05037232365477	4.16344611688672	3.74005767662935	5.17914790245628	2.84146521195987	-1.1802554728256	-1.00281842226685	-0.759250305671023	3.36544467073259	4.11674191714069	2.37403390968811	3.91737446545102	-0.0265209182055732	4.76416953142411	3.66024328526011	3.05134370422518	-0.621163535566427	-0.349443552571401	-0.666359174138652	0.23144361619673	1.01293904810657	2.04646021857545	4.17625470923484	1.78283621920085	3.39044225393049
Abiotrophia	2.94233630798993	-3.93833611667929	-4.77445581091247	-3.39312118287863	-3.81990841442937	-4.66566596989788	-0.354824053190342	-5.440437313521	-4.26510725432065	-1.00368388601055	-5.90166198992369	-2.64905298449629	-0.583658247191668	-0.763103662380542	-0.742129122137479	-4.74267322511157	-1.35907307217336	-4.89770446976428	-5.51449497506154	-1.12420628075207	-4.13022007790388	-4.91641539314123	-0.191116417983108	-5.26880728527515	1.56119794742076	-5.04062356796755	-4.69714305360142	-4.94732874128958	-4.52000225170961	-3.94638492853598	-4.85572858317796	1.99271760256632	-4.19203521671418	-4.43117711840992	-0.228655775756273	-4.17997784502949	-4.75013490966333	-4.17286240855872	-0.334894626878538	-4.7825985365034	-4.52106264834282	-4.18411282952225	-0.507842757369164	-4.92086338909749	-1.55201030935496	1.64099511046728	-4.90533899502834	-4.15279334698561	-4.65465214098517
Aeribacillus	-4.12888434625486	-4.21421881144868	-5.05033850568186	-3.66900387764803	-4.09579110919877	-4.94154866466727	-4.43021112873307	-5.71632000829039	-4.54098994909005	-5.93545499116057	-6.17754468469309	-5.02985882146092	-5.51542935234169	-5.23782847735335	-3.96757327045079	-5.01855591988096	-3.89137003992673	-0.267166229303836	-5.79037766983094	-4.17658896052037	-4.40610277267328	-5.19229808791063	-5.09753735321295	-5.54468998004455	-4.95466090024318	-5.31650626273695	-4.97302574837081	-0.143862076682133	-4.79588494647901	0.697512084717531	-0.199840172797333	-3.43788772922258	-4.46791791148358	-4.70705981317931	-4.70338059072908	-4.45586053979889	3.01434857788879	-4.44874510332811	-4.43341473324366	-5.05848123127279	-4.79694534311221	-4.45999552429164	-5.41426369259901	-5.19674608386689	-4.53569529154509	-5.03691653865616	-5.18122168979773	-4.428676041755	-4.93053483575457
Aggregatibacter	-3.43798915218298	-3.5233236173768	1.72324353217098	-2.97810868357615	-3.40489591512689	-4.25065347059539	-1.45343634185845	0.0561765316463995	-3.85009475501817	-0.310536705450603	-5.48664949062121	-0.346467891502245	-0.583658247191668	-1.45625084294049	-3.27667807637891	-4.32766072580908	-3.20047484585485	0.831446059364273	1.71725357191252	-3.48569376644849	1.28563241061905	1.3345039008211	1.19517794313678	-4.85379478597267	-0.0482399650133358	-4.62561106866506	1.03200747552714	-4.5323162419871	1.30102017101272	-3.53137242923349	-4.44071608387548	-2.7469925351507	-1.37948745763066	-0.54354756806848	-0.228655775756273	0.569421598307682	-4.33512241036084	-3.75784990925623	-3.74251953917178	-1.22532241479088	0.140070712695834	-3.76910033021976	-4.72336849852713	0.519125688648511	-3.84480009747321	-4.34602134458428	-4.49032649572585	-3.73778084768312	-1.55120016867881
Blvii28	-1.98085591495514	-2.06619038014896	-2.90231007438214	-1.52097544634831	-1.94776267789905	-2.79352023336755	-2.28218269743334	-3.56829157699067	-0.757420943292258	-1.00368388601055	2.42201845088466	1.39399828333826	2.63521757767653	-3.08980004605363	-1.81954483915107	-2.87052748858124	-1.74334160862701	-3.02555873323396	-3.64234923853121	-2.02856052922065	-2.25807434137356	3.00848033439277	-2.94950892191323	0.265298150886282	-2.80663246894345	1.01560606513527	-0.759751993700916	2.15872301631191	-2.64785651517929	-2.07423919200565	-2.98358284664764	-0.929707640582537	-2.31988948018386	-2.55903138187959	0.176809332351891	-1.62780297902854	-2.877989173133	-2.30071667202839	-1.43350691554665	-2.91045279997307	1.93183018192389	-2.31196709299192	1.43806739168615	-0.174021491911435	-2.03238723478465	-0.438446431212554	-0.743726216593282	-2.28064761045528	-1.55120016867881
Bulleidia	2.02604557611578	-0.883846098676069	2.23406915593697	-0.206308517886686	-0.529090238292811	0.61391086786624	2.33075329205981	3.33332126463858	1.99411436974969	2.75751622968301	1.95939492893655	1.57045472067982	-0.583658247191668	2.68688388345105	-0.886055334983015	3.40536605373664	2.51212793873453	2.91088760104411	4.03226118490512	2.80761935197226	-1.07573005990066	2.43311618948921	0.502030762576837	0.79938063681654	0.644907215546609	-0.237156903360099	1.54283309929313	0.549285103877812	0.202407882344608	2.44671193952679	-0.199840172797333	1.07642687069216	2.05449974685448	-0.949012676176645	3.29770474885989	2.03575866710111	-1.69564489166011	0.407460704734522	-1.18416120878289	2.1419734151956	2.29955496204921	0.225975101219632	1.10159515506494	-0.86716867247138	2.11155133677468	0.254700749347391	3.06293627317704	2.05908959582901	-0.16490580755892
Campylobacter	-2.88918654908576	-2.97452101427958	-3.81064070851276	-2.42930608047892	-2.85609331202966	-3.70185086749817	-3.19051333156396	-4.47662221112129	-3.30129215192094	-4.69575719399147	3.53290083214458	-1.2627586233764	-0.583658247191668	-3.99813068018424	-2.72787547328169	-3.77885812271186	-2.65167224275763	-3.93388936736457	-4.55067987266183	-2.93689116335127	-3.16640497550417	-3.95260029074152	-3.85783955604384	1.40237672038219	-3.71496310307407	-4.07680846556784	-3.73332795120171	-3.98351363888987	-3.55618714930991	-2.98256982613627	-3.89191348077825	-2.19818993205347	-3.22822011431447	-3.46736201601021	-3.46368279355998	-3.21616274262978	-3.78631980726362	-3.20904730615901	-3.19371693607455	-3.81878343410369	-3.55724754594311	-3.22029772712254	-4.1745658954299	0.23144361619673	-0.453398020686854	-3.79721874148706	-3.94152389262863	-3.1889782445859	-3.69083703858546
Capnocytophaga	2.43151068422394	9.72930973695934	5.02523426374968	2.62149753513325	6.37082839291667	6.7142298198863	3.50239071574281	3.14721898500472	2.57478356688295	4.81044664581452	4.32467861614616	2.77589703298511	5.45182318533309	4.34284181152004	4.2817513987088	6.27893069331643	4.84346244501456	4.21017058517437	4.74979981858923	4.14879327781168	5.58969750382322	6.64935056932035	5.80782014396357	3.15566990878245	5.34992273650442	3.38718402961627	3.86522081958335	5.67622085367023	5.91283489971948	4.12340207897006	4.25450712345617	-0.696755421061033	4.9065106368782	4.18384025064386	3.26785178571021	3.99259788668861	7.75565093820146	3.61628619374922	3.50096701758404	5.56702201267993	3.96143934985585	3.63822231906837	4.42663117576153	4.65028422399333	2.31919070155293	2.65259602214576	3.28162547414187	3.99509867390161	4.45761301676378
Cardiobacterium	-2.54349035873961	-2.62882482393343	-0.0685159370570796	-2.08360989013277	-2.51039712168352	-3.35615467715202	-2.84481714121781	-4.13092602077514	-2.95559596157479	-4.35006100364532	-0.873818415119671	-1.03961507206219	-3.93003536482644	-3.65243448983809	0.867308790296621	-3.43316193236571	-2.30597605241148	-3.58819317701842	-4.20498368231568	-2.59119497300512	0.369341678744899	-3.60690410039538	1.19517794313678	-0.958477280735834	1.05037232365477	-3.73111227522169	-0.759751993700916	-3.63781744854373	-3.21049095896376	-2.63687363579012	-3.5462172904321	-1.85249374170732	0.566422691424651	1.06589034436562	-3.11798660321383	-0.934655798468593	-3.44062361691747	-2.86335111581286	-2.8480207457284	-0.126710126122766	-3.21155135559696	-2.87460153677639	-3.82886970508375	1.53072660032699	0.645214267981256	-0.438446431212554	0.354886072074828	-2.84328205423975	-1.55120016867881
Catonella	-0.673056504664225	-1.01861005907022	2.82185582083908	4.76156369862952	-0.537332220430507	1.71252315653435	1.43693541603771	3.31427306966788	3.27386548296271	1.70436631509166	1.89877030712011	0.646783881508039	2.12439195391054	2.55108234229198	2.30239331558594	2.60685835751887	0.586837076881952	2.62320552859233	2.4710253742889	1.44074307670947	1.62210464724027	0.929038792712934	-0.191116417983108	1.78879363351966	2.94749230854065	0.168308204748065	0.338860294967193	1.24243228443776	0.202407882344608	0.697512084717531	1.99738440453889	-0.82949621986176	0.00680690348922841	1.61593668128489	1.96856880157995	1.08024722207367	1.6280542167689	2.89236735452252	1.65753553781167	1.81920002293255	2.21951225437567	3.37585805460088	1.28391671185889	1.21227286920846	1.15603989174725	0.254700749347391	1.74118043319472	0.0780881269624238	3.26908139692623
Corynebacterium	-0.647497672212894	4.77877836693279	1.18424703143829	3.02696264324141	2.39010885620229	4.90437030901463	0.338323127369603	-2.35051610502348	-1.05385803135214	-0.310536705450603	-0.180671234559726	-1.03961507206219	0.109488933368277	-1.45625084294049	0.644165238982411	0.409633780182654	2.62991097439091	-0.267166229303836	2.728854483591	-0.929554871131683	-1.04029886940637	1.84532952458709	2.20677885481526	-2.17888607677764	2.59081736460192	-1.95070235947003	0.849685918733184	-1.85740753279207	1.5887022434645	5.51172689764033	2.19805510000104	-0.80393738741043	-0.686340277070717	-0.969191759060872	-0.921802956316218	-0.529190690360428	4.42126222621142	-1.10646290681801	-1.16684435846925	-1.69267732800588	-1.4311414398453	0.736800724985623	0.878451603750727	4.24481911588516	1.53903214400335	-0.438446431212554	-1.81541778653082	0.0780881269624238	0.528241373001026
Desulfobulbus	-2.05376098994587	-2.13909545513969	-2.97521514937287	-1.59388052133903	-2.02066775288977	-2.86642530835828	-2.35508777242407	-3.6411966519814	-2.46586659278105	-3.86033163485158	2.42201845088466	-2.95473546515192	-3.4403059960327	-3.16270512104435	-1.8924499141418	-2.94343256357197	-1.81624668361773	-3.09846380822468	-3.71525431352194	-2.10146560421138	-2.33097941636428	-3.11717473160163	-3.02241399690395	1.26072620331916	-2.87953754393418	3.857187658862	-2.89790239206182	0.549285103877812	-2.72076159017001	-2.14714426699638	-3.05648792163836	-0.932005659687504	-2.39279455517458	-2.63193645687032	1.71725437329904	-2.38073718348989	-2.95089424812373	2.91298664172526	-0.740359734986702	-2.9833578749638	-2.72182198680322	-2.38487216798265	-3.33914033629001	-0.86716867247138	-0.165715948235073	-2.96179318234717	-3.10609833348874	-2.35355268544601	-2.85541147944557
Dialister	3.97195572517109	4.08563118637284	2.67232408686812	-0.145510511778465	-0.468292232184591	-0.0466838108515951	3.11091184960938	4.8844902689487	3.71991587118595	3.6876639962186	4.0749414752585	0.29538599467015	2.99986069126444	2.4149501679674	1.74277752765052	5.06359413034018	3.7346771286334	3.13403115235832	3.00510786021916	2.05384754959588	1.46795396741301	4.96327943086533	3.9197574461902	2.98116089172529	1.56119794742076	3.591484493129	4.30284303932605	2.25403319611624	2.84146521195987	1.1029771928257	2.79589210075666	1.88735708690849	2.4706601440794	3.83430369519492	1.96856880157995	2.90479651412472	-0.131152750617045	3.62633652960272	4.50402928953578	3.58686194058154	5.51534912038	3.23823667672483	3.2298268609142	-1.14719924673869	1.9743502152612	2.81965010680893	4.23300752582729	3.08624292051497	0.394709980376503
Eikenella	4.76688560004098	5.79037927861127	3.10953789329087	3.31464471569319	2.96547300110585	5.26787121802376	0.626005199821384	2.19624269514267	-0.0642737627323127	2.46205201678918	2.83975365158464	2.14673756110045	3.47678476335475	1.76262498192771	3.8325818563659	1.1027809607426	0.720368469506475	2.62320552859233	3.88630727228204	2.27699110091009	4.95939822692294	3.00848033439277	3.17617941200337	1.43941799206254	4.11064311834634	3.25935065810638	2.45912383116728	2.4210872807794	3.94007750062798	2.44671193952679	2.50821002830488	3.45133262526584	2.53253554779748	2.90113492553341	1.91141038774	2.15638665488972	3.93063930976295	1.419061616413	1.27454328555556	3.97317461647495	3.27556492862498	2.95600420904062	2.62765145855999	3.64369083404547	3.01233788211287	1.50746371784276	3.26360696863919	2.76933120974825	2.73925927246958
Filifactor	-1.40458481396073	-1.48991927915455	-2.32603897338773	-0.9447043453539	-1.37149157690464	-2.21724913237314	-1.70591159643894	-2.99202047599626	-1.81669041679592	-3.21115545886645	4.42449895142837	1.52533428539935	-0.583658247191668	2.95046840432377	2.09108422191874	-2.29425638758684	-1.1263658738615	-2.44928763223955	-3.06607813753681	-1.45228942822625	-1.68180324037915	-2.4679985556165	-2.37323782091882	0.690181344851548	-2.23036136794905	-2.59220673044282	-2.24872621607668	-2.49891190376485	-2.07158541418488	-1.27120435852583	-2.40731174565323	-0.850199191371252	0.699954084049174	1.91318820475282	0.869956512911837	-1.73156100750476	-2.30171807213859	-1.72444557103399	-1.70911520094953	-2.33418169897866	-2.07264581081808	-1.73569599199751	-2.68996416030488	1.07874147658393	0.750574783639082	1.3533130380155	2.81162184489613	-1.28990398327783	2.9261366457994
Fusobacterium	-0.33251433361228	3.3924840058129	5.79936754827955	7.18062378261993	4.64723157511958	5.65733598478549	5.24852402414409	6.91945732052671	6.01107226835637	5.66454436240685	6.48182268785458	3.75452121343852	6.31908448996692	5.75012644853177	5.96595496171559	7.14660073818451	5.37789388582849	6.02440291025448	6.46544126473553	5.96085801320048	7.33630881735888	6.50688004401129	6.20914102732571	4.9485181097457	6.630102149641	5.61504557641438	5.52996357720808	6.23964455820187	6.80363800107348	4.60452254832213	6.22502885110806	4.9424059376189	5.40157016830552	6.04446147820803	5.11367847620854	5.41622991824615	6.25302703005317	5.52695040374286	5.17718912917111	5.96685964392237	6.66607741018712	6.68796397532008	6.04466512966543	5.53308877283744	5.51103785403321	4.96872534024756	5.90784565699645	5.38635582436363	5.99998669861734
Gemella	2.02604557611578	3.3924840058129	2.45721270725118	-0.201241553259104	3.4887211448704	1.30705804842619	1.43693541603771	3.29485498381078	0.708916125501169	2.68519556810339	-2.76742438684812	0.961864928147934	1.02577966524243	2.8342085982079	2.92143252399217	3.45415621790608	1.34897712892885	1.93005834803238	3.10354793303241	-0.941804756817736	1.75563603986479	0.929038792712934	2.29379023180489	1.14565687353437	2.34965530778503	-1.90638596489198	2.3312904596574	-1.81309113821401	3.33790209827376	3.73005833139424	1.40959773963677	-0.816187273096483	1.95271705254454	1.91318820475282	2.97001734179441	2.926073912572	1.22258910866074	1.10060788529447	2.12184114594277	0.384115497643225	-0.958541575972276	1.32458738988774	0.878451603750727	2.26832554345777	0.239749159873091	1.75877814612367	1.20218393246203	2.83492849223407	0.0582377437552901
Granulicatella	6.65590837469424	8.12868245420739	3.92046810950719	-0.134924224475738	5.19009655263018	4.95771628971992	2.26013572484586	-0.636970648913546	0.977180112095849	4.39899349586173	0.224793873548439	2.11312095030147	1.20810122203639	3.62515352204398	2.34891333122084	3.99315271863876	3.05976753562324	3.19856967349589	4.6350243039968	2.40215424386409	2.76723695154327	2.1818017612083	2.94437779794604	1.40237672038219	3.68942965327003	-0.237156903360099	4.03603855189582	-0.143862076682133	4.3295422673897	4.50417457448785	2.93565404313182	5.27362881835397	1.71155499572765	1.79182734774856	3.02944076226521	2.62069226302082	5.78171535614742	0.630604256048731	0.645934626133188	3.67251738516004	1.60640778148926	1.07327296160684	3.63529196902237	3.40949744654468	1.3383614485412	3.08791409340361	0.865711695840818	2.35535541197218	1.1568500324234
Haemophilus	3.63548348854988	5.79037927861127	0.336949171051085	4.12557493190952	0.19288427886607	1.30705804842619	-1.45343634185845	-0.636970648913546	-3.29122913446859	0.0949284026575616	-4.92778387007164	-1.2627586233764	-4.26566853772024	-3.9880676627319	-0.742129122137479	-3.76879510525951	-1.35907307217336	-3.92382634991223	-0.362187969767318	-2.92682814589892	-0.323805501815047	-3.94253727328918	2.75332256118333	-1.87476801260999	-3.70490008562173	-0.237156903360099	-3.72326493374936	-3.97345062143753	1.5887022434645	-2.97250680868392	-3.88185046332591	2.58050426746844	-3.21815709686213	-3.45729899855786	-3.45361977610763	-0.0183650665944377	-3.77625678981127	-3.19898428870666	-3.18365391862221	-3.80872041665134	0.833217893255779	-3.21023470967019	-4.16450287797755	-3.94698526924544	0.393899839700349	0.254700749347391	-3.93146087517628	-0.615059053597521	-0.4525878800107
Hylemonella	-2.54694932720337	-2.63228379239719	-0.761663117617025	-2.08706885859654	1.98464374809412	4.83341857304235	1.25461385924376	-4.1343849892389	-2.95905493003855	-4.35351997210908	-4.59560966564159	1.06451908220802	-3.9334943332902	-3.65589345830186	-2.3856382513993	-3.43662090082947	-2.30943502087524	1.93005834803238	-4.20844265077944	-2.59465394146888	-0.323805501815047	-3.61036306885914	-3.51560233416146	-1.87476801260999	-3.37272588119169	-3.73457124368545	-3.39109072931932	-3.64127641700749	-3.21394992742752	-2.64033260425388	-3.54967625889587	-1.85595271017108	-2.88598289243209	-3.12512479412782	-3.12144557167759	-2.8739255207474	-3.44408258538123	-2.86681008427662	0.763717661789572	2.97937020460009	-3.21501032406072	-2.87806050524015	-3.83232867354751	-3.6148110648154	-0.858863128795019	-3.45498151960467	-3.59928667074624	-2.84674102270351	-3.34859981670307
Johnsonella	-1.82244263099649	-1.90777709619031	-0.761663117617025	-1.36256216238966	-1.7893493939404	-2.6351069494089	-2.12376941347469	-3.40987829303202	-2.23454823383167	-3.6290132759022	2.4934774148668	-0.00999565488103205	-3.20898763708332	-2.93138676209498	-1.66113155519242	-2.71211420462259	-1.1774134255253	-2.86714544927531	-3.48393595457256	-1.870147245262	-2.09966105741491	-2.88585637265226	-2.79109563795458	0.958445331446228	2.59081736460192	-0.930304083920045	-2.66658403311244	3.64032755723613	3.29345033570292	-0.688782276402359	2.28506647699067	-0.901246743035053	1.56495152153578	1.57671596813161	-2.39693887547071	-2.14941882454052	-2.71957588917435	-2.14230338806974	-2.12697301798528	0.720587734264438	2.29955496204921	-2.15355380903327	-3.10782197734063	2.68817938901803	2.66749739582114	2.04646021857545	-0.0505790360333367	1.63623274500897	2.77953317160752
Kingella	1.33289839555583	-1.64444495014863	-2.48056464438181	-1.09923001634797	-1.52601724789871	-2.37177480336722	-1.45343634185845	-3.14654614699034	-1.97121608778999	1.48122276377745	-3.60777082339303	-1.95590580393635	-2.94565549104164	-2.6680546160533	0.644165238982411	-2.44878205858091	-1.14337666266588	-2.60381330323362	5.11427558216419	-1.60681509922032	2.07408977098332	-2.62252422661058	-2.5277634919129	-2.56791519316993	1.05037232365477	2.11421835380338	-2.40325188707076	-2.65343757475893	-2.22611108517896	-1.28821514733021	-2.5618374166473	2.46272123181205	-1.89814405018352	-2.13728595187926	-0.921802956316218	1.41671945869489	-2.45624374313267	-1.87897124202806	-1.8636408719436	4.17284028672688	0.140070712695834	-1.89022166299159	1.43806739168615	3.17588259536317	0.750574783639082	-2.46714267735611	-2.61144782849768	-1.85890218045495	-2.36076097445451
Lachnoanaerobaculum	1.33289839555583	0.780942984460876	3.38147160877451	4.4132570043613	5.11286520469419	5.79006060044007	4.11108406546424	4.54481290137854	2.50067559472922	3.76700073845512	2.45838609505553	1.68168035579004	4.09847297993255	3.30592309185727	2.62516670784899	3.81083116184481	2.97166026811297	3.85996815574126	4.38274415859593	4.8697551465545	2.44878322042473	5.34183708605357	4.92087137037344	2.2112082999416	4.33378666966055	2.70728207580634	4.02773974908113	3.61733803901143	4.29675244456671	2.64342223377284	4.09061926835106	2.7346549472957	3.58335717262924	3.39479274567704	4.2876831965252	3.58168317381288	5.51987451487953	3.24067404879074	2.99730988329667	4.17284028672688	3.57405791718098	3.39004268959284	3.56969468653656	3.48954015421821	2.00333775213445	3.25043302290138	2.43432761375466	4.03412801780734	1.88278703580634
Lautropia	5.89724658702367	6.28285576370906	3.59504570907257	5.45471087918946	3.62687148335122	6.21233282686461	1.80466019616303	-0.636970648913546	-1.03201483210211	2.60723402663368	1.20562312656016	1.93591449417428	3.12991381951264	2.58680042489406	3.77965945491156	2.20139324941071	1.63665920138063	3.39639541682581	4.068628829076	2.30978092373308	2.38424469928716	-1.24634502823759	2.44794091163215	0.427817080384057	4.01220304553308	1.77774611718217	-0.848339846586318	-0.143862076682133	2.39963245968083	4.69571278638673	1.59191929643072	6.23548216990669	1.01840781516771	1.69004465343861	0.687634956117882	1.20541036502768	0.52944192810079	-1.08461970756799	0.964388357251723	-0.955565037730383	2.08598086175115	1.32458738988774	1.97706389241884	2.46503583770382	2.27663108713413	3.02728947158717	1.04803325263477	-1.22179898006698	0.0582377437552901
Leptotrichia	3.7307936683542	10.8349767286073	5.63025399577558	4.76156369862952	6.39136299535838	7.76539633177098	6.82270387770001	7.21001033322524	4.06554518768345	6.95594141908757	4.33566773772175	5.41997634427867	7.81317358755339	4.71753526096145	6.43182919761932	7.89792729534208	6.29061955153815	5.85970295481035	6.18889236527609	5.68593616936307	6.57389944131359	7.73198895732894	6.82907429032882	5.06351647140697	7.33699095805324	4.73957683906047	6.32279657565438	5.45825674419757	7.51895605952758	5.32003090904024	5.20283720907495	5.98170164913059	6.61548206506721	5.96472467448304	5.50952812561726	6.42258147403848	6.58153109702521	5.02751950321636	5.98647300811519	4.9546942388617	5.54574659756437	6.44457522091136	6.44679610751182	5.71762271991434	4.32572547242467	3.05806113025393	5.02146488619156	5.36761698747738	4.61000715301627
Megasphaera	5.32188244212011	-0.351709609196242	-0.761663117617025	-0.176937774598449	0.19288427886607	-1.07903946241483	2.07292418275771	4.89245843859788	2.58661802452995	-1.00368388601055	-2.31503548244065	1.74539617017615	0.514954041476442	0.489659306114826	1.33731241954236	3.30000553807882	0.720368469506475	-1.31107796228124	1.8350366075689	2.09466954411613	2.62063347735139	5.04807596752541	-1.23502815096051	0.476607244553489	-1.09215169799074	1.14913745775979	3.60969585876611	1.46557583575197	-0.933375744226569	0.697512084717531	2.97821365755061	-0.791883494435828	2.02170992403149	-0.95713786608627	1.15763858536362	2.08576908767577	-1.16350840218028	1.66022367322989	3.09909257760661	0.566437054437179	-0.653796724331232	0.736800724985623	2.89335462429299	-1.17862650955867	0.239749159873091	2.04646021857545	4.28015430425299	2.52043516233163	-1.19911307067516
Moryella	-5.42383919765339	-5.50917366284721	-6.34529335708039	-4.96395872904656	0.886031459426015	-6.2365035160658	-5.72516598013159	-7.01127485968892	-1.16288605140042	-7.2304098425591	-7.47249953609161	-6.32481367285945	-6.81038420374022	-6.53278332875188	-5.26252812184932	-6.31351077127949	-1.35907307217336	-6.4685420159322	-7.08533252122946	-5.4715438119189	-5.70105762407181	-6.48725293930916	-6.39249220461148	-6.83964483144307	-6.2496157516417	-6.61146111413547	-6.26798059976934	-6.51816628745751	-6.09083979787754	-5.5172224747039	-6.42656612934588	-4.7328425806211	-5.76287276288211	-6.00201466457784	-5.99833544212761	-5.75081539119742	-6.32097245583125	-5.74369995472664	-5.72836958464218	-6.35343608267132	-6.09190019451074	-5.75495037569017	-0.507842757369164	-6.49170093526542	-5.83065014294361	-6.33187139005469	-6.47617654119626	-5.72363089315353	-6.22548968715309
Olsenella	-0.646467881996359	-0.559040310509673	1.94638708348519	-0.187961877356515	-0.510743597762641	-1.28637016372826	1.18562098775681	2.69523386126166	2.07579240076396	2.39751349565161	1.32340616221655	1.68168035579004	4.25262365975981	2.4149501679674	0.867308790296621	-1.36337741894195	-1.07907427968414	0.831446059364273	1.02410639135257	2.45931265770404	-0.323805501815047	1.3345039008211	2.37383293947843	1.120964260944	-0.0482399650133358	2.80736553436332	3.11144901720697	3.98327230836296	1.81184579477871	3.02478979030195	3.51373189390698	-0.802907597193895	1.18546189983087	2.60633538531277	1.47609231648215	1.08024722207367	-1.37083910349371	3.86535343007322	3.22045343461088	2.94906485510476	2.03719069758171	-0.179490006888532	3.2763468765491	0.23144361619673	-0.453398020686854	2.50599254795389	2.55211064941105	3.41918158455487	0.0582377437552901
Oribacterium	3.41233993723567	-0.0329573932455767	3.06697827887207	5.64192242127761	3.23740671658949	3.60964314142023	1.87876816831675	3.88481792813549	1.23500922139795	2.32852062416466	4.19508578710056	1.89424179777371	1.98129111026987	1.72180298740746	0.644165238982411	4.21629626995297	0.720368469506475	4.02329321184456	2.97001654040789	2.51337987897432	1.46795396741301	3.37138582808214	3.59307321593515	0.204673529069847	-0.0482399650133358	3.36015535722835	3.39913108965876	2.85187019687186	1.30102017101272	1.39065926527748	1.59191929643072	-0.782598277609624	2.74764692741443	3.02127923737548	0.687634956117882	0.163956490199517	3.36265527215701	2.82782883338495	2.17741099709758	2.64587859611702	3.06681011476287	3.95567654985382	3.78261668377923	-0.174021491911435	0.845884963443407	2.39476691284366	3.04046341732498	3.71567428668881	3.00267672292173
Paludibacter	-0.614257315758031	0.291713864788214	2.95190894908728	-0.155751311118187	-0.478533031524312	-0.435615988430374	2.85062875134572	5.8071606077869	-1.02061767489727	-1.00368388601055	4.56859929540212	2.01438610961578	-0.583658247191668	4.18919605470275	-0.835498128214516	-0.512623243644068	-1.04686371344581	3.81037121460188	1.8350366075689	4.14365187831126	1.06248885930484	-0.686365411673732	-0.321167737484767	3.32096276516295	0.644907215546609	5.56041945058246	-0.836942689381478	-0.665377575549259	-0.289952270242113	-1.19170219811014	-0.199840172797333	3.60215551500042	2.84002024754544	0.437281684943246	3.02944076226521	1.86870458243794	-0.520084928195824	1.21839092095085	-1.13360400201439	-0.126710126122766	2.75503049073203	5.61960264757199	1.57159878431067	2.68817938901803	1.15603989174725	1.75877814612367	2.14664554130288	3.79773923974311	3.56679364373795
Parvimonas	-0.590433596837322	0.910863118411843	3.70424500103756	-0.131927592197479	-0.454709312603604	0.61391086786624	4.49720621072928	6.23515745242544	5.216388668577	4.25900630289434	3.7896206789924	2.64926438205175	4.64745036966292	3.71989888963334	3.20911459644395	4.52050764435596	3.19480381942718	3.79327678124258	2.728854483591	3.98173919314851	2.50940784224117	5.08792187607261	4.25153483850721	2.79337697253949	3.12981386533461	3.43914376854698	3.06888940278818	2.99163213924702	3.60360526400676	3.24304335632197	4.76300445746257	-0.746873312034858	2.92457763557351	3.7783751425357	3.5208483001741	3.15132051408299	0.52944192810079	4.50180526695662	3.87969906349514	2.60331898169822	4.53862664932093	4.31474861839228	3.29881973240116	2.79639297365827	2.96977826769408	5.95011497433308	5.02771490653673	3.09851301310679	1.1568500324234
Pelomonas	-4.37257837374427	-4.45791283893809	-5.29403253317127	1.9283503545733	-4.33948513668818	-5.18524269215668	-4.67390515622248	-5.9600140357798	-4.78468397657945	-6.17914901864998	-6.4212387121825	-5.27355284895033	-5.7591233798311	-5.48152250484276	-4.2112672979402	-5.26224994737037	-4.13506406741614	-5.41728119202309	-6.03407169732035	-4.42028298800978	-4.64979680016269	-5.43599211540004	-5.34123138070236	-5.78838400753396	-5.19835492773259	-5.56020029022635	-5.21671977586022	-5.46690546354839	-5.03957897396842	-0.688782276402359	-0.199840172797333	-3.68158175671199	-4.71161193897299	-4.95075384066872	-4.94707461821849	-4.6995545672883	3.237492129203	-4.69243913081752	-4.67710876073307	-5.3021752587622	-5.04063937060162	-4.70368955178105	-5.65795772008842	-5.4404401113563	-1.55201030935496	-0.438446431212554	-5.42491571728714	-4.67237006924441	-5.17422886324398
Peptococcus	-1.72523789005121	-1.81057235524504	-2.64669204947822	-1.26535742144438	-1.69214465299512	-2.53790220846362	-2.02656467252942	-3.31267355208674	-2.1373434928864	-3.53180853495693	3.40284770389638	0.0589972166059196	-0.583658247191668	-0.357638554272377	-0.742129122137479	-2.61490946367732	-0.665925891613416	2.56604711475238	1.583722179288	-1.77294250431673	-2.00245631646963	1.62218597327288	-2.6938908970093	1.28223240854012	-0.0482399650133358	-0.930304083920045	1.63814327909745	1.46557583575197	0.202407882344608	-0.688782276402359	1.40959773963677	-0.900362415863876	-1.37948745763066	1.44888259662173	0.687634956117882	0.937146378432999	-2.62237114822907	-2.04509864712447	-2.02976827704001	0.566437054437179	-2.39329888690856	2.88856292824508	2.48788951618483	1.9054200497684	1.78019420082024	-2.63327008245252	-2.77757523359409	1.39984396694474	2.20999994701475
Porphyromonas	-0.629938113769391	-0.200838305336067	-0.888539927922549	-0.171432109129547	-0.494213829535672	-0.928168158554655	-0.737720716640341	-1.70293950217778	4.45206520954916	2.60723402663368	5.65121124272379	1.72039486797073	-0.583658247191668	3.87646795032488	-0.851178926225877	-1.00517541376835	0.943512020820685	3.34375168334039	2.97001654040789	2.30978092373308	2.31525182780021	-1.17891758179801	-1.08415684710033	1.93189447716033	-0.941280394130561	3.47641516334421	-0.852623487392838	3.5450173774318	-0.782504440366394	0.40983001226575	-1.02994594556275	-0.786377828966926	1.83938836723754	2.24966044137404	2.02263602285022	-0.0183650665944377	-1.01263709832011	1.72921654471684	0.869078177447399	0.384115497643225	2.44265580568988	-0.376571075867305	-1.40088318648639	1.61773797731662	-1.88905742316904	1.17099148122155	-0.743726216593282	1.78283621920085	2.81824768378821
Prevotella	-1.75061702807165	-1.83595149326547	-2.67207118749865	-1.29073655946482	-1.71752379101556	-2.56328134648406	-2.05194381054985	-3.33805269010718	-2.16272263090683	-3.55718767297736	-3.79927736650987	2.46293480386025	1.20810122203639	-2.85956115917014	-1.58930595226758	0.409633780182654	-1.16683071586153	-2.79531984635047	-3.41211035164772	-1.79832164233716	-2.02783545449007	-2.81403076972742	-2.71927003502974	1.55921919187516	-2.57639358205997	-2.93823894455373	4.48199502135873	-2.84494411787577	0.895555062904553	-1.84400030512216	-2.75334395976415	-0.890664033371288	-1.37948745763066	-2.3287924949961	-2.32511327254587	-0.241508617908647	-2.64775028624951	-2.0704777851449	-2.05514741506045	-2.68021391308958	1.87467176808394	-2.08172820610843	-3.03599637441579	-2.81847876568368	1.22057841288482	0.660165857455556	-0.743726216593282	-2.05040872357179	-2.55226751757135
Propionivibrio	-4.21548850579438	-4.30082297098821	-5.13694266522139	-3.75560803718755	-4.18239526873829	-5.0281528242068	-4.51681528827259	-5.80292416782992	-4.62759410862957	-6.0220591507001	-6.26414884423261	-2.64905298449629	-5.60203351188122	-5.32443263689287	-4.05417742999032	-5.10516007942049	-3.97797419946625	-5.2601913240732	-0.362187969767318	-4.2631931200599	-4.4927069322128	-5.27890224745015	-5.18414151275247	-0.370690615833714	-5.0412650597827	-5.40311042227647	-5.05962990791034	-5.3098155955985	-4.88248910601853	-4.3088717828449	-5.21821543748688	-3.5244918887621	-1.37948745763066	-0.949012676176645	-4.7899847502686	-4.54246469933841	-5.11262176397225	-4.53534926286764	-4.52001889278318	1.07726267820317	-4.88354950265173	-4.54659968383117	-5.50086785213853	-5.28335024340641	-4.62229945108461	-5.12352069819569	-0.0505790360333367	-4.51528020129452	-5.01713899529409
Ralstonia	1.33289839555583	-3.54333430262521	-4.37945399685839	-2.99811936882456	-3.4249066003753	-4.2706641558438	-3.75932661990959	-5.04543549946692	-3.87010544026657	-5.2645704823371	-5.50666017586961	-4.35897431263745	-4.84454484351822	-4.56694396852988	-3.29668876162732	-4.34767141105749	-3.22048553110326	-4.50270265571021	-5.11949316100746	-3.5057044516969	-3.73521826384981	-4.52141357908716	-4.42665284438948	-4.87380547122108	-4.28377639141971	-4.64562175391347	-4.30214123954734	1.24243228443776	-4.12500043765554	0.40983001226575	-4.46072676912389	-2.7670032203991	-3.79703340266011	-4.03617530435584	-4.03249608190561	-3.78497603097542	1.22258910866074	-3.77786059450464	-3.76253022442019	-4.38759672244932	-4.12606083428874	-3.78911101546817	-4.74337918377553	-4.52586157504342	-3.86481078272161	-0.438446431212554	-4.51033718097426	-3.75779153293153	-4.25965032693109
Rothia	-4.48425370734446	-4.56958817253828	-5.40570786677146	-4.02437323873763	1.57917863998596	1.30705804842619	-4.78558048982267	-6.07168936937999	-0.757420943292258	-0.310536705450603	-0.873818415119671	-1.95590580393635	-5.87079871343129	-5.59319783844295	-4.32294263154039	-5.37392528097056	-0.665925891613416	-5.52895652562328	-6.14574703092054	-4.53195832160997	-4.76147213376288	-5.54766744900023	-0.191116417983108	-5.90005934113415	-5.31003026133278	-5.67187562382655	-0.759751993700916	-5.57858079714858	-5.15125430756861	-4.57763698439497	-0.199840172797333	-3.79325709031218	-4.82328727257318	-5.06242917426891	-5.05874995181868	-4.81122990088849	-5.38138696552232	-4.80411446441772	-4.78878409433326	-5.41385059236239	-5.15231470420181	-4.81536488538124	0.185304423190782	-5.55211544495649	-4.89106465263469	-5.39228589974576	-5.53659105088733	-4.7840454028446	-0.4525878800107
Scardovia	3.53012297289205	-3.75580485961833	-4.59192455385151	-3.21058992581767	-3.63737715736842	-4.48313471283692	-3.97179717690271	-5.25790605646004	-1.16288605140042	1.07575765566929	-5.71913073286273	-4.57144486963057	-5.05701540051134	-4.779414525523	-3.50915931862044	-4.56014196805061	-3.43295608809638	-4.71517321270332	-5.33196371800058	-3.71817500869002	-3.94768882084293	1.62218597327288	-0.191116417983108	-5.08627602821419	-4.49624694841282	-4.85809231090659	-4.51461179654046	-4.76479748422863	-4.33747099464866	-3.76385367147502	-4.673197326117	2.17503915936027	-4.00950395965323	-4.24864586134896	-4.24496663889873	-3.99744658796854	3.09439128556233	-3.99033115149776	-1.43350691554665	-4.60006727944244	-4.33853139128186	0.919122281779577	-4.95584974076865	-4.73833213203653	-4.07728133971473	-0.438446431212554	-4.72280773796738	-3.97026208992465	-4.47212088392421
Schwartzia	-0.614203552579565	0.354729608881282	3.66915368122629	-0.155697547939721	-0.478479268345846	-0.372600244337306	2.55389684337402	4.72900536610831	3.14117904180375	2.21519193885765	2.78974323100998	1.86180652202056	5.26854423258281	3.29733934816588	2.43592470821047	2.7122188731767	-1.04680995026734	0.425980951256109	1.24724994266678	0.821703868303244	1.46795396741301	4.53995670535716	1.60064305124495	2.90435548050154	2.65981023608887	3.8654864616767	2.73675556776556	2.90066036104129	0.202407882344608	-1.19164843493168	2.3651091846642	-0.7706432677771	1.61624481592333	2.24966044137404	1.47609231648215	1.55025085131941	-0.457069184102756	4.09634015884846	3.8029350472833	3.57046813080587	1.8140471462675	4.11779539933026	4.35969169308642	0.924590796756675	1.22057841288482	0.254700749347391	4.11608618776839	2.80266763001584	3.67990844817578
Selenomonas	-0.600471601780918	0.658867646058146	2.92721633649691	6.14785805974941	4.32001866391116	5.45809795432483	3.94019120449391	4.1505210938685	1.40206330606111	4.13211455103971	-0.873818415119671	1.61362689254503	4.67903194171322	2.25732122376382	2.81321893935193	5.60259063107286	3.83942395909247	5.17525148121796	4.92101575897067	3.80304740440514	3.1101817026701	4.97209006054748	4.71415836045532	2.93741634276243	4.11064311834634	1.372281009074	2.45912383116728	2.25403319611624	3.81332579498883	2.30694999715163	3.23414703168781	3.5819528076829	3.78529851629285	2.43537758716913	2.47939442534594	3.49019083338822	6.36132440538431	2.73473841031894	3.76499011571918	2.88555144938244	3.34552351723189	3.64915138960056	3.80964535616715	2.59856723032835	2.6964849326944	-1.44131051007388	2.14664554130288	2.86618103573817	1.94530739278767
Shuttleworthia	-2.12323119559062	-2.20856566078445	0.336949171051085	-1.66335072698379	-2.09013795853453	-2.93589551400303	-0.354824053190342	1.30893950014177	0.916555490279414	-3.92980184049634	-4.17189153402885	-3.02420567079668	-3.50977620167746	0.153187069493613	-0.742129122137479	2.80752905298102	0.586837076881952	-3.16793401386944	-3.7847245191667	-1.12420628075207	-2.40044962200904	-3.18664493724639	-3.09188420254871	1.6064720767257	-2.94900774957894	1.63464527354149	-0.759751993700916	-0.143862076682133	-2.79023179581477	-2.21661447264114	0.493307007762612	-1.43223457855834	-1.37948745763066	-2.70140666251508	-2.69772744006484	-0.934655798468593	-3.02036445376848	0.967076492669944	0.645934626133188	-3.05282808060855	-0.958541575972276	0.225975101219632	-0.507842757369164	-3.19109293320265	-2.53004214088085	1.64099511046728	1.96432398450893	-0.615059053597521	-1.55120016867881
Slackia	-4.28783751373241	-4.37317197892623	-5.20929167315941	-3.82795704512558	-4.25474427667632	-5.10050183214482	-4.58916429621061	1.15478882031451	0.0898769170949456	-1.00368388601055	-6.33649785217063	-2.64905298449629	-5.67438251981924	-1.45625084294049	-4.12652643792834	0.409633780182654	-4.05032320740428	-5.33254033201122	-5.94933083730848	-4.33554212799792	-4.56505594015083	-5.35125125538818	-5.2564905206905	-1.87476801260999	-5.11361406772072	0.86145538530801	-5.13197891584836	-5.38216460353653	-4.95483811395656	-4.38122079078292	0.493307007762612	-3.59684089670012	-4.62687107896113	-4.86601298065686	-4.86233375820663	-4.61481370727644	-5.18497077191027	0.119778632282741	-0.740359734986702	-5.21743439875034	-4.95589851058976	-0.872637187448478	-5.57321686007655	-5.35569925134444	-1.55201030935496	-5.19586970613371	-5.34017485727528	-4.58762920923255	-1.55120016867881
Tannerella	-0.575361947262788	1.33987771559085	5.20448362150667	-0.116855942622945	4.88423216109521	5.2290313847075	3.5571989522378	5.24356233748715	2.71867774654302	3.93079004712014	5.5766520070245	3.11926801129748	5.07233356362818	5.4002111416541	4.38776959278559	3.93599430479882	3.05976753562324	3.98132901274552	5.14720036686066	4.60264146683513	4.33963359229702	5.88486585031419	3.9197574461902	3.31818883828022	5.46114837161464	5.15419532915513	3.45975571147519	4.32204604197245	6.1373020779642	1.79612437338564	-0.975369779056149	2.7346549472957	4.35385381926708	3.51113173776119	4.12805305093332	4.23866507790476	3.82527879410512	3.59587732211801	2.98533369224995	2.74496949876125	4.00430305428763	4.67643889744674	3.75483711967215	3.43689642073279	2.39923340922646	0.947847929907337	3.51895366044803	4.26774286898885	3.47923775271363
TG5	-0.61510651715188	0.264944502556681	-0.873708331305039	-0.156600512512037	-0.479382232918162	-0.462385350661907	2.18414981786793	4.856090794427	3.9580972998647	1.63537344360471	4.48276785955234	2.90777507720325	3.52721561698164	4.14217111605789	-0.836347329608366	-0.539392605875601	-1.04771291483966	-0.267166229303836	-1.31121435582557	2.09466954411613	2.24114385564649	0.929038792712934	-0.191116417983108	2.38791186443133	-0.0482399650133358	4.53352772110557	-0.066604813140971	3.1519747893222	0.202407882344608	1.1029771928257	3.26589573000239	-0.771546232349416	1.45372588642555	3.42674434548364	3.22133177007531	0.674782113965508	-0.546854290427357	4.89328413309005	2.94851971912723	0.971902162545344	-0.63345946224482	3.34687051772763	-0.507842757369164	1.77188865714388	0.527431232324872	1.17099148122155	3.50476902545608	3.99011113239057	4.62881648497376
Thermoanaerobacterium	1.33289839555583	-4.53652518430294	-5.37264487853612	-3.99131025050228	-4.41809748205302	1.30705804842619	-4.75251750158732	-6.03862638114465	-4.8632963219443	-6.25776136401483	-6.49985105754734	-5.35216519431517	-5.83773572519595	-5.5601348502076	-4.28987964330505	-5.34086229273522	-4.21367641278098	-5.49589353738793	-6.11268404268519	-4.49889533337463	-4.72840914552753	-5.51460446076488	-5.4198437260672	-5.8669963528988	-5.27696727309743	-5.6388126355912	-5.29533212122507	-0.143862076682133	-5.11819131933326	-0.688782276402359	0.493307007762612	-3.76019410207683	-4.79022428433783	-5.02936618603357	-5.02568696358334	-4.77816691265314	2.72666650543701	-4.77105147618237	-4.75572110609791	-5.38078760412705	-5.11925171596646	-4.7823018971459	-5.73657006545326	-0.86716867247138	-4.85800166439934	-5.35922291151042	-5.50352806265199	-4.75098241460925	-1.55120016867881
Treponema	-0.625611943955436	0.0422569243542577	3.04499937215329	-0.167105939315592	-0.489887659721717	-0.68507292886433	2.41776466904944	4.62571953999134	3.86427854464704	4.05256191933776	3.87111371324358	1.97591982878798	3.83518236060493	3.83201618775405	1.96592107896473	4.02055169282688	1.68544936555006	3.25919429531233	3.84250464962365	2.65998335316619	0.774806786853063	4.5533797256893	2.5169337831191	2.99660521415276	2.5167093924482	3.50051271492327	2.18468698546552	4.16020301652204	0.895555062904553	1.50844230093386	3.05825636522415	-0.782051659152971	2.17586060385875	2.78865694210672	1.78624724478599	2.46654158319356	-0.76954186862978	2.71004579772857	2.98533369224995	2.53587770090269	1.87467176808394	0.225975101219632	3.98079361236298	0.519125688648511	0.645214267981256	2.12650292624898	3.6383004180806	2.4294633841259	2.5596736954945
Veillonella	3.27880854461114	5.47192554749273	1.31777842406281	3.02696264324141	3.02609762292229	2.81113544520246	0.156001570575649	-0.636970648913546	0.628873417827633	2.4303033184746	0.735619497314429	-1.03961507206219	1.61356633014455	0.846334250053559	1.45509545519874	4.39861782674693	2.53274722593727	3.16682097518131	2.89590856825416	0.821703868303244	1.46795396741301	-2.50054810781666	1.19517794313678	-0.958477280735834	1.05037232365477	-0.237156903360099	1.63814327909745	-2.53146145596501	1.99416735157266	0.00436490415758595	-2.43986129785339	4.21192108662131	-0.686340277070717	0.149599612491465	1.71725437329904	0.318107170026775	3.82527879410512	1.10060788529447	-0.0472125544267568	1.54726630744891	1.60640778148926	-1.76824554419768	2.20020744373305	1.77188865714388	-0.165715948235073	-0.438446431212554	0.865711695840818	-1.30820623415747	-2.2387848556606
[truncated: 27 more columns]
