# Supplementary material for: Compositional Data Analysis of Periodontal Disease Microbial Communities
Source: Front Microbiol. 2021 May 17;12:617949. doi: 10.3389/fmicb.2021.617949 (PMC8165185; doi:10.3389/fmicb.2021.617949)
Supplement: Supplementary file 2 [file Data_Sheet_1.ZIP › NetworkAnalysisRmdAndFiles/2020-07-12_cyto_clr_table_zcomp.csv]

	001A	001B	006A	006B	007A	007B	008A	008B	009A	009B	011A	012A	012B	013A	013B	015A	015B	016A	016B	017A	017B	019A	019B	020A	020B	022A	022B	023A	023B	024A	024B	025A	025B	029A	032A	032B	033A	033B	034A	035A	035B	038A	038B	039A	039B	040A	040B	043A	043B
[CRP] mg/L	-0.504647795999625	-0.152774440069977	0.341824007218005	0.933126282156747	-0.0946279181317012	0.335537419382491	2.10293708360723	2.4320925327622	1.95407256226634	1.54058265875945	0.602944590900464	1.33637473790578	0.603207022366605	0.952465769874035	0.521998793927145	-0.796236943356523	-0.470950986819029	0.999449934043798	0.41004148006293	0.150053560482909	0.222447757862399	-0.904456006326718	1.39870542634939	2.46805758233491	1.03672885979157	-0.319033668503954	-0.162483686778561	2.50092950840241	2.014395525981	0.0803203372642401	-0.182869707424039	2.34377007717374	0.520514461056158	-0.246903198206729	0.2133667938221	0.410471868728624	1.83130751911239	1.58144992462747	-0.441688804051191	1.74448774454776	1.41456867590783	2.129101946842	1.79966988807554	2.47113786797507	2.382507162084	0.632764769067788	0.434734670955201	1.27704392454722	0.535396652770101
[cTnI] pg/mL	0.0465291232899328	-0.586410425144838	-0.122481600913093	1.23761547292491	0.551999246793351	0.904631951272457	0.623082324406801	-1.14745025731427	-1.09587729719245	-1.01775145958337	0.126020518810155	1.35060985372765	1.01356211576896	-0.271309661748081	-0.0466942121593945	-0.331931335225425	-0.00664537868793103	0.532499742284952	-0.592722849815052	0.948561256700681	-0.00386536821308953	-0.344840218391295	-0.368052740673247	-1.11228170320383	-0.680922637282764	-0.11139430372571	-0.296015079403084	-0.936737553041134	-1.1123650099794	-0.356397314348029	-0.0716440723138145	-1.12910176249144	-0.50013628614224	-0.217915661333478	0.39656979624386	-0.0397291332209323	-1.20227089693172	-1.10542527933828	-0.0586965517950856	-0.656433249167149	-0.830584368000337	-0.591275066740864	0.890511127338652	0.833036686028994	-0.428141121980128	-0.534476025989418	-0.972761897815293	-0.520165149448403	-0.602657367949305
[TNFα] pg/mL	0.312797101237897	0.678523078970785	1.33507578022829	0.771603864948711	1.10478906965837	1.16360391784181	-0.23711894081631	0.559891870101201	1.15991563429484	1.04730134464437	1.27283490929614	0.946909971144053	1.03765966734802	1.23593730978947	1.48765324891964	1.32765636089415	1.36526024497986	1.00858241760707	0.666928779675501	1.2568626163552	1.46247170058034	1.36766987918262	1.23021187116273	1.04279725268163	0.962226332493648	1.31070951009089	1.47164683824591	0.770604574374338	0.919535586931437	1.23865186063397	1.05009063377515	0.888575184933553	1.33244517760607	1.50485093640763	0.76767752952783	0.511447786068626	0.787558486058429	0.439093086996502	1.6501752576272	0.336818523843134	0.628571341384426	0.899798245612203	0.289438625724884	0.16094291466688	0.355602953932044	0.672770103681487	0.847168448379459	0.982089092766356	0.779317332026069
[IL-10] pg/mL	0.44632849386242	0.21495034005534	1.14957457051695	0.376049640740001	0.866114576313288	0.695540153413898	-0.0103456214515218	-0.107678468669095	0.666894635162357	0.652647152640421	0.837516838038296	0.587964878670782	0.201411643147403	0.530051103452097	0.459867012820139	0.995522525871532	1.80864458795032	0.990233278938874	1.14802625047648	0.465134607122805	0.448119755529968	1.25886701933382	1.2226930387487	1.30617984717602	0.263538971558087	1.45982239588819	1.26062464746405	-0.0976364598581088	0.0327672943236042	0.685056560480132	0.242013486541227	0.652186406869322	0.606774805340565	1.11708540539886	0.505009267489978	0.179485139953388	0.676103045133107	0.575668622002253	1.05495361423756	0.266502025425674	0.371060146566008	0.530326740151944	0.2420363868303	-0.145431290797053	0.693199417765538	0.466637898193814	0.729385412723075	0.31060340898759	0.393145426852584
[IL-6] pg/mL	0.917751569762382	0.855453787129864	-0.243109588701708	-0.519742569585813	-0.0721550622796426	-0.0699276887256738	0.137574508625101	0.46198765511983	0.866227537782849	0.936288815555196	-0.199401881624473	-0.324545130363467	-0.0753413587721874	0.490830390298816	0.351653428179906	0.891844096396691	0.244669049592975	-0.58581761746249	1.18958347676925	0.0730925193467808	0.385599398548634	0.107144905351762	-0.108541545188162	0.605369793870508	0.559519846824563	0.506041055098539	0.275771244152594	0.967499899613611	1.11611211086093	0.168612944409918	0.161970778867691	0.871815016076088	0.655171346202415	-0.135677563096505	-0.45366924273416	-0.347213832968893	0.32378540656333	0.781644369694097	-0.0586965517950856	0.843933568212589	0.745753596007419	0.392456945928823	0.182018377104047	0.272533980075343	0.580320069693685	1.305292662425	1.37452337409666	0.600069603232873	0.93532158050265
[IFNɣ] pg/mL	-0.534500759149306	-0.676022583834525	-0.505473853169199	-1.06496962006914	-0.659941727181762	-0.83206774077257	-0.13357826187547	-0.271981519960371	-1.35538849267753	-1.20580369108631	-0.867231254200129	-1.2991047703616	-1.26492542564602	-0.425460341575339	-0.34149375238004	-1.11469067447506	-1.16409816737897	1.10664363078328	0.874854144741695	-0.912191084014326	-1.05595764124631	-0.00836798177008224	-0.595836671543958	-1.37179289868891	-0.868974868785704	-0.847101098704451	-0.760320687534181	-2.1895005215365	-1.72327409230237	-0.287404442861077	-0.264547738438306	-1.63300694341285	-1.19328346670219	-0.372066341160736	0.107418215812719	0.0714965018892919	-0.0941798643090659	-0.471118598801271	-0.259367247257237	-0.780485897837128	-0.830584368000337	-1.51926183837821	-1.55947925734312	-1.63081655456117	-1.49285185897256	-1.46729605981478	-1.69489661524849	-1.22984163195956	-1.29580454850925
[IL-1β] pg/mL	-1.72842322762174	-1.43370828553204	-1.2676139052161	-0.693406063636653	-1.48092227925159	-1.86168715795373	-2.29854197699347	-2.40021322580964	-2.34864026568781	-2.27051442807874	-1.46506825495575	-1.99225195092154	-1.53685914112967	-3.26056782535689	-3.0359523757682	-1.58469430372079	-1.2594083471833	-2.30560358706546	-2.92809776563209	-1.94181050119548	-1.84441500161058	-1.00981652198454	-1.71797945762226	-2.18272311490524	-1.93368560577813	-1.68001022163955	-1.54877804789845	-2.1895005215365	-2.26981779867044	-1.52911757516986	-1.34210661790858	-1.82224894305138	-1.88643064726213	-1.20831436536135	-0.145578298651171	-0.19879382785062	-1.81317997925469	-1.95272313972549	-1.5403010927193	-2.18582845392771	-1.88373428259169	-1.95457990963606	-1.99479732860097	-2.16981305529386	-2.09068885972818	-1.87276116792295	-1.43706750594639	-1.68660003445527	-1.22911317401058
IL6/IL10	1.04416549461804	1.09998852842539	-0.687795409963153	-1.04027700747877	-0.215255905920316	-0.335630854458679	-0.184009115502362	0.473351413770145	0.152795686051398	0.317249607148973	-0.307615466264706	-0.605957589801653	0.0212854769168844	0.748053255265889	0.602967856460812	0.612530273615427	-0.517471002453922	-1.74598779913003	-0.768613516278716	-0.0397029747985635	0.385599398548634	-0.466201075395563	-1.06119992123319	-0.755606759265093	0.661569101178733	-0.319033668503954	-0.240445228248273	1.17434107358188	1.02264638285525	0.000277629590703654	0.407093236900676	-0.171989036097027	0.464944609901347	-0.441059212647687	-1.39079406151116	-0.587164502599484	-0.509123716371774	0.151411014544721	-0.346378624246866	0.431005738902835	0.384949258726675	0.113432936220157	0.150602180870668	0.208409451905804	5.22372055930531e-05	0.797067820359064	0.71891411285578	0.266800786329198	0.484394098317729
[truncated: 65 more columns]
