# Supplementary material for: Compositional Data Analysis of Periodontal Disease Microbial Communities
Source: Front Microbiol. 2021 May 17;12:617949. doi: 10.3389/fmicb.2021.617949 (PMC8165185; doi:10.3389/fmicb.2021.617949)
Supplement: Supplementary file 2 [file Data_Sheet_1.ZIP › NetworkAnalysisRmdAndFiles/2020-07-23_clorox_metab_clr_table_zcomp.csv]

m/z	4.1pa	3.3Bz	1.3Bx	1.3By	4.1Bx	3.3Bx	1.3Bz	3.3By	4.1By	4.1Bz	4.2Bx	5.1Bz	5.2Bx	5.1By	1.3pa	4.3Bz	6.2By	5.1Bx	4.2By	3.3pa	4.2Bz	4.3Bx	8.1By	5.2Bz	5.3Bz	7.1By	6.3Bx	4.3pa	5.1pa	5.3Bx	6.2Bx	4.2pa	4.3By	6.2Bz	7.1Bz	6.1By	6.3Bz	5.3pa	7.1pa	6.3pa	6.1pa	6.1Bz	5.3By	6.1Bx	8.3pa	9.2Bx	8.3By	8.3Bx	10.1Bz
541.1380114	5.75549485833685	-0.0871122500757959	-0.781376362663718	0.761497432731213	-1.29694188157338	-1.17078386746839	-1.31860655595413	2.9159012095652	3.71288834540322	-1.25438330161248	-1.19475294466655	0.409737324060577	3.5687783459232	-0.704370572177103	-0.739791421799008	0.538097523131494	-10.3780184770939	-1.01386284420794	2.28892415803254	-1.03487733810027	-1.65468928359456	-0.613350320572289	2.30274879795292	0.333625381274238	-0.827336470483742	1.78814407245598	-0.949513063610134	2.79398372063395	0.345878660899123	-0.194368582374942	-1.41019502787973	3.34536343709779	3.0801332898414	0.309052500422045	-0.212868465640637	-0.507998740593179	-0.929003480819503	-0.977461354325964	1.94696341384143	-1.96417083010765	-1.14045983856997	-0.935859185506466	-0.0447816559251031	-1.89503803502824	-0.131812968098158	-0.234251466486473	0.818618137054274	-0.157963279481233	0.400635385884309
214.9197561	4.37287530142135	2.74424997765803	2.71925225216269	3.02732005916802	2.66322373978694	2.52191369707456	2.62784035781486	2.71118928762539	2.53591112953299	2.38646488458626	2.35938286550116	2.86738838746375	2.84008964872327	2.88466105365465	2.84461446796615	2.82774422629391	3.01833762741376	2.48234090100581	2.5341589870624	2.46873008816455	2.23671696531923	2.36031615946249	4.27961690371162	2.82177256460956	2.37482339669215	3.09524701254302	2.4342455702329	2.43539621761247	2.5475768403049	2.51541444807122	2.51181532336671	2.48219580339498	2.52227381643775	2.78612119665954	2.73180741732261	2.72884653601371	2.64011737859639	2.57688546989559	2.45275237452564	2.6041483392515	2.57061000249363	2.69220358378654	2.69402534959841	2.39579739149189	3.01832732753926	2.89945211727307	2.73691027756889	2.75693361363744	2.71531797922762
250.9392226	4.25637344238452	2.65882394623881	2.50775349513246	2.94680807044822	2.62811776199555	2.3489408392217	2.65322917525523	2.68263960766145	2.62522914364706	2.51162155225725	2.39890140835563	2.75235635086492	2.58626290044757	2.7816315695846	2.70431576125984	2.71318137529703	2.91460038203121	2.43053131162196	2.44051097752565	2.44119943536189	2.14784143147827	2.19049810434851	4.27555827470209	2.80615575821623	2.16682894799677	2.93339340637871	2.292507657875	2.37116605113421	2.28826466377034	2.32413366541812	2.23348306031333	2.46388479225972	2.41748600140377	2.73467669159382	2.6607732501741	2.61379448849574	2.32283332523148	2.318006512083	2.40241909867543	2.41805056233905	2.45960076848314	2.62117675957201	2.56136579141587	2.16572396517859	2.68697549141074	2.81295052566209	2.6470968737257	2.52401656020006	2.64981468199255
232.92873	4.40861561177389	2.56430136525041	2.67449167681228	2.9224696173061	2.60589028052661	2.4614381765886	2.62932283271194	2.8256348126523	2.48767593495512	2.39089832869849	2.20982477709819	2.70080033620397	2.6918186152189	2.91924965607581	2.71448031541117	2.70511525795879	2.96796669651327	2.34840426312883	2.43833503845072	2.42578284389846	2.10404590069217	2.33650821266867	4.1883825916431	2.59396631795694	2.32204935922939	2.96345618073413	2.39654145180454	2.38173767481153	2.31704184983799	2.34315786518564	2.34425332643363	2.39852871913699	2.52491292304762	2.76274927901821	2.61350907537356	2.61818055258692	2.37650547843832	2.46627309749341	2.30846826257019	2.54651054456974	2.53309539058272	2.68966355991807	2.67147355371582	2.25034171938932	2.8574306920375	2.83630819510239	2.68679190950296	2.54920657279534	2.56545731512485
381.2985187	4.79044311193503	6.06715736431105	5.82358195155738	6.34907431562707	5.77113136399412	5.72604887512508	6.07098528611238	6.03731806914386	5.96200399131958	5.87527089539805	5.73010337418758	5.54844044677607	5.74259694432151	5.71936965093285	5.88350845098984	5.75279037554348	5.70320984232976	5.29343140360918	5.81280974708457	5.88894634906093	5.27912045011839	5.46327401857101	4.40544677336583	5.77026587501938	5.42653457605769	5.83853752312634	5.19846960517615	5.55897452789716	5.16063052589683	5.43996591177371	5.23946852620104	5.91773881112717	5.87343237383107	5.49250047322757	5.44929244430716	5.80729665839261	5.38042299383392	5.6050685885547	5.55344098811748	5.48467845395467	5.3144320805176	5.7769047478739	5.6600233260464	5.38140300122544	5.75244394767947	5.62485300371949	5.5793076674589	5.41650773070055	5.5289479336107
471.1052951	3.90072097589411	2.45927861392448	2.47852982466281	2.81917613695459	2.28170308517029	2.19068067764445	2.1837874461239	2.44370949968991	2.27866418666186	2.05110141395487	1.79185106856923	2.45821165538546	2.13620406181697	2.21673354243267	2.59288624782408	2.37770520624289	2.35650482208008	1.91639528782282	2.36640625996495	1.8515770202659	1.62692678447731	1.8542491078876	3.88399723417136	1.95199271382379	1.75316808537568	2.47554212159944	1.86950219820561	1.84546584623434	2.14025316309095	1.81353310731968	1.75509260357735	1.8216803642896	1.8845902166286	2.18440787451633	2.1471544940959	2.09996231841737	2.18317242671426	1.83713453039419	1.92130543253705	1.89327888257793	1.89419329388683	2.06670867545756	2.02211551826094	1.86070611381461	3.3739370611934	2.29969627309775	3.23037300268101	3.09644257716284	2.26294776166883
413.2663059	3.59406945259044	2.57109576405207	4.87858116813089	2.74585948772491	2.53286996848588	2.42863226818938	2.79955085744411	2.79940013021596	2.65521868858997	4.91179965994119	4.66206057102333	2.69695670178747	2.55959087702641	2.5873503752591	5.1483722320836	2.56416387870094	2.68741711957146	2.64761777082584	3.91701181047491	2.81892103546821	2.85822092776095	2.19291049571734	3.33481531719695	2.94113319540767	4.57307733445675	2.61260744206281	4.80811785298503	2.51958950641885	4.53658880314122	4.75233930758637	2.3749728945326	4.93604563711993	2.43166292712797	2.88555019760792	2.31713938707984	2.68987014993954	4.81853158571326	2.58361988238615	2.4272987215606	2.64652138982724	2.52734579222873	2.80369955481289	4.96268451147608	2.52150632717115	2.30601265991611	2.81290733991176	1.75084618848738	2.02564464809994	2.72861894658734
125.9865555	4.03908919324759	2.45167554835541	2.32848277824653	2.57034237409132	2.40581286340878	2.19150507613448	2.24644955792889	2.39449655574282	2.34763328342769	2.08174506059388	1.99185692274442	2.4664877845028	2.47942659983441	2.44146859218536	2.38306224519196	2.54121307376265	2.72217570310137	2.26981519967049	2.03150809198157	2.1325403596282	1.93729150618995	1.89936516242606	4.04458966627553	2.55687401645212	2.05220107625809	2.93581355091726	2.14149393299202	2.18530765274067	2.18179876801558	2.33536603854342	2.01730677556825	2.16484093906277	2.33611835700932	2.28742659983565	2.44427767919518	2.2587014881336	1.99943433901833	2.14027631755753	2.13663666734257	2.33925764704056	2.32621963452955	2.31064285176394	2.36293783732562	2.04497496755829	3.02028529990893	2.88992229117079	2.43139533039652	2.51971284390128	2.46508236077927
855.2484247	4.40788064063958	-2.29415751657687	-1.32053569694881	-1.16228506110399	-1.63544037266175	-1.35960071210348	-2.35686982277965	2.62637806402015	2.52430430046246	-1.14410652586431	-1.7202845207943	-0.810353804139643	1.78414080965271	-0.696729905437749	0.086347077772972	-0.822621201922274	0.495900948822358	-1.34756561565377	1.23552992770933	-1.10075701673962	-1.59950412548386	-2.19655122037624	0.711223110786326	-1.32721938161755	-1.32803162814831	0.641584389151797	-0.851783487540114	1.30248139500875	-1.55043799513205	-1.64501451545953	-2.21725812051701	2.16604969502223	1.36302564159648	-1.27484194430689	-0.826997426571948	-0.306551584219529	-0.78851264356665	-2.53744923869004	1.89172502653591	-2.66191839740054	-0.808702077611187	-1.01475294279837	-1.25690951069923	-1.82785290821479	-1.67884184983688	-0.739984439689595	-1.7606046907187	-2.4412790942433	-1.75042612662975
473.1057221	3.50304126968939	1.55809890521041	1.5834595380125	2.12991381121026	1.87518998953761	1.71542516940499	1.90080486312286	2.37260495211169	1.90240459278427	1.59664184946825	1.20274016772512	1.99154740171499	1.84227299534368	1.74582253223438	1.66229771512646	2.11044231508829	2.21226391286209	1.36790268137944	1.32835697599873	1.46726116935659	1.43908865508128	1.22882880381219	3.42518768734331	2.01177733982013	1.18545372895342	1.95905512052837	1.43952872917725	1.27033287242376	1.41796266402373	1.20493046939062	1.37392019404193	1.75910970514602	1.46767538025221	1.63259254484383	2.03638490163066	1.64950221263953	1.45336759430235	1.34581932448106	1.46374050364889	1.88379529045319	1.58321029384995	1.65533218903368	1.84087880231194	1.49833698591828	2.90316772853221	1.48863869828011	3.16023401103434	2.92412086075195	1.71499593593366
750.4423411	4.82302351117087	1.6309978016042	1.03960426723326	2.07132173934676	2.41196673014	0.362057923244604	2.29308620178314	3.01126876258307	2.73724864783436	0.739650806728489	1.78717532509435	3.03608188820535	2.19040013821366	1.64514482899781	-1.10706141889985	0.673293135455092	3.1912349367122	-0.339768104431661	2.48557811078093	2.00608394604881	2.45681103110135	2.48043071274447	-10.0921380365195	-10.5074149103498	1.29251344639653	4.39912196122347	-0.54736188130809	1.70702159698502	-1.03713550009527	0.406807060826445	1.05790056314163	2.88214981219652	1.78231140339232	1.55822699224765	2.88554679071731	3.50351533391983	-0.489312802764928	2.00256183281413	2.91031438390768	0.0118579016276374	3.15981468531119	2.78018661039072	2.57908319350179	2.22383819596057	-0.00237203386073581	1.75115317416313	1.20234593264527	-1.95713261165182	2.30313622264896
143.9964817	3.44986798160141	1.63541376706197	1.77281588585071	2.12948612073776	1.67693102773459	1.51723224405549	1.64820306011891	1.71388173748197	1.54753012541263	1.40697555111704	1.51768071866622	1.84680568344082	1.92234262038492	1.76674881783537	1.77302928034336	1.94181644330949	2.00266981799339	1.76237054571375	1.58182241281375	1.41161617926653	1.14708345094396	1.46901566598125	3.34230671587646	1.74963248052025	1.36114517329581	2.13736647787086	1.49873561119751	1.33623428109354	1.11870931845155	1.32772643841512	1.63069562213487	1.33971048972436	1.65538600769305	1.31987589759186	1.80490282700772	1.95769561163526	1.73570983349269	1.13312750127798	1.48399285120069	1.85334859271575	1.56426081580727	1.86615335547809	1.62925491745462	1.19890080298249	2.0788526618801	1.72036690432481	1.86229860028881	1.75337350380252	1.48468542747458
133.9793836	2.89152553295024	0.516839616827593	1.6743874195751	1.46762520197499	2.28583893713959	1.47642881082688	1.1163163686349	1.72145364563773	1.76587457738417	1.67858986632031	1.74622571931458	0.990823993635148	0.973315575155018	1.44128781025563	1.09602640440139	2.33251715010632	0.799863575906326	1.81896693307492	1.6100099143726	0.675223873523212	1.23771295749397	1.81465780537843	2.62457537531045	1.90019746801193	0.165885122250552	2.09800097512451	2.66599616980181	0.868775020278022	0.697734311404705	1.25811016779491	0.931830822590982	1.16657226449467	1.9510677693572	1.6015921575915	2.22086668190159	1.84312722446364	1.57485061816382	1.49895923647151	0.956029885594093	2.42510052013196	0.776712282387255	1.27393628129569	1.13720457458039	1.52698488728459	1.04630597379946	1.85475274357992	1.78264117581582	0.689930317246631	1.63174788258323
158.9593431	4.57174339822597	1.64581089360453	1.60444836092503	2.86080591378836	1.49503390871273	2.34650924184648	2.76942335363125	2.74175516382316	2.59469617150219	1.25920600563417	1.27688653801735	2.84180043458435	2.67273166902017	1.8950087491993	1.76096513669718	1.83182643332774	1.89699107844089	2.1063310485722	1.85955402615589	1.21758038066606	1.61392480889812	1.7722953439296	4.01678938415458	1.71869724304888	1.25728607780717	3.19087904815104	1.37428659121528	2.15748238337224	2.08124640478166	1.38776905591958	1.23377548199409	1.81246775589674	1.38649755039048	2.54316746865503	1.63442936161279	2.38892993278676	2.25278641509026	2.59586422215919	1.98411425764171	2.54189483570774	1.42070601569445	1.61610278464126	1.72548912433655	1.0836929735077	1.34915278686336	2.68155141388051	1.06010815662427	0.754367756680157	1.66549295949924
779.4952557	4.02680129622048	-1.4335760207654	-1.6170032804549	1.74221375378149	-1.68863381479939	-2.33151272468415	-1.63554150766837	2.41233540798257	2.03028544033168	-1.96806949948293	-1.40520265355201	-1.31650436601177	0.248899646448956	-10.4274616866778	-1.43741119875047	-1.33341764606241	-10.3779028142224	-2.43479027392807	-1.21097811291635	1.17118234864464	-1.2836516973791	-2.6436512283534	-10.0922211617154	-1.29284958417157	-1.93943841530911	-0.609992962483512	-0.623930765865788	2.03734699963823	-10.5551297741392	-2.44499391133259	-2.34530025557133	2.02181820167316	2.266769767202	-2.07119073062657	-2.27128414989552	-10.4454667186482	0.150231385832125	0.277121326174202	-10.6361708789991	-1.92994896459733	2.25724663718363	-1.83430944531948	2.30877378497066	-2.63621028312806	0.65757046377357	-1.46034065420022	-0.942665819310619	-2.16997526917229	-2.01321384781143
133.9794059	4.33035475278128	2.25094876613888	1.28327988238423	1.99296348536208	1.97274152267693	1.67182391842608	2.87867095789188	0.955734785654437	0.524749390423983	0.947283502775997	1.17202897654813	2.25152619519572	2.76070945564986	1.0689682899599	0.492871843857438	3.10628842629205	1.13279637827634	1.81979293668819	1.41219927401495	2.16731417232704	0.489343073535526	0.880430511164873	2.96416860008331	1.79140390754423	1.07920572353941	2.91078530967229	1.58943240262331	1.36579612405256	1.29545771665393	1.66290489132642	1.64731415438974	1.29378616106903	1.62580628196124	1.6269254169796	1.37889291467889	1.30275260317888	1.23894728372108	0.994873600786949	1.01140198004043	1.25053044635332	1.68999587089615	1.76459424868355	0.417825591412679	0.284861261296411	2.21816752389706	1.73235177242647	2.2833886130772	3.11424581293074	0.913032573975299
133.9794092	3.86623875406567	1.42769141292935	0.723486065409631	2.53392286632179	0.954340172062874	1.21897896609326	1.45306979019683	0.598610933416751	0.448090573503396	0.15767765287911	0.654151034805986	3.64605813199722	2.72683804735383	1.80550434202869	1.5942233520617	2.40182447294759	1.9463982251387	0.461849187788571	1.38695751220084	1.589095315878	1.13544909044293	0.556326532584494	4.25313302962907	1.33391081504989	0.250481252169727	1.86256335419108	1.95480730685263	2.15421110914506	1.3474058793091	1.37146103896988	0.553622214991739	0.596557607972786	1.85426165666116	1.90753619625165	1.85435638268558	2.29417304194842	2.21644398644296	1.52737077377608	1.80922239943248	1.63511405143661	1.93174704148483	2.28178805073828	2.79768318809288	1.71145773153796	2.84679061679258	0.687232362893049	0.996504917774656	1.32707280236009	1.40043255815561
133.979376	4.21116551035136	3.04375325767661	0.712873936741225	1.8252339694739	0.52944033373093	1.22647504786773	1.0816481300492	1.88777840737553	0.873242824440172	1.69065817588408	0.750662323253463	2.3761869418016	1.40338860082176	1.35118598857338	1.24042352215654	0.664187386112426	2.2150705488384	2.31877754822601	2.79508129174195	1.47495277400858	2.69804633159957	1.47068095481372	3.57326155037003	0.394127431148553	1.02070172427331	2.00915511386937	1.04763560608314	0.278492924050525	1.6855970274949	0.62912363603931	1.43332004392887	1.30937044835653	1.39915323782867	2.07420759412007	1.86491320672365	3.34093291528927	1.38876850670183	1.36636922824346	1.8904840197349	1.58646241537986	1.33577808493363	0.805701254926724	0.786404456431669	2.11506764789931	1.52028467618136	2.36366195022003	1.40790526341564	1.42411794058178	1.97668643872138
133.9791483	4.52630445779359	2.43876658153123	1.47017427566876	0.835636616820855	1.48851561369795	1.69658742023353	0.397134569593666	1.78270383586057	1.1643400943846	1.21919466548777	-0.280659991149685	0.416504874138102	2.4849469133751	2.47929266604367	1.39412393214062	1.58811096486292	2.62044704373185	2.04125178433341	2.08870630118225	1.71874554378741	0.683058219811867	-0.059461092025078	3.24777470407243	1.52448046114387	1.052133206863	0.844446078884841	0.924039723186752	2.17511862211666	0.486779656984165	0.0496584038947852	1.02512210581966	0.811854206054671	2.56676045273305	1.64777670834397	1.41848361645803	1.36356807683474	1.56412668522842	1.32095368288974	1.05485968033418	0.285029032692485	0.683183169295098	1.56755072663569	0.601141573762614	1.52169010625212	2.32275086627446	1.27978333724524	1.13720347611597	0.676220828900027	1.08277360264704
133.9794028	2.74502310975738	0.523973698447129	1.64308404703766	1.68530532224873	1.27778808686041	1.80130201688132	2.78982968308082	1.99979712583525	1.61729676392534	1.85699577514159	0.845035515010741	2.49884652808166	1.92377199971462	1.63498821859369	2.15327861717075	1.31862546520443	0.868820033525646	2.22052400566202	2.19880905725129	3.12041615545569	1.42126404193246	1.1669416896125	3.58262006532207	1.56028870139731	1.0805663263104	2.33343551152199	1.54369697291339	1.04844620164199	1.62725293932347	2.28687217995934	1.1580935320832	1.88334695054647	2.31957772065214	1.67862720458594	2.51589415920325	0.662821326039026	0.806988484259584	1.99885072343333	1.42110792264303	0.415194648439757	0.487273837773566	1.93594236632515	0.973794602354744	1.10256304080735	2.39145353612807	2.81129908003916	1.82257694395056	2.42492021653621	1.43959550352814
133.9794088	3.29975435040057	2.87518987365119	3.01508118568084	1.54396521003728	1.37035974688413	1.05496876391955	1.65650598661821	1.95881618912864	0.712157013205426	1.70377396230889	1.52266270459837	0.957852121502947	1.80905840508752	1.78224116101221	2.15327861717075	2.58645682032396	1.97754298896887	0.521980397548148	2.40756909308552	1.78561271231201	1.36870012581217	1.62829810173588	3.38480826285949	0.54558579844301	1.57677927235167	2.96117915570975	2.39472615836689	0.788141312824115	1.79687994984629	1.20239314346997	2.30655445880608	0.740707967033069	2.14604146337034	2.56672796732144	1.92260899790403	2.89853058742289	2.38990441851167	2.7680755152778	1.45211192554805	1.83339813796258	1.93390534200766	1.17005948785732	2.05965786904114	2.6007298323737	1.82909391985345	1.70335997887017	1.18509367513363	1.29972858462128	2.24915583487305
705.3399501	3.74008158854013	-1.46422810329232	0.20824714526368	0.277324291495063	-1.46072460185839	0.797263618470284	-0.453446591518359	0.468558842492351	2.45071075538153	-1.26148048690265	-1.11541894383121	0.0900673881652736	2.17195100502814	0.0531754470088242	-1.28006349214839	-2.20241523967753	-0.160191941961532	-0.446055883087803	0.416483793116532	-2.67784273210395	-1.16305303782189	-0.551062836297971	0.541407850815563	-1.14424741876017	-1.69756354269952	2.04261824357377	-1.34097971299068	0.291181621381099	-0.303502726752059	-1.78820354236426	-0.380763657894596	1.32868547228883	1.31551953158469	-0.0953275524245765	-0.354812395733287	-2.09944237143715	-0.685594977311798	1.60109053240643	-0.501596707653565	-2.60116260840155	-1.30796394855251	-0.486250829324462	-1.95443657590106	-0.83394545119115	0.0184263991427311	0.321956046837014	-1.02936809847112	-1.33182674636205	-1.0624962080568
257.9672281	4.30673648945078	2.52784125840131	2.6341080104708	2.96351330520118	2.61481581932316	2.55720232585601	2.71027711936765	2.88949211258219	2.53923928344865	2.20921866155257	1.6053354243365	2.91412412277864	2.42572339595269	3.03030871180049	2.70792179061345	3.08400175707497	3.12688040205855	2.21404874379792	2.40280206597711	1.45966464771594	1.25446354575988	2.58982214014424	4.2585732755078	2.2164683078153	2.60240346236538	3.297856120017	2.46006500712205	2.52897440586933	2.47876485339414	2.51072888446948	2.48669662279566	1.8698708038145	1.92288548121003	2.95245270571314	2.12094896924634	2.88987154223518	2.47551800240262	2.31357139847809	2.14068946102095	2.68338257905972	2.39914634203025	2.51380349117666	2.73794394183139	2.40001421111674	2.76759727829054	0.6344160233311	2.23549240146543	1.77475202972143	2.54721969184085
871.20082	3.44619351498855	-3.16612257210735	-1.07429771883518	-2.53284680222214	-1.74644037275208	-2.27587541396704	-2.78958555109886	1.69203780691425	1.70789411667866	-2.24339548805689	-2.5403951941605	-2.45128331300955	0.979923899021088	-1.63403449981093	-0.479577064724987	-2.18397507035302	-1.07860997790021	-1.66146579863803	0.44288957552193	-1.84410139010195	-2.93502458832609	-1.92844758504491	0.404373873067374	-2.03531173155387	-2.20762136933803	-0.298680525667926	-1.92741229715186	0.268961491231012	-2.77999637127135	-3.09883785525341	-2.5173174343909	1.35583682483945	0.38168178625785	-2.13401158772647	-1.20454357130432	-1.36974717480821	-2.56811773562298	-1.99001367809682	0.732257297825573	-2.99040414496898	-2.72856595836612	-3.15429461036929	-1.61433298810866	-1.85020097557264	-2.75450566240543	-0.965937506644263	-3.68469918305039	-2.44620165845288	-2.74776089242815
133.9792745	3.3273052812665	1.91252041181784	1.22102252789486	2.47658579693026	2.44601152302713	2.25856129422255	3.12825089460786	2.09475424391701	1.13848482600278	2.56090840551007	0.162124614357547	0.526490959724226	1.43899750365211	1.30584278149743	1.31684504493851	1.33084438727947	2.07883586180502	1.16493783052447	1.01765133382399	1.86555423015831	2.33140938979959	1.72981583398312	3.04660021211532	2.41168156577019	0.955025376148377	2.86473763719671	2.18602400003858	0.189837545298641	0.645649969158564	1.23043283340572	1.25106618437602	1.33932546763521	1.13237940265644	2.90270842333078	1.83499374396376	0.604325411806427	0.581585989093025	0.890698848735791	2.49255743108883	2.2033156497163	1.44229631146914	2.54670220869155	1.16405253731416	1.78498053169549	1.89740070543818	2.39433245141865	1.21030459754294	0.879884491953367	1.44903494703548
133.9792963	4.14754173148578	1.76139417535139	0.692063034949454	1.83411165458075	1.55533936037426	0.397889753649935	1.16551787668936	1.12460012141944	0.774529218870809	0.783274194169058	0.512828555577666	0.238768430972728	0.287749133066784	2.31010373498889	0.551520711642436	1.0608454838576	1.36715395128718	1.00109730142894	1.40754941496167	1.30795655894112	0.24105552387819	1.22006911337529	2.92979268806784	1.894311230245	2.16980455903206	1.79388545526628	0.993337569030587	1.14810965709578	0.655217596007342	0.969563788457789	1.79570874488241	0.093684464081683	1.2656936806221	1.50992786375283	1.49291930971806	-10.445453051827	1.9254525784417	0.560621753405202	0.657855292980441	0.684335117795966	0.647942671048913	2.04272091810196	-0.0265511732427655	1.5126411047779	0.963902136787699	1.20870038942924	0.135390354205889	2.20039414126657	1.27730829292328
133.9793317	2.8840305113653	0.415089770300545	0.951687661464709	2.3134424631326	0.911184307840022	1.21664015949947	0.995184956821767	1.13716581777502	1.26933172308073	0.505465593926678	-0.005306291175037	1.45216349075787	0.819141226778225	1.11082878122188	1.29290740723256	0.646631466046632	0.66941347592134	0.378012518687155	0.855743190441533	1.07489053622422	1.29953019695451	0.168442311056214	2.94144370536307	0.975639429902371	0.896231223421662	1.50972760197812	1.07450054999067	0.0105493265269789	0.330870671979911	0.354731351024308	1.31915592664222	0.460613244222944	0.765713435128164	1.07477864372303	1.35917728825107	0.291342604149005	2.33594146017957	1.3285918099105	1.04942196259862	1.09310593048705	0.952483566449514	1.09658059575569	0.400356604145314	0.90708563769366	1.51188888746625	1.80689969082756	0.0486849078042706	0.539351305790658	1.53892756345247
362.9177736	2.10408792255092	1.62741709220586	2.26868127997417	0.771183416275461	1.80799932949717	1.37499427489869	0.446557112585728	2.1586200370989	1.8092454054809	1.45746234974002	2.04442727795749	0.580648251090881	2.1810963625774	0.72096119136947	1.86962275691373	1.98032406660551	2.34098690337278	2.22975815818902	1.67922050938482	2.18921651570652	2.34164858449235	1.4508424449468	4.31905570150096	2.105251806635	1.92865369468563	2.40110754595161	1.59059336530545	2.47924610878908	2.25939237282856	2.2488269797322	1.68217575517791	2.22261842757522	1.6444578762154	1.99306222043186	1.97527586124012	1.96487076769948	2.20226069420717	1.58804562499748	1.60120782320296	2.60006587155318	1.62587216292404	1.89878265896498	1.67937668302805	1.42508533688503	1.049241860607	2.19782980197983	0.829062254119306	0.771188607951727	3.01035225030666
217.145818	2.83550645506749	2.97197733646543	2.73242057699488	3.312236478931	3.00261478537236	2.53704747492235	2.81943498212921	2.92625612297574	3.01593100499871	2.75180800015728	2.53914018297682	2.85932799253229	3.0179632037892	2.83081708963112	2.84080568613076	2.95034409825536	2.92120921857268	1.87718888360374	2.97506919514194	2.72769580630545	1.96494783857651	2.52999688609378	2.90787447541105	1.43902175692365	2.45192197061747	2.56024249546552	1.15726332560561	2.24036882432557	0.943145217946345	2.44473526041776	2.38694239313375	2.40510885468124	2.65269161390917	1.6016410115416	2.69256240873387	1.63262407105364	1.28642567697554	2.76292162166082	1.16911363965726	2.35124320493335	0.755293290404706	1.51706428525239	0.862173746979909	2.4446986261799	2.95836087491466	1.3902719409373	2.40346244522837	2.50499105704198	2.72776121141101
133.9793487	3.64045019967469	1.32182941563232	0.915173281606728	2.4613260884341	0.911184307840022	-0.0411474874829487	1.06414123939015	1.7790026920155	0.502522751256761	-0.153076814981329	-0.0171393146790955	1.95354278105503	0.695961780710899	1.47242649163014	0.273479606997789	1.60660371519722	0.66941347592134	1.24744086147992	0.855743190441533	1.45442836402985	0.909343685260529	0.76553057879744	2.94144370536307	1.62691957055447	0.714277331295683	1.77800220127174	1.51383175875047	0.916948870803022	0.526908241943055	0.928804988181749	1.7853506262452	0.325665423726647	1.50156013405351	0.907770917238409	1.50029486180627	1.22774070970511	0.491119725868101	0.429599472394072	1.36603691414329	0.922739780123434	1.41325097348966	1.76037544517282	1.13222355455681	0.213278320016324	2.06649934493715	1.09237343877456	0.827858430281632	1.70120916052491	1.13005902556973
184.9683752	4.332251393584	2.72694728785903	2.46182122511595	3.18111408796076	2.81224711920784	1.68891786615099	2.44935616069775	2.89155522201174	2.6830124766658	2.6029650965712	2.27532030294721	2.70426580089094	2.57362760347019	2.89347157095048	1.66315687647268	2.76817031661934	2.84255699281102	2.48776980063533	1.87176364149096	2.27451021193587	2.29324225844948	1.24019771870826	3.23995097374388	2.20435314807347	2.23436589693029	3.02748634427554	2.41653661706304	2.46265131497597	1.74298409551836	1.73832851298745	2.43986092113514	2.01721638833663	2.60070335827848	1.53321646824144	1.49246484736682	1.93161805101798	1.83298221177513	2.53380454303644	2.36308249700576	1.45011600411574	2.50269525294409	2.25163712894369	2.61225049303372	2.42475825657148	0.845216583997924	2.63639500039199	2.50905692725344	2.70547158197283	2.89107659790229
464.8744237	4.03840836405547	0.855151863116426	2.22517992252027	2.67435175957398	1.80753961157179	1.45627131063373	2.35715431811224	1.87240116168179	1.75164523143762	2.43827917186252	0.296450231791768	1.92785913826491	2.68712522380208	2.58923847265995	1.90057197688021	1.99810986642342	1.21074719635398	1.7848424228127	1.67103648391602	0.44086216967966	1.77857068247567	2.05990107785089	3.5509364896717	1.72738235972897	0.932540124519601	2.68041415055937	2.09857663345724	0.996024564208502	1.12796096965297	1.97724193471008	1.41818950232124	-0.0936340961963662	2.60839926671594	2.64464241726076	2.88694816001332	1.58669911366559	2.56369555641679	1.47064245798383	1.50458060284223	1.3891055447661	1.79804062094359	1.69915547825344	0.56354908328948	1.63760581955216	2.04223521428372	2.3127331061769	1.07217429416619	1.91388025600269	1.6499975140309
559.1456723	2.02060769863007	0.357175858951683	0.503686892015796	0.773080056316719	0.668281045155355	0.452998726041148	0.539945938503449	0.43366359797087	0.577311330214046	0.0913720496409471	-0.00249758069849726	0.674425038164339	0.547784825097729	0.631598329550158	1.05756286604656	1.02010258015322	0.720146782990557	0.120820360197174	0.442030410836736	0.573856421743141	-0.0218511136629296	0.146896062181527	1.6153887283801	0.656303534825495	0.0724519894303057	0.850973039405032	0.398474972267966	0.381707550430429	0.480832824210889	0.225432538709011	0.0798256857387081	0.267958087425058	0.19319459183315	0.519025924725772	0.762993807326145	0.464021203790567	0.45747004497397	0.281293160506642	0.437516002922955	0.496711425188229	0.273083127423041	0.345166089782847	0.393854158154724	0.0787868400857406	0.821261190042732	0.725050031606514	0.325319949745928	0.971186746991124	0.329185397854079
208.1407333	2.68740627071109	2.87469389328989	2.58754757374552	3.18264396722791	2.76575814123867	2.49455422558834	2.85605386105034	2.82113433164025	2.88637160293726	2.45648733139147	2.42425364221598	2.69798656861514	2.91207917088372	2.62755490017732	2.7021228303728	2.86856965501571	2.8183202833874	2.11047047196622	2.76945141326832	2.66997613203739	1.94077860053901	2.4545988116413	2.4128319331749	2.30857953887602	2.4203580694046	2.88467038257728	2.40367444787968	2.21204158183234	2.01404506418219	2.37037213211715	2.26685475260471	2.66555385069324	2.82070286282567	2.72729000027708	2.42078083079722	2.81810536451732	2.43520732142124	2.62422260488407	2.41606697248649	2.57926761239454	2.47829189200495	2.83736142306789	2.73770184928763	2.42833288149957	2.9718096026477	2.61845796843371	2.81523260392217	2.66525143618029	2.55196629693102
498.8820247	3.78151144162723	1.83303566976417	1.00728805236512	1.45712937569972	1.0671708160535	0.809475231456931	1.11972436232349	1.09588040890265	1.59379730407137	0.749397671690126	0.732970661493693	1.20763799815462	1.07288311030099	1.34629144998891	1.05198188891593	1.18131725992733	1.29144723588581	0.789705239534246	0.967024311275129	0.666960829907383	0.657925327620816	0.680124455012869	2.72780668638906	1.19087128721365	0.630289487616444	1.48735293540669	0.918656407309628	0.72983248001445	0.707736507437753	0.785088988147722	0.742409275656538	0.84508631312932	0.942844353551775	1.21049302936606	1.26312500301615	1.19163127996294	0.8873435978965	0.857408763264536	0.908440593196104	1.00734364090303	0.956783542122659	1.1749341876196	1.12643544994711	0.802345827362998	0.00671313687119479	1.20826402530182	-0.0854661357540394	-0.0800404648900201	0.964495957339937
285.2682035	4.51463733329197	0.985336890113222	2.19509351456466	2.02652787829147	1.14945230488655	0.00146499937428857	1.88010308901706	2.3858544448663	0.837868679649423	1.01702170623166	0.583761813217052	0.212708135809592	0.192193501618497	-0.677003747807669	0.969501203405034	1.59167453819484	-0.121970121598377	-0.4735138684504	1.82351472571301	1.21878768118157	0.0315312233728751	-0.219646043543321	1.3814573078355	0.594330402720946	-0.0700972254327858	0.145468200041334	0.440830765498767	0.68248383945102	-0.412770018139767	-0.314763858286691	-0.23722865150941	0.482336724667679	-0.312161314609563	0.768204686978009	0.329937494915177	0.133087661869361	-0.174060470470241	1.01346983590391	-0.444675710760668	0.048674461500342	0.14587679222041	0.77271733239512	-0.275603668997482	0.300655898436847	-0.0874071950631592	0.565105886727178	-1.47795611995746	-1.1804729949915	-0.724345790081866
353.2652873	2.82190515462011	5.61359246140848	5.59207015057265	6.00796707650171	5.2664554633232	5.29818283032775	5.74097858925581	5.64074190845294	5.4651367198043	5.31565510746263	5.20942545397858	5.34015768263951	5.38646821316298	5.4214578411558	5.55793084732616	5.37143947338119	5.4321890521881	4.98358609438139	5.36613437032974	5.43696122531787	5.03426791905109	4.92370896158514	2.8102364888506	5.3447276536293	4.97866536445277	5.56549140189879	5.03043189272599	5.05606626266116	4.8652175460356	5.03380243781763	4.89650360397884	5.37499558439287	5.39077762703178	5.33961233597251	5.23052025189258	5.43636665641591	5.1196344542408	5.16832676824443	5.12080677168699	5.19832479258358	5.04254340996492	5.39199938432849	5.25303245095977	4.92084729932659	5.44591626896529	5.36546028084588	5.2239687975069	5.024512267367	5.17933114066407
515.4034782	-9.95346767833754	5.1082850970476	5.22419719461456	5.51603817910007	4.75543427484036	4.74142328827064	5.14729316383124	4.99357177655025	4.83225439175052	4.74584722520473	4.56677783476463	5.01638949690461	4.90092845703504	4.96496875246935	5.03912573288213	4.92029466826855	5.01170721118183	4.67294908337017	4.71778011774199	4.73765649768076	4.45219844546669	4.4156179862765	-1.38916338192001	4.97747365328957	4.59889726906443	5.18163569048388	4.7404062623385	4.55271625978323	4.53173192059966	4.66331826379057	4.42585676422034	4.61430848055244	4.89000124439647	4.93723811304571	4.81838783672521	4.89116878651186	4.81302796596852	4.75029304252797	4.7397691987629	4.71738563899333	4.54919736563038	4.9264493681296	4.72058935687259	4.6169278955759	4.85050185495349	4.99364737057809	4.68204512001282	4.38111203466034	4.69980548363421
381.3000696	1.89600977046573	4.60684866296493	4.39005800553055	4.79123429664794	4.55395859185355	4.36298175955164	4.46692888140932	4.77018313654606	4.50642847103447	4.55230859030174	4.67644846891774	4.85929042739479	4.68954563650276	4.83328287835353	4.4143355521464	4.61147961438815	4.86444195511376	4.48347619477578	4.55777342473826	4.34366291778717	4.28234901551232	4.25471178427568	1.71408991770543	4.63365515039278	4.33705313624445	4.95779379664829	4.47297225013359	4.4411508659538	4.4677005330288	4.29493057032871	4.44433485524269	4.64878665301384	4.56679149327864	4.64965393894907	4.64102772217308	4.78407880452853	4.52521054423076	4.57904763121484	4.61651720315637	4.7477668865725	4.54192691950207	4.73432850089565	4.54020974502279	4.40783067324236	3.85788997092164	4.7355452006337	3.66687856285134	3.63119700707324	4.41055265377207
350.2422556	-0.222569381069835	4.80798721348024	4.7462466803849	5.18328469663529	4.4537283746648	4.4316855423411	4.8957189303241	4.79738524043947	4.59009967792976	4.46054547783507	4.14476472876524	4.49116788287803	4.5115254563191	4.44620881321997	4.69351651985509	4.50539758648905	4.56456813755157	4.14455187743572	4.45973129936464	4.50349037607461	4.12000098500381	4.06950330596129	-1.10051538317232	4.48315354393286	4.08151183266461	4.72629005532857	4.17187723189644	4.18948295980852	3.96721580526384	4.21077899796977	3.97668589548122	4.29100190558815	4.52504294323941	4.47968520568856	4.34918676858738	4.55172752940997	4.27072697734201	4.32692330590291	4.20737169218497	4.27642683592866	4.09196626600625	4.47350924846436	4.36917944245284	4.13242111876629	4.70120303604607	4.45757331702077	4.55631252656589	4.32449367397874	4.26700264803107
557.4540082	0.963043870592706	4.59157667111035	4.52491250024403	4.96057510387537	4.29583231162746	4.27386731780568	4.66472595797291	4.59624743127983	4.29292646347013	4.09849490115923	3.53717211957296	4.33502751498152	4.31312057687629	4.46603114984102	4.48061525795272	4.32571490225852	4.41697568126797	3.97230459574467	4.25996468645095	4.377931881862	3.90983059316634	3.9426668511132	0.986737917742326	4.37262586738756	3.96301316722506	4.55696642391837	4.01125854111397	4.16463581120444	3.80320043835134	4.02988660704666	3.87197155107253	3.83748732813026	4.45131024150859	4.33962410556138	4.15401425114194	4.41227323864512	4.21178925689664	4.17355757754441	4.15379372206954	4.17650586350283	3.94169831745418	4.41926045583426	4.26621410338059	3.96829064689308	4.74671183660627	4.22724953583641	4.5506781079847	4.32311945543547	4.01648150427683
437.1873312	-0.761775195114199	4.42636361767505	4.40410772807452	4.66711413916866	3.9720746380699	4.39794426733661	4.50909501694608	4.43421313836284	4.37073123644618	3.856292745539	3.83933975025846	4.13939128349728	3.85524552140105	4.54396082032311	4.50319482639959	4.09164931326257	4.44626229582917	4.25920768983727	4.27469594668335	4.18082133024226	3.9951685247978	3.74942950386421	-0.768192353708232	4.52179468817811	3.63454937646556	4.56235090851198	4.2972970978942	4.14635635757354	4.22994378241021	4.11978396996518	3.98709457089815	3.85427071171015	4.2058516948711	4.50507830278785	4.36856267435402	4.45842806057426	4.13160272747491	4.11426704466921	4.28796859010712	4.00335000498499	4.42638382221528	3.91418333644041	3.85635913181715	4.25098468974038	4.37534764124918	4.2876013333577	4.37150325162919	4.09884050255945	4.11825759112435
659.2921188	-2.04069530873615	3.73568090742704	3.91882992369342	4.25365866451479	3.50125015757933	3.77459660571337	3.97586315916356	4.12074803337086	3.83662213183399	3.42484084725974	3.26351111263725	3.88072464306881	3.59274276523856	3.80040803871076	4.02791903310638	3.44590770047445	3.93460971343408	3.5975941543831	3.63804119475069	3.51845022316926	3.28125683091271	3.09296964201308	-1.30550942392023	4.09328576775355	3.3837378115724	3.98999204801681	3.63590761541779	3.40479997830459	3.514206987158	3.17104595563492	3.36361007675679	3.38594161890764	3.71396411794981	3.81332500312568	3.77403514974225	3.89177089317318	3.85540411681833	3.64573880271529	3.74974616028744	3.73845643803248	3.58325165646711	3.89098061632951	3.42141370114424	3.65357010973578	3.00909388558209	3.94139279592284	3.29713712234258	3.0080647042393	3.66452112547466
739.6028531	0.62944042394318	4.15547167347657	4.12741794652709	4.48360462033614	3.87395294305744	3.91461504541734	4.17701411436275	4.09549994714751	4.01052467476572	4.04287657676456	4.20267374736264	3.94838476431067	3.96631193914305	4.04869089379523	3.97885075739318	3.95617205658478	4.04565494571638	3.63845747750992	3.93409213951744	3.99458315822847	3.78289433964738	3.6150904153246	1.26456285801643	4.00273852873283	3.58693441656716	4.1665842190442	3.62035700357305	3.74789730308134	3.49467094032229	3.68064190195434	3.64040567880531	4.15074819972474	4.05231823399148	3.95051699724064	3.83019185025851	4.05596241988679	3.88268187153681	3.79519467730731	3.84581929110406	3.87353809854369	3.59754744689741	3.99996305642644	3.85071373049173	3.65621844577929	3.70287350825228	3.9555115135167	3.52538147336224	3.34112089405326	3.59880257954377
284.2952636	1.01942822697179	3.8151916501662	3.44952405458418	4.0741264829421	3.72759688121126	3.37295783260289	3.57856647281703	3.87055035599675	3.70640610021171	3.44224257060933	3.39303931213458	4.14885209864926	4.06846378449043	4.24088229416414	3.28830571107364	4.05269382101591	4.32586969063629	4.05172840949076	3.6330228998457	3.02510187833787	3.16118895953406	3.427481549673	1.69099812874805	3.93398581257199	3.65728047233596	4.73362685840744	3.86457088296564	3.31878394886736	3.60085263706968	3.60866608602211	3.69344875426953	3.43444693479623	3.66345023473465	4.19007999673783	4.42788946972082	4.12338950784054	3.94351488890896	3.61168236149785	3.94437540034692	3.80945537793282	3.94395161643981	4.18897845194931	3.86794734597071	3.73559029413564	3.43744111993485	4.12200418073727	3.2393955687449	3.02898454527046	3.9936194689187
353.255177	0.368399283378775	3.32773820158929	3.10986259109545	3.57319583198192	3.35540809263637	3.08172992082623	3.05780375976231	3.54056001233053	3.22133168206443	3.33376138695256	3.71002349208495	4.11102300505425	3.95450411281848	4.27560604856177	2.92479152533521	3.74493859544526	4.24406524037666	3.84711866843896	3.51215347718674	2.93537839317882	3.34816785565718	3.37240211271588	0.0181161976137876	3.95766657750196	3.52219987499193	4.45925500301497	3.82625234082347	3.47545125374458	3.47924373232136	3.61560934754316	3.49986008355403	3.41756466812421	3.91457197915453	4.08490763716732	4.03002408040756	4.14274852233708	4.08421801194175	3.7282078448209	3.97801877112011	3.9166178355478	3.06409271847844	4.17311598717409	3.7812409753073	3.69458759294999	2.62951330678966	4.20697865139511	5.23138010811551	5.03520149563858	3.59250499055182
313.26211	0.597981685723191	3.46634651440672	3.56362564481192	3.90927120526106	3.18516450059737	3.25363157404488	3.63863652735622	3.39224841668349	3.2363666720481	3.3643850547531	3.64014345511374	3.61160662691912	3.57311668706211	3.74312293105802	3.20310152936591	3.36801007286771	3.69089067468142	3.21326952788439	3.30292654708295	3.22987529961648	3.07433459843072	3.04542106540024	0.16405526443565	3.61588909232404	3.19717131710447	3.83641248109289	3.33698051403188	3.38827077395208	2.97809769777316	3.15621321022577	3.00257056802015	3.62182861440103	3.60339464145737	3.65197526970759	3.51906469881851	3.67539637348204	3.55385520761613	3.37682722695239	3.40336437184873	3.45370185621896	2.9029001366485	3.67642630792375	3.38029635819012	3.23124193070057	2.8804008434115	3.49093170173129	2.86311372649597	2.43979320518686	3.13250011158481
557.4495336	-9.97097275257844	3.20151228046532	2.67113812282101	3.34435400626201	2.91169065701976	2.70538463540123	2.85059383217741	3.27445366259021	2.75398477862254	2.61829519145629	2.2969090854969	3.70113723207402	3.27209033512911	3.65702335637406	2.47588209278649	3.44287634780762	3.56591441911475	3.14261904046112	3.00261813949462	2.33017317884514	2.53283949179648	2.80962831301815	-10.0884373918242	3.54139820506753	3.07288904265512	3.91171683863037	3.15951654438057	2.88457871612998	2.80648939332926	3.01063356446068	2.97842391732536	2.36745763055558	3.3362166911106	3.53190537584603	3.3904919645634	3.55027813552821	3.44189362627827	3.03940029896452	3.2702513556523	3.21845501149109	2.80628937166376	3.54207368577891	3.27090218013593	3.04113595029883	2.44958959662212	3.495448828877	2.29168399068718	2.12996291603055	3.08469197108819
378.306285	-0.813723381609451	3.3262595215873	3.05344387948666	3.58695759893834	2.87826464262707	2.85512331615725	3.09975778839187	3.28130544307658	3.08496023036869	2.84677481045148	2.65834478937193	3.46083263549004	3.32026087025386	3.37550951688323	2.9162018114229	3.28093414405788	3.55686625314844	2.92595088211117	2.98367030075587	2.49108921783985	2.46685413195673	2.74712089527041	-1.04787720090942	3.22235265891311	2.85361416196681	3.58323602507538	2.94012264242228	2.7541566975853	2.63303342312088	2.76733317929969	2.81755173578524	2.55084467395918	3.11341677222784	3.25593944548584	3.26831395320641	3.38196466150325	3.08279244077379	2.98563427227538	2.98875453323689	3.11067680983566	2.69589948226849	3.21855815659615	3.06800657600782	2.74907184140786	3.16765285547782	3.1844132135014	2.93316288329105	2.80881126073204	3.00706533281529
350.2238681	-1.12305501557405	2.71143527590555	2.52170745891155	2.88485785719323	2.61540663516607	2.50174068557035	2.53612472491825	2.99137716086659	2.48345471494317	2.64947040795203	2.67306248744838	3.42137882243176	3.28504472405037	3.62934193874899	2.07052482183945	3.11510072902658	3.57580350349032	3.0888137049478	2.89095545544088	2.17642767515105	2.64534137850066	2.7550749063821	-1.13930448260955	3.2428847699958	2.75718997255354	3.7141844982593	3.09893914181443	2.86334384758837	2.69061396998424	2.94196311650677	2.79048813833735	2.44843518276075	3.1553359563474	3.39070868904622	3.32360540831889	3.48111309742446	3.20377774763073	2.99298002039231	3.15222110861787	3.20676490886921	2.406738505652	3.29325115830292	3.26765048642892	2.85800459979115	1.74550421145088	3.29795470155249	4.55891272715025	1.45619897798103	2.95440081198949
745.5181424	-1.44934544542764	3.3646890460817	3.42540362216894	3.79738629400393	2.93530861856093	3.02217719575276	3.40380934921299	3.26578127343531	3.08139312607902	2.97692387169039	2.73415583981958	3.22315600465756	3.18445370470029	3.28793538393024	3.20477008317219	3.18376627647562	3.37742359846071	2.72955594816554	3.01233320633323	2.92113990611236	2.57071093362267	2.74988700341525	-1.92520399734895	3.10188205032179	2.79664443566339	3.45143384381642	2.88815680127523	2.84049390563774	2.46055267827701	2.81768915776562	2.69771518845434	2.77701866209019	3.11689726256469	3.1900262033509	3.13878089372446	3.21864012077055	3.01645930865637	2.93004768194302	2.84469333407707	2.97659417688845	2.67361432787791	3.1707235461274	3.0045783710184	2.78925690476043	3.01977314976633	3.22483075110245	2.75930760337049	2.56330767980655	2.92086506504433
341.3004848	1.99523459626605	3.82759932963733	3.76003552572607	4.1773651065305	3.65295014311834	3.57303037214009	3.9176160473547	3.93211789070508	3.7148322818508	3.78422044832918	3.78660931603257	3.5837036839593	3.55308349467344	3.7681736163542	3.85090252183752	3.50809134365067	3.76700546594548	3.3649595085289	3.60641554815431	3.9402097504272	3.52437235956303	3.1907074768359	1.85693222343895	3.64530693649682	3.34488554009868	3.72912469653806	3.28140236415729	3.44533855633079	3.19305320822462	3.39641040400093	3.24155643689185	3.86775165430243	3.68742410359676	3.5839469263839	3.5354120737892	3.7203132648991	3.54711300534193	3.46361316850246	3.43375926508742	3.55002199764095	3.39397594950014	3.55243425783818	3.52052401376801	3.34031330919244	3.68865601031851	3.59967689221261	3.58383865780719	3.29534498314153	3.324276104302
409.3282571	-0.180879298382804	3.02100625660451	2.65175404704876	3.46317992443506	2.84606368664461	2.88474821697746	3.15074206394208	3.06094800612224	2.80966317971733	2.34376800040997	2.29578651101804	2.97226652401273	2.84664830481174	3.02604769312875	2.63098552353332	2.68831338652247	3.03984806928133	2.74943073075491	2.5075865472018	2.84086975220176	2.5043468886173	2.5760359960406	-0.38160908666018	2.68874245312045	2.00799139542356	3.02264007574319	2.02428832958308	2.67497570339448	1.91236007146425	1.71659339575194	2.63838409089825	2.49955077775758	2.95869367704996	2.77147297124345	2.66573909783204	3.09041350791072	2.20491952063416	2.76266133856611	2.84841814355276	2.73024578566551	2.44530258321574	2.94142402290751	2.27031694555345	2.66005046467054	2.48682342515379	2.91855350823749	2.19059332522597	1.96663111489247	2.34754379043101
683.5417658	-9.97282640086258	3.06754069215124	3.13440652193605	3.45137057949471	2.58201445741234	2.80792428075538	3.19402882563854	3.00795343181781	2.89553980748812	2.96897861690978	3.0622955050455	2.96507727631449	2.81806579216741	3.08991276918666	2.88731852385624	2.8928895952166	3.05276716397597	2.5571985974715	2.73498911655742	2.70366685540746	2.49776949751716	2.42162389295789	-2.23631905924384	2.85586085748113	2.55013913023511	3.15895601852707	2.63633618921986	2.68287305393416	2.53927249523616	2.58569265669252	2.3785569043858	3.03901784841777	2.90536717257774	2.92685423107015	2.8497747669055	2.91199827013959	2.87021212087501	2.65119382969548	2.73539912302255	2.76884968792717	2.46873697439706	3.02041565824149	2.74176659794625	2.58102111938335	2.66946908138525	3.00115277821795	2.35244896216666	2.2001422571641	2.59878947276488
737.1862776	-1.74480259205214	2.91758932045661	3.02003405907165	3.33243483278892	2.71203397029523	2.11868056354086	3.07526591625892	2.95381658346377	2.78098055218943	2.8735537851178	2.76956644911077	2.90938562703595	2.77824108416767	3.03682568711709	2.81540120964483	2.77088250309093	2.97799096420624	2.5678675179244	2.745292780406	2.68225173957957	2.54406320281651	2.34703352928437	-1.19021264035385	2.89440031774218	2.50015666992707	3.11765711436082	2.56644549828681	2.64729271834017	2.38211744756616	2.51821861630829	2.48740894197939	2.88597496599087	2.88150548375523	2.89399840759475	2.67688456722682	2.91742621481742	2.79498813647366	2.65946717274391	2.71354474631934	2.73304849155266	2.48202089408595	2.92883022239926	2.70679103358101	2.5621956577732	2.91710624877848	2.76253128598955	2.74836242413132	2.48603485809371	2.43433870628754
239.2373124	1.05243685780127	3.22641120746079	3.20467033233935	3.59656527807194	2.90786955532827	2.94675968289134	3.32109616143063	3.1547327849694	3.07848846409924	3.0083646383148	2.99742623589714	3.123085664757	3.04961605605508	3.25314708116507	3.07716595106582	3.05945057982303	3.30867948404748	2.80948842191532	3.06486813347607	2.94983334807675	2.62430416671801	2.69111552549601	0.58436384849278	3.19640610346376	2.76597107199119	3.35627743438977	2.84267210219688	2.78170156943097	2.52342225994549	2.77263059243176	2.595757908702	3.01119648094955	3.18345691312992	3.12197776523595	3.00471003143499	3.27537963808102	3.00169266299667	2.82851112296339	2.95273497562165	2.99981882020426	2.58785392207136	3.26505970843744	3.0763133571054	2.79658322245776	2.8302274124528	3.04065298254184	2.64995988033857	2.43618795441132	2.85418688194692
341.289279	-0.187962060447424	2.75095173289067	2.47624976191686	2.82571951645659	2.86194835233769	2.47562736930756	2.51913278316844	2.97169872340421	2.52949145030888	2.90557656302121	3.07667895418345	3.55737768581087	3.27569721943918	3.67643773592066	2.36594750976082	2.91434205991152	3.46481003672607	3.07485611389404	2.94671791927303	2.57073285965475	2.96069447050554	2.56468326716452	-0.510188756189901	3.25931304411878	2.95952867991926	3.67629417126537	3.03056712222233	3.00587627093017	3.17544624604019	2.86388164149355	3.07101098747864	3.06530446727105	3.22224290817176	3.35918920271595	3.27275703397626	3.40497931737537	3.40579499032246	3.07422172129803	3.48035855520578	3.54592079350889	3.01744986292746	3.4358510218434	3.16954723782627	3.09945600916735	2.10130387787218	3.22436066145375	1.89025266460385	1.72203806079803	2.67450517127987
325.2300751	-1.50714018970755	2.77663723671912	2.82679531168786	3.22727718726558	2.27781011583553	2.450579331005	2.96227425434409	2.68171069920608	2.38215111595993	2.27063555244688	2.57177725898741	2.73957776130826	2.86432698116193	2.94412280761549	2.3289552997913	2.74016174196846	3.18807171560835	2.39123658106234	2.44963146586276	2.43205393426082	2.57591548847258	2.42543200924377	-0.681647942444505	2.78064582524779	2.31877367178902	3.30055205562677	2.61294348359483	2.56159161508961	2.06622981424472	2.56890539876993	1.35891092159225	2.52369173795561	3.08171002158651	2.89139613471354	2.89580741666108	2.99425723186895	2.77237018990357	2.73398232301193	2.70806017963102	2.83813047937717	2.15967610862229	3.03928072122198	2.76555978347274	2.48986682902199	2.27905903774487	2.94487185106629	2.1646635264441	1.79500745775579	2.5187000317627
284.2955647	0.168359960756712	2.45509102551656	2.02029808580361	2.59221140112601	2.43435555344932	2.02309481656597	2.14363102556302	2.56341064161972	2.34963056185219	2.05072535432734	2.25183735468333	3.03668136921024	2.84905754441796	3.13367575791131	2.00128943272216	2.85791796025051	3.22265885231328	2.96074104343168	2.27158524217563	1.80519128226086	2.0763439347957	2.13968711939047	0.770273222449983	2.74125420210141	2.45552504146954	3.70933641155514	2.70433152969991	2.1431727940477	2.62187867030126	2.33301266599811	2.44372964125868	2.16648157915936	2.36523752982558	3.01133692216601	3.24315167908869	2.81791460425459	2.76552836229199	2.32142556013833	2.78233866259745	2.6151595930569	2.91256756835396	3.01840677558521	2.68584742023627	2.52441708111941	3.44270769884239	2.96301861025834	1.96887289956294	3.033434759881	2.80557069851432
453.1643866	-0.587458470593397	2.85279815564987	2.77407609480242	3.0414014563222	2.33367197298557	2.66818476583896	2.88839814110055	2.80590856955054	2.75387402654651	2.22710193505778	1.96995474548776	2.29391100674822	2.30952642455252	2.91712818194168	2.83238647254567	2.50514998542265	2.75608616119204	2.59877351524383	2.63936669682125	2.5547198328	2.28348862575649	1.86933609554707	-0.41330103777657	2.83715805829621	1.97394913060523	2.7719671215442	2.6024819926736	2.46588985335783	2.4016275241516	2.45191885007983	1.97338006179235	2.06274041041241	2.60982798133181	2.87401402707375	2.76150754843334	2.85390230659756	2.42176158061343	2.18991192577701	2.60991568285247	2.37671244341891	2.7791156367785	2.19353700486218	2.26050097584993	2.56995908238306	2.42799322358793	2.46323947673955	2.57757463270457	2.14009174612634	2.52113963162496
256.2640246	-0.455551993020647	2.38442704062148	1.96839369426175	2.68533379546573	2.32175870703416	1.96629172191087	1.99449421597205	2.4687078865395	2.12840084084357	2.12542301215844	2.31175982411592	2.86499517616694	2.61783850605114	2.86329033697692	1.93151192400648	2.5958209449388	3.05583245114039	2.9344012785604	2.30125899625186	1.82315803695508	2.24492099909279	1.91167937684212	-0.777472566026876	2.39975940135114	2.37714863241716	3.53400704385678	2.48033078782722	2.04204732808276	2.59844349524407	2.26233552435957	2.31516909241028	2.29276772021891	2.24549998930641	2.86849333937383	3.11622838544144	2.74828816206765	2.58543915268618	2.19494619936466	2.65982197833799	2.44623376921589	2.68624332788	2.98497704978499	2.51665722106775	2.47597987623011	2.48333660317095	2.75506729910239	2.1821884089371	2.01875380177939	2.52353020025803
551.35681	0.399831687542861	3.03241327777157	3.12951351641989	3.40494218463803	2.72193780491397	2.99008332397239	3.24153488712744	3.114099743029	3.06791737851274	2.81240979692773	2.9092105814745	3.12264119081863	3.27766215418841	3.32173907842537	3.10347150245848	3.38701163808419	3.46683184274637	2.76508587634277	2.90187821673637	3.06066474577303	2.61337905497245	2.83378744867129	0.558563412962954	3.19718987163996	3.00524482450998	3.5969793087357	3.11124126862129	3.00428960495542	2.89659318238291	2.97168359884267	2.92507143027195	2.95514018373444	3.16932939504389	3.38354409780532	3.26465418085441	3.43093002392001	3.31096035274671	3.21932532758343	3.05715270520965	3.11448191178362	2.89442731960875	3.40879275378903	3.06296582810666	2.94415449957557	3.64585492479667	3.30407833080855	3.55989411055805	3.29914518191094	2.94100202535966
595.3831678	0.178982564667173	2.97398782865887	3.08963004485635	3.34426784201042	2.58944892912549	2.91467294332537	3.15241932992121	3.0735125064075	3.01710566462102	2.55187847871346	2.78804415432291	3.05333056190827	3.15844444613581	3.13299123846395	3.12960453145409	3.23775562707495	3.50995688309029	2.68022604029026	3.03504819151486	2.94382892686287	2.57462896097748	2.5968820709753	0.13615187312703	3.28770863182847	2.75218971190083	3.41609755469734	3.05431195296045	2.9644480598826	2.88326506220587	3.04603325899075	2.93768762673781	2.90094198445673	3.29177649092088	3.37224759070151	3.14083144572753	3.19635727712544	3.1282576547454	2.94568813707755	2.93657749475357	3.18402103572977	2.78889054448814	3.09814481554023	3.14520303551492	2.96074486032552	3.45654854382969	3.21424328725949	3.37219420251517	3.15335235616597	2.96476296121401
270.2800521	0.706442814947627	2.95977884773672	3.18445886324673	3.14490008157939	3.52242972514697	3.07999922625133	3.1252160340928	3.35043771852541	3.36388949264404	3.18743152608036	3.27433682152064	3.62173369808039	3.62279531889733	3.82045198014946	3.64481676225563	3.57968428879787	3.88052425048267	3.11868935354492	3.27051861344729	3.2986231991603	3.07235613844474	2.96657050580445	-0.267475632753865	3.58676969286058	3.23556284619452	3.69087257058348	3.36850380110939	3.10699864787961	3.61753220522501	3.08922649981939	3.28306671102536	3.30712424862191	3.46518625399849	4.01240139674513	3.90418243027158	3.7547458661386	3.39151675119539	3.19376653537283	3.37327109832204	3.41936927125254	2.92228577123858	3.78570343335878	3.37849489186322	3.35559818789762	1.86316501247448	3.27558627784071	2.3261655836128	2.15561940514664	3.59248139164058
507.3312039	-0.407393118239897	3.00014642097725	3.05125033546298	3.32391492917167	2.84367518348661	2.92564996763548	3.15587178446217	3.05486908787479	2.98175335516873	2.78657156050666	2.66498969737542	3.16391851198359	3.00080613354171	3.11239592412951	3.04508081279134	3.31151641567576	3.47672632743475	2.74051776598711	2.85289372871359	2.97360469731196	2.71453115240383	2.57832772968978	0.53462476142348	3.12734803119915	2.75099981605323	3.60442727946894	3.03748091473916	2.78351935656655	2.9658394192834	3.06869306272002	2.88222919428773	2.88282030307157	3.24611250907446	3.30578910154399	3.37193738285842	3.27917462313813	3.15461108540823	3.10205721151996	3.12131034609693	3.1630378324809	2.82573002968522	3.34463899579807	3.04923331895886	2.85698499964964	3.7426812336617	3.36580401647136	3.56836060899245	3.37781039566851	2.94446822151158
267.267898	2.25250529573098	3.08189341444589	2.99691574547614	3.41917344384319	3.01315316094871	2.78750997091823	3.11255410479204	3.09524194516371	2.9759051261627	2.89040781915532	2.77974222992022	2.73683499600537	2.92960583575021	2.84651045648681	3.0932101736417	2.80670493777603	2.92398019066563	2.57816729616969	2.93395719780438	3.06090503062822	2.74648295644237	2.51547952819866	1.3202781075135	2.90009998980188	2.56594354529048	2.99604537292804	2.34788252259694	2.73617765163694	2.41592962438234	2.65284874550716	2.4070594369471	2.75973569802537	2.82196390418568	2.81221089729953	2.64629256720504	2.92236840468423	2.7168616440323	2.55727708047272	2.61575611709578	2.73374463967845	2.61495850516959	2.93094986327146	2.81814479139956	2.5644636662081	2.96085210637614	2.86747352985492	2.79742448074968	2.63760126445784	2.70130914610263
367.3181141	-1.24775850615796	2.46009218906279	2.47954327706846	2.88841326976822	2.07749008734724	2.13686219952542	2.4822271420913	2.37528512930425	2.20261897312257	2.19732407392176	2.3185144897467	2.49395009655457	2.33738810169119	2.57848701866897	2.42008473858039	2.22067405103778	2.56003004049259	2.20071368453845	2.1645655904119	2.09237957217338	2.05603844420262	1.82193283742395	-1.02667169357738	2.32799878546624	2.11364776225629	2.68296433993978	2.1422957257517	2.10845831932647	1.82247276123343	1.86640521994204	2.11718661083437	2.25223348617761	2.40553443540149	2.48060485163058	2.3739279858599	2.61039847254774	2.33884769807477	2.14859235473081	2.27609585030876	2.35996086725163	2.0042866898802	2.4918083672073	2.18936959418811	2.06693691373338	1.97440965599615	2.48408113143006	2.06755750498824	1.7213355699533	2.11435572395057
415.2234415	0.835564339568394	3.34391482695481	3.14259946026778	3.66594624821439	1.57027293439103	2.89368686566931	1.48790894265838	3.11443002551003	3.30035145091375	2.8731671404666	1.12704413505318	1.72300514317146	1.58461021266698	2.08054699060599	3.18690905202877	1.77534735744433	2.20090804274004	1.33940230010901	2.90067923880487	2.88893882986792	0.945666671096967	2.79277414418912	1.47378439655487	1.69085581131669	2.70015122504835	1.85338535865827	1.41390258552125	2.53382401787647	2.22274038419483	2.72994174005076	2.53892778668244	2.80418268668596	1.28542688507754	1.62677408219208	2.84855620631938	1.68970255928721	2.76472512385222	2.84642386118765	2.58028884325811	1.3819685316137	2.32580834691959	2.96787572993529	1.39275225351721	2.39226181942522	2.99440075241099	3.03385243606666	2.74082206350766	2.59091717258135	2.80019229432545
279.1182667	0.468924571376293	2.41812060582479	2.13587960171763	0.323488491689057	-0.138278905598641	-0.632464528697191	-1.89871784743664	-1.2815185954634	0.991565156378083	-0.91760760782909	3.26542940177152	-0.587419317850056	2.61679465393585	1.93076031234341	-0.788929498278709	0.59187557416695	2.22358384861677	-0.937415258080428	-0.376475124113361	0.0309014236254459	-0.322281612778445	0.085181325866003	0.332935233368586	1.07499160167222	-0.202516996696295	2.62069519734726	-0.10940193850147	-1.40957714124987	-1.59678023851383	-1.78350244789381	0.726736905163314	-1.38231409403731	2.04270120328444	1.41798289353162	1.87924038450712	2.19286112663933	0.354099373312666	0.0209819855836653	-0.0648618196122239	0.12345947342429	-1.64598933889336	3.65413946903826	-1.02484309054055	-1.48446190056052	0.849438076342386	-0.915982865514854	1.87887258498725	1.72470587720091	-1.08443667214757
194.1242045	1.14325755147059	3.26777975444968	3.10996847811293	3.58288118853416	2.91628013760915	2.92433722456856	3.3003064241171	3.28445909386014	3.20734062015768	3.03287276431378	2.83294051096474	3.09877173771428	3.20538673516139	3.07339052102142	3.07402366179157	3.12082142221495	2.94927277479259	2.73912424660901	2.93084645674582	3.01419074736936	2.5954171491058	2.59626941787274	1.07330001235372	3.07493052041494	2.68166193404691	3.15730467783866	2.70036395435071	2.80520962709389	2.39477012092573	2.82039889791448	2.55919835446814	3.04194868894465	3.13508881069575	2.99043301853236	2.91282704007916	3.1563974173558	2.83675695565616	2.94647593981112	2.61937886269178	2.7649422185014	2.57296292588327	3.09197991968817	2.97648993954716	2.63526176563466	3.20752665142152	3.02734090232393	3.01611739911471	2.87763358120586	2.72204932940305
639.4081294	-0.120651405630834	2.79152076671519	2.94681647969517	3.15282207873132	2.62084629694772	2.74568262580748	3.01848949154882	2.8683306713467	2.91444624374865	2.60174349304086	2.59843938685271	3.04704082987405	2.75528818028215	2.92689072947286	2.9829533449768	2.90252589922111	3.17168286810767	2.5551848146795	2.69847927373059	2.78628592414461	2.56259116910508	2.44344262965362	0.354977061755028	2.94025889124551	2.64081617424094	3.2153961454344	2.81449551932345	2.75607449259806	2.80812567655298	2.6778554122119	2.79893305348921	2.72468887548843	2.8906194145249	3.11910486037193	2.97598796033434	2.94715084072995	3.06075564905895	2.80298477036749	2.93901365757914	2.92851498514868	2.77700674478323	3.05247066409033	2.8085263756248	2.79731396828899	3.12805178855046	3.15282837130792	3.11805880124344	2.87997338015302	2.65261755121794
463.2990815	0.576076324822406	2.80835188377848	2.7778422260397	3.0528009395684	2.5337183195	2.68672817323954	2.95225777098013	2.8555226420304	2.77043403796627	2.54687894246709	2.61361027458043	2.76879819373374	2.95570713109245	3.01468661381825	2.77127355778714	3.06923413565699	3.30299324416171	2.45334728076612	2.85141321921197	2.74909577325428	2.39263603450375	2.4112122050017	0.0224902972926433	3.05342295718553	2.54480909382368	3.42063487339773	2.773470683952	2.51318077044672	2.72621598283376	2.73168463121879	2.60847733575445	2.45213290029697	2.93837330067826	3.07175686103205	3.11688508746152	3.0249287955326	2.92969951998629	2.66087240374111	2.75816955232695	2.73112387052211	2.77644424627882	3.12442675011968	2.82033269185603	2.67681825250081	3.67035373608534	3.07056678082796	3.43772509813359	3.30097045094466	2.64679517382041
801.5780845	0.818461717833747	2.96578015651	2.78041476906058	3.28212653969559	2.5902526200596	2.52084543114166	2.98521624481612	2.85456660502899	2.81918253552885	2.52229303990377	0.675436325828715	1.58653896702069	2.68076803661712	2.59869692015814	2.82962545859792	2.6327686763786	2.16117569151021	1.44174611722015	2.64994862153259	2.45614828614362	1.40765614760315	2.24766766330141	0.915323500412155	2.60559486559866	1.02216632540427	2.26095963306953	1.33181990269527	2.18526348320225	1.82284929263091	2.12037471074473	0.928096337306375	2.33064590958291	2.69642148012131	1.52469306838294	1.47778306346647	2.70774025250808	2.3238764514722	2.3336348887923	2.25403942258071	1.32073185259782	2.1305674410131	2.59326822324663	2.52134773490539	2.07548702659004	3.01236834047561	2.03482846485978	2.79389519573878	2.65358369028873	2.35330941317819
245.0555304	1.03606850926711	2.96805214798378	1.57666313429727	0.704599679173144	0.295487363411361	-1.0899188770118	-0.294639309722925	-1.09560050780156	1.58273024829734	-0.588030339573374	2.33387514229578	-0.220815818844931	2.62982427098239	1.13210487493355	-0.44991400419125	0.47738041429186	2.44205552373505	-0.36984102460608	-0.587107646483183	-0.244632938166951	-0.00268590861632312	0.172943149698781	2.5277347989528	0.520512830290492	0.0770105234572611	0.234605037598385	0.767271622218363	-0.472053154149219	-0.778967594473613	0.316870100914866	0.437790955650049	-0.0696985471020515	1.73410658661193	0.794102383671815	1.81054722413529	1.96734443295672	0.152310176972838	0.0590075174800671	0.283365227028979	0.262801093356604	0.19388620716898	3.2159736535562	-0.177087395021497	-1.16943067624045	0.685538406804328	0.0792368326134714	1.40702968349185	-2.0165645954575	0.412749579073969
415.1932587	-0.294798301172669	2.04808042124482	1.85354424342565	2.31671931772787	1.76529194586917	1.72505391841207	1.90463255110257	2.10417078270562	1.87050995045024	1.68428330818104	1.72820962424961	2.16990800991312	2.0240453556732	2.25798878798793	1.7315803591919	2.12255167461796	2.34817348930332	1.78809110756895	1.89234650860285	1.55799039105593	1.52601904034796	1.62405025518208	0.125163212652829	2.01386064194254	1.68648873412311	2.37692127526433	1.92147240548603	1.7935743480106	1.55482485052333	1.83139029271448	1.67441860253473	1.67191562736186	2.02431995088141	2.16850803957192	2.11865463284547	2.1435240793205	2.04331048856491	1.87829873693291	1.91476577272806	1.94278593426857	1.64626814199026	2.22452433169095	1.96183353825267	1.7244138893941	1.72233068959731	2.1877216740489	1.32752631167679	1.38985800101449	1.97644396656615
379.2851373	-0.725655481684271	2.41126349642715	2.60174687575538	2.91734461135876	2.27045163613294	2.18929361345612	2.66473291381049	2.46363710303658	2.27282125748606	2.32830442786512	2.57358965322677	2.49791397090672	2.57060011518526	2.71935205146233	2.26011947265558	2.4379618927312	2.78393498972744	2.19020598852736	2.23407221116001	2.26070995358623	2.27862203654224	2.16442826305722	-1.14937243693597	2.44622934786266	2.24707915594154	2.99246625116673	2.36580802173913	2.4085504881071	1.97076353912516	2.2856103143226	2.11337251694103	2.49759550018727	2.67738746870241	2.77046922599891	2.57403270170696	2.68087696201422	2.6238249485872	2.5100214966864	2.41739186938607	2.55184524899505	1.92390516928399	2.80447008691105	2.52588778624067	2.2383085812553	0.0623819343984557	2.56061499001081	-0.686618969334182	-0.376856801995428	2.11987390370339
683.4336268	-0.983252458485785	2.54454108599921	2.71473169604354	2.88632163397065	2.41800960989562	2.55691566907588	2.7710550805155	2.64706017535094	2.6635469943222	2.38706585213825	2.31639631411104	2.79840041620136	2.66329719602914	2.8147846681781	2.75229011607718	2.57778670308981	3.03910812399329	2.31132624628216	2.63460298877044	2.54017518994122	2.23285762778693	2.35673547367544	-0.22424107950814	2.85859688607231	2.30784740915109	2.9273026007918	2.66576672545629	2.50139100768827	2.45374589864481	2.54430923277877	2.36790509123339	2.53745140769649	2.82416552556988	2.98793788595762	2.8362181080808	2.86131258680556	2.67074068042865	2.71243633809479	2.55827256459274	2.75485160163105	2.51986546985015	2.64822102421049	2.68064986112182	2.41151904291188	2.69309928701223	2.89888428760629	2.8382956884725	2.53356500554873	2.51010580259786
239.2349168	-0.407742494131069	1.80696897783393	1.57844488983658	2.02537141579969	1.61841438501848	1.42327067756602	1.62039082628609	1.82720941842642	1.46335860920772	1.46639457986454	1.39428414714741	2.03576819793811	1.87109755600028	2.09429572976009	1.53358892445422	1.75501899008096	2.18425106310874	1.60248480108206	1.6415927261382	1.31327692926035	1.44294064533066	1.42102879486035	-0.508988955175653	1.86768269696851	1.54093794947759	2.2167635569555	1.66470292673366	1.54691039887352	1.4358118002781	1.52097300361645	1.4756895832834	1.51439834881125	1.79006139245491	2.04445606725674	1.93967186933698	1.97657778295711	1.90513667060619	1.55719504540935	1.62805870753129	1.72415078461837	1.42056622573856	2.07781513452932	1.74434326769857	1.64446945053784	1.28961465626654	2.06067790733371	1.18444272135719	1.00732991814976	1.72570400264189
267.262587	0.343543457005586	1.82615719812892	1.73056315811534	2.04278583808391	1.76690889380022	1.5238095676993	1.73454836164791	2.03492959401477	1.67762745606633	1.5157381652436	1.70996992518653	2.06258620996763	1.98879846830167	2.15622651467416	1.66852548380515	1.92336207704957	2.14208763882454	1.80369929511912	1.7260982643616	1.50206694052171	1.53188746111329	1.47908385147218	0.0895279349101195	1.95879510396994	1.59896343597317	2.34176076428664	1.6638052614906	1.65151411239593	1.74797268166275	1.51034575229095	1.69447992258388	1.63128248044237	1.87493181669543	2.03323311003677	1.98032581106683	2.04476138510604	1.93609633528	1.77257283227859	1.91581882774308	2.03622341323703	1.73268988456576	1.9855082870515	1.718793991289	1.67088025325954	1.82116493722808	2.09381182189848	1.5159290830695	1.41312540699673	1.68385832506699
203.1319713	-0.188128122647056	1.6449510794142	1.40112978820472	1.91382142132556	1.36697683049258	1.26790833487541	1.51371138742733	1.68366119906463	1.46443758251376	1.27181184662011	1.44163525128361	1.77379355631708	1.56782405169589	1.85646368103447	1.34737178127673	1.60429455490185	1.83061256887866	1.31995357469969	1.51203362932821	1.21419268940726	1.20210906781799	1.19893475774386	0.156682613284136	1.73703568688268	1.31258273012527	1.94322501166405	1.37855197635738	1.33146214600435	1.18946037058597	1.28392032834956	1.20237833485009	1.31311857859899	1.48603611190641	1.78531381892386	1.71235445087171	1.72804688743087	1.61746940037563	1.33365297805864	1.49404320676776	1.42985991884972	1.3204893914701	1.81818580806425	1.58368400669813	1.32871863266452	1.27582208963446	1.82036962895253	0.953121329262144	1.00933135033943	1.50029224154329
212.1375795	0.505074617440611	2.77811242791688	2.54051011755434	3.10180266165501	2.4865756759962	2.35180893303536	2.80826450408744	2.77594320566186	2.75248786007124	2.53943595460582	2.43334796315579	2.18999102677582	2.38508968378232	2.4744061171817	2.61763612999905	2.55367731627537	2.32660922696803	2.00478212206442	2.42916013603412	2.58991484155487	1.91189340251211	1.96813366119163	0.5210262124506	2.47781905155283	2.04775504389526	2.61120929618736	2.10964682632154	2.30469023259673	1.72820333923901	2.07709955324096	1.95058097541042	2.52066273671772	2.62150427398804	2.4148832246505	2.33126062117617	2.59628462726396	1.74118376476739	0.595725607997649	2.12378805034624	2.00521995699752	1.93858167765199	2.5101429257354	0.827410973609235	1.78969133431255	2.59905691753169	2.36791990583898	2.13906373969773	2.04000408070992	0.997942091280359
279.1132535	0.483375775494329	1.69710531521035	1.5206071781385	-0.38199064653104	-0.590588495670669	-0.218307162110884	-2.05228263930145	-2.05893552281884	1.74001709355593	-1.21053714629078	1.8904535104941	-0.587419317850056	-0.226396559122433	1.1371066140168	-0.0760089663645616	-1.50459876004862	-10.3784735777056	-0.86447892144313	-1.18316938842048	-0.493124113761789	-1.04226913539874	0.0401242342294896	0.177869628858733	-0.282722844533261	-0.442416977164131	-1.17628427617694	-0.0474460724413337	-1.87389478021489	-1.51381743556324	-1.92127728437199	1.10905057085161	-2.01695245201594	1.11301773673261	0.780151497457803	0.33268431242651	1.27753904281216	0.230457250105175	-0.793637707783837	-0.772957778965905	0.0819422710679341	-1.06851908176327	2.2658406922219	-0.959188648397365	-2.13504184607683	0.124232554902745	-0.620597571502003	1.14238329306721	1.84755851298194	-0.826408996914777
443.2615896	0.505003573560057	1.95772590313111	1.72534241375665	2.29171384535285	1.45809973737056	1.37957139206306	1.79086951273959	1.90131735506518	1.64310491296088	1.07518644109488	1.07229342736118	1.84371942221709	1.77593973030325	1.94356855446061	1.60479020795726	1.90691043661455	2.02479921942059	1.31506094286051	1.24252002809515	1.11917781608524	0.893884807675461	1.1620038670988	-0.246595170308161	1.65046420043603	1.22642242274121	2.08363430373132	1.22768160986132	0.959006771386266	1.18332323267827	1.30590662563919	1.31096704048622	1.00527870348869	1.54140531156151	1.71052858107931	1.86355864416064	1.91019218061773	1.61690946577372	1.24922568046638	1.20364116939662	1.48526580844599	1.32706068085064	1.70212695793048	1.605361170146	1.07209467780226	1.90564025753936	1.8876875855059	1.68747516797754	1.55918021044388	1.56620029170032
631.1463209	2.92581789281925	2.34350645082725	0.731846791192297	1.60050448635991	2.81961383651897	-0.584533059981817	1.11162401865049	0.344795357617635	0.536731673471257	2.69579905770375	2.16912894492225	0.0460443079034292	0.967979843927001	0.00689473992366807	0.903324282992257	2.76028395656917	0.0145680275944624	-1.50683397132979	2.66646691427843	0.168231901017922	0.796208663985155	1.87031385629511	-10.0923583378876	2.6612752171949	0.223540264651966	0.72236312599791	-3.21806903555804	-0.0209566075590857	-0.548615876866508	0.000716770832282165	-1.09717908307419	-0.192226683724686	0.546761316545696	0.173091652168285	0.541501365940512	0.0489832916799546	-1.06941054701127	0.875295526274586	-0.150657581604278	-2.44049794487695	0.155846899722457	-0.205104207080563	0.770169864427304	-0.92677899321454	0.872687078548065	-0.232524385230249	0.880325761747534	-10.525798105667	1.14526341278137
419.270067	0.0318157661380241	2.22830552338749	2.21521598166892	2.23987499936691	2.10939550600754	2.13685409240788	2.36245173533591	2.33291657863227	2.27045142545509	1.8695707729312	2.0842794699275	2.29040312935079	2.3061391153556	2.48274695061706	2.20400110356595	2.37471337428912	2.73787366347366	2.02345989390006	2.30070107724638	2.20466345892685	1.90955892555279	1.69931198581869	0.662969719803051	2.31860312658834	2.04757036443882	2.9557893449028	2.22704807823803	1.95171525756082	2.25436002495263	2.05388266156715	2.02713188269712	2.14514075070965	2.25803285698394	2.50522347378291	2.5987208568863	2.4595563059963	2.24778100436142	2.08626482424912	2.23331168253311	2.20869950625996	2.16817909527	2.45359819197803	2.11508946482975	2.29389483028663	3.27122853349504	2.28343415804408	3.04530343491989	2.91134853081628	2.17880768136397
522.5926413	2.28796926102687	3.47643715334584	-0.362629637947514	-3.62867097572411	2.78303987064464	-1.40254912310391	-2.97314643124099	0.720979966787629	0.1512804755245	-0.633736479337745	-0.966687823018061	1.91437973374952	-0.233842911835302	2.06026059449309	-2.24276246249632	1.64873527986836	0.471028322411451	-1.9256800443581	1.03270855966394	-2.48869603596227	1.00346193990421	2.73500594559643	1.82307062356671	1.32232222695981	0.216275623350025	0.102798756259206	0.211896526445774	1.26342401235968	-0.40383592770805	2.75244415601724	2.88468479167844	0.939176884984077	-2.27738389046068	0.539303076961357	-1.04882516833544	0.00142763097380616	2.42107005292696	-0.000190344697378109	-0.221189821620877	3.40445630482296	0.284444647225207	1.51568703291492	-0.999343582560408	2.33992526273756	-0.791780340086531	1.75294480201112	0.503775239783172	-2.32253324458905	2.00288783648305
727.46011	-0.985066261854648	2.23988253772821	2.41638809492195	2.61614130719285	2.14877413263459	2.2778606690041	2.45116960144055	2.35521466754924	2.40571963742833	2.11930913999647	1.83947702480113	2.46358373878454	2.22289443167747	2.51077581284201	2.49339917446721	2.2285984557519	2.68695224661825	2.12746811858558	2.3182842295117	2.21597090597688	2.10515605408166	2.07372748274468	-0.431371389037933	2.43680689709766	2.16383959218652	2.51824618448835	2.24650836388322	2.16268794905598	2.24004274327984	2.05212678714974	2.0696304134761	2.20773987099719	2.31467312083785	2.71426392008742	2.40654297563668	2.38863991737115	2.46168938125349	2.4072809917226	2.40873173331018	2.28884732973746	2.09716915167535	2.52167501195811	2.22409467664939	2.14195564184766	2.23662042020252	2.60428028104784	2.43114455837132	2.15650546852801	2.03028397500383
443.2683346	2.75597225538282	2.67923989802378	2.35264757876276	3.19193228300544	2.73070284247553	2.41297695595788	2.70969166182246	2.85169781403645	2.89139778894991	2.39053377894158	2.09227888347439	0.98231798012767	2.10793794659583	1.08880186465661	2.73080079962222	2.53317242921741	2.73047952009798	2.04115321279619	2.57630221936625	2.44806302518762	1.64663583704094	2.28443004362304	2.58516937161573	2.68544008854419	2.18783720704772	2.68048867494959	1.94991442840148	1.85806441634902	1.77451576675526	0.459590007719669	2.02253977624973	2.18089927231626	2.56566761930501	2.35448106836964	2.23906070629184	2.28225590497581	2.00567169435866	2.41506614551341	1.8748476560122	1.97286933473803	1.96579851694552	1.12816927346813	2.58166662777619	0.871834443475542	2.42790355149925	2.49104708741015	2.21227271992113	2.06885421604525	0.854238263524714
208.1407352	0.0431101003050394	1.71248016925518	1.55558027402271	1.95722876574206	1.40726004689228	1.26179780432705	1.58600579600024	1.692768421256	1.32764555731781	1.18533679015183	1.0748068535164	1.83725164352645	1.67973353212614	1.81126302255349	1.44966510202391	1.70036572060709	1.96039951941364	1.27215865732447	1.28853253308868	0.999700641579158	0.904937522142678	1.24323633701101	-0.0234801429105413	1.62068659642359	1.14925948232083	2.00133299180738	1.26924167164495	1.04897114976183	1.09837070988526	1.29648722765282	1.2622818482941	1.0304856338766	1.49173787142374	1.5675584194776	1.69558046505432	1.73276551228218	1.48027155302246	1.38106844434792	1.29362100999477	1.42266739501985	1.09744064933879	1.53620306170531	1.56293071352789	1.13503585317691	1.92595558947497	1.80023457463464	1.63786491984214	1.55818612421989	1.40224271160761
212.1415089	0.0885913578987054	1.47837385983355	1.25816394003608	1.68328917829601	1.17738548952251	1.04578055020156	1.40654229864634	1.45232387678315	1.09968444368707	1.06959463645121	1.17145361880756	1.48826227331682	1.31713045603856	1.61525268647594	1.0538044620211	1.30413848195713	1.51728993079485	1.15422236560992	1.25388906188466	0.821631980139745	0.995079869528885	1.00526744221759	0.291207727402259	1.25388248390525	0.815207251513183	1.58898354748298	1.07728132923932	1.10062141330052	0.878460816640919	0.981835794706248	1.01747862367516	1.09690770271868	1.34341159955104	1.43492155309852	1.45118327396875	1.51052597247329	1.26097202653435	1.06593609194289	1.22036357692806	1.25421986902897	1.00714368829946	1.49494300551322	1.24883052336831	1.05049863895568	1.05068094456504	1.55141844366292	1.52066212235499	0.741807554212995	1.24178014301218
131.0018604	-0.229918375638826	2.45283838863635	2.18547125908774	2.79422359518298	1.96627603124056	2.16764101507098	2.51248460899716	2.48235166398107	2.29258618031615	2.15726305835807	1.73895648589589	0.968063492211492	2.24601883552792	2.04603742760459	2.28631936717573	2.06809970203787	2.23653106690714	1.78054205728174	2.18178218224293	1.9233871192078	1.62163786442568	1.82177001684849	0.504700126225652	2.0169137946224	1.86830638801982	2.24831069471088	1.91418485796458	1.80733510322797	1.44933953973628	1.73152357774787	1.67789913628051	1.99663697937334	2.21470979661313	1.99104172713929	1.91110317010454	2.33180264921535	1.76332220275559	1.80218547983294	1.74961751190016	1.84538559507406	1.66927604547358	2.06842397444997	1.97764625197585	1.61953050273322	2.36597207012643	1.99264438148562	2.17477334105106	2.01573911592826	1.90840364347942
959.9646329	4.47051085427043	3.73055858990293	4.24693881806302	4.52901620672766	3.08940557419468	3.36770671178815	3.99361958880842	3.64276935180552	2.97539749309168	2.3335404525434	2.38624346366699	0.451803871504593	1.54511569298064	1.00613881707372	4.60054589730064	0.9996183219627	0.0547105086059894	0.173208641118309	2.54437993488654	3.30046597707931	-0.404018823404485	0.246024728679364	2.05412640561838	0.64740129843592	0.0967048627122704	-0.434960369463015	0.488152263285858	2.01103806633262	-0.75758520062575	1.19127318723384	0.548341206627301	1.22686372988489	1.1668252411024	0.517633015997786	-0.176959547173631	0.959602273352884	0.585683023359637	1.49390210228094	0.136650035507934	1.51980714875205	0.354923393457506	0.434749972614677	1.69786014979825	-0.488722855066801	0.835746339633133	0.062459981108411	0.697471349637274	1.28915196272069	0.768122791307523
443.2686537	2.80744917512432	1.28126819087217	1.14931157403803	1.61602096708397	2.64334641695837	2.25158559782195	2.85551462735017	2.65266071537071	2.7033446636364	0.881854010026682	0.700658423636382	1.25033085432091	1.21331334251905	2.91226216718199	2.48034860359748	1.38408735860904	1.35693384454899	0.7748628519475	2.41412916456885	0.620897381848359	1.43778724619816	2.46229204409485	2.62086440263503	1.31655802443075	2.18783720704772	1.47597055498353	0.954001662392589	2.13859454682569	1.42536509008558	2.38364593245416	0.68158241122452	0.940980441701779	0.955071758362264	1.2011078867552	1.15706071492442	1.13088294717186	1.14284197064781	0.943712516919343	0.966424938874127	0.903046922320252	0.877206823994248	2.81249730117304	0.995826978572806	0.837001931084606	2.77032219909136	1.27549131697528	2.57990995475348	2.46087854107721	1.00623067459624
217.1413487	0.184270992392452	1.73583515410027	1.70239348617784	1.88161922368505	1.41837193271086	1.42316153569152	1.71206522010983	1.75393138909125	1.57842696022132	1.00880417777406	1.11714713184903	1.770666365731	1.6579665592321	1.77372935893266	1.52210659707427	1.74464069125439	1.87005249496648	1.30811220926264	1.3172396645656	1.01559267673443	0.827345351063073	1.22742395154245	0.7650863037353	1.56900635885678	1.13210100792469	1.98047684324154	1.26491035569343	0.996238053318482	0.874251260082723	1.23857296404834	1.25902003882914	1.01143242956497	1.58543782046357	1.70619979264146	1.60967827104124	1.71498460596654	1.44316273837641	1.27277917637225	1.08465248408034	1.20494909085056	0.935312645162997	1.3886439838336	1.51388623033382	0.903652314233817	1.95778738800153	1.73443283756649	1.59905009422872	1.64372401617006	1.40432334512753
685.4388245	1.51252594348126	1.99152273641596	1.06736911525501	2.8465682179371	1.50099985510409	2.34280264983965	2.46689741950982	2.63380671230498	-0.0419669172533652	1.82126244248943	2.04055895550429	3.01333927507878	0.904411903688448	3.25332655763553	1.56930815222618	1.62201225244813	3.62421120595513	2.63111984476737	1.95546830768599	1.75301821228315	1.07965090382075	1.6972217921305	2.93622388631045	1.46037989574287	0.938041497540354	1.98335637032682	-1.06573925179146	2.07210112422072	2.64753269248652	0.808922851606143	3.06135714655014	1.97512801543503	1.21575441793263	3.38706359517378	2.11822870206012	2.44942047568252	1.23512083459553	0.51268545657134	0.8338991815755	-0.930330326783325	2.06700571003381	2.8786050706585	1.12452142513242	2.61353072687852	0.460170056077743	2.98749648091198	0.0207259412103706	0.47160801671609	1.13118399421151
256.2637282	-0.455551993020647	1.00621394319652	0.495935597691657	1.08708742905809	1.22660609195169	0.706422024708223	0.640418151639963	1.26885460630941	0.798011982243024	0.778452701067613	1.07039450940535	1.83549694392556	1.44322323354731	1.78197706527203	0.590505150276099	1.5402526551147	1.94493795465291	1.91438364080173	1.02584292489269	0.707315241052671	1.18083608961565	0.962462901636705	-0.220380675173828	1.48964196133328	1.34480074986525	2.53975272767315	1.50526520547548	1.20307414900183	1.68334942046425	1.14088504531032	1.29439587677792	1.17573637706786	1.1937829098407	1.88954584348971	2.02079686397866	1.59306728356011	1.47616937931504	1.11922235284689	1.67191771010499	1.44635438457641	1.81711988383981	1.75073880697704	1.33871561031446	1.40954349932847	1.558386952203	1.75469752285453	1.06710864845491	0.878533579325071	1.60945796432625
685.4379725	1.86143069452369	2.23024067822069	0.593958585172041	2.93847808316895	1.66605970804393	1.71025814956417	2.38851521121726	2.58370907251802	0.31850823306169	2.29078075200568	1.41310903284336	2.76104643052991	1.12823620264896	3.79516869681086	0.860623845483781	1.23179597740984	2.80995505889795	2.63344090403515	2.85922773036446	0.873388773222564	0.44437104828085	1.30282353078391	4.98583083241866	0.988683884431865	1.66500496756882	3.4347597755922	-2.75635640420191	1.99457411652234	2.05311160360272	0.672299547302771	2.86511678506754	2.17067483661647	0.835306874242397	2.59468836332211	3.0886571134541	3.50352510990053	0.696920876525601	0.856622682752194	0.91735653414028	-1.84282388281149	2.12301001395383	3.1904757696546	1.61705573852735	3.24375731089909	0.249863108129514	3.19953520413342	-0.24295790033675	-0.308286542004224	2.2787288302699
959.9658098	3.41185102447045	2.65624452458665	4.4239096534134	3.7131882498073	2.16171372159359	2.55081882933205	3.10310267938408	3.67371196037789	2.10490947218424	1.37103711945509	1.33790618253018	0.882812161293435	1.48101018267633	0.830318309380434	3.75887729285578	1.45018861354093	1.14658141175072	-0.294273412529478	1.41767191520418	2.50201564527051	0.892095595978152	1.03334120702527	1.65617669243318	1.06533415355029	-0.851834074593437	0.800782622957922	-0.541296485423841	0.817573976313046	-1.57716148398032	0.0204989790805428	-0.760176560274779	1.30196314024292	1.31847237187823	-0.462305470336053	-1.05062701197975	0.24823058677422	0.502702463606498	-0.364062646558368	0.263834623020179	-1.34507647627505	0.901839443637122	0.245102416445604	0.581474686616355	-0.364853882436165	1.06593020985917	0.484951619079592	0.548578872100071	0.356959310463582	-0.199952757299055
771.4871425	-1.05387770110463	1.95723609721227	2.01342050356596	2.27203758819164	1.7863894713035	1.94682195011531	2.16038417741789	1.9488711174921	2.0745163072406	1.8303695668479	1.62538838210661	1.97043646651378	1.81860590521719	2.04500211482817	2.16355157492697	2.03575493314322	2.38262967168953	1.68478598479855	1.95251206165157	1.91282220846795	1.76555254850453	1.68436344571372	-1.28444997317648	2.23035052200848	1.81130891139541	2.13601013535827	1.84713277142887	1.8017892118832	1.97568375815257	1.72646159427043	1.67180959406967	1.86396701781623	2.08215043745995	2.22916114507857	2.16326092703281	2.07672659618875	1.96380142906869	1.87489380096295	1.97566146465612	1.98387846587077	1.91322030342315	2.03294086155602	1.99836197793904	1.90852602377706	1.63599129454562	2.18914732289934	1.94082630456511	1.75790067909494	1.71547673261768
185.0959624	0.991263749713442	2.0390765792818	1.85779066868932	2.33269128938335	1.59131613479958	1.63834732825021	2.04003581994486	2.01923624874811	1.62093227418672	1.53093340130475	1.53698522926407	1.76725339133105	1.88853432407907	1.78644761532241	1.80841987398001	1.88112508456658	1.78803272669888	1.42228077771766	1.66482401443455	1.79856114890493	1.22630459399301	1.33878590029448	1.10863614352902	1.82409536194142	1.39705781408817	1.86390672832333	1.41065255673866	1.3720364670248	1.24717814356769	1.51666416977255	1.20736102629068	1.65717160678902	1.80633801822209	1.73485828208907	1.61889296077447	1.95218341789211	1.54221631021695	1.63052911083225	1.58924529106075	1.57487623967197	1.32150982840707	1.82050468944204	1.62593300506909	1.32785185941936	1.92143560992955	1.75489311989464	1.86444299940901	1.6762784604779	1.58945157986953
685.4442607	2.10917595181922	1.29779079458638	-0.457052707918166	1.83876594830337	1.39638668474229	1.16604762100767	1.35653359812734	1.75959251197849	-0.0930616208928949	2.14105985077632	1.56259701467155	2.33280196568426	0.713013709999359	3.15631476157119	0.791443327837422	0.595841300782705	2.05752225439958	2.25972999084211	2.12107891737455	1.28605832700805	0.637323535552495	0.996558458483747	2.92587374316209	0.723318952277365	1.4944330506118	2.61658585842333	-1.43413865521284	2.11528053089522	2.85438010416588	0.965749790108562	1.95173542880558	2.02217273871118	-0.147096042475164	1.7026524686244	2.04149004943166	2.0373865136202	-0.146960664730145	0.371151754900893	0.384014949937297	-0.142489666638546	2.77989155918555	2.67608768800636	1.23080144091131	2.83005746215962	-0.795245238155191	2.12636054645004	-0.992597923142323	-0.767612052817423	2.30029562966944
245.0773838	-0.0624511316431544	1.29256976074628	1.31810342357293	1.44542453581609	0.693316634310477	1.33440500348319	1.45096586966587	1.41146689092432	1.35668419173029	0.7589936004525	0.617217116916931	0.650068305055612	0.605029018455365	1.57289962524474	1.4019393305204	0.940691704192391	1.62048998421398	1.23274662669677	1.31293852330713	1.16134825776157	0.672756993143535	0.205052576975341	0.636104687918454	1.31715167542037	0.262033757769739	1.2996358253053	1.3308066158054	0.963836698032592	0.913098694162827	0.779435740121562	0.474792358900753	0.621211924482534	0.693086327435005	1.20313570902544	1.09993294677117	1.38152780048582	1.08630620159107	0.799477352851321	1.22534453390356	1.01897718604786	1.32247055183882	0.55474711770677	0.620065975727849	0.928977208421188	2.61109836338318	0.889978765771204	0.625001665798644	3.74535978051587	0.827562962669894
703.4915922	-1.82270050133223	0.798072533193098	1.84737379188356	-2.04918454423301	-2.35089042729613	2.05092374699559	0.464302082756149	-1.79603060139748	-0.983650349280921	1.51014533966013	0.742195871287743	1.09186426654839	-3.70822800140507	-1.50153006722008	-3.2704430596505	0.690603886059781	-1.83410986250179	1.07405091700712	-2.91583704971896	-1.9115951813882	1.77635390455528	-0.760145593216158	0.400498247365144	-0.077957464966012	0.669651854071111	-2.29696686255384	0.80186623495471	-0.277823575187707	-1.56121183739326	1.15956586717635	1.54406171706773	-0.640254030492128	-1.84632234993143	0.88694490213496	0.829581886623481	-0.253276780221421	0.28063076023839	-1.47236880302472	-0.902523157228323	-1.98347948496548	-1.63522831751059	0.600430441694252	-2.61214173637913	0.282036658897642	-1.54097547693291	0.73510504196096	-1.46399309455888	-0.888463558978446	0.547913989630159
510.3583443	2.35768034438537	1.66491086578506	1.49834854049405	1.96207681717591	1.34582652634373	1.66481682273409	1.93531284467518	1.72854703869945	1.44272189403847	0.760671168489781	0.645892613190334	1.51597563617992	1.57429295226261	2.10038817383904	1.81227946534887	1.7573791558033	2.33625894225893	1.5984185270276	1.77388022732528	1.38710968458892	0.955990310413009	1.05916155974427	2.26281149654274	1.74236687495257	1.2003167758712	2.06581676022467	2.11114302699771	1.4685265912971	1.37645641864456	1.83050329683525	1.59086021302859	1.03495729168344	1.37206835097771	2.13928072036783	2.24783580503018	2.40718147698698	1.52122117252229	1.88068654242937	2.54964455108601	2.84843257849582	3.48302869294047	2.2064011869749	1.90415083804077	1.97830932352992	2.21613365390809	2.0688165363331	3.21733182965068	2.68310261986998	1.66908445359434
133.9794197	3.79433714165795	1.88214697833721	0.801323084719192	1.50944523997203	1.11301615343675	2.07073592702943	1.61482545285433	1.43518152700165	1.67382249885562	1.4166727466513	1.50090684356279	2.25152619519572	1.31325435829231	2.63238518122151	0.492871843857438	1.71692660030369	0.875422745833763	1.05185494481681	1.41219927401495	1.84622446430002	0.489343073535526	1.21116961521232	3.58226852860869	0.96422044444526	1.58597414839826	0.855265529995044	1.45837704376885	1.36579612405256	0.0640457819712239	2.35481212769409	0.888167259814356	1.05503327742765	3.0873469340262	1.48295979081627	1.48941648493224	1.30275260317888	1.58215184056667	1.47592427829587	2.77441674996505	1.62788910297085	1.06361992967482	0.56282024034873	0.840741351065828	0.188448620732176	2.21816752389706	2.03348610240507	2.6096314992806	0.831902991330159	1.44975476440825
499.152712	-0.777478642088532	1.02042613130182	1.2019375680998	1.21716010784074	0.327598822278889	1.03205632923361	1.18333531372771	0.765308896771479	0.995772715857157	0.558207090936349	0.323696805179493	0.52771665641392	0.411806304843282	1.07749900804238	1.21213279939419	0.318469131283807	1.12904015735048	1.11646793530507	0.84438300579219	0.822873954661942	0.335704598285533	0.0474548466018359	-1.12871978013247	1.03116157796394	0.217561019816181	1.10360357548511	0.77389943692955	0.767858152120025	0.629868090333785	0.761351516333264	0.384586925610188	0.149888958778151	0.537518804298298	1.12688710252019	1.00409794220682	1.00219928858277	0.879956449318469	0.600383133477447	0.853398203264295	0.732304692697436	1.19435207425729	0.543881525111843	0.319354360615087	0.965647886794619	0.870562260414589	0.65994189275834	0.952491480649591	0.56240161329502	0.557755340722601
703.4896078	-1.82270050133223	1.51778307380986	0.725038951616048	-1.27749698430581	-2.24115596363873	0.618879022865208	1.60003753500519	-1.17744579437564	-0.0900699066371029	1.96627824787551	1.47145615000186	1.4533710714926	-2.40343655418411	-1.04126246733756	-2.06435431637252	1.77794712118993	-0.995658536725877	1.301460772495	-2.09741173951835	-1.34185288590326	2.24749724235253	1.18622045645102	0.527630972562617	1.20506028224191	1.50608270287529	-1.65900585085503	0.80186623495471	0.288275043715869	-1.32803740657891	1.71791922441383	0.83969612495134	-0.133222151529411	-1.14753268552754	0.913039200080014	1.23264687949165	0.00673831638318489	0.33468973974262	-0.926356619988184	-0.650907216710713	-1.98347948496548	-1.63522831751059	1.15690701893352	-1.66059120067068	0.773375087821233	-3.42157905093117	1.16024843707169	-2.50841457923418	-0.973491875226294	0.547913989630159
359.3080194	0.247893028471664	1.85977522454962	1.83915852553561	2.19395691468009	1.6836295819144	1.6254882126682	1.93131685436338	1.96519672463268	1.8492315657777	1.90095494360018	2.62043363071366	1.57770606321516	1.56979868466724	1.69943403906398	1.92801623157411	1.18382785389721	1.58222001033422	1.35858297369045	1.22439413041313	1.7845280574205	1.53600521438932	1.16991615212243	0.605177376197041	1.68361710103166	1.12934758210736	1.7702762047249	1.17481080666682	1.37375395020151	1.20705949322839	1.408516411698	1.0257706200903	2.43351553462529	1.26888113911026	1.53587805179541	1.48224942505855	1.49556604325868	1.2957377692619	1.3143227551943	1.31465410913981	1.41394431269298	1.49953309975561	1.75162975419745	1.51136005699016	1.3208193081437	1.75616731662885	1.59010485300438	1.51617712799899	1.28234213116667	1.3353907278391
801.5084576	-9.97431484810625	0.600547919578144	-1.62364536978087	1.20969572486662	1.80193612644873	-2.35397286308597	-1.18159175755613	0.900004012693982	0.31281313307143	2.09948386744108	-1.30440284095864	-10.5158596895419	1.44564990689793	-3.59734525011983	0.638927135725043	-3.11426342339176	-3.42563133591747	2.77320857918094	-0.534291206233094	0.0737747059488179	2.35720079517819	-1.29966187512477	-2.18368028926945	-1.383984649992	3.09262551231732	-1.71108825168994	4.28879223945332	1.65303760492788	1.7185500666253	1.15791518251659	2.14973690766286	1.95960387881151	-3.99441228689966	-3.69199074005986	-1.06597606989336	-2.47487221049742	2.10411246779435	2.4726436446796	-1.16462856287971	3.89719616196279	-1.23621312323836	2.1165808927186	0.896767726765825	2.55340550073677	1.86279708650873	-3.692907781826	-3.29836000504636	-1.10807015273775	-2.25208927165705
265.0566234	0.807513023191401	1.47668586994425	0.769404591899557	-0.0446232505017701	-0.607491702219392	-1.38820118536181	-2.05545152316729	-1.22985639194701	1.48117474999038	-1.2541480355917	1.66765015841415	-0.347029373483718	0.990086488156038	0.404446609423797	-0.838087781633762	-1.85512258312984	0.681145776813741	-1.46091992325704	-2.0343186362278	-1.15408485328624	-1.74706570143981	-0.216804941018349	0.587808356589054	0.0456203180602142	-0.739062218627064	-0.466921417503974	-0.066142477663691	-2.04895921196667	-1.8490252781379	-2.51942911558839	-0.238620473602559	-2.11533552705845	1.70798945003054	0.562809937569087	0.263664591008826	1.11348809815376	-0.163719973071936	-0.767320992948957	-0.800251594236739	-0.363573341488857	-1.63294445066034	2.4694095379547	-0.367806621525618	-1.9881657937306	-0.173155128889164	-0.940501788349751	0.30858428311071	1.80982406020284	-1.4860131439626
703.5025998	-0.840133146006837	2.02113190347095	1.69831857109108	-0.81086675382072	-2.502233091262	1.13025389536961	1.7764924958822	-1.88700845915793	0.0319257432772613	1.90284478985297	0.33636329444475	2.26347358888267	-1.95560612623236	-1.7161283080612	-2.78960013434075	2.10478512545865	-1.12073523245646	2.31576318996243	-1.90026894904524	-1.0925936305977	2.74252906805645	-10.5999114025667	0.2119859121928	-0.346530559535573	1.084006450706	-1.57515408190042	2.26620687612726	-0.268682242935149	-2.00914566539104	0.363527675449099	2.83400379151333	-1.1679271595033	-0.452071276369715	2.45429247797567	2.09488763340589	0.125316998106539	2.28403047018725	-0.87390407146837	-1.06266865514644	-3.04342583327304	-1.82524632748159	2.74931868338651	-1.85625092478586	1.48999670732324	-1.54097547693291	4.2910368934089	-1.46399309455888	-1.04687763915746	0.973809378486189
510.177923	0.636984957724835	0.454061953300084	1.1650118045943	1.23839657491044	0.294266691018251	0.577953163428937	1.08132649285118	0.53179579287886	0.397452191696923	0.270073686139153	0.167450969531608	0.958922065122545	0.751945878678008	0.919620936691318	1.01617961097393	0.474325844516674	1.0294895632481	0.594596064969735	0.440565101087	0.284040026920868	-0.181836491290527	0.167830331996321	-1.47841461161713	0.990432840088731	0.358589821420388	1.05950990408541	0.646731767995506	0.416819801437768	0.207064396201567	0.4286825179424	0.440580453499699	0.135787670113858	0.718326912184752	0.955645713613434	0.697472931145903	0.912377106951562	0.899895449102612	0.674442993403895	0.712112207094828	0.837118378274164	0.284742077589071	0.796711785494953	0.593464266484755	0.493304375681753	-0.173444597792075	0.905162501113736	0.0174215706248209	-0.341460266340878	0.50373618921534
685.4427177	2.10917595181922	0.654296625851581	-0.457052707918166	1.57166975921029	0.900904404107308	0.319514370946774	0.695941203404409	0.728579807473226	-1.06055612700928	1.91751213669173	1.09909960318286	2.45921724231163	1.12823620264896	2.85480451520475	0.671430612254037	1.23179597740984	1.88662653328516	1.85369740206286	1.31895164032908	1.06706236443915	0.47213567550037	0.237281543140254	3.78976816905387	0.00310683773642317	0.420732980793524	2.09088407990888	-1.46689154975643	2.22824984540213	2.85438010416588	0.685655927189972	1.95173542880558	1.3644451808103	-0.147096042475164	1.29075700014638	1.28328064089413	1.88062605378901	-0.704043448275369	0.371151754900893	0.196430287750532	-0.154216263678908	2.98144758535197	2.46830064124098	0.905941453168328	2.67462585744178	0.341821251262871	1.56273681899751	-0.24295790033675	-0.148596457577328	2.8817892171719
257.2474085	1.14724892133719	1.02116855620727	1.61128773979957	1.64537063567917	1.79554717785743	1.49961221961392	1.70658591593763	1.58798886830562	1.11306426435734	1.71993401966207	1.69866838281894	1.65481482305475	1.18299621162323	1.22776403698103	2.73087727206225	0.817025239254129	1.37596836562427	1.45912687725633	1.63458667149847	2.26667560865485	1.93490383516193	0.895026611435556	1.20001174912912	1.1791296886263	1.46933594613387	0.987607502478957	1.22904398121887	2.03097078804275	2.70221917161543	1.7486592624347	1.5194557685536	2.63862895503691	1.03545763324492	0.890710157485687	1.18206623954319	1.31547140896375	1.1357986107116	1.76285070337356	1.76441515047514	2.2728466633081	2.59539990140239	1.5220194012754	1.49149354993237	1.44052400556552	1.55651567835625	0.841859608185612	1.62779923532542	1.95236361445378	0.973566857894186
342.2635258	-1.40420288365163	1.41945746497045	1.31222006660294	1.82569109022967	1.20353925489197	1.10267653685282	1.59563246373315	1.49937839148155	1.26774272508877	1.19166622655685	0.900147598301052	1.14699369353344	1.19706016419991	1.20553193957078	1.44985423258152	1.17661957886146	1.25508926782284	0.814368570131105	1.08235257776235	1.08526789911131	0.857822031156607	0.792978656903216	-1.46011480207765	1.19034275951374	0.708976723199166	1.3669987914231	0.891123537982892	0.902994974332806	0.726578682009809	0.830549210276898	0.664121331770316	0.964308899226817	1.22171906119273	1.19866879688298	1.0051345952894	1.28570882584421	0.959032373555067	1.04385328192111	0.857767061888447	0.934342831972147	0.866863499602436	1.15536162895832	1.10680104685795	0.731993755861767	1.43319518605494	1.18261404122432	1.18133139983031	1.03235697501141	1.07588206878866
943.9916026	3.05119421507194	2.82200475074653	2.85315674372998	3.87375269447129	1.78282458167099	3.37414046877422	2.4821221529607	2.13710665051295	1.22256736810118	1.27330290344031	0.602642125992119	-0.399413983127806	0.957942951959549	0.94108398506379	4.04829812126554	1.00405979260451	0.321530536873977	-0.572141257738986	1.22160765090509	1.81786753924571	-0.281476120108133	1.36127126031626	0.425044965625871	0.194816130249833	-0.0155167233786226	-0.37820141535245	-0.836958059039057	0.95424444648769	-0.224504608783208	0.332169596200639	0.476584164581599	0.858270742267797	1.15491444315435	0.362391379050198	-0.961806774514931	0.327361859190049	-0.395732323480301	0.35424947467896	-1.52524068896604	-0.822341911209477	-1.00256563423502	0.805819987834507	-0.149965212482483	0.506457194391393	-0.190443000526924	-0.192589599965119	0.937004545910911	0.0554842859412368	0.0149925167402181
158.9732663	0.0892431265807261	0.537459020663945	0.495244318976424	0.846985806722813	0.594124353608098	-10.521674299944	0.404258386130065	0.67854875337062	0.620961766737439	0.11638673432485	0.0300997389510869	0.556206149982941	0.80829115237688	0.909045761763327	0.801701654514371	0.701455942627764	0.904335741426314	0.554843168232843	0.241954449943004	0.523927456386073	0.192997144698928	0.19809209160468	0.198231933109202	0.649716379625186	0.310857382206835	0.947516044927989	0.508066093516373	0.126987892827557	0.451981058155141	0.315277734454396	0.526598003353365	0.484451650711279	0.517643460724676	0.648948563567092	0.696820282529981	0.584795606828672	0.386634603583342	0.482868822224752	0.452377100165352	0.363729026221286	0.341786756340607	0.529306160711265	0.609721071457066	0.46908750620984	-0.604273468690955	0.41352383055901	-0.891879047947111	-0.929621792889286	0.281488937758407
226.1510837	2.5401210120657	0.687606164775033	0.610419544365998	2.53509796838768	2.12148661477707	1.79724273521652	0.643874283708394	0.679069153049308	0.797490465218544	2.08319929410366	1.83483550248935	1.82662080587475	0.651616328220236	0.939636086906081	0.579572714376205	2.18163073305504	0.93808997927418	0.0747733393761063	2.28631142266389	0.356970070692844	0.433703055276311	1.26083036447582	2.31971086383467	0.610054846976729	0.267673121165247	0.849977873305656	0.259846547409087	0.542085866074114	0.191900040845466	1.62618110740613	1.36117864474342	0.289952776403249	0.263643035434605	1.87957123815455	0.457940768748193	0.471205521442071	1.869424616941	0.347595194157751	0.446805519082147	0.381323835174269	1.72569429466062	1.7338981371672	2.00910446086954	0.252828976352943	1.84746313487342	0.513541538604812	1.6097186553322	1.80104259981817	2.04164470588349
226.1519359	2.3916136339009	1.89893683429935	1.64351092903197	2.34292190121836	2.07869407312678	1.59550340476056	1.9857064698753	2.00315967969228	2.32337389555623	0.0216074697780329	1.66694887463987	1.47598702275394	1.91709469554852	1.71810587958084	2.13564073474052	1.90636205607085	2.12945620256919	1.06961723587225	2.09947016453385	1.67582005024022	0.433703055276311	1.54562126776522	2.2531929723709	1.62611680758864	1.3345613688384	1.98811983942361	1.48644201874718	1.44142616289026	0.722955186312477	1.39869889468124	-0.155698755879607	1.74489492028974	1.914264318291	0.31299357392755	1.79068949301466	2.20927300164362	0.268346850630802	1.68761030682279	1.21991082608317	1.34201809628251	-0.15572973571293	0.185897205901654	1.52242182249289	0.165367517218986	2.19349344953956	1.58448825894806	2.04891923168917	1.45015164513538	1.84629095154488
131.0021402	-0.191321449819437	0.975679081075485	0.868009393568343	1.13886699783761	0.683745981055184	0.661893124812252	0.902507158624788	0.989862917532577	0.773275105637493	0.501933734519371	0.189540043821546	1.14365615771006	0.935244614757217	1.3508531218458	0.836834932142386	1.0223831338984	1.31782182751012	0.712058935138764	0.719122920542906	0.462675355838758	0.267687566845991	0.543290056910942	-0.238308890163689	1.00735497272778	0.541263796795624	1.3589344825059	0.732880797799895	0.306642573677477	0.233810499174773	0.542812806387806	0.647392332836507	0.124191582696833	0.985958282327642	1.02456294346013	1.0263649180809	1.02133043049059	0.6950676639281	0.701436640781765	0.636773715844678	0.726547650567378	0.373286703631585	0.898455228573813	0.937902803413378	0.444911450071693	1.76545799077368	1.0800124313313	0.939553378902596	0.907048125628979	0.841625332261223
295.0035843	2.39876062595266	0.714995082044993	0.777641169003099	0.262850280986569	-0.500545366202301	-0.52849270179968	-0.095998526998283	-0.419908600843483	0.102929619630348	-0.340611279621262	1.61542054203839	-0.129878614383063	0.135025592472187	0.757095002875115	-0.412261916417931	-0.327924397896359	0.351005386230876	0.0777096152541912	-0.485661104903679	-0.133972795745944	-1.01268411376023	-0.304377963652181	0.933953546947222	-0.0437265986438486	-0.820750689804955	-0.356163471664797	-1.28391674667901	-0.313185289799558	-0.732999168278234	-0.788166776301203	-0.243080280184381	-0.71609627496702	1.33879638820539	0.140159566977333	0.250442466716631	0.978642068433	-0.293213362533562	-1.05258641106265	-0.0024242393609839	0.27429997757528	-0.732392020298205	2.3969324831279	-0.769769809667231	-0.193721597118399	-0.105633188867023	0.946334381672477	0.699222938844038	0.312144005176172	-0.336960560877735
449.2728701	0.436215069722401	1.73831045001269	1.32116041727815	2.12486503476687	0.949918661379169	1.03050533099837	1.68816983445823	1.6602529628495	1.73575751297401	1.58881050421635	1.51997916201469	0.0881670905922753	0.833589011972242	0.314306219473313	1.4276368314404	0.510960909392534	0.292196496089611	0.123321214506408	1.29443677022627	1.23297227325295	0.290176775715228	0.668378915399252	0.174869089595237	0.815003405392943	0.547535721963445	0.988455178683878	0.90858491628792	0.684861916040006	0.167524248376923	0.695909730365543	-0.432947420446082	1.87668256541976	0.960163849800406	0.250234600374645	0.275964868614441	0.0612287157603113	0.245550160355942	0.625283722427717	0.643396534042548	0.660162584897854	0.906615698077804	1.33751760835282	1.07511593686813	0.559874253732294	0.774695069428105	0.191772171570925	0.766289160389785	0.459148629924158	0.881310569623716
120.0710517	-1.13749436682607	0.700876178309382	-0.165965128399623	-1.28333169607302	-1.01309352135634	-2.77360784376507	-2.43747694214255	-2.70525032854383	-0.114588686389716	-1.95520184516519	1.70149454850754	-1.75258868610174	1.18663774024465	-0.0344032387468705	-2.15768969710516	-0.258911555917939	1.0547149036282	-2.29839352452882	-1.94913549414609	-1.71032492821363	-1.57197834888113	-1.83602792560544	0.0120744856536756	-0.297689428748891	-1.62992542412605	1.73895672715756	-1.52739490370115	-1.65133819103429	-2.63838369143592	-1.92841524705119	-1.40404993204688	-2.49200871023453	0.531326880041973	0.0669265365276193	-0.156225198327316	0.486361932952033	-1.28934652078086	-1.35552339250135	-1.89263218194792	-0.843735443575213	-2.6716675849309	2.03123995223165	-1.54655391029899	-2.1166624760926	-0.191610866501911	-2.85896344037345	0.263002674392707	-0.0581877136861326	-1.5825700221258
226.150123	0.127770816668852	1.11876317876743	1.06743529815078	1.52364724603789	0.739796787544838	0.761464825990879	1.21222387650543	1.18044655861159	0.902042097933235	0.462844745059584	0.474894785946127	1.06664920182148	1.06740198941602	1.18465900862862	0.989961113946064	1.08877155171121	1.23653627847868	0.672574672196848	0.815919971374477	0.267271009943181	0.345527290856893	0.535938565754378	-0.0835214007506728	0.987162385140785	0.380797400983283	1.27704542741696	0.586821291322577	0.517957379995689	0.190517309818739	-0.0274097742054877	0.552781419062025	0.492929272259857	0.845944160853868	1.01282123097208	1.00230601347137	1.02383019862656	0.803906749459724	0.553603609305782	0.555573796181877	0.479344298248252	0.339610909698466	1.03140651711742	0.882938724584982	0.27470611548568	1.32887194370532	0.603327627341979	0.855107981800826	1.09455965689891	0.87540692367312
198.0519813	1.08353553241224	0.841409910045058	1.22468203958266	1.78869818898525	0.480965261203115	0.629721138235801	1.14529467946798	0.876324250070379	0.683200691657163	0.646636143361929	0.804778903134848	0.910515104810806	1.1390290385128	1.41502166762559	0.817640780903629	0.990996828389171	1.28193450911223	0.711766244939481	1.14059551700661	0.657574597589463	0.211005593909725	0.455657594751646	0.622219032052952	0.716395436713205	0.604200222851089	1.46508389404794	0.855135859371162	0.726663874709027	0.360460046411006	0.653083476239678	-0.466275758338835	0.974767210263739	1.07864129214669	0.938957251164638	0.899193084149671	1.13072510481133	1.03348646309549	0.804063378567111	0.731245171050517	0.846116580130603	0.204372362508851	1.09572102048	0.956840911479228	0.971900238453824	0.744590356529365	1.17815441180583	0.487784452115251	0.0186191582726494	0.722220616242261
592.5329189	-0.253019523901699	1.57731785396835	0.0845808375565476	-2.70811339708725	-0.358448363963564	2.06446787040682	-0.723897782387903	-2.10249640490405	-0.386464297320753	-1.22761021946181	-0.904679401306954	-0.0612268080262002	-2.49538035537583	-1.827904522811	-1.13602522088698	-2.54602547671858	-0.967854115213722	-0.0256082610025832	-1.03515358402361	-1.1471952009704	0.725817400618629	-0.82674604516604	-0.494880520772648	-0.757660787091632	-0.242943266689103	-1.86798326308175	-0.214011336001503	-2.25328865592977	-0.49437064608014	0.627969617141956	0.718813706960377	-1.19387466966848	-2.84687067586396	-0.781008553446187	-2.17954363780505	-1.27783206740306	0.814574985372468	-2.67910319014115	-1.61793234852123	-1.93661744057426	-0.901723561269835	-0.19873904742558	-1.20224844931122	-0.146048504430617	-1.80972993720616	1.1694565096504	-1.19321135356341	-1.38243534948307	0.163235807650567
285.2741746	2.60812765765952	2.14791016134601	2.63107735563073	1.80697600134993	0.199608291507291	0.835492072935516	0.653947955938809	1.77143693114917	0.928755532377266	1.13608076597705	0.829813390987761	0.134858735698192	0.275662929835423	-0.0181356611083476	2.55105278506715	0.673497648200071	0.236035716701871	-0.221766737869983	1.22919231842536	0.0969529995009424	0.0351515890945198	-0.533357812819476	1.96185533187871	0.2543690259002	0.530380854026333	0.0428024656232306	0.108291025660739	0.295981388790951	-1.14002130631452	-0.439836805275585	0.571821410773108	1.02571075743984	1.39198874982867	-0.2270981673223	-0.332045427327239	-0.0251036920338237	0.0167893849336256	0.565743698177714	-0.169389942353861	0.430591986628468	0.51502693734996	0.76837717628165	-0.0716038340717198	0.554430563977899	-0.379738942405185	0.522571784231346	-0.966416703070614	-0.577887223506407	-0.314661280665582
285.2749399	2.29307009278072	2.15370333545712	1.11399071958271	3.37598618437231	0.879070570041355	0.627911552043617	1.06828548738633	2.54964461394486	1.62137301521577	0.949683920099822	0.301648888282491	-0.355265447627058	0.736758658419872	-0.151029129968892	2.66857801328702	0.517334162599866	0.168832463957523	-0.0122955174425297	1.04288824031461	1.10093655125593	0.295585912591584	-0.19579268582757	1.2323100382141	0.913855739295466	0.671871279008673	0.33453825932521	-0.976028911481539	0.112304899547732	-0.139008024039065	-0.726519811955002	0.374321879275977	1.29699438215707	0.522137745441903	-0.0748796916318977	-0.0250370686331145	0.0901926353142759	0.220798253273152	0.212231558031148	-1.16467658005643	-0.606417022538118	-0.65411028638704	0.165830633723766	0.343789995303029	-0.284967117447074	-1.09734542386695	-1.05350980914905	-0.00770739822624833	-0.819583906959075	-0.931969373140314
329.2425974	0.990804827256232	0.615018011608045	1.76652393318849	1.80726155254299	1.62148339148232	1.26022223910006	1.86476150850213	1.94261251319994	1.33510455847588	1.37909334033167	1.26482818566105	1.9253122426059	1.21862790146119	1.51841514486742	2.32909341199428	1.0227977042405	1.8660492798454	1.0756804097499	1.03019287051257	1.70122432401556	0.771044121880502	0.713602645332593	1.08912734450505	1.35337106354806	1.1149140920421	1.42179418689838	0.909386371369623	1.38623625305723	1.25108081402754	1.21379083402463	0.822395591187675	1.63507193146479	1.03906211850874	1.1315716478572	1.49493629617162	1.51181363550932	1.02885749826552	1.50250401098147	1.11936759125781	1.72037765790207	1.90927212100404	1.10751169092547	1.5203676433534	1.01225756494603	1.29690282740344	0.862058103762768	1.52318777763435	1.68033871301154	0.714182535648632
943.9915625	2.88875568539254	1.96043581726912	3.74696481109861	2.81335377769877	1.43144464031307	1.45615283038997	0.782173730975103	2.58669560179226	1.06779428183931	0.295612019956007	0.381548997292795	-0.298475587636545	-0.245945296241475	-0.249547934657754	1.79206807655152	0.841072244761627	-0.857321661016725	-0.719881830548378	0.553752247247239	1.17199253211056	0.858302934781356	0.47219381796304	1.33074297708245	0.269598081682565	-0.0732334542462318	-0.273004833475765	-1.3876321281993	-0.616436100585977	-0.188318800584588	-0.197434820261993	-0.54098879130464	0.227623704748762	0.574545931104185	-0.182718232388504	-0.47310593955301	0.128836025433495	-0.733781400819307	-0.227603811699661	-0.875282925510023	-0.38048282308038	-0.7853506894989	0.261172429272051	0.492076231269891	-0.59763918390869	0.262652901322221	-1.54425846800522	-1.2517595843324	-0.296212211457542	-1.5811041734899
329.0683084	-0.618869678242593	0.863611690067529	0.323160771271729	-1.00273302941241	-0.946740115077764	-2.74820062479552	-1.50040119551103	-1.75883025020563	-0.236622970377375	-2.30744147243121	1.23852825609073	-1.4247161850279	-0.671099589452028	-1.7833990911292	-1.24346164075102	-1.49817028681772	-0.225956516933454	-1.74296709853371	-2.46558664926809	-1.8207754828518	-1.61143045613002	-1.35996622210344	0.723843866033093	-1.50130804521372	-1.27151879073433	-1.35327314284744	-1.52401737071749	-1.35056752627357	-2.13280365859516	-2.24227847176146	-1.36502669680669	-1.96237184792053	0.043123958319212	-0.178997579265445	-1.08812858252905	0.080030780455365	-1.14035834769043	-1.84170458956536	-2.14799489269546	-1.2058605194652	-1.89729145767757	1.68501204301642	-1.30893079492854	-2.35216557968205	-0.95020218132931	-1.96341718004654	-0.0232404926107161	0.54313973541519	-2.07491502037856
959.9516092	2.45493778059319	1.32392431545128	3.57572615114234	2.15307682243428	0.936189096597467	1.51148951023822	2.50613778149924	2.52917937142976	-0.497016676603847	-0.335552181387156	-0.351814788476817	-0.754594957302187	-0.0696860782647626	-0.946697341224381	2.33365290953705	0.725260866769618	0.310912895955854	-0.974729080379966	0.603848972232804	1.10330251922594	-0.869203141693134	0.675863256682588	0.862013840410754	-0.412785418498597	-1.11078718448904	-0.899006856980147	-1.02937860529928	-0.267507608590295	-2.44088005796049	-1.41048125328801	-0.155601894556387	-0.698398199516978	-0.0768322332727607	-1.05314731912255	-1.27816440613755	-0.260657227167217	-1.05059700120909	-0.419539880941555	-1.28621473054204	-0.417054496698636	-0.312008533629589	-0.318688296360735	-0.080077654038897	-1.06923269249533	0.237279017483004	-0.89983302597089	0.0455794050577651	0.4239633055601	-1.19391224214932
205.1458338	-0.224056895814366	2.45436040714692	4.7268286702638	2.24796282141669	3.74715147531449	2.2573091214819	2.98651342306945	2.50937455344866	3.37930818383998	4.71046775536879	4.2541664559748	1.68039494844932	3.15251156665236	1.9634171048734	4.7605245231199	2.36206738135069	3.19682019472042	0.254995691264861	4.2158966010895	3.69968376774902	3.29840581591589	1.71481710927814	-0.116663948076864	5.49103295298607	4.34069912990342	2.25446236829629	4.71190774787454	3.32129111491067	4.50373477861158	4.68435362106799	2.91115076414346	4.68762339838757	2.8507813467011	4.90544287482042	2.81548589086927	1.79824553555931	4.78269125786366	3.79926016133076	1.99713875576233	4.07853723254605	1.8785751649257	2.69926469723518	4.72274330791443	2.2199081734237	-0.348137764141947	3.03504556724877	2.6479344267132	1.73691052176928	4.11935700148562
353.0434872	-0.549150299384374	1.59216158206297	3.0861895230396	3.11908112351883	4.83427746520956	4.24228870795017	4.13615696998747	1.99385240653108	4.75751001224985	4.45517093394552	3.88255008401275	2.34796825940512	3.64055848322895	2.48919986818247	4.64305133291937	4.80601615269302	2.57632807610697	3.56699796321024	4.82405406980623	4.53412493937731	2.06549020328733	4.04601617925509	0.36581994149032	2.62452952846611	3.86143681204309	2.96381855350677	2.18272312447839	4.70199362616055	4.62668228395971	4.3568315617768	1.98237835935402	4.75735700329875	1.88800486567963	2.37314701890346	2.47401584028226	2.44603414000566	2.21946070067223	3.6891748965548	2.04455394435037	2.049179043269	4.67179689782465	2.30469975556269	3.52006438619078	4.07941988750403	2.81983589962773	1.95444588853883	1.94083392542934	1.9988087433703	2.2803203678895
285.2216496	1.67018021713398	0.474330843158548	2.73603057037577	2.78259975175603	4.54376823451613	4.07361334504301	4.12994460603375	0.757208828724817	3.84689749214567	4.18441375519193	3.92511771072486	0.83896431821938	2.79959967055951	0.954603603811881	4.71491629279535	4.37178819056804	1.15460763000533	3.25577779855442	4.53447237581437	4.63784223081077	1.35577485662098	3.61697769450275	0.682421177687944	1.32038588639472	3.88627608867131	1.26291988878236	0.327534670095385	4.38912702509714	4.10975805196917	4.18709556341884	0.134401116689071	4.37030989720425	0.297544233397922	0.884809510221007	0.930266851862262	1.0526561559023	0.199755052339615	2.67009237782379	0.079988403632937	0.271560618637464	4.40429841790875	0.757822755651972	3.1650960378589	3.50192642635986	1.39788183364314	0.22199518516949	0.980764180027332	0.891168175600658	-0.119243753347851
288.2787826	-0.350727798446451	0.976000515868289	2.37264612084577	3.81988569538978	3.17032112832247	3.49690472499857	3.54293552035501	0.609824601022938	3.88786209061746	3.00971779670256	3.20670616438431	0.878896404526799	1.84034701833099	1.11083513904447	3.111112148131	3.5490603234182	0.992114801826494	2.24089300776673	2.63815224355326	3.84708409515266	0.851332325292887	2.95467919625005	-1.06111532210014	1.06077265210026	2.54107232279692	1.21946771676386	0.481714938705807	3.43139836143715	3.32678235422624	3.06589513528045	0.495890863154228	2.92720081242154	2.96372833528383	0.815981588251235	1.04697985053631	0.753259761531128	0.662975786704646	3.15293718962354	0.779015568073595	0.565042233887262	2.09805062425485	0.699708739384805	3.5149442110445	2.7968055564938	-0.0123143153977718	0.566041646355238	1.28961947474789	0.851674678177174	0.167748004812374
739.6002473	-9.97375635878698	2.43764140928065	2.25961501605261	2.63313542453765	2.3909929279728	2.2215320663617	2.20655908958779	2.5848478515315	2.44844320116419	2.34085060880112	2.59373571209183	2.86087064196245	2.47739383140502	2.83806727188672	2.12121058772867	2.52790109578734	2.80395470623315	2.47781823465952	2.45682578039548	2.00555365826821	2.05383805370566	2.12383889051348	0.070891589205063	2.53192163361574	2.2606143513291	2.99168483707959	2.37484958293034	2.34387308188241	2.30460689646513	2.16869955173085	2.37094112118088	2.64859075211489	2.52196614693718	2.58209184907874	2.60705252338398	2.6487666020554	2.53537052211755	2.47843261589981	2.65593059656359	2.60084281402525	2.32762430927687	2.62615205179276	2.38961161408899	2.29928588658538	1.68402665937767	2.70381994864152	1.48108387965004	1.43390129329602	2.28391580642737
477.314861	-2.30283271338771	-2.75641837201805	2.47420228355095	-1.93856952709326	-0.240512452239768	-0.320861159081009	0.455382608280127	-0.362425684793633	0.136399340675563	2.56859520837045	2.24182524585705	-0.326684185613408	-0.125516955300382	-10.428032511582	2.45071011891424	-0.580591056410521	-1.88757897754834	-1.89280724307751	1.75099278216329	2.4422487609934	1.68269809268593	-0.997079521666453	-1.17762742779213	2.64456481521586	2.69760113680965	-2.03856524085918	3.01768436402374	0.751858498059255	2.17716446012401	3.06131657653303	-1.06536107041196	2.48349920515794	-0.599810193402263	2.22099249808551	-0.320679924401347	-1.37820427995583	2.71359455307081	0.823884214562856	-1.99305844583851	0.95147275316612	-2.97256094370971	0.089190362269207	2.33944119980629	-0.642523251875083	-0.538169524146459	1.2972683865973	-0.212465936715001	-0.625483923483309	1.31401533500506
884.623052	-1.11710512514137	2.11636561871257	2.65006966477071	2.36783026858736	3.81931277915522	2.06676898437352	2.80567311804173	2.15504821253537	3.61461094582057	3.20784258585806	2.76040379396762	0.602053400669536	2.06821940153177	2.13299910358619	2.76471017309652	0.20493958718713	2.62372636891413	2.05152596403136	3.19118063216974	2.4099506442891	3.03631690221575	1.71761420728689	1.1670426683509	1.30009028565054	2.33964464458955	1.18219780451545	2.23875818330685	2.12563852888565	1.40201988871339	1.90769498469563	2.62418119207137	2.03134083494152	2.78980153005569	2.07536962800715	2.05214220154908	2.57024408237963	0.350715860256669	2.19853164485508	1.88846804492233	2.03390113445895	3.1921695436744	3.40294912194127	1.31808466193714	3.22938003942742	2.38545079527774	0.111950309564881	2.48024719851579	3.10330588478464	0.763837307068238
178.1895066	-0.828307683305963	0.793762784642817	2.61959522194143	0.660969856772928	1.79385701777626	0.542074191368856	1.1482478097848	0.815806881653257	1.50158141279395	2.6077553896801	2.09934054135284	0.237785065881408	1.20052781031514	0.527687120461648	2.69681186238056	0.655443267975572	1.44639256894448	-0.552503946569068	2.29077675894923	1.81122486961208	1.28354359357864	0.0623295355129887	-0.950391789396926	3.50976890094862	2.34657941547383	0.681367408120616	2.59119750526526	1.35401782342297	2.41739583696701	2.69250480425152	0.949234936338783	2.61010409563148	1.07357022409256	2.84546674724988	0.664997200486587	-0.270048336735952	2.64251053794366	1.77585898896667	0.346817125538493	2.13753605702176	0.267352955583403	1.03060388556531	2.69199480680348	0.538117078037228	-3.58561187823085	1.1933593470596	0.681662037914958	-0.0648065265103881	2.10053384286435
959.9660028	4.80288357443705	2.1694287715235	3.25684176004267	3.66608065129987	1.92107120755152	2.65422205378191	2.98533090009475	1.4077911028579	1.71734201819944	1.48115146942036	1.29276524798957	1.08596332070144	1.46791225066248	0.814018950920859	3.83205860648227	1.4686892638034	0.0293551185673397	0.799241603612588	1.42879947176165	2.39439829356685	-0.269022003966086	1.24517242191477	2.51221691183932	1.47343222043776	0.753323842755778	-0.158448065492788	0.0219477202485656	0.845138417362945	-0.608477750043148	1.07124012186385	-0.0713444351852637	1.49767660166748	1.1490052064621	1.10417701783997	0.0199204931098507	1.00686995340569	0.788399239993874	1.2077782641324	0.00596747691105293	0.785706917164214	0.901626537475227	-0.00779469541685884	0.57077179302734	0.384371632696984	-0.292811867163213	0.794088390472888	0.614550072908237	0.487467549532738	-0.130807045753292
477.3198386	-2.30283271338771	-2.75641837201805	1.87930272291664	-1.93856952709326	-0.27075687166716	-0.956598605724158	0.455382608280127	-1.54627295879298	-0.563129366840336	2.14777047086145	1.9640814211574	-2.29329501859608	-1.25875126397749	-1.40309568260044	2.22515007486765	-1.83249888039404	-1.39622713208327	-1.67800211903628	1.22607808707386	1.51208623793768	0.907823127927637	-2.15180500199768	-1.03608607651145	2.16735603904244	1.95751573653566	-1.61784184116249	2.53697106917015	0.751858498059255	1.72114204504811	2.33493691340412	-0.967807742309725	1.82908825644668	-0.599810193402263	1.69541346182411	-0.884101623782007	-1.29556952046735	2.32715408397948	0.823884214562856	-1.45613804401964	0.406208096806608	-0.759404350313339	-0.160498433244111	1.72804635942893	-0.860400194391417	-1.37854568862641	1.2972683865973	-0.139422356149989	-0.444252032527158	1.31401533500506
288.2865021	-0.743849401430611	0.54827003799662	1.72816382927584	2.41136867503893	2.43692069737754	2.76544218111849	2.60567437061438	-0.0165745673128423	2.99789401825796	2.05874750915785	2.45373709212384	0.631079305690003	1.17316302696142	1.11083513904447	2.37582773306648	3.00086104368973	0.512186766835423	2.24089300776673	1.83561221209719	3.15855842000856	0.53533978653115	1.82596993848089	-0.885552514212494	1.06077265210026	2.01130717005391	1.21946771676386	0.436459002679356	2.85691926578963	3.01256556682623	2.00639708715707	0.495890863154228	2.44790001416074	2.56989524889748	0.815981588251235	1.04697985053631	0.596895437701956	0.460236071506952	2.04365511569097	0.779015568073595	0.439877755642726	1.50144002027942	0.526143361584504	2.76275248395161	2.40042712886409	-0.0123143153977718	0.566041646355238	1.62433994931654	0.851674678177174	-0.466945747451694
519.3632344	-0.174574529166145	-2.27392180294647	1.88568580448857	-1.36389420008419	-0.339372621349892	-1.00117421073291	0.572135210977965	-2.01289167418579	-0.483482009620531	2.28177279109754	2.17265319184832	-2.32809894851182	-1.59982271932486	-2.00347236784997	2.00327198573545	-2.14789534346653	-1.47473097097869	-1.79261721348762	1.7224149914873	1.66807488529775	1.28329546369316	-3.175758445502	-1.94120853678652	2.38059999087209	2.08924100998348	-2.30313541788548	3.00394246089431	0.842177358389533	2.63789249282073	2.47073909327037	-1.36536419183874	2.11799751454597	-1.03129492269198	2.16138923962883	-0.90471766442016	-2.4075337972957	3.10569250033281	0.339012806503137	-2.81556038081055	0.92933287990358	-2.27548386428658	-0.0854795953428482	2.17668983065223	-0.931690456552667	-3.56370987270177	1.11161553669432	-0.226209681222077	-0.698902389789088	1.36903707877968
304.2581138	-0.550208984591123	0.0532031806979099	1.45271682683433	1.40952674698918	1.10013449016413	1.20961923480933	1.07879728154305	0.184405540201272	1.55960605877139	1.07614023343029	1.01493943276815	0.377378300431703	-0.390378990678478	0.119254756924585	1.14462602680976	1.53578198209102	-0.144713293456478	0.963836656783995	1.12092186429876	1.13216826190228	-0.740323209293463	0.483096047281432	-2.09514901078081	0.414270633037745	1.11463507266348	-1.37821828579883	0.018427470358354	0.732271938042661	1.31161257207935	0.959593026005187	0.04454875381394	0.869746455100906	1.05142120498147	0.290397019302643	-1.79123758743952	0.285665803611284	-0.624315681070648	1.12015570173606	0.20789682417877	0.194638449613679	1.0627316627402	0.0107033042415843	0.160518081974564	0.606212142600166	1.07083078105571	0.369120339608873	-1.3947237401922	-2.40979572823618	-0.268405538958163
943.9909397	3.54862498314829	2.53565932957006	3.66329556093025	3.22120601436744	0.91555009483279	1.69228680010131	3.41809279580488	2.9797507076751	1.72664097185491	1.73130202549125	1.85539724587957	0.135016558019442	0.698121526028832	0.391852520485024	3.7642467774194	1.0369200302349	1.22021169742616	0.15099565876011	-0.283951383977504	2.99197441915368	-0.545117078127868	0.856523721555405	1.7562922399314	0.231854608244754	-0.113245450059473	-0.186676547805275	-0.299775124586889	-0.110492646156876	-0.39266049683606	-0.0850150129476379	-0.134590308483556	1.98344261577627	0.53117293609618	0.557282378324784	-1.30163943433911	0.276320223659027	-1.17710122833757	-0.428117648458219	-1.10932908971745	-0.410723793664515	-0.293884372389995	0.156437519329781	0.563476715875598	-0.0725937917543771	0.362655945363322	-0.26219019661173	0.35254184681407	-0.479778766544007	-0.504954800084002
245.0990722	1.02519592607157	1.9286135017704	1.92233300363303	1.11209856642788	-0.570162176906408	-0.428425444187841	-0.294639309722925	-1.09560050780156	2.2676093032123	-0.971376517204575	2.57633000608448	0.0917398858987397	2.45360428562409	1.77861770630818	0.217422437021835	0.18813227104866	1.76513065160411	-0.295502469968849	0.0402542481130954	0.0778960507948661	-0.00268590861632312	0.685783646012018	1.63758939732011	0.520512830290492	0.614285879948785	0.234605037598385	1.54983327737598	-0.473011159711609	-0.76114218453033	0.557009992448556	1.99149894905201	-0.432040617749685	2.1152273643256	1.37647031940967	1.97185098741044	2.19683767949195	0.985379202400077	0.0590075174800671	1.08232612326887	0.71663118610461	-1.11271566419208	3.38694747701396	-0.216495523213633	-0.874982881672071	1.06083529088556	0.222093588482563	1.76634581999782	2.76036375257736	0.616620581025931
703.5531837	-1.05827916504486	1.58225378665815	2.4697091081786	-1.41390949490378	-1.31544034918048	2.71164847180561	1.28430396944096	-0.825649944548562	-0.378540183230671	2.64022524477566	1.77362812864838	1.22065821850648	-0.913023006850812	-0.94456301485503	-2.29939049151489	1.55573210516643	-0.496194222179797	1.26066411449723	-1.53326793094316	-0.497671310420003	2.33840505809376	1.44227849845034	1.32347591315861	1.4594141495582	0.502548671219188	-1.17512445238928	1.66834082879316	-0.224823737528652	-0.571220647148625	1.11135650017989	2.09728113805511	-0.723963003972182	-1.00249173523736	1.45944594864753	0.925673052515963	0.0218163435204985	1.7506383864776	-0.954439071746449	-0.0829237074904157	-1.44967347235635	-1.36408667683746	1.6448571502428	-1.26564658041963	2.12674193026338	-0.672025546991749	2.69591805453515	-1.21479275587059	1.40140386412856	1.15777497633576
149.0257407	0.147898311599953	-1.28496128184909	1.43327926598775	-0.792767553411837	-1.51723766479173	-1.9556598113453	-1.11720745209948	-1.60378108442784	-1.19596332895885	1.38968592062552	1.07806699612584	-1.29661372989023	-0.950833684829837	-1.07099510970851	1.94631650638793	-1.13723245838339	-0.598512693423711	-1.43865167824049	0.139560031866448	-0.797226468131191	-1.22624585965256	-1.68160207613372	0.241526022512966	-0.626124971534077	1.27064877649992	-0.88907157935976	1.8512157715075	-1.15843155018194	1.30426294052134	1.70528610081863	-1.28515767455161	1.37841536740723	-1.41612762661059	-0.644533016768863	-1.27301734876291	-1.18282120054966	2.1492536004403	-1.39542118307149	-1.39092991899738	-0.976515017276808	-1.30447356234822	-1.11411710040256	2.04995119181396	-1.3644835275797	-1.02362754067043	-0.935799882344872	-0.913104048999003	-1.46000883292739	-0.877396660660748
236.0792275	0.354781763874707	1.71446959459017	1.68827926054917	1.92008947056364	0.947357287880234	1.40227160216967	1.82812530691233	1.6475480171621	1.77569123621897	1.12077028631351	0.950061809777534	1.13367691309652	1.13804121467774	1.89722648318493	1.87019957464593	1.34020788583864	1.74332881989795	1.67905900499781	1.30956630113232	1.42864063847913	1.32559718347596	0.639583516476945	0.0196909693138245	1.55779740328077	0.887449825229599	1.63701733861915	1.65099500967482	1.51659535890178	1.40963785260283	1.1559310864659	1.0276454404446	1.11481939393438	1.54779893991532	1.88294573454448	1.70392222536934	1.81337336123034	1.76786444589464	1.07951835640789	1.63060538327217	1.32283868390161	1.9525498066402	1.33304789463127	1.07168881979887	1.65515065758411	1.54818131752799	1.35112585768829	1.70951873465484	1.13591401228335	1.15290707652733
801.5810306	-2.33156245952612	1.58618313937516	1.12126931484802	1.78606357295953	1.07477931496346	0.975471356045189	1.0097173953937	1.45833648421113	1.0406976516148	0.685741435715151	0.669213651468578	1.89092420436071	1.49713900756755	1.93989816919573	0.640004177065361	1.62966452063836	1.92149785701099	1.34419643718117	1.1083942774885	0.153791873804105	0.571429516654437	0.976206049909326	-1.61291037875056	1.71335362001326	1.14518177970643	2.14968656384452	1.33707063217499	0.84912835609587	0.859865871766987	1.07268255650889	1.23409244816919	0.464869707026581	1.44083972069151	1.83707762814542	1.73783421988623	1.66442969614906	1.62298192293824	1.26203815738198	1.24362984985027	1.28081411929832	0.723552829568264	1.62257187657983	1.4040579634428	1.09276164619643	0.994394700687048	1.7755689480462	0.753357500463078	0.679486823002634	1.34133844387191
625.5331472	-1.64478476034319	-3.07515369417377	2.27278327324677	-2.18683866759804	-1.45577559795162	0.442067371213572	-0.865381813369808	-3.17465220182489	-0.835830727000266	-0.270003865692736	-0.679204457892649	-0.884279711558433	-2.31097229981303	-2.99930390943707	-2.03755950465674	-0.519415599784246	-2.64228583829771	0.477668526100103	-2.30050593118947	-1.4524919749269	-0.251745146644678	0.333843813736062	-2.114356181794	-1.21575485855325	-0.85530611864848	-1.91733817667532	-0.306211235813736	-1.77810728494092	-1.61374396509118	-0.429444349516011	-0.547433635177089	-1.6032125115871	-2.02281911238189	-2.29844082802939	-2.87260252813658	-1.66168170728977	-0.985678578921393	-2.1897388531098	-2.64591657157168	-2.02892897835412	-1.82463342316037	-1.3063952898568	-2.62351382546917	-0.680365012967693	-1.47379942621918	-0.170859579623013	-1.57606222589765	0.866446582236795	-2.37839737635986
625.5352108	-2.31755647347666	-1.8482282113975	3.05509588669781	-3.55348880883306	-10.3437504778713	0.614891467982556	-1.38822055850008	-2.37956501706608	-3.82643518503002	-0.928943696279241	0.1920974571921	-0.427956896244105	-3.67156082506692	-2.49796473801541	-3.82545163907283	-0.0658281352870613	-3.70965709716614	2.08437678763262	-4.04424000663511	-2.64201823959431	-0.752166520625853	1.67452073118201	-10.0930221037311	0.439980089742082	-0.067300546495451	-1.76596302081241	0.34864195056212	-3.71617989477809	-2.5350580905242	0.296369806897061	0.523285275182912	-2.32829124335009	-1.87648782829588	-10.4605670575696	-1.11770439182286	-3.2854302013394	-0.0129145719253714	-10.6193974881477	-3.57573110975711	-3.67307963331047	-2.84070013683815	-3.14322705842406	-4.06861581685064	0.381543598103896	-3.85881903499717	1.42225929108184	-10.48439213191	0.45472551196004	-1.65693597433232
194.1226849	-0.967343911386914	1.59393560462873	1.31807343359785	1.81914236453914	1.32311715558054	1.2408778103582	1.4178649225268	1.65667830089743	1.26607060606013	1.21292494848078	1.22902944855267	1.75635178169126	1.62306499737143	1.91210618528559	1.16806931497952	1.51565424729324	1.82404278267668	1.410536779557	1.25759650955527	1.14338277806422	1.13068862800716	1.26098191376754	-0.595594121014676	1.71620594795046	1.33791064201792	1.98134419409034	1.45503872850519	1.40651140250771	1.13932993619288	1.3384846080537	1.26653749323482	1.24750459631302	1.56343262948396	1.65839404152126	1.76354610868347	1.8267598942594	1.66261936820869	1.40798938392703	1.560564386811	1.5968835717253	1.26308043010348	1.81505442069241	1.53847034298101	1.43882527034883	1.33349788224694	1.8621429580552	1.13745630670742	0.82913096536163	1.41354491859202
519.1336292	-1.6633329368158	0.763535189685166	0.892874164653184	1.14128218376893	0.267333196396869	0.592722102513083	0.801335850156597	0.780974216719965	0.56770334378664	0.277614993923082	0.223540167589629	0.995243309893825	0.706357771549973	0.9945794674056	0.95316731704515	0.555626626514737	1.1048493151342	0.524665877067971	0.547053750097158	0.212936013240663	-0.0990246415638723	0.107566292538362	-10.092767734405	1.07871834316927	0.297917751606281	1.13028760475907	0.758037444066391	0.328445028932945	0.276663116577231	0.326272541234509	0.501166026975307	0.330130986873327	0.829271029963264	0.875514145660839	0.821875607304001	0.930990435783508	0.929359233324602	0.678591736903352	0.802797591995471	0.742432253647873	0.367800991444163	0.854726230985408	0.560658277243553	0.392790550274043	-0.25306716955833	0.926380442936912	-0.0545134122880189	0.667612773437737	0.441109875961928
575.3844464	0.294733061016972	-1.41190068033731	1.76463549794412	-0.948289676617524	-2.70935738932334	1.30667089347534	-1.96228304651946	-1.78224870278389	-1.79193029628625	-0.935196661334022	2.1674403185399	-1.99577912589946	-1.73360794552461	-1.85496440910883	-2.5232630690891	-1.24913714973838	-1.67876516489844	2.4502341380404	-1.96364320745017	-2.12836775886334	1.82398868553769	0.424090269142852	-1.16660569488952	-1.82889441068154	2.00970053658564	-1.52704198930548	0.786684832636332	-3.02219408183791	-2.59609375455464	0.108730598709624	-1.74066229322503	-2.46801378442304	-2.7790360972441	-1.3554435698236	-1.56685868735435	-1.84649056933824	3.18868918873104	-2.34016384931261	-1.77927865574913	-2.43449244137418	-1.71166148359433	-1.86312907881294	-2.36083188869345	-2.42729105622022	-2.49314981592696	-1.53012850021782	-3.51271647769924	-2.23715369949115	0.738474826704161
131.0017825	-2.28983644378945	1.27846627276347	0.922706481953572	1.54378068068502	0.906972808786426	0.883670024846912	0.940354052260114	1.36759187615104	0.997488914713003	0.895293546638873	0.860671596709597	1.56535250915099	1.21828964569665	1.58831482801345	0.898435942763079	1.29722362323507	1.62897777028557	1.14665905709261	1.16609894662951	0.872901433267327	0.71657286032276	0.952958277424385	-2.17456322459895	1.26663750271892	0.94833703214705	1.72516904541902	1.12650071345064	1.06263898987533	0.896844007476181	0.985149049543317	0.997913790191218	0.872402378755341	1.1915422166186	1.4386318195582	1.29417092767536	1.52321378967117	1.24175776490723	1.03437961504811	1.07166227487726	1.1522586702789	0.961568720739491	1.49798309580456	1.1762264929496	1.08867583745666	2.38248542530587	1.42187560429737	0.639650583870324	0.506861142164286	1.20482230645724
419.0421679	-0.544655218271817	0.236868575436798	0.589099608750637	0.800555407503159	0.0865128546224021	0.293689432230394	0.695583830858176	1.32983727528929	0.291095918109262	-0.0476722056121801	0.00277654068057664	0.765439433191501	0.189022599828785	1.24652593334142	0.596653648796462	-0.301589868882694	-0.337836478665444	0.626522481361958	0.0572168257070569	0.122943536929167	-0.129605670920787	0.0146499081319735	-0.0324819083442005	0.993440453471338	0.328114029850104	0.796294645182353	0.445287368868145	0.150278962239184	0.196184056748113	0.119739352962174	0.442599885706521	-0.0429448880813332	0.63009110382208	1.05438294313189	0.0695003046072316	0.872273498650639	0.898947075638382	0.145029604942136	0.637240206877433	0.326251096115113	0.219676756597737	0.693663301644776	0.589785315768253	0.467131775034666	-0.572324216149184	0.940735146952722	-0.826410157514632	-2.10454823951258	0.76079671251269
133.9793658	2.55452692288658	1.13282038412232	2.53591341731131	1.6361509915781	1.95405598643038	1.77291436861125	1.68886416048789	1.17130127479876	2.8978368858984	1.16924425291892	-0.178289688300222	2.63953189179081	2.89405455363338	2.5711811179081	1.88914490126098	3.02153833266381	2.2150705488384	1.18284363184087	2.29785316380439	0.654539298349434	0.801949665246333	0.6303403090663	3.76458153075659	1.16792647856323	2.55910354392316	0.825731474646693	1.04763560608314	2.02288954557844	1.74214624493134	2.87462035977449	1.65425476517438	2.64033997192604	1.63420780201495	1.21657115301463	0.820096721667916	1.63401056492534	2.52787673312379	1.65333810471378	1.22200247353991	1.03227711595281	2.80221518227841	2.15148642417365	1.74977510353754	0.962821030219462	2.7369469340361	2.10696167163228	3.28385292998887	1.42411794058178	1.97668643872138
727.3260032	-9.97553258924431	0.705111084715952	0.646569659886385	1.0372842165286	0.309849157493318	0.49657235163062	0.790636199867537	0.905019130272263	0.676105503531875	0.197559594874589	0.181090812804111	0.496194165695	0.390712835185502	0.611178507871003	0.962580644229471	0.319862098614308	0.669849609163077	0.174160617923288	0.525930614428725	0.352475672463276	-0.12764169389458	-0.101452261596716	0.0743389750051087	0.706978258211622	-0.111952768536385	0.847361968415271	0.201600423240285	-0.060397939608503	0.0578560492841778	-0.210195969308998	0.0114742855816985	0.208343230225154	0.312451054484912	0.589407991375374	0.621686493577835	0.690800439216892	0.33866007206108	0.302848865936943	0.237132920464914	0.34053831790183	0.370069862530059	0.609850457170202	0.320001164482914	-0.0473362477744939	-0.119905721508157	0.786677220916753	0.0965711679636314	-0.391390348562394	0.537776431571219
245.0863588	1.77766011937707	1.4030509211623	1.32220193688158	0.73880255720422	0.167917163253367	0.102442696103274	-0.550925878699243	0.449234809703892	1.5437468832539	-0.552585486629738	2.00728590688132	0.42766492254558	0.2745467971687	0.684142036880296	-0.232539184779778	0.372600294547135	1.00589837567681	-0.560448576096169	-0.25330708082133	0.226922191935072	-0.417941959920745	0.681608567780534	1.56026934175404	0.00417873922452117	0.292385004067169	-0.0723721661607026	1.36390574601125	-0.650662135661474	-1.25128022822154	-0.256553272273354	1.5415308873042	0.657152748670185	1.36512297781675	0.747872674570923	0.666979586644203	1.81958791920831	0.448119551407672	0.00507571546557983	0.950201313432592	0.515443432857724	-0.557521068799986	2.30240649254524	0.163413712334279	-0.900558456276118	1.03021653097108	-0.176104314145785	1.96931176740818	2.43802480452799	0.46550739023087
120.0792967	-1.57048964205715	0.881130575361844	2.21656782866756	3.03798352392932	4.81437269975447	4.16533606386381	3.8696716189673	3.64305278341563	4.01977650521848	4.49403353017484	3.29834949167183	3.34115762199002	3.43403928812407	2.58456869128154	4.91211142525991	-1.60931675730318	2.89216201772913	3.53628945037889	4.57476527466495	5.28281054549061	4.97868002782589	3.95508457812827	-1.24088600651106	1.48424586009669	4.05022541309655	2.21970359870469	3.60725724439192	4.72355009505526	4.77668237744368	3.84800883656194	3.12133308249555	5.00080625028821	2.98508431544449	0.707455233370972	3.21215852566358	2.53679709694995	2.45716977563316	3.86730743690173	3.6636417480862	4.13191692158814	4.84333950319082	3.70247869631951	3.1501389236607	4.54337283906759	1.39270022109125	-0.121240761407844	2.69407035570565	3.05688951913096	1.92388931840681
551.4365709	-0.388114912060544	0.246026600642669	0.594048382197339	0.824231558620001	1.06080814923881	0.772869847130856	1.08703306004109	1.19962047057372	0.594421332360382	0.924929344854645	0.699622853887824	1.07235654178881	0.603512216554025	0.828415701712901	1.8807415529527	0.230772849812359	0.906328463285952	0.630270881359037	0.837918483275976	1.40731821296024	0.729672087245715	0.229503194711109	-0.615551883833346	0.607488279107752	0.65562732058936	0.42783600639086	0.765335290286197	1.10394359513976	1.46302683329515	0.999129913790897	0.704109282020559	1.33619822880331	0.451600090020388	0.371979575293986	0.690424733039967	0.836019232623043	0.546161177200851	0.96351054910301	1.05513547469762	1.2062647731273	1.64854842609141	0.718284512985081	0.893638021208806	0.606977667101148	1.27024152208283	0.408775130144292	1.30773750198754	1.51449821662362	0.541819107283937
707.5451772	-1.51775121660535	1.24967719003766	1.69951879000686	-0.666040521367824	-1.62125325310788	3.36274131707874	-1.03925661841764	-0.883142220626457	-0.974182494553459	-0.593444112660194	0.57396266906124	-0.893250148672445	-1.49644224748949	-1.14585461995866	-1.14311622420137	-0.920809386477426	-1.26046355604364	1.79481324897853	-1.62680511216306	-1.69830595587466	0.37874413763269	2.15177119762992	0.777205248357363	-1.05317936461018	-0.915059778030876	-1.31925006762394	-0.0243553957914635	-1.73232845733729	-1.42774450404206	0.794848955100596	2.57384386284107	-1.25519853105178	-1.2458336662106	-1.13511970768689	-1.89237779342994	-0.790152323897498	0.651707079441861	-1.71551136703705	-0.681978718631541	-1.41672134962872	-1.55283797367501	-1.21402173419503	-1.34587296018137	1.08297989006575	-1.45291135525762	1.80903782054865	-1.38363933311984	-1.91102667370082	-0.14010335303071
777.5596461	2.02654596061121	1.16332175308942	0.932027481736547	1.32372899346564	0.795664747218526	1.02822691946259	1.04994691582439	1.24941354117773	0.992861716676464	0.559527948830979	0.266285169540073	1.12243687674962	1.04498252101563	1.43120525620558	1.1749328794374	1.13884085777238	1.62172746370238	0.791094370758604	1.20900760626228	0.965594380267124	0.829494292409187	0.443129184157007	2.16745114891777	1.11960431632298	0.692417351524675	1.63752252100348	1.00691490384137	0.856199952561319	0.987095355588892	0.891951282228655	0.954131674986719	0.64168671821268	0.841415987432248	1.43981090472633	1.5133392472529	1.51140501369265	0.911889988081137	1.09281169536758	1.7442124502133	1.83618730718945	2.31647695624361	1.34258870443417	1.07810425244734	1.20421096564934	1.47941868401922	1.44414064354815	2.07773955352448	1.81022851460941	1.15856506007002
133.979074	3.42828443604291	1.3007530649543	2.62104333806103	2.46059569298119	1.5633179975579	1.10252646443496	1.14673571521713	2.38814403670038	0.830139136496328	1.41916841992236	0.0277413490386689	1.78723563339827	1.1981847450704	1.39909483103184	2.20260123024758	1.32718294435224	1.03952041993138	1.10716476689487	1.68359355733234	0.920455687568499	1.20196780216921	0.294683398886823	3.20527675485006	2.31211169846683	1.24177953796441	0.868813901814837	0.975583450997382	0.703303752977435	0.0913311140775441	1.27545555536407	1.02303101861298	0.214299335231788	1.18058881100057	1.23256871297293	0.0520776324186425	1.81264826290692	0.334864927379153	1.28689246179582	0.255168161930897	0.947267345309131	1.22815335801094	1.64362010086869	1.98367713577513	1.03575453272422	1.81419871960184	1.91761485533615	1.10958023840385	0.633286105036545	1.00469116200601
133.9793146	2.64227238995683	1.01614320954043	2.38954336481885	1.71894390407582	1.35046288180403	0.647594972356995	1.92200786447871	2.38696712896163	0.710323560186604	0.668307805322526	0.272037272210733	1.38924057442788	1.98947331886313	2.30588260556317	1.15580264352895	0.0821039299260988	1.48143993762772	2.11318071622263	0.861045137116482	1.34848981259112	0.640397985174763	0.66114532236023	2.80088369724031	0.171362116897519	1.18351629617946	0.632877157476528	1.57725640089826	0.943138323501859	0.277550151319616	1.00066429880092	1.90193458774233	0.776077148758839	0.220972201713112	1.92415325682409	1.38561127603684	1.59727962821001	0.757447839748245	-0.0476814959592673	0.592436256836475	0.0589016719404984	2.01832137578283	0.869904417464108	1.41828224307251	0.533093698415577	1.50798407332543	1.65384676990138	1.21332167619998	1.03451593463548	0.807981348946036
664.4986422	-0.20753293894389	-1.3323504228276	1.61982823565855	-1.00888069589593	-0.688881774471142	-0.0727179235714441	-0.454570487186627	-0.128502983027591	-1.18306845638742	0.21885632032803	-0.0308436527357152	-1.27725764636303	-1.11698356718217	-0.0766344881855421	-0.545176623882901	-0.273116912981427	-0.629419818015624	1.25621833740443	-0.926819599508217	-0.730686874062421	-0.33426950987238	0.573952823140239	1.26030360629984	0.0160575029574233	-0.779485982542298	-0.413996865623568	1.21339568621156	-0.701913930056172	-0.23046850737326	-0.446194240936258	0.188694376833281	-0.692279617151177	-1.18343801808652	-1.67066986266379	-1.23517378835013	-0.625639183502889	0.257893939150566	-0.196733563067497	-0.301479288591219	-1.033267440234	-0.262894193056757	-0.137764338935337	-0.967604143743136	0.130569895097016	-1.32306078632471	1.80865118387361	-1.75152892223036	-1.43818677758527	0.113598230143991
133.9794691	2.87552637966299	2.06035913099391	1.48732537719036	0.353361311505662	2.77337316691494	1.16416709172263	0.723064326272752	1.77585329344876	1.81686217653084	0.963996281953902	-0.603563337800574	1.76313380982121	1.56908225007261	0.366011810841952	1.44087865366777	0.888470198217279	0.955502253574499	1.30166367705748	1.3379839458195	0.73281946394952	0.525250699939026	0.308553060141456	2.52418315463089	1.13167145578178	0.227532851677939	1.55343355105713	-0.0693677512856699	0.734345611999125	0.519120250105482	0.484394849434358	-0.375961329822934	0.578237539027239	0.272933938160735	2.28127287423827	1.22647307080286	2.32656830825112	0.883463042214359	1.13732756136185	0.173164341601909	0.658652788981575	1.09342072228741	1.29991801960836	1.43601172744525	0.62668892119245	1.04022395835501	0.29701504060006	0.0469871638298329	0.528884574032114	0.593433585260996
286.3103382	1.01705654468379	0.694776859283381	2.20568316333515	1.63912969782024	2.81371156492918	0.877190196155395	2.33180159030001	2.51006210779148	2.48411171078905	2.4614153618074	2.58982519438817	2.99460295919235	2.97507628931855	3.08627286956624	1.92555505413088	3.04202077509611	3.21252120272488	2.60694343764759	1.63715928404413	1.57245054516155	1.96964850871852	2.39824382803617	2.09211419104589	3.35433358233155	2.56097207045329	3.37156789817462	2.62797280190227	1.60558554008613	2.37368213370152	2.81503602314489	2.74270311847079	0.492288280032758	2.40077165281212	3.58600024869345	2.99657787083871	2.87820425473513	3.03889499664128	2.81134888344287	2.28130945388398	2.87915130206433	1.38046299101432	3.33555008298906	2.54530031189971	2.39761173482303	0.0578866016945074	3.16341329471735	0.910736584598242	1.2056450295616	3.37234494342132
466.4846454	5.70097522862095	-0.936029250985836	-1.86552794542409	4.8185003185425	-1.8933952873373	-1.62857417345764	-1.77843425153618	3.46077009392416	4.66474433338164	-1.84146441081898	-1.85347542203909	-1.04230279083479	2.4361001901555	1.72940422989402	-1.71116114245441	-1.43496465182147	2.37947277167373	-1.40615976734416	-2.44798486084949	4.10950102176623	-1.95482659950326	-1.87039657379416	3.92429718715838	-1.41571337127965	-1.3622897502453	1.92133596065914	-1.29182679614607	2.49221530318512	2.57053435007757	-1.28755621007622	-2.11532472686558	4.31078676448205	3.1540585278601	-0.91689229707714	-2.07929634591914	2.7151461585092	3.32797463591229	2.31226212878087	2.0336420900703	-1.20648842614164	2.45743790268834	-1.17940678513678	2.01458786819831	-1.59862194063678	4.2021665927237	-1.92173704356146	4.06580425084608	1.88935343112839	-0.840654873870385
316.2460899	-1.08815613491036	-0.117855833180927	1.48419654263866	2.93712053703296	2.24973344163636	2.56896586512156	2.59342491048067	-0.323822371914902	3.04525963913443	2.06242040653431	2.23978214584202	-0.101870045759322	0.807834195939325	0.00970937505059588	2.09573258308691	2.57786805944674	-0.185479371417481	1.21623463119215	1.62954068098835	2.91430632071535	-0.366942979745177	1.99043744789419	-1.09927202967137	0.0739754035495412	1.47218039774884	0.28960052360592	-0.563380984110344	2.47340938334867	2.37490180895087	2.01957468701197	-0.490469843385279	1.91243924412528	1.882776719938	0.0522510063500405	0.0556766332872343	-0.332991408412997	-0.358324838216749	2.12781317290144	-0.359830472900738	-0.319949980414959	0.958529577777677	-10.3831644258072	2.57406861410849	1.67849644165397	-2.24971419017803	-0.385639593946705	-2.00377051840524	-2.98183197423114	-0.603967974369576
316.2559879	-1.04505450008608	-0.70472341291843	1.11539574388085	2.57540073495808	2.02930412477034	2.54376573002307	2.39775170689115	-0.648419720865782	2.63947711586669	1.82383367055048	2.0417941433478	-0.460287782177703	0.515648608901994	-0.487665883451577	1.86296363920476	2.38071400052841	-0.428828815131524	1.03199838834112	1.28715552519158	2.70703283242497	-0.844739476525756	1.52472670747976	-1.42746162517099	-0.338178222933072	1.47912580694483	-0.211790554572808	-0.630295310349585	2.36274587717991	2.18909957430337	1.81790449093901	-0.871420506779506	1.86656529861051	1.65291040589292	-0.356146224016307	-0.663232540227746	-0.541956276222656	-0.521707686673302	1.84252232366264	-0.639841318093712	-0.539205172805282	0.926166861926895	-10.383213369203	2.34638781982179	1.58491972779517	-2.35268332746618	-1.09410357386627	-2.65604478447615	-2.81854222877114	-0.820837960557823
507.4104573	-1.23763328265418	1.91236729599829	2.05551004375707	2.34503361058652	1.3798687908644	1.56971640352968	1.99237212426196	1.71105552801978	1.39591824877415	1.37525986295907	1.01343080407114	1.81902211725827	1.69364644502581	1.93656138547636	1.76556526379524	1.80248662394353	1.93950684237358	1.52983396978628	1.53213273006727	1.58822761823597	1.28459052678939	1.30813040259349	-1.49058280357226	1.68696457550494	1.3160549769665	2.08160000127657	1.47887924380449	1.52548523173322	1.37977768542333	1.33970693952826	1.26417639235751	1.42210889814017	1.71692853781635	1.89669371435777	1.76416292869043	1.87777817006965	1.77244123157265	1.46773561768202	1.46884030053881	1.6142183342334	1.40381624542547	1.90400529042192	1.50240374215026	1.47611866388735	1.46208014950431	1.92507082633066	1.26774594423993	0.937709558763398	1.51382375688063
289.1129257	-0.381782348316763	2.19059363994603	2.26942857414866	2.55985631450661	2.2917969316039	2.09108457102563	2.25343940106018	2.26471128898771	2.22522524332233	2.01462260247149	1.80717440254987	2.37713561553888	2.25514258959856	2.46488648261538	2.41211528397466	2.34610354928416	2.47949998714903	1.98068454097004	2.15857656983694	1.93040890221204	1.86321849778846	1.81159135482205	0.359694505701865	2.29958813713483	1.86324906359394	2.60835021154774	2.07261765346078	1.85487547849193	2.22183566341345	1.99742505121676	1.88375557585666	1.8617155222426	1.99753265210797	2.32953479519278	2.29704098298346	2.3225833867842	2.16219168763402	2.0315822627993	2.07233678541345	2.18432719912777	1.92374610863204	2.28312072342987	2.09952182746542	2.03399814929877	2.34980761613098	2.43803300655931	2.14208324698777	2.01165796366253	2.22190741910585
409.0429871	-0.7387145294484	1.55642534568937	1.39445364640593	1.69701335989929	1.45570886560516	1.16233317624985	1.41796590499649	1.65352584816796	1.31648718725977	1.13551570070241	0.708482583403537	1.64665976050694	1.61097492489099	1.7048534481797	1.46252323493848	1.3791216188624	1.68625188209228	1.22641268363471	1.32117211869908	1.26439204455328	0.684373280699202	1.0387343080263	0.43009525741647	1.45086696014132	1.16765220070419	1.23147598775934	1.21300521202015	1.29058352011365	1.13298060191467	1.23015756840707	1.17180624611654	0.763772721459965	1.23914987848008	1.68798708689294	1.49354079917108	1.4650118294637	1.35252819591475	1.38058492323028	1.22799872251796	1.33450186172209	1.01004950867477	1.17854972332642	1.3896661601556	0.898835421637331	1.19803854285551	1.78302401877659	1.13898319357588	0.981443668519741	1.37331046685499
685.4552133	2.93344891693431	0.00664308537820979	0.522628259622058	2.38276335069492	-0.0179819501330325	0.235205311735319	0.522759415250327	2.50887887392146	2.66229245291573	0.142920218204575	0.679338474490999	-0.0703991023965482	3.56837917845123	1.45538394596831	0.342161524159772	1.9439198884016	0.569573910804143	-0.0112925365141088	-1.02907928233317	1.60830043838868	-10.7244553682335	1.13306626963375	2.07188813508318	1.38501353874418	0.445197597204752	2.28000080995294	-1.21915238380595	2.62954964805245	0.701172057949222	0.8621157115382	-0.841760054336557	2.23174733357687	3.23224023272644	-0.714951998903441	-0.0807196638373728	1.31237871102945	0.585964822873258	3.01344329275659	1.2368936011321	-1.61349024712059	1.74918075729262	-0.797747580232302	3.10274362358119	-1.03946065679826	-10.4067449480632	-0.116005428124257	-10.483661700545	-1.79673530990503	0.701398297512595
959.9655968	2.8745052946814	0.970526069068399	2.60140830819179	3.85489788076786	0.648049929578889	0.794339129371778	1.98958657439501	1.4624749292885	-0.0725965206549475	-0.369169214012365	-0.386471303946232	-1.00744547786835	-0.634054295475304	-1.1753590676054	2.12793886624475	-0.806229583095003	-0.0179609493900319	-1.69678768615592	-0.500812999125355	1.14688022902078	0.217100073300839	-0.355784394332581	0.529963281955501	-0.474877960382047	-1.25393722922313	-1.18143303456337	-1.3163653897461	-0.763653654874291	-0.486226801624705	-0.703347504419419	-1.20951196945392	0.240623277682889	-0.342134126568752	0.0128501746207501	-1.61166010517957	-0.461050726273669	-1.5310921748718	-0.0326920108905284	-1.51359477232144	-0.652215084388057	-0.798824122946217	-0.781623819009779	-1.00166524784734	-0.0468191170235848	0.195496813985482	-0.788170424304457	-0.570428718812231	-0.0765393386256612	-1.47118135450989
943.9916834	3.15467038378462	1.78818750200229	1.97729777785574	3.46060425863996	1.40922296931291	1.99737749705183	2.29467197678483	2.13269418212464	1.26007759860628	0.896629147667985	0.567038277528576	-0.0613938510988721	0.482943715471837	-0.132825362701276	3.17978573745343	0.222683212036637	-0.127411125112717	-0.318998582711897	0.466953520116443	1.98969222735476	0.516606871546518	-0.043556958659634	1.33074297708245	0.377150406763414	-0.0158112094952116	0.206186384484429	-0.6335337148588	-0.616436100585977	-0.395860326190935	-0.772023256836187	0.213649502766458	0.711925005073589	0.184636375986017	-0.182718232388504	-0.871240774890282	-0.561743231716497	-0.507669549244707	0.823769816913169	-0.688434919327593	-0.26241812464492	0.128703265085562	0.0411153641502313	0.774489019851773	-0.0206526242174352	0.262652901322221	-0.925308253805081	-0.406812740587753	-0.168595378097088	-0.757169410532386
285.2793248	1.72650583183728	0.522758775781449	1.34542836627936	1.7405747088706	1.23032850551353	0.985378777972093	1.56360428818504	1.63213991331178	0.890848290232357	0.816082780392797	1.06925939080212	1.14691548559764	0.923267725090676	1.13174357890284	2.00862618474885	0.356718140810003	1.29588343993271	0.729766882385576	1.10402642058061	1.47719702594684	0.842818051150042	0.336491172627776	1.08003930686706	0.593826587297732	0.804422091241978	1.00518114065196	0.372241543803222	1.02432259712831	1.04838753258767	0.786188485042153	0.44958382446192	1.47716282490402	0.781367539424725	0.67683270510558	0.822361383566117	1.02841427869153	0.650605393516168	1.02153565518359	0.765057569715379	1.1657482877672	1.39566133099265	0.786077572786681	1.07748296001155	0.459333024128401	1.30488359997345	0.215019324524487	1.35416702853988	1.61135103899999	0.211293860723025
285.2616502	2.55204056523326	0.984437286752964	1.34148424224983	2.71980878246807	2.10075959928433	1.02019228202093	1.26455909706673	0.875624807850594	1.43003255704063	0.346869057228171	0.538524538104573	-0.911655888654026	0.25645031362504	0.113415881167843	2.04905083620561	1.10248974607231	0.0526982157930149	0.341289332099173	0.758831114849125	0.390392493423102	0.187915222525074	-0.180247966574649	1.99242835468754	0.847957004398429	0.656794609558451	-0.210735168178383	-0.247954016321213	0.250266734243345	-0.528639039380367	0.0629426365514529	0.180881458840293	1.02099666528743	0.337849987145111	-0.307026902479263	-0.244039950931224	-0.64846267238074	-0.684013137978946	-0.48580930797694	-0.119757120871581	-0.325258065405979	-0.388782716303636	-0.607144159013	0.641860326992074	-0.568277290643669	-0.237936131073171	-1.0649507391628	-0.841345170396711	-1.36950356579971	-1.08211569011225
494.6057414	4.78113153827441	-10.4328419024591	-2.28536422706046	2.44665653486641	3.33108092367293	-10.5213416341297	-10.3329832533554	-10.3427202463436	-1.11034820743015	2.92294761234561	-10.5561469537667	-10.5162984694681	2.45191310396838	-10.4274587922406	-2.385992067469	-10.2714617873887	-10.3778999197852	-10.7328774127004	-10.4443816997049	-10.3677626804526	-10.7243819631456	-10.6000843813573	-10.0922182672782	-10.5074951411085	-10.6994264763162	-10.2405273629668	-0.272604797423671	-10.5182892739787	-10.555126879702	-10.6283471546016	-10.8039719380327	-10.428604953828	-10.1458492017068	-10.4597632211167	-10.5402252473016	-10.445463824211	-0.443441156328172	-10.6185936516948	-0.037336685577765	0.318076519672781	-10.4780780399395	-10.3824244625775	-10.5453693096747	-10.6242231242055	-0.451186139652604	-10.4631650068635	-0.0467161932604299	0.64987563422787	-10.6039192987601
288.92751	2.38002607108185	0.694257682782277	0.222090795388297	0.882391160577772	0.33452773390295	0.0936311858566032	0.48366819380302	0.125258092076965	-0.282007109433401	-0.406164818330261	0.211749213588691	0.143671425357171	0.489154807471692	0.592934210264012	0.666434449868955	0.599396013714038	0.579714160714328	0.0538531311263402	0.0798442688824164	0.267070982041476	-0.187416450381107	0.00459819700588326	1.3488604105257	0.206124786976797	0.0101199911697254	0.77394156081299	-0.351485729566528	-0.517489200964324	0.299270721078654	0.101971203739049	-0.553723863446537	0.0340573089506258	0.558516246919647	0.379962846413997	0.133834305557128	0.647134281477365	-0.473729599005805	-0.341419880792397	-0.578521062049662	-0.226962550361389	0.184633872999958	-0.237673435626244	0.363238098151369	-0.52599031622653	0.156333082083966	0.135364865313768	-0.255979683165902	-0.46852130229696	0.367691118079208
133.9793762	3.46960466417394	1.21401783566098	1.53573292830158	1.20165912121981	1.14325940132549	1.04240984145193	1.314705318203	1.8335909215112	1.96566670668706	1.43449167891424	0.611246534410999	1.94990908057002	1.21347352262551	2.01947459207135	2.46914405209065	1.71115179759765	0.799863575906326	1.08490372395689	1.82467754430641	1.84613749558496	1.73376543127345	1.05211370854253	5.0183090671458	1.90019746801193	1.15574553182218	2.09800097512451	1.65541193259966	2.08541627589738	1.58161222497454	2.13384090497824	0.925792242176392	0.0124915771324261	1.26838244346913	1.76861300943221	1.78084086019517	2.06749276882289	1.69176122923145	0.651414119244341	1.54761281039435	1.53338713852625	1.63454786482491	1.7666603870914	1.34769931357314	1.38626625532611	2.01425435158956	2.29197409578923	2.17687881673878	1.31009090874925	1.38559814312367
133.9794013	3.0796000992152	1.6123447887822	0.723486065409631	2.9868162802817	1.27778808686041	1.22437186746847	1.56675616817788	1.21509735365001	2.63886908883396	0.972070751172156	2.07077704325851	1.73201756817649	1.91585228884908	1.80550434202869	1.84167891368139	2.20730173783887	3.29396126664485	1.49950297049002	0.916932030429674	0.715128124003481	2.08310266641921	0.556326532584494	2.664887969165	1.33391081504989	1.0463307412964	1.71411667862156	0.429393330326036	2.22492544733169	0.879678057648377	0.362064651306524	0.553622214991739	0.275131301431237	1.59956112312944	2.55043828560347	0.616174286042053	1.84626971478421	1.77927983376795	1.52737077377608	1.783736516897	2.49222026829205	1.65450251554003	2.64272198130648	0.930458661402628	1.1796022355918	1.51595219724756	1.6705510783872	2.15515680309847	0.440333196599735	1.39900344625402
133.9793929	3.31921368908051	0.568237034813594	1.00257735396103	1.13974463008157	0.803343372097222	1.08143842682126	1.90072814628629	2.53233750258023	2.23598065967045	1.58051558827747	0.864331555266274	2.03439224909328	1.12900269794314	1.59228524033995	0.865151367837587	2.625540668266	1.13279637827634	1.35706464068603	0.782479887555102	0.609857742756722	1.34006516479639	0.909538035028078	3.33249324769319	1.79140390754423	1.92207223954032	1.23060793348339	1.06945777517767	1.17837439758412	1.73428619181061	0.178154492543134	0.552831079036547	1.68196356353888	1.43009814988586	3.0153444520803	1.56162267379082	2.70260476969446	0.703773302772211	1.79299695528405	1.39670718677904	0.8584758798244	2.40734188608873	1.45864066538278	1.68923071098099	1.69619584875027	2.34874752147676	2.22328700012462	0.430554064204278	0.695753662673573	1.63174788258323
685.3847186	1.99996514007941	1.03033683980459	-1.24847376443374	1.88051115326468	0.108509720991837	0.861457276306739	1.14792415385589	0.942376903705897	-0.883433415582976	0.118284279291966	-10.5570311968603	0.822884487572631	-0.0567644720587133	1.18041871655482	-1.4699643090513	0.164731061471207	1.03830928972042	0.794392893001666	0.798206186095022	1.37634019354846	0.359238242298835	-0.400439623736721	1.9254912090939	0.75530605902753	0.116747685266354	0.310974261878004	-2.25269483586852	0.653610461300001	-10.5560111227956	-0.266080162261673	0.617435198581212	-0.221027982777665	0.485686281768455	0.81427038600636	-0.201260599668045	0.430678585385348	-0.284910309788421	-0.0816612192112309	-0.245005182125917	-1.01482643276035	0.538698912279349	0.994336887860296	-0.752307434186735	0.992746952465117	-1.29561037071881	0.846598220570172	-1.02847663568095	-1.44774885695971	-10.6048035418536
133.9793168	2.58050508545523	1.20587752069294	0.5116334889769	1.25132538813083	1.86094371115432	0.917405310330828	2.14413594965636	1.61855165192841	1.60007859279109	0.780910915550571	0.911711982489553	1.02709609440396	0.819141226778225	1.8390533978461	0.462307982823443	0.525925490197956	0.812540989904704	1.9597314451417	0.446929816638992	1.61527956667875	0.990039476243888	0.854862830810363	2.86597958342583	1.80664776448122	0.254333388376708	1.54362674125414	-0.103672637879519	1.53720556146191	1.35006807096884	0.838227484104609	0.725399864718245	0.83356395438526	0.340464648720202	0.864032904766239	1.23543709148471	1.15720396339105	0.904179625099546	0.87631424309467	0.357232076056567	1.02356086806716	1.18426167316172	-0.295774193063835	1.24381251592465	1.68504728538378	1.78192075738494	1.80689969082756	1.78827469790842	1.1649029138328	1.86700384164146
133.9793147	3.09625672752791	0.822054393718998	1.25250002248113	2.48774326514763	0.538163553242471	1.42514808945553	0.493980031055557	1.11350325286477	0.0320260841780762	1.34296221189435	-0.249242292334435	1.45709549496564	1.51932411155291	1.88838151646485	1.62181830625752	0.559780077071128	1.48143993762772	0.83370388847125	0.604967059783711	1.84584129421838	0.737780764553225	0.176372024997876	3.96429090066517	0.171362116897519	1.67006451761414	1.15068198679012	0.629912879042902	1.10905955437265	0.24056087756763	0.571642268097296	0.795357682389705	1.28992943346445	-0.354463908454258	1.24860729854488	0.274001713977153	2.07596821508548	-0.0141488850525455	0.860412848942916	0.996048237407068	0.931418915502457	1.21445273090913	1.10649102561679	0.538269955491741	-0.268136227232731	1.06435929137014	0.438260823274772	0.586960701090987	0.609625531668165	0.801618275537098
133.9793282	2.26801548272444	0.462472884111733	1.15223803086512	1.16310962149388	1.35914678949448	0.784442667049895	1.15071470514907	1.10288453329243	1.04695346145076	0.232498917678738	-0.249242292334435	2.67605725722831	0.538293404478617	0.956302449253613	1.46193616231497	1.6676999181132	1.59189149245118	0.987581107210925	0.647868326297207	0.281499439843104	0.189753808478908	0.811292565220102	2.24898601443381	2.43671278083647	0.944170168386385	0.426344292262835	1.07814876330028	1.67954350024042	1.4203212159057	1.07668669910553	1.17460629507902	0.139789437087714	0.309159745180137	3.12091561003099	1.94961783692546	1.38245952889375	1.20182360313541	1.15163043946901	1.04063850260729	0.671673609394471	1.25791625034914	0.14223834336538	2.2836603410021	0.70362305067148	1.19191998771556	2.16339611845213	1.65375074966444	0.961337234534478	2.59684113585444
133.9793129	2.6381370073173	1.00485215359093	0.692063034949454	2.22960820895208	1.35561966770303	1.04748263877457	1.14419085634614	1.85029992466589	1.38952600193564	-0.168571787816395	0.512828555577666	1.44886935557819	2.79809819772387	1.43367335861309	0.767782479512853	1.6676999181132	1.4281655011348	1.93835286075762	1.53754332480602	-0.0953943708339295	0.9238149207193	0.513021983267894	2.80308888810652	1.45577756526153	0.825898421721705	0.743910247516183	1.14427088602095	1.79092290362869	1.22586450147638	0.931234717061376	0.768965323659135	1.02132310118118	2.09323250278481	1.32432143804912	0.270327103897648	1.55147355551309	1.20182360313541	0.630450190194189	2.35369383504973	1.26660422728571	1.95170727071252	2.31851399330485	1.28048141867321	1.17027938998366	1.47111529896428	2.08960219376733	0.0475156504271013	0.961337234534478	0.311806016064175
415.1668727	1.45415288047846	0.841301921367775	0.873259776648004	1.21432139310764	0.898302742294128	0.614880886337225	0.914286187254742	0.986898820446493	0.910105057752533	0.772425601276383	0.466755229936362	0.768785191245788	0.730280714049757	0.827441451400313	1.04177865329867	0.772921518655126	0.679333660960951	0.217763813155099	0.669715514360643	0.833165875322118	0.388487963449334	0.331258148083677	1.64386851892066	0.597535244954857	0.310488863823931	0.641191235596136	0.211962391187738	0.301376612482491	0.184388551492779	0.523570023978898	0.419393376271957	0.647742923933629	0.583633954931376	0.631682011683584	0.546236692051163	0.624855504639937	0.205498525034741	0.393671202384764	0.294699737146852	0.497148729790414	0.326314392155853	0.792967850693119	0.650061278551224	0.135252218037113	-0.894666541381843	0.577073693042164	-1.55470178284041	-1.16162561224042	0.435799384978854
309.0298592	0.118817233899433	1.98107571914036	1.99412665407404	2.38288788327341	5.3598692218697	3.89006188576541	3.62966049569435	3.09332874565287	4.06978786165227	4.57146367856826	4.39440254425454	3.23326603525723	3.56588968427565	3.43587501673159	4.51543476301271	4.43930833997058	3.6898496967859	3.00912829773002	4.98227958816928	4.97806800126195	2.48983422814452	4.25631271668051	1.1894004139639	3.19338738959641	3.24540499916432	3.87180043794964	2.57829477731776	4.5761362819028	4.59207477147952	4.01814302491075	2.85567915274125	3.34657941710512	3.12245594801113	3.27577209139535	3.55732098370575	3.40261070458756	2.5238989474471	3.41879296441148	2.74445558799101	2.86283989920528	4.60969769228457	2.84167294725371	3.23181962781608	4.46466349266609	4.34688783878811	2.73164793177722	3.47793235641196	3.86598158482549	2.6818493751797
241.0773901	-0.528334894986772	-0.196570933399155	1.80084490366258	1.90832321973962	4.82929039541681	4.12004833864568	4.34798411028702	1.02740219477459	3.67090528491382	4.57247953181667	4.40735950773841	0.922779666319538	3.08055838034822	1.15574735668553	4.73159621709608	3.23425035880472	1.61218375754808	3.11270169990319	4.71975734857347	4.76767457197042	0.428516368716835	3.97097133680911	0.0259200860129596	1.27013039007883	3.79268061189785	1.0730846057648	0.498622773207691	4.35903817380783	4.28085573331931	4.26450522496044	0.886916059302534	4.48195806227391	0.556205015069594	0.893574222469713	0.982668533454047	1.51360616829419	0.549952663888556	3.33425788880221	0.534370639819473	0.894682202173051	4.41581380751711	0.386713633968228	3.61362586533354	4.2166117087716	0.863249519516062	-0.260903536112874	0.308073585634666	0.463525977848434	-0.449889717884778
387.1100247	0.573623817192178	4.31609788182469	4.22638956041322	4.67712501201146	4.26456706926716	4.12981911180493	4.33060854086212	4.42604200047811	4.18701849393086	3.91403730697549	3.71899444491085	4.4580018393178	4.3280055002252	4.56360924354497	4.34228347860681	4.3043828512191	4.50871924989598	4.19587594258767	4.04205193538916	4.00655295867995	3.65667120281107	3.95882397280138	-0.495203086224693	4.28322938372913	3.91976787300345	4.34932118856987	4.07956385002398	3.93001032519092	3.97676627605675	4.07517939731421	3.98975289052742	3.90519661029451	3.96295528613156	4.4724346961444	4.3249224768861	4.33389005498494	4.13310602327434	4.13013704117734	4.13521380470437	4.0714489278166	3.98592362273394	4.15063739272168	4.2736628619784	3.88716543288033	4.76543653917029	4.55624757282338	4.53963716216059	4.41495371549024	4.17828111800186
365.2813128	-1.09716098771178	-0.8585296655242	-0.139020735145737	-0.502627835777314	3.33318669571342	1.73413409156123	1.29107521616282	1.01779566930596	1.21991201085502	2.75661105431858	3.08986507809408	-0.218485503610017	-0.984102363328445	0.531255797699988	2.23176330133042	-1.64814457277548	-0.0275548058462665	1.92403967399685	2.23690636065838	2.988190963023	3.56669165760716	0.461623656080178	-1.53806994269669	-0.652339522054231	0.864891401840746	-2.61167370621558	0.897119213651081	1.75630156218784	2.45817905413428	1.54027078591757	2.02884322292588	1.56267997282425	0.835470345318301	0.253633969660775	-0.793322671069577	0.216966283354465	-1.81336515224932	1.60389187429721	1.34842752989483	0.87484225618789	3.09137448898639	1.17507910329166	-0.00224727180771822	2.93315005818565	-0.0437982148056797	-1.87414434319963	0.270333496119299	0.243258796739278	-1.17844004985802
722.539948	-0.368977575378283	-0.0840209247430721	0.559085824126722	0.500872026492074	3.04123417080534	0.683318075339745	0.201378316483629	0.91019299875286	1.66395388333307	1.59991504413678	2.48534599875169	-0.998531262035428	-0.17834582755045	-0.502518810367354	1.76685819221788	-1.41474628420175	0.0546394767143692	1.88138181200886	1.8502608088684	2.24161308390241	2.53971412448188	0.0223413794608547	-1.07247360823536	0.44734063382907	0.980531356157835	-0.702574923462256	0.149051428404158	-0.141368903025935	-0.0363340223536515	0.616964711154196	0.686274224224698	-0.501619812279651	0.317361200019617	-0.684162501509316	0.480430183850775	0.0971736131081187	-2.17502892398653	0.990496856848013	-0.329090880733341	-0.443154098858491	0.957496228855771	1.01636667541718	-0.968503989251129	1.31503705748956	0.439206507576751	-0.951764240232137	0.624037015775897	0.883788685695372	-1.02719851350605
482.425269	-0.79580635294761	0.117493539684643	-0.236920496622801	-0.475413048740245	3.14562378861931	-0.259529485315896	0.913893326393008	-1.00723911483079	2.02967906047271	2.14427925257627	2.63882746228582	-2.39951448422499	-0.496276166592747	-0.0152567279904119	0.559666399459404	-2.1835628254297	-0.664040634057384	0.860201214881867	2.12600962035354	-0.446196046214729	2.6300204887802	-0.900137761441554	-1.25891627963601	-0.44361963837642	0.783697320941718	-1.01279007454431	-0.240655277074199	0.264500557398094	-2.02315544216411	-0.593424913892457	1.21824320086428	-0.0475348108449438	0.541269004803386	-0.27733787544706	-0.324556043101673	-0.956401097761448	-2.72500422694883	0.362431368018012	0.0890717003280255	-0.871395493023817	2.04356938132934	0.98192481973178	-1.23859322789299	2.20949069417595	-10.4074200321419	-3.18481238114828	-1.45240739238816	-1.75451557395942	-0.971120370867954
862.6244194	-1.43143950941047	1.39322839940263	2.11087814327428	1.61385818344591	3.36059984742239	1.71259807488011	2.25624610861474	1.62563651808581	3.05384542155962	2.71901569420664	2.32444020868106	0.0541876902809708	1.39537656636287	1.5699417307877	2.15768962438726	-0.522297664990818	2.10620562943014	1.67582988113143	2.74015097251843	2.08331864724225	2.62832452521033	1.27097371653759	-0.209767383480276	0.853328258547116	1.89270607957391	0.647854222902879	1.87628239749448	1.69806246533945	0.886689048407533	1.50460727952316	2.20233058939767	1.49638970281368	2.23077949157434	1.61834958689753	1.4807255311983	2.06811524862582	0.0919383722984009	1.58792788274637	1.41371838223719	1.52155096150172	2.78331160847912	2.99574625986227	0.607260342824313	2.8114348334584	1.98774384284267	-0.254080747739373	2.14259652716759	2.85498828924818	0.294893856152617
132.0876292	0.553169219228167	0.268822787078244	0.679189753696587	1.33044372799933	3.09589067540375	2.26253426444097	1.97345486523838	2.05162790464604	2.31063912012052	2.6592728950056	1.75977803584156	1.59117517653709	1.36500793268865	0.873498640741202	3.06688277478906	-2.26792631681689	0.755931637251447	1.77515644311174	2.75947024433701	3.41134645084454	2.90109102411996	2.12080141640292	-0.501231970475128	-0.0259364895866874	1.97635526650728	-0.0806320903077253	1.83119374521427	2.82633069482742	2.98295174711232	1.93841573308978	1.14213644919361	3.16954131421867	1.07396382776116	-0.090011011231562	1.21751517802236	0.547814898057036	0.550139463989902	1.9842757048645	1.74981575414482	2.3518905604862	2.83189536476724	1.51293265643932	1.29341343572968	2.36230092058797	-0.440223872743776	-1.32269396739341	0.032484211267251	0.228417009210224	0.0168481121892903
437.1905409	0.757318088647953	0.522181658596878	0.871374609540711	0.89485509908299	2.54331578545999	0.194990274348653	0.357183597149522	0.294821792833034	0.78021028675907	1.1431634460155	0.783595073548288	-0.963403855993487	0.511300338185146	-0.344818027519899	1.29944793984722	5.46932849868845	0.487000578570955	-1.01944411914828	0.849228559173033	0.340441027238775	0.922196285329957	4.83972487192344	0.4806352219153	1.42513469596863	0.546013403471456	0.151542602785623	0.817845612462795	4.10315745073371	0.398471216730718	0.728786460802812	0.0248268536466956	0.994288669496624	6.06050453338363	1.41992586726859	-0.0769780677700389	-0.617032110546543	0.650370288406439	0.99819523669062	0.0646470380906816	0.936307818811796	0.0413418501002933	0.180358132444018	2.2090679882384	-0.550687075532858	0.017360810661561	-0.00927091706545191	0.129980141273721	-0.0433640940344198	0.887023177832573
466.1408677	-0.509059894042769	-1.83443784956494	-0.988110945746726	-0.278966880668088	2.76955371523131	0.128320156792515	0.669314397555729	-0.775651843048887	1.22650413885012	0.807094192159724	1.19975465449521	-1.34310415395633	-0.771475592622306	0.157288139607354	0.03215439616352	-1.39058337997071	-0.456095013435666	0.274352822213231	0.703935804308504	0.184603578430815	1.80097009196555	-0.373829190529714	2.55757848112117	-0.707358300253849	-0.9250169515933	-0.436289196208476	-0.644935469706722	0.640898156892829	-0.415718830323089	-0.272263508165807	1.38662297830499	-1.16082416634035	0.723744547097628	0.222807896065946	-0.295538578578022	-0.123184750234364	-1.62846485390836	-0.468601755792177	0.517965458505056	-0.605298129146982	2.06646785157474	0.779676558358126	-0.783328037750351	2.19899101204442	0.10471152757691	-0.76579526080242	-0.0907545034275064	-0.430043696976755	-1.10851121595493
393.1778469	1.00836164177783	0.1755151924832	0.593329082579443	0.768112217989142	2.53763262460784	0.0373824485924779	0.213861819959055	0.292908000713213	0.860305367494696	0.970113303970511	0.457566716703889	-0.507045177878027	0.122610432747827	-0.322445319907368	1.05100936959701	5.38462828944347	-0.227510285523726	-0.925733346313343	0.691089905111516	0.347584299051057	0.860727304229673	4.78336289821018	0.831087264535787	1.18514858666636	0.390800230674934	1.03506602717301	0.636040656153718	3.92504210912965	0.0756162817374388	0.458408415943838	-0.656259311153203	0.927441249054175	5.4360342186199	1.06517884110338	-0.212169661193402	-0.34754679573097	0.563973619391831	0.658777687711867	-0.0926254763048338	0.781742174874514	-0.214435763051576	-0.277522695653813	2.03781528287309	-0.293550319842337	-0.186397717636053	0.061667965794074	-0.0194758568963476	-0.0615976987666595	0.724141901632263
136.0623068	-0.00905025209786281	1.26059710446487	0.425751708902386	1.17997363342819	3.36093515055612	2.03428654038727	2.19210405028509	1.40768849783009	2.64240672303661	2.70995634938602	1.41384979829598	2.0248235624146	1.55929625313484	-0.352007680824858	2.12687992512606	-2.63333256904257	-0.67060030639208	1.76439111792417	2.29776430909171	2.12966178608039	1.72183095611533	2.20717230337975	0.700520178121948	-0.603155718816437	2.3660800892365	-0.647938667932719	2.29811522786316	1.67320367637014	1.64185927809281	2.38135422252493	2.0828558778762	1.12466572893749	1.07181389753177	-1.26890631249264	0.121088518177402	-1.01887420392807	0.312427278814191	2.73902879202591	2.74104672201496	3.00934417534183	1.06125228887427	0.240040056524945	1.67614263791607	2.86536296639559	-1.78912217791233	-1.50110903262211	0.348412091983464	0.065196264049451	0.681157102428239
437.1873062	0.110424695351954	3.41978091842985	3.38313276380223	3.6129712294738	3.24184249946471	3.73366189515641	3.67957694039022	3.72465806207219	3.14002666158972	2.70574864252477	3.24214764632898	3.65077926237491	2.89664029999362	3.27259237061673	3.42214353458318	3.39927027754483	3.35940922509771	3.21227463939489	3.98874228320897	3.53644663372805	2.7451510519285	2.50937180680626	-1.11750842063564	3.91290056031187	3.22762002885982	4.15080121661246	3.76790555496467	3.40278769785094	3.35678182959837	3.40930259208476	2.96489986140223	2.86611980067312	3.70002654869053	3.85341938234797	3.76613988504696	3.93474355310323	3.3373296240599	2.81096766687309	3.20027909428986	3.00565146148332	3.94728530900485	-10.3757842921072	3.13439322459256	3.98112789454387	4.08446213331406	3.63691298428883	4.11707021571541	3.77563601533865	3.08216241057621
166.0841154	-1.22996730524399	0.087033789440266	0.730213620762314	1.71897658193906	3.78604620194125	3.09452954177568	2.82975949710353	2.67868332391975	3.06935972503834	3.43903765077683	2.34297756081075	2.27556073050398	2.52485763466549	1.34089131546213	3.89969836190262	-0.509325030773057	1.60889643838108	2.60609480689435	3.54417996336886	4.40311782767872	4.02487486232328	3.0492176525135	-0.375600019293545	0.564405390721804	3.11796504010032	0.964091237064274	2.73127599834012	3.73698439704533	3.89110935878918	2.90939946406397	2.31842776017127	4.01227246132404	1.80927412288947	-0.17531249085965	2.39628871571774	1.22947464454799	1.03936910699568	2.89833983523225	2.80593152661487	3.26094968493947	3.89899520331427	2.80453614633296	2.23494064598073	3.51928877390658	0.212163462555376	-0.953365893311121	0.860562973359267	1.92641968001243	0.647783558055721
263.0678634	1.11290900224561	0.335401625363534	0.760205304616491	0.932129574409805	3.19819671881689	2.467794264864	2.30407955914225	0.0117989537276415	3.28586690626461	2.35386800403779	2.65882312747002	1.30488272536148	1.39171173610998	1.93901842928688	0.209042074477143	-0.575297530715259	1.87288121161148	2.12722497990675	0.845114619987788	3.23644178014703	-0.0607701464464743	2.16947704984136	0.917903136545734	-0.161015023504675	2.70450989629183	0.860849679982104	2.68513680636195	-0.752735080422218	0.905963408491582	1.8662103135855	2.57325263362236	0.986057190520397	1.57422137164178	0.0822565314132131	2.92883010720568	0.977831463844144	0.806593187550273	2.79143518742787	2.88215671695114	2.51838024532055	-0.35915421234423	3.22287926531794	1.89355887849919	-0.0407402864896529	-0.743320268039362	0.133115049380867	1.78177553549202	2.32533561638759	-0.0355158543440215
495.459515	-0.00406600409870173	2.95244685660504	0.457454328243569	0.777889057504353	3.46844899808739	2.31558287730341	1.49490101177249	1.54620270782099	0.907366066253145	0.65987122693376	2.94554944670608	1.93998247101581	1.64274469420666	1.93374200862267	0.701280161515195	1.9789723224894	2.29765517632374	3.03406142379846	3.25946804127528	1.5807296919538	3.11829677452954	4.01276251630096	-10.0917241628223	2.11925495400299	1.55773348481523	2.24354217964943	1.05099447217544	1.3679934433579	1.51498617464359	2.01094460199501	1.70379325561051	0.713982367082522	1.6879534850093	2.10012948362403	2.7391322132296	2.06342305466275	0.994704102103887	1.38853627435341	2.04432066773674	2.65511003568548	1.84209783490885	2.12270008890584	1.10484785654392	2.94056957057844	0.253555033793777	2.07028322229156	0.192677188141845	1.8719071904744	4.07842307298414
415.2237785	0.835564339568394	3.09302338145238	2.85448606527978	-10.1291163642174	2.94120657020905	2.89703974072807	3.33493962629386	3.31139451200428	3.30263654586484	2.62026367358268	2.6637471845903	3.04399655687143	3.13280965399452	3.11043255670728	3.19121239014497	3.24243597796843	2.93696573547624	2.62374364085438	2.69044006923188	2.68594006002329	2.26042643659006	2.79277414418912	1.47378439655487	3.10069341438903	2.42500767640972	3.21544412649104	2.62608531884282	2.68677303482526	1.66838229714793	2.53220652918455	2.01921925859201	2.80418268668596	1.42406301563098	2.97490265798086	2.3811585087204	3.22049938322115	2.27116114656978	2.69179555974231	2.27223364048713	2.69589266166379	2.32580834691959	2.84868606846544	3.07394689695662	1.97910765862471	3.21329484151999	2.67170665923806	3.02321426042315	2.84487254734141	2.48626708436452
494.5609065	0.559098119997085	3.53239725635078	-2.62277012187667	-3.64594052308295	4.23879311173567	3.91476515166413	4.72661313011094	-0.408078277564645	1.34072656048638	-0.930762336274423	3.85235334400051	2.25835078473235	0.659877285523711	0.921705197208528	-1.22455443148558	2.7719106934564	0.66145215295435	1.94199915014032	4.04965764940066	-0.901141599116427	1.37796224233899	-10.5982876505605	-10.0904215364815	2.66117199303181	2.83072296235334	0.62278725332091	0.408758205842004	-1.28111457221526	2.83336076421574	2.58292365812277	2.44250338069853	0.252047797680071	-0.62356781370981	2.50008113854685	3.74416158806547	0.841241527116953	-0.999234202297057	-0.0883511271422854	0.359569252682597	4.71208453342454	0.124356423147153	3.12310904441912	0.166539696651293	1.49956082589861	-1.26112394075375	1.5543013792578	-0.591057007323776	3.49523348253666	3.54979458203932
203.1297953	1.33449306460912	2.87418551344357	1.51068156827495	3.46266606582421	2.63857726516654	2.75004459714221	3.18548725477942	3.18858817278512	2.88596355538415	2.28085346558787	2.76796170028243	2.78897652459857	3.02119063651588	2.65327032047593	2.98765010111677	2.65226087684655	2.75341570821555	2.4600932574798	2.86232047966941	2.7005713777621	2.14851820321027	2.61884587036363	1.51066245023766	2.91670900368388	2.24546780959498	3.04340366709784	2.46805250122349	2.69614741639388	1.73192417493181	2.58880551568486	2.05037680792218	2.74443769218799	2.72708239879227	2.63434703138437	2.74819045386646	3.00311769370056	1.43765165140103	2.65951559832815	2.13196043710077	2.24424225401714	2.49884281749723	2.66098026079866	2.82265503711099	1.84116810632596	3.05512059913606	2.3732194141811	2.88364534103632	2.73940912786822	2.46804773596756
524.4652668	-0.517165576442101	-0.133940966897052	-0.0125445066868544	-0.17974247615585	1.87692388960168	-0.643197521991128	0.419912204324442	-0.89566393527962	1.29944992738045	1.25537048508643	1.13496448257759	-1.38175630435675	0.000364357587256947	0.384022894136256	0.141031744715008	-1.02927670981093	0.20682509416233	-0.254451325808491	1.60489007754388	-1.42394751380411	1.40787078989154	0.285855812328117	-0.702545001630629	0.592888456686151	0.917104995745934	1.20170029201837	0.0273889082721919	-0.504883424443396	-1.19527484717336	-1.16962401169344	-0.160885953811198	-0.127519856675592	0.585596659477698	0.666198479803253	1.21152704166226	0.0377628468148572	-0.632563883317404	-0.79661233608693	0.107540381453644	-0.323271260501024	0.449336313643679	2.11054051315911	-0.338121807177901	1.83096357266123	-1.93168672813706	-1.49716810046151	-0.181922439327412	1.32909071750467	0.379306749609094
679.4297026	-2.11611518095163	1.49302736949015	2.02531611700413	2.02862477224991	1.26977825317214	1.5338065565626	1.92474519755736	2.00498031257766	1.51074582673372	1.72311798212214	1.1117616346571	1.78995391951286	1.24824534032014	2.14747081051705	1.73890323237543	-0.472371854786472	-10.3781976981798	1.74691005184808	1.60088997512431	1.23260620473233	1.52898465774804	1.21267769597685	-1.92301569414331	2.27980196675681	1.34641516381275	1.76000613952141	1.83013293213007	1.31905015153707	1.76471139182819	1.76053432192197	1.430905734831	1.60244830725489	1.3339604861789	2.22902526665742	0.627946158905413	1.91516841767873	2.00504335870368	1.5285433113843	1.66176501432845	1.46830833785116	1.46021082430819	1.95403946932551	1.79997781714567	1.67021613502741	0.819443733751365	2.04833209304851	0.992872400261742	0.323396715179182	1.82704340673762
482.3550314	-1.38207536619911	-0.320786683220474	-0.552633021822572	-0.839208421458904	1.52434206901954	-0.844084647355231	0.101952826217623	-0.583611307366864	0.816411476195999	0.852001147175873	0.666932435358698	-2.2256468848302	-1.15981681953538	0.146607912830826	-0.0852371886679144	-3.33510547771769	-0.624986748457157	-0.521761852707574	0.845539350222706	-0.490983722938935	1.21424758086425	-0.224136633215549	-1.34824065332941	-0.410408018414104	0.207487215307168	-0.439614746518753	-0.538429258610611	-0.644907844094064	-1.92809792167123	-1.38573487471946	-0.62714822178622	-0.925729058086151	-0.0898574296510208	-0.206226950053869	0.308577438422585	-0.462981413582961	-1.66919260682739	-1.18735671622914	-0.138930405190116	-1.02514358176326	0.332208041872155	1.25708206843125	-1.53916210938927	1.3527484579128	-0.644688407324173	-3.20316806965584	-0.535302099486303	0.390777102598063	-1.55085756160901
952.5978133	-1.5271221851238	0.664999431369216	1.33287945672468	1.16698855967545	2.31540365535994	0.566995187048493	1.46245204598642	0.753543043556423	2.15369903355737	1.73524137286693	1.33272686239495	-0.721821764231917	0.81165683101708	0.824678469064379	1.44982599639017	-0.801503493442018	1.24881187276279	0.672238876032646	1.51480926787071	0.979016924062096	1.5097190158711	0.389843052039003	-0.244902319962543	0.0646922433526207	0.772299628201669	0.075492944433206	0.758062329770235	0.842575031802673	-0.17087634882521	0.454129842598737	1.1670990688037	0.577816159073379	1.28996060802412	0.653188529963586	0.727527679454997	1.24946563236451	-0.914093159378233	0.750876111288873	0.530035622938303	0.623037907416075	1.64611220882864	1.94184984374214	-0.226623460302141	1.71221428736425	0.946383518021268	-1.27156696334462	0.977304664351594	1.44855691033631	-0.432929156750639
508.460434	-0.739093187565464	-0.515028625086584	-0.884477579797107	-1.96395900396346	1.55446041868011	-1.44307330509715	-0.457673575059655	-1.93991762511138	1.14018244730323	0.162642955524285	0.312911927009994	-1.79657215848913	-1.20566519067019	-1.19531518957511	-0.653410525833621	-2.90569267705834	-1.68956036020136	-1.13169092799494	0.334016354485199	-2.36435351303214	1.09411264417123	-2.8126457142173	-1.56287029895852	-1.74044690471836	-0.00917367641318734	-2.51172737908444	-0.633247316269996	-1.06335777523404	-2.23582506130216	-2.40623634435956	-0.310395699950636	-1.54782632202584	-0.923018921230488	-1.31255891041818	-0.84517179682349	-3.4234489410114	-2.66898069222913	-1.34826569673842	-1.32599795664112	-1.51640800006842	0.895774872854702	0.172564642392214	-2.37538005085908	0.626080119477253	-1.03157189834628	-2.2832275465799	-1.14275566064691	-1.2559739428749	-1.09728102540699
438.1619157	-0.469370406629018	-1.168499799578	-0.669847767093927	-1.29579356129213	1.15017092309428	-1.84915376080238	0.292858340652788	-1.6338295763159	0.462182749647603	-0.479686830807644	-0.31794950153895	-1.09626401708659	-1.16877098145015	0.148697136653128	0.798457129198463	-1.38434839557324	-0.846396829065839	-0.439184325704739	-0.481326336431096	-0.656636632180538	0.698915150523051	-0.383434782580764	-0.367053759213393	-0.109575891559565	-0.918432639809451	-1.00572263601494	-0.951133327068298	0.451052321691865	-0.351509266790952	-0.960531960230572	0.750927956219583	-1.09081683254241	0.178159214895105	-0.372595571700739	-0.354168839390089	-0.678892412501796	-0.987268995147033	-0.611219217659436	-0.14508326008608	-0.0368642083199848	1.76352382247617	1.06675350547421	-0.99202349451126	1.5935888906602	-0.971255587257136	-1.2764787503441	-0.4476665435678	-0.474942850461085	-0.913426398841723
430.9058892	3.62245284038654	1.93682881617187	1.75850600578768	2.16382941674302	2.73797765216599	2.1290806848946	1.83234995926875	2.07555715057408	1.88468063690471	1.63941608963705	1.93117723097905	1.88927515712312	1.99659237144901	2.07170264190716	2.02504544047007	2.01239424986845	2.19788180253678	1.95631577628252	1.77284905922921	1.38452337786735	1.78711809933952	1.37777189256802	4.11379223073027	2.01599633072175	1.91630558802865	2.26844180760807	1.66633386057991	2.2962410504016	2.05446718235944	1.66087315769094	2.09417030409199	2.41103951812193	1.74274969233557	2.03497110253652	3.01856755068722	2.04746611107864	2.06370498634601	1.7239432944544	2.31994844786711	2.57486588137168	1.69674835777342	1.88920854880791	1.66842862032393	1.37789102825317	1.14980165820658	2.09983437755474	0.747651196665238	0.649802145231259	2.94953779540974
265.2501907	-9.97558804693666	-1.74187103820775	-1.83083071404639	-2.28138467290027	0.872792241826852	-0.466060865660522	-0.542603154200137	-0.648948646308783	-0.376411093747206	0.396517833517301	0.250138774026835	-0.311284300541562	-1.14323809025151	-0.662104690832329	0.713624292855664	-2.94759244163727	-1.11718331302102	-0.278316347873668	0.111451933046087	1.00283155674116	0.987617953312121	-0.627052811033803	-10.0930526861824	-1.10962419336539	-0.300048626376514	-3.19926711263209	-0.386848508119281	0.669552905667704	1.59776959770725	0.00897391033879202	-0.334779253696013	1.00800562918043	-0.739999903989037	-1.41728395279189	-1.76702395616012	-1.20455430341082	-1.14474603296623	0.276874458014968	0.456725751874272	1.01292470085849	1.54156800202028	0.00640758594728119	-0.469394467289794	0.414977247670977	0.146104556673045	-1.89534321449006	0.207297034777508	-0.606265383889816	-0.57056016432778
537.4168572	2.13133300225787	1.74482701844338	-0.160846500359538	0.541473488169544	2.30223336156823	0.935691724651594	0.559598132748103	0.628890246562653	0.746801982365234	2.45560499946199	2.62035047001116	0.943300104861514	-0.488539907664943	0.893571951358821	0.184398172426597	-10.2722671986541	0.874036442477655	0.526752466796617	1.84533172312726	-0.0145825816316307	1.61251321342488	1.28287747876609	2.31558188110477	1.48121359212849	0.391702805164233	1.02811005894494	0.810922628309804	0.298282219166106	0.791707731539871	0.342347572426775	0.524263562897646	0.188771745549257	0.230867307947472	1.10860484212472	1.12254163614274	0.88219885138013	0.706962634152873	0.0161305192222407	0.623911725119138	-0.917615240603213	0.627348465998102	0.869859071070159	0.427008091682548	0.462906645677334	-1.9446768775278	1.24665539695277	-1.540886166321	-2.18500589595827	1.44577180077745
239.2328062	0.603788211402266	0.17996144414964	0.725445880734975	0.861621655693238	1.02324742726739	0.676088211259989	0.785890258427974	0.807629418897434	0.492883239863824	0.917777318700432	0.801678017715071	1.17684695518259	0.558145791397305	0.765852126548397	1.89306061450991	0.258347236562527	0.786103745020885	0.86127586905897	0.902705171757979	1.45620294727416	1.32242552576042	0.402450703182597	0.427172157720266	0.513881693390807	0.697032608105923	0.460812875549918	0.695651766672819	1.37286794643136	1.99356188888567	1.07639145458246	0.773265167552326	1.76555868117924	0.518073373178691	0.355366568769384	0.624315811071373	0.902330034795183	0.521054559582174	1.19870312607712	1.04957626203782	1.58924036953987	1.89585414219839	0.838056019264965	0.917839608941458	0.845910732027175	0.840397227162134	0.392603563172942	0.803660455998612	1.22277773373841	0.494647058084842
379.283573	-0.725655481684271	0.567101407565094	0.556565299660889	0.833129198192625	1.09854678409357	0.41958438539765	0.476103473933684	0.676178320746899	0.589709865510422	0.821415644681471	0.887990333525906	1.03007037427497	0.854968972489976	1.1201234163551	0.902817044480944	2.35999616251482	-10.3782778126277	0.73074831195005	0.849352333210504	0.592548358582913	1.3610834988098	2.06443906288687	-1.33781005583277	0.987200910350191	0.73660294069956	1.19789071317489	0.829852796754951	1.02711307800642	1.97554476034639	0.763086959243495	0.307470095729002	1.14851702801963	0.913771175755418	1.0177157439534	1.07206781169874	1.05709084234985	1.07715038313629	0.755266816156215	1.20248324931628	1.32861902603942	1.08385275030322	1.53745501377315	0.790488401166309	1.18447184313682	0.166278255866708	0.98732326966028	0.0462135586209662	-0.141140361053317	1.22064202940926
496.4210095	-0.416239478962789	-0.296078232577875	0.538711922912475	0.5521975210976	1.2385799910467	0.902368406623808	0.570924447080838	1.11671961089612	1.08043441366249	1.26806231697245	0.483561425786753	0.169717100510788	0.965471357774526	1.0008047049315	0.985759390681363	-0.264582011133053	0.837786705261585	0.317213160676863	1.3881342949856	1.66622933957243	1.57885491481927	0.426842351526128	-0.248932405551484	0.852918675732838	2.09294128686406	2.1598878214555	1.96103124799787	0.51034226940331	1.96015798017173	0.241219527532246	-0.389968063904027	1.85215439549929	0.558638945057425	0.683113894034308	1.84818774401121	0.329697983227616	0.614894029666839	0.0723609033746797	1.23880453780461	1.10310443112231	0.52481241688853	2.83161678748736	0.130115728342041	0.933767472662739	-10.4072246177032	-0.768185232896961	-0.700991616162908	0.719201916760523	1.26000036918134
305.2685098	0.417492096962492	-1.9155168770946	-1.20802373239643	-1.2569719866578	0.732852599282523	-0.47488117050961	-0.310575850481293	-0.449360550994518	-0.183339666068308	0.272996856248131	0.203687760892503	-0.0865704282135713	-1.00164494012974	-0.339154364193417	0.675380039158691	-1.27692974760381	-1.28219980640535	-0.161502614109052	0.142847920210299	0.826960213185304	0.680381235946893	-0.453402269845002	0.44697837072991	-0.792320804839267	-0.27658096549229	-0.950815906413158	-0.159331017359881	0.552469261827277	1.14928715348931	-0.181959216774301	-0.146063874436958	0.81762251711519	-0.812158484457402	-0.945817117832625	-0.740307843358677	-1.21833677704882	-0.891246641877844	0.299659439622216	0.278116025640976	0.931223927609654	1.22210434036687	0.029270204374173	-0.252104434834898	0.191072994756428	-0.0443791445642354	-1.61569329588139	-0.134844385922573	-0.514509742070191	-0.381059617379631
263.2094776	-1.38979804918899	-3.66135043375337	-1.87334371526605	-2.99638814368086	0.67127459127482	-1.49884509811697	-0.74931426416852	-1.56064253143563	-0.880326412464878	0.00686011320772906	0.0115072227004696	-2.14093159725096	-2.19387480478249	-0.796288982529438	-0.314689470041984	-3.41182516867077	-10.3788194648953	-0.871579328174498	0.0242649916538191	-0.081880897692141	0.706660750837424	-0.891914637776175	-1.4670699436586	-1.04572550478509	-0.627472894594494	-2.40032504177295	-0.994161930154595	-0.204276040669322	0.869790038428516	-0.627447816919448	-0.794258990239822	-0.488389060155061	-0.998375675872758	-1.50494356577264	-1.82083511278462	-1.49880471054243	-2.04024152467554	-0.482678934774901	-0.569847177608812	-0.17745007520562	0.825741747743356	-0.754379102661805	-1.50443603747993	0.222735904730483	-0.740734777016609	-2.89349485406746	-0.548062389849097	-0.299212778395118	-1.82103232126992
133.9793939	2.8754666217102	1.60484404303192	1.03248507809398	1.38634678163251	2.59660420217928	1.18787769740586	2.0049648413673	1.77296794170109	1.72425082911487	1.68079428170903	0.0994106660947214	1.83275538365874	1.46575886858626	2.40330684083521	0.54477189099182	2.40182447294759	2.20875271619559	1.7964023307507	2.54520326497201	1.40715516742662	1.79513075526616	1.73003894795078	2.31539585500792	3.44951640876559	1.97007331890159	2.08823804285055	1.58842604671169	1.19447192706025	2.13814474850103	1.05550809108978	2.17735002403947	1.34638226754073	1.47509295365032	2.22953884827945	1.6873000710774	2.17261412093251	2.51093790585801	1.9120102590626	2.22561863907556	1.68249729016989	2.7164001901685	1.40214138416886	1.60513036635111	1.70238213197396	2.79731084895535	1.95318841584811	1.56673447176446	1.53036191574372	2.75085928963691
480.3211726	-0.999804365055826	-1.3756888712379	-0.0251487027837243	-0.326086719521307	0.925530134925211	-0.823235162833976	-0.242781517928284	-0.823214940841005	0.709440675717442	0.438696984427207	-0.205236715651591	-1.17744608973082	-0.243427972823211	-0.0367476834703719	-0.18397812563213	-1.71635444302904	-0.0375798717358116	-1.09061113408318	0.682029700548821	-0.187415113981865	0.171051164899183	-0.230284994930965	-2.32185847577496	0.924445968080828	0.498623417034125	-0.302387918065497	0.603097019907663	-0.658736220496017	-0.830886308882882	-1.52474641179234	-1.03648761602154	-0.339363490695872	0.11234331301341	-0.22237013711762	0.147945341381728	0.446881201285123	-0.257283145086429	-1.74799776243655	-0.0519280339106025	-0.215164309422788	-0.355500298825303	1.20287186581739	-1.32505973612267	0.413831357500513	-2.03024511742887	-1.1512706861225	-1.12854584797711	-0.802805438837085	-1.24536401487669
256.2571891	-0.653639951046589	0.625085196182056	0.701727412918713	0.81876619725692	0.506406489246462	0.530733754562311	0.705728837221798	1.48329869417876	0.228190263798465	0.943591971872047	0.66388392748971	0.916396388277594	0.661383170366975	0.724449725673011	0.933787166289388	0.709625717864174	0.70429889819723	0.419103345915843	0.275965110488048	0.533553373674836	0.120662206190193	0.187629356169422	-1.03687021997785	0.602315634696563	0.74845310558808	0.879464303007451	0.624776721125004	0.339885042398929	0.824594752608384	0.443831955314096	0.630792409159779	0.400696936882824	0.255603622760562	0.965760843431374	0.604502310807616	0.339246442789618	0.551906641666987	1.89445385950708	1.57130421739239	0.165045443220311	0.450412015781387	0.965974718162281	0.603679595292867	0.539306131461109	-0.553098512757158	0.606063453861108	-0.547884884118089	-0.860395029111526	0.450660927909778
615.2554539	1.11572327195821	0.694177556577628	0.0023582828103077	-0.329026032879332	1.83718742424083	-1.06670608305763	-1.09569939566707	-0.480853337266705	-0.481865809081611	1.5407458905221	1.38387317116199	-1.1582521028505	-0.516272945714205	-0.624188308651933	-0.249002140795366	1.40530946701465	-1.65700271390407	-2.05809450412228	0.489200563614375	-1.18252026555443	0.464067947745288	0.546648647932075	0.593864145544709	1.34352090854195	-0.373296399783889	-0.461684383884768	0.521891683796698	-0.641676887340465	0.20481040501244	0.28102591520291	-1.79148807294081	-0.228441154649671	-0.685408637509743	-0.116205254795654	-0.531570793798105	-1.2490190634757	0.614253699527088	-0.417674628707362	-1.63406021868576	-1.37747183016915	-1.07058757741324	-1.87417090991349	-0.136704382067389	-1.62330345125498	-1.61612591323326	-1.30003622664415	-1.54198467547011	-0.693726397363172	0.0833967133342401
305.2687797	0.165090634477535	-1.90199138639633	-2.05111440252913	-1.14198156696552	0.366938601785542	-1.52173815792398	-1.68304138926043	-1.48053784711121	-1.14436680060974	-0.453440759895155	-0.495824730900882	-0.830290030434716	-1.5552997588748	-0.897569593087516	-0.700563976454474	-2.91767652991959	-1.76260217422953	-0.549108569473514	-0.250545513050378	-1.3680101150362	0.338100261000308	-0.895436919511502	0.108981825598649	-1.53985002827904	-0.709395369203774	-1.19907720444841	-1.8974369796151	-1.36511545326691	-1.94747642801065	-1.29702754327211	-0.821129980513467	-1.31220630566213	-0.732734461771294	-0.981006143866567	-1.87092704655739	-2.28420177222454	-1.3352526757774	-1.40879957730399	0.756716292353346	-1.88836587112065	0.536331382410657	-0.507913173157478	-1.92761120712383	0.137131176554787	-1.21935186324989	-1.47719188434126	-1.05962122319321	-1.17511494025881	-1.50920822016059
693.542963	0.353870515561276	1.19497147731891	-1.40235456234042	-0.146885108263879	1.55642455303062	1.6265290862612	-0.438657397912072	1.73434421936457	0.163208207246509	0.976253617798465	1.08338943817835	0.962492456346668	0.00259120933582224	-1.23412721954307	1.42215881851144	-1.10855445091514	-1.05891696832913	1.3523489469573	1.12187201327964	3.1125102642953	2.6604089066759	-0.0432612885096759	1.22067477698711	-2.05771826471252	1.68563970177892	-1.41084834057466	1.22365021801284	1.11225964692062	1.53279225899627	1.54010239574021	0.3808952308078	1.35587930168093	-1.49371225427548	-1.54175289490181	-1.90372236672254	-1.39947308651353	-0.402631763651158	0.9030276724034	0.994203568812347	0.956044731548552	0.762878727277318	-0.0230053718703491	-0.625628764511944	0.385557532477634	-0.90947713317952	-1.35022418643883	0.741970213613763	-1.12443060092625	-1.73220610845813
149.0090837	-0.938458524274566	0.745647890343193	0.502847836674135	0.989107715822325	0.529425157192712	0.26874987466184	0.578315938432823	0.658589367463724	0.432406719545492	0.330549236012274	0.44331959234716	0.850415875931553	0.718469229054245	0.902075164980518	0.346556548454673	0.71357246258361	0.973841652175974	0.483128376285975	0.525038536556487	0.309934206654694	0.202844522697228	0.138888797097913	-1.3444501290183	0.773721497547484	0.115099998269001	1.00433265763006	0.43553935891218	0.423070637804909	0.0630247286541472	0.468153886627055	0.377867012715036	0.422955585741988	0.669377719203853	0.702765451137854	0.639520929112063	0.848928577294432	0.627563944434906	0.424230274506616	0.500581189187383	0.456959326504514	0.33784556184451	0.759197278230836	0.543803674447705	0.371375450415814	0.465529210148768	0.870528419012144	0.20176417640919	1.27354284341495	0.410375376471974
959.9664611	4.5840822324164	1.8448833737307	2.77717489265056	3.08293454860311	1.77303250251781	2.79247464605137	2.8827572242755	1.4077911028579	1.74427616579581	1.48115146942036	1.14359284421368	0.678081580475155	1.18801953644899	0.814018950920859	3.38976676302964	1.18573389638335	0.275308732943957	0.458394904814917	1.23135913264316	2.66964536698129	0.462692972710562	0.918632937353619	1.95589651264573	1.1181895505089	0.32511641395338	-0.233981074636164	-0.510392360455558	1.21760018770501	-1.11599759781116	0.514124050626162	-0.536230077718072	1.84854963883115	0.920662170486475	0.749431034684404	-0.154170276032115	0.774541133896768	0.447761671082953	0.903911500220207	-0.38373099548209	0.447803663513614	0.699306509286462	-0.284021954924791	0.723112479640823	0.0996494855399881	-0.0947533168454697	0.51688574538945	0.0653057600313449	0.0576789859237792	-0.734741497579973
959.9657911	3.73184177403409	0.802517624553552	2.92187877089952	3.47527980956064	2.57652777142504	2.54254622078536	2.94540860552941	1.92580969788016	2.07844218048431	0.783979345752375	1.33162904772248	-0.753730565382238	1.38618953607179	0.399689644640032	3.18594025951901	0.556157947217795	0.886427133415124	-0.0864162431666795	1.32484011106095	2.50141069865965	1.18280025966127	1.29488084668334	2.5206102025565	0.506516818327196	0.211818896155755	-1.09352684200184	0.056874512999439	1.37006730727029	-0.444415282976799	0.975087442218586	0.522955184323957	0.710909479212477	1.29672214524413	0.189376326686151	-0.588379321382517	0.555731500393756	-0.0798893107735523	0.275036272836601	-0.866540542224671	0.503899906614386	0.587848643799937	-0.532474386654208	0.412768871624765	0.108648986113431	0.402089335800952	-0.500681412393975	0.530247301380745	-0.0504279593373305	-0.7112834214818
234.9515508	2.58505349268987	3.00668278370001	1.93561394410449	3.39844210754391	2.90010950258475	1.97886389409013	2.29229452510169	0.937664502472645	3.11466451852546	1.65012887458128	0.665425939879064	1.81060558836585	0.860854463554222	2.52853975233852	1.42973265996753	2.01601061557771	3.07737627789033	1.44916720185277	0.823466252247236	2.41055899002666	1.60986844012711	1.99110609271907	3.69866111243446	1.47516646507647	0.438627429668198	1.18146547665953	1.8356580734573	1.34126616236258	2.34012371477667	1.98650837642305	0.0343775919179858	1.66396337797942	2.27696518201427	3.20976321196407	2.66374280236773	2.71234357685783	0.688317599481879	1.76060014982692	2.46277124033341	1.9056969855934	0.945409619568474	1.48066919801925	1.03999533808227	2.59715983347835	3.22887711591312	0.994556601648616	2.30968613704044	1.38154433240034	1.42917176142969
611.5826823	-0.361790061994173	0.979672014742734	-1.42721270727117	-1.32870219692721	1.72585014940267	0.539960946171295	1.34382191420997	-2.29694611112729	0.791048164504391	1.95719581201545	-1.36363016270766	1.24867925552376	0.726118385752253	-0.288338105721348	-10.0928549877085	-1.30746839361941	-1.16302986566023	0.979470746989222	0.570815578876406	1.93988753253686	0.302870149295666	-10.6006992773092	0.320050481018605	-0.455201355552349	0.535635490414849	-2.16474452392799	1.84999899221735	-0.0721701061067268	1.97650645113366	-0.496030078945699	0.687603024549757	2.22428159871283	0.938293795301126	-1.72822851054956	-2.40305600835444	-1.20720545419265	0.667481926276293	0.660808697972852	1.67013471941941	1.25173312047293	1.81757542551053	-0.112171602793694	-0.332428945341869	0.546010246700757	-0.474617027334112	-1.97062181216574	1.67850563741835	-1.85195638775593	-1.0853939130514
133.9793693	3.20992387213556	1.73640843451094	1.09978237685718	1.82338506104866	1.79250666003584	-0.0411474874829487	1.20935171979285	1.32347118721442	1.10113166700743	0.751156573265321	-0.150337663499357	1.30781935213062	1.37146739116888	1.96075678150413	1.81581190501606	0.779113301194009	0.582489269375849	1.04641474791207	2.20645773149569	-0.0232625050479847	-0.148289593629277	0.76553057879744	2.91319096268819	1.32836258411766	0.654966084948812	1.9716310580131	1.20513629985836	1.30503259752054	1.00484398986665	0.891665691204171	0.140478242752131	0.951847571048432	0.0811341392203691	1.17871797850546	1.87208344377552	1.09325122572486	1.62706949147254	1.28344495681536	0.78894859755143	1.18385224774571	1.53452558556111	1.06998095364839	1.75188196810728	-0.047792987085721	2.3995107320357	0.475723898829219	1.13888170815718	0.391523570480082	1.47331909148303
633.1949964	1.65985502115217	0.254754148104341	0.663458713499104	0.714624016737321	0.547686692276379	0.619743659943085	0.635176535897081	0.474622528239141	0.69221553669899	0.0232769971342499	-0.128473546292279	0.807394004184983	0.558441498792476	0.696853771623726	0.897857294930535	1.26977228802431	0.995817283448833	-0.133471565355428	0.311251591560843	0.589804535798205	0.0647860547057508	-0.00623319352688689	1.22658105925574	0.630850283948071	0.213023581953939	1.26903590640095	0.333713001555264	0.277191680883139	0.498986866982445	0.14733533685707	-0.339398671955573	0.501337842814872	0.027413244652557	0.705860956028424	0.83530094740016	0.830101425780887	0.404183848891163	0.0802498409050951	0.372032490792515	0.44193017400103	-0.23177771528572	0.231397008853095	0.483807771153655	0.0205883184628846	0.880441591358103	0.682134866736885	0.318042639196648	0.897266622174904	-0.00548963347950071
685.4382507	1.7974792124371	0.424848476964929	-0.599713855835651	0.889850184153204	0.560520826996949	0.831548795638502	0.977379197623645	1.7914668037058	-0.636826802790843	1.71260281633839	1.25795032803047	2.36014016202775	0.399963819150168	3.11075278722481	0.552314508983732	0.00525217341708206	1.72278948095174	2.18888064674554	1.83779555114952	0.688505007243494	-0.198936818732665	0.542879109221808	2.79184522052427	0.402202078405153	1.47290842232266	2.36245617599782	-3.31330278536015	2.07459436801265	2.07130020430517	0.799358958800278	1.48331136229222	1.853725962357	-0.0441102429176841	1.09733526390151	1.88950735306629	1.85252625954117	-0.900725426735356	0.504335239814907	0.0189839553314339	-2.42213066538133	2.45142139506232	2.04751555517025	1.62095420853458	2.49346395771866	-0.996214306451989	1.90985235027089	-0.834862985496423	-0.429763444677297	2.38224929197813
679.5124684	-0.68794375764698	-0.71608721070346	-0.32818105877595	-0.852430422568712	0.677190248600684	0.376624179575073	0.38495835285015	0.925982178731863	0.270741417016252	0.688984451873774	0.472757811173162	0.301550787322164	-0.16502847787865	-0.185392532657337	0.980087213832313	-1.65640366781324	-0.383617039807651	0.503374934727066	0.415372777687493	0.381208748683108	0.633585615576401	-0.0545292799967658	-0.597089527172349	-0.439556309565145	-0.0515488952349941	-1.68001421294228	0.374075345242783	0.473477475685003	0.226741017163524	0.0677040533485371	0.223113186812309	0.606149849034685	-0.0792391999429096	-0.77670923126872	-0.874621846096233	-0.388656910365826	-0.265825499151983	0.219198979239724	0.440602594489809	0.547477851838472	0.678302514001823	0.390031266388128	0.170932677357962	0.459832007429007	0.835988005563452	-0.230404922380592	0.802155706636793	0.487377847760978	-0.0967082675137867
550.2305545	-1.56861035229836	0.0183492240475438	-0.200924599501917	0.0833592760031454	0.643093566943358	-0.140261702563155	-0.110194413994968	0.20294302215455	-0.0456420499586621	0.1708648794416	-0.315283902669297	0.367814691792601	0.289215636964308	0.548462828571894	-0.205872110266865	0.186747509868994	0.524263119296984	0.042352485470488	0.170095960776981	-0.0244640330595463	0.636431336017392	-0.42136738807246	-0.678871439403151	0.31745901227794	-0.0994700190601332	0.626183832539882	0.0896228530614351	-0.0385070201887903	-0.319454084766184	0.0353327527888165	0.0704287677509789	-0.163905726013278	0.0515021841739163	0.349810612213592	0.25546076013174	0.410074550811764	0.280184397140834	0.179304010614663	0.196378778853187	0.299005705885106	-0.0663863312561848	0.401376301432645	0.200677467915266	0.0317819991837514	1.42972105752015	0.344409464351584	-1.03993366295413	1.01525977174115	-0.197547648615352
133.9792976	2.42688963627351	0.374671931031392	0.66393563692764	0.64036641302207	1.50999403585469	0.0531442905469603	0.850850916510984	1.04932321368228	0.556057916218009	-0.407692741207963	-1.2031171746312	-0.0711668410757209	0.500205786523894	1.07444747798025	0.422603156544234	0.790262766138264	0.775612002604319	0.962607838300315	-0.0290804389416746	0.382660217540188	-0.915932808434205	-0.027552856371706	2.51411425444909	0.261891757896874	-0.168499528206745	0.716014425154674	0.137556413148324	0.00126100854027555	0.0864903935219914	0.224296012622768	0.219747782228559	-0.0544437246250862	0.362984842511541	0.79937155867778	0.750724034814928	0.360453779145068	-10.5446389126405	0.297201799431516	0.0501182584452842	0.958463384427146	-0.191409069196386	0.718062936440754	0.31652968331648	0.146155437776477	0.919894957170651	0.696439886680832	0.904718308812967	0.440508504731215	0.915835142850536
693.5451899	-0.163442271009565	1.06319841331327	-0.704915311485768	-1.12371763162143	1.88732340753687	2.54812607112951	-0.819592642196929	2.64385736066644	-0.429826422096635	0.558178290343882	1.34176399009064	0.410058629613019	0.0141679003697703	-1.9714583341502	2.88864273119298	-2.12539778816532	-1.57142551567207	0.906290915447238	-0.304121352976734	3.72348879818349	3.13691242914317	0.0557282661095808	-0.0468222812706305	-0.811147759495752	2.38766276653295	-1.42994060942851	1.26046845720121	1.73947593550147	0.937726914803985	2.23333018139998	0.680708531635569	-0.12517988100047	-1.82463116594664	-1.10599025492971	-1.94756277785475	-1.42447857021336	-0.256393825013381	1.47146292291684	0.770121911103162	0.756764782184415	1.26101545264575	-0.776709090655908	-1.48807680038652	1.46789641583657	0.2151906826632	-1.38072835729648	1.18449768769692	-0.460732313977037	-2.05921926567658
625.5191883	-1.00862792343981	-2.29812269212499	2.65586586532522	-1.70341612109768	-1.74951050951374	2.88981659169166	-0.183025263057447	-2.24009360980519	-1.90749633816819	2.00037611417775	3.10215377573454	0.90386809899506	-1.23526121137642	-1.00531902177084	-1.45386604897099	0.192722200769635	-1.01670633170944	2.38641619787598	-1.8593675112045	-1.62877795325304	1.94452626864667	1.89633884983617	-1.44975640123393	0.125621988261196	-0.249483585749289	-1.42176978214068	2.28755539073561	-0.795756257816928	-1.31863865004026	0.487675440316965	2.05502181885264	-1.16900949704978	-0.886366948573361	-1.27498525603981	-2.13186003520697	-1.08492638435751	1.75890824974155	-1.00335686611754	-1.52948093378235	-1.23746396433089	-2.08168195426389	-0.145467191054339	-1.25882408348576	1.95935094465904	-2.8712676622098	1.53460003549864	-3.02216427433788	2.33258826188075	-1.22430959679198
560.5049045	-0.116675597362628	0.573994302768874	0.684537756729698	-2.12688485055829	-1.6894043295279	2.01401745544481	-0.65141879583976	-1.41633214402056	-3.12222400728712	0.133639012634161	-0.100223957550098	0.381432765776454	-2.97363744653418	-1.4086154377802	-1.46303929434718	0.225889903771572	-1.6588359652929	0.522326241587136	-1.53360766373618	-2.28707329835883	0.117444495237775	-0.367276584180781	1.0215491025635	-0.853738201111856	-0.747143515899969	-1.83584172319349	0.892950560695391	-1.76421073979244	-2.1206305621721	0.242930094933591	0.977952501243706	-1.9935483984613	-2.54276294729807	0.48332224255905	-0.204241022412866	-1.08413932925171	-0.0266553384068757	-2.76257964990781	-1.2486882615865	-2.2615991367572	-1.30037808066869	0.594551652922037	-3.18593372011263	0.970218349264991	-3.04620295402576	1.95050232593746	-2.32208295808845	-0.964570460730798	0.763204268882376
606.5274328	-0.262222245499785	1.44783209601192	0.594499485871486	-2.62464061630067	-0.836121982856801	2.11857201374829	-0.354823905449981	-2.92483498107868	-1.78025023997198	1.02233686973941	-0.170100163911666	-0.859092910493322	-1.6878144158256	-1.4438037922508	-0.988448970178991	-0.274889414560167	-1.35062329302902	0.6325325375271	-0.909209005302813	-1.00216479279998	1.49618161667381	0.389167857651863	0.0440610952891838	-1.0177621398858	-0.344547252515236	-1.79543766909522	-1.18731826133993	-1.59246328707086	-1.20417951199553	0.692817111083833	1.0590453950133	-1.54420147944957	-2.20297306010264	-2.52956534990073	-1.85539636381316	-1.64457304608361	0.232054554094022	-3.07901435544446	-2.26104745865331	-2.02521168472529	-1.83040997132541	-0.912683466991171	-0.807719886543648	0.153559755239741	-2.16879944715956	0.911696479840094	-2.77242287589807	-0.823545081696821	0.143306244376308
703.5402319	-0.227836568398827	-10.4329041126832	0.341502855664562	-1.35792033373217	-0.219779699950301	2.80169358340623	-0.575111673988919	-2.58209375342571	-0.73057510252797	2.75577405335386	2.25778047503532	2.10357182764053	-2.54743946923523	-1.06388642178013	-1.82471902567953	1.41242515487615	-1.32713562987568	2.15569882784932	-2.29384880637578	-2.22338227103951	2.76125338600834	1.99323758966435	0.467137323371633	2.0385836968041	0.702293258507101	-1.66589802328804	2.23609076733051	-0.87413512482801	-2.09978677798023	1.99242433793894	2.44400198070073	-1.2121065167062	-0.856973307132417	2.62811489269479	2.60393794205807	-0.519191352059773	2.81117963353137	-1.98265695564108	-0.72913800150617	-3.01371226000848	-1.65135987560921	2.37149930598247	-2.2056962663822	3.06089239715369	-0.866675468570465	3.35389075999636	-1.72022049850001	0.42969821736345	1.31128388784964
941.6024844	-2.17937944822514	0.784369354232958	1.6509170375549	1.17511186343015	1.05844116058464	1.09053914042007	1.19995884629317	0.981728239191879	0.697473090306994	1.53261103856271	1.38995325322134	0.937973244265921	0.126015022308486	1.14675911355585	1.73547249210464	-1.54803636186054	-1.53256076167087	1.68249062898934	1.4409845156107	1.27355530547018	1.06801030987801	0.284330440944871	-0.235085045246059	1.94179603796697	1.36174401779162	0.688097058577748	1.89619509460559	0.805179002329824	1.4707843793658	1.57885132786015	0.869215494758754	1.52287157881067	0.708058627203021	1.80363312242449	-0.587870864128586	1.225751909602	1.88356743597466	0.971410855404411	0.919463790756099	1.12542868859861	1.05333957685895	1.25670483510423	1.6026866811663	1.17315888127568	0.343859161591769	1.44652375944195	0.644351755046708	0.275505778818689	1.15478266676639
959.9653196	3.30502199228541	2.43927496054099	3.22339238999709	4.00174847479972	1.4530924283286	2.05502732907986	3.56822957884099	2.79661565783387	1.53122433588283	0.808683053750219	0.723597272641459	-0.0363530779430654	1.92774471076918	-0.15216972454779	4.15081589456172	0.934468857021303	0.232728356318663	0.107275749202747	0.912236111496266	1.78071228396719	1.10995853981424	0.597397526755067	2.33092625345	1.27751721849132	-0.465853156555614	0.606462582388325	0.436838796168168	0.894913016526532	-0.710653824976296	0.809147283701094	0.169212140192229	0.72377217727928	0.430423025926395	0.606564242251501	0.450619423223948	0.290715829008709	0.119586874889899	0.597588015217674	-0.483004754919522	0.100470510657123	1.02039209495498	0.672680912197112	0.439726716008721	0.213084230316772	-0.359039982904235	-0.14826990281578	-0.182565125713792	-1.67388774407085	-0.297907439016472
663.4982236	0.51849836640179	1.04007275097648	0.161947631682064	0.828708058520665	1.68161049449196	1.33563300215493	1.1725052719708	0.580251605122349	0.775418123033807	1.77194737742601	-0.201698076196873	0.576126468674351	0.982296085028519	0.369450865797983	2.89228477436064	-1.41878333580709	-1.32757883926078	0.637827383365781	0.804114303180976	2.38518311344359	1.46780092043993	0.874597507056693	1.05654429018532	-0.791652363114462	1.21758459420562	-0.488025804226023	1.05737460217278	2.31261427734825	2.09707308581119	0.384028424874632	0.124576415323316	1.51914146785077	0.0529229342508657	-2.02072292279124	-0.813366657082415	-0.432559284251891	0.67881392714729	0.465844705541931	1.39527533275833	1.76517806352016	1.55130536154168	-0.214282712626126	-0.257953607048096	0.863637589502787	1.02410528592705	-1.14115933982882	1.8451646877136	-0.660695506280787	-0.602581234684754
640.45131	1.48710373787189	0.542205526016108	0.746991367847556	0.229209026415997	0.605436788022809	2.02361859914975	0.495566702539993	-0.365321355827367	0.51993889910257	-0.513214452325759	0.12149831116411	-0.769479735240031	0.326320897660251	0.807486406096952	0.163366740371519	1.44418178618964	0.791370227948047	0.623413803066573	0.468124471641014	0.687164332733872	0.16648190803366	-0.108490528314917	2.05033715737488	0.0804892588121788	0.34026852360668	0.853390121120681	0.278268523178154	0.145985937254478	0.436754854136092	0.283889411842999	0.0115136789076011	0.304219867115478	0.186561764005146	-0.0451240238377686	0.835158251695123	0.710256560175237	0.539617119723072	0.376344525963916	0.437457433927403	-0.0297955011080138	1.28359818904831	0.809611006543573	0.973837780122572	0.368060309433343	0.286344814962684	0.86853664318777	0.129890284063489	0.364042366744826	0.297520677840792
227.0783446	-0.516163623055375	1.02646482100677	1.04762550073557	1.33649264880697	0.138400289085814	0.88929034017414	0.922152651229519	1.0963239363493	0.835666131430065	0.159820110005974	0.354461592255694	0.510853874315595	0.495997188577695	1.06828631986632	1.04030556500943	0.476534387229739	1.03871684811815	1.13298574387219	0.598867210354099	0.388844071772136	0.532450491415895	-0.0497509990313709	-0.146516679207776	1.31402947460862	0.355066998306993	1.10473197745514	0.901616694005529	0.573158899207602	0.751524122896223	0.614255750727329	0.355847515800988	0.317613458722143	0.684004138049568	1.0287911517387	0.981136036030554	1.02117530642855	1.1500666781024	0.475971347542895	0.759523846602974	0.585802637881484	1.42148524841128	0.966825830915928	0.305477534279341	0.702530540469619	0.562890111282496	0.711402286193307	0.509646363709624	0.232212821349174	0.506105197962535
611.448427	1.41565673040425	0.154974878667538	-0.0372971914253721	0.368487592199099	-0.0590535333272886	1.86637324979659	0.117577906478004	-0.325362620942123	0.108189908067397	0.14528636006893	-0.30898901990107	0.110202507330957	0.575033354294758	0.619693285045734	0.0777253237934747	1.31459009447567	0.750716336580785	0.3322542682114	-0.557380997969126	0.592346159726247	-0.0894631042931984	-0.440416008762124	2.09825057423716	0.542089422243949	0.0788241125016302	0.183594571965598	0.289060595255339	-0.0880318721884858	0.127869518269774	0.030672466745715	0.210143511336076	0.036099474517389	-0.58414588777485	0.208013887077929	0.572481049564619	0.208050173519672	0.0825992790047234	0.411081130175246	0.395287679881497	0.170324761541792	1.24041478944857	-0.134484803620273	0.530134275046095	-0.272649636606284	0.00228368447038996	0.375423396578313	-0.138259041407965	-1.28648938901603	0.453733760280947
703.4697617	-1.48924681202333	0.482905730343091	0.794989264272866	-0.135675484951999	-1.06653689482536	1.17380503734069	-0.536746765090792	-0.569731387228273	0.0873776695520867	-0.627060296725441	0.0415291827447621	-0.519385721990741	-0.649760855191213	-0.409448891385303	-0.963389981925722	-0.682569265533189	-0.311998301662324	0.106484377490522	-0.9977369857356	-0.962182273600851	-0.319804927099103	0.0851537741011761	0.830391710581745	-0.436365964653266	-0.954652447206707	-0.28783427422896	-0.55003596616627	0.0131480141126499	-1.33489618770428	-0.333645070255026	0.498149465670307	-0.0156261200680081	-0.398304659873967	-0.369238694611338	-0.524774911721879	0.0922898915063808	-0.0957428092216439	-0.589294969382436	-0.367528882444175	-0.686036485091371	-0.665564587143949	-0.33881937969033	-0.523310921993573	-0.266090819055275	-1.41829195549211	0.505644605792291	-1.14055732964136	-1.49400959451594	-0.304405453863035
669.4867383	1.89279800586903	0.462323935474613	0.572200459617449	0.96670565125881	0.565729825473282	1.91925999825432	-0.611367287259293	0.531571982297141	0.965047081573802	0.277591593214888	-0.192984497517779	0.830856673818769	0.622223340187338	0.319862167470204	0.926473473771392	1.42434623253171	0.820252233254843	0.527779606338454	0.633499368031401	-0.307867113453328	0.185485530124163	0.0380782527664678	2.05530418921345	0.893591118951582	0.203464382263345	0.661129289257573	0.66535049194704	-0.280209996502402	0.367013989828827	0.110717694754715	0.441002956670665	0.340866265194272	0.392234263315929	0.692947383695653	0.78396650698828	0.687417037328037	0.0321721626276368	-0.378194392750107	0.0529951422520458	0.78751158887899	1.11902290130743	0.650691106126821	0.846716082455643	-0.225516332821792	0.860714203638596	0.705273452129946	-0.336728837372496	0.0843822361045934	0.363949204046607
254.917936	1.13356806583784	-1.09842985790635	-2.13481254755994	-0.580987569233411	0.397118780271196	0.9772440175438	-1.77960090113777	0.685242769469875	-1.6574077491193	0.610002903240042	-1.17194200206601	-1.03875130221875	-0.322436712708356	-1.40208582441461	1.63825781319877	-0.324877073593301	-0.24004468536536	-0.876111282054655	1.32730713046221	2.29238159228391	2.55626772257539	-1.05951499312256	1.32983959301117	-0.0529609568316385	0.407225394552047	-0.27722819948873	0.137681974005051	1.78604731245403	1.45413982090185	0.262837762753819	-1.08369365148078	0.734540616508983	-0.131510623716698	-0.0157750788225375	-0.874439663316327	0.0684091977188022	-1.13843524494182	-0.751399797620333	-1.8596485037739	-0.182674166093314	1.88038575797814	-0.664314332238286	-0.482362464647483	1.29924136170816	0.351260185273773	-0.487042561858891	-0.402829771928673	-0.558228961363023	-1.43830507809411
655.5163105	-9.975683131207	-0.941080109298948	0.947308305328354	-3.32529634768026	-2.9029017260196	1.67085502360615	-1.39073749219254	-1.97095810445078	-3.50549781779153	-1.12670300629245	0.391161861193126	-1.80869186098525	-3.9414778787371	-3.00408470372839	-2.52358225262841	-0.399372577220886	-2.07071314154455	1.09834225907278	-3.35657229183979	-2.30754071541538	-0.286031156368594	0.971725100982598	-10.0931477704528	-0.448417979562635	-1.21560077522353	-10.2414568661414	-0.367347562068806	-2.6353732817858	-2.49230555466395	-0.105749660462756	0.0101679755073771	-1.79635720567935	-2.69928379636911	-10.4606927242912	-3.54832050719627	-3.94355631317967	-1.02518138578999	-3.22610696249895	-2.80688213092547	-3.80006031696039	-2.40256898090505	-3.48957452106153	-2.74881399294734	-0.118575563615199	-2.10997227018848	0.436418212886304	-2.3630173353531	-1.39670522113294	-0.340414736248102
373.1722214	-0.662770824080985	-0.47342301796064	0.342219246348472	-1.67006404798069	-1.74127193696555	2.314836343028	-1.35185349738693	-1.78750592283271	-1.54454624985498	-2.00378341148666	-0.826885511424351	-1.0299532679113	-1.63514441567323	-1.04328145907215	-3.0114856788697	-0.934479925736589	-1.02248427471209	-0.266773659078313	-1.45818554581831	-1.80524057871939	-0.81312558323255	0.0820336491999001	0.0650104149195965	-1.23979339896146	-1.72428638867553	-1.61894625122855	-0.752834740809135	-1.46346210911474	-1.86534459437567	-0.651275607916343	0.68651769435402	-1.66403427922239	-1.54280556152432	-1.40979979343071	-2.05039249577731	-0.795002995806403	-1.12429994514292	-1.526199813571	-1.44811134534402	-1.49646102070904	-1.98924302687356	-1.62458425506334	-1.33156802955043	-0.466674266468514	-2.13284940242642	0.141435230949323	-2.81982104642795	-1.28118208474472	-0.356920172274018
715.5337133	0.83232155548216	0.663459936180589	-1.368868753238	-0.99523738381494	1.93670825984114	2.28435606349441	-0.54348153049766	2.61797313001582	-0.935371608458173	1.47171861290072	0.95661136446574	-0.0761865839913298	0.107467935173473	-1.37506387641	2.04770981887778	-1.9307893702396	-1.1891882855061	0.33517105156581	1.03862910662052	3.5175252744875	2.94249881328678	0.0156741513212921	0.610626284904512	-1.3880802479401	2.05609502293298	-1.74976051644229	0.563900791443578	1.7553764645909	0.766952586608687	2.09676524549693	-0.339658531486496	0.176783924116583	-1.14954983899235	-2.56300321854164	-1.52611740776872	-1.94479760695118	-0.617151198069848	1.74092611384674	0.833703741931579	1.29895456314253	0.918406706474398	-0.490650478870846	-1.54296018699538	0.856903470941013	-0.342823502798632	-1.67966882575797	1.36483628756796	0.130391276446115	-1.57048562748961
236.0686962	0.835120513457152	0.73966951923008	1.41998777111457	0.711203364196246	0.278398659340354	1.82825556963886	1.60488519335627	1.55980177665568	0.81461202636004	0.750286767248534	0.445277643656789	0.699665644829841	1.45723336861951	1.01788009383516	2.03205244873457	0.708828642876883	2.02101627758715	0.874501894146661	1.02336014360185	0.685269185866991	1.09414543496757	1.13271798400394	0.307599382920664	0.94422133038163	1.17897933503187	2.10891407145031	1.65628777063869	1.39750282847086	0.966168409792886	0.577444616165103	1.33210654695413	0.86292859095883	1.70267467876653	1.63859983582023	1.23937781089487	1.74830675003127	1.68098700372764	0.818169759326373	1.53836398625629	1.61586979907967	1.84573195290724	-10.3824623994908	1.27305560044675	1.16937844523796	2.01205604991786	0.597879738867041	2.01246609212356	1.6456465483972	0.310591634361151
453.1615035	-0.476087026727711	1.1324132943652	1.27131604562232	1.53641527732151	0.832945729499377	0.341012608949828	1.50737312122403	1.1796870071384	1.36246276429961	0.727529599964125	0.436317958115211	1.31470923160938	1.14925858220086	1.24581150510799	1.60389983202628	1.16450838464194	1.62744003323648	0.791904700020643	1.68783577399727	1.38256572761423	0.933793308663615	1.21308028021686	-1.44606584635593	1.31515854816962	1.34079577559417	1.51543535164426	0.465268343407075	1.04898989655101	1.18764954934391	1.01824555660014	1.47510358962768	0.9120714287486	1.25879910809229	1.32950209583634	1.68151762015088	0.517987495099041	1.31640085868591	1.14916058169241	1.24017417040704	1.26385376407765	0.756712723881369	-10.3825464484396	1.16974770614931	0.804659512812494	1.9169067744069	1.25205954775713	1.98530225091505	1.28725994694197	1.16652782857574
169.0511421	-0.880835465566474	0.372745489014974	0.443392734362199	0.426588878061631	-0.343780389029265	1.69230622232448	0.688787713961206	0.462006736864177	0.587583180131741	0.818840162747664	0.721464620970611	1.0384104041981	1.20871731714622	0.740346036418739	1.74488290190782	0.430991042764125	1.07082839271362	0.631425958283788	1.73552880692491	0.407582046117215	0.450140304374619	0.765678480464709	-2.15028819102006	0.563005994040875	0.839453829564338	1.54885566453464	1.16647949510366	0.495419058259007	1.66501916538495	0.451680484339352	0.442802176067371	0.896172482513132	0.70696232264515	0.467569550597208	1.33774811169943	1.33712716879433	1.27541378475231	0.443069833109437	0.625288658397926	0.665254792387564	1.67150057111238	-10.3827345842843	0.982069718368299	1.69619681798394	0.686358877968374	1.23101198929228	1.93440041940106	1.46085031351698	0.43439513352574
582.4367297	1.47729206668009	-1.35760503552341	-0.651212211998509	-0.0533855859099912	-0.291767604187317	1.45597259836275	0.0753236625070723	-0.202932798481706	0.338551675141307	-0.369091104908625	-0.425940243814189	0.356984650346499	0.0500108140839473	0.1979214432702	0.587719224347179	0.962310336350498	0.425716652823159	0.078239811372546	-0.4775090787896	0.15057186498221	-0.164288449435098	-0.922268429909771	1.19238179165446	-0.0714250477173639	-0.27663346517917	0.124996675763256	-0.00458412589084389	-0.207937802977122	0.12826215263245	-0.444065302517906	-0.331104501517512	-0.459314859458877	-0.123475808725834	-0.376707126077253	0.0402060157596118	0.217855437618129	0.0600354090608093	0.155726002716928	-0.0183585948547442	0.00209607189103167	0.837725431772006	-0.00541319981112309	0.457305479813035	0.00665970922133674	-0.160802068341951	0.0773566871329585	-0.728638445653186	-0.68406115058845	-0.129958824455489
725.544919	-9.97541067496168	0.762990836324333	-0.169448033542865	-2.49732244875862	-3.92539129359166	1.85273224660979	-1.23604650611107	-2.53819429356429	-0.716980227029577	2.17875838347869	0.610448407287961	1.4691445197511	-3.54707469491358	-2.806421141828	-3.7172380544326	1.6168865385298	-1.23102420535777	1.17393199741281	-4.05453875883569	-1.99714034256838	1.21908662025291	0.672353734549123	1.88820477340152	1.21977332315201	-0.142802751352706	-1.72534370995794	0.731710789300838	-0.497983348070612	-2.82938542969542	1.0569511228945	1.66391109295142	-2.6033693636884	-2.74096673602416	2.10750509076951	1.31114606378218	-0.719690086319888	1.9111780646148	-2.04917150819304	-1.3288435472072	-2.53041132756465	-2.33131307981714	1.61793070037711	-1.42790924542296	2.50550578626569	-2.05909662092342	2.59728704862704	-2.80226499565277	-0.28172055002857	2.1943399237506
686.4541964	1.24310195430684	0.628847111595318	1.07015673884133	1.19011340085992	-0.023391547663886	0.817262560606121	0.856696300490485	1.25642127466243	0.21120458240415	0.416387049822836	0.280696598123592	1.70014489431197	0.661924088654342	2.76338058161593	0.923806822336685	0.911137965529781	2.14964229871887	1.765894644262	1.46132378788114	0.883383643541523	-0.0768038376136442	0.518033371837422	4.04084499040527	0.789654704310932	0.606933513672621	1.58547995614856	1.69827599526553	1.099479651022	1.03512781181574	1.09236379457723	1.65317384610584	0.697205629484399	0.574331134420678	1.97363018935996	1.76792950861311	2.45404742980813	1.11180126797705	1.288529248195	2.2171762040699	2.27826506451415	3.13892502367626	2.04564154648433	1.41691087456777	1.87977719843987	1.45935889262166	1.84448111054615	2.43007845404681	1.97761319139066	1.18629589121351
169.0566891	-1.77061733740014	0.340917042479713	0.786880035852542	0.680494153226991	-0.260527912284962	0.329413254620308	0.191416660944258	0.715114518920897	0.395576426165526	-0.340238221063904	-0.03013110228461	0.169868434434385	-0.0397172953797362	0.601494038072305	0.574884286753612	-0.120537162476735	0.529585242784327	0.409746847044588	0.388204398148448	0.0559655829966736	-0.217379267828196	-0.532722971606626	-1.75973814359527	0.284980617240899	-0.1688884442559	0.740416807231433	0.232016719313624	0.127988639920721	0.266385711398055	-0.00247935503326957	-0.097658944981303	-0.425572206194808	0.162708181103982	0.74451627639769	0.73424319579404	0.505775125221316	0.45531314072384	0.0327080651300093	0.324415592181447	0.261306275323946	0.617058577010949	0.456921358986994	0.0286206768507089	0.249270898948488	0.109720326851441	0.214638426016272	0.122825364850828	-0.336380216653124	0.099247832518051
453.1609954	-0.843752149147868	1.1324132943652	1.27131604562232	1.53641527732151	0.832945729499377	1.12216761760535	1.50737312122403	1.84945388026281	1.96674737542909	0.727529599964125	0.436317958115211	1.64481398401855	1.03470097659916	1.24581150510799	1.60389983202628	1.544111362915	2.00069623881686	1.31554692486769	1.32790806304686	1.36822911321502	1.37021772409364	0.671334598079195	-1.44606584635593	1.31515854816962	0.785461342483764	1.51543535164426	1.79732155155172	1.43435658976929	1.07753027042974	1.44801840953261	1.70158084220211	0.9120714287486	1.25879910809229	1.32950209583634	1.8617717962165	0.309830927143475	1.68492758929695	1.14916058169241	1.24017417040704	1.26385376407765	1.15083676766161	-10.3825858839721	1.16974770614931	1.13222589155718	1.6497849919551	1.1544503435284	1.04468494395476	1.1073668436971	1.16652782857574
715.5476863	-0.0621499518594373	0.753020588897776	-0.199703389367228	-0.613305751726141	1.05955592488082	1.52884286606262	-0.123031201165727	1.47398216514014	-0.0742254035098568	0.485544846663652	0.510835759146818	0.0839290169965921	-1.46210469377782	-0.878514690222692	1.92430910216694	-1.99049760169185	-1.14548761457182	0.559937401187428	0.547301614110824	2.57621245427222	1.72720109794919	-1.00029510279124	0.107668406979071	-2.37385296544984	0.848880676295305	-1.30332885044645	0.462138775902851	-0.28891302995266	0.437639294539277	0.805137236685736	-0.191653769147466	0.278934230965213	-1.98916410627071	-2.50752957514798	-0.880305962992994	-0.697637625223553	-0.897017610100299	0.542383386923662	0.174658187968419	0.428081893706199	0.907566735919399	-0.343079130392324	-1.27351117093517	0.8399457156439	0.00147581810993991	-0.775390456087131	0.472364156796392	0.257076390203121	-10.6045536786632
698.5100115	1.59573726533105	-0.149327189685822	-0.788074376484863	-0.285947875739643	-0.713875293640053	1.68879432482551	-0.825314346549348	0.135053514163944	-0.773547611902098	-0.694492602347331	-0.714693550020323	0.775636320959379	-0.118702474516251	0.329575830565162	-0.829188063258291	1.06904399861293	-0.143052138333916	-0.0553439972307057	-0.331612163150837	-0.939097070884019	-0.793826258258637	-1.56142838654443	1.08752994406271	-0.133932337859745	-0.0246965122090312	0.42035465409225	0.795146093194747	-0.387972347019767	1.42855732034743	-0.110353214826658	-0.472017811300606	-10.4289663594451	-0.236657266221183	-0.169379012598442	-0.209201726019607	0.296970035199811	-0.261866938310725	-0.0609358661576067	0.365420594502329	0.749655366695434	0.20374888451936	0.219616664755728	-0.361483548426838	-1.39900812669562	-0.193535225196973	0.372186325960325	0.116678654344556	-0.341374449413665	0.15587626210778
715.5227096	0.480675238942144	0.295042395966291	-1.811139304464	-0.955492580685922	1.23417492585294	1.38433958674656	-0.449845800242874	1.71267384914579	-0.472363481569838	0.698386891680485	0.715264628542569	0.405606499777745	-0.221147006392325	-1.65970391547204	1.33192655244838	-1.88999482609788	-0.97517719573602	0.77107700861059	0.893571305298487	2.74395129635972	2.25472712427559	-0.622809453787603	0.409427581691816	-0.144703608448998	1.40798828044593	-2.20748248514379	0.953856653371581	0.822917146099069	0.95416049622882	1.28743735838901	0.00239002119846354	0.9919714794379	-1.14014244678011	-1.75358662568169	-0.868495704871872	-0.799743361920585	-0.204203752519565	0.725255805949676	0.570885601938087	-10.4690720778947	0.982283780514067	-1.49795760274918	-0.506384385871467	0.0836537932447516	0.00051294069993979	-1.21856990037175	0.472481294569599	-0.795019139193382	-1.21918483947131
373.2094332	-0.975117138211466	0.0491599123130921	-0.0566738223369274	-1.98849314600553	-2.57909492604649	0.690182702080117	-1.69427537682098	-0.698259487737197	-1.72192812234222	-1.28025171376082	-0.826885511424351	-1.39407495016785	-2.05791566215207	-1.49280816493243	-3.0114856788697	-1.30080618504221	-1.23522889405024	-0.162473073871121	-2.22774349912975	-2.22865348473757	-0.719935892730556	-0.291472444608992	0.0650104149195965	-1.63982196533485	-2.38273302724601	-1.78710074041504	-0.752834740809135	-1.19080815490532	-2.08553143489972	-0.651275607916343	0.471972333280892	-1.78981132136558	-1.77945896030426	-1.58466372715269	-2.14129872143027	-0.967705747987353	-0.929276827124051	-2.13169941419453	-1.5004444145007	-1.60286373959981	-1.98924302687356	-1.78439455963475	-1.68320181919755	-0.59264922407208	-2.37734691884108	0.219078257964375	-1.58692597293822	-2.30312394728182	-0.951261731653492
566.8773962	2.94334732208133	1.19417777007484	1.12087593484039	1.48135142198366	1.11992414095629	1.23430256656769	1.06471571861872	1.16467258912433	0.995351489708677	0.814730644553388	1.14926556374586	1.13133084255551	2.28226669365444	2.28723651314536	1.11349208289039	1.34274639585253	1.36836613142122	0.842446084619063	1.02821792465859	0.718447125671531	0.581114581248567	0.659720342014305	3.22945305348379	1.21745032077027	1.09989086656054	2.4687569668579	0.873980084511429	0.67194762876885	0.833153418862276	1.28913417420653	1.33840771575647	0.913677062811688	1.02759843594248	1.3862056982128	1.06941943518159	1.6664776157115	0.989843723377762	0.975365171246002	0.911135830499688	0.912590432846097	0.966061048287312	1.79440645017121	2.11633945808257	0.600293561747199	0.0630176638540885	1.83402031589745	0.0446582175357584	-0.00806226096059959	2.0447352878852
184.9685039	3.87906920471129	1.80414722599915	1.89357422623763	2.83509020692806	2.36002144231016	2.38579779696687	1.01276839534281	2.78189845496251	1.31929169217915	0.0503533562168954	2.12577738160751	2.41724956867302	2.5474839214616	2.85568175887538	2.79740590250128	2.33594774531325	1.58267749946116	1.72454592335248	2.7282191366241	1.75096926895515	2.08935888242338	2.08050487962941	4.24562754951573	1.30385660881133	1.49251022481128	2.52448305980187	1.38994527249505	2.08556426823501	2.3260915963388	2.52762059139645	2.05912242835009	2.44247174510025	2.47853348637259	2.82673789666449	2.55517859472266	2.72373249372948	2.50163197616259	1.59306676187206	0.857342778068483	2.51213070168897	2.19948833474564	0.876547438528805	1.53603189962908	1.22604487996063	2.99796768825331	2.12717148123034	2.83944249487835	2.06403961499502	0.790956139102772
725.5521124	-0.79312511752838	-1.22524466192135	0.42315061583394	-2.11703352209493	-0.982166788613812	0.622263759008238	0.0424927992086648	-1.55251375380002	-1.51986213527272	0.324920413804207	-0.858209742548961	-0.0944315096727077	-1.98008904218236	-2.16727135038017	-1.8184962684596	-0.467960654673041	-2.17998231266192	-0.293728988400947	-1.50238488568353	-0.730104305587538	0.357501487847568	-0.972169415850219	0.697292187879167	-0.66681667169331	-0.957641991032645	-2.55447620226475	-0.389649319054998	-1.3147087151416	-2.01745719728741	-0.192638175863598	-0.146536796078648	-1.9781356133727	-2.30062754966653	-0.45131630037249	-0.554917545894309	-0.96050647048768	0.335173783134632	-1.87916351086248	-1.28918445023002	-2.71481063789592	-0.847853123779677	0.161760657943372	-1.27734961645156	0.183418727596944	-1.34823042909982	-0.174804053986589	-1.88157523394051	0.110638390234815	-0.777066286059114
736.620038	-1.74480259205214	3.01299611461846	3.03333564505077	3.41399312963926	2.76357935418548	2.78734212177094	3.10495197815949	3.0317375965925	2.83474565219864	2.9300985291037	2.84000241350489	2.98352145062007	2.85112574193511	3.11941649245366	2.88211250592675	2.80473894616625	3.04045311363838	2.58940083295712	2.8648466588257	2.83025546387228	2.63097284034099	2.47020325329699	-1.4689711893356	2.92966237071928	2.5809756890901	3.15318405986037	2.65735419004216	2.70376852387652	2.39272298791449	2.6047463026547	2.5149355155574	2.94587896663132	2.98303490931878	2.94731745002225	2.765196534327	3.02071601738504	2.84261584340179	2.7465469995163	2.79842318465481	2.83694344192558	2.55409752918983	2.99930283556915	2.7981820995175	2.61570860751188	2.98866466436311	2.8659703641246	2.84618270860538	2.55132910057524	2.49402169233218
494.57247	5.23853381514649	4.60354632969385	-2.69330861898651	-10.129549642814	4.52622067985604	-10.5201996469021	4.38530117069258	4.25813986145888	-1.11034820743015	2.92294761234561	-10.5550049665392	-10.5151564822405	-10.4953706355192	-10.4263168050131	-2.54740564903629	-10.2703198001611	-10.3767579325577	-10.7317354254729	-10.4432397124773	-10.3666206932251	0.954730672251156	-10.5989423941297	-10.0910762800507	-10.5063531538809	-10.6982844890886	4.52665225763427	0.400139678272279	-10.5171472867512	-10.5539848924744	-10.6272051673741	-10.8028299508051	3.98857429557836	-10.1447072144793	-10.4586212338891	-10.5390832600741	4.35284447636951	-0.691700211612559	3.75683895869875	0.0729508777624446	1.88695148997795	-10.4769360527119	-10.38128247535	-10.5442273224472	-10.623081136978	-2.21038766628858	-10.4620230196359	-0.720138514700789	1.21928976653793	-10.6027773115325
597.5111417	-1.47057273036504	-2.0140533032617	-2.13135171159138	-2.55529814728522	-1.16636345022746	-2.11538927817667	4.02028393534534	-3.96135705166607	-1.71096300597813	-0.267319434962811	-3.4516781242069	-1.25398191893225	-0.525274894484751	-1.25289523994742	3.93915752256012	-3.46822903717488	-3.53282607460093	-0.524764120063901	-2.52326032794792	-0.842716089657646	-2.83554641044543	-0.686929627952285	-2.11616202858604	-2.01779430905452	-1.88768252981401	-1.21281542619112	-0.267537597402937	2.15995442891015	2.19271055143516	-2.67200419557048	-1.61132271841861	-0.508433800089545	-1.57392040277274	-2.07758065029274	-3.88094953978982	-3.14302925605176	-0.784863006449108	0.668846154779503	2.27407879197919	0.469402219836642	-1.61172303699993	-2.77987015934924	-0.900091237005135	-1.967450864046	2.58766883756234	-1.16522768993123	0.0274062990952562	-2.26478592860393	-1.94668699093926
554.3658664	2.0297972739908	1.63301677641457	1.49985542955205	1.91609798435909	1.23637595124269	1.86563363393745	1.968542761014	1.78376899463627	1.3971021970034	1.06883507396756	1.03301532562226	1.68424722173469	1.60047284272183	2.18983739777412	1.80792830371219	1.75049001293317	2.3816695352758	1.35269146194703	1.85928055220686	1.64724276785213	0.983567409436697	0.996264493591108	2.1502417722447	1.83086017774919	1.28581653645815	2.27461043345166	2.22189438183597	1.62075219711943	1.49097622437418	2.01590463915381	1.68608429739346	1.16924990839003	1.30155603109177	2.2449827026342	2.35429329392127	2.56666747432223	1.65413426085305	1.95602839602438	2.64765413191613	2.98410219239737	3.66079826568588	2.25072274919603	2.06061393633967	2.11493753287438	2.26403097195038	2.25895515550098	3.30578450751245	2.75559232159384	1.84985240604122
598.4125746	1.77594379185318	1.28017820615715	1.25821320750286	1.53837618475544	0.827674462880548	1.55587364490751	1.73676724779875	1.45768454129776	1.20487443367717	0.462362859003965	0.776668743038767	1.21102174899795	1.38297459712743	1.99937475710361	1.43827547450102	1.36976569084658	2.3034286319654	1.32334197222283	1.54591195994897	1.2232520702941	0.778392990952156	0.900567193568545	1.75679602670279	1.68133322349322	1.05513023417209	2.08328733223368	2.01568109060279	1.50992381312994	1.24855841837662	1.95178683514382	1.50478741975115	0.954467294162001	1.19491814535913	2.02394605170089	2.05134823697706	2.64183977371448	1.31180868330309	1.89819528121965	2.67477823791931	2.90127295287723	3.63426082109701	2.15852764624036	1.97397624171628	2.02234129393219	2.11551579443819	1.96246680348256	3.11122163456285	2.55474523013895	1.57089053571397
242.2518873	-0.954359948025086	1.82121504200272	1.98121789173955	2.10053604028185	2.20007102300024	1.81327189565651	1.82816035794493	2.20699952727046	2.11522632043056	1.94383191495492	1.97400308097085	2.28010267798617	2.52624348400258	2.47439633726121	2.37032776406463	2.30621661610678	2.66783611197596	2.02185893420328	1.86397017225704	2.0927063198971	1.84968591597617	1.68052907641023	-1.07704557754505	2.38168540129882	1.92938193501656	2.58858081500068	2.08816418875011	1.83786843718522	2.28843880853837	1.88009421911478	1.92950090783932	2.15209558328772	2.15050085267518	2.76525419763753	2.64033906083773	2.38134309514287	2.02358478801195	2.01968565009972	2.02473077823445	2.2148084675858	1.85130937307528	2.43989480131176	2.14525854649606	1.93668659632856	0.774676063171077	1.88459530003046	-10.4834967557713	0.832814183372012	2.11148581276451
395.3634465	-9.97541648028071	0.766350248975463	0.98294374569932	1.31128356345132	0.532631420124643	0.793954175700941	0.994155077112811	0.862741195407375	0.667641228742395	0.547066343717121	0.700836197206382	0.82391484521254	0.866645320255367	0.986180434740019	0.818648066019703	0.497523165471971	1.01023173697642	0.454944499437135	0.343587933954197	0.543038769771446	0.444746415918008	0.332647211458895	-1.98277706252255	0.670627069902549	0.421202240832088	1.06612333487478	0.540152492883628	0.58863525404972	0.661154550983838	0.426211300970799	0.525922149900303	0.699323029125713	0.828845731745428	0.772536652000632	0.731378032455714	0.949073330779438	0.91329236538847	0.617413242521298	0.697589494545321	0.787258747775724	0.252542733590593	0.791704031897156	0.646184432618758	0.363052847986191	-0.0175709196408587	0.654384744103979	-0.236578438744726	-0.145808883230236	0.395741863568686
943.9917825	3.01939122878481	1.30465910786594	1.97940674805197	2.56775642943579	0.757602113715945	0.497377037922588	2.2126762207814	2.61825172352441	-0.0888407413935006	0.251827141114221	0.127780018156697	-0.266767345443652	0.734783487675024	-0.801160376476528	3.12032742509637	-0.474623903003865	0.0685063374868395	-1.15634294427947	0.320570844370918	1.20816816722746	-0.322637120087993	-0.705381510991476	1.05744375678544	-0.29274405120044	-0.910031176293575	-0.873222179544802	-0.711034586126045	-1.05840238883418	-1.13381977992106	-0.307724959145061	-0.456140948033214	0.8110184030112	-0.767775315092273	-0.747292343336529	-0.880472467922877	-1.33571143428654	-0.97423570654613	0.308940483398649	-1.38805427923771	-1.62979463654441	-0.379428250916389	-10.383119051399	-1.38986784831343	-0.657988991101011	-0.907435260233044	-0.214642533101065	-0.969429470571683	-0.590395380096625	-0.845599215465862
395.2531383	-0.493850570134606	0.996412146029304	1.21938499849112	1.30735176989787	0.27506318312709	0.447116848523125	1.08436141285902	0.869706586393871	0.797625949240794	0.316364530521843	0.273155728982399	0.7545215561878	1.01022817430626	1.22133022774338	0.830317988362259	0.609932253523763	1.25487999056564	0.563091460042033	0.752893255238144	0.389102574628044	0.240960560243389	0.278759068883584	-0.312237167577788	0.795378792625971	0.305732196194034	1.11493562685225	0.878401667602221	0.434131398413689	0.220526545187974	0.463883008692356	-0.372321375604962	0.680870807816639	1.13544690772827	1.29078484664962	0.780697725199921	0.839521956672556	0.800211781645508	0.725910597501709	0.634622712165021	0.626420978278849	-0.0362567787076475	0.863976092166265	0.678891611441118	0.321927880526593	-0.258862493910732	0.891311119531515	-0.148286911715369	-0.401387699074785	0.704798764869272
370.3221214	-9.97543427968325	0.778868702001338	0.498407021269173	1.03880265903909	0.711164772978869	0.456525510629607	0.585076144942599	0.816003872474155	0.584840889196013	0.566002519525929	0.338356026212756	0.912524251216993	0.692518820147773	1.07009570893241	0.599328601941245	0.825596999336886	0.964205017646918	0.437992193734953	0.570673513680596	0.276664600346963	0.404660009251053	0.345070978512286	-0.70868805619777	0.76581951298979	0.391541924277966	1.03670872851299	0.449119012823154	0.318982671644752	0.0322420065447879	0.372819307065782	0.418291619520422	0.219364169423692	0.642798349710965	0.758004909963757	0.677819681917327	0.884400780464702	0.634782007686567	0.477274803095371	0.488398010038198	0.555111058876646	0.20700001888182	0.671600640129064	0.602535845558322	0.369154694924172	0.0892631081718402	0.839525573123213	0.317770681322992	0.317240238772548	0.602095906418915
199.1325755	0.884389688432782	0.902268188929852	1.41744291407221	1.78020417449782	1.29108538972093	1.41949774365406	1.72314754114397	1.46398249184245	0.789255496887558	0.853080330261678	0.0967888801567458	1.53914559860328	1.29711987074243	1.75074044310418	1.51738437586795	1.65621358015196	1.62660770220424	1.22190375588544	0.883516360292443	1.24998711106182	0.878875150373487	0.964077426456937	1.48766078485524	1.27045980160572	1.29227532980688	1.40510532310111	0.874123751766634	1.24852435960465	0.784129613742728	1.14466592904469	1.04686608927058	0.393659494426698	1.45627744756043	1.38196297848209	1.19242061950198	1.69128344540007	0.990277497764975	1.22279501275507	1.30355938551428	0.320398633164046	1.20343920189752	1.70208236002179	1.58422153182285	-0.234555514675137	1.84655173312957	1.3036671670237	1.73253457937159	1.57173719817665	1.41239257034105
734.5654541	-0.439822702541582	0.782265078940178	-2.12165928485954	-2.38809692237307	-0.523214955634042	-0.100080138158317	1.31817465831081	-0.125550816470035	-0.94632458449591	-2.36863983064279	0.819854487712588	0.993039468322655	-0.780784193078759	-1.42348376271663	-1.88301087633567	0.0948493996683801	-0.163357457820979	0.336033892157227	0.662644883612456	-1.39565649167209	0.544419323906144	0.69734511347945	0.241391652099791	0.776010638446637	-0.601528428138998	0.0391015525967386	0.360761554269903	-1.69561119741408	-0.198725529900665	-0.060376624427974	0.399550597303616	-0.9479920970025	-0.523288320361806	0.640934958420651	0.420259386627661	0.0529661195517761	-1.2841854607418	-0.466445474760633	-0.295244062214291	0.743709919984239	-1.12971765164275	1.22780896478703	-1.31346324621196	0.236328391610234	-1.05105262996654	1.50535111294328	-0.258853034475568	-0.140769400246866	0.449932090921784
385.2386007	1.24639082968067	1.19633766476583	0.301455045307423	1.18263433875637	1.09492744290541	0.597292458164109	0.991908721265267	3.12334409014297	1.07586856214227	0.975044453150195	0.770350054898573	0.611068104528124	1.03791655139558	0.453896600748626	0.445437460829037	0.809024657602192	0.943509024367694	0.690773639796038	0.863229695994482	1.16015141194466	0.664257713947141	0.698033126759958	1.5465355073562	0.933474224632326	0.611802357637082	1.17506461168057	0.405410518238279	0.731673658765631	0.662818405473406	0.662061611836958	0.55101369129831	1.02334675698989	0.987044660832808	0.34701589070416	0.592485666496106	0.747743972266361	0.562227259671106	0.867448281287162	0.938633626147896	0.3492829428617	0.837297064551116	1.14856358243057	0.862201643208421	0.841108619488573	-0.0133108643369315	0.686943684401202	-1.57496357089257	-0.061165007884922	0.849321720879528
421.1443863	0.354193421541328	-0.0270489082588448	-0.395152180580284	-0.298703003163448	-0.977691180936407	-1.10536475281561	-0.204494292295918	2.53334555303429	-0.694063742920614	-0.137628729913006	-1.6218001200038	-0.477918177716251	-0.541756151681534	-0.705324281946728	-0.834548536307997	-0.370405339412601	-0.240193724698742	-1.02072976773354	-0.681090623626464	0.145361680566561	-0.798119947879613	-1.2145902225133	0.67147949130664	-0.346691219033739	-1.13372437613096	2.24930295812388	-0.949934469656265	-0.763087562947401	-0.702816593671688	-1.15344220971844	-0.496423593217738	-1.25287102003311	-1.19740965969652	-0.501493314276436	0.508277930544155	-0.321986108939837	-0.932411693359377	-0.805474846992752	-0.652379444215589	-0.989815794498533	-1.01573412050373	-0.812605230800809	-0.886604767012869	0.66750533994936	0.791785202668459	-0.723503653763293	-0.249421880903352	3.3236258537533	0.227253999081343
466.3944725	-9.97488516000631	-0.97477835766224	-2.25878109153762	-0.665260590485072	-0.998629409762946	-1.89608549594457	-1.98335171773179	3.37178887784625	3.19953561339349	-1.61498376512186	-1.5525911170535	-1.18792099768394	3.92426938608162	2.8039960115622	-1.38112694872486	-1.93133911551338	3.19700510150167	-1.06327211000038	-2.1971442441011	2.01654954326132	-1.90536757306664	-2.13576485478599	3.92102981475142	-2.07385333819676	-1.2714691814316	2.07072537298444	-1.63518393084378	3.97781771207477	2.99717653611067	-1.22898465367232	-1.26242511952583	2.4646934527494	4.06023332375142	-1.98175273551009	-0.696540855409323	4.32587386330821	4.31307597948002	4.03405015456856	2.78735326595384	-1.75903244511798	4.15088820625155	-1.52932311276302	2.63971365227247	-0.853400865762836	-2.02575963554341	-0.590310749049991	-1.39900738456268	-2.02693993378796	-0.890277126300857
313.2336267	0.187333986657398	1.63689367788722	1.36810141262688	1.85322651388828	1.47329586650286	1.28926017867904	1.4516921416859	1.66085746770793	1.39350727794722	1.32677415022733	1.54680428110885	2.02953928998074	1.89675971395406	2.16015111066394	1.1669314370065	1.7441666185652	2.20936681340292	1.71627351414341	1.63876012266475	1.18675719470882	1.40005079979446	1.38641609021712	-0.674919628762076	1.93326443143763	1.53656774247923	2.30377322820881	1.70998078159224	1.43290893149395	1.36361684875397	1.52964616364037	1.51710549420631	1.39456578087695	1.89420462786874	1.9656178336911	1.9426130597936	2.09145679971019	2.00761939275272	1.66561239873941	1.79896171806225	1.80783177193978	1.29238073916273	2.05807978163078	1.80308290329369	1.64231495601005	0.997489691564962	1.99619190726082	2.620657229409	0.61618660692794	1.62891806198912
282.2269972	-0.603697473065134	0.326212454583226	-0.268719786513556	-0.509477452200281	-0.124878220402664	-0.657061542567124	-0.58100969037816	1.48610340269892	-0.632195666347735	-0.04900331810442	-0.100383230133001	0.798546767702945	-0.43593223536274	-0.415177508493862	0.383123306580359	0.290880320721222	-0.242279817806043	-0.751978090763366	-0.415942317236437	-0.411010124877951	-0.622206594476948	-0.868953927384618	-0.153168590316419	0.339525284019176	0.223570135875077	0.534506033456479	0.126113704259577	-0.512591558351104	-0.11587497239961	-0.123850327785279	-0.580874243755762	0.137693953415384	-0.508346127707325	0.76061338814319	0.0174002313857606	-0.593691640591372	0.0516723677236151	2.00939065286422	2.54407717320359	-0.434757833122836	-0.807173004381518	1.16200464502094	0.0611994908867679	-0.54514051791004	-1.06824585200301	-0.176682860949885	-1.6603997458827	-1.91751097922626	0.340838715879391
304.2917723	1.20760150404176	0.337301539201647	-0.500379140384874	-0.0275120900093579	-0.328985778390885	-0.336984933655678	0.165959130247424	1.68420710808086	-0.553453208558725	-0.0871581486401336	0.0568932142662799	1.09816685403211	-0.619829840047569	-0.112997454418089	0.305382217508976	0.132481969141582	-0.028440948148809	-0.834342857392121	-0.328909196173822	-0.136729958260236	-0.33151289924001	-0.512457901908379	0.497109230009732	0.0866408063469137	0.0681787621556911	0.512851348072767	-0.0259536435017509	-0.593842096947684	0.343247855530638	-0.435950816825402	-0.51983812679854	0.232030893132741	-0.551976053583376	0.693277721329851	0.713918043008858	-0.299853845709318	0.185790759139632	1.9471315964867	2.65670692594933	-0.522974782881354	-0.237435115935353	1.27116036599145	0.238934943456796	-0.48324903447306	-0.0372040838251451	0.396020542256682	0.0607389058704371	-0.467812903712582	0.461339802971388
779.4760125	2.90920909079662	-2.05713141152439	-1.42850777706875	0.593520379343774	-1.85918991970811	-1.96854545413858	-1.59921348863444	2.64098765669221	2.09901909981219	-1.11812241832574	-1.64961642002709	-1.14700522637534	-0.740618462650891	-0.822306629949283	-1.93775909255707	-1.61706819873717	-0.832490801009937	-10.7329992803719	-1.12367069910068	0.349806329443517	-1.27743429985494	-1.16749579756896	0.969641839004446	-2.2668058151167	-2.2054525633594	-1.57756708309702	-0.503583287388393	2.06216218704052	-10.5552487473734	-2.14712962633254	-1.00960826582349	1.99597690793733	1.82971979206237	-1.84786589500738	-1.41158129373126	-0.45403396417089	-10.5442760535984	-0.605881880914044	-1.16996696777261	-2.59214913234534	-10.4781999076109	-2.15172256841449	1.22401095278753	-0.752395250003843	-0.738918724990594	-0.183185396878443	-2.11950167373477	-1.75907573241606	-1.44354389258736
532.3668605	2.40571759639446	1.56644083318305	1.52694623764283	1.95834176005559	1.06730913706558	1.65543253100654	1.99235006300264	1.89254328359024	1.35109379669167	1.03309147223411	0.876375972119845	1.64806435172563	1.8092390405273	2.19685495638921	1.83915521310285	1.62239616302954	2.4195321624854	1.38523860594209	1.83461821866725	1.40926473592503	0.66747686529675	1.09083344013341	2.33589501399815	1.87196752340178	1.02181880759991	2.3445278804044	2.21888393742548	1.57348648691874	1.33160793486269	1.65494661472503	1.5508112360861	1.08023612582107	1.32448753222327	2.14049082547693	2.28317034378335	2.58330635825995	1.68140965549362	1.78145044798069	2.66898678375609	2.9178110703994	3.29310632112756	2.11206840888715	2.09069898335405	2.00208648112796	2.34110699233432	2.12530756156254	3.3296377745187	2.72098104086602	1.82876314443796
693.5086842	-0.709978652957977	-0.339408849995298	-0.817847484484339	-0.896623459469016	0.0333547628444002	0.396054151123113	-1.03106596305	1.70114450047068	-1.06700680625864	0.205907830142808	-0.387927913790589	-0.393512593936617	-0.799070029306444	-0.115379135151564	-0.271999619328195	-1.07648159640287	-0.237847212687228	-0.46276402961862	-0.289438524752418	-0.30154747014009	-0.745012137397858	-0.168356602462042	1.12978955651158	-0.753725980604072	-0.842086066117275	-0.88496504905989	-1.05906941708085	-0.221477583451092	-0.885436287537742	-0.845229748551128	-0.0377295441688119	-0.917321056096291	-1.04260407097843	-0.727140343326752	-0.804186301452901	-0.290455276508284	-1.26129697332397	-0.70339670321488	-0.839848413650291	-0.997421326344298	0.142490339618144	-0.244550559756178	-0.588749664855815	0.308119775300847	-0.955193567409708	0.361890387109545	-1.1954302630338	-0.556376927893442	0.351282407170521
367.301693	-1.73803431842444	-1.20431178058537	-0.225326753740994	-0.0898456463782118	1.79509346596761	1.31537959420802	0.484487445453613	1.2376500526493	0.447312398943247	1.53307958088623	1.71956127294565	-0.758353154377202	-1.16356074052625	-0.292952404896781	1.47549717181774	-1.59240344975372	-0.645996711736633	1.01080513528099	0.715499003758357	2.62318458447292	2.36547220896417	-0.25376492894161	-1.08009159534063	-0.992370464714238	0.563738505431871	-0.782245935573384	-0.500443406455682	0.296144961222092	0.310650236236931	0.617747771114715	0.574814314132084	0.189289915160636	-0.581817335045532	-0.821482216840407	-1.18665119796374	-0.536614178056331	-1.19921765248645	0.380897298804204	0.0612721021185703	-0.46173481467588	1.34268639403418	-0.295254735187251	-0.494254041967523	1.04804188752478	-1.32651133978102	-0.90366054743879	0.0851649547572766	-0.395914224318613	-1.98595534388615
685.4387636	0.415013919093354	0.261873621013287	-0.11132312252138	-0.726342231791513	0.281442412404912	0.53950731609881	-0.0926635223441732	1.38203185291425	-0.055977327531421	0.662451214868927	1.37719563233081	1.79133530346135	0.886777855085372	1.42492841538225	-1.22776541779933	1.75338447423766	1.17999962713599	0.871400281434944	0.61401065604179	0.269862667668013	-0.342811215828339	1.26360220632483	1.88813988073055	1.05089398275235	1.06507071542508	1.26789274052718	0.388564123412763	1.11935148318076	1.02928307357145	0.970852764860984	1.4831256153546	0.441924452821771	1.19758172582889	1.08276385726702	0.812169259150766	1.50279436296281	0.711139574876771	0.693667737181681	0.309739162607638	0.224320806665373	1.23096377153969	1.71244697111552	0.91509606561023	1.22793725086391	0.0826043313929858	1.68737814029711	-1.24072761220893	-1.28016879860184	1.7175553785824
123.9645487	3.65387280829995	0.448928771312337	1.44180143059503	2.78870233455165	1.9897384622387	0.309761417452192	2.01958784916299	3.11036163019269	1.79363831841679	1.96360759057601	2.11847044115366	3.12563853280687	0.913740438779435	3.00239321430999	2.61244226546194	2.82898539978756	2.46830516853754	1.87414501505009	1.97496585724212	1.37784872756594	1.35585676703658	1.59310025540302	3.83337373585008	2.26920049183062	2.74618942986368	2.16010384712545	2.04576603798116	2.02378826603964	1.44660661128752	1.54021680054336	1.98018725231747	2.18102504121547	0.693479583018554	2.43865448228528	1.42942595837983	2.08721775644877	1.78378211159417	1.84601089198615	2.82215653508633	2.19626573209346	1.68317244438317	2.39735849078511	2.23353224885146	1.3920536255366	3.21177386603886	3.1573844491001	1.38033359393511	1.34507829409651	2.34564267492889
285.2747422	3.50135875887297	0.775113537564479	2.32430936292413	0.837771341701197	1.39996665174824	1.44775968774717	1.26335377060162	1.82916583491894	0.0108564977766452	1.11325626178874	1.86507001100088	-0.345824531164546	0.702685821088208	0.103998302132547	2.0376528132803	1.80952936795171	0.530433867767876	-1.08746529764039	0.759445478293147	1.43596700464895	0.278343562865217	0.081533221752748	1.86837163455264	1.07792258707677	-0.272394318519828	-0.250525068477437	0.0413980373910654	0.728810518746073	-0.0370056344090877	-0.4032615413228	0.0765975523994396	0.948542041876129	0.387269264804598	0.182467189175586	0.442219815623506	0.336992758190803	-0.00148711960980208	0.244178004328299	-0.528831563998404	0.0656452239621981	0.131540200219296	0.0698112979836498	0.489162778900024	-1.01352568127257	-0.645361562683952	-0.357515438668742	-0.198701470155179	-1.15139559516806	-0.791267204920851
188.0498919	-1.38916011381686	-0.755236710622906	0.423144620496863	0.881887479293043	3.18087629342464	2.3869739665809	2.27088953077153	2.43171098524074	3.08349955783009	2.66834933276471	0.99565737312459	2.80538177152414	2.57838644874831	0.476210310412824	3.26556816824048	-2.52916990124287	1.02027937088948	2.5665439269945	3.27333467160376	3.53363217770541	3.62209049492981	2.5226626764452	-1.14926261455245	0.131610897059048	2.77666974709566	0.466836557900191	2.45145462201558	3.38364972390165	3.55933487658979	2.61538201208341	2.46652603875222	3.69072709630907	2.05892296824403	-1.55230714578197	2.07057445683607	0.754400059271708	1.08484739176469	2.42685974363943	2.28805710099802	3.71210873412545	-10.4783030563946	2.18927419078677	1.80742529364216	3.39055318967912	-2.74119671936425	-2.36166134967883	-3.13296253116503	-3.10352478189344	0.509936776206398
453.1230623	-0.664052746876758	-1.29901753921	-2.58333422998991	-1.44622303081436	-0.211604360073904	0.457041367459192	-2.08748128371206	0.909937881139127	-1.56585920807405	-0.121644480521958	-1.09371070657244	-0.920483152558651	-0.266047431337997	-1.80827887260267	1.6026727647809	-2.78160549263805	-1.66547374966375	-0.139090496357531	-0.623750376775972	2.45430105428507	0.678667274068253	-1.79324635709178	-0.654319330486734	-2.10926438625997	-0.58974125586712	-1.90646012040281	-1.66804679389759	0.474294468282697	0.237294210378801	0.310551603916032	-1.00312731770946	0.0617927700307614	-2.51521784647207	-2.17423496908824	-2.15110567316344	-2.50911019942752	-2.17222349630677	-0.0620826110308084	-0.359980953137416	-0.937768259864081	0.0142894599073564	-2.08208983349622	-1.38146611420804	0.0465510029352494	-2.91339263229383	-1.65332616136614	-2.01499366458214	-2.35526073990495	-2.03460598989933
285.2768919	2.99861430549067	0.805963166240407	1.88004372421283	1.73557281521679	-0.00343015432729565	0.304606769366204	1.50088165616203	2.63520365999764	0.373219182801288	1.15351788943099	1.72387526225428	-0.345824531164546	0.983467409663556	0.621013358541621	2.33299740384098	0.422559647551985	0.340523503868452	-0.424526034249014	1.56102421971748	0.616936922080217	-0.0705299618302764	0.609080777101115	1.58084331835903	-0.104619506091737	0.300270599019866	0.162085572439143	-0.0733875211842516	0.424680108884813	0.171555032589477	-0.734664794373604	0.509947234762828	0.80153755269578	0.209735150595138	0.145113737049464	0.158678411470854	0.442407473951734	0.0335809693759757	0.279787922008303	-0.464226123014054	-0.488866470090359	-0.0558555080377623	0.107841403085224	0.336804396835168	0.225179964486264	-0.791343104728917	-0.382052056951625	-0.0882802494335824	-0.41609443059143	-0.546913849872858
131.9627749	2.73153485889681	1.28084620613263	1.36650135978605	2.0899390444171	0.0510016344514934	1.01383700019882	1.71271301517782	1.60859765135744	0.636008343843313	0.326503484898808	0.686504757512239	2.11114662382772	0.837610808092879	2.11475997107282	1.86711041741799	2.0273800203749	2.05698776609309	1.13423992679637	1.33210278799356	0.779262750009403	0.33469296638358	1.26451494871985	3.47728031204254	2.00622133825459	1.31708428123964	1.79198970662686	0.978418727731677	1.0596368871506	1.62813660856759	0.958809945895704	0.983085021377793	0.423852188152516	0.788713778046008	0.595091489673655	0.554510913713559	1.98234805251593	-0.0982219038050669	0.957663590158038	1.30815105620022	1.04464152000038	1.33808786140157	1.07853214512495	1.71169629330984	1.24313310409969	1.36095493463141	1.93204781397907	0.74275102277047	0.976489820574859	0.831640571232901
637.3201211	-2.13023003508231	2.90394909450001	3.07336554872641	3.41736344903883	2.6089399020693	2.96721788186123	3.15872210160608	3.2666995324324	2.93507891124178	2.58920535917967	2.5064570473712	2.99108410165471	2.76907755361806	3.02405791022284	3.16613329453666	2.67406958560478	3.08494622121483	2.74046570414607	2.85872377338552	2.6949738854101	2.38114438858544	2.33065816825649	-2.26795264680349	3.33430511353891	2.52031766683701	3.13435913401988	2.91898607307437	2.58660444660875	2.67008331421869	2.37567443646398	2.52868770411802	2.58709549171159	2.81652335335334	2.94089761056654	2.97604913828684	3.05324210402765	3.06248477070092	2.78556574960788	2.90324092396564	2.90629211919825	2.78294709855207	3.07245166313431	2.69238877453568	2.79128441354139	2.35290431195164	3.08666815703293	2.61185072992174	2.31127094213516	2.78552545773377
553.2428045	-2.22111995123683	2.27780288979061	2.59036301766468	2.62098600641671	2.33065438671787	3.09927235907844	2.6545333704478	2.79393081437786	3.06384095624158	2.15361888470662	1.98320797270534	2.54894139271026	2.50568983498335	2.68455402630499	3.30963489876324	2.30600695026156	2.95465382562851	2.32955070641098	2.98122703530908	2.38082104574859	2.33592826626091	1.98830542331954	-1.07695484741391	2.79537230723147	2.16181875543504	2.8539225936843	2.47499410329102	2.28868915803754	3.00663860336141	2.26581124522986	2.16243737078239	2.03084406338995	2.74681208367006	2.72614425210763	2.54913220096944	2.73717062253653	2.67823356593169	2.45510896935054	2.60259656928306	2.47402954638933	2.97052080456443	2.67664643677724	2.28458727632548	3.14206804075268	3.03328881252061	2.46638242131171	3.24900639601188	2.87783901033396	2.30915119939874
994.6924473	2.227466578592	-2.65475485334119	-1.9527471692949	2.08322105288116	-0.723977081558104	-1.8338678767162	-1.74967053200103	1.33852639575511	2.86748168426333	-0.776956068430723	-2.38163921902968	-1.89249192359372	-1.31859435056615	1.67181418131026	-1.73208546153584	-1.75707832332141	2.42650299413076	-1.51039175080871	-1.82298100052975	0.468993839146204	-2.90432394352801	-2.61206016191814	-10.0930534798219	-2.34416534565427	-2.33832680351943	0.528437527520149	-1.85242297140714	2.14298988396486	-1.66068637435865	-2.20787266796051	-1.64408574743406	2.04861362535453	-10.1466844142505	-1.22798238396898	-1.80381178706605	3.02780776666003	0.674904761160388	-0.429231029963299	-10.6370031971057	-2.71527537975968	1.41960766872841	-0.709030419024762	0.85470312326885	-1.67150217311687	0.172022982911853	-0.154826334510696	-0.339206132377413	-3.02593091892169	-0.863849494329539
972.6955867	0.313371809479547	-1.91883672828287	-2.43985985743831	1.22303319131826	-3.19360682313916	-3.52879907225678	-3.28930469265891	0.567882411347867	2.3359043651582	-1.76147934346805	-1.65179718118558	-1.91519062819917	-2.08090405379089	0.992034977911052	-1.13821201055755	-2.58296626596651	1.86754254869892	-1.9121370950242	-2.06686453721871	0.0535021705610337	-3.35286744984452	-3.4009389257936	-10.0931295101818	-1.82616444561359	-2.28630172574112	-1.41677520706718	-2.12562663328758	1.5998681950692	-1.65773635208301	-3.50628424812342	-1.35036873974794	1.15922538189985	0.0504217856104603	-2.17489811194692	-1.79216572525493	2.43636693131194	-2.4825536213179	-1.15284094744883	1.79548835424364	-1.71044489916283	0.757891066352068	-2.25202577201651	0.384821846559834	-1.58744415872169	-0.328087246559331	-1.15678658612484	-10.4844995383606	-1.74870729097518	-1.50620634521493
133.9793885	2.53004682694186	1.7715111201197	1.44127733691731	1.37553696853625	0.980543834204596	1.21216853122944	1.17788710193976	1.13049117429571	0.947932148445553	1.08479897752681	1.06344468084137	1.18907368812409	1.48222991059491	3.16238441030112	1.15942307366132	1.33082560064928	1.21490809003826	1.80357196177077	0.81756515157497	1.06433883681809	0.707838663177109	0.790759652644306	3.75949456149682	1.72882680397383	2.50790627992601	1.95928479194302	1.01804846219005	0.615612129134822	2.00259047072994	1.42943838833874	1.1064127943448	1.41160040047966	1.28735334641903	2.10050920350017	1.8184942741246	1.78130918357408	1.26123427631301	1.36034056502283	1.05696815637392	1.36616353506426	1.66664647189483	2.12643329694625	1.43248953817197	1.46831814423241	1.92629957179266	1.28421714130113	2.88419618780543	1.15328667450311	1.74402271193254
231.0004886	2.37817307743719	0.86128570721406	1.22499149824081	1.28264255163633	0.806736405930188	0.307957289298027	1.38771643311013	0.215190869863559	2.75756985138297	-0.289591033388556	1.90480535719476	1.45834218892786	0.110760627518768	1.12175908059378	0.8724172033385	0.453772011217151	1.26980926622284	0.366805480225459	-0.191769994648268	-0.11533699280877	0.466809424350732	0.307033186105794	2.38270302111766	0.308197544312353	0.615779355873808	0.720386058283093	1.19926491246062	-0.461658181790751	0.745436049549037	0.456110445562837	2.45813655175206	0.556102780858074	2.48845570281049	0.63880547001942	0.854408359445019	1.53789231340768	-0.0127772249679445	0.61553178597339	0.926059081009862	-0.0511702955629811	0.688027343907002	3.31109256844813	0.791258569456183	-0.609101558817612	-0.247320914194036	1.28589540635319	1.60290884370575	2.42126611322576	0.672932044424398
522.5937049	3.60808636545526	4.26312562764126	0.155695785725282	-2.28459943633522	2.94754866078177	3.09731056437367	-2.70149290859778	2.20326495425772	2.87163222215895	1.06145841800705	-0.0580601344977918	3.75397846752728	0.955455295088278	4.19220428719984	-2.59409610768794	3.07777739345831	1.2217161262422	-0.592126559820402	2.31241566735285	-2.07620496597013	1.43953949425088	4.00676415169828	2.55627590346692	3.06945603069788	2.24596404547474	2.19060544447214	1.30082891744244	2.86368359584258	0.731239118339587	1.984006301763	2.79735393909667	2.22490530922164	-0.567193115715691	2.21529559975778	0.459694649582451	0.828986713176501	3.94517137549099	0.842961976171592	1.41150361934398	4.29866581324036	-0.0896217927624559	2.21258563925926	0.640631376627057	2.40536130476867	1.1597573653123	3.34076291090079	2.08947755269514	-1.15940956264469	4.15779819888867
230.9971949	2.05974069852621	0.72184150935152	0.9382453088805	0.572981938292902	1.06274205479861	1.13593182011653	0.985213481950979	0.910677069717812	2.3313259777207	0.709033225416379	1.74952028175903	-0.181600842118684	0.0648880480315928	0.327723273478997	0.0744065124647566	-0.444078560417971	0.416090520405934	0.400582192783713	0.448806713894401	0.490389426211792	0.345939672366155	1.15048435719553	1.94490851029911	0.0174378289647095	-0.302090469098676	1.52283574171977	1.21547260391718	-0.172225267638234	-0.52529585794265	-0.459209535516713	1.61561903848341	-0.608445739526353	2.12299802876308	0.263925173900772	1.29893974719805	0.0696309959658894	-0.319984672465589	0.618127027431681	1.35224773578588	0.529797841903919	0.0959745435616295	3.03747461029481	0.726050640094774	-0.122231318832949	0.361018247182519	0.499287516987691	0.23103883491364	0.812494718066299	-0.126253941135477
116.0221606	0.657689703603431	-0.458164105608176	-0.363661335422401	-0.0047161243851459	1.06046082092101	0.351138363303235	0.165752547344471	-0.52769056589098	0.949260325566602	0.232145733500523	1.7364444857931	0.664725147961693	0.139829752004148	-0.299593580422398	-0.140993867472314	0.217901109892075	0.82923830038763	-0.0260104166055761	-1.13865652994117	1.7473085984333	-1.28670270618242	0.660626397741234	0.703539483296408	-0.382998150046475	0.651907250684884	-0.530036494414643	0.318550983248116	-0.846759150541775	-0.0508655053666409	0.3465915102668	0.490423721233089	-0.660896473327773	0.273042280469106	-0.355017764208407	1.17150841597376	-0.337759272781284	-0.202750203757599	0.459423849566319	0.327799918452042	2.14312759744093	-0.59845259254964	1.72948280347019	-0.102776985660668	-1.30876795837736	-0.677967256339382	-0.581605989042481	-0.229295468602658	0.747421992887894	-0.956430770561811
217.033961	2.38533114486717	1.19575552802303	0.514625901028843	0.575475509146212	1.11768776893204	0.59141113888448	-0.127108415210481	0.558674525136324	1.60782009142622	-0.165424627308157	0.81073576847551	0.381208678454161	0.319033618487067	-0.297436936420434	-0.341648322671356	-0.723186705026231	-0.0700223304770571	-0.00997152011041536	-0.286304420917196	-0.194687292699202	-0.20599407379877	0.945901666421326	1.08704723906779	0.441136724961135	-0.561412785826455	0.152515985090515	0.905149233188695	0.0151593459079375	-0.28912877787111	0.323118768609543	0.865766152305653	-0.706527020352508	0.767998080112781	-0.443271332077554	0.418091466080373	0.550953515317277	-0.634297357059314	0.801204465976605	1.16251476708684	0.261832924991296	-0.490563922508231	1.73400552707336	0.396344287016296	-1.48588925966077	-0.291761296309277	-0.969573508915479	0.4209192824743	0.55635838428616	0.588904030745921
939.5901184	-1.07600166437226	2.14668624902007	3.1535633299461	2.60272107118764	2.50026442556161	2.3421707008292	2.62541708990523	2.44240780086552	2.24241132652957	3.07956979411644	2.63206493009017	2.41797559428856	1.61204994291943	2.67711111873382	3.18807566929919	-0.902308887360084	-0.21304056693741	2.44304622815089	2.89801775743068	2.70142266318952	2.59878934456648	1.75607515089998	0.0224800663456701	3.61956551411342	2.77792274783586	2.1005250060599	3.43886258913117	2.36291871236528	3.01524001296024	3.27106286580327	2.31915158896516	3.01497940636521	2.27470643349669	3.41564834032443	0.868810292011496	2.63605054980991	3.40384489755557	2.50184707343181	2.28126247504594	2.59578266984453	2.48771798734099	2.77716706649827	3.16760045552813	2.61408765904395	1.85790207377856	2.59054819122192	2.06793711527876	1.82949600308134	2.56719677050926
391.2636624	-0.75428663447258	-2.17687329575962	2.99723160662139	-0.545552833512343	0.652469351563264	-0.159381838750441	1.5819999055371	-0.798363201044825	0.57932486041444	3.28757705420669	3.13786922765908	-0.76789970224563	-0.31109385733858	-0.810238569747078	3.14189207209488	-0.520947490324657	-0.353879782991356	-0.820665690478542	2.72087761733621	2.41103452079689	1.975526341303	-1.71365274221897	-0.390996153979163	3.4053022632227	3.10448638274388	-0.598305372985077	3.60849578547875	1.80904752873442	3.08354894524364	3.44020928051303	-0.278860179521709	3.17555420527974	0.0157789002332684	3.3106725879338	0.0998587093609089	-0.682038719580035	3.54877193438941	1.66715638807288	-0.854352092590622	2.11658131639988	-0.894726468511299	0.712002696976473	3.33233129655008	0.296117459970944	-1.66240399413829	1.8907897478867	0.521722643720793	-1.21271101356513e-05	2.62820266672831
338.3416895	1.75434761409745	0.918329082574056	2.72994673723073	1.37111343213748	1.32498307804802	0.952138811480605	1.89924115625871	1.35898346571426	2.41765714157232	2.98634822502642	2.55639975077726	0.866371447009087	1.18592986133546	1.19647470956508	3.13986172353366	1.79951227790444	0.976725061951674	1.64192658607087	2.27414324965312	1.96409666770951	1.77207219530468	0.596040665227189	1.96978005321431	2.27787190680707	2.39525717561058	1.08411444355036	2.95134092012514	1.69328750939927	2.68840039294972	2.80051297730299	0.678373705458071	2.8515399224694	0.45896062465102	3.44755014094406	0.793704666672745	1.08859287184025	2.8895591179767	2.20455905537691	0.964667902565346	2.64721011164779	1.53885934542845	1.41611020851586	3.02197811399098	1.58000757926817	3.08923989806057	0.987279494874336	1.27750894040201	1.97891076710261	3.9909668570681
781.5226002	-1.11721967122573	-2.16540121111505	2.00272205385638	-1.52524573436323	-0.930212415470315	-2.01069592732904	-0.164313724825323	-1.39443311078212	-0.988831351792495	2.44855823256589	2.28534947952689	-2.1666486651942	-0.585243792407439	-1.69217376780225	2.13091643068397	-1.56784151154991	-1.70266150625327	-1.57818923793788	1.12658597205408	0.436409084603842	0.00813690126111233	-1.54212280321348	3.4693224494536	0.795727069653363	1.61844329271446	-0.322923837691084	2.03602899258137	-0.287845377911157	1.45859148365416	1.97340566677761	-1.17712285831334	2.4842448682146	0.410415470054659	0.577005402941463	-1.24001344103937	-2.51041428132464	2.11435802789907	1.13324132885091	-0.772700607925779	-0.153404867554366	-1.69869213927777	-0.653917935347362	2.01081107376829	-1.52794666812177	-1.00299764769331	-0.0691530561961748	0.961174246562294	-1.60089567398905	-0.224024703650239
605.4519122	-0.44688058625982	-1.85963931116048	1.96231306618842	-1.46841118161224	0.194010494597793	-0.640822213358478	0.65719773423347	-1.01909632925638	-0.152557789223863	2.54410439772999	2.52099722029018	-2.03023396396603	-0.64123285761405	-1.73935817570079	2.12710471994526	-1.26824444123547	-1.28240506256631	-1.45817991813758	2.08013120048122	2.10136461080933	1.70072419000701	-1.98214808029926	-1.09999183137334	2.80636386529956	2.42993165396961	-1.95023879302383	3.24701635022027	1.01388751204639	2.97296510038047	2.61609032430101	-0.587062691438778	2.40322364922944	-0.492303843627679	2.42176576658643	-0.350988287156907	-1.28702041029219	3.60169355032196	0.666382922344708	-1.39886597640438	1.19541294781785	-1.55226310495683	0.242519616314757	2.2471668898374	-0.480408656938923	-1.66028492923245	1.36471559386758	0.00253931771060145	-0.306864613886287	1.79008065861694
360.3158562	1.19484490189414	0.219422931687919	1.55707925752001	0.850653383712325	0.822274613925197	0.166187080104063	1.31035045471953	0.592653606563829	1.9834130848664	1.97084958698542	1.72194060965522	0.227781484950574	0.631488687128529	0.703617202393449	2.01405085538976	1.15999999470267	0.469665332218025	1.07236313968015	1.26959678382755	1.28748714052831	1.22449064131231	0.0881414880160474	0.913507608980527	1.33936342635438	1.24943246134053	0.50510182551788	1.69222587404822	0.957084409837224	1.76396282337953	1.43682422833671	-0.0400403807677048	1.96699980536622	-0.342516909291657	2.61364927649492	0.234534472759512	0.330506949866969	1.70505109303257	1.42935553310146	0.380588143252931	1.91000689037027	1.08649683932599	0.806127208568149	1.79921726514466	1.23359373111875	1.98984210512001	0.220106906730869	-0.154788664421124	0.744197535447563	3.38646124835362
703.5333607	-0.963344043433811	-10.4323583699553	0.341502855664562	-1.00908345902486	-3.87694377119361	1.69297176841496	1.10072294648975	-2.38583739671633	-0.786273000331745	3.3005149922978	-10.5556634212629	0.305932609712608	-2.60320449934204	-2.18233181033019	-3.64716561361438	3.0564044836772	-1.64237840689251	-10.7323938801966	-2.34679022648333	-2.19500844076262	3.31998419932791	2.65024822771749	0.879360696896729	-10.5070116086046	-0.712966118592053	-1.97065037065778	-10.6315051698801	-0.112974176074006	-2.1908259078126	2.24767340570254	3.37206332821528	-1.44377628435702	-1.75095233394508	2.70412848943078	-10.5397417147978	-0.565813732024663	-10.5436706534231	-1.42768237695388	-0.826086353014096	-2.33591815578906	-1.77319018028393	2.37149930598247	-2.2056962663822	3.60791985908979	-1.91605882241548	3.98049233180274	-1.72022049850001	-10.5251745025537	2.9846675687621
611.5502376	-0.669404727613452	-2.86788951241781	-2.44160142378647	-1.93044874681228	1.76549140278176	-10.5214797555747	-1.05408032029317	-2.22488689510672	-1.83753955138175	2.81176300410104	-2.48772187948405	1.57892310975926	2.23504513926034	-0.604896449965832	3.68237783546037	-2.54693207671132	-2.20436817269654	1.3798288656618	-1.85645614587987	1.92869270044239	0.532985950043351	2.08544902130119	-0.495167551019582	-1.29401906516971	0.688486565833301	-2.16474452392799	1.83903496117601	-10.5184273954237	2.61053854475121	-2.99900063552036	-10.8041100594777	1.80323888313173	1.25039005708154	-2.37651747490649	-1.7225812234849	-2.02509258779003	2.256151035925	0.0734221440978313	2.38046445397768	2.89094853819834	2.73238427274682	-10.3825625840226	-2.21070269143241	1.08916779986773	-2.3843639458118	-1.77014582155337	3.33229709778093	-3.26015023536672	0.307070436813875
750.5005701	-0.248730979485648	-1.86091855613938	0.474526560992064	0.0617149499221394	-0.97735001764382	-1.32175140527699	-0.715036380636924	-0.743179832752762	0.0236667641793247	1.18256331654722	0.785659077050116	-1.01906887557682	-1.54669130809616	-0.75112968855777	0.917655170254163	-0.309324166237719	-1.27604657779323	-0.650656622042492	-0.126310120646616	-0.977965716374744	-0.748053617532799	-1.33191429885218	-0.25440509557648	-0.709796657530285	-0.0957955342577108	-0.887099076782993	0.766717727227164	-1.04468020957216	0.0816155938728773	0.303152041235082	-1.40344674562582	0.954511140291453	-2.03901434232098	-0.225306615902836	-1.0678534953968	-0.746032684394001	0.256597112064552	-0.385632958931396	-1.50209146504902	-0.571807397478597	-1.01603055007824	-0.526155281683444	0.666995076042101	-0.852034380745687	0.299406374374623	-1.268989113736	-10.4843421120849	-0.907605735934958	0.235497307189702
691.5094292	-1.70383735258079	-1.14959595341422	0.237867165373435	-0.676318200392034	-0.979180739300968	-0.753839418505772	-1.72969371021234	-1.92630580876859	-1.94293327990036	1.79203153540102	1.77851657134771	-0.289311810539944	-0.542017413315531	-1.41609331753173	0.462602615146624	-2.33683450553782	-2.6294552023024	-0.0154711989206842	-0.147542793484467	1.06939325602322	0.629469731499999	0.82089672931698	-0.010611021507156	1.92340094636072	1.30844059807299	-2.03942476801144	2.28780611826259	0.0387686494814616	1.7850491025969	1.77719134542179	-0.139688236361607	1.54969611348063	-2.14056525743264	0.503965896787635	-2.44606649563321	-2.16477913915343	2.36165394687992	-0.175700951406039	-0.899199237928455	-0.690077434321871	-0.173253147347488	-1.32897473205814	0.262281176694872	-0.572770940343011	-0.595203696688669	0.332336260976799	0.912830552861955	-1.57373612046157	0.163486817073835
815.5133689	-2.34591186870512	1.4326632605381	1.59417832985028	1.55614726411854	1.36362789082024	1.39950075797918	1.6716059418956	1.53054965352418	1.53273006525016	1.42238306483068	1.00991493142896	1.56979858198606	1.40824845790703	1.53198333781331	1.75169081043779	1.31000574862126	1.83293096203102	1.18094043243238	1.31921930218635	1.20960499517488	1.37443355426026	1.09198369540833	-1.47833563574209	1.67846500716958	1.3199934753013	1.79942460352164	1.4718335133066	1.32410661206107	1.39543694613042	1.38859109835773	1.23293120248865	1.42597468217233	1.61874446876337	1.78971353185157	1.53933374308124	1.57954120126923	1.55421993501206	1.43737970098796	1.51125624474215	1.68233758572566	1.3371174684792	1.57688273435851	1.36340485005195	1.3268727328758	1.14424173578069	1.52646244347513	1.3658179297891	1.18370909106317	1.19416782200462
560.4588859	-1.5715547299126	-2.63283838353882	1.03194465181579	-2.52211285850185	-1.16207506519533	-1.25347301009294	-0.953207974058147	-2.0124085628349	-0.942140825281134	1.32934288268725	1.08104392087447	-2.05902612131309	-2.89015554740688	-3.17770971816064	0.800028329955779	-2.96072032216419	-2.26356808398451	-2.25505680909499	0.641285009916814	1.10091640371985	0.311888634626353	-4.2000620595571	-2.28105077047325	1.66479149474556	1.31925388396206	-3.12066621415106	1.58848348975965	-0.605868889915605	0.799384994693614	1.54959733814115	-1.50933779181832	0.787634218154023	-1.7575125317465	0.956832046205678	-2.00201495180315	-2.51245472345442	0.798403689551595	-0.0424873271072279	-3.09928775112904	-0.0917199844133094	-2.69626074060073	-2.09460472947951	0.843945624481547	-1.30987718326043	-3.47014089410941	0.0808642796318022	-1.17466430075503	-1.7204200213904	0.215889320603214
832.6380033	0.767520896048396	-0.285894313864132	-2.88790012026897	0.733350135069406	-1.54268238091631	-2.06486753805351	-1.97738537869071	1.15852815339852	-2.31996374903738	1.83278685186546	0.0837099534385288	-10.5173090064871	-0.823584387380466	-1.01490176275432	-2.47703450181597	-0.364277087557772	-0.435411259425896	-2.19129438916152	1.83229846777214	-1.70059797135175	-1.35174900469819	1.34434287403641	-1.06200802008037	-2.28435120297992	-0.689904671513787	-1.94651032681211	-2.63191033616056	0.12382155322215	-2.16843230521539	-2.45002979919203	-10.8049824750517	0.264678186463431	-1.66790562903244	-10.4607737581357	-1.56859771465225	-1.85682698880155	-2.86927037636156	-1.20164467758377	-0.928078229903504	-1.62843352234926	-0.665156558425995	0.885505329384115	-0.265303654651142	-0.383226027872421	-1.49532530417184	-0.916063379724928	-2.17034102818677	-2.17280412099268	1.36631132915943
438.6443435	-0.396385482891594	2.39436141693552	0.493838559791488	-2.20805614618632	-1.80211583970649	2.22455630036652	0.851009048981437	-1.65972929944446	-1.42631008991872	2.04293508704731	2.1414279322601	1.24226075542764	-1.60886736217271	-1.87678410158703	-1.50631914209926	2.31141920803185	-1.76806190754657	1.57975781194186	-2.19015343572998	-3.11158128632734	2.46254255931161	0.538755604398844	-0.816869681229521	1.89378366184943	2.33424014938182	-1.50811408291367	2.64557394879956	-2.40561113774615	-2.40754825355723	2.39133368625662	1.85121075234791	-2.25212432538951	-1.69130436396591	2.28018520399691	0.911872152185225	-2.09208580697882	2.30667292429578	-2.22952111000719	-2.31807697718121	-1.61274436906622	-2.56543077102915	2.29094426506846	-2.48691962159993	0.906278897216817	-2.88744574581763	1.40150618255923	-2.47339940301912	1.39600627110355	1.15473277577403
204.0583528	-0.433883576713349	-1.98576823074625	-1.40002005971971	-0.559659360905037	1.08228176451679	0.545706728296532	0.0877646750023473	-0.474189931879817	0.168180565000904	0.638243955379858	-0.208210512740411	-0.13381653205021	-0.262507429531366	-1.44042635473399	1.21656320819243	-3.72645560894362	-1.23562647297164	0.110550533386498	0.822979135604079	1.56659989136243	1.28316624665602	0.261999848579574	0.368420434279606	-2.3345298822256	0.529445701499126	-2.1350663971587	0.357028529984213	1.14669336700754	1.30860155293517	0.317552017296952	-0.353711043447358	1.41209340460237	-0.458959953105357	-3.11973558346198	-0.708032516625961	-0.871236588479807	-0.789244839533046	0.232681992146642	0.259251001978758	0.856144556816854	1.29427608347247	-0.327648293389293	-0.393470542747547	0.884832622719832	-1.56356390569339	-2.97102631594039	-1.15034884706886	-0.715926719445942	-1.08294864719035
210.11299	-0.661165490049187	1.07594558763386	1.14232218620002	1.53717514802406	0.850087656947379	0.699272930125288	1.1012894819038	1.08786967573044	0.827389948982448	0.752734079968787	0.627463234000894	1.10796765898899	1.04279282562893	1.08957455847349	0.914560908267523	0.907223353479928	1.1801016397999	0.580952032051965	0.81172295045752	0.613087030412174	0.393291089122478	0.532833679550876	-1.41290286795468	0.826549013016956	0.448701706855555	1.36862011399711	0.556277362997232	0.691118514954537	0.228486977265238	0.584013261723433	0.508204428378896	0.647279273714934	0.997746726161791	1.05144339057711	0.886498400450884	0.989739377930535	0.814551892383722	0.701443446589865	0.563767070318752	0.530038933808749	0.164240020855964	1.05280678337064	0.935765899334273	0.381020669412562	0.866839298858569	0.932578920098228	0.66590290508007	0.0974848894122058	0.706567940272606
463.2875235	-2.26631501441061	-1.81048613469515	0.443541975980212	-1.32371313740598	-1.07374216326254	-1.74104438228385	-1.10655989984575	-2.1397789328965	-1.60365158095286	0.83164532675705	0.700942393159661	-1.61060670441371	-1.80451802746935	-1.71395144385972	0.437434305956659	-1.783625487286	-1.98175036618714	-2.72596293084567	0.0698517478192855	-0.240624672962262	0.258396683848229	-2.97970370390012	-1.30982826109397	1.27454038536492	0.504957534892695	-1.4189765356361	0.983446843014358	-0.451763309795867	0.546114854466895	1.06331423601401	-1.3584582425257	0.478640863148478	-1.39362873540966	0.511073299560953	-1.29682233953572	-1.88586899981219	0.959415561677519	-0.750259066637357	-1.82560355821908	-0.4257937705727	-3.21061593727178	-1.0116070346663	0.706425597521312	-2.27259142197193	-3.11600493611674	-0.320539890071146	-1.27992732503735	-2.00870458849074	0.0125174486740924
178.1152665	-1.29819579397885	-2.12044117271941	-1.60826545224114	-2.08932532504386	1.06622761277468	-0.834828190290171	-0.343010049474756	-1.12837957485328	-0.334886660716696	0.288644130418733	-0.00772367251321526	-1.12584198506568	-1.75319890276117	-0.41080092519503	0.0344782317158785	-2.73257623597564	-3.65458577338258	-0.644888067574636	0.219114251670279	0.360818335641028	0.715003976886551	-0.644229373947692	-10.0930845935985	-0.476019142655856	-0.258843808712887	-2.46228548068984	-0.787083259798706	0.0831406060523445	0.603302396673758	-0.217606777898157	-0.369995306374109	-0.0295198456554822	-0.687070130767237	-1.22666824605203	-1.68662222042513	-1.04501071275888	-1.40820491242782	-0.270196372897926	-0.136646949386391	-0.112107041209924	0.729819558968563	-0.653110305093207	-0.943217758663373	0.388560999416125	-0.321002122497456	-2.55178558101336	-0.159918812210556	0.0260507371432386	-1.69393099629896
409.3193245	-1.95634932060527	0.373987940524721	0.164938947294594	0.548587891476735	0.261948960251413	0.245789909969579	0.258624294753718	0.735620281118143	0.299524895058857	0.0812664109522085	0.607584314619984	0.743700830832703	0.780081428445913	1.05741149595058	0.23245077420243	0.446332891025541	0.983203409353028	0.562135953564276	0.31731976393502	-0.0724437922895707	0.0792187291784803	0.0484993989987856	-2.36744616439311	0.582737212513557	0.213841630057985	1.18505192025849	0.281631005317164	0.376524066636291	0.422877306995852	0.354680726452873	0.519837802527173	0.380680070964374	0.547373164798495	0.59805115238591	0.520194336249045	0.882858006378843	0.401217529412436	0.515948211709594	0.782377073384497	0.772962347613193	0.286853201332541	0.942644478223455	0.433538548856795	0.495013737899638	0.281843645707271	0.747437122337082	-0.319232236578955	-0.321845850361887	0.082118484695707
725.5247932	-0.00543283821818008	0.184552771736795	1.41727126908583	-1.81672182389062	-2.89544811742512	0.979366281413697	0.151916620885016	-1.46878884516005	-1.72036101873737	0.060496123952344	2.98868672486944	-1.63941139469034	-2.75984907158507	-2.83104984484342	-2.69245985183761	-0.100165068663216	-1.63153140859305	2.34494708068111	-2.10891723304428	-2.52742586617001	-0.186561866047306	1.36669952729987	-0.628273588878622	0.50926056698213	-0.513487665543229	-1.44924739147384	1.16035203397217	-2.3459928739239	-1.96575455072851	-0.389907484121199	1.58165251208092	-0.283488994577267	-2.25713569169324	-0.870713625845665	-1.53792522249366	-1.7125332125364	0.919923502901444	-3.06678959932409	-2.84704175602644	-2.36072070706592	-1.97265882294886	-1.04961536162306	-1.14539171893096	0.477633143425678	-0.984835126195289	1.72823734321523	-2.73106107446571	-1.74519021727925	1.09927508525501
683.531576	-1.94712718071269	0.483651138795098	0.185750799564513	0.583461436855213	0.440309713650917	0.241946482410446	0.0898913401080534	0.613338781304329	0.3210644897256	0.481208023693114	0.962287690138618	1.29369832227219	1.20099314379373	1.52817365112441	-0.424938819473736	0.957608772196076	1.60264683051831	1.14683006344941	0.744842301002327	-0.153252076744231	0.635689235417301	0.656029139987488	-2.32523799909961	1.09834388140683	0.811154176116409	1.73989284865955	1.05951876627481	0.661290239882419	0.620719439140307	0.883519416054668	0.751222692841155	0.607594673265091	1.17518370338166	1.29414269502546	1.26992028802851	1.49808982301235	1.38835343952989	0.875002283060326	1.21762077733001	1.16045383945381	0.307943159756933	1.47432005583498	1.04394046935808	0.928753367127728	-0.642805233531938	1.51016211978618	-0.819153381965242	2.23329578245895	0.830107660964892
751.4536053	1.84596044799828	0.649909942652805	0.235309994565668	2.1063441357648	1.33193165013211	0.607549173755425	0.856910493982445	2.03520207981269	1.73145881944933	0.515093713373437	2.05149229003833	2.37499445447067	1.36316721862968	1.13467522096239	-1.89811203965091	1.12498004698442	2.40670073072815	1.30181620488367	1.16511015740146	0.207718326927687	1.49407496260427	1.15973671038037	-10.0926790237472	1.13445251537921	0.842817665915044	2.27000950635668	0.409880174650953	0.760054076589929	-1.62220621354647	0.449217516550055	0.619488152191092	1.67030327336142	0.0321462061769662	-0.784522521914848	-10.5406860037707	2.61790982073016	0.275128524964702	1.12456701775503	-10.6366287410309	-0.761312603221354	2.65945020941178	1.95227107534479	2.30975125389809	0.89164626876129	0.560960569185996	1.08524733110888	-0.665811186168311	-1.20670997340786	1.25720479758074
751.4558371	2.94604724250522	0.992425422707409	1.12889466277831	2.33103315380846	1.62682178273079	0.186351863072192	0.438308001777404	1.08106141022955	-0.355400576727044	0.146869928618777	1.97883205760693	-10.5166246626519	2.07484724407173	-1.1242301826123	-2.42362551452181	-0.352612530547983	-10.3782261129691	1.25848814315172	-10.4447078928887	-1.23271532886718	-10.7247081563294	1.20376340719112	-10.092544460462	1.65571421928489	0.49366041446172	-10.2408535561507	0.83039152059191	-0.798525470860293	-1.45504239994797	1.11449663965347	1.01081067221995	1.988686943037	0.370968997365546	-0.109522762146421	-0.950519763110211	-10.4457900173948	-1.52276123888271	2.37783623931824	-1.62549289677845	-0.542148761000618	2.65945020941178	-10.3827506557614	3.18892387062746	0.477871242045973	0.560960569185996	1.098518008958	0.261280291547736	-1.20670997340786	0.269208093580067
265.0535319	0.663974553269979	0.644901192294713	0.699344270701292	-0.255555205975188	0.320161739877793	-1.7736533054926	-0.97505298078876	-1.35476793592385	0.376852899199076	-1.03733818505913	1.56718747346975	-0.328988963523701	0.990086488156038	0.166131285473304	-1.69757840772972	-0.857800113890733	0.172342390439303	-1.08521812726826	-2.0343186362278	-1.83475598754306	-1.65309112192216	-0.314054421280186	0.227986790986728	0.207851583814749	-0.678729219202776	-0.466921417503974	-0.279472153111794	-2.04895921196667	-1.8490252781379	-2.01640298817338	1.11586131712435	-1.53340819310727	0.996617950456512	0.253852145767096	0.432960525206974	0.510618072341005	-0.274299649512262	-1.29989484657196	-0.276333014614215	-0.352948891026481	-1.46792208776686	2.11356590036029	-1.08222773575507	-0.728644741581606	-0.70760226655684	-0.940501788349751	0.161403514473692	-1.72959755548857	-1.09000522080063
329.0733377	-0.39390282807506	0.691043770386873	0.106324495759637	-2.04097758186002	-1.47645451186614	-1.32019152879924	-1.73162138777353	-1.09161944174984	-0.661860701046722	-2.04357453286674	1.09832201929756	-2.19965084489287	0.310456197824342	-0.895970056674777	-1.01422220525133	-1.31384120438024	0.474233477511293	-2.53247824750824	-1.10769188848703	-0.870039548261355	-1.27497221404627	-2.49193414854715	0.466708945007525	-0.120893268932377	-1.41497821769195	-0.404006802243996	-1.18705267733009	-1.24405992199737	-1.54716189442408	-1.92897978962379	-1.49404269991498	-0.909942185971889	-0.0893210866941505	-0.306492156657379	-0.217294412137981	0.309816131315028	-1.30583416228092	-1.38194191864621	-1.18789927676034	-1.06508924297521	-1.18331689443012	1.31870027727859	-1.53761104266145	-1.79722390745318	-0.41572940889791	-1.47975619721397	-0.191171151056976	0.54313973541519	-0.929748971701159
760.5818993	0.0361570274072847	-0.822041649288359	-0.615243274255647	-2.6631877882144	-2.48059224957471	-1.68680982311268	0.362559550889873	-1.58847420695583	-1.99401524635367	-0.0734458849248707	0.962454963755604	1.42657782307833	-1.03042387568814	-1.85386673192996	-0.577216062100335	0.478475752661573	0.386721481041784	0.0401169752430217	1.05941322517342	-0.38827584887671	-0.182267583350797	-10.6007705253938	1.80620188027349	1.27380846266542	-0.0461013986984735	-1.27298360674377	0.767436104807329	-1.21622128746499	1.57401348223497	1.09832905829235	-0.891376768021715	0.0899265029116574	-0.995387397500171	1.28290001107873	0.355670354948202	-0.815521474794986	0.399419800263694	0.0487522526387778	-1.23044176367873	0.637210361771501	-1.80791586831775	0.280416129095862	0.281735585086574	-0.640344274095273	-1.19444018452426	-10.4638511509	0.0324289366120336	0.0668664397809042	1.10631984643843
777.5312658	-0.258485513063489	-1.44004686183014	0.551810698317688	-0.964365054975945	-1.32979300318103	-0.849100583374145	-0.710192683389117	-2.02323343293658	-1.53348701410303	-0.884141967682671	1.33828857725167	-1.10001233876245	-1.71427136531024	-0.754611023299091	-1.5225293907408	-0.628478248632709	-1.76310835489785	1.34452155752259	-1.29747780719591	-1.81066854197388	-1.26541221523378	0.454394462839254	0.128372500060125	-0.979104229747543	-0.814080874772555	-0.680917537885614	0.68534867683875	-2.37085774870809	-1.56867803195891	-0.911950692343378	0.707140708593474	-2.14191521809312	-1.97166247480493	-1.11406646376085	-1.5560742108466	-2.03325025042552	-0.64594962303029	-1.2112524844678	-1.12760801090507	-2.12796841626835	-1.1684819674656	-1.31111420679275	-1.54705258558731	-0.245425810099627	-0.680047035358534	0.94320845095009	-0.827529797292232	-1.16559837617598	-1.17693416047996
136.0707373	0.239329633847191	0.388694121671275	0.141674347773629	-0.700774355552481	-2.12963371727558	-2.75140158751301	-2.14296110760807	-1.5576721403383	-0.332153362246689	-2.11283965656559	1.43151737880454	-1.57872808231468	-0.241014711158916	-0.500562971473535	-2.43191751718403	-2.04020180977667	0.444719904361543	-1.61559992727623	-1.60484984107378	-1.90488793947804	-1.09945867844902	-1.42974703485657	-0.103967629983947	-0.648252691178897	-1.77292210131483	-0.402607489947153	-0.907190637842934	-2.38488161675541	-1.12650558201793	-1.93371565084543	-0.803031791356327	-2.28903051781968	0.507177619393572	-0.00231457052921691	-0.044483783704683	0.386275658250335	-1.27477795500388	-1.71064874309589	-0.721673910115056	-1.63639359449236	-1.88916004546	1.65344402883456	-1.76668594238771	-2.19786916887955	-0.520714698523424	-1.852763721156	0.0221581615091058	-0.484220216749156	-2.37401783152497
760.5829757	0.432853135606322	-0.124775786955921	-1.35039923846094	-3.66075560886809	-1.28688318627736	-0.243494664573722	0.356178701064811	-1.07805401076852	-0.612806780799339	-0.597352824316356	2.65200431162892	3.22930945978799	-0.0433425562820702	-0.446905174505677	-0.614490289628121	2.7496329179431	0.822429680413272	2.86355860189254	2.78264107248736	0.17091865606503	-0.240423704214415	2.19261691961369	0.682621863833564	2.32638171794411	0.839233486263113	0.197515310871001	1.54581211899018	-1.30735494465122	2.30214407076335	1.80073213279069	1.7572685329087	-0.142621559073151	-0.610512365394561	2.02887863174359	2.31035073465373	-0.138254594096342	-0.543788629839309	0.131158803479467	-0.325861074376474	2.37822400319812	-1.97405326114249	2.7271862150499	-0.0143911894497979	1.95541916576996	0.196125132895482	3.78757387696006	0.240917061497358	2.75615962584603	2.93697760209576
214.9568231	2.31210304150992	0.7042018296719	0.66954783866103	0.232367047832382	-0.263777679043432	0.279667159699262	0.869716852217703	0.593807011135478	1.07881082883536	0.16137685852426	1.2226874696616	0.173572573436743	0.877226188486336	-0.0475018090299013	0.447230045781438	-0.187466809074119	1.52712223033419	-0.00933630819421616	-0.348919838917084	1.00149014385013	-0.346496859309303	-1.05260416777434	1.05207769567965	0.728383823116566	0.213168057659667	0.774929811418122	1.22273564945118	-0.393788810096487	-0.7646399990467	0.254724752093495	0.246348394981467	-0.762352468550397	-0.382831399859951	0.161406352375762	0.906659182656059	0.478074080655428	-0.0559746619363537	0.419354264159136	0.361495998055727	0.334944041070734	0.0135832287141362	0.976964170137682	-0.3463900179618	0.201516481791959	1.10616570031451	-0.138236643470689	0.660428619155521	-0.107363295022173	0.602032048091807
734.5659504	-0.194551896719515	-1.5540519910857	-3.90111248403592	-10.1314574479305	-2.03416389463663	-2.56716870617061	-3.99400422513534	-0.851173943657429	-1.85942406383298	-2.57134353985422	1.24777066001752	0.455869408415634	-1.41359798203602	-1.96043887278718	-10.0930059096455	0.0379814347979828	-0.519775494766085	1.39084712246688	0.691070435619361	-0.74548316112991	0.035499291643502	1.4652524781896	-0.911784592554236	0.0302599030675985	-1.57269422250161	-0.724006132094893	-1.70826690039464	-2.4763117893181	1.41695696493264	0.224571394462389	0.371333374605936	-0.619476941610497	-1.18492681554111	0.541237707173277	0.399814947223476	-0.839952252678739	-1.89862459535242	-2.0552382092839	-0.673133536021803	-0.797798753479457	-1.1475385859062	0.497348933803424	-2.03740617551402	-2.01302579270174	-1.27903950431868	0.668972819507033	-1.98394332950279	0.962366719051261	0.407642421233964
661.4892848	-0.305898634369917	-2.55623463141368	0.94659597313245	-1.34428980656456	-1.76153968561647	0.675098143313585	-1.79642733920025	-2.70449297411945	-1.62147689213762	-1.87295323387799	1.91358459390687	-1.19272676132766	-2.15348573618587	-1.52141601892202	-2.18774657084848	-1.73519312852905	-1.65657077844824	1.86990523104179	-1.69546144240516	-1.94303211015742	2.06104596087468	-1.43273000216246	0.454505478876394	-1.8007784992142	1.91863693724027	-1.02362653505368	0.507630300729621	-2.18168495316888	-1.59916657178548	-0.266843375281374	-1.91798545201503	-1.8394927201583	-2.01120658077198	-1.86723961871708	-1.52783646814678	-1.64544030582853	2.60506161926825	-2.37085232488112	-1.18369337652766	-1.43815402405254	-1.38572767041447	-1.73567667182813	-1.6172004917106	-2.33873426728612	-1.73164298812013	-0.92445805741248	-2.83379581543295	-2.50704613041317	0.0670596166521715
592.4859699	-2.24459380875401	-1.74583477296774	-3.08592816539932	-10.1315666947428	1.82331027606977	-0.697712645073816	-3.14157051107996	-2.06368087303686	0.055589501480183	1.01626514947751	1.50233581010512	-3.68086032242683	-1.70723246968078	-0.930845778930626	-2.91687566008711	-2.74522632724525	-2.08134716753558	0.496364663641758	1.05523412555999	-0.349414896969977	2.64860076074151	-2.05802447922808	-10.0930933319795	-1.79675881774527	-0.156016120400745	-1.67837784224844	-0.676632824023674	-0.481074679317803	-0.922612468201743	-0.281008492984673	0.574807666036698	-1.792936677227	-0.427288949196226	-0.723241069998185	-1.77973260917553	-1.72083324961971	-3.78998574213769	-0.970646856122471	-1.22295209134452	-1.1816697854662	1.19024558287261	-0.22601554140047	-2.05399312429395	2.14416640428804	-1.57099946027073	-3.50508226471801	-1.16491253181433	-1.90735050882585	-2.37599438537831
1043.74135	-1.8445061794993	0.702403225257058	-1.22930099291261	1.5797944217531	0.45939779527251	-0.790295972941005	0.562414873487945	0.248306861410031	-1.0099893880675	1.57844748494278	1.71166603005124	0.596627758517299	-0.0308718853132994	2.79413202854276	-0.746713979855887	0.315295543643556	0.627371599260545	1.69997105496869	2.10772145527603	-0.801478003935509	-1.28173398774794	0.118649497595866	2.0551818141937	0.444980171460255	0.758362473429424	2.57191113851272	-4.11674397205473	-0.0157377151523228	0.976577630899671	-0.647339809634536	2.24127433782773	2.03407914451024	0.279911846026543	1.89865186557828	1.8288152621594	2.46124996273796	-0.618840337722556	-1.59278055780877	-0.468430740853908	-4.07975092267089	1.51395646617473	2.82919422130865	-0.893794906291316	2.45291763382093	-1.99536193172883	2.54103054456196	-2.20614460737998	-1.66775287570714	1.41164337307138
760.5844672	-0.668220444849817	-1.66901362326844	-1.22676737643061	-1.31163313062583	-2.31611748252921	-1.84554773293093	-1.15044935566094	-0.586448825661746	-0.737859748357682	-2.12496936017922	1.21436071942641	0.884645327882561	-0.108204691931279	-0.736211974925233	-1.47295297256588	1.03022029203068	0.772832093063355	0.972913433260334	2.31867055818724	-0.264482490569636	0.21075513318187	0.397058678406726	0.283527178884663	1.84542176007027	-1.23157157818757	-0.0137461530873324	-1.70807829464864	-2.16597840846983	1.2327257553399	0.637023335363113	0.255383575017062	-0.578253744507474	-1.36223920838212	1.74394231681252	1.46051768335136	-0.49852809502212	-1.11863956121182	-1.75770372085422	-0.426551807361045	-0.166433486751066	-1.42187481228943	0.411341130929266	-0.618272602018886	-1.16881311536234	-0.119577558695463	1.88954824415218	-1.0411050411402	1.36821423460151	2.25094995019905
734.5632227	-1.0179351053149	-2.32724826930137	-3.05347220616201	-3.55314236850394	-2.31413380963319	-2.04327223604197	-2.62489111594066	-1.68680665616873	-1.55452786416304	-1.55846750122728	1.19373379022346	1.15343864827968	-0.758928572738158	-1.20694977771578	-3.76975298455958	0.296841863413579	-0.0363997249563326	1.29541917912942	0.812378327737344	-1.15405656909179	0.703520947163531	1.12861268142194	-0.214515633772573	0.758167187608326	-1.40170326138414	-0.365827689409869	-0.838585113697826	-2.78406889422531	1.39123922930626	0.283867883394164	0.805841578812718	-0.224216232407009	-0.770534512378704	0.803718042702336	0.754873193171868	-0.518204371713798	-1.62717159277761	-1.46691922748757	-0.518621403179939	0.215861982285036	-0.908131057336133	1.47115283090713	-1.48377823495106	-1.02034917567827	-2.22344895222822	1.22354299411458	-1.69863245215462	-0.121790315898478	0.68552674348736
120.0737442	-1.13749436682607	0.505074103958082	0.142521915827011	-0.423643811891022	0.396299990920541	-0.550677317383213	-0.886779559667925	-2.47537099538409	0.778350777669219	-0.608160404034829	1.45855459194624	-0.767862847706805	-0.0419329540041584	-1.01700296690169	-2.04343577947319	-1.94289361723636	0.435432768224839	-0.667324526357362	-1.59023063279143	0.145614498905646	-0.657184334490497	-0.0878980368762239	-0.393801582863192	-0.941453347953241	-0.566214351068853	-1.28046520436428	-0.537669969442684	-2.1187570793211	-1.35364770067872	-1.29929618529005	-0.693784715011537	-0.927689028100673	0.163213113158999	-0.0449741144026792	0.419289718080597	0.581601764734149	-0.601812573509068	-0.263404634117986	-0.325450959659292	0.283674421893958	-2.01239218598555	1.8894156534193	-0.302645001070573	-2.74466257447097	-0.430010074699137	-2.81010880000861	0.160430789410176	0.130305579615184	-2.32186827127173
685.4409763	1.15889602312688	0.728317889211693	-0.417206343693508	-0.127298371612675	0.644481424263201	0.943352794497983	-0.204156678109561	1.40131350712054	-0.369428882157861	0.204812514904706	1.30575008414709	1.06150991505339	0.591344493871754	1.11048087731687	-0.683768341403685	1.36631069546442	0.891661539810599	0.70540355879163	0.695327989135606	0.619476208244294	0.144585917394272	0.176956963710614	0.792185919979859	0.72773595037286	1.3492966267064	1.52148088791844	-0.774927246475164	0.07695496846239	0.647859772278752	0.564920754789965	0.384422628504408	0.526737311077175	0.496452284135563	1.00225604585352	1.09238506235781	1.10229388812871	0.710353607834971	0.121004982142376	0.034646924569838	-0.624506809323021	0.887939145153982	1.36252160439961	0.451541388354103	1.17313860197658	-0.236530118346998	1.02747160621337	-1.89393509491307	-1.46937708734054	1.22181372227415
304.1483961	-1.98005064503217	0.217379439941809	0.111115318513226	-0.631173096282465	-0.630476032998693	-2.48042908085366	-1.63426462883282	-3.36358486649214	0.480454581321222	-2.72782371410103	0.765393371319128	-1.05136186193267	-0.962217490663933	0.0171627381652133	-1.617829323991	-3.11292185462179	-0.289240315600086	-1.80642844444718	-2.6445114622723	-0.79399259666898	-1.24010726987014	-0.372872661689474	-1.20823267321962	-0.917256422712683	-0.701977174997928	-1.01530423060668	0.182509763590364	-3.02433617641162	-2.21826323391261	-2.67154119857536	0.925431234742351	-2.92114561085583	0.389115618979059	-0.598923522578183	-0.0862588108715165	0.321287433784784	-0.463038225715053	-0.7397674288044	0.194896450834056	-0.303258482562303	-3.31355343398982	1.67450748387988	-0.882377472412333	-2.12109762623456	-0.593110531595851	-2.36546544282169	0.118597115141005	0.460309707044987	-1.45260334229605
374.1612471	-0.148372704180273	0.834429030455963	0.0865529658119719	0.214235930749187	-0.155810968927437	-0.487760049051051	-0.939191168958091	-1.65951359509226	0.286157104907677	-0.918209353199954	1.14005768130356	0.290558205063773	-0.522161044698599	-0.823287529716804	-0.813912301435172	-1.32321788831374	0.39189672913008	-1.73465451054984	-1.31082407776099	-1.08320143676395	-0.813589850732166	-0.87823590369897	-0.63613947865416	-1.27177114396154	-0.758390671722349	-0.430504435198429	0.42880267817314	-1.44996088801739	-0.527848069933013	-1.55642611593835	0.286802433519842	-1.03180948340181	-0.0989907543938617	0.0107673933416539	-0.824154180261003	-0.396680551798994	-0.024490410224681	-0.101172907016757	-0.453838606808748	0.353641097096272	-1.85456591064545	1.56176232285832	-0.316507545092552	-1.0274822218284	0.0811644622606096	-1.12096320385008	0.324291246956939	-0.500676780626135	-0.69830305132197
619.5054637	0.117701798027998	-0.727459460558705	-2.11603803672211	-1.48242716396204	-0.649897354997359	-1.12153972753691	-0.892068680792637	-0.75086793976106	-0.759671940776308	-0.543240635160174	1.19176907938984	-1.55112285534612	-1.69422375918552	-1.54991237638332	-1.15852453556042	-0.217146671062009	0.281669328700664	-1.50672381223189	-1.39960502877664	-0.570598885886413	-0.111016530944607	-0.401850101705964	-0.0915126170772762	-1.06507157358002	-0.884318754008389	-0.227472835562802	-1.51324316257978	-0.649379427505195	-1.60785133846431	-1.00784114421798	0.984907628977361	0.0161945613175511	-1.01819683202665	0.150791011936777	0.617195164650356	-0.167901343355611	-1.5233836760816	-1.5145282161744	-0.231716724493651	-1.57527295789339	-0.605396693905274	0.321581681889292	-1.28984899686653	-0.592692056659661	-1.33952153839886	1.87095719272266	-0.780000950839909	-0.530195147898212	-0.024516622670987
760.5839929	-0.409903091215877	-1.74160466274766	-3.58951128208528	-2.18486231434614	-2.38372724766124	-1.46035112423628	-3.00586328861776	-0.963813997944655	-0.791647114940837	-1.41231352131678	1.0691285938644	0.671105094240488	-0.209264952654845	-0.59281686134406	-3.18492517345339	2.30737744327039	0.372690539019171	1.71564137442703	1.83045938653077	-0.171955354615843	0.34417384851789	-0.85571114639993	-0.250203231739125	1.48200423815958	-1.52046292742021	-0.0573795736269016	-0.590114894445088	-1.61901496729137	1.90649023228741	0.430200609203791	0.426302964319907	-0.113976471362077	-0.833774471708063	0.880077673645117	2.05255177616914	0.0861653026110698	-1.32365932569402	-1.23609376506664	-0.150164509718833	-0.352829472970733	-0.963097819038872	-0.228839964681789	-0.379193215918368	-1.24189022400514	-1.01157027754589	2.25995370116576	-1.22457920851202	1.13968560892846	1.8711437710268
219.0302581	0.59727844546156	-0.980202582121777	-0.191795360301363	0.0275514435750601	-1.87046683541242	-1.20014123536696	-1.10369966839032	-0.390367523880469	0.699851398968104	-1.88969189708038	1.8806296755891	-1.28418564167448	-0.0133711412241624	0.558248630425593	-0.540421212898964	-1.14968485039088	-0.0374406536895897	-1.28299067132881	-1.59398846406228	-1.39096209864354	-2.05155848833827	0.239150211469809	0.49014794511104	-0.723649106891916	-0.999625900524943	-0.450212291608645	-0.569989352949776	-1.30192956727073	-1.87645822848286	-0.986030690601538	0.996154358046486	-0.531698984673293	0.952653678097713	0.173149904679624	0.780390370553866	0.671546045004982	-1.26592885949703	-0.521644634388725	0.888517349606953	-0.444993615730654	-0.955135751912511	2.70797428626402	-1.01076933392497	-1.06876389978594	-0.430894320015039	-0.767674953200039	-0.2009889282171	0.780329935417425	-1.11275400147576
703.4673311	-1.53388656948823	0.179176554028217	0.540589200961936	-1.66433078987339	-2.76059956587331	0.704814130112425	0.689889348502881	-1.49195987361823	-0.0227146857212777	0.248890209405721	0.829576327999028	0.344322133066976	-2.66511568212117	-1.2765037514965	-1.88374654851471	1.48719953550108	-0.918694553341156	-0.126250217798358	-2.38006462017724	-1.2275878330727	0.239973256264861	1.51255211547488	0.429106947062341	1.28044202158439	0.428904436036666	-1.96967216588084	-0.805259147584874	0.25896583257807	-1.77982737167688	1.62696088521964	-0.67082498631817	-0.605331859769109	-1.40554212658793	-1.19375166148793	-0.31076281126351	-0.141029754333022	-1.22017741226219	-1.09659539385606	-0.671261192843035	-1.95681381392601	-0.914342923232851	-0.80301740166446	-1.50003686067439	-0.805998573958567	-2.45604442293455	-0.670143903929141	-1.72048713633958	-0.633921982549053	0.406012957805487
1043.744021	-0.106479917532051	-0.590430983063991	-0.655212724069356	0.425609518121975	-1.113864137339	-0.0600226987069554	-0.284313050282897	0.248306861410031	-0.542831585026699	0.934270795027075	0.188369998676157	2.06022722095731	-0.981029943433626	2.94803072232881	-0.317588701141249	0.315295543643556	2.26389580447464	1.40331908207579	1.37411124208183	-0.329373978760156	-1.12154454568548	0.218559498922467	2.17487073904143	-0.2354109435064	0.758362473429424	2.21949887956406	-4.04995494715618	0.261857275456395	1.72315011929049	-1.18587689908572	1.9953249646639	1.84974777129438	-1.89501189448705	1.89865186557828	2.01253970456446	0.586123032339541	-1.51412330533118	-1.10278592377958	-0.233577535624256	-3.70015082514652	1.72610620030626	2.82919422130865	-0.751698586458483	1.99828476722719	-1.96193658191187	2.4009044945157	-2.20614460737998	-1.66775287570714	1.87276196194476
782.5646254	-0.679707338916652	-1.22404072882012	-3.12864935030939	-0.858910326594739	-1.88460526067616	-1.11348078021597	0.110056529070102	-0.269470457107964	-1.01483293245291	-1.32953620171973	0.191295271960252	2.52571251764431	-0.719462581038117	-0.922854564352404	-2.44600912118634	0.643657910629024	0.123678081325625	1.16528442568397	2.32427624773733	-0.1728424366935	0.232443296819001	-0.0853177129947387	-0.497985937034267	0.698359258213811	0.0244375342000076	-0.0800805383240011	0.0449413030320009	-1.63439474765328	2.43063452630081	0.622481455490382	0.585605138323658	-0.983696168953152	-0.797221629094123	0.838121890504873	1.12704178205659	-0.44379450860492	-1.3683187849477	-0.390538427451551	-0.6535368214568	1.63789711804464	-0.47976357199993	1.0238233810445	-0.443255357998353	0.399785928331665	-0.202469775270616	1.4308741529958	0.713489175385746	1.74319792052771	0.776922771188408
725.4112585	1.94426023438296	0.0350503185430018	-0.976664042027073	-1.35398941524366	-2.47452184023295	0.0352475267245147	-0.585866075263253	-1.08922582315176	1.06664227356586	0.853413258570148	-10.5566882095607	1.20463073462966	1.5136652545026	1.53688123179524	-2.77659618615668	0.855932887496129	1.56783975145061	-0.458774682405144	-3.9426026873862	-1.4561884633759	0.443718280491305	0.403689685095399	0.852738975871601	-0.480454333273792	-1.59287025358223	1.82994418614082	0.202846971161872	-0.804549796582277	-1.46512662947308	-0.901442627248302	1.26705721831858	1.46766086006829	1.15630369938738	1.53117865402204	1.57140020627744	0.569137039530363	-0.169122982575105	-1.21587129008678	-1.64706422083467	1.02275339167458	-0.178872034042927	0.14067863842337	0.416845447790088	-0.0412942524348967	1.29623069160525	0.704086393121903	0.940326404629364	0.913278862747125	0.827353302595114
438.5835519	-1.0127559897114	-0.621895059497977	-0.419874487543954	-2.0027376880819	-2.96576622365802	0.65245220541658	-3.08524371194096	-2.24098899525674	-2.18077263386338	0.102422704036156	0.509734774321775	2.0937512331963	-2.12249706105348	-1.46578356768114	-2.78267420088667	1.63401355657907	-2.23903155384662	2.45852968323796	-2.57785915289582	-2.40278768535648	0.879199614080154	0.347527218578813	-0.795769491637252	0.550931578003551	1.86567120576813	-1.73254061233162	2.29664890607382	-3.45508462440056	-2.25059298861212	2.2774507499935	2.34164395134511	-2.55932942445537	-2.35340047775267	1.75233177191023	1.49239341795695	-3.3408072587732	2.46511788930723	-3.16670850378668	-2.92493787693149	-2.94175303566817	-2.43827345069983	1.72692186209978	-2.1662270209716	1.11062324067834	-2.65509728911211	1.66990268497524	-3.03095155707688	-1.10017068506147	1.34406568258628
410.4780846	-9.97553248365166	-3.64431543116615	-10.3474421697407	-3.67243156035905	-10.3437254970376	-10.5221204897489	0.322746043467415	-10.3434991019629	-10.4062729417439	1.26588468137932	-10.5569258093859	2.19123953549338	1.4747767777933	1.69264697521965	1.25704575123286	1.60322906436078	1.84448700278585	1.26531220685958	0.964896492292675	0.459052884082427	-0.366981617016773	0.689055396886779	-10.0929971228974	-10.5082739967277	0.668530383787905	1.70828259883064	1.80477405779064	-0.806429691335657	1.82542551089131	1.39723303230332	1.28356465652935	-2.80443212720766	0.848338809430583	1.68765302193385	1.8610160716825	-10.4462426798302	1.65357226576783	1.40043670831198	1.67375864814401	1.94484350819213	0.956595041732538	0.0434544889440733	1.72446106708103	1.44284365698783	-0.396974603361185	1.19615101029798	0.969683614752267	-3.23891583144766	1.48040427327163
616.0339647	-1.1842152490125	-3.7544090928307	-4.07338291998956	-10.1307233775361	-3.98393618342374	-3.92338538720526	-3.06871024629447	-2.80403924873177	-2.64055942724792	-10.4999742202863	-2.94053378605066	-3.3245071052367	4.00381454028816	-2.92774490171231	-3.56688454560389	-3.49847883426734	-1.95015826592092	-4.26970572790808	-2.92031085867776	-3.83635653405834	-4.10531305231538	-4.00138137351538	-1.5809557842153	-3.24768202759797	-3.82250658499647	5.38764213919703	-3.89913500295375	-4.14317440317199	-4.02795198838582	-3.51149536546336	-4.05970718362677	-3.40536814238584	-3.299152093564	-3.65126567932457	2.93365354687737	-3.6481257762223	-3.16714284977784	-2.86972428008879	-2.60562936070294	-2.49665021960415	-2.70068362470484	-3.24221627037272	-3.18918730651879	-3.45634041742233	-2.55783785613377	-3.62900048058844	-3.18311374890031	-1.79264998256441	-3.94060594353689
522.2840426	-0.322450217646105	-0.727898373563709	-1.39986117047404	-1.55880263857961	-1.84831685848372	-1.82215185196441	-1.70787163124813	-2.18915525787204	-2.42507236538525	-1.00355129717282	-0.990642139159471	-1.35512512756455	2.55118541452454	-1.66219762141188	-1.9731477497016	1.5304117923121	3.14012262928377	-1.76244432917073	-2.0313958740334	-2.4290147115153	-2.06790213648208	-1.51090918164841	-0.11487635868073	-1.25879778095455	-1.90813646224117	2.14314011896626	-1.68465302624522	-1.73027798714235	-2.85095762302928	-2.34671680338066	-0.983068660369867	-2.86371719979887	-1.62040875440334	-0.691893304744843	1.47461037357399	-0.932720667253751	-1.23619171905408	-2.95086395670949	-2.3754431184907	-1.23833884489932	-1.42783470086988	0.261405748963766	-0.0120216941561448	-1.99980119519774	-0.10111777544785	-1.57409128985388	-1.7099227928913	2.14990460897223	-0.937552846240202
466.4073126	4.15287099506296	-1.19628297774856	-1.3986179889463	-10.1307497700314	-1.38261261510374	-0.976065514130838	-1.11017522293254	4.11194532312254	3.92491668377266	-1.53396149424717	-1.36766935207373	-0.589629936153647	2.9522228145709	3.0520061565457	-0.810318296585237	-1.52428057799534	3.71002079006571	-1.03352346235908	-1.50899339151514	-10.3678208204425	-2.88929457294674	-2.62604422179487	4.12221834099571	-1.79396705185881	-2.36891282010662	3.07497055288901	-1.39077100592058	3.57073299426654	3.33856795421007	-1.8403961763012	-2.42932862099066	3.91104849917393	3.30713869156973	-1.01819513144629	-1.16403694143321	3.759751523304	4.03067155623956	3.65621019144292	3.55588859072248	-1.77221949362487	3.27854693682786	-0.721588058789205	3.286939877202	-0.889712212589354	-10.4067296829651	-1.03513947990313	-0.543850639005017	-1.84543147972268	-1.00870840297806
414.0559972	-0.446112425652114	-0.8330602068584	-1.70443616034468	-1.15418962058043	-0.944772532782627	-1.57700263123971	-2.22026697301347	-2.63457317410258	-2.02068046518128	-1.40908049537235	-0.936072657702711	-1.44782374215252	1.39367948209745	-1.6939329945184	-0.972183972649892	-1.69956771290352	1.60876472593607	-2.59986057198395	-1.66169102370156	-2.23048009644736	-1.99907944374827	-2.45978697604883	0.280059490791938	-2.49265904986658	-2.88844910448038	1.22179160565593	-2.26451930707674	-2.24201101401408	-1.92769438350884	-3.08167653298578	-2.70292288359691	-2.92274084356715	-1.89365205207862	-1.78296231341767	1.03200061084287	-1.97823140557262	-1.22592065067376	-2.62993203831038	-1.56553502930217	-1.46913516153828	-1.65611094349396	-0.239445713318489	-1.76448682483808	-1.58897315075734	-1.04575643568861	-1.81171605347676	-1.00978797567861	-0.647559388308277	-1.17766451072257
471.1255446	-0.960101619431741	-1.38546950899942	-1.62946042971116	-2.15827042158407	-2.62935681370008	-2.14644704133946	-2.24598182955492	-1.43049351145227	-1.70996646892634	-2.70237068974125	-1.98106625951998	-1.51036852525502	1.2536973533368	-1.84957999561346	-1.84226049375912	-1.3487770453866	1.57238697883393	-2.19242649664124	-1.7951338406381	-1.65368276285538	-1.42170857846062	-2.24872496042216	-0.108230295689506	-0.88111535274442	-2.81388077858251	-0.188158563146995	-2.33555344075698	-2.91694968977223	-2.59471627376915	-2.35707405162252	-2.47406779594231	-1.79565224271814	-1.86147754265658	-1.39370229285912	1.83418167244466	-1.00062942100552	-1.82849066849025	-3.24692108122967	-2.27580611900593	-1.45530434763752	-2.25856773489792	-0.536531774622208	-1.99238683415308	-1.58959116378595	-1.64653998463181	-1.37751739667603	-1.08346240928621	-0.0810487377924307	-2.39232295298851
750.4418653	3.26850767291674	2.0347604643234	0.810399696708524	1.92897633153694	1.84009904832876	0.603387418210222	0.789440034745603	3.15757930931345	1.69097110640715	1.40102159046939	0.781382681982329	-10.5163475060488	3.30233441952718	-10.4275078288213	-2.185082365224	1.7824343118996	-10.377948956366	-1.93098302723633	-10.4444307362856	0.446561015662047	0.505691242728346	1.82668599593571	-10.0922673038589	2.70517586562133	1.85479840073597	-10.2405763995476	-0.273947431424652	2.03179849904924	-0.530268028831793	2.24810737387428	-0.470195683694875	0.971865097385784	1.25858853139763	0.44199579125902	-10.5402742838824	-10.4455128607917	-1.71613343071932	3.55000144880008	-10.6362170211426	-0.0639682242202397	3.85572641927918	-0.0516554377747536	3.4239586139125	1.08413907317599	1.24908497659278	0.2372596907061	0.677803770302518	-2.4851755498829	0.724303624008634
1156.939639	2.55506466417624	0.627298736321574	-2.4400000437622	0.549508057704646	0.48925167075838	0.19132677595516	0.598425234142615	1.81806806076108	-2.49243842059563	0.489389115847276	0.980094301099296	-0.160768423940256	2.13821210765183	1.11101644188062	-2.40066768693795	1.10134467638387	0.732379980645907	-1.6326216926068	-0.349674855079183	1.27095586249949	-2.48371805798212	0.343364733815074	1.86342255110115	0.888242322655062	-0.0186289296005562	1.44898732779006	-2.8068963563121	1.79895295083534	0.597442607768452	0.651480705591535	-2.16907300301782	2.24242471851631	1.84091375632113	-0.446678291871786	-0.483705153755057	1.08221187588789	-2.7112515379339	1.60103503086382	-2.23744333115828	-2.30983389367231	1.1969352007555	-0.701811118409896	1.93231979754274	-1.10594496253189	-2.40736775700536	-0.859655534942165	-2.37109238036945	-2.07824405485281	0.163269705702181
364.1476977	-1.23075417269141	-1.65652345972159	-1.41632923945875	-1.8402675073276	-0.940955461971416	-1.41039345657912	-1.38489772464268	-2.22204033116824	0.572198332242873	-1.81336156663006	0.386731219435026	-1.63876954861778	1.45532161190136	-2.70312102190327	-1.38778868953428	-1.10225341857758	0.40645453750826	-3.33124519011571	-1.47222309651126	-3.07689468388178	-2.37998439772627	-1.01862217311121	-0.1994491130011	-1.65579911764035	-1.60342734163506	1.05906206674967	-1.55676695911147	-2.05754010512637	-3.05055818980083	-2.08161725129994	-1.63105986196541	-2.06375585115821	0.261252122086827	-1.12112357011371	1.61734227961205	-0.784683258160168	-1.11047744423963	-2.03196005232431	-1.35737837888767	-1.55212826763028	-2.49567659047874	0.436132120157724	-0.897445647769771	-1.49626266496369	-0.877084145947149	-2.19540867675624	-0.831635159672055	0.536298866759202	-0.753798269953855
131.0026357	-9.97551055882922	0.298755251415221	0.61266971113627	1.04732892984027	-0.0278147012111418	0.179892642928305	0.590732476327066	0.648663697935424	0.0678314048830106	0.0717361291475491	0.0732920657889409	0.559677915447478	0.316153384803197	0.773493478640047	0.340987814519361	0.472949971661638	0.899658428735764	0.159802759426315	0.264125655660427	0.372199037302614	-0.0819137126054859	0.131285855165165	-2.23268869709691	0.514568496708627	0.155354873883656	1.06307302505374	0.283671461973016	0.1515505811903	-0.0111143975683596	0.0582685795581206	-0.956519756638652	0.0534209512289756	0.650854625537168	0.605379636938261	0.54550444097932	0.536787424302199	0.48176508498354	0.380070784156102	0.502377278053812	0.535080066421713	-0.090062077610094	0.54841179032298	0.250226745764717	0.241119936046001	0.180909100936644	0.550354864165428	0.187168187460493	-0.108667183358298	0.220333265342459
709.4149002	4.08994198518007	0.642709896110713	-0.35097417673726	1.62673565076862	0.47747360942145	0.840925423418387	0.181622389242841	1.04741473228767	0.524433475830614	0.87745309997535	0.242033256020799	-0.517957638837361	2.60100893664275	-0.0316398074923931	-0.0533123066275216	1.1693671797515	-10.37838463878	-2.71059319664833	0.435550671096806	0.311647884170689	-10.7248666821404	1.30372854148856	-10.092702986273	0.915308243768727	1.1623990600879	-10.2410120819616	-1.00414833189198	0.466785801024262	-1.65700390217807	1.217091622543	-1.88225413795268	1.93313429256132	0.343972233037501	-0.688657987538878	-0.236820608256689	-10.4459485432058	-1.89171040743433	2.87620975408909	-10.6366527035567	-2.02678394333812	2.9869589440894	0.461338343343465	2.81337180794306	0.0700206259271425	0.837025003942813	-10.4636497258582	-0.2098227805314	-2.01660571068825	1.49733985964561
263.0693404	1.09900002762724	-0.326493539293839	0.41015381566676	0.436713919389728	2.22919707142031	1.28862470573296	1.07993765185234	-0.657181333244932	2.21676137786784	1.46293941119732	2.19793129515498	0.944595279706562	1.26146824780135	1.13424838772776	0.255942881019781	-0.107287059172489	2.04694739414673	0.959663432245982	0.539341829789668	2.13787693043888	-1.49891652309475	2.25882887097429	1.81851246336272	-0.0951726978606757	1.78237854770742	0.915902195775224	1.85891288411968	-0.717314518942906	0.581323121121738	1.38962432536631	1.65705338889827	0.787182111612163	1.72136682288117	-0.194249238120333	1.75820499606137	0.528509287360846	0.226873623850741	1.58231877977432	1.80605200312773	2.39202723186447	-0.144330652627595	1.94206632630267	2.14713936973935	-1.06241259714034	-0.403364856420485	0.634083687853876	1.22851808078446	1.45462942640129	-0.172597801694623
466.4205675	5.40276735305349	0.773115771775711	0.736678384305833	2.81051495786252	0.63962818154053	0.968843127409615	1.39521762921467	3.70254178240633	3.97316953903924	0.243421793286352	-0.0383189726243867	1.05415431598405	0.481224284674296	1.90430843431354	1.1657161089915	1.0271313233622	1.9761363746057	0.764941919642247	1.03084923779346	3.77523513898218	0.229767460740923	0.481545424781748	3.58269114122832	1.14630325839153	0.380718659750125	1.28533541238141	1.29667628711215	1.68983575745424	1.86766943732036	1.04102885917357	0.936856272962666	2.85890286954311	2.80624176427358	1.50492469248263	1.64926099498321	2.21259185024972	2.48162958677587	3.02209010382421	2.00353239009707	2.07749383450163	3.26063293960592	1.493257374008	1.7535838866665	1.22763837761261	3.77717410238611	1.40837017658343	2.75354809986167	1.863771964	1.17713627947434
779.4836817	2.21311042765814	-2.31990842591121	-0.654823824845431	0.546073808858743	-1.16806251476056	-1.58886465338129	-1.99920045678144	-10.3431907539745	-10.4059645937556	-1.90388052725793	-0.797240225343446	-1.14155186401298	0.326343256175855	2.36824194028969	-1.39951241646706	-1.16967478746085	2.89374357704912	-0.31546690405119	-1.33927893623595	-0.705229128099864	-0.508294659822905	-0.376397454044286	3.91794829621332	-1.59380110462516	-1.50040427742891	-0.967804334019618	-0.119503481437704	-10.5187597816096	2.46730653122915	-1.62091338263494	-1.33689410705558	-10.4290754614589	-10.1463197093376	-1.82217571029427	-1.80146346888598	2.26469116597726	3.8614448695372	-0.530454445530712	2.24669221904494	-2.44231580584429	-10.4785485475703	-2.47668816440964	-10.5458398173055	-1.85784279974952	1.85174810365378	0.27179366608649	-0.485811712320762	-0.148629281389681	-1.90849815247638
750.4578452	3.67507346092184	1.78971854639809	1.50942576099557	2.15306915915496	0.733843478712798	1.44478336879564	1.8001583307069	2.40519666990094	1.99435012409754	1.36140162909486	1.12444878854398	3.56147880210411	1.03055957058061	2.93898594321524	-1.72595506129029	1.6126091616981	3.84696621784303	-0.42456892454989	1.09698701347572	1.25581242248232	1.63159914290492	1.57236773643344	5.42109995444774	0.610216519432946	0.416156115643506	3.92183947544207	-0.23817016521844	0.608251713826945	-1.63309659994924	0.937953131338226	2.30723671041908	1.96717799690509	0.780566776732769	2.9602674154108	2.24069323000767	2.22705627819072	-1.10513869913231	1.70347992013579	3.41645636277921	-1.29615409659858	-10.4783049291599	1.59680372773992	1.00577426627733	0.569936823421763	-0.817311555763846	2.17466013411042	0.230506620218152	-1.32707115979483	1.42550876579326
133.9793192	3.80297950539721	1.77579174209685	1.26809162907696	1.60087330577896	0.894668248652362	-0.246912076198942	0.754483758277624	1.73259039028782	0.779492231368875	0.630963128696516	-0.712437445927891	0.493721033014172	0.8230021855342	1.17824719977858	0.973650150409796	0.491087172228548	1.3676378146673	1.22699618415669	1.57705735160886	1.13619170012886	0.263883380686972	-0.0708896487482384	2.88635117459163	0.596288081615581	0.711755570954965	1.56373314428178	-0.26575567743232	1.17327644804	0.596171305754911	0.517804440519685	0.957664909797167	-0.795371937093854	0.738003356536931	0.902802846988491	1.26958472196558	0.548034278684018	1.1308343920204	0.706693533039662	0.887175800904918	0.868238899351184	0.778794086754168	1.74749456006974	0.908514942047622	0.637503700112452	0.869551684408728	2.51734091258335	1.41598144797269	0.897708962069634	1.23977225255562
680.5460586	-1.93515632054336	2.87965204237281	3.0952539403175	3.34186279300834	2.5544537387381	2.67593103737066	2.99666106175775	2.79045951491422	2.71400917338321	2.94074789096825	3.33463382271163	3.08642600489204	2.94312020794061	3.16282238153659	2.56262658651754	2.82386176728836	3.25351311741453	2.70882720310798	2.7395857951345	2.59867157286809	2.46967311735287	2.45757658829856	-2.13850958970272	3.03903976687414	2.55323779939943	3.34235464352665	2.76151121598572	2.7327750369354	2.36535364301321	2.61151394490026	2.51130687372518	3.22515524592437	3.04539796061727	3.1562329815127	3.00645683422587	3.12628182773341	3.08362069725249	2.77513105317371	2.84783654183746	2.9017403485477	2.36934170493077	3.12590333806684	2.80779608232688	2.67743363816557	2.05752339982924	3.0724397126	1.92049195820019	1.48934895125637	2.52931473706867
611.5130573	-0.906105947525274	-2.18285614606441	-2.70365080135963	-1.34855322016715	-1.83526586112994	-1.80159065275375	-1.2883997203141	-2.58768042292492	-1.29666454876721	-10.500184511759	-2.38291102626786	-1.96797965975559	-10.4967546617139	-2.71609713240952	4.27678348376116	-1.37058914617134	-2.10564853785026	-1.72624491188256	-2.47997262181076	-1.60864265118109	-2.78699982085092	1.15567932494445	0.0560781951052274	-1.94347628171158	-2.70031165719695	-1.88116992265721	-0.119152459118293	2.99760650361239	3.26280944817343	-2.1537467086864	-2.53345849791122	-2.02987789402532	-2.51094718248696	-1.96339712251514	-2.02100779317551	-2.67128423389695	2.65816570777077	-2.37438817464668	3.28801176540458	3.49575612721969	2.7291149606446	-2.3549707721703	-2.19524396744312	-2.09219827319282	-2.39541197626953	-1.44333467719149	-10.4838303344243	-3.98969010235635	-2.3416952109719
959.9656927	3.43015870236919	1.83538682292769	2.2357485302914	3.65144392137566	2.086495372432	1.81090584926337	2.23140526287793	2.42542410912986	2.01150583377458	1.37325912978576	0.494739596965399	0.501048273002757	0.965286626735869	-0.351863778413929	3.83292573788781	1.73164390499271	1.11998326695868	-0.725270917981874	0.935974564939345	3.19547155580194	1.56269998668274	1.15441249525329	1.61567528535314	0.554615008858132	0.727870584842933	0.451182124712933	0.104058478938377	1.28797293025216	-1.06433917748959	0.375784385340785	-0.155949558057047	0.696504778023947	0.320071151692597	0.948743743538001	-0.761245207195172	0.460879196499619	0.00178781888252644	0.987326342664115	0.0749367831383001	0.531799916976746	0.48532395206076	-10.3826013095531	0.736972302057076	0.191170365888183	-0.727453046267948	-0.138449310749587	-0.0605768036473258	-0.607547422474093	-0.0516611662021162
597.4982427	-1.34761588639554	-0.487785015521023	-1.53729728987471	-1.89579635618591	0.0256517013414896	-1.38192317985272	-10.3336984991216	-3.2414923518311	-0.910001954227718	0.112483199360893	-4.11625243153083	0.25270582158168	0.103378282821748	-0.815597040771815	3.92781865033588	-1.96661460919475	-10.3786151655514	-0.206859148601255	-1.26637167846119	-10.3684779262188	-1.09355389356636	0.386331318919888	-1.57313678428505	-2.06071528231523	-1.85581158523547	-1.6708242765756	-0.267537597402937	0.502381999137885	1.18075012925957	-1.44953309469898	-1.56552141300177	-0.145495578608429	-0.435611184217565	-2.46670927575548	-3.53706030266804	-3.64916434404354	-0.722142454765404	0.856342676431845	0.801169985446679	1.10492305236285	0.24377950762311	-1.8332219999041	-0.657398576067999	-1.48206993475394	2.75055865476551	-2.94517045209149	1.41800054032949	-2.01536437806814	-3.04220536507162
386.4369948	-1.5413583015222	-2.69103817794145	-2.40613168791297	-10.1314650245849	-10.3437200359617	-2.76213439268838	-2.22156321099851	-3.57837313175632	-0.266763029860588	0.15316006983945	-10.55692034831	-3.82647904523679	-3.69145165449713	-3.73996421327257	2.24460587087652	-1.9769634560127	-3.23669213992665	-3.24524325213325	-3.09763585431432	-3.95465318506439	-2.92801408881482	-2.97642070620401	-1.66730269146584	-2.94561280420117	-3.71878822287794	-10.2413007575102	-1.03969292894776	-1.08214559772504	-2.87912495967226	-10.629120549145	-1.98134210967936	-2.94290599473756	-4.1622408649538	-3.58736577486677	-2.33640560167846	-3.54229152458103	-3.9667793784735	-4.09191002512792	-1.52376884834367	-2.39179307095539	0.857708046081838	-3.80501347751197	-3.13458422101692	-2.97411974055027	-3.63389761936481	-1.05356434876514	-3.71786631952973	-3.15226981913009	1.94114623488515
679.5305918	-0.0861262148236897	-0.916017073296031	-2.45648483916826	-0.328818761131549	1.13082205835106	0.605025193616324	-0.64893143052449	1.28327223805889	-0.259567936932566	0.354084225640644	0.113594045197775	-0.519631257157791	-0.645215911618582	-0.97277874263558	1.83989133738048	-2.98161314888875	-2.0895942741779	0.196281741461421	0.601441151011548	3.33413857434859	1.96237837724782	-1.25792312704539	0.111466592404978	-1.31142456355856	1.0493162149386	-1.54539721634925	0.257489074088449	0.611182724311293	1.03547861713008	0.612643277654536	-2.2737448300849	0.59044903540174	-2.05337277729114	-2.921570221131	-2.27183499970951	-0.75174019167021	-1.06943286719163	0.425093055013424	0.315616583237423	1.02749100077111	1.13966161371025	-1.78826534736985	-0.855473156643528	-0.542209600203988	-0.326972274277312	-1.26391704076449	1.16112166980277	-0.775707576076817	-1.9821976010218
167.0359375	-0.65723328073542	-2.54295472465885	0.708539065405125	-2.13893334035212	-1.98559342432737	-2.33388532181294	-1.92424282655754	-2.6270791527019	-2.38862161002713	0.5248171294178	0.331817023025526	-2.10152443706219	-1.85614398204976	-1.76812935974196	0.96700337903075	-2.30552063031563	-2.08082845596832	-2.67292784903965	-0.548086615324603	-1.9970840144451	-1.7970982112053	-2.61024474647201	-0.466476301163574	-1.14849559665729	0.536843951419296	-1.54753070733664	1.01534652888668	-2.30495941145683	0.419500811620248	0.956227069394506	-2.40437728011235	0.541507424266955	-2.37067880926122	-1.95262380799812	-1.43268676960907	-2.42424966974063	1.2038413766088	-2.55298121866808	-2.03829667942904	-2.18124264196186	-2.20240854463132	-2.56025726808704	1.19630776122463	-2.14709039134256	-1.69126674654113	-2.39054723596161	-1.59088606392777	-2.51460995399914	-2.00039061934743
188.0662521	-1.53237397963018	-2.94391832277447	-1.39917470810227	-0.140913573690572	1.40833025607958	0.657633858803534	0.46275052570053	0.139814003528299	1.24638289909874	1.11590904064743	0.119409619066527	0.525566506206676	0.247355953621341	-0.721031650893135	2.89846083549305	-2.1863073083846	-0.606102041333637	0.269748819743516	0.945357105704892	2.49535453948648	2.29804374194986	1.00125248898942	-0.675271416454187	-1.59363455324113	0.929442689205883	-1.64619810558594	1.17337888868583	1.42264535313027	3.2668560374561	0.640798193723795	0.0981049152762488	2.78698538000316	-1.4057459057477	-2.76821290550542	-10.5409901007724	-1.17581822842567	-0.800079774934598	0.54200282517712	0.751283197125053	0.591582737309828	0.803175593774045	0.280272332758779	-0.847882993030714	1.67198635773865	-1.67008972553619	-3.13407804661949	-1.25851101264758	-0.988358512545833	-0.557927823647713
597.525766	-1.97300626554349	-0.257424637527345	-1.95204602785434	-1.89118978570889	-2.02589473713891	-1.38505105089021	-0.37602292505572	-10.3435381757635	-0.777148810163522	-0.425090966688325	-4.30670853358326	-1.59419979132547	-0.400555007141412	-2.04830353495147	2.2090487710107	-3.62521032543089	-3.21628984306869	-1.63707579613403	-1.78678971080132	-1.98567776026557	-1.70716015726627	-1.13228318334787	-1.64921634526567	-3.3871449266146	-1.49895902680624	-3.28948054363206	-1.38113449815064	2.95820167114071	-0.447343472790296	-3.27479230400984	-2.24068239400856	-1.65210543712274	-2.1431988857648	-2.86053998926732	-3.66951726075954	-3.41289204963839	0.136946880594305	-1.7620821615591	2.71401964840497	1.00802443346245	-0.854666589258123	-2.37663105868096	-2.87619940226445	-2.01626921946399	-1.36608291129863	-2.36238039529741	1.12521778584918	-2.66415877756298	-2.71829445938407
363.1548208	-0.755381989011125	-1.48532269138958	-1.8037345747608	-0.789226262106849	-0.000434697394906536	-1.36747277328676	-1.00236889113017	-1.03399982103727	-1.24130733082688	-0.823904657512713	-0.991647725421871	-0.58665537770819	-1.40298966883782	-0.840101188014405	0.936565119143381	-1.62202967587043	-1.14553375628682	-0.989944285555126	-1.14937141651367	-0.733279520380151	0.443231696380529	-1.10789556671151	-0.687543545214606	-1.09442888296733	-0.907330560495641	-1.41388965131774	-0.788546575851003	0.153689311455979	2.27981721685691	-1.19647820767726	-0.463633104810103	-0.237895253929278	-1.06724535010131	-1.01284755138984	-1.14541615821199	-1.20250199117601	-1.40747743491845	-1.03897232847743	-0.47869719358931	0.488242856356667	1.07348713947833	-0.624636555916142	-1.0233210523762	-0.285583513000395	-2.07451668391873	-1.2804901866887	-1.11916216015956	-2.08873844138144	-1.20535934660782
613.3692858	-0.327122038463298	-0.296592845189046	0.414257788697258	0.273775531399112	0.82875857169949	-0.549318161886806	-0.118049322150128	-0.787941250113592	0.0751962569068745	0.487258286351823	0.141957916488904	-1.42148458190141	-0.346676702291461	-0.990992089297304	0.600864336615965	4.21208041665967	-0.524133216464975	-1.7045505978683	0.197964619633058	-0.117681219524405	-0.191731417991507	3.54857213707118	0.141072767901159	0.691875297703398	0.0214725264574351	1.08407510259561	0.31190325416252	2.49830703563464	0.136557531863419	0.379112451721456	-1.07268053081614	0.367290021467067	5.17829083740775	0.832685856693253	-1.09140606943442	-0.679985458539667	0.30386678957826	0.368886192034504	-1.00023122926864	0.407862319423916	-0.744011645249969	-0.275569753093878	1.05035453266362	-1.33319141243006	-0.146149962358537	-0.92071773705141	0.147431225363494	-0.653117551005717	0.482239605663375
481.2276496	0.355955649034717	0.271407343540014	0.868285617097673	0.530918305720768	2.0850049047886	0.215298370154255	0.55221442248336	0.244389967580096	0.77478520044671	1.13187277759384	0.611705505327484	-0.689025846071484	0.429489483491164	-0.467697649562279	1.16098055617432	5.36636441657893	0.549199480755293	-0.973618317450075	0.892187011365374	0.333981679792524	1.00221061869501	4.76374717954176	0.408777314777419	1.34912299533523	0.445419011163477	-0.671646964124029	0.868530760157691	4.03402818437001	0.585612155443945	0.672696680333551	-0.399380664444816	1.00625013599316	5.87343237383107	1.3445939470854	0.252517071289709	-0.132724503266465	0.787253286782674	0.95069610454552	0.00934506865403151	0.946399131782526	-0.188044208458569	0.218929641538868	2.00291694361413	-0.377004695687969	-0.00662004180688136	-0.152346198977781	0.516709147018448	0.259238844311811	0.948957118355008
525.2097829	0.57257764832295	0.09816128458632	0.565428571089518	0.7419756643881	1.89863593022777	-0.039586595743728	0.563175095988312	0.133231895166249	0.535030817673372	0.954252401380131	0.623237135336558	-0.684600721511963	0.333370615477275	-0.697142915158153	1.21740639298129	5.16998902145722	0.0766979843838165	-0.998179108233531	0.743982635805796	0.282041012567941	0.474707879596368	4.59292921183756	0.623341412190795	1.23701070126226	0.469507555826196	0.460499828680854	0.682422428974002	3.69294698550953	0.460387811995712	0.661531321786359	-0.779143309789324	0.863708532617698	5.71928169400381	1.21288870086122	-0.387023425395503	-0.361261460848745	0.64571111692543	0.681987341551903	-0.193250431662356	0.852434633706835	-0.0812987248225099	-0.0140395355407712	1.76558266572237	-0.639033496994902	-0.179054591787079	-0.0845495741727422	0.419464683657862	-0.000972372854203485	0.765085183275167
569.3452771	-0.206141190742249	-0.117172027998699	0.59593543989439	0.322657890678148	1.48482280388561	-0.408258301641379	0.172966420039909	-0.167192137412776	0.348472204668413	0.64329267279086	0.32537173435974	-0.875223737729547	0.0274635327761157	-0.964797913707841	0.99101680922422	4.86537259629796	-0.437052844806241	-1.3747832275676	0.539463021433003	0.244103398096083	0.25688220305285	4.22734249892218	-0.423588209039918	1.00856759308086	0.332193151772023	-0.3469186981857	0.584308272316033	3.17363529406321	0.343333395246917	0.541493057943157	-0.908639768109865	0.561537884607395	5.49613814268961	0.992851936759973	-0.309578085268704	-0.581388933158355	0.589016110087345	0.537192539306142	-0.616923895140351	0.723582304922832	-0.396656399998717	-0.245371904031273	1.41676181448634	-1.03384428204426	-0.380533821569092	-0.463328015558563	0.340605890950101	-0.192623711822716	0.624018115084239
470.8962394	-0.0423484949862303	-2.07235650831996	-1.92980493234252	-1.80194193590316	-2.44325885866391	-2.35413720316893	-3.11121949480493	-2.64620592960263	-1.79690145827613	-2.34665743854249	-1.86232754101906	-1.9060505202545	-1.00678744802248	-2.26875890815748	-1.99112512787248	2.4427172500938	-1.23168699523916	-1.71903803911463	-2.27505058527512	-2.359000105097	-2.07072286796298	-1.71090824136643	-0.357845295785435	-1.68152398110973	-2.08477015029558	3.58906550010436	-2.55613744758719	-1.95806139857397	-2.10921292895233	-2.4019923253369	-2.66145852899121	-2.38563627029541	-2.10268248536821	-1.02145017792953	0.731152248114906	-2.07644915980482	-2.14041492953557	-2.7650413920531	-2.60895375572067	-2.76879425022293	-2.58238662296585	-1.23979663397445	-1.46848180654607	-1.95546839910823	-1.14627847705901	-1.42503581765928	-1.80814548589637	-2.28444431800305	-1.1640605796656
227.1026781	-0.131308260212524	0.181645908634401	-1.41114375620646	-1.16807731759596	-0.618434741548118	-2.20835535117952	-1.49339281567031	-0.917559141282027	-1.33442147632393	-2.36849931103833	-0.264785145677697	-2.04152895919666	-1.66555120376902	-1.80548738208967	-1.55960321654447	2.21285126270857	-0.47294729067835	-1.845304964869	-2.09826954952761	-1.20730501798139	-1.9346353018079	1.58681331306999	-0.55596162522296	-1.38752379469854	-1.55972036713421	-1.00296142528377	-1.48196718484935	0.540381431292234	-1.95180328527237	-1.47945733140465	-1.25575047798933	-2.0331492731134	3.77303394196703	-1.11297568654193	-1.39692446489896	-1.16338306520477	-1.44273953823484	-1.66066440763219	-0.654946498491649	-0.563764161911871	-2.46944688930168	0.507930929819453	-0.900774745375649	-2.00334217423561	0.128676180304797	-0.761390156035596	0.0229073990575781	-0.100172622487872	-1.53591705901847
499.1275684	-0.771555200337547	-1.97768309452358	-1.57294048241973	-0.993763371369491	-3.71375949650457	-1.74035367361589	-2.09412152680203	-2.14594736158275	-2.51449829850606	-1.90416910568917	-1.98157475942864	-2.24240328196994	-1.23988396650946	-2.51305364824036	-1.96674568116249	2.01349176039566	-1.30686139824678	-2.47960242379611	-2.06580067556344	-2.92373110892616	-1.67252579339533	-2.58186997533105	-0.360447804066409	-1.64980639567554	-2.83370611912567	3.24667773520971	-2.26584135166676	-3.13014949923169	-2.17629696296027	-2.77676579550503	-3.13008977628766	-2.18687710191472	-2.48831285714142	-1.98903663428986	0.33593914408365	-2.42475489404444	-1.85221842881366	-1.57702499675144	-2.21531472701444	-1.96134247045099	-3.02067825994465	-2.13037682280453	-1.40718347678326	-3.66708522350285	-1.49100549334394	-1.37776431549651	-2.30249301339409	-1.96948956909492	-2.55584142310202
453.0901297	-0.745229065927617	-1.74405668851716	-1.91090218758788	-1.33017820015317	-0.659965301326178	-2.07778196013699	-1.76048824057271	-1.98519013195137	-1.75535052255775	-1.55551445163907	-1.93355197031714	-1.61740728430871	-1.38530255781473	-2.09052924044366	-1.91718896394425	1.93867827543348	-1.06911348424251	-2.58716530662324	-2.56519579591625	-1.74120892317864	-1.17519269311844	1.34794865164833	-0.463489500129031	-0.763713336726218	-2.3810123700987	-10.2415128171355	-2.57969238664485	0.431346214237024	-2.28160715338017	-2.32449687157543	-2.67602682521355	-2.27577150824558	3.19117538696112	-0.533744678653294	-2.30027980697663	-0.964090634747199	-1.95855738897675	-1.40317022900576	-2.38511672332199	-1.21189004326182	-2.40501503071286	-0.290423407769715	-1.07914796459796	-2.05326582089752	-1.13667660734579	-1.50008487838285	-1.72818802589268	-1.46651820752783	-1.52997145384736
959.965906	4.42367728652274	2.16372433705456	5.55787878582437	4.20686043286555	2.7199505113255	3.29524140804195	4.503931000022	3.72426782002305	-10.4030485744967	1.95901217176379	1.69872020921436	1.2733478817532	3.87131902916426	1.96337964611207	6.01043915958301	2.43609577612192	3.36464942707443	1.1063513601998	2.44810073349486	1.97203074732019	0.842297815685335	1.89513930043363	3.34853767730496	1.89965597798464	1.10671873323819	1.67938894471645	1.58482202427314	0.996906306831159	0.286220578067629	1.03785993675046	1.37529488313803	-10.4261594422	1.669891545046	2.67575434342445	1.18180267196132	1.96815121010698	1.17015084665487	1.29653353184735	0.034950541252643	1.3448823020661	1.37874399720063	0.930734401053963	1.60925890389449	2.14131600152357	1.85750769473687	1.23185035235652	2.2468836450445	1.31402616443637	1.0968939581294
304.1104282	-0.822279530503318	-2.74285815991126	-1.65758690185434	-2.4195779057713	-0.925230705089566	-1.80973334959626	-1.55836870135821	-3.17089242976599	-1.74612176195132	-1.00599020911677	-1.07760557857963	-3.07193979158226	-2.32501856436824	-2.7111520966539	-0.800150227214639	1.06447829547218	-1.7928464050981	-2.89944751434591	-0.902236599781006	-0.811629390097595	-2.68917618507099	0.342197482029027	-2.08324811015847	-1.93601624566295	-1.78015178420844	-1.51972625605849	-2.45660380210761	-0.126296927669005	-1.35633889794323	-1.30844902738571	-1.90211954230725	-1.05935700635299	1.75262369763618	-2.25850735154976	-2.67057802079893	-2.49009250520426	-2.51856413730874	-2.14125852551595	-2.72975230720893	-1.64555586503537	-0.938129231604442	-1.66153506500426	-1.88824062218088	-1.65365306384265	-2.43298212894205	-2.96688810276501	-2.48643606554286	-2.67492444701872	-1.76239402669268
133.9788902	3.43357015654397	1.46511475748252	0.732600827183903	1.60897546731573	1.16736794562006	0.875058969085989	0.831902684402955	1.88997435989833	0.774705307587196	0.875334020624242	-0.0470923492926065	0.163064596945595	1.36925760110708	0.449526459069652	0.398422964593605	1.88600596834893	0.862562652579884	0.245451158303434	1.0077369556708	0.198852599755018	-0.201465200066373	-0.204598585741513	3.10852339525032	0.242902572304503	-10.6999636495659	0.121980775185076	-0.776203616960657	0.714381773267082	-1.71987985789852	1.24498576927069	-0.821643095556452	-0.0944203689539087	0.375643115508202	0.0298935805794311	0.539685672798607	0.944722764626425	0.0354540162900925	0.927251111053492	0.452536000123695	-0.385980898664132	0.545174086309107	0.889146803851597	1.64120023662417	0.152891837187655	1.02169188453956	-0.774993701954408	0.370382363423495	0.356364018964346	0.207440600661972
725.5439438	-1.30563086872486	-0.992754083936768	0.371000712109321	-2.08801463154751	-3.87194254324443	0.937822077446237	-1.73764023401803	-2.53819429356429	-1.22155082424679	0.852085111125611	0.84083478867511	-3.8087894087333	-3.54707469491358	-2.44865256890334	-3.7172380544326	2.3473942787803	-2.15830121916042	-1.65149263047097	-3.78431174356806	-2.54044166286321	1.91208424032598	1.47413626062541	0.744984391042058	-10.508007014728	-2.67280488509811	-3.35185270675757	-10.6325005760034	-0.497983348070612	-2.51172604086988	0.158776268835593	2.6417745140285	-1.87261649925133	-1.87347218888299	2.29000853166833	-10.5407371209211	-0.719690086319888	-10.5446660595465	-3.12265565134949	-1.57208620506331	-2.89392739770552	-2.74695654207557	0.99495362124085	-1.17080710131506	1.82533795796601	-3.53427227819773	3.32656644676752	-2.27135186224744	-1.85253197915258	2.2205089119913
725.5133896	0.705616138456469	0.86384021491811	0.84257510776262	-1.74219398358396	-3.57597680093604	1.02823694588694	-0.368194815808659	-1.68400321813314	-0.447616430412173	0.892029018386772	0.607828184446568	-1.10770750283015	-1.58623343757362	-0.897480297934345	-3.06838509410365	0.107263117577423	2.49408077835121	0.343284708633314	-2.37248063788446	-1.69238356102969	0.0309426516546374	0.464989960291305	1.93065010312408	-0.28754316352209	-1.30633773158969	-0.970029564143761	0.955696178275845	-0.910008432555172	-2.06326940166512	0.320983573288217	0.306653521381897	0.44773241810964	-0.994865406846786	-1.12313588662244	-1.03286508027606	1.55873807635282	2.89601669658455	-2.6315491053808	0.304749526635714	-2.82935890199994	-2.55998807200364	-0.703308321374319	-10.5460936214571	-0.246620576803107	-1.33551535806176	0.493858947128697	-2.45260223480435	-0.122357742133147	1.10070993728151
709.0293298	-0.570644970168068	-0.56771315459927	-0.177260295721354	0.116645417853318	-0.706341146675895	-0.028476678892341	0.079603676105565	0.00837123218690117	-0.59096761297428	-0.826862920748134	-0.891815770332574	-0.333520897664524	-0.502539369619862	0.478984369787913	0.0385721544652888	0.0716000977660638	0.766987109474059	-0.196494349151745	0.217954615660247	-0.159616770959671	-0.745293839943763	-0.567608054150076	-1.04801876749661	0.19000611710557	-0.147436282438839	0.473045223476294	0.746277901479408	0.180277485637253	-0.463660925797191	0.576709353194987	0.296442769868195	-0.379572091845777	-0.136134045163558	0.582938563371195	0.664095488722353	1.20583929228089	0.11002300252205	0.461241783277409	1.25325545321953	1.66599721500314	2.14966565477204	0.997014943251937	0.535367941876414	0.751696961959592	0.884576622959472	0.8467287130389	1.96195863684279	1.46402858497946	0.218499888940148
496.3983195	1.06903347974409	0.180485688908618	0.178765915279257	0.497734349330013	-0.00890825777157112	-0.0563762624084561	0.403244099289818	0.129529489551954	0.0493467941495176	-0.672314340341289	-0.8646385715078	0.062631376735375	0.317221565419025	0.652719554903459	0.337875973675231	0.12134301674527	0.742561427094813	0.31013541860065	0.496841946417705	0.114532717428418	-0.597272500442456	-0.380890127863021	1.16775013356929	0.388526631163002	0.118235318751069	0.566810451750113	0.49254032039417	0.0846867086367684	-0.120297320621638	0.288868998695929	0.0303921184592362	-0.110515730333432	0.0319646372910718	0.63113058726155	0.959353022249914	0.997067265718458	0.097747297549045	0.321954608696965	0.864861144415157	1.49557925826099	1.76550594305453	0.639734776950904	0.397758182064296	0.512718625859563	0.717820353284059	0.438775980449064	0.55906195195594	1.07141958395792	0.30268852536482
132.0775768	0.102226415374345	-0.541423650483415	0.389014773210189	0.769536330197807	0.334328674693698	-0.688868788475357	-1.22286038716324	-1.46740597290273	-0.0951948180455524	-0.817338277776155	0.909642443321085	-0.658604408634741	1.48217735348829	0.629822952922805	-1.12696255679911	-1.28229898236641	2.32093489122447	-1.15594613709039	-1.7390411213569	-1.27541719306384	-0.744464792315901	1.26592189215093	0.455250174652109	-0.720498258614956	-0.543983539179269	1.10788449102114	0.886964515401868	-1.53517603309046	-0.808251946896849	-1.68797018576866	2.07567262117015	-2.07584485137631	2.46352577220177	-0.275033592666171	2.58716604491324	-0.659065832190036	0.0941660039173708	0.189693848525701	1.11236293484717	1.26560100906048	-1.45969004886356	3.50539147152499	0.653761142969163	-1.32827772025539	0.0326270014534966	-2.05535936539159	0.307552456595555	0.971700635392088	-0.601834301170111
745.5225451	-2.31197756966667	0.774170318813148	0.273272658707041	0.85548656664437	0.583841769282495	0.417259270668001	0.317961044248365	0.837603227242825	0.470174483894514	0.556774478062342	0.681527133569634	1.51773497188856	1.27703871751215	1.66773787504298	-0.178091209403449	1.09144729897759	1.63528442165037	1.11626657796974	0.838695766363005	-0.0308887540372496	0.660049965466381	0.764839770999906	-1.92520399734895	1.35681404701763	0.863193280166987	1.80011583082167	1.23665751885367	0.77417724101492	0.582413427318034	1.03739600721767	0.936145564341725	0.401176165078221	1.2171544521782	1.39729405000099	1.29971941991312	1.52031387348672	1.39254233114789	1.06218117663146	1.30486744826609	1.26078517404559	0.45362934671895	1.41671901719033	1.28243587398685	0.987837511685937	-0.512481556023078	1.4101538612526	-0.683781212440925	-0.95316285200516	0.890265561045116
766.5637701	0.324502062150826	-2.40489979233638	-3.00724676386895	-2.17280207922268	-0.772087288551152	-0.852414040077672	-1.28339634222503	-1.19881066364746	-3.14938224571882	-2.67455354297962	-1.56681462193976	-0.592980047615697	-0.43218563008584	-0.480077785084037	-3.70955754212502	-1.70109063967036	-0.291504579277307	1.1283951440388	-1.83572771799271	0.387293196365691	-0.939422328166545	-2.77197475230365	0.987084841338492	-0.974862964859735	-2.11720258900968	-1.45104725579903	-2.44323954883757	-1.87624767348125	-1.68717020909965	-2.16736725928232	-1.51230691131096	-2.0639602535325	-0.288135936212457	-1.98427165185635	-2.52450717397423	-1.43417088649059	-2.38332519665743	-1.98969784136373	-1.01232582511334	-1.55947395260382	-0.986720809160706	-1.16709188695753	-2.20198141597157	-1.5727316861344	0.606084789167099	-2.15749939258768	-0.585415804208196	-0.79143751586011	-2.23710123397182
677.480565	-2.12280509378257	-0.649281390884182	1.53516889220742	-2.4513461457401	-2.31218057220398	0.844017755140877	-1.81188930837593	-2.04334825808964	-2.77490639915003	-1.81104473842077	-0.285456585046946	-0.739661976243022	-2.92238174387857	-1.90322966995597	-3.8750133312961	-2.88716263829032	-2.06760884130135	1.50953633506419	-2.58630673199574	-1.97457980966844	-0.58795872401747	-0.553426347630088	-0.603421462225146	-2.64649531053094	-1.64535138811923	-2.18051183384414	1.11450886674853	-2.02371692154808	-1.99071495853387	-1.11256216365364	0.927607189415864	-2.38612469165332	-3.37307536607631	-2.14215233934961	-2.01832939885442	-1.91988893022698	0.202013029614626	-2.9837531635727	-2.23208112546901	-2.83416898284081	-2.62812660047421	-1.03466530812953	-2.6066327535401	1.45692460445848	-3.06751430606292	2.26750842319962	-3.05612699801388	-1.68791767283147	-0.489178814940406
530.5243341	-1.23376876013254	-1.63922618292103	-3.75365687537815	-3.52164280640537	-0.620260923507329	-3.79471113222359	-3.83898811903165	-3.91569992149685	-2.09534087752948	-1.3643637550051	-1.61544831733193	-2.6637578851965	-3.39978334737752	-2.16991543792016	-3.56867746491586	0.0630569542796557	-1.53552759544909	2.66897647936026	-3.94225780033329	-3.80541631162284	-1.52492840928243	-1.29486462596757	-1.20914788126105	0.421572008274437	0.66047745276656	-2.24353190162225	-2.58042461281178	-2.08232016241174	-2.83400915332024	0.929269550215711	-2.7232460391478	-3.08744925220112	-1.10305030167553	-2.6368724514579	-1.62814869992745	-1.69483354514307	1.86384607965414	-2.98868172558369	-1.87694693799589	2.48717391085837	-1.67585145406553	-0.551426601185963	-1.84219062780398	0.122397082175736	-3.81837914771844	-1.531337481057	-10.4845692443045	-1.02658302417638	-1.34331013539701
744.5798511	0.520152147221888	-0.938798610536219	-0.419719491722663	-1.40148139934735	-0.906350087046516	-0.131619713093299	-1.22651120968068	-0.581892563082127	-2.48524344940999	-2.96500739866545	-0.683039669356329	-0.010917873345285	0.794876270383741	0.168551625440601	-3.02595235739161	-0.478174964134636	0.252708609843548	2.11138482656058	-0.694082134152794	0.0414262340578198	-0.425051931049955	-2.00189059945412	0.729769395371303	-0.374909161634335	-0.538041224303361	-1.46816955029064	-1.26389978874422	-1.49140992955214	-2.40305596781949	-0.721854399335802	-0.379045476234474	-1.30101425483414	0.193466878335949	-1.10116667517911	-1.19161098753959	-1.14726083181489	-0.430383580727232	-1.18118795032563	-0.0874399294960835	-0.893968741439638	-1.34418770786175	-0.876529948756307	-0.945101742818686	-2.32473411522835	1.04570090654964	-0.661011705085645	-0.252563830070075	-0.866234154546005	-0.815248716526057
664.4726321	0.87107673809399	0.630661283188992	1.35922682278951	1.02066885441702	0.250487801399963	0.896439092622712	0.992285608269915	0.818626202371128	0.304474592510912	0.352718208303223	0.117039742426858	0.678642527721099	0.782750529917102	1.64917278696302	0.878240022703888	0.821731455552092	1.90773038120971	1.28444981002168	1.05702564851352	0.663444186628876	0.096390897931304	0.266110183958853	1.17189859075745	0.95006355488972	0.729119446883095	1.50081514200773	2.06453305756423	0.850350305127051	0.81289097468237	1.33911392606159	1.08681577508349	0.316773432944142	0.389151186634717	1.56367622797082	1.65242950974316	2.18603752991429	1.17675653285661	1.41999171124661	2.35135406542231	2.47216967057469	3.28389841959719	1.71887139988232	1.57268025410305	1.55462176795948	1.74235397354111	1.90862255404422	2.71757021338988	2.17195695011661	1.09351573747007
760.5846419	-0.185138976229137	-2.35975080880631	-3.97472430137916	-3.68522002095343	-2.23135420292614	-1.79043355785817	-3.95558037736132	-0.468315064160107	-1.61280900623253	-2.4717258225941	-0.0835472898512748	-0.400484580468671	-0.806242049565927	-1.0121326033683	-3.87155909642801	0.856054071132734	0.0265747866055648	1.01815185657203	1.66514092851917	-0.2130028356656	0.172953243162272	0.146663352456553	-0.250203231739125	0.854702354688607	-1.76433426397145	-0.437911227844719	-1.00626263840873	-2.34638298081813	1.26971963474203	-0.297881125400062	-0.0618640986538832	-0.58177128358856	-1.46573810900739	0.0222624696877958	2.21187195089004	-0.456026258200383	-1.04334667232256	-1.37729163274978	-0.57789360645692	-1.50171291828041	-1.09022116084268	-1.62769954474565	-0.820963174326849	-2.0527887187435	-0.526734873656627	2.7172305549737	-1.19727754630583	1.94127137450428	1.69127349829734
661.4327324	-0.147843265558063	-1.41797857879918	1.60351679343324	-1.86126256112503	-2.47383609108866	0.0301675094005791	-2.07341490922915	-1.73461196498748	-2.35042214168465	-1.25520481014249	0.939360488634202	-1.15838433182533	-1.75269345055869	-1.95012469241171	-1.88774467613953	-2.28392696862446	-1.48032979256531	1.70177434314281	-2.1702782343075	-1.12261759031765	0.439668235930785	-0.69412213027403	-0.44217347791472	-0.963063422529935	-10.700354732769	-0.848989994184771	-0.409808647811097	-2.18189677312006	-1.21680759105532	-1.3872023619013	-1.66825260242083	-1.67687019537136	-1.83928388703439	-1.184348194275	-1.59171145739548	-1.43071465201866	0.858266702393774	-2.25066133204924	-1.08136323411512	-1.56159573671405	-1.51613781973099	-1.3443506906876	-1.61243774940421	-1.68938089006187	-0.911696489874602	-1.06016168512639	-0.628781539994247	-0.847994022866294	0.406297636967691
257.9672224	3.66187722330074	1.93481179720891	1.74554994124052	1.10878244225989	2.47800547179556	2.28964566469973	1.78435504669079	2.24695730098066	2.24966022945799	0.778063726974608	1.78059772499397	1.99634571261367	2.41494323000094	1.89541803758258	2.11737272178658	2.78637304743209	2.59081995014046	2.40753569438699	2.01133375557792	2.49896054416275	1.61577026552748	2.34407226819951	4.12893365917451	3.02201386925096	2.4291633661068	2.54310442131256	1.78159580548703	1.57953659601919	1.44107812839948	1.38815065051883	1.55047298987813	1.82526678362235	1.1386028906046	2.03726661749056	2.96700275223963	2.73381635838984	1.96948389650033	1.45844471407427	1.76060651304899	1.8308446979217	1.9204903254946	2.86623336310397	2.51085288009459	2.49257286114566	1.86067227574506	3.01548308904568	2.42040972372505	2.80394961531667	1.65512539552058
734.4871853	-2.08910320897914	-2.13502992140985	-3.26223548235222	-1.53588857434404	-0.428131217822179	-4.13187734901805	-3.98285763504224	-2.91018562249825	-1.27779692650155	0.35196161219732	-3.97005349438295	-3.04256241474009	-0.120009151688944	-3.22163726804909	-1.36023370873352	-2.18688714101674	-2.91700330640316	0.364185716303872	-3.45797319806252	-2.13830362864113	-0.171670043683402	-3.78304846039426	-2.29592649884589	-2.76242369046334	1.50802063147127	-2.0028741154946	2.18197570584513	0.0161148052083497	-0.101918353523665	-1.47244870903957	-0.767198619670351	0.142619605855716	-1.81577260235634	-3.64115150422808	-2.47096359984118	-3.28181717346209	-0.170015152963588	0.335898592103881	-3.30525708244804	2.17131160564623	-2.94120755278373	-1.39998484825378	-0.523622671515831	-0.796773963612802	-0.988090642231413	-3.86626003240754	-2.29708531161267	-3.19538621841226	-2.65620933808723
941.6169501	-2.01469659200027	-2.35831722239102	-1.78690495911336	-10.1316960218954	-10.3439510332723	-10.5223460259836	-1.42019420872637	-10.3437246381975	-3.28218600181531	-1.71091206215857	0.522037037165774	-2.95381540704094	-3.98649825408712	-3.61580731295957	-10.0932444836104	-2.07939594285379	-3.73792696061579	1.80763339079912	-3.19409909131416	-2.810070768977	-1.68624832131104	-0.380298521877389	-1.33350742181643	0.0291084866734828	-1.90208149651059	-3.25144788534195	1.70729558424576	-3.0036254928778	-3.44488319661745	-1.67308333195413	-0.330992636858372	-4.0516066666088	-3.74208229140116	-3.70447863817936	-2.61032610570407	-3.80651778187185	1.81196761306594	-4.05185591597452	-4.14898442131691	-10.469714082658	-3.95861748273865	-2.79127093097222	-3.8672471292291	-1.44560980266981	-10.4076759348291	0.463514545279418	-10.4845926873109	-1.44337003200787	-1.66104072905438
123.9648791	2.75638955295554	2.17168818729722	1.56838182861348	2.8208626803808	1.45429176739795	1.7765965050445	1.80347544919312	1.86942467073008	1.96849320196745	0.783687337051969	1.84070848732885	2.25250474477477	1.53809327482033	2.26672447008021	1.71125634136969	1.5846899022638	1.75551794125293	0.812755262829535	2.88088128539438	1.34200572020564	1.85724819157282	1.50771422328911	3.46889665269053	1.88999612558773	1.45649438815334	1.39880430691706	1.25093236751297	0.960378040248784	2.49243901122927	2.13355859615475	2.00477105027415	0.817896144696057	1.87515266138346	1.8525348051113	2.16842887388515	1.75541275181708	0.549430956103789	2.98182193483008	1.81252217903139	2.53744449246162	1.12365028154735	0.340417533395474	1.62154810798507	1.837971670215	1.75687510735869	1.17400564274082	0.144777729836036	1.85092208172138	1.69741509958289
189.0631301	0.193333290143441	0.739171592167175	0.858980970616205	1.37524486034926	0.286937182751213	0.394517603438794	1.01194097790249	0.796341259899556	0.431719136297785	0.313373697308705	0.579299658938389	0.656738628746568	0.776331760795056	1.07067428740489	0.559274215236233	0.788692282249137	1.19189213369062	0.449978454082306	0.340266344051908	0.464278079906126	0.293936951216175	0.467060885212074	-0.299262384711387	0.744295395730624	0.477087655950857	1.29803533203659	0.737940292431322	0.514552706519341	0.338702768383484	0.610585976362893	-0.178499656956586	0.414009441930014	1.12298934315884	1.1120989039981	0.936133758581541	0.990755119617312	1.00419779259467	0.672281353425433	0.726532559898139	0.823324349739744	0.309903244108527	1.00123575267029	0.828080166841966	0.501217212614421	0.432938482815254	0.964940043882407	0.189948306836184	-0.0877656640842019	0.63850013489011
321.1825702	-0.338777608244394	-0.406413062449028	-1.08993066915597	0.0822970297517589	0.795270132491828	0.780122123313246	-0.891192730782036	1.68450167851494	-0.420044980688216	0.746468877250518	0.896170585425565	-0.828255317156547	-1.03081342222664	-1.31141978656337	0.1825792702373	-1.57601701401193	-0.8519513138283	1.32548403603136	0.115553853354557	1.86489457200226	3.53114086052497	-1.45428164567216	-0.335148446552713	-1.04292271726417	0.558483363955656	-1.53221331338712	-0.301737781491422	-0.427456550124239	1.80800517276179	0.497613495446219	-0.36475667682776	-0.589375542873803	-1.53701710728808	-0.800848478290634	-0.831535700880353	-0.912802480809592	-0.726142942477489	0.180595681351562	0.181794714286921	-0.563234834500614	0.16922659652413	-1.06598886882702	-0.446918215386237	-0.12607146466209	0.446877654048318	-1.52091863044557	0.182542503929852	-0.605550740869848	-0.578593503506497
316.0802146	-0.871057387345038	-1.95849676713397	-2.54216593053421	-1.70862804407734	0.267386711023978	0.183400685079357	-0.55582964894011	-0.684133414122005	-1.26849769807505	0.101377570321873	-1.58798791533401	-0.459482086179429	-0.600943736559747	-1.67086602175544	1.26012447918909	-3.27683514280068	-2.40929037961768	-0.319834231092617	-0.144988951485853	1.88460608644634	0.989436502603843	-0.605566000285803	-0.368687372848369	-2.34291094951536	0.00513780616033266	-2.82768614542258	-0.197493388920266	1.21519929335762	2.15765895558573	-0.0652362067066843	-2.13658587326346	1.13788895689706	-0.866774990793504	-2.97871122841543	-2.06467606417845	-2.24234260727924	-0.968071277120879	0.0941274973817148	-0.131063632028896	1.25957187716478	0.797885506126445	-1.2249090102418	-0.160099107681631	-0.464116103418792	-2.40530831733614	-3.12299941105262	-1.12932811855382	-2.18168858981933	-1.98516136045041
663.5096772	0.508525546775905	-0.453811137939889	-1.44569963928943	-0.160274854039729	0.141899747169527	0.314782639738226	-0.923394692785848	-0.202048652975959	-0.666453360522462	-0.338834472271564	-0.358336498310464	-0.438844258186888	-0.780636717289145	-0.11488335682985	0.93647351487941	-1.33364019287556	-0.878433262351965	-0.4071597117129	-0.322118327677298	1.54910606271578	0.763296330277644	-1.38500011056076	1.05654429018532	-0.791652363114462	0.451182831571234	0.628935094382282	0.273291456242475	0.0365182947290457	0.641808038991398	-0.295767685544309	-1.16227863913324	0.592318868578243	-1.369086841748	-1.61496281491364	-1.25695620110566	-0.12649093578278	-0.984571165656881	-0.323646270466508	-0.500113159379255	0.165606697327918	0.194024397311821	-1.52087499316063	-2.08941137697352	-0.601604733733799	1.11310273324165	-1.3727232682567	1.8451646877136	-0.41670778998477	-1.27151452306388
887.5788729	-1.08235477824782	-0.338873604595797	-1.4801995225603	0.238083208025893	0.334281618544811	-0.0267044496435282	0.614686444936531	0.160082439767153	-0.163583930828862	-0.0573913471686183	-1.92326359165883	1.56093815473112	1.02859828284323	-0.95513837557656	1.81115823897629	-2.05180291001621	-1.68321650246359	-0.717178839193233	0.108201154889704	1.6935230786679	-0.286893681916821	0.525075517841863	-0.618931105913074	-1.11828756041925	1.05773574108139	-1.11168276605406	0.623360665142499	1.56057482434207	1.05569917003991	-0.0052463796393809	-1.21407999920073	2.20294461751105	0.0213623575114994	-2.0628542189223	-1.29729503025154	-2.22617922801571	0.651241945415642	0.171477246109319	0.0370900746223892	2.19114157612714	0.432560191956394	-1.67474104156549	-0.282916421069395	-1.4531199574456	-0.318017168960829	-1.20479559432618	-0.316061688181732	-2.88634762498847	-0.927714287538567
701.5101634	-0.08669528040733	-1.25784061542905	-3.91652224520505	-1.5409950947465	-0.412920048361228	-0.695242317113257	-1.1122647236815	0.323868554575252	-1.31465927084334	-0.955237102239455	-1.29781052462384	-0.680556817617056	-1.76865855529313	-0.768196308726589	0.396434539632715	-2.07450664060423	-1.12460163879402	-0.351239983962598	-0.692569247267793	1.41155999923822	0.604302377925903	-1.98176929334885	0.287903474256586	-1.79962163610598	-0.138260130214855	-1.21478074897949	-0.578593833233352	-0.301557583685202	1.20408901990561	-1.21923878984274	-1.87051310208992	0.367849735635208	-1.79827717332184	-1.5666596006697	-1.67851640179693	-1.24903723053294	-1.33485850618192	-0.235224789049605	-0.950034145198885	-0.470803377649805	-0.430447463937881	-1.24935538971614	-1.6885267707727	-1.21676332291896	-0.992166503380561	-2.38402611523697	-1.40696085670501	-1.48514990225935	-1.28743323359182
246.0909079	0.384112899115191	-1.46215943323617	-0.694379530928289	-0.736690351159343	0.363722084331155	0.509621568240959	0.203993850618797	-0.408380475468027	0.189585474792601	0.136369266723973	-0.424372403509272	-0.411693482237181	-1.05954423825389	-1.96533506675642	1.66654687130754	-2.08142123292395	-2.07223215352693	-0.216354269279728	-0.563904359157384	1.98185326249769	0.993511745103705	0.0458603443303023	0.789217654905299	-2.36936112224069	0.20565163652339	-1.65806807194862	0.378948377796663	0.986407064380034	2.24819258444457	-0.253113619079011	-1.08056696642557	1.80745769731594	-0.573827623019129	-2.50518262552709	-1.47767710398271	-1.4228521957342	-1.40308232261257	-0.904690921511433	1.01658560518341	1.86504150683282	0.591602500969433	-0.908101432580304	-0.374332403220851	-0.926461212037669	-10.4075800829206	-1.62398962515491	-1.57502873577336	-1.44382414403365	-0.471252838180561
701.5136964	-0.0454625717622061	-0.769385203144138	-3.03980793950996	-0.543487491159617	0.528524174545078	-0.223126933910239	-0.862258459906116	0.645403217197524	-0.550851759071964	-1.34516964406068	-0.420723677408285	-1.03131161811958	-0.858848542113453	-1.87573060855438	1.48734459261683	-2.18854504282362	-1.59818003163369	-0.847856842668101	-1.04049075579194	1.57701825261665	0.997886111982012	-1.60656287547286	-0.286914055941949	-2.07595338622552	0.409196199751586	-2.74930501301223	-0.578593833233352	0.00425493031330682	1.20408901990561	0.0792096053007185	-2.12613094811153	0.200385643568865	-2.25322062929652	-1.82726749358203	-2.7362705134099	-2.09201685170757	-1.33485850618192	-0.185047488963441	-0.950034145198885	0.276938266029056	0.351639648234437	-2.46949347141898	-1.23536145577748	-2.42821479867213	-0.835153255805864	-1.91846719848366	-0.571972538173918	-1.37943647054126	-2.60082219181125
339.203693	-0.687869689355981	-1.30700316397995	-1.36206754646854	-1.17788277787938	1.23076050319944	-0.00899797252050405	0.0171851028861401	-0.113433046138599	0.0839919170373307	0.594232726875699	0.45336633877394	0.317318473984091	-0.228519077713779	-0.0731197001318282	1.03461050810628	-1.64410988123766	-0.372329861836924	0.175546381845937	0.595595945273509	1.21366093164704	0.923718120437231	-0.111852220918323	-0.298816417239275	-0.43465384612534	0.0321236800040872	-1.62858957355438	0.160391268662623	0.85765174262087	1.22366382177577	0.502835145140375	0.10306552153094	0.95952298856119	-0.337913508551555	-0.45969547422324	-0.886295171075293	-0.558145957738745	-0.676460844565753	0.580482237959986	0.597620231549007	1.10423119997366	1.37685017118306	0.471782719538817	0.184065459974695	0.581053689024559	0.818132673205934	-1.4281588253852	0.837780661930818	0.282328648453934	0.264775087277357
913.5907727	0.188511522808209	-0.170487027167399	-2.2584967187277	-0.130707910308056	0.341104113697709	-0.044652795264982	0.61945414124831	-0.123295009862666	-0.908282455701436	-0.685313604331162	-2.09911303901542	1.58491041965504	1.29128922612467	-1.5724874801073	1.72093023383646	-1.62430823790646	-1.20326277117055	-0.804097314071097	0.219902529066133	1.87718319540347	-0.0280476297110024	0.362647007475957	-0.500561768592391	-1.01964989126876	0.503278498697135	-1.54597940727462	0.740204459784085	1.72645636111185	1.00258985608017	-0.218196502551205	-1.40242252454765	2.35728348207764	0.1764930484708	-1.32808134368685	-1.04021583314115	-0.958829867694886	0.696218401414125	0.0611734262806536	-0.013854072516768	2.07249146970852	0.375850196591056	-0.961535722558123	-0.27861176671413	-0.737083028881299	0.0912292454276553	-2.23448448983647	-0.37978556732846	-2.73119098046546	-1.23054285954351
693.5665359	0.973113268601494	0.727422222669999	-0.997587029657391	-1.21021545167399	0.332659787234858	0.45157080257902	-0.250402713196802	1.40734382596282	-0.567300823323105	0.510388204112582	-0.234492862880034	0.163704140460776	-0.714764065098134	-1.824078550685	1.459844451878	-1.43315868513418	-1.92971020143609	0.276115903682145	0.124627292308148	2.33460158730653	1.96827972553143	-2.19208432289201	-0.706242773279467	-2.26686625997661	0.752052801130969	-1.335272536193	0.0946563050846301	0.0904456472805553	0.373027754440701	0.721227833288175	-0.195804958579895	-0.376177029519752	-1.75235827171033	-1.81784088420064	-1.73691940092793	-0.402587036225436	-1.40307432422291	0.432102031955877	-0.0333016242103401	-0.0349782888392038	0.588919409136613	-0.46747255773591	-0.284798850663902	0.740241268629212	-0.348303514628581	-1.12211015584358	0.684607208320669	0.341144030773096	-1.76457691358469
149.0436551	-1.5228662348847	-1.57361910460876	-2.37784426635843	-0.939817151111116	1.13334716699996	0.629706926741481	0.467485541277018	0.301707962182299	0.616494534808277	0.97151351410964	-0.248078624885405	-0.0352924620944144	0.0311500438167993	-0.520506220780028	0.751702502512726	-2.56349997952522	-0.290769100279059	0.139218338973883	1.18731486636668	2.24740275639602	1.89922037079107	0.409256418281503	-0.699838798037314	-1.44351991232895	0.221706554148136	-0.790516605714089	0.375332307735601	1.70283830958915	1.85563000801499	0.108806697952318	-0.515591830846279	1.92624993816572	-1.14931005294703	-2.57842643195288	-0.0549285348445228	-1.58847024658414	-0.852101824533715	0.475303738288378	0.241335466508142	0.798502193130068	1.29521142814769	-0.583309764404282	-0.0998030907539444	1.02108006879636	-2.10256178492727	-2.48086252461158	-1.65708157376257	-0.683733356115797	-1.19401424987778
685.4469759	-9.97325335215428	-0.254147931557657	-0.890432112726812	-0.951612746214382	0.157723687014675	-0.305633629560926	-0.343213886568515	-10.3412199704655	-1.19776327415482	0.276065483662347	-1.27157752589575	-0.00789040730370161	3.50877780330669	-0.40381968670842	1.29756030214574	1.60923248116747	-0.337912461369427	0.222004980977873	0.0146879528637029	0.896380866924261	-10.7228816872674	1.15791414246114	1.14979815868965	1.61424521163937	0.520873943187013	-0.0247561734242172	0.16104413489095	1.45938230999194	0.814700937963092	0.989815854304448	-10.8024716621545	-0.176228953080962	-10.1443489258286	-0.839901326412305	-1.09688468909836	-0.953202350353978	0.0185921906325301	2.98534004571949	0.0645161136075405	0.636483409028834	0.213200143013463	-1.44290726670168	-0.829024229571523	0.200912160943611	3.20677551393289	-0.058803778184739	3.0581026073173	1.50961844671418	-0.569329575029878
665.5093013	-2.10350696494155	-1.00832505350917	0.0771342847353331	-2.20876928098547	-1.35361728868781	0.0450905937508317	-1.26631392629857	0.0246785248994215	-2.74994875291254	-0.73572650380404	-0.892449079608589	-1.51649559293178	-1.78950010216307	-1.30243570994885	-0.318080776928177	-1.97862191671034	-1.91144942724621	-0.830330576676094	-1.31484992501568	1.72901745871486	0.432631091735654	-0.438578277760955	-0.654488344901349	-1.5034923339898	-0.329547032005902	-1.75219586475447	-0.362108858258088	-0.997480961251354	-0.483163163744303	-0.211350104951975	-1.12404799470898	-0.88894717776309	-2.87571088986683	-1.40682425879962	-1.62834135412177	-1.69329223248809	-1.33157637475301	-0.890757883531608	-1.00295767471965	-0.883562958151723	-0.990123350585497	-1.5288165620888	-2.97177142150201	-0.428674932678836	-1.94410618257285	-10.4640238130188	-1.33537618840295	-1.87365581422815	-0.760262672969581
169.0617303	-0.260569834230823	-2.37088616576265	-2.4580122472773	-1.6996757119915	-1.19278405721345	-1.03529813283576	-1.19261007304902	-1.56179860491032	-1.3125711493715	0.404285018878278	-1.39376376590272	-2.01682512294185	0.0905173462916355	-1.98217715242114	0.584343718009457	-2.45039032330145	0.418841465275452	0.134459130662162	-1.15287235195649	1.0247786482674	-0.509000871143707	-1.62452346007984	-1.70063858732213	-1.89545904340268	-0.547455920614686	0.223981983582997	-0.693630385095325	-0.353953241782191	-0.147911806163469	-0.897232348595649	-2.09950053091204	0.635658560684536	-1.7379067588094	-2.27488500237876	-0.0697566516722627	-1.7668551829189	-2.14155773442488	0.466600333973622	-1.18289543683242	-0.917464876017279	-0.684941672493103	-2.25364473466999	-0.576899772887524	-0.15584333333927	-0.482994606073211	-3.69653737173223	-0.368399747972475	-0.18515093136258	-2.24904582324477
701.5111444	-1.86033090829645	0.147538896187474	-1.70695002583921	-1.25320828662541	0.417202493475747	-0.413219866751296	-0.998776366942055	0.799174376812298	-1.20662892277151	-0.234413731835925	-0.0518128284626957	-1.16788319407441	-2.3189747809889	-2.07891342905843	1.48903373614112	-2.92019030462664	-2.44700488357537	0.12420183820698	0.0484850486146389	2.00006171915396	1.39553324536569	-1.9938824529628	-0.315801790780611	-2.38992442623837	0.110786017026799	-2.9133935558558	-0.14194778671035	-1.31200699719871	-0.0973884274842387	0.357863760400811	-0.963406598080804	-1.36261665040393	-1.96009674561514	-2.44327649533911	-1.87290177835081	-1.60916891218956	-1.86725613210613	-0.652708227420767	-0.161006502041436	0.20823649498074	0.667799353431759	-1.72865031664727	-2.56664222706291	-0.593360193159146	-1.76699782596072	-1.80262738221567	-1.22703169892587	-1.41105263499735	-1.64704144443665
131.0384258	-1.19202004832153	-3.24963067022249	-2.15812305273446	-0.305035163632713	0.979105247368684	0.347847600530464	0.100009977376086	-0.197975360328579	0.18906438469846	0.641375723068814	-0.38376146938548	-0.58459887135753	-0.358266872562067	-1.86924672343958	0.852513908246316	-2.49241700569397	-1.19679461319931	-0.188468611718006	0.861173675640407	2.00932542353401	1.58366165717126	0.240190836626683	-0.549855666613494	-1.43181544750944	-0.258121491172863	-1.37133932389165	-0.00911358183987332	0.889017955043338	1.53291693339038	0.220889342114887	-0.878239747481189	1.1859831182253	-1.03410258656584	-3.56561389957947	-0.817657447291189	-1.46070516211734	-1.20684768453724	0.267747284221155	0.144025978267925	0.444047283899785	1.04369237699877	-0.0597438585990222	-0.603717445576427	0.779511418738322	-2.49692963999427	-2.90380971194005	-1.15516773371681	-0.872062920585011	-2.27086211638284
282.0733803	-0.331335680066447	-1.4320105931356	-1.45625820638889	-1.10074694303696	-0.520482794759374	-0.688159324679772	-1.70291138171658	-1.08049106223877	-1.88820664874708	-1.23355447852348	-0.752672638521306	-0.88957907694995	-1.65344104529147	-1.07139276950582	-1.44461110128147	-1.50618005393741	-0.681971977190814	-0.278843224411398	-1.10280390583539	0.436582746429055	1.13871390681486	-1.26570025655009	-0.608793956559955	-0.997432120589663	-0.54188954099031	-1.13691656704088	-1.02614761455975	-1.55300071136336	-0.338634899202548	-1.08173548583829	-1.13898090734346	-1.66764139357662	-1.01006902293513	-1.15126836479102	-1.38251187829739	-1.19772314298638	-1.81297718875521	-1.28717401947574	-0.705254455346557	-0.493880656268184	-0.128594859199904	-10.3832886640497	-1.43962133420577	-1.28635280505033	-1.59894776374257	-1.75402589145969	-1.35912142775449	-0.967150382322359	-2.3234156501311
304.2700487	3.51081292406667	1.8709320298835	1.83423525524363	2.19346798501214	1.84791810174646	1.63029434721647	1.85099751242453	1.868105215029	1.76544340210009	1.46194988868087	1.54772197503994	1.94557141698383	1.87351076139412	1.99515953808799	1.9782160897371	1.90748378234853	2.07751416480647	1.56212446050899	1.74431436152119	2.93167257723072	0.382597757654707	1.42959344700528	3.39468910986926	1.76880191980216	1.48722174542273	2.16933798476489	1.6154699467255	1.55773200363765	1.66244979055346	1.58433344320371	1.4323461684435	2.36846060175152	1.76026470730347	1.95415144770476	1.73008009047301	1.95115420589886	1.43645249248685	1.70788802888368	1.66701397584873	1.75715299179855	1.65568595319118	1.83650318945159	1.73082418610629	1.45505021312906	2.31944670924261	1.37054711853387	2.0116921892543	2.00773991844525	1.82177992079868
133.9798414	2.57271236347551	1.66947619340147	0.779471773370568	1.39018288693935	1.64210173319577	1.75727170250762	0.870547218957356	0.838360528645648	0.920962078096228	0.744391539804052	-0.782259315396351	0.60776261854363	0.386680398879193	0.563237262019252	1.33307412694795	0.271478487349892	1.56060599487588	0.375650471067818	0.603877463934596	0.573915020375782	0.702241832965976	-0.593872648178236	3.04739078802973	0.69636988916757	0.435543857552414	0.314748468684645	0.256126708650983	-10.5185647233734	0.535637238361099	1.06334839463903	0.652507338015564	-0.0237549974602356	-1.12599606123755	1.2861286895644	1.09288795667925	1.8473391749168	0.564953397395678	1.21097411608148	0.503191545888573	1.27934329496506	0.741563431813331	0.410084612933048	1.40999832214138	-0.0326603212355163	1.76597499862303	1.57620276707132	1.56789486634282	0.684116507969007	0.657679214590717
275.0340257	-0.0771209045890853	3.33748880555442	3.35390672525042	3.63705445509084	3.34324971005537	-10.5126856982549	3.39775807738031	3.29042999759475	3.26180072474965	2.96801264785859	2.88676866549275	3.45165247040445	3.38723096375507	3.59191450860156	3.38737114179053	3.31124466304642	3.56697144412908	3.18198661845899	3.1095827780836	3.10862761578236	2.73004162184386	2.87584834320107	-0.634294983369383	3.41786018406438	2.91897410313495	3.54146092950094	3.18372033234745	3.07068990868558	3.12615087817104	3.00416192805249	3.1072831307358	3.04178227548421	3.19841223139337	3.46091760915426	3.39471897384138	3.42455128582665	3.26938956686323	3.15186837246474	3.17986625429744	3.19515402826989	3.07314399148859	3.32556356497891	3.30844756321048	3.12483052869039	1.67673818371392	3.3303393964659	1.44536556909466	1.37254606917162	3.14783926666267
861.3750442	-2.27568374617198	1.95213483471153	1.93557902042129	1.00383616831505	3.11681838402434	0.52758845926485	2.20875691317938	-0.798475638194377	3.05030418328527	2.12447087805743	2.5563811062399	0.272789269843422	1.86938662061215	1.5417165774657	0.788453104414662	-0.549953554674575	2.61396045867801	0.395989811220256	2.49315341986546	0.512666076683237	2.73684190089244	0.717651724760243	-1.47686078707861	0.727655443077264	0.910964127941407	0.344035776189223	1.67865795502583	0.731875502174224	-0.714496464856722	0.541908571312179	2.62997949685879	-0.375555755391508	1.9649255792815	2.60483844854741	1.19133386864862	2.87547532245894	0.581254138168388	1.19403141799466	1.83683146624643	1.18548338611727	2.53107598170661	3.65467494520285	0.252363208036266	3.15872690505834	3.21581761271159	-0.332194657853451	2.97441749271281	3.36059652796304	0.371315578424166
843.5766682	-9.97401588368502	1.63754737421861	1.82807681764551	0.939940885302329	3.25496526909089	0.617558060160247	2.07057467850692	-0.569384742248559	3.11610034393815	2.42944596456523	2.62298992719953	-0.118263392939218	1.43294336295306	1.33468367774324	0.914446255730523	-0.193005781863317	2.28832513450505	0.538502479084695	2.69363295773523	0.526984099751239	2.65504389473466	0.981633140497083	-0.922989821064201	0.672140334048853	0.905584343795732	0.597122452966893	1.26656572554259	1.10481426738879	-0.544394007531402	0.453073572648782	2.23950910062701	0.382833231620358	2.20235148756591	2.32662324220588	1.30090166791623	2.53227266024557	0.299621842728431	1.0706874547538	1.92443390550262	0.851300206635086	2.51901896422164	3.30195979830513	0.0459500173701635	2.92723147311672	2.943800384556	-0.477668966764753	2.6196661997596	3.02742631094343	0.540037461613702
675.2836698	-1.1020331836623	-1.85703075759282	0.543618581847555	0.147724411622566	0.731858749098214	0.188063152664379	0.592423701984817	1.71293058458958	0.0878769080587087	0.313561877617763	-0.204354192768179	0.0246861329130716	-0.196964929591775	0.260705419753817	1.56899484530575	-0.434901359931164	0.160967287567194	0.26892772940508	0.570597623008929	1.13839577960974	2.06701393288715	-0.243843955128439	-1.94928738739226	-0.653671630883654	0.727193562438494	-0.190798217669888	0.234909947376458	0.904606994132219	0.968520213797133	0.403385986993754	0.0618503919019595	0.937091058743832	0.0348453110747382	0.0562978622444987	-0.10601806805205	0.679597279435228	0.587739624264017	-0.0265197837424243	0.61376843456784	0.536948137668871	0.819626863738387	0.656686546775461	0.781668964640305	0.461044016422024	2.31910804614484	0.158481132254778	1.13785179158677	0.816967158852808	0.317883947129651
872.3556143	-1.40752631338001	1.33621811113412	0.856462824237804	0.2121440320118	3.03087921231392	0.231175685613774	1.04422303262781	-1.25827888409674	3.00108365563686	2.06162824527944	2.4052254291846	-0.627872657773921	0.786476136483101	0.521003842832586	-0.107809039262357	-0.552164539718325	1.59088299283924	-0.51943004717333	2.54206957890098	0.170800637673748	2.46991428578139	0.66471618987803	-1.60394874003925	0.107631913877993	0.00971054543069805	0.559099930538585	0.660341135761316	0.805360250169782	-1.36840394237964	-0.396297870369034	1.45751527198463	-0.587863995794908	1.93571833326889	1.49386965693036	1.31066403316593	1.66953248658157	-0.174768865665367	0.256366928313208	1.80333466734025	0.205443987974546	1.49322334803638	2.31971345073472	-0.43569442804424	1.98748918349486	-0.0351837380303994	-0.946551617460413	-0.0151432864270262	0.0248694984677709	-0.80106981771392
226.9507122	4.74112794833081	3.08020143589299	3.01825082240157	3.44552650112037	3.04939060293516	2.81382224889301	3.02839512239859	3.12616626018564	3.00229192551168	2.65424465289547	2.67492781076971	3.13601610303848	3.17842511031671	3.26683931165193	3.10899646572799	3.15210445276361	3.37221941040338	2.75203234336182	2.94702787946015	2.6663569502387	3.35282555936111	2.69927118767819	4.60379196643943	3.03746362065639	3.09526022414119	3.45434250135829	2.73875105339495	2.72044066907169	2.77121476100729	2.83683746221241	2.63626885752977	3.56920151961908	2.95309975376953	3.32691907099303	3.17329765470053	3.21872462181196	2.95388615202771	2.89421178880674	2.83691218640259	2.84084710934247	2.94927995848812	3.01588522116105	2.98300930934265	2.62889281111856	2.37700146002219	3.24375117516401	2.16834639600681	2.06404408024297	3.03097889407349
675.4383539	-0.222364195982269	1.81308434673494	1.82241491118586	1.99542782824996	0.904681258757034	2.42950218839686	1.84504056916301	1.79546014296587	1.52049974242712	0.994928980428607	0.793039838339995	1.64745153849586	1.24474754173297	1.65611757678984	1.7592778554882	1.01394869432086	1.90320862622546	1.35018177799927	1.22964886162827	1.31526168906008	1.40165996544834	0.826005352981321	-0.846774485374636	1.67482363980542	1.05968359605596	1.80581914888495	1.47646805548087	1.13863618653941	1.64543947704545	1.48697561747794	1.12882017659741	1.21104223904146	1.31776128161481	1.66373467343668	1.65054615739221	1.63963205537779	1.85608166549458	1.16358254584686	1.43434090282995	1.55141304274656	1.48880475922673	1.5210984104048	1.10926534801713	1.48152557078345	0.810350891474625	1.89800994931468	1.5657836744002	1.20914466000281	1.59353293204516
466.0867933	-0.509059894042769	-1.25696186852385	-1.09899949386831	-0.557910046714845	1.90794849262685	0.0463810875249955	-10.3338357037151	-1.23817000586874	-10.4063465364844	0.699621069380731	1.19975465449521	-1.94720794029645	-0.98383754728658	-1.83821088357691	0.586677618100701	-1.18168575527703	-1.54729087082699	0.457225653757677	0.915854706922605	0.184603578430815	1.84968850500639	-1.32901008769757	2.374371600755	-1.14212443684304	-0.9250169515933	-0.144143691580993	-0.729628959353068	-0.152437365387945	-10.5559793300616	-0.272263508165807	1.21786238120009	-1.11517766316689	-0.23462295423718	-1.13354326657925	-0.667764883302688	-0.123184750234364	-1.62846485390836	-0.468601755792177	0.0697728919869718	-0.605298129146982	1.99953175840355	0.655678172110219	-1.69697475522186	2.12110413040842	-1.76111756654508	-0.76579526080242	-2.27563340377504	-1.27615941371659	-1.51371244114971
302.1857626	-0.409379834013178	-0.865329635760991	-0.946089197587298	-2.23660630112969	0.890065753145706	0.234529536180734	-1.44918906244505	0.252624301369645	-1.05021715678189	0.190298058187958	-0.0206387522251124	-1.81054520940691	-2.39320902120753	-0.892644991725158	-0.778152668301274	-1.98805342708049	-1.8547193184535	0.0468326981103253	-0.0990955728006462	1.36363359977975	2.22056117344673	-1.91651330521365	-0.0471107325481483	0.339678386045117	0.399796322446702	-2.49483285798873	-0.529586747962252	-0.800758653033085	-0.380542508507151	0.0305701563376441	-0.77178918560638	-2.12165367504173	-1.524587832352	-0.655475807043096	-1.47348170398347	-1.17063391844183	-0.617960224631739	-0.871244849629582	-0.910795527832978	-1.32248322450618	-1.46884969756994	-0.777624449539053	-1.06029044660065	0.404602086148831	-0.947788317632574	-1.95851449578061	-1.64047752884411	-1.0995073078587	-1.09373936629811
438.1123851	0.0099362549171591	-1.35178290318501	-0.669847767093927	-0.942619327774057	1.15017092309428	-0.895561715105863	0.292858340652788	-1.6338295763159	0.44641690315151	0.719373904290016	-0.31794950153895	-2.14737336334012	-1.16877098145015	0.0841205403370697	0.785069665854325	-1.17880792831295	-1.05049947908671	-0.439184325704739	-0.518455631143423	-0.656636632180538	0.934693019094389	-0.492577755026334	0.069165700140827	-0.141405008441708	-0.918432639809451	-1.57528898540118	-0.951133327068298	0.318843128609956	-0.450033214747611	-0.421617487304978	0.949228505506525	-1.15079757962204	0.11868918105665	-0.537383395564254	-0.447997834690195	-0.678892412501796	-1.2896111279653	-0.611219217659436	-0.243448709672492	-0.0368642083199848	1.72603834851465	1.04487197256551	-1.16069126339863	1.53181825292368	-0.743008271715814	-1.58587966023276	-1.4353593296738	-1.75321728274314	-1.01307569284972
679.5342428	-2.12909373985341	0.755876040329682	-0.997634228607577	-0.807848515331175	1.35377287625415	1.10995530894888	-0.792783626475515	1.70558165213472	-0.158260659493555	0.888773714740431	0.402079773118629	-0.670061688015048	-0.922168766732236	-1.94761270396984	0.873580628381116	-3.3824900965536	-3.66263009336793	0.721866634024478	0.649870979068718	2.64150216533759	2.18984572865522	-1.53155422203086	-0.958134358757729	-1.47782948027205	1.05292627424459	-2.48172233769381	1.01361173952935	-0.101754452520401	0.756442351412328	1.01984839222179	-0.506800358006325	-0.0717896010291099	-1.99280859744147	-3.565647708301	-1.70318953664795	-1.22537798964123	-1.22135065673257	-0.282221098699072	0.220933534623558	1.46038489320249	1.18500374282683	-0.363260813831825	-0.831223920836676	0.636682356897863	0.0334312495456199	-1.30365064162907	0.508942803992239	-0.98790905976273	-1.85289479722653
286.303264	-0.522712580045233	-1.01307303529269	-1.13561484332289	-1.71313279437211	0.206641314392439	-0.182824751251603	-1.7450770039501	-0.222128698397807	-0.947544702098204	-0.400141643302861	-0.181267353430925	-2.03685297846811	-2.16722352553851	-1.76690123411333	-0.123497167732848	-1.63844838068802	-0.947864735915662	-0.57672117149891	0.239452770665629	0.866277340454351	1.24178345081078	-1.77741779815432	-0.270323220988059	-1.78001191361402	-0.321290118780652	-1.57631541648452	-0.430125387939473	-0.48631446579658	-1.1076508567528	-0.0505166019136993	-1.32387415676349	-1.45269503289477	-2.4905047418785	-1.36916658560774	-1.33194489274422	-0.892891128549103	-1.72394115713818	-0.439483111783815	-1.21698485678157	-1.01716300808036	-0.457504824090099	-0.856072768525246	-1.42595395493368	0.484523529771472	-1.96793836365609	-2.09638193855918	-1.90977716849003	-1.54750090468158	-0.841241819451321
270.2480668	-0.70319295087674	0.243752081162098	0.229998340851735	0.608779549216363	0.571725343662269	0.23750072067042	0.334407402671644	0.402553732322081	0.29098496914256	0.452302495561796	0.572843213100965	0.833394295363698	0.249397048332323	0.622053915735844	0.970916372303941	0.395906545495148	0.585088423065267	0.950429023231363	0.392791774379456	0.697229776835393	0.324065988564195	-0.0549958809022986	-1.37158403318065	0.186014937269155	0.494444191572191	0.875039681284479	0.587516209153813	0.601882748858406	0.984251253521528	0.464002052444634	0.37854536725531	0.661521516251556	0.282809539582347	0.497082163917895	0.53200596402891	0.636566498484731	0.411251332892116	0.490096816942295	0.728804953452963	0.853732662901505	0.901274010609026	0.569437887232745	0.40724098776356	0.544461108211063	-0.537306416665	0.576512322183804	-1.04399588993	-0.622828684692564	0.325206178814895
710.4431515	1.76297076674878	-1.47388462620847	-1.20256820021532	0.513022805655815	-0.579121614305441	-1.08754406323558	-1.02144311242139	-2.07769317562313	-0.739582710287332	-0.773555763010627	-0.908470387702661	-1.12026838287505	0.893046328692703	-1.12379921086249	-1.33375862753602	0.320720522334367	-1.27150420671557	-0.90173435650275	-1.30804359053771	0.0742222518059368	0.855057015550292	-1.17225521355974	-10.0930732222348	-0.0926370390562976	-0.458110466900644	-2.21710432585914	-2.05947871090134	-1.51927025260468	-2.30961331600346	-1.21035546841835	-2.25340633600021	-1.31492607188237	-1.40082359668337	-1.54834685461418	-1.95773291585643	0.0523685895789541	-1.91010853557717	1.22715293617345	-2.38332126404898	-1.9249922626637	1.0056995403656	-1.55881362855192	2.03977052715923	-0.669742389198047	-0.965833991759528	-0.808817858766874	-0.397616220404345	-1.17068509733481	-0.422705783235216
697.5022434	-0.570901372892683	-0.896656134466502	-2.32375442644029	0.646669527363157	0.450182926599346	1.03381231408724	-0.711450455150816	0.0601404992085364	-0.141377619107528	0.271627128501434	-1.89521714740203	1.74326209926325	0.456405502617208	-1.61591403272979	1.51652677200805	-2.74706341759007	-1.94421742323302	-1.03744056355943	-0.0509412548228489	0.634875404309655	0.776775417624537	-0.490219516798623	-1.24680332339501	-2.07006548677736	1.42790626067848	-2.30890195882347	1.3007264934701	0.835392747240062	2.47664621496511	-0.639872004553963	-1.36710894188648	3.24271900853489	-0.992649597671965	-2.15156122688573	-1.84066161722812	-3.50651110416003	0.621347132593689	-0.6127006712903	0.330146444721931	1.52094624059126	0.682265191434441	-1.78366253562482	-0.159507939859559	-1.31587302926816	-0.259853154654275	-1.69772311203491	0.701110241223512	-2.66748566371272	-1.30815165002294
203.0710784	-0.00691374458264882	-0.610271821885439	-0.383914825686944	0.0270882536086141	1.01144293821263	-1.51018779176137	-1.95985155150349	-1.24626394189455	-0.848790225968923	-1.04475445601969	0.579896147310258	-0.444818131885317	1.29995551117004	0.311672153639565	0.678738837168961	-2.14059701074365	-1.07772701704421	-0.705427116430471	0.25522170362856	-0.833120587223783	1.44610102334718	1.1071346193671	-0.186709553282567	0.426573955225162	1.82418144649965	-0.960444327957051	2.0834787840497	2.32383585676233	1.97532378352667	0.965128691964061	-1.00749963205957	2.12950518594728	0.135428181965962	-1.3144435013482	-10.5407791428592	-1.25289647872803	0.732459019989241	1.03352193403797	1.89875216810141	2.65507662462833	1.59987997943142	-10.3829783581352	0.608827024362201	1.05310335310646	-0.667534625507077	-1.1658400326485	-0.775784189340504	-10.5262119306152	1.40493899557437
286.2938331	-1.03971559926863	-1.7191945443085	-0.414660927490091	-1.12801947105481	0.243388788067648	-1.64938504178844	-1.33500529845939	-0.222128698397807	-2.21803131218527	-1.37703213961625	-0.135776139735842	-2.15246750569222	-1.91338696031942	-2.50863186039925	-0.44078629931777	-1.86466543182296	-2.70393295787978	-2.14991524138735	0.239452770665629	-0.191684373314434	0.551003182541544	-1.68360304551851	-0.127591185589399	-3.4724387693136	-1.85431715215552	-2.13268245043399	-2.00208813699007	-2.34230375511967	-1.77888095109463	-1.56234062247043	-2.33232000014347	-1.2091712571194	-3.15128522968477	-2.14168961478934	-1.93890584871614	-2.23947196525316	-1.72239275160931	-1.93783343192356	-1.59168183347695	-2.5249599929077	-1.66988028963755	-1.86380427139607	-1.55319892782822	-2.15775764432127	-1.27759878910614	-2.63269885782237	-1.48432372968072	-1.38227392072213	-1.82722535755251
[truncated: 462 more rows]
[truncated: 166 more columns]
