# Supplementary material for: Compositional Data Analysis of Periodontal Disease Microbial Communities
Source: Front Microbiol. 2021 May 17;12:617949. doi: 10.3389/fmicb.2021.617949 (PMC8165185; doi:10.3389/fmicb.2021.617949)
Supplement: Supplementary file 2 [file Data_Sheet_1.ZIP › NetworkAnalysisRmdAndFiles/2020-07-28_clorox_16S_OTU_genus_clr_Tabl_zcomp.csv]

	1.1.By	1.1.Bz	1.1.pa	1.2.Bx	1.2.Bz	1.2.pa	1.3.Bx	1.3.By	1.3.Bz	1.3.pa	10.1.Bx	10.1.By	10.1.Bz	10.1.pa	10.2.Bx	10.2.By	10.2.Bz	10.2.pa	11.1.Bx	11.1.By	11.1.Bz	11.1.pa	11.2.Bx	11.2.By	11.2.Bz	11.2.pa	12.1.Bx	12.1.By	12.1.Bz	12.1.pa	12.2.Bx	12.2.Bz	12.2.pa	12.3.Bx	12.3.By	12.3.Bz	12.3.PA	13.1.Bx	14.1.Bx	14.1.By	14.1.Bz	14.1.pa	15.1.Bx	15.1.Bz	15.1.pa	15.2.Bx	15.2.By	15.2.Bz	15.2.pa
Abiotrophia	1.97498131251493	3.37731909989597	2.01284309569809	1.58210505972814	2.47772241562507	5.06564382771487	-2.16013576436504	-0.150354800766737	-0.699553607610287	0.117790709597998	-2.37847565771073	-2.81154973467772	-0.279151831713878	-2.36939537874999	-1.95451414143554	2.75780187238125	-2.16939082947242	-1.43057810088725	-2.44385849116523	-2.55313350779945	0.1340328785651	5.01458241685669	0.0570601128224171	-1.51677206647712	-1.70453368003548	2.89025816611471	1.50883557899478	1.00503928998024	-2.14051988556277	1.38797929058256	0.753524266209999	-0.221467018421991	1.13712138043106	0.41578549351982	-1.54207200616366	-0.143361082590418	0.132367185193418	-2.56522687726146	0.305469818347176	0.393379087754944	1.25528201686412	1.0669032194809	1.02982444995162	4.65271730729389	3.90451702552671	-2.11075031820603	-1.97083785902673	-1.60142262251472	1.58198037990367
Acholeplasma	-2.32908378068923	-0.511094039893039	-1.35445273428839	-0.800522740939444	-0.355490928431144	-2.1392486824898	-2.16013576436504	-2.92294352300652	-0.363081370989074	-2.65479801264178	-0.299034116030899	-0.172492405062457	-1.66544619283377	-1.67624819819004	-2.64766132199549	0.264596419778559	1.8009010840797	1.91932598638735	-2.44385849116523	-2.55313350779945	-2.16855221442895	-2.10343378760864	-2.71552860941736	-2.90306642759701	-2.39768086059543	-2.23370581328855	-2.22883403928859	-2.32716522019496	-2.14051988556277	-2.34969032770081	-2.42452956413795	-2.52405211141604	-2.44639755802505	-2.6752569598385	-2.2352191867236	-2.44594617558446	-2.17021790780063	-2.56522687726146	-2.17943683144082	-2.24567824186031	-2.61591899404377	-2.11115061086705	-2.60776170977477	-2.24700579999098	-2.90009749453591	-2.11075031820603	-1.97083785902673	-2.29456980307466	-3.1716098112027
Acinetobacter	-0.53732431146118	-2.99600068968104	-1.35445273428839	-1.89913502960755	-0.0190186918099313	-0.347489213261747	-0.773841403245147	-2.92294352300652	-2.30899152004439	-1.96165083208184	4.99803246861549	3.01739588293249	3.57099576999618	4.28989854093365	4.20034395258088	4.4928889545104	4.35710403009837	4.12044161921654	4.77138148756487	4.28205107834786	4.15580674795237	2.73284811934284	5.3040841849829	3.86081848096542	5.1045056260075	4.44589337255583	4.32794431686945	2.19462335685408	5.61994714365065	2.27528248558347	4.66387921453745	3.41084208420355	1.77311014715106	0.41578549351982	-0.155777645043767	2.15922401040363	-0.783923546680737	4.37208720396223	3.78156850818245	5.15310803355963	3.18317366041676	5.01171604773204	1.99740847621332	2.68024788516622	4.06781170726597	5.67746123964105	3.62014912148413	4.16062876026546	4.59311073356878
Actinobacillus	-0.942789419569344	-1.60970632856115	-1.35445273428839	-3.28542939072744	-2.65807602142519	-2.1392486824898	-2.85328294492498	-0.843501981326682	-2.30899152004439	-2.65479801264178	-2.37847565771073	-2.81154973467772	-0.972299012273824	-2.36939537874999	-2.64766132199549	-2.73113585377543	-2.16939082947242	-1.43057810088725	-2.44385849116523	0.0859238218158129	-1.475405033869	0.199151305385405	-2.71552860941736	-2.90306642759701	-0.605921391367374	-1.54055863272861	-2.22883403928859	-0.535405750966906	-2.14051988556277	-2.34969032770081	-2.42452956413795	-1.13775775029615	-2.44639755802505	-2.6752569598385	-2.2352191867236	-1.75279899502452	-2.17021790780063	-2.56522687726146	-2.17943683144082	-2.24567824186031	-1.92277181348382	-2.11115061086705	-2.60776170977477	-2.24700579999098	-2.20695031397597	-2.11075031820603	-1.97083785902673	-1.60142262251472	-3.1716098112027
Actinomyces	5.2046099291594	3.81082867071114	5.27491051914906	4.03443553908153	3.19412645834928	4.17429936378729	4.98110935798545	4.73811285935531	4.75234284686605	4.3131111891601	2.28496343640133	3.66849482724894	8.06523439527699	4.06354471398919	4.03444727545432	4.25358046634283	3.88034262575953	2.62120684691605	5.43315940445717	4.31379977666244	5.17616683972073	6.67180667112969	4.21984183659775	3.39588281925893	4.76316504606887	5.77798091583929	6.20062023781964	4.19198206774543	6.10538937921132	6.14197990648435	6.31995854971498	6.08917826819714	5.01409274780029	5.31836303498925	4.39809924655677	6.59739465569555	6.91705046658556	5.44247313562257	6.28814585942208	7.11152920592542	4.57551033599261	6.46770196093592	5.25704229355369	5.62468686433266	5.25813242242358	6.52795229060741	6.15420123834101	6.81903937994175	4.93006793625188
Aerococcus	-2.32908378068923	-2.99600068968104	-2.04759991484833	-3.28542939072744	-2.65807602142519	-1.44610150192986	-2.85328294492498	-2.92294352300652	-3.00213870060433	-2.65479801264178	-2.37847565771073	-2.81154973467772	-1.66544619283377	-2.36939537874999	-2.64766132199549	-2.73113585377543	-2.86253801003237	-2.81687246200714	-2.44385849116523	-2.55313350779945	-2.16855221442895	-2.10343378760864	-2.71552860941736	-2.90306642759701	-2.39768086059543	-2.23370581328855	-2.22883403928859	-2.32716522019496	-2.14051988556277	-1.65654314714086	-2.42452956413795	-2.52405211141604	-2.44639755802505	-2.6752569598385	-2.2352191867236	-2.44594617558446	-2.17021790780063	-2.56522687726146	-2.17943683144082	-2.24567824186031	-2.61591899404377	-2.11115061086705	-2.60776170977477	-2.24700579999098	-2.90009749453591	-2.11075031820603	-1.97083785902673	-2.29456980307466	-3.1716098112027
Aggregatibacter	2.89666289302397	1.19365405234539	4.12201081764312	0.703554655836831	1.07959359685818	2.84435793921853	4.62092186157114	2.46155153978257	3.45619958274046	4.46159613145168	1.20504328074538	-0.326643084889715	2.87784858943623	3.19128625226554	0.53039250835246	2.12089441014418	1.32711673199406	0.178859811546847	0.957338890496925	-2.55313350779945	-0.0891106727491093	2.30328545965561	-0.923769140189309	4.17358738784694	3.67074472764868	-0.154264271608717	4.77786118754845	5.63629484644401	4.08601678372469	4.44825008527412	1.15898937431816	-2.52405211141604	4.67485489521949	2.12876408489476	1.29114133789256	3.86397210264205	0.920824545557688	4.26995770888584	4.15561742005723	2.23165857261789	3.6263042714114	5.13592997371871	1.26343930113312	-1.55385861943104	4.880623391582	-1.41760313764608	-1.27769067846678	0.00801528991938305	2.7579793321872
Alicyclobacillus	-2.32908378068923	-2.30285350912109	-2.04759991484833	-0.800522740939444	-0.17316937163719	-2.1392486824898	-2.85328294492498	-2.92294352300652	-2.30899152004439	-2.65479801264178	-2.37847565771073	-2.81154973467772	0.126313276394286	-2.36939537874999	-2.64766132199549	0.359906599582883	-2.86253801003237	0.648863440792582	0.04104815862277	-2.55313350779945	-2.16855221442895	-2.10343378760864	-0.412943516423318	-2.20991924703707	-0.605921391367374	-0.847411452168662	-2.22883403928859	-2.32716522019496	-2.14051988556277	-0.963395966580915	-0.345088022458111	-2.52405211141604	-2.44639755802505	-0.372671866844451	-2.2352191867236	1.61449683496196	-0.378458438572572	-2.56522687726146	-2.17943683144082	0.932375588487631	-1.92277181348382	0.979891842491268	-2.60776170977477	-2.24700579999098	-0.820655952856078	1.47276862025008	-1.97083785902673	0.344487526540596	0.817374235361578
Arthrobacter	-2.32908378068923	-1.60970632856115	-1.35445273428839	-3.28542939072744	-1.2717816603053	-2.1392486824898	-2.85328294492498	-2.92294352300652	-3.00213870060433	-2.65479801264178	-2.37847565771073	-2.81154973467772	-1.66544619283377	-2.36939537874999	-2.64766132199549	-2.03798867321549	-2.16939082947242	-2.1237252814472	-1.75071131060528	-2.55313350779945	-2.16855221442895	-2.10343378760864	-2.71552860941736	-2.20991924703707	-2.39768086059543	-2.23370581328855	-2.22883403928859	-2.32716522019496	-0.75422552444288	-2.34969032770081	-2.42452956413795	-2.52405211141604	-2.44639755802505	-2.6752569598385	-2.2352191867236	-2.44594617558446	-2.17021790780063	-2.56522687726146	-2.17943683144082	-1.55253106130037	-1.92277181348382	-2.11115061086705	-2.60776170977477	-2.24700579999098	-2.90009749453591	-2.11075031820603	-1.97083785902673	-2.29456980307466	-3.1716098112027
Atopobium	-1.63593660012929	-1.60970632856115	0.591457414766926	3.38660355473362	-1.96492884086524	-2.1392486824898	-2.85328294492498	0.0727887505474736	-1.21037923137628	-2.65479801264178	-1.68532847715079	1.71023884237133	-0.279151831713878	0.52097637914618	-1.95451414143554	-2.73113585377543	-2.86253801003237	-2.1237252814472	2.07793008588381	1.96865506924959	-1.475405033869	-2.10343378760864	0.750207293382362	0.429138082578193	3.25831095022442	-2.23370581328855	-2.22883403928859	2.00356812009137	3.88534608826254	4.72865125185687	1.93217926255164	2.62344236539742	1.91031126866454	2.28057009776276	2.90057925032666	1.3382434583338	2.61727383498142	-0.262641784267411	-2.17943683144082	-1.55253106130037	2.06621223308045	-1.4180034303071	4.58065102672218	0.392051529624274	0.565638408263812	2.34359697804748	3.84627330093647	2.03616353721167	2.3967346925584
Bacillus	-0.0264986876951891	-0.35694336006578	-0.255840445620277	-3.28542939072744	-1.96492884086524	-0.752954321369912	-1.46698858380509	-0.283886193391259	-0.922697158924497	-1.26850365152189	-0.0758905647166892	-0.50896464168367	-0.279151831713878	-0.289953837070149	-0.85590185276743	-2.03798867321549	-0.559952917038323	-0.737430920327309	-1.05756413004534	-0.0682268580114453	-0.782257853309055	-0.71713942648875	-1.32923424829747	-0.823624885917175	-1.01138649947554	-0.154264271608717	0.256072610499413	-1.63401803963502	-1.44737270500283	-2.34969032770081	-1.731382383578	-0.444610569736201	-0.366956016345213	-1.28896259871861	-0.848924825603712	0.0389604742035363	-2.17021790780063	-1.87207969670151	0.459620498174434	-0.453918772632259	-0.824159524815713	-0.724856249747157	-0.305176616780724	-0.45524633076293	-0.820655952856078	-0.318990848977972	-0.584543497906839	-0.215128261394827	-0.686703161414696
Bacteroides	-2.32908378068923	-2.99600068968104	-2.04759991484833	-3.28542939072744	-2.65807602142519	-2.1392486824898	-2.85328294492498	-2.92294352300652	2.13365973644593	2.96560285307537	0.799578172637211	-0.0389610124379343	-1.66544619283377	-2.36939537874999	-0.85590185276743	0.446917976572513	0.966103386456727	0.441224076014338	-1.75071131060528	-2.55313350779945	-1.475405033869	-2.10343378760864	-2.71552860941736	-2.90306642759701	-2.39768086059543	-2.23370581328855	-2.22883403928859	-2.32716522019496	-2.14051988556277	-2.34969032770081	-2.42452956413795	-2.52405211141604	-2.44639755802505	-2.6752569598385	-2.2352191867236	-2.44594617558446	-2.17021790780063	-2.56522687726146	-2.17943683144082	-2.24567824186031	-2.61591899404377	-2.11115061086705	-2.60776170977477	-2.24700579999098	-2.90009749453591	-2.11075031820603	-1.97083785902673	-2.29456980307466	-3.1716098112027
Bifidobacterium	-2.32908378068923	-2.99600068968104	-2.04759991484833	-3.28542939072744	-2.65807602142519	-2.1392486824898	-2.85328294492498	-2.92294352300652	2.63976837033378	-1.96165083208184	-2.37847565771073	-0.0389610124379343	-1.66544619283377	-0.57763590952193	-2.64766132199549	-2.73113585377543	-2.86253801003237	-2.81687246200714	-2.44385849116523	-2.55313350779945	-2.16855221442895	-2.10343378760864	-2.71552860941736	-2.90306642759701	-2.39768086059543	-2.23370581328855	-1.53568685872864	-0.535405750966906	-2.14051988556277	-2.34969032770081	-1.03823520301806	-1.83090493085609	-0.654638088796993	-2.6752569598385	-2.2352191867236	-1.75279899502452	-2.17021790780063	-2.56522687726146	-2.17943683144082	-2.24567824186031	-2.61591899404377	-2.11115061086705	0.918598814841392	-2.24700579999098	-2.90009749453591	-2.11075031820603	1.66674830069966	-1.60142262251472	-3.1716098112027
Blvii28	-2.32908378068923	0.788188944237223	-2.04759991484833	-3.28542939072744	-2.65807602142519	-2.1392486824898	-2.85328294492498	-2.22979634244657	-0.229549978364552	-2.65479801264178	-2.37847565771073	-2.81154973467772	-1.66544619283377	-2.36939537874999	-2.64766132199549	-2.73113585377543	-2.86253801003237	-2.81687246200714	-2.44385849116523	-2.55313350779945	-2.16855221442895	-2.10343378760864	-2.71552860941736	-2.90306642759701	-2.39768086059543	-2.23370581328855	-2.22883403928859	-2.32716522019496	-2.14051988556277	-2.34969032770081	-2.42452956413795	-2.52405211141604	-2.44639755802505	-2.6752569598385	-2.2352191867236	-2.44594617558446	-2.17021790780063	-2.56522687726146	-2.17943683144082	-2.24567824186031	-2.61591899404377	-2.11115061086705	-2.60776170977477	-2.24700579999098	-2.90009749453591	-2.11075031820603	-1.97083785902673	-2.29456980307466	-3.1716098112027
Bulleidia	-2.32908378068923	0.641585470045347	-0.661305553728442	3.26850401329837	-0.866316552197135	-2.1392486824898	-2.85328294492498	1.59884505404252	-2.30899152004439	-2.65479801264178	-2.37847565771073	1.8705814924465	-0.972299012273824	-2.36939537874999	0.124927400244296	-2.73113585377543	-2.16939082947242	-2.1237252814472	4.21799624938008	2.25088753693381	-2.16855221442895	-0.71713942648875	2.21172507573984	2.78729302672705	4.44606908841079	-0.154264271608717	-1.53568685872864	1.00503928998024	-2.14051988556277	-2.34969032770081	0.976667817524209	1.34714889949185	0.644644895333268	1.4518774252066	1.9842885184525	-1.75279899502452	-2.17021790780063	0.0738304523538023	-2.17943683144082	-0.859383880740424	1.02166716568262	-0.724856249747157	0.975757228681341	1.66501720543716	1.62169108251313	1.06730351214192	2.05451383170842	-0.502810333846607	1.64867175440234
Butyrivibrio	-2.32908378068923	-0.916559148001203	-2.04759991484833	-3.28542939072744	-2.65807602142519	2.26747056477445	-2.85328294492498	-1.13118405377846	-3.00213870060433	0.436244440716533	0.106430992077265	1.8889306311147	-0.972299012273824	0.269661950865273	1.7343653126784	0.0414528684643485	0.228504443325948	2.05066198844844	-2.44385849116523	-2.55313350779945	-2.16855221442895	-2.10343378760864	-2.71552860941736	-2.90306642759701	-1.70453368003548	-2.23370581328855	-2.22883403928859	-2.32716522019496	-2.14051988556277	-2.34969032770081	-2.42452956413795	-2.52405211141604	-2.44639755802505	-2.6752569598385	-2.2352191867236	-2.44594617558446	-2.17021790780063	-2.56522687726146	-2.17943683144082	-2.24567824186031	-2.61591899404377	-2.11115061086705	-2.60776170977477	-2.24700579999098	-2.90009749453591	-2.11075031820603	-1.97083785902673	-2.29456980307466	-3.1716098112027
Campylobacter	3.85712484321126	4.28607296841243	3.93885209043611	2.72092376887429	3.58803074405637	2.59694976590469	4.19423427643231	4.40483701541511	4.13035885105571	4.16303255881237	3.91309348184759	3.18986514328344	4.20385072030001	4.30768808249715	3.41146187358631	3.02460635981148	3.76550336614716	3.06923156944301	3.23289531110305	3.85044069013537	4.75507641370948	3.89301830101038	3.64057905127853	3.98855946945524	2.83876110223452	4.08706248096203	4.45577768837934	4.41571541559694	3.97757731247858	4.27835104847873	4.3599274984997	3.94674739236657	4.24568618448158	4.64460796997047	4.51705118941814	4.32941991535193	5.65382810305566	5.97607338949801	5.83158654774562	4.05327100499563	4.53713264089371	5.2489533621221	3.62271973780371	3.48309398298259	3.99558520321195	3.70636084175718	4.8448021310476	4.15431959107219	3.84050548310368
Capnocytophaga	5.27978684850202	3.52314659825936	5.60968287812986	2.85013550035429	3.64454295431972	5.49605520376961	4.1907499523497	3.24666720948494	3.71445607291665	5.53832570887028	2.70912067752165	1.90694913661738	3.31816042887457	5.24145741164527	3.76907096051684	4.39976297652091	3.71948712886046	3.29680971782509	-1.75071131060528	2.43047311390889	4.65364517619155	4.03645076461761	1.15567240149053	3.65937766609671	1.33998875768794	3.30362845372998	3.54571750625582	5.08136534669967	2.82929341401323	3.9156108850369	4.86848811563484	2.887593940439	3.79970920745651	3.80478760208816	4.5649508815786	5.36278313115993	5.22611738600018	3.87731328920674	4.65143740320535	3.73067266743762	4.95658399097662	4.67556633973803	1.48658285244733	1.94264894203544	4.0274604117424	2.98911610961817	3.94805599524642	3.47375119271911	2.57778317470556
Cardiobacterium	4.60043299007441	2.18578286061105	4.70700418463963	1.56660087319217	1.29316769715624	3.33302199118167	3.76144265527878	0.714642636719868	1.89570109934658	3.6837960655614	1.9522576825756	1.40795797049839	4.91934519955195	4.13788233363503	1.37769036873966	3.59322310860588	3.43272799140728	-0.514287369013099	1.24502096294871	1.60574957556023	4.3417061260942	4.82803801799081	0.375513843940952	3.46340402013443	-2.39768086059543	3.72729952633472	4.34484612767206	4.21530674031184	-1.44737270500283	3.62157151208966	4.52244642799747	2.95658681192595	3.62202803021906	2.80538196350349	2.46526117906881	4.5534762919235	3.61667947356608	2.79135939741056	4.60275522456597	4.1276415477167	5.09294060700341	4.75160730218435	-1.22146734865488	-1.55385861943104	1.88739424824613	-2.11075031820603	-1.27769067846678	-2.29456980307466	1.82560246256142
Catonella	-0.942789419569344	0.741668928602329	-0.661305553728442	0.626593614700702	1.2131249894827	0.163336410504243	1.20716006562144	1.70202929027775	0.735530917679036	-0.575356470961947	1.78040742564894	2.5450365399943	-0.279151831713878	1.21412355970612	-0.34507622900144	1.00653376450794	1.81959321709185	1.53983636468245	1.34033114275303	1.69536173424991	1.009501615919	1.42292673700752	2.26807801229097	0.925574968892084	-0.0950957676013839	1.23203008951117	-2.22883403928859	0.66856705335903	-2.14051988556277	-1.65654314714086	1.6008221265972	-2.52405211141604	-1.7532503774651	1.6814518668511	1.50245043155977	-2.44594617558446	-2.17021790780063	2.2387941674718	-0.38767736221277	-0.166236700180479	1.07296046007017	1.41520991374911	1.41758998096038	0.64336595790518	1.50662175272834	-2.11075031820603	-1.97083785902673	1.39430965103927	1.63241123353056
Chryseobacterium	-2.32908378068923	-2.30285350912109	-0.255840445620277	-3.28542939072744	-2.65807602142519	-2.1392486824898	-2.85328294492498	-2.92294352300652	-3.00213870060433	-2.65479801264178	-2.37847565771073	-2.81154973467772	-1.66544619283377	-2.36939537874999	-2.64766132199549	-2.73113585377543	-2.86253801003237	-2.81687246200714	-2.44385849116523	-2.55313350779945	-2.16855221442895	-2.10343378760864	-2.71552860941736	-2.90306642759701	-2.39768086059543	-2.23370581328855	-2.22883403928859	-2.32716522019496	-2.14051988556277	-2.34969032770081	-2.42452956413795	-2.52405211141604	-2.44639755802505	-2.6752569598385	-2.2352191867236	-2.44594617558446	-2.17021790780063	-2.56522687726146	-2.17943683144082	-2.24567824186031	-2.61591899404377	-2.11115061086705	-2.60776170977477	-2.24700579999098	-2.90009749453591	-2.11075031820603	-1.97083785902673	-2.29456980307466	-3.1716098112027
Comamonas	-2.32908378068923	-2.99600068968104	-2.04759991484833	-3.28542939072744	-2.65807602142519	-2.1392486824898	-2.85328294492498	-2.92294352300652	-3.00213870060433	-2.65479801264178	-2.37847565771073	-2.81154973467772	-1.66544619283377	-2.36939537874999	-2.64766132199549	-2.03798867321549	-2.86253801003237	-2.81687246200714	-2.44385849116523	-2.55313350779945	-2.16855221442895	-2.10343378760864	-2.71552860941736	-2.90306642759701	-2.39768086059543	-2.23370581328855	-0.149392497608751	-2.32716522019496	-2.14051988556277	-2.34969032770081	-2.42452956413795	-2.52405211141604	-2.44639755802505	-2.6752569598385	-2.2352191867236	-1.75279899502452	-2.17021790780063	-2.56522687726146	-2.17943683144082	-0.859383880740424	-2.61591899404377	-1.4180034303071	-2.60776170977477	-2.24700579999098	-1.10833802530786	-2.11075031820603	-1.97083785902673	-0.502810333846607	-3.1716098112027
Corynebacterium	6.4214408884287	2.79701291870311	6.87292277254565	3.58773444348507	4.33769013487966	4.60598766699456	5.4357541533535	4.71621764865266	4.58161760010278	6.08809545887035	3.37726655587618	3.83484078017001	6.96328837331538	5.79625254654752	1.70904750469411	2.3187201534741	4.37308113103438	-0.331965812219144	4.58611442054116	2.72498115143107	6.59924404119765	6.23797642385323	1.64118021727223	4.11443971534425	5.02169972232326	4.87617364978372	7.16249366646841	5.39506952451465	5.27645973581838	6.08802666221364	6.45229419904266	5.30875540510883	6.36882399789711	4.94053411219734	5.67095965367121	5.90306502259154	6.63185342873466	5.84170491989724	6.23815699475266	6.25335097892825	5.8520839531817	7.15915534227657	3.2948716236266	5.20191030255322	5.04793449610137	7.27337527954182	6.98435216550016	6.90369798766725	3.80380411625325
Desulfobulbus	1.58293922473891	3.48404387224561	-2.04759991484833	3.22482894979571	2.99791578939466	-0.752954321369912	3.04935038847638	1.9290867409131	0.524221824011829	-2.65479801264178	0.879620880310747	1.13969398390371	-1.66544619283377	-2.36939537874999	-2.64766132199549	-2.73113585377543	-2.86253801003237	0.709488062609017	3.47503536310792	2.16536536349565	-2.16855221442895	-2.10343378760864	2.08849243531589	2.00958845813904	-1.70453368003548	-2.23370581328855	-2.22883403928859	-2.32716522019496	-2.14051988556277	-2.34969032770081	-1.731382383578	0.366319646480128	-2.44639755802505	-2.6752569598385	-2.2352191867236	-2.44594617558446	-2.17021790780063	2.71288778196906	-2.17943683144082	-2.24567824186031	-1.92277181348382	-2.11115061086705	-1.91461452921482	-2.24700579999098	-2.90009749453591	-2.11075031820603	-1.97083785902673	-1.60142262251472	-3.1716098112027
Desulfomicrobium	-2.32908378068923	-2.99600068968104	-2.04759991484833	-3.28542939072744	-2.65807602142519	-2.1392486824898	-2.85328294492498	-2.92294352300652	-3.00213870060433	-2.65479801264178	3.04205934156155	1.73174504759229	-1.66544619283377	-2.36939537874999	2.68987675770583	0.734600049024294	4.13322814627248	2.05066198844844	-2.44385849116523	-2.55313350779945	-2.16855221442895	-2.10343378760864	-2.71552860941736	-2.90306642759701	-2.39768086059543	-2.23370581328855	-2.22883403928859	-2.32716522019496	-2.14051988556277	-2.34969032770081	-2.42452956413795	-2.52405211141604	-2.44639755802505	-2.6752569598385	-2.2352191867236	-2.44594617558446	-2.17021790780063	-1.87207969670151	-2.17943683144082	-2.24567824186031	-2.61591899404377	-2.11115061086705	-2.60776170977477	-2.24700579999098	-2.90009749453591	-2.11075031820603	-1.97083785902673	-2.29456980307466	-3.1716098112027
Desulfovibrio	-2.32908378068923	-2.30285350912109	-2.04759991484833	-3.28542939072744	-2.65807602142519	-1.44610150192986	-2.16013576436504	-2.22979634244657	-0.229549978364552	-1.96165083208184	-2.37847565771073	-2.81154973467772	-1.66544619283377	-2.36939537874999	-1.95451414143554	-2.03798867321549	-2.86253801003237	-1.43057810088725	-1.75071131060528	-2.55313350779945	-2.16855221442895	-1.4102866070487	-2.71552860941736	-2.90306642759701	-2.39768086059543	-1.54055863272861	-2.22883403928859	-2.32716522019496	-2.14051988556277	-2.34969032770081	-1.03823520301806	-2.52405211141604	-2.44639755802505	-2.6752569598385	-1.54207200616366	-2.44594617558446	-2.17021790780063	-2.56522687726146	-1.48628965088088	-2.24567824186031	-1.92277181348382	-2.11115061086705	-2.60776170977477	-2.24700579999098	-1.51380313341602	-1.41760313764608	-1.27769067846678	-2.29456980307466	-3.1716098112027
Dialister	2.4911977849158	-0.693415596686993	-0.661305553728442	1.72520590336881	1.07959359685818	-2.1392486824898	0.324770885422963	1.70202929027775	-1.61584433948444	-0.863038543413728	-0.992181296590844	3.41102653339365	-0.972299012273824	1.98731344793961	1.91668686947235	0.359906599582883	1.4415270831718	2.53971381266487	3.64291623574708	3.47755175246182	1.89189079611747	-0.71713942648875	3.45825749448457	3.42843542229668	4.84654665500792	3.12288046138346	2.22551325696492	3.24117928356614	4.9887776633666	4.96085983083362	3.01354974478525	5.81305701814644	3.86352072020147	4.55603004448912	5.05234145358612	4.30164035124485	6.14754825891872	3.13855559739474	2.71840296851009	2.49052020653418	2.0475201000683	-0.319391141638993	2.80388434208027	1.91187728336869	1.19424706768619	3.60627738320019	4.15165495048766	3.33305131061597	4.02582554289389
Eikenella	0.666648492864756	2.12796328972222	1.78104148164076	1.88505460431071	2.99791578939466	4.23407110708721	2.85049952973122	2.23611177620801	2.35444757406768	2.95833009374629	0.106430992077265	0.36650409567023	-0.279151831713878	0.721647074608331	2.13983042078656	2.82182373114618	2.13467426373175	0.0734992958890204	1.38478290532386	3.05999459858862	-2.16855221442895	2.90720150648762	0.462525220930582	2.46290958742484	-0.318239318915594	2.19711098555476	-2.22883403928859	-1.63401803963502	-2.14051988556277	-0.55793085847275	-0.345088022458111	-1.83090493085609	-0.654638088796993	-0.372671866844451	-2.2352191867236	-1.75279899502452	-1.47707072724068	1.42375716930282	1.55823278684254	0.750054031693677	2.88941254188859	2.55228848324502	3.04823010104508	1.58163559649811	3.17294703956449	-2.11075031820603	0.919533898869435	-1.60142262251472	1.7982034883733
Enterococcus	-0.942789419569344	-2.99600068968104	-2.04759991484833	-1.89913502960755	-2.65807602142519	-0.752954321369912	-2.85328294492498	-2.22979634244657	-2.30899152004439	-2.65479801264178	-2.37847565771073	-2.81154973467772	-1.66544619283377	-2.36939537874999	-2.64766132199549	-2.73113585377543	-2.86253801003237	-1.43057810088725	-2.44385849116523	-2.55313350779945	-1.475405033869	-1.4102866070487	-2.71552860941736	-2.90306642759701	-2.39768086059543	-2.23370581328855	-2.22883403928859	-2.32716522019496	-0.75422552444288	-2.34969032770081	-2.42452956413795	-2.52405211141604	-2.44639755802505	-2.6752569598385	-2.2352191867236	-2.44594617558446	-1.47707072724068	-2.56522687726146	-0.793142470320934	-2.24567824186031	-1.92277181348382	-2.11115061086705	-2.60776170977477	-1.55385861943104	-2.20695031397597	-2.11075031820603	-1.97083785902673	-2.29456980307466	-2.47846263064275
Filifactor	0.929012757332247	3.93742233604968	0.254985178145713	4.41802965713973	3.96199718510517	1.44427025596631	3.38112778079339	2.89416763695669	3.50513901178068	1.25722499278636	4.56271439735764	4.22898665553824	-0.972299012273824	2.31273584837423	3.90911703416256	3.87821338939195	3.94650129601061	4.71789019503039	1.46816451426292	2.38850891480986	-2.16855221442895	-2.10343378760864	2.10475295618767	2.46290958742484	-2.39768086059543	-2.23370581328855	-2.22883403928859	-2.32716522019496	-2.14051988556277	-2.34969032770081	-1.731382383578	-1.83090493085609	-1.7532503774651	-2.6752569598385	-2.2352191867236	-2.44594617558446	-0.783923546680737	-2.56522687726146	-2.17943683144082	-2.24567824186031	-2.61591899404377	-2.11115061086705	-2.60776170977477	-2.24700579999098	-2.20695031397597	-2.11075031820603	-1.97083785902673	-2.29456980307466	-3.1716098112027
Fusobacterium	5.49656095153075	5.74625421220531	5.21362517712359	5.40167533740607	6.39631204877711	5.80878330814748	4.90973836409353	5.70292468503538	5.8292811184858	6.40122499895004	5.99207195336402	5.76164564685381	3.34518910126249	6.85976674746679	5.9472333770846	5.57385372636493	5.74632236990969	5.70152000998458	6.91058222478471	7.01137867789735	6.67159366352099	5.82892836673111	6.34770289752061	6.1524897305783	7.02453987041625	6.39144451963278	5.47552712862173	5.38706592465412	6.0766487102033	5.03305612203811	6.06508685950806	6.48832500777623	5.77669299313649	6.90678489009304	6.62499617217758	6.34035770269812	6.28976980984483	6.30008475541039	6.26947751922212	5.65902567201343	5.99948924486942	6.64127279299855	5.87484003687185	5.1054353002526	5.96210283595137	5.20778923036187	4.50305283732554	4.84429719687086	5.58302423622858
Gardnerella	-2.32908378068923	-2.99600068968104	-2.04759991484833	-3.28542939072744	-2.65807602142519	-2.1392486824898	-2.85328294492498	-2.92294352300652	-3.00213870060433	-2.65479801264178	-2.37847565771073	-2.81154973467772	-1.66544619283377	-1.67624819819004	0.610435216025997	-2.03798867321549	-2.16939082947242	-2.1237252814472	-2.44385849116523	-2.55313350779945	-2.16855221442895	-2.10343378760864	-2.71552860941736	-2.90306642759701	-2.39768086059543	-2.23370581328855	1.23690186351114	-2.32716522019496	0.950522567795545	-2.34969032770081	-2.42452956413795	-2.52405211141604	-2.44639755802505	-0.883497490610441	-2.2352191867236	-2.44594617558446	-2.17021790780063	-2.56522687726146	-2.17943683144082	-2.24567824186031	-2.61591899404377	-2.11115061086705	-1.91461452921482	-2.24700579999098	-2.20695031397597	0.191834774788019	-1.97083785902673	-2.29456980307466	-1.37985034197464
Gemella	-2.32908378068923	-2.99600068968104	-2.04759991484833	-1.89913502960755	-1.96492884086524	-2.1392486824898	-2.16013576436504	-2.92294352300652	-3.00213870060433	-2.65479801264178	-2.37847565771073	-2.11840255411777	-1.66544619283377	-2.36939537874999	-2.64766132199549	-2.73113585377543	-2.86253801003237	-1.43057810088725	-2.44385849116523	-2.55313350779945	-2.16855221442895	-2.10343378760864	-2.71552860941736	-1.51677206647712	-2.39768086059543	-2.23370581328855	-0.842539678168697	-1.63401803963502	-1.44737270500283	-2.34969032770081	-2.42452956413795	-2.52405211141604	-2.44639755802505	-2.6752569598385	-2.2352191867236	-2.44594617558446	-2.17021790780063	-1.87207969670151	-2.17943683144082	-2.24567824186031	-2.61591899404377	-2.11115061086705	-2.60776170977477	-2.24700579999098	-2.90009749453591	-2.11075031820603	-1.97083785902673	-2.29456980307466	-3.1716098112027
Granulicatella	-2.32908378068923	-2.99600068968104	-2.04759991484833	-3.28542939072744	-1.96492884086524	-2.1392486824898	-2.85328294492498	0.814726095276851	-2.30899152004439	1.12939162127648	-2.37847565771073	-2.81154973467772	-1.66544619283377	-2.36939537874999	-0.34507622900144	-2.73113585377543	-2.86253801003237	-2.81687246200714	-2.44385849116523	-1.8599863272395	-2.16855221442895	-2.10343378760864	-1.32923424829747	-2.90306642759701	-2.39768086059543	-2.23370581328855	-2.22883403928859	0.311892109420298	-2.14051988556277	-0.55793085847275	-1.03823520301806	-1.83090493085609	-2.44639755802505	-2.6752569598385	-2.2352191867236	-2.44594617558446	-2.17021790780063	-2.56522687726146	-2.17943683144082	-2.24567824186031	-2.61591899404377	-2.11115061086705	-1.91461452921482	-2.24700579999098	-0.820655952856078	-2.11075031820603	-1.97083785902673	-2.29456980307466	-3.1716098112027
Haemophilus	5.08548910066135	3.97378998022055	5.38724796036367	1.62722549500861	4.24767725488627	5.51614196233635	2.55836310693006	2.33455184902126	4.03312989867676	3.64782096310312	-1.68532847715079	-0.0389610124379343	4.07755699497571	0.403193343489796	4.74375391267987	2.46182099711478	5.18880292326061	3.17957962661188	-2.44385849116523	1.18453611048392	1.61563741948932	5.29779747680437	5.07682031469567	2.59410179769619	2.35590933051093	6.64283873726983	3.88041354347578	4.05634141468904	-1.44737270500283	1.33918912641313	0.214527765477312	1.26013752250222	0.326191164214733	-0.0361996302232377	0.249687463064397	2.39033573136701	0.468839421814631	-2.56522687726146	0.911605621917491	0.64469351603585	0.156669728196013	1.29004677079511	2.0172111035095	2.73660082171735	3.01340551110236	1.47276862025008	-0.584543497906839	-0.502810333846607	1.74104507453336
Herbaspirillum	-2.32908378068923	-2.99600068968104	-2.04759991484833	-2.5922822101675	-2.65807602142519	-2.1392486824898	0.835596509188953	-2.92294352300652	-1.61584433948444	-1.96165083208184	-0.992181296590844	-2.81154973467772	-1.66544619283377	-2.36939537874999	0.75353605966667	0.795224670840729	-0.0899492877925874	-0.737430920327309	-2.44385849116523	-1.8599863272395	-2.16855221442895	-2.10343378760864	-0.0764712798021054	-0.264009097981752	-1.70453368003548	-2.23370581328855	0.0737510537054584	-2.32716522019496	-2.14051988556277	-1.65654314714086	-1.03823520301806	-0.732292642187981	-2.44639755802505	-2.6752569598385	-2.2352191867236	0.645096277773852	-2.17021790780063	-0.773467408033401	-0.38767736221277	-2.24567824186031	-1.22962463292388	0.191434482126998	-1.91461452921482	-2.24700579999098	-0.261040164920656	-0.318990848977972	-1.27769067846678	-2.29456980307466	-1.09216826952286
Johnsonella	-0.942789419569344	-0.511094039893039	-2.04759991484833	-3.28542939072744	-2.65807602142519	0.163336410504243	-2.85328294492498	-1.13118405377846	0.635447459122053	-0.352212919647737	-2.37847565771073	-2.11840255411777	-1.66544619283377	-2.36939537874999	-1.26136696087559	-2.73113585377543	-0.22348068041711	-2.81687246200714	-2.44385849116523	-2.55313350779945	-2.16855221442895	-2.10343378760864	-2.02238142885742	-2.90306642759701	-2.39768086059543	-2.23370581328855	-2.22883403928859	-2.32716522019496	-2.14051988556277	-2.34969032770081	-2.42452956413795	-2.52405211141604	-2.44639755802505	-2.6752569598385	-2.2352191867236	-2.44594617558446	-2.17021790780063	-2.56522687726146	-1.48628965088088	-0.859383880740424	0.642177543977714	-1.4180034303071	-2.60776170977477	-0.860711438871094	2.69832446446246	-2.11075031820603	-0.179078389798675	0.796472650283653	1.5468890600924
Kingella	2.91794029147125	1.22350701549507	2.70599027625803	2.1262166611276	1.90627217004265	2.01963440086987	0.142449328629008	0.335153015014964	2.8727920302477	1.53485672938464	-2.37847565771073	-0.50896464168367	3.47035224421649	0.403193343489796	0.878699202620676	0.906450305950953	2.36320866368083	1.63747483424636	-2.44385849116523	0.0859238218158129	0.72181954346722	0.987608665749675	-2.71552860941736	1.45364239909258	-2.39768086059543	1.67831719213959	1.17236334237357	-0.94087085907507	2.40277489670723	2.48659157925067	0.907674946037257	-0.0391454616280362	1.77311014715106	0.41578549351982	-0.848924825603712	3.53040473371347	2.71258401478574	-2.56522687726146	2.93255095691572	4.15457920344851	2.12027945435073	2.24555821582254	2.66009644928856	4.80398364707706	3.79446456398518	1.80127268722212	1.9804058595547	1.57663120783323	-0.0805673578443806
Lachnoanaerobaculum	2.86387307020098	-0.105628931784874	3.0022560924012	1.59737253185893	0.114512700814591	-0.752954321369912	0.324770885422963	1.66202395566405	3.34700029077547	3.58352661239772	2.65847694470289	2.28831669314648	2.32353785373051	4.98560654235527	-0.162754672207485	3.51108741167973	1.26459637501272	0.872006992106792	0.328730231074551	0.704963030222036	5.17616683972073	2.57869743951558	2.08849243531589	3.79889393840553	2.88043379863509	3.10383226641277	5.21189966810067	-0.0245801272009154	3.79965136715766	4.30703619647759	2.07528010619232	1.72444313063332	4.51962662908106	2.74527803943379	3.56387346773692	3.87121851116282	4.51189068964918	3.52154784965085	3.75545736417876	1.62552276904758	4.43333584721207	3.65717038492672	0.387970563779222	-1.55385861943104	-0.820655952856078	3.46519878494029	4.14725933901462	3.58036092777737	2.18497646346932
Lactobacillus	-2.32908378068923	-2.99600068968104	-2.04759991484833	-3.28542939072744	-2.65807602142519	-2.1392486824898	-0.773841403245147	-0.283886193391259	2.21279705700465	-0.863038543413728	-2.37847565771073	-2.81154973467772	-1.66544619283377	-2.36939537874999	-2.64766132199549	-2.03798867321549	-2.86253801003237	-2.81687246200714	-2.44385849116523	-2.55313350779945	-2.16855221442895	-2.10343378760864	-2.71552860941736	-2.90306642759701	-2.39768086059543	-0.847411452168662	-2.22883403928859	-0.247723678515125	-2.14051988556277	-2.34969032770081	-2.42452956413795	-2.52405211141604	-1.7532503774651	-1.98210977927855	-2.2352191867236	-2.44594617558446	-1.47707072724068	-2.56522687726146	-2.17943683144082	-1.55253106130037	-2.61591899404377	-0.724856249747157	-2.60776170977477	-2.24700579999098	-2.90009749453591	-2.11075031820603	-1.97083785902673	-2.29456980307466	1.21041682347118
Lautropia	4.72881415672262	2.06659434334593	5.420913356648	3.17915891296252	4.51358080134332	6.82160416283257	2.66014580124	2.54088828201909	2.22360797310887	3.83744182237869	-0.992181296590844	-0.0389610124379343	3.78129117883254	1.65595631198516	4.85342080226439	5.989487857645	3.21510423331667	1.74747572946069	1.71502459219444	1.75093158540472	1.61563741948932	6.40290066047272	2.80593230844488	2.26741756744114	-1.70453368003548	5.81699756818175	2.74097926028741	1.73327779035146	3.45046709494809	2.40389986340556	0.907674946037257	1.63483097194364	2.52341574155095	2.14502460576654	0.0673659062704428	3.0992312688951	1.56745171048274	-1.87207969670151	3.68419434415727	6.11743093417321	3.17097838732294	6.09187963084781	2.0556773843373	5.56091082893542	4.35831465605939	-0.318990848977972	0.668219470588528	1.4896198308436	4.26677371884161
Leptotrichia	4.98146637784519	3.60522942904784	5.75542672878388	4.46303063317225	3.4644167880892	4.42882922892217	4.00528208986638	3.39422116374077	4.39296884595815	5.88258988605997	4.89114109189743	4.22723380671083	5.14359311320921	6.66540042071127	3.66588672428161	4.53429386947852	4.16033007605027	3.37753292909753	3.27972661078715	3.45813366660472	5.9959580543181	5.016201850409	3.35289697882675	5.12114105818157	3.56332447902784	5.61639773188703	5.5692785895412	5.07893816104205	5.17403294676131	6.52377772763282	5.37849707949427	3.96210867752805	7.0332063008789	5.56327997033327	6.2369766387619	6.07881828132809	6.11680711736444	4.95663237494017	5.96843029848312	4.11734986168015	6.04865918428553	5.74051056702222	3.64221353248471	6.38029661410528	4.38746314577381	6.55555229579805	7.43177440059658	6.56507769664033	4.16271953909784
Massilia	-2.32908378068923	-2.99600068968104	-2.04759991484833	-3.28542939072744	-2.65807602142519	-2.1392486824898	-2.85328294492498	-2.92294352300652	-3.00213870060433	-2.65479801264178	-2.37847565771073	-2.81154973467772	-1.66544619283377	-2.36939537874999	-2.64766132199549	-2.73113585377543	-2.16939082947242	-2.81687246200714	-2.44385849116523	-2.55313350779945	-2.16855221442895	-0.311674318380585	-1.32923424829747	-2.20991924703707	-2.39768086059543	-2.23370581328855	-2.22883403928859	-2.32716522019496	-2.14051988556277	-2.34969032770081	-2.42452956413795	-2.52405211141604	-2.44639755802505	-2.6752569598385	-2.2352191867236	-2.44594617558446	-2.17021790780063	-2.56522687726146	-2.17943683144082	-2.24567824186031	-2.61591899404377	-1.4180034303071	-2.60776170977477	-2.24700579999098	-2.90009749453591	-2.11075031820603	-1.97083785902673	-2.29456980307466	-3.1716098112027
Megasphaera	-2.32908378068923	1.22350701549507	-2.04759991484833	2.20350833542924	-2.65807602142519	-2.1392486824898	-2.85328294492498	-2.92294352300652	-3.00213870060433	-1.26850365152189	-2.37847565771073	-1.42525537355782	-1.66544619283377	-2.36939537874999	-2.64766132199549	-2.73113585377543	-2.86253801003237	-2.1237252814472	3.4642244470037	1.23105612611882	-2.16855221442895	-2.10343378760864	2.46625494087472	-0.600481334602965	2.94942667012204	-0.154264271608717	-0.842539678168697	2.05486141447892	-2.14051988556277	-1.65654314714086	2.63806546888902	3.08174995487996	1.50484616055638	1.86803782243151	2.46526117906881	0.732107654763482	1.08787863022085	1.73883821594271	-2.17943683144082	1.53851139205795	1.74078983264582	-2.11115061086705	-0.816002240546714	-0.167564258311149	1.8003828712565	4.51464204980193	2.50649895545148	2.88721374721742	1.7982034883733
Methanobrevibacter	-2.32908378068923	-2.99600068968104	-2.04759991484833	-3.28542939072744	-2.65807602142519	-2.1392486824898	-2.85328294492498	-2.92294352300652	-3.00213870060433	-2.65479801264178	0.260581671904524	-2.81154973467772	-1.66544619283377	-2.36939537874999	-2.64766132199549	-2.73113585377543	-2.86253801003237	-2.1237252814472	-2.44385849116523	-2.55313350779945	-2.16855221442895	-2.10343378760864	-2.71552860941736	-2.90306642759701	-2.39768086059543	-2.23370581328855	-2.22883403928859	-2.32716522019496	-2.14051988556277	-2.34969032770081	-2.42452956413795	-2.52405211141604	-2.44639755802505	-2.6752569598385	-2.2352191867236	-2.44594617558446	-2.17021790780063	-2.56522687726146	-2.17943683144082	-2.24567824186031	-2.61591899404377	-2.11115061086705	-2.60776170977477	-2.24700579999098	-2.90009749453591	-2.11075031820603	-1.97083785902673	-2.29456980307466	-3.1716098112027
Methylobacillus	-2.32908378068923	-2.99600068968104	-2.04759991484833	-3.28542939072744	-2.65807602142519	-2.1392486824898	-2.85328294492498	-2.92294352300652	-3.00213870060433	-2.65479801264178	-2.37847565771073	-2.81154973467772	-0.972299012273824	-2.36939537874999	-2.64766132199549	-2.73113585377543	-2.86253801003237	-2.81687246200714	-2.44385849116523	-2.55313350779945	-2.16855221442895	-2.10343378760864	-2.02238142885742	-2.90306642759701	-2.39768086059543	-2.23370581328855	-2.22883403928859	-2.32716522019496	-2.14051988556277	-2.34969032770081	-2.42452956413795	-0.444610569736201	-2.44639755802505	-0.883497490610441	-2.2352191867236	-2.44594617558446	-2.17021790780063	-2.56522687726146	-0.38767736221277	-2.24567824186031	-2.61591899404377	-2.11115061086705	-2.60776170977477	-2.24700579999098	-2.90009749453591	-2.11075031820603	-1.97083785902673	-2.29456980307466	-3.1716098112027
Methylobacterium	-2.32908378068923	-2.99600068968104	-2.04759991484833	-3.28542939072744	-2.65807602142519	-2.1392486824898	-2.85328294492498	-2.92294352300652	-3.00213870060433	-2.65479801264178	-2.37847565771073	-2.81154973467772	-1.66544619283377	-1.67624819819004	-2.64766132199549	-2.73113585377543	-2.86253801003237	-2.81687246200714	-2.44385849116523	-2.55313350779945	-2.16855221442895	-2.10343378760864	-2.71552860941736	-2.90306642759701	-2.39768086059543	-2.23370581328855	-2.22883403928859	-2.32716522019496	-2.14051988556277	-2.34969032770081	0.214527765477312	-2.52405211141604	-2.44639755802505	-2.6752569598385	-2.2352191867236	-2.44594617558446	-2.17021790780063	-2.56522687726146	-2.17943683144082	-2.24567824186031	-2.61591899404377	-2.11115061086705	-2.60776170977477	-2.24700579999098	-2.90009749453591	-2.11075031820603	-1.97083785902673	-2.29456980307466	-3.1716098112027
Micrococcus	-2.32908378068923	-2.99600068968104	-2.04759991484833	-3.28542939072744	-0.866316552197135	-2.1392486824898	-1.46698858380509	-2.92294352300652	-3.00213870060433	-2.65479801264178	-2.37847565771073	-2.81154973467772	-1.66544619283377	-2.36939537874999	-2.64766132199549	-0.939376384547377	-2.86253801003237	-0.331965812219144	-1.75071131060528	-2.55313350779945	-2.16855221442895	-2.10343378760864	-2.71552860941736	-2.90306642759701	-2.39768086059543	-2.23370581328855	-2.22883403928859	-2.32716522019496	1.88483180517238	-2.34969032770081	-2.42452956413795	-2.52405211141604	-2.44639755802505	-2.6752569598385	-1.54207200616366	-2.44594617558446	-2.17021790780063	-2.56522687726146	-2.17943683144082	-2.24567824186031	-1.92277181348382	-2.11115061086705	-2.60776170977477	-2.24700579999098	-2.90009749453591	-2.11075031820603	-1.97083785902673	-2.29456980307466	-1.09216826952286
Mogibacterium	-1.63593660012929	0.587518248775071	-2.04759991484833	2.06167813999002	-2.65807602142519	-2.1392486824898	-0.0806942226852017	0.765935931107419	-3.00213870060433	-1.96165083208184	-2.37847565771073	0.82603642504867	-1.66544619283377	-2.36939537874999	-2.64766132199549	-2.73113585377543	-2.86253801003237	-2.1237252814472	0.551873782388761	1.39811021078198	-0.782257853309055	-1.4102866070487	0.542567928604118	1.08591761896726	0.241376469019829	-2.23370581328855	-2.22883403928859	-0.535405750966906	-2.14051988556277	-2.34969032770081	-1.731382383578	-2.52405211141604	-2.44639755802505	0.502796870509449	1.23051671607612	-2.44594617558446	-2.17021790780063	1.01829206119465	-2.17943683144082	-0.859383880740424	-0.536477452363932	-2.11115061086705	1.84658558647874	0.055579293003061	-1.10833802530786	-1.41760313764608	-0.584543497906839	-2.29456980307466	-2.47846263064275
Moryella	-0.942789419569344	-0.105628931784874	-0.255840445620277	0.298089547728666	1.12611361249307	-2.1392486824898	0.237759508433333	-2.92294352300652	-0.363081370989074	-0.0157406830265243	-1.68532847715079	1.66578707980049	1.42559626052455	0.115511271038015	-2.64766132199549	-2.73113585377543	0.133194263521623	0.274169991351171	-0.652099021937175	-2.55313350779945	1.78269150415248	-2.10343378760864	1.98495175637505	2.03857599501229	3.25129337756578	-2.23370581328855	-1.53568685872864	-0.0245801272009154	-2.14051988556277	3.44332328068334	0.214527765477312	-0.221467018421991	0.954799823637107	1.51439778218793	0.942834643624343	1.50529754299696	3.14790208604359	3.46063909656386	-0.793142470320934	-0.166236700180479	-0.313333901049722	-2.11115061086705	3.53212284245149	3.88422068949216	-2.90009749453591	2.77205160438034	5.17593432042591	4.92213968363479	1.45336300208157
Mycobacterium	-2.32908378068923	-2.99600068968104	-2.04759991484833	-3.28542939072744	-2.65807602142519	-2.1392486824898	-2.85328294492498	-2.92294352300652	-3.00213870060433	-2.65479801264178	-2.37847565771073	-2.81154973467772	-1.66544619283377	-2.36939537874999	-2.64766132199549	-2.73113585377543	-2.86253801003237	-2.81687246200714	-2.44385849116523	-2.55313350779945	-2.16855221442895	-2.10343378760864	-2.71552860941736	-2.90306642759701	-2.39768086059543	-2.23370581328855	-2.22883403928859	-2.32716522019496	-2.14051988556277	-2.34969032770081	-2.42452956413795	-2.52405211141604	-2.44639755802505	-2.6752569598385	-2.2352191867236	-2.44594617558446	-2.17021790780063	-2.56522687726146	-2.17943683144082	-2.24567824186031	-2.61591899404377	-2.11115061086705	-2.60776170977477	-2.24700579999098	-2.20695031397597	-1.41760313764608	-1.27769067846678	-1.60142262251472	-3.1716098112027
Mycoplasma	-2.32908378068923	2.70778178497516	-2.04759991484833	1.59737253185893	1.33090802513908	-1.44610150192986	3.04387092271176	2.01869889960279	2.23430326222562	-0.169891362853783	-2.37847565771073	-2.81154973467772	-0.972299012273824	-2.36939537874999	-2.64766132199549	-2.73113585377543	-2.86253801003237	-2.81687246200714	-2.44385849116523	2.80345276687257	0.827180059125046	-1.4102866070487	-2.71552860941736	-2.90306642759701	1.66276214995099	-2.23370581328855	-1.53568685872864	-0.94087085907507	-2.14051988556277	-0.55793085847275	-2.42452956413795	-2.52405211141604	-0.654638088796993	0.215114798057669	-2.2352191867236	-2.44594617558446	-2.17021790780063	-2.56522687726146	-2.17943683144082	-2.24567824186031	0.379813279510223	-2.11115061086705	2.99804035652123	1.53718383392728	3.23978705769034	-0.031308776526191	-1.97083785902673	-2.29456980307466	1.96418862584757
Neisseria	6.80890092909481	5.88722354059796	7.33163899358966	1.5020623520546	3.92671537096053	6.60044785535322	4.59446833512292	2.18904426535003	4.0471161406515	5.74180821578534	0.617256615843256	-0.326643084889715	-0.972299012273824	3.79602247548144	0.124927400244296	2.21050656883387	0.315515820315577	-0.514287369013099	2.49778393144407	0.912602395000281	1.8567994763062	4.9388523843311	2.038061581689	1.22406795744808	0.0872257891925707	1.63749519761934	3.08928595455563	6.06853807363357	3.77837396871038	2.43780141508124	0.753524266209999	2.15807911570818	1.88433578226128	1.01362249427544	2.95773766416661	2.72453781945369	1.41330103065548	3.36436226612844	3.72319650196054	5.03639541623315	4.79744834165147	4.63408573861731	0.793435671887386	-0.45524633076293	-0.261040164920656	0.374156331581973	0.108603682653106	1.2317907215415	1.85227070964358
Odoribacter	-2.32908378068923	-2.99600068968104	-2.04759991484833	-3.28542939072744	-2.65807602142519	-2.1392486824898	-2.16013576436504	-2.92294352300652	1.83414320634715	-2.65479801264178	1.68196735283568	2.41419693903549	-1.66544619283377	-2.36939537874999	1.54199342003094	-1.34484149265554	1.35696969514374	2.33062201480631	-2.44385849116523	-2.55313350779945	-2.16855221442895	-2.10343378760864	-2.71552860941736	-2.90306642759701	-2.39768086059543	-1.54055863272861	-2.22883403928859	-2.32716522019496	-2.14051988556277	-2.34969032770081	-2.42452956413795	-2.52405211141604	-2.44639755802505	-2.6752569598385	-2.2352191867236	-2.44594617558446	-2.17021790780063	-2.56522687726146	-2.17943683144082	-2.24567824186031	-2.61591899404377	-2.11115061086705	-2.60776170977477	-1.55385861943104	-2.90009749453591	-2.11075031820603	-1.97083785902673	-2.29456980307466	-3.1716098112027
Olsenella	-2.32908378068923	-2.99600068968104	-2.04759991484833	0.403450063386492	-2.65807602142519	-2.1392486824898	-2.85328294492498	-2.22979634244657	-3.00213870060433	-2.65479801264178	-2.37847565771073	-2.11840255411777	-1.66544619283377	-2.36939537874999	-2.64766132199549	-2.73113585377543	-2.86253801003237	-2.81687246200714	-1.75071131060528	-2.55313350779945	-2.16855221442895	-2.10343378760864	-2.71552860941736	-1.51677206647712	-2.39768086059543	-2.23370581328855	-1.53568685872864	-0.94087085907507	-0.75422552444288	-0.27024878602097	-0.121944471143901	-1.13775775029615	-1.7532503774651	0.41578549351982	0.0673659062704428	-2.44594617558446	-0.378458438572572	-2.56522687726146	-2.17943683144082	-2.24567824186031	-2.61591899404377	-2.11115061086705	-2.60776170977477	-1.55385861943104	-2.90009749453591	-1.41760313764608	-1.27769067846678	-0.502810333846607	0.0864867268187854
Oribacterium	2.58357110504682	-1.60970632856115	0.591457414766926	0.904225351298982	-0.866316552197135	-1.44610150192986	0.547914436737173	-0.620358430012472	1.02321299013082	1.17384338384731	-2.37847565771073	0.82603642504867	-1.66544619283377	-0.983101017630095	-2.64766132199549	-2.73113585377543	-2.16939082947242	-2.81687246200714	3.02841218250624	3.76403117894784	3.27818515723736	-2.10343378760864	3.67806214453327	2.00958845813904	4.09758469534158	-0.847411452168662	1.50883557899478	-0.94087085907507	3.43542921758355	2.45433071703245	1.70260482090714	2.31222979553544	1.4656254474031	2.47223751697496	1.82522382382282	3.08348291192696	3.52014154652343	1.38601684131997	-2.17943683144082	0.64469351603585	1.33532472453766	-1.4180034303071	2.55129358943976	3.29817164448858	0.928543901953181	3.58634316829938	4.20710625502387	4.29573124512202	1.83902548289356
Paenibacillus	-0.942789419569344	-2.99600068968104	-2.04759991484833	-1.49366992149939	-2.65807602142519	-2.1392486824898	-2.85328294492498	-2.22979634244657	-3.00213870060433	-1.96165083208184	-2.37847565771073	-2.81154973467772	-1.66544619283377	-2.36939537874999	-2.64766132199549	-2.73113585377543	-2.86253801003237	-2.81687246200714	-2.44385849116523	-2.55313350779945	-1.475405033869	-0.71713942648875	-2.71552860941736	-2.90306642759701	-2.39768086059543	-0.847411452168662	-0.842539678168697	-2.32716522019496	-2.14051988556277	-2.34969032770081	-2.42452956413795	-1.83090493085609	-1.7532503774651	-2.6752569598385	-0.848924825603712	-0.143361082590418	-0.783923546680737	-1.17893251614157	-2.17943683144082	-2.24567824186031	-1.22962463292388	-2.11115061086705	-2.60776170977477	-2.24700579999098	-2.90009749453591	-1.41760313764608	-0.179078389798675	-2.29456980307466	-3.1716098112027
Paludibacter	2.29588903259504	5.06926451921669	-1.35445273428839	4.02645677334972	4.70075487691716	3.71295379728467	5.02449338835228	3.51959664346168	1.96767459897167	1.17384338384731	3.58767108141296	2.70991118318453	-1.66544619283377	3.18356420617163	2.79041798692771	3.09780976383477	2.61810091330962	3.00617343347587	1.65048607105687	-0.47369196611961	1.16365229574626	0.892298485945351	-2.71552860941736	0.562669475202715	-1.70453368003548	-0.847411452168662	-1.53568685872864	2.23718297127288	-1.44737270500283	1.33918912641313	-0.345088022458111	1.75261400760002	2.15877262796304	2.09542766462717	0.403838142891656	-1.75279899502452	-2.17021790780063	2.49736815576551	0.816295442113167	0.393379087754944	-2.61591899404377	-2.11115061086705	5.30062544951527	3.59363585738241	4.39563757821337	-2.11075031820603	-1.97083785902673	1.69441424348961	3.75986199439676
Parvimonas	0.443504941550546	-2.30285350912109	-2.04759991484833	2.43815571122494	3.1470589474913	-0.347489213261747	0.835596509188953	2.20102045639674	0.686740753509604	-0.575356470961947	3.63279151669343	2.30043805367883	0.126313276394286	0.115511271038015	1.41278168855093	2.29274466707084	1.85596086126273	1.61394433683617	1.42734251974266	2.6833084550305	0.1340328785651	0.38147286217936	2.28168366434675	1.9947733723539	1.90638423260874	0.0688792797054931	-2.22883403928859	1.54403579071293	3.25310766078959	0.422898394538975	1.56445448242633	1.75261400760002	1.68073682702004	2.33537833425776	2.51837100438276	0.645096277773852	-2.17021790780063	-1.17893251614157	1.50944262267311	2.76495705223594	1.83842830220974	-2.11115061086705	4.70812179473502	2.48919264840351	2.66824700922518	1.22145419196918	-1.27769067846678	1.76587320747176	2.07541426095779
Pedobacter	-0.942789419569344	-1.60970632856115	-2.04759991484833	-2.5922822101675	-2.65807602142519	-2.1392486824898	-2.85328294492498	-2.92294352300652	-3.00213870060433	-2.65479801264178	-2.37847565771073	-2.81154973467772	-1.66544619283377	-2.36939537874999	-2.64766132199549	-2.73113585377543	-2.86253801003237	-2.81687246200714	-2.44385849116523	-2.55313350779945	-2.16855221442895	-2.10343378760864	-2.71552860941736	-2.90306642759701	-2.39768086059543	-2.23370581328855	-2.22883403928859	-2.32716522019496	-2.14051988556277	-2.34969032770081	-2.42452956413795	-2.52405211141604	-2.44639755802505	-2.6752569598385	-2.2352191867236	-1.75279899502452	-2.17021790780063	-1.87207969670151	-2.17943683144082	-2.24567824186031	-2.61591899404377	-2.11115061086705	-2.60776170977477	-2.24700579999098	-2.90009749453591	-2.11075031820603	-1.97083785902673	-2.29456980307466	-3.1716098112027
Peptococcus	-0.942789419569344	1.5683475017868	-2.04759991484833	1.48525523373822	0.432966431933126	-2.1392486824898	-2.85328294492498	1.20419086203857	1.30192639259984	1.7272286220321	2.57735139989053	2.11570395047949	-1.66544619283377	0.403193343489796	1.30358239658594	1.65089078089845	2.00499644042321	1.45979365700891	-2.44385849116523	-2.55313350779945	1.16365229574626	-2.10343378760864	0.375513843940952	0.680452510859099	1.43096053589367	0.538882908951229	-2.22883403928859	-2.32716522019496	-2.14051988556277	-2.34969032770081	-2.42452956413795	1.63483097194364	-2.44639755802505	-2.6752569598385	-2.2352191867236	-2.44594617558446	-2.17021790780063	0.961133647354705	-2.17943683144082	-2.24567824186031	0.274452763852397	-2.11115061086705	-2.60776170977477	-2.24700579999098	-2.90009749453591	-2.11075031820603	-1.97083785902673	-2.29456980307466	-1.09216826952286
Peptostreptococcus	-2.32908378068923	-2.99600068968104	-2.04759991484833	1.56660087319217	-0.0190186918099313	-1.44610150192986	0.324770885422963	1.06604052355776	-2.30899152004439	-1.96165083208184	0.617256615843256	1.57047689999617	-1.66544619283377	0.962809131425219	1.95750886399261	1.29421583695972	-2.16939082947242	2.22008014040648	1.24502096294871	0.84806387386271	-2.16855221442895	-2.10343378760864	0.867990329038746	0.429138082578193	2.65217514665411	-2.23370581328855	-1.53568685872864	-2.32716522019496	-2.14051988556277	-1.65654314714086	-2.42452956413795	-1.83090493085609	-2.44639755802505	-2.6752569598385	-2.2352191867236	-2.44594617558446	-2.17021790780063	0.961133647354705	-2.17943683144082	-2.24567824186031	0.475123459314548	-2.11115061086705	0.975757228681341	-0.860711438871094	1.34839774751344	-0.724455957086136	-1.97083785902673	-0.215128261394827	-0.0805673578443806
Porphyromonas	4.42552031879873	3.83703104310516	4.55363020388054	4.22773415450663	5.37849738828212	4.77647476614151	3.9379385178012	3.83631174765718	3.79356707456918	4.29025305108405	4.04801279974696	4.66831439648731	-0.972299012273824	2.40128924571568	3.71880912573595	4.47226966730766	3.28164762409328	3.53575693431242	2.14110898750534	4.18026838403791	5.12037548009231	4.01905902190575	4.12394782881148	4.73705674509835	4.02556610293809	2.70793660932075	0.862208414069729	4.81487135451184	0.162065207431275	1.71075268284561	3.53647577548533	2.08111807457205	4.13562758086778	4.9095161177737	2.38975362656067	2.55126609817965	1.51866154631331	3.64134904946347	3.5375908699654	3.15699914001196	4.87069431909619	4.55070412967826	1.34348200880666	0.748726473563007	2.44701003618155	0.779621439690138	0.331747233967316	2.34982109606671	3.44311578900106
Prevotella	4.29365254326061	4.072171310707	4.10937907073722	4.44912945362731	4.77203811713661	4.02616917174162	3.92436364871013	5.7688750185692	3.47483366228535	5.522155855584	4.9713980470276	6.57944413699173	2.6386189003704	5.18859957978082	5.86028928805382	4.74985630909409	4.7571862037503	5.09004302667144	5.47912746754596	6.1072938517027	5.04962462397446	3.64595919829961	5.72650990839811	5.66405913256744	7.04946925345878	3.67437712488038	4.70458898644213	5.68849239436238	6.47343697428577	6.59329333828484	5.95386122439783	6.11853948939453	6.23359452369628	6.42638399521435	6.7406638740381	4.71954729947638	5.75493960442408	5.61341191132924	6.01810190828036	4.95325299882786	5.4821157621323	2.96402320436678	7.12789873211786	6.82453216910474	5.27516860957615	5.15187828276821	6.79633553765728	6.18471381526835	5.12643185016887
Propionivibrio	-2.32908378068923	-1.20424122045298	-2.04759991484833	-3.28542939072744	-2.65807602142519	-1.44610150192986	-2.85328294492498	-1.13118405377846	-3.00213870060433	-2.65479801264178	-0.992181296590844	-2.81154973467772	-1.66544619283377	0.115511271038015	-1.95451414143554	-2.73113585377543	0.133194263521623	-2.81687246200714	-2.44385849116523	0.912602395000281	0.470505115186313	1.07462004273931	-2.71552860941736	-2.90306642759701	-2.39768086059543	1.1674915683736	-2.22883403928859	-1.63401803963502	-2.14051988556277	-2.34969032770081	-2.42452956413795	-2.52405211141604	-2.44639755802505	-0.190350310050496	-0.848924825603712	-2.44594617558446	-2.17021790780063	-2.56522687726146	-2.17943683144082	-2.24567824186031	-2.61591899404377	-2.11115061086705	-2.60776170977477	-2.24700579999098	-2.90009749453591	-2.11075031820603	-1.97083785902673	-2.29456980307466	-3.1716098112027
Pseudomonas	1.13665212211049	0.336203820494165	1.21049662317315	0.498760243190818	1.4690583636199	1.38711184212636	2.88328935255421	1.43376530368307	1.02321299013082	1.21640299826611	1.81117908431569	0.0788220232184496	1.59265034518771	1.69104763179643	3.16347967098122	2.79829323373599	2.020263912554	2.47139456868739	4.02072981252473	3.17045159415293	1.08954432359254	-0.311674318380585	3.187104723984	1.93321547935447	1.47352015031246	1.63749519761934	3.14644436839558	-0.247723678515125	5.35502205832149	0.908406210320676	2.47331023581296	2.86957543493633	-0.366956016345213	1.51439778218793	0.655152571172562	3.20302806257674	1.61397172611763	1.93458279306881	1.22176055022133	0.526910480379467	0.0231383355714905	1.76005040004084	0.282610048121396	-1.55385861943104	1.05114622404551	2.10875738697008	1.20721597132122	1.28894913538145	2.0541368625105
Pseudoramibacter_Eubacterium	-1.63593660012929	-0.223411967441258	-2.04759991484833	1.21438027960282	-2.65807602142519	-2.1392486824898	0.404813593096499	-1.13118405377846	-1.61584433948444	-2.65479801264178	-2.37847565771073	-2.81154973467772	-1.66544619283377	-2.36939537874999	-2.64766132199549	-2.73113585377543	-2.86253801003237	-2.81687246200714	-1.75071131060528	-2.55313350779945	-2.16855221442895	-2.10343378760864	-0.412943516423318	0.562669475202715	-1.01138649947554	-2.23370581328855	-2.22883403928859	-2.32716522019496	-2.14051988556277	-2.34969032770081	-2.42452956413795	-2.52405211141604	-2.44639755802505	-1.28896259871861	-2.2352191867236	-2.44594617558446	-2.17021790780063	1.99912131420638	-2.17943683144082	-2.24567824186031	-2.61591899404377	-2.11115061086705	-2.60776170977477	-2.24700579999098	-2.20695031397597	-2.11075031820603	-1.97083785902673	-2.29456980307466	-0.399021088962916
Rothia	3.63706295843446	1.50380898064923	4.53442522404449	2.96454585153204	1.07959359685818	3.96554454992518	3.79570160509979	2.21285491404374	1.47519811387387	3.35646916176238	-1.68532847715079	1.2488932758687	5.79158589628861	1.45924601773911	2.34955095176863	2.0891457118296	2.37390395279758	-1.02511299277909	2.68010548823803	1.43585053876483	3.12976515211909	4.14654145465084	4.45766313306923	0.834603190686357	2.03313593824788	5.46794654935367	5.38794176940979	3.87131349629735	5.46138207431239	1.95437476550336	3.33121264944897	6.15593997030529	3.80357768423443	4.16421947839035	0.249687463064397	4.40629639346741	3.93902967496374	1.52911768496064	2.12462826176334	5.62448770460953	3.94652509964995	4.05846012162441	-0.305176616780724	2.6205286504646	5.05075736318407	0.884981955347964	1.81335177489153	1.34301635665172	4.84931790777888
Rubrivivax	-2.32908378068923	0.262095848340443	-2.04759991484833	-0.800522740939444	-0.0190186918099313	-0.752954321369912	1.27385144012011	0.255110307341428	0.0889037527539833	-1.96165083208184	-0.299034116030899	-1.42525537355782	-1.66544619283377	-1.67624819819004	1.26436168343266	0.957743600338504	0.775048149694017	0.274169991351171	-2.44385849116523	0.53790894555887	-2.16855221442895	1.29776359405351	-0.636087067737528	0.925574968892084	-2.39768086059543	-0.154264271608717	-2.22883403928859	-2.32716522019496	-2.14051988556277	-2.34969032770081	-2.42452956413795	-2.52405211141604	-1.06010319690516	-2.6752569598385	-2.2352191867236	-2.44594617558446	-2.17021790780063	-2.56522687726146	-2.17943683144082	-2.24567824186031	-2.61591899404377	-2.11115061086705	-2.60776170977477	-2.24700579999098	-2.90009749453591	-2.11075031820603	-1.97083785902673	-2.29456980307466	-3.1716098112027
Scardovia	-2.32908378068923	-2.99600068968104	-2.04759991484833	-1.89913502960755	-2.65807602142519	-1.44610150192986	-2.85328294492498	-2.92294352300652	-3.00213870060433	-2.65479801264178	-2.37847565771073	-2.81154973467772	-1.66544619283377	-2.36939537874999	-2.64766132199549	-2.73113585377543	-2.86253801003237	-2.81687246200714	-2.44385849116523	-2.55313350779945	-2.16855221442895	-2.10343378760864	-2.71552860941736	-2.90306642759701	-1.70453368003548	-2.23370581328855	0.256072610499413	-0.94087085907507	-2.14051988556277	4.6785111043572	0.0603770856500536	5.29034752238845	1.38224383846405	0.656947550336707	-0.848924825603712	0.549786097969527	2.23650133946363	-2.56522687726146	-2.17943683144082	-2.24567824186031	-2.61591899404377	-1.4180034303071	3.12233807319881	-0.167564258311149	-2.90009749453591	-1.41760313764608	-1.97083785902673	0.190336846713338	2.96827474102356
Schwartzia	-2.32908378068923	1.93125299547617	-1.35445273428839	1.92950636688154	1.74864322583906	-2.1392486824898	1.42338317409107	3.71562426616	-0.699553607610287	2.14922303209147	3.18986884605036	3.62780063642238	-0.972299012273824	1.78948770460969	2.17262024360955	0.159235904120732	1.65925056701667	3.27443742007055	4.56825680314115	2.65087317927735	1.08954432359254	-2.10343378760864	3.88298041919715	2.38520060309752	4.81313759287679	-2.23370581328855	1.10337047088662	1.97689987300921	2.63016473890289	0.908406210320676	3.95897707074606	2.92268526025027	2.68940087902521	3.81698287518197	3.01180488543688	1.61449683496196	3.52014154652343	2.97995056721811	3.55713546603837	-0.859383880740424	-0.313333901049722	-2.11115061086705	2.88940651551843	3.21682600503463	3.19121238754178	0.980292135152289	1.76683175925664	1.86431328028501	3.93499632652461
Selenomonas	4.27756640550898	3.73740120215632	4.07489289466605	4.12552248485619	4.13539011115482	2.85796359127431	4.50809248405237	6.03533928749081	4.79268445157506	5.66783908431216	6.38307448141891	5.37880466908555	4.2480568128045	6.86641778919923	4.87094589481977	4.87872634713812	4.05119934062732	5.71224930027437	4.25070356735587	3.77480327592975	6.22715107939958	5.09549745307953	4.1902246668941	4.60572074303727	4.70399511102401	4.57973878622234	6.42707707143947	4.89977079829833	6.31394647594516	6.13663120004834	6.50556766448345	3.50663314884523	5.84765208207698	5.32977638479861	6.39315753365325	4.62222582480358	6.10158612335408	6.45031441640966	7.13418188998886	4.84772638400845	5.79324345315876	6.54266917808101	3.96312125256481	3.21682600503463	3.87298288111962	5.81657404210377	6.01260220397981	6.34093961515962	3.70774599325774
Sharpea	-2.32908378068923	-2.99600068968104	-2.04759991484833	1.07127943596215	-2.65807602142519	-2.1392486824898	-2.85328294492498	-2.92294352300652	-3.00213870060433	-2.65479801264178	-2.37847565771073	-2.81154973467772	-1.66544619283377	-2.36939537874999	-2.64766132199549	-2.73113585377543	-2.86253801003237	-2.81687246200714	-2.44385849116523	-2.55313350779945	-2.16855221442895	-2.10343378760864	-1.32923424829747	-1.51677206647712	-2.39768086059543	-2.23370581328855	-2.22883403928859	-2.32716522019496	-2.14051988556277	-2.34969032770081	-2.42452956413795	-2.52405211141604	-2.44639755802505	-2.6752569598385	-2.2352191867236	-2.44594617558446	-2.17021790780063	-2.56522687726146	-2.17943683144082	-2.24567824186031	-2.61591899404377	-2.11115061086705	-2.60776170977477	-1.55385861943104	-2.90009749453591	-2.11075031820603	-1.97083785902673	-2.29456980307466	-3.1716098112027
SHD-231	-1.63593660012929	1.16288239367863	-2.04759991484833	0.904225351298982	0.232295736470975	-2.1392486824898	1.09796077365644	-0.0325717651103528	-2.30899152004439	-2.65479801264178	2.34002321358436	-2.11840255411777	-1.66544619283377	-2.36939537874999	-2.64766132199549	0.159235904120732	1.38595723201699	1.68293720832312	1.91285033552436	-2.55313350779945	-2.16855221442895	-2.10343378760864	-0.230621959629364	-2.90306642759701	-2.39768086059543	-2.23370581328855	-2.22883403928859	-2.32716522019496	-2.14051988556277	-2.34969032770081	-2.42452956413795	-2.52405211141604	-2.44639755802505	-2.6752569598385	-0.848924825603712	-2.44594617558446	-2.17021790780063	-0.773467408033401	-2.17943683144082	-2.24567824186031	-2.61591899404377	-2.11115061086705	-2.60776170977477	-2.24700579999098	-2.90009749453591	-2.11075031820603	-1.97083785902673	-2.29456980307466	-3.1716098112027
Shuttleworthia	-2.32908378068923	-2.99600068968104	-2.04759991484833	-0.395057632831279	-2.65807602142519	-2.1392486824898	-2.85328294492498	-2.92294352300652	-3.00213870060433	-2.65479801264178	-2.37847565771073	-2.81154973467772	-1.66544619283377	-2.36939537874999	-2.64766132199549	-2.73113585377543	-2.86253801003237	-2.81687246200714	-2.44385849116523	-2.55313350779945	-2.16855221442895	-2.10343378760864	-1.32923424829747	-2.90306642759701	-1.01138649947554	-2.23370581328855	-2.22883403928859	0.850888610152985	-2.14051988556277	-2.34969032770081	-1.731382383578	0.654001718931909	-0.143812465031003	-0.59581541815866	0.0673659062704428	-2.44594617558446	-2.17021790780063	-2.56522687726146	-2.17943683144082	-2.24567824186031	-2.61591899404377	-2.11115061086705	-2.60776170977477	-1.55385861943104	-2.90009749453591	-2.11075031820603	-1.97083785902673	0.478018919165119	-2.47846263064275
Slackia	-2.32908378068923	-1.20424122045298	-2.04759991484833	-3.28542939072744	-2.65807602142519	-2.1392486824898	-2.85328294492498	-2.92294352300652	-3.00213870060433	-2.65479801264178	-2.37847565771073	-2.11840255411777	-1.66544619283377	-2.36939537874999	-2.64766132199549	-2.73113585377543	-2.86253801003237	-2.81687246200714	-1.05756413004534	-2.55313350779945	-2.16855221442895	-2.10343378760864	-2.71552860941736	-2.90306642759701	-2.39768086059543	-2.23370581328855	-2.22883403928859	-2.32716522019496	-2.14051988556277	-2.34969032770081	-2.42452956413795	-1.13775775029615	-2.44639755802505	-1.98210977927855	-0.848924825603712	-2.44594617558446	-2.17021790780063	-1.87207969670151	-2.17943683144082	-2.24567824186031	-2.61591899404377	-2.11115061086705	0.724442800400434	-2.24700579999098	-2.90009749453591	-0.318990848977972	-1.97083785902673	-1.60142262251472	-1.09216826952286
Sphingobium	-2.32908378068923	-2.30285350912109	-2.04759991484833	-3.28542939072744	-0.578634479745354	-2.1392486824898	-2.85328294492498	-2.92294352300652	-3.00213870060433	-2.65479801264178	-1.68532847715079	-2.81154973467772	-1.66544619283377	-0.983101017630095	1.13652831192278	-2.73113585377543	-1.07077854080431	0.766646476448965	1.19372766856116	-0.761374038571391	-2.16855221442895	-2.10343378760864	-2.71552860941736	-1.51677206647712	-1.70453368003548	-1.54055863272861	0.0737510537054584	-2.32716522019496	2.40277489670723	-2.34969032770081	-2.42452956413795	-2.52405211141604	-2.44639755802505	-2.6752569598385	-2.2352191867236	0.0389604742035363	-2.17021790780063	-1.17893251614157	-2.17943683144082	-0.859383880740424	-2.61591899404377	-0.319391141638993	-2.60776170977477	-2.24700579999098	-1.10833802530786	0.980292135152289	-1.97083785902673	-2.29456980307466	-3.1716098112027
Sphingomonas	-2.32908378068923	-2.99600068968104	-2.04759991484833	-3.28542939072744	-2.65807602142519	-2.1392486824898	-2.85328294492498	-2.92294352300652	-3.00213870060433	-2.65479801264178	-2.37847565771073	-2.81154973467772	-1.66544619283377	-2.36939537874999	-2.64766132199549	-2.03798867321549	-2.86253801003237	-2.81687246200714	-2.44385849116523	0.84806387386271	-2.16855221442895	-2.10343378760864	-2.71552860941736	-2.90306642759701	-2.39768086059543	-0.847411452168662	-2.22883403928859	-2.32716522019496	-2.14051988556277	-2.34969032770081	-2.42452956413795	-2.52405211141604	-2.44639755802505	-2.6752569598385	-1.54207200616366	-2.44594617558446	-2.17021790780063	-2.56522687726146	-2.17943683144082	-2.24567824186031	-2.61591899404377	-2.11115061086705	-2.60776170977477	-2.24700579999098	-2.90009749453591	0.528307011409232	-1.97083785902673	-2.29456980307466	-3.1716098112027
Staphylococcus	-2.32908378068923	-2.30285350912109	-0.661305553728442	-2.5922822101675	-1.96492884086524	-0.347489213261747	-1.06152347569693	-1.13118405377846	-1.61584433948444	-1.26850365152189	-1.68532847715079	-2.81154973467772	-1.66544619283377	-1.67624819819004	-2.64766132199549	-2.03798867321549	-2.86253801003237	-2.81687246200714	-2.44385849116523	-2.55313350779945	-0.782257853309055	-2.10343378760864	-0.923769140189309	-2.20991924703707	-1.70453368003548	-1.54055863272861	-0.842539678168697	-0.94087085907507	0.950522567795545	-2.34969032770081	-1.731382383578	-1.83090493085609	-2.44639755802505	-1.28896259871861	-1.54207200616366	-1.75279899502452	-1.47707072724068	-1.87207969670151	-1.48628965088088	0.0569068511337312	-2.61591899404377	-0.319391141638993	-2.60776170977477	-2.24700579999098	-1.10833802530786	-2.11075031820603	-0.584543497906839	-0.908275441954772	-2.47846263064275
Streptobacillus	-2.32908378068923	-2.30285350912109	-2.04759991484833	-3.28542939072744	-2.65807602142519	-2.1392486824898	-2.16013576436504	-2.92294352300652	-1.21037923137628	-2.65479801264178	-2.37847565771073	-2.81154973467772	-1.66544619283377	-2.36939537874999	-2.64766132199549	-2.73113585377543	-2.86253801003237	-2.81687246200714	-2.44385849116523	-2.55313350779945	-1.475405033869	-2.10343378760864	-2.71552860941736	-2.90306642759701	-2.39768086059543	-2.23370581328855	-2.22883403928859	-2.32716522019496	-2.14051988556277	-2.34969032770081	-2.42452956413795	-2.52405211141604	-2.44639755802505	-1.98210977927855	-2.2352191867236	-2.44594617558446	-2.17021790780063	-2.56522687726146	-2.17943683144082	-2.24567824186031	-2.61591899404377	-2.11115061086705	-2.60776170977477	-2.24700579999098	-2.90009749453591	-2.11075031820603	-1.97083785902673	-2.29456980307466	-3.1716098112027
Streptococcus	5.62247555046602	5.17135129737503	6.06851851676103	5.42205352713193	5.53670561701817	6.94280366918485	3.79570160509979	3.93772014844177	4.83778065940825	4.60642707933014	4.59693826974522	5.54359500478412	5.53795932824933	4.68505427938296	5.80637905441548	5.86412887306096	5.37176162566389	5.5013818667917	2.14110898750534	3.7421324936402	5.74643079141945	6.85484902288869	4.25613999530843	3.70628281557037	4.1843442782974	6.2641006643275	5.4791274925469	6.13704904643039	4.22595056216867	4.98463902259973	3.9954653640092	3.99804068675412	5.6131947708625	5.12285566899129	4.03008202601411	5.71285631510954	4.57971328598794	4.56886684393141	5.4264531696123	6.12440608451771	5.17394956501094	5.40637023973598	6.7062176969609	5.76534383933681	6.04549577627098	4.58628392946046	4.16472703205501	4.4600342964133	4.64682046086796
Tannerella	4.08109110127693	4.2496543779135	4.12201081764312	3.61025330702042	3.26081783284796	2.3380881319884	4.23845917017017	3.39060452327058	2.68144106673435	4.57068346014051	4.94271289902874	3.96381635625868	1.59265034518771	4.73392668377613	3.58674940372289	3.41304978035021	3.87798134957385	3.77890805195417	4.71698741549907	4.99436817501552	4.75704298268152	1.07462004273931	1.56113750959869	4.37900723049645	3.39533274778871	1.1674915683736	2.9861017183204	-0.247723678515125	2.31382741069074	3.16373841846418	1.10183096047821	2.13938698269603	3.24396189629901	1.98818213427357	3.67828381891467	3.50989119388037	4.09127377652041	4.01956451512426	3.33399191472416	0.393379087754944	4.40873003640987	2.89948468322921	1.93553307249523	2.02966031902507	2.72752361915472	2.70953124739901	0.331747233967316	0.883484027273283	2.80474109809524
TG5	0.443504941550546	4.20889182052363	-2.04759991484833	3.06020697010115	2.78866135024112	1.26194869917235	4.44651442183318	3.65630768900358	3.43721167049577	1.70191081404781	4.97011187321686	3.649918441676	-0.279151831713878	0.626336894804006	4.1810507496462	2.46182099711478	4.58287954666932	4.25300166645143	3.92261195656621	3.17696627517413	-1.475405033869	0.38147286217936	1.88964157657073	2.39525093895103	-0.605921391367374	1.1674915683736	-0.842539678168697	-0.94087085907507	-2.14051988556277	-1.65654314714086	1.40411183235115	1.11353404831035	0.19265977159021	-0.59581541815866	0.655152571172562	-1.05965181446457	-1.47707072724068	2.22226486552059	-1.48628965088088	-0.453918772632259	-0.536477452363932	-1.4180034303071	2.52803672727549	1.49066381829238	2.78348227280277	-2.11075031820603	-1.27769067846678	-1.60142262251472	3.14555487554459
Treponema	2.81841069612422	6.0771444431173	1.21049662317315	4.67034639080674	5.01607689985649	3.38221223537244	6.23058676299725	5.85384086069497	5.4264418324553	4.02981371502614	6.69076187328745	6.38103391570921	1.10714252940601	4.07949401539687	5.92629020323936	5.10562892948863	5.82220145259567	5.51591700641081	5.64316697950247	5.72985518494316	2.86840038798468	2.39637588272162	5.7587570809876	5.46609068499182	4.74909131885721	2.72212124431271	2.43460505482348	3.62347733239277	0.498537444052488	3.15564120823156	4.86984773515088	4.65373030477916	3.58428770223621	5.28051882169569	4.51001716276076	2.15922401040363	3.15765826098895	4.24160248313072	3.64360906404219	1.70556547672111	3.45712554005664	1.57772884324689	4.44149313148107	3.11897021503087	2.39821987201212	2.83089210440328	0.919533898869435	2.2052398672556	4.20113655520163
Veillonella	5.29553520547016	4.05151653167626	5.27093963371957	3.63819923741098	3.22245696497551	2.54288254463442	3.26481425311637	4.19019858570057	4.13513973665605	4.82393681292609	2.95906242199058	4.47874314776888	7.76129504958923	4.75024025926765	3.43911340491682	3.1437948770766	2.12106861167597	3.01207315560306	1.24502096294871	1.75093158540472	3.57445097338054	1.22877072256656	3.9565043360437	3.74332408725072	3.49947300704131	5.19522138151372	4.86788733920617	2.23718297127288	4.48221643838707	5.65132963362285	2.53129749346331	5.18390942041945	5.14243232028277	3.51505844601465	2.8646472411006	5.41037339582212	5.11047928758411	4.40456379264013	4.96890891245924	5.8132817759091	3.87024179490032	3.34417050449065	5.90381574285583	6.32845629954923	4.12810393752209	5.31102547543862	5.40065143618755	5.1942831526588	3.76376063481241
Wolinella	-2.32908378068923	0.741668928602329	-2.04759991484833	-2.5922822101675	-0.578634479745354	-2.1392486824898	2.3285006053671	0.255110307341428	0.686740753509604	-0.575356470961947	-2.37847565771073	-2.81154973467772	-1.66544619283377	-2.36939537874999	-2.64766132199549	-2.73113585377543	-2.86253801003237	-2.81687246200714	-2.44385849116523	-2.55313350779945	-2.16855221442895	-2.10343378760864	-2.71552860941736	-2.90306642759701	-2.39768086059543	-2.23370581328855	-2.22883403928859	-2.32716522019496	-2.14051988556277	-2.34969032770081	-2.42452956413795	-2.52405211141604	-2.44639755802505	-2.6752569598385	-2.2352191867236	-2.44594617558446	-2.17021790780063	-2.56522687726146	-2.17943683144082	-2.24567824186031	-2.61591899404377	-2.11115061086705	-2.60776170977477	-2.24700579999098	-2.90009749453591	-2.11075031820603	-1.97083785902673	-2.29456980307466	-3.1716098112027
[truncated: 237 more columns]
