# Supplementary material for: Compositional Data Analysis of Periodontal Disease Microbial Communities
Source: Front Microbiol. 2021 May 17;12:617949. doi: 10.3389/fmicb.2021.617949 (PMC8165185; doi:10.3389/fmicb.2021.617949)
Supplement: Supplementary file 2 [file Data_Sheet_1.ZIP › NetworkAnalysisRmdAndFiles/2020-07-28_clorox_mappingfile.csv]

	BarcodeSequence	LinkerPrimerSequence	center_name	experiment_design_description	instrument_model	library_construction_protocol	linker	platform	run_date	run_prefix	sequencing_meth	target_gene	target_subfragment	qiita_prep_id	anonymized_name	body_habitat	body_product	body_site	bop	collection_timestamp	diseasclass	dna_extracted	elevation	env_biome	env_feature	env_material	env_package	geo_loc_name	host_common_name	host_scientific_name	host_subject_id	host_taxid	improve	ind_time_tooth	individual	inflammation	latitude	longitude	old_names	pdepthreclass	physical_specimen_location	physical_specimen_remaining	pocketclass	pocketdepth	qiita_study_id	rd_code	sample_type	samplesite	scientific_name
1.1.Bx	TGGAGCCTTGTC	CCGGACTACHVGGGTWTCTAAT	clorox_perio	samples of material from the gingival crevice of patients with severe periodontitis	Illumina MiSeq	Illumina V4 EMP	CC	Illumina	6/19/14	6_19_14_S0_L001	sequencing by synthesis	16S rRNA	V4	2398	R1.1.bx	UBERON:oral cavity	UBERON:dental plaque	UBERON:gingival sulcus	B	6/19/14	A	TRUE	193	urban biome	human-associated habitat	organic material	human-oral	USA:CA	human	Homo sapiens	1	9606	n	1.1.14DB	1	2	32.5	-117.25	1.1.bx	B	SDSU	FALSE	A	6	10822	0	dental plaque	bx	human oral metagenome
1.1.By	CTCGATGTAAGC	CCGGACTACHVGGGTWTCTAAT	clorox_perio	samples of material from the gingival crevice of patients with severe periodontitis	Illumina MiSeq	Illumina V4 EMP	CC	Illumina	6/19/14	6_19_14_S0_L001	sequencing by synthesis	16S rRNA	V4	2398	R1.1.by	UBERON:oral cavity	UBERON:dental plaque	UBERON:gingival sulcus	B	6/19/14	A	TRUE	193	urban biome	human-associated habitat	organic material	human-oral	USA:CA	human	Homo sapiens	1	9606	y	1.1.3DL	1	2	32.5	-117.25	1.1.by	B	SDSU	FALSE	A	6	10822	0	dental plaque	by	human oral metagenome
1.1.Bz	AGCTTCGACAGT	CCGGACTACHVGGGTWTCTAAT	clorox_perio	samples of material from the gingival crevice of patients with severe periodontitis	Illumina MiSeq	Illumina V4 EMP	CC	Illumina	6/19/14	6_19_14_S0_L001	sequencing by synthesis	16S rRNA	V4	2398	R1.1.bz	UBERON:oral cavity	UBERON:dental plaque	UBERON:gingival sulcus	N	6/19/14	A	TRUE	193	urban biome	human-associated habitat	organic material	human-oral	USA:CA	human	Homo sapiens	1	9606	n	1.1.22DB	1	1	32.5	-117.25	1.1.bz	A	SDSU	FALSE	A	3	10822	0	dental plaque	bz	human oral metagenome
1.1.Pa	ATACGCATCAAG	CCGGACTACHVGGGTWTCTAAT	clorox_perio	samples of material from the gingival crevice of patients with severe periodontitis	Illumina MiSeq	Illumina V4 EMP	CC	Illumina	6/19/14	6_19_14_S0_L001	sequencing by synthesis	16S rRNA	V4	2398	R1.1.pa	UBERON:oral cavity	UBERON:dental plaque	UBERON:gingival sulcus	Missing: Not provided	6/19/14	A	TRUE	193	urban biome	human-associated habitat	organic material	human-oral	USA:CA	human	Homo sapiens	1	9606	Not applicable	1.1.NA	1	Missing: Not provided	32.5	-117.25	1.1.pa	Missing: Not provided	SDSU	FALSE	D	Not applicable - suprgingival	10822	0	dental plaque	pa	human oral metagenome
1.2.Bx	AGATGTCCGTCA	CCGGACTACHVGGGTWTCTAAT	clorox_perio	samples of material from the gingival crevice of patients with severe periodontitis	Illumina MiSeq	Illumina V4 EMP	CC	Illumina	6/19/14	6_19_14_S0_L001	sequencing by synthesis	16S rRNA	V4	2398	R1.2.bx	UBERON:oral cavity	UBERON:dental plaque	UBERON:gingival sulcus	B	6/19/14	A	TRUE	193	urban biome	human-associated habitat	organic material	human-oral	USA:CA	human	Homo sapiens	1	9606	n	1.2.14DB	1	2	32.5	-117.25	1.2.bx	B	SDSU	FALSE	A	5	10822	0	dental plaque	bx	human oral metagenome
1.2.Bz	GCACCTGTTGAA	CCGGACTACHVGGGTWTCTAAT	clorox_perio	samples of material from the gingival crevice of patients with severe periodontitis	Illumina MiSeq	Illumina V4 EMP	CC	Illumina	6/19/14	6_19_14_S0_L001	sequencing by synthesis	16S rRNA	V4	2398	R1.2.bz	UBERON:oral cavity	UBERON:dental plaque	UBERON:gingival sulcus	B	6/19/14	A	TRUE	193	urban biome	human-associated habitat	organic material	human-oral	USA:CA	human	Homo sapiens	1	9606	n	1.2.22DB	1	2	32.5	-117.25	1.2.bz	A	SDSU	FALSE	A	3	10822	0	dental plaque	bz	human oral metagenome
1.2.Pa	CCTAGAGAAACT	CCGGACTACHVGGGTWTCTAAT	clorox_perio	samples of material from the gingival crevice of patients with severe periodontitis	Illumina MiSeq	Illumina V4 EMP	CC	Illumina	6/19/14	6_19_14_S0_L001	sequencing by synthesis	16S rRNA	V4	2398	R1.2.pa	UBERON:oral cavity	UBERON:dental plaque	UBERON:gingival sulcus	Missing: Not provided	6/19/14	A	TRUE	193	urban biome	human-associated habitat	organic material	human-oral	USA:CA	human	Homo sapiens	1	9606	Not applicable	1.2.NA	1	Missing: Not provided	32.5	-117.25	1.2.pa	Missing: Not provided	SDSU	FALSE	D	Not applicable - suprgingival	10822	0	dental plaque	pa	human oral metagenome
1.3.Bx	GAGGTTCTTGAC	CCGGACTACHVGGGTWTCTAAT	clorox_perio	samples of material from the gingival crevice of patients with severe periodontitis	Illumina MiSeq	Illumina V4 EMP	CC	Illumina	6/19/14	6_19_14_S0_L001	sequencing by synthesis	16S rRNA	V4	2398	R1.3.bx	UBERON:oral cavity	UBERON:dental plaque	UBERON:gingival sulcus	B	6/19/14	A	TRUE	193	urban biome	human-associated habitat	organic material	human-oral	USA:CA	human	Homo sapiens	1	9606	n	1.3.14DB	1	2	32.5	-117.25	1.3.bx	B	SDSU	FALSE	A	6	10822	0	dental plaque	bx	human oral metagenome
1.3.By	CTGTAAAGGTTG	CCGGACTACHVGGGTWTCTAAT	clorox_perio	samples of material from the gingival crevice of patients with severe periodontitis	Illumina MiSeq	Illumina V4 EMP	CC	Illumina	6/19/14	6_19_14_S0_L001	sequencing by synthesis	16S rRNA	V4	2398	R1.3.by	UBERON:oral cavity	UBERON:dental plaque	UBERON:gingival sulcus	B	6/19/14	A	TRUE	193	urban biome	human-associated habitat	organic material	human-oral	USA:CA	human	Homo sapiens	1	9606	y	1.3.3DL	1	2	32.5	-117.25	1.3.by	B	SDSU	FALSE	A	5	10822	0	dental plaque	by	human oral metagenome
1.3.Bz	TGAGTCATTGAG	CCGGACTACHVGGGTWTCTAAT	clorox_perio	samples of material from the gingival crevice of patients with severe periodontitis	Illumina MiSeq	Illumina V4 EMP	CC	Illumina	6/19/14	6_19_14_S0_L001	sequencing by synthesis	16S rRNA	V4	2398	R1.3.bz	UBERON:oral cavity	UBERON:dental plaque	UBERON:gingival sulcus	B	6/19/14	A	TRUE	193	urban biome	human-associated habitat	organic material	human-oral	USA:CA	human	Homo sapiens	1	9606	n	1.3.22DB	1	2	32.5	-117.25	1.3.bz	A	SDSU	FALSE	A	3	10822	0	dental plaque	bz	human oral metagenome
1.3.Pa	CTCTAGAAGAGT	CCGGACTACHVGGGTWTCTAAT	clorox_perio	samples of material from the gingival crevice of patients with severe periodontitis	Illumina MiSeq	Illumina V4 EMP	CC	Illumina	6/19/14	6_19_14_S0_L001	sequencing by synthesis	16S rRNA	V4	2398	R1.3.pa	UBERON:oral cavity	UBERON:dental plaque	UBERON:gingival sulcus	Missing: Not provided	6/19/14	A	TRUE	193	urban biome	human-associated habitat	organic material	human-oral	USA:CA	human	Homo sapiens	1	9606	Not applicable	1.3.NA	1	Missing: Not provided	32.5	-117.25	1.3.pa	Missing: Not provided	SDSU	FALSE	D	Not applicable - suprgingival	10822	0	dental plaque	pa	human oral metagenome
10.1.Bx	TTGCGACAAAGT	CCGGACTACHVGGGTWTCTAAT	clorox_perio	samples of material from the gingival crevice of patients with severe periodontitis	Illumina MiSeq	Illumina V4 EMP	CC	Illumina	6/19/14	6_19_14_S0_L001	sequencing by synthesis	16S rRNA	V4	2398	R10.1.bx	UBERON:oral cavity	UBERON:dental plaque	UBERON:gingival sulcus	B	6/19/14	A	TRUE	193	urban biome	human-associated habitat	organic material	human-oral	USA:CA	human	Homo sapiens	10	9606	n	10.1.24ML	10	2	32.5	-117.25	10.1.bx	A	SDSU	FALSE	A	4	10822	0	dental plaque	bx	human oral metagenome
10.1.By	TGCGAGTATATG	CCGGACTACHVGGGTWTCTAAT	clorox_perio	samples of material from the gingival crevice of patients with severe periodontitis	Illumina MiSeq	Illumina V4 EMP	CC	Illumina	6/19/14	6_19_14_S0_L001	sequencing by synthesis	16S rRNA	V4	2398	R10.1.by	UBERON:oral cavity	UBERON:dental plaque	UBERON:gingival sulcus	N	6/19/14	A	TRUE	193	urban biome	human-associated habitat	organic material	human-oral	USA:CA	human	Homo sapiens	10	9606	Not applicable	10.1.27MB	10	1	32.5	-117.25	10.1.by	A	SDSU	FALSE	A	4	10822	0	dental plaque	by	human oral metagenome
10.1.Bz	TACCACAACGAA	CCGGACTACHVGGGTWTCTAAT	clorox_perio	samples of material from the gingival crevice of patients with severe periodontitis	Illumina MiSeq	Illumina V4 EMP	CC	Illumina	6/19/14	6_19_14_S0_L001	sequencing by synthesis	16S rRNA	V4	2398	R10.1.bz	UBERON:oral cavity	UBERON:dental plaque	UBERON:gingival sulcus	B	6/19/14	A	TRUE	193	urban biome	human-associated habitat	organic material	human-oral	USA:CA	human	Homo sapiens	10	9606	Not applicable	10.1.21MB	10	2	32.5	-117.25	10.1.bz	B	SDSU	FALSE	A	5	10822	0	dental plaque	bz	human oral metagenome
10.1.Pa	TCTGGAACGGTT	CCGGACTACHVGGGTWTCTAAT	clorox_perio	samples of material from the gingival crevice of patients with severe periodontitis	Illumina MiSeq	Illumina V4 EMP	CC	Illumina	6/19/14	6_19_14_S0_L001	sequencing by synthesis	16S rRNA	V4	2398	R10.1.pa	UBERON:oral cavity	UBERON:dental plaque	UBERON:gingival sulcus	Missing: Not provided	6/19/14	A	TRUE	193	urban biome	human-associated habitat	organic material	human-oral	USA:CA	human	Homo sapiens	10	9606	Not applicable	10.1.NA	10	Missing: Not provided	32.5	-117.25	10.1.pa	Missing: Not provided	SDSU	FALSE	D	Not applicable - suprgingival	10822	0	dental plaque	pa	human oral metagenome
10.2.Bx	GTACTACCTCGG	CCGGACTACHVGGGTWTCTAAT	clorox_perio	samples of material from the gingival crevice of patients with severe periodontitis	Illumina MiSeq	Illumina V4 EMP	CC	Illumina	6/19/14	6_19_14_S0_L001	sequencing by synthesis	16S rRNA	V4	2398	R10.2.bx	UBERON:oral cavity	UBERON:dental plaque	UBERON:gingival sulcus	B	6/19/14	A	TRUE	193	urban biome	human-associated habitat	organic material	human-oral	USA:CA	human	Homo sapiens	10	9606	n	10.2.24ML	10	2	32.5	-117.25	10.2.bx	B	SDSU	FALSE	A	6	10822	0	dental plaque	bx	human oral metagenome
10.2.By	TTCCTGTTAACC	CCGGACTACHVGGGTWTCTAAT	clorox_perio	samples of material from the gingival crevice of patients with severe periodontitis	Illumina MiSeq	Illumina V4 EMP	CC	Illumina	6/19/14	6_19_14_S0_L001	sequencing by synthesis	16S rRNA	V4	2398	R10.2.by	UBERON:oral cavity	UBERON:dental plaque	UBERON:gingival sulcus	B	6/19/14	A	TRUE	193	urban biome	human-associated habitat	organic material	human-oral	USA:CA	human	Homo sapiens	10	9606	Not applicable	10.2.23DL	10	2	32.5	-117.25	10.2.by	B	SDSU	FALSE	A	5	10822	0	dental plaque	by	human oral metagenome
10.2.Bz	CTATCCAAGTGG	CCGGACTACHVGGGTWTCTAAT	clorox_perio	samples of material from the gingival crevice of patients with severe periodontitis	Illumina MiSeq	Illumina V4 EMP	CC	Illumina	6/19/14	6_19_14_S0_L001	sequencing by synthesis	16S rRNA	V4	2398	R10.2.bz	UBERON:oral cavity	UBERON:dental plaque	UBERON:gingival sulcus	B	6/19/14	A	TRUE	193	urban biome	human-associated habitat	organic material	human-oral	USA:CA	human	Homo sapiens	10	9606	Not applicable	10.2.25ML	10	2	32.5	-117.25	10.2.bz	B	SDSU	FALSE	A	6	10822	0	dental plaque	bz	human oral metagenome
10.2.Pa	CAGTCTAGTACG	CCGGACTACHVGGGTWTCTAAT	clorox_perio	samples of material from the gingival crevice of patients with severe periodontitis	Illumina MiSeq	Illumina V4 EMP	CC	Illumina	6/19/14	6_19_14_S0_L001	sequencing by synthesis	16S rRNA	V4	2398	R10.2.pa	UBERON:oral cavity	UBERON:dental plaque	UBERON:gingival sulcus	Missing: Not provided	6/19/14	A	TRUE	193	urban biome	human-associated habitat	organic material	human-oral	USA:CA	human	Homo sapiens	10	9606	Not applicable	10.2.NA	10	Missing: Not provided	32.5	-117.25	10.2.pa	Missing: Not provided	SDSU	FALSE	D	Not applicable - suprgingival	10822	0	dental plaque	pa	human oral metagenome
11.1.Bx	GTGTCCGGATTC	CCGGACTACHVGGGTWTCTAAT	clorox_perio	samples of material from the gingival crevice of patients with severe periodontitis	Illumina MiSeq	Illumina V4 EMP	CC	Illumina	6/19/14	6_19_14_S0_L001	sequencing by synthesis	16S rRNA	V4	2398	R11.1.bx	UBERON:oral cavity	UBERON:dental plaque	UBERON:gingival sulcus	B	6/19/14	C	TRUE	193	urban biome	human-associated habitat	organic material	human-oral	USA:CA	human	Homo sapiens	11	9606	n	11.1.15ML	11	2	32.5	-117.25	11.1.bx	A	SDSU	FALSE	A	4	10822	0	dental plaque	bx	human oral metagenome
11.1.By	TGTGGTGATGTA	CCGGACTACHVGGGTWTCTAAT	clorox_perio	samples of material from the gingival crevice of patients with severe periodontitis	Illumina MiSeq	Illumina V4 EMP	CC	Illumina	6/19/14	6_19_14_S0_L001	sequencing by synthesis	16S rRNA	V4	2398	R11.1.by	UBERON:oral cavity	UBERON:dental plaque	UBERON:gingival sulcus	B	6/19/14	C	TRUE	193	urban biome	human-associated habitat	organic material	human-oral	USA:CA	human	Homo sapiens	11	9606	n	11.1.17ML	11	2	32.5	-117.25	11.1.by	A	SDSU	FALSE	A	3	10822	0	dental plaque	by	human oral metagenome
11.1.Bz	CTTTCGTTCAAC	CCGGACTACHVGGGTWTCTAAT	clorox_perio	samples of material from the gingival crevice of patients with severe periodontitis	Illumina MiSeq	Illumina V4 EMP	CC	Illumina	6/19/14	6_19_14_S0_L001	sequencing by synthesis	16S rRNA	V4	2398	R11.1.bz	UBERON:oral cavity	UBERON:dental plaque	UBERON:gingival sulcus	B	6/19/14	C	TRUE	193	urban biome	human-associated habitat	organic material	human-oral	USA:CA	human	Homo sapiens	11	9606	Not applicable	11.1.19ML	11	2	32.5	-117.25	11.1.bz	A	SDSU	FALSE	A	4	10822	0	dental plaque	bz	human oral metagenome
11.1.Pa	CCGAAGATTCTG	CCGGACTACHVGGGTWTCTAAT	clorox_perio	samples of material from the gingival crevice of patients with severe periodontitis	Illumina MiSeq	Illumina V4 EMP	CC	Illumina	6/19/14	6_19_14_S0_L001	sequencing by synthesis	16S rRNA	V4	2398	R11.1.pa	UBERON:oral cavity	UBERON:dental plaque	UBERON:gingival sulcus	Missing: Not provided	6/19/14	C	TRUE	193	urban biome	human-associated habitat	organic material	human-oral	USA:CA	human	Homo sapiens	11	9606	Not applicable	11.1.NA	11	Missing: Not provided	32.5	-117.25	11.1.pa	Missing: Not provided	SDSU	FALSE	D	Not applicable - suprgingival	10822	0	dental plaque	pa	human oral metagenome
11.2.Bx	GTTGGCGTTACA	CCGGACTACHVGGGTWTCTAAT	clorox_perio	samples of material from the gingival crevice of patients with severe periodontitis	Illumina MiSeq	Illumina V4 EMP	CC	Illumina	6/19/14	6_19_14_S0_L001	sequencing by synthesis	16S rRNA	V4	2398	R11.2.bx	UBERON:oral cavity	UBERON:dental plaque	UBERON:gingival sulcus	B	6/19/14	C	TRUE	193	urban biome	human-associated habitat	organic material	human-oral	USA:CA	human	Homo sapiens	11	9606	n	11.2.15ML	11	2	32.5	-117.25	11.2.bx	A	SDSU	FALSE	A	4	10822	0	dental plaque	bx	human oral metagenome
11.2.By	GAAGTAGCGAGC	CCGGACTACHVGGGTWTCTAAT	clorox_perio	samples of material from the gingival crevice of patients with severe periodontitis	Illumina MiSeq	Illumina V4 EMP	CC	Illumina	6/19/14	6_19_14_S0_L001	sequencing by synthesis	16S rRNA	V4	2398	R11.2.by	UBERON:oral cavity	UBERON:dental plaque	UBERON:gingival sulcus	B	6/19/14	C	TRUE	193	urban biome	human-associated habitat	organic material	human-oral	USA:CA	human	Homo sapiens	11	9606	n	11.2.17ML	11	2	32.5	-117.25	11.2.by	B	SDSU	FALSE	A	5	10822	0	dental plaque	by	human oral metagenome
11.2.Bz	TTGCGGACCCTA	CCGGACTACHVGGGTWTCTAAT	clorox_perio	samples of material from the gingival crevice of patients with severe periodontitis	Illumina MiSeq	Illumina V4 EMP	CC	Illumina	6/19/14	6_19_14_S0_L001	sequencing by synthesis	16S rRNA	V4	2398	R11.2.bz	UBERON:oral cavity	UBERON:dental plaque	UBERON:gingival sulcus	B	6/19/14	C	TRUE	193	urban biome	human-associated habitat	organic material	human-oral	USA:CA	human	Homo sapiens	11	9606	Not applicable	11.2.16ML	11	2	32.5	-117.25	11.2.bz	B	SDSU	FALSE	A	5	10822	0	dental plaque	bz	human oral metagenome
11.2.Pa	GCGGAAACATGG	CCGGACTACHVGGGTWTCTAAT	clorox_perio	samples of material from the gingival crevice of patients with severe periodontitis	Illumina MiSeq	Illumina V4 EMP	CC	Illumina	6/19/14	6_19_14_S0_L001	sequencing by synthesis	16S rRNA	V4	2398	R11.2.pa	UBERON:oral cavity	UBERON:dental plaque	UBERON:gingival sulcus	Missing: Not provided	6/19/14	C	TRUE	193	urban biome	human-associated habitat	organic material	human-oral	USA:CA	human	Homo sapiens	11	9606	Not applicable	11.2.NA	11	Missing: Not provided	32.5	-117.25	11.2.pa	Missing: Not provided	SDSU	FALSE	D	Not applicable - suprgingival	10822	0	dental plaque	pa	human oral metagenome
12.1.Bx	AACGTTAGTGTG	CCGGACTACHVGGGTWTCTAAT	clorox_perio	samples of material from the gingival crevice of patients with severe periodontitis	Illumina MiSeq	Illumina V4 EMP	CC	Illumina	6/19/14	6_19_14_S0_L001	sequencing by synthesis	16S rRNA	V4	2398	R12.1.bx	UBERON:oral cavity	UBERON:dental plaque	UBERON:gingival sulcus	B	6/19/14	A	TRUE	193	urban biome	human-associated habitat	organic material	human-oral	USA:CA	human	Homo sapiens	12	9606	Not applicable	12.1.17DL	12	2	32.5	-117.25	12.1.bx	B	SDSU	FALSE	A	5	10822	0	dental plaque	bx	human oral metagenome
12.1.By	TGCATGACAGTC	CCGGACTACHVGGGTWTCTAAT	clorox_perio	samples of material from the gingival crevice of patients with severe periodontitis	Illumina MiSeq	Illumina V4 EMP	CC	Illumina	6/19/14	6_19_14_S0_L001	sequencing by synthesis	16S rRNA	V4	2398	R12.1.by	UBERON:oral cavity	UBERON:dental plaque	UBERON:gingival sulcus	B	6/19/14	A	TRUE	193	urban biome	human-associated habitat	organic material	human-oral	USA:CA	human	Homo sapiens	12	9606	Not applicable	12.1.2MB	12	2	32.5	-117.25	12.1.by	A	SDSU	FALSE	A	4	10822	0	dental plaque	by	human oral metagenome
12.1.Bz	TCAATCGCTTTC	CCGGACTACHVGGGTWTCTAAT	clorox_perio	samples of material from the gingival crevice of patients with severe periodontitis	Illumina MiSeq	Illumina V4 EMP	CC	Illumina	6/19/14	6_19_14_S0_L001	sequencing by synthesis	16S rRNA	V4	2398	R12.1.bz	UBERON:oral cavity	UBERON:dental plaque	UBERON:gingival sulcus	B	6/19/14	A	TRUE	193	urban biome	human-associated habitat	organic material	human-oral	USA:CA	human	Homo sapiens	12	9606	Not applicable	12.1.15DB	12	2	32.5	-117.25	12.1.bz	B	SDSU	FALSE	A	5	10822	0	dental plaque	bz	human oral metagenome
12.1.Pa	GGCACACCCTTA	CCGGACTACHVGGGTWTCTAAT	clorox_perio	samples of material from the gingival crevice of patients with severe periodontitis	Illumina MiSeq	Illumina V4 EMP	CC	Illumina	6/19/14	6_19_14_S0_L001	sequencing by synthesis	16S rRNA	V4	2398	R12.1.pa	UBERON:oral cavity	UBERON:dental plaque	UBERON:gingival sulcus	Missing: Not provided	6/19/14	A	TRUE	193	urban biome	human-associated habitat	organic material	human-oral	USA:CA	human	Homo sapiens	12	9606	Not applicable	12.1.NA	12	Missing: Not provided	32.5	-117.25	12.1.pa	Missing: Not provided	SDSU	FALSE	D	Not applicable - suprgingival	10822	0	dental plaque	pa	human oral metagenome
12.2.Bx	GTCCAGCTATGA	CCGGACTACHVGGGTWTCTAAT	clorox_perio	samples of material from the gingival crevice of patients with severe periodontitis	Illumina MiSeq	Illumina V4 EMP	CC	Illumina	6/19/14	6_19_14_S0_L001	sequencing by synthesis	16S rRNA	V4	2398	R12.2.bx	UBERON:oral cavity	UBERON:dental plaque	UBERON:gingival sulcus	N	6/19/14	A	TRUE	193	urban biome	human-associated habitat	organic material	human-oral	USA:CA	human	Homo sapiens	12	9606	Not applicable	12.2.15MB	12	1	32.5	-117.25	12.2.bx	A	SDSU	FALSE	A	4	10822	0	dental plaque	bx	human oral metagenome
12.2.Bz	TCGCGCAACTGT	CCGGACTACHVGGGTWTCTAAT	clorox_perio	samples of material from the gingival crevice of patients with severe periodontitis	Illumina MiSeq	Illumina V4 EMP	CC	Illumina	6/19/14	6_19_14_S0_L001	sequencing by synthesis	16S rRNA	V4	2398	R12.2.bz	UBERON:oral cavity	UBERON:dental plaque	UBERON:gingival sulcus	N	6/19/14	A	TRUE	193	urban biome	human-associated habitat	organic material	human-oral	USA:CA	human	Homo sapiens	12	9606	Not applicable	12.2.18DL	12	1	32.5	-117.25	12.2.bz	B	SDSU	FALSE	A	5	10822	0	dental plaque	bz	human oral metagenome
12.2.Pa	ATTCCTCTCCAC	CCGGACTACHVGGGTWTCTAAT	clorox_perio	samples of material from the gingival crevice of patients with severe periodontitis	Illumina MiSeq	Illumina V4 EMP	CC	Illumina	6/19/14	6_19_14_S0_L001	sequencing by synthesis	16S rRNA	V4	2398	R12.2.pa	UBERON:oral cavity	UBERON:dental plaque	UBERON:gingival sulcus	Missing: Not provided	6/19/14	A	TRUE	193	urban biome	human-associated habitat	organic material	human-oral	USA:CA	human	Homo sapiens	12	9606	Not applicable	12.2.NA	12	Missing: Not provided	32.5	-117.25	12.2.pa	Missing: Not provided	SDSU	FALSE	D	Not applicable - suprgingival	10822	0	dental plaque	pa	human oral metagenome
12.3.Bx	TGGTTCATCCTT	CCGGACTACHVGGGTWTCTAAT	clorox_perio	samples of material from the gingival crevice of patients with severe periodontitis	Illumina MiSeq	Illumina V4 EMP	CC	Illumina	6/19/14	6_19_14_S0_L001	sequencing by synthesis	16S rRNA	V4	2398	R12.3.Bx	UBERON:oral cavity	UBERON:dental plaque	UBERON:gingival sulcus	NA	6/19/14	A	TRUE	193	urban biome	human-associated habitat	organic material	human-oral	USA:CA	human	Homo sapiens	12	9606	Not applicable	12.3.17DL	12	NA	32.5	-117.25	12.3.Bx	NA	SDSU	FALSE	A	Not applicable - suprgingival	10822	1	dental plaque	bx	human oral metagenome
12.3.By	AGCACTTTGAGA	CCGGACTACHVGGGTWTCTAAT	clorox_perio	samples of material from the gingival crevice of patients with severe periodontitis	Illumina MiSeq	Illumina V4 EMP	CC	Illumina	6/19/14	6_19_14_S0_L001	sequencing by synthesis	16S rRNA	V4	2398	R12.3.By	UBERON:oral cavity	UBERON:dental plaque	UBERON:gingival sulcus	NA	6/19/14	A	TRUE	193	urban biome	human-associated habitat	organic material	human-oral	USA:CA	human	Homo sapiens	12	9606	Not applicable	12.3.2MB	12	NA	32.5	-117.25	12.3.By	NA	SDSU	FALSE	A	Not applicable - suprgingival	10822	1	dental plaque	By	human oral metagenome
12.3.Bz	CCACGGTACTTG	CCGGACTACHVGGGTWTCTAAT	clorox_perio	samples of material from the gingival crevice of patients with severe periodontitis	Illumina MiSeq	Illumina V4 EMP	CC	Illumina	6/19/14	6_19_14_S0_L001	sequencing by synthesis	16S rRNA	V4	2398	R12.3.Bz	UBERON:oral cavity	UBERON:dental plaque	UBERON:gingival sulcus	NA	6/19/14	A	TRUE	193	urban biome	human-associated habitat	organic material	human-oral	USA:CA	human	Homo sapiens	12	9606	Not applicable	12.3.15DB	12	NA	32.5	-117.25	12.3.Bz	NA	SDSU	FALSE	A	Not applicable - suprgingival	10822	1	dental plaque	Bz	human oral metagenome
12.3.PA	ACTAGTTGGACC	CCGGACTACHVGGGTWTCTAAT	clorox_perio	samples of material from the gingival crevice of patients with severe periodontitis	Illumina MiSeq	Illumina V4 EMP	CC	Illumina	6/19/14	6_19_14_S0_L001	sequencing by synthesis	16S rRNA	V4	2398	R12.3.PA	UBERON:oral cavity	UBERON:dental plaque	UBERON:gingival sulcus	Missing: Not provided	6/19/14	A	TRUE	193	urban biome	human-associated habitat	organic material	human-oral	USA:CA	human	Homo sapiens	12	9606	Not applicable	12.3.NA	12	Missing: Not provided	32.5	-117.25	12.3.PA	Missing: Not provided	SDSU	FALSE	D	Not applicable - suprgingival	10822	1	dental plaque	PA	human oral metagenome
13.1.Bx	GATCAACCCACA	CCGGACTACHVGGGTWTCTAAT	clorox_perio	samples of material from the gingival crevice of patients with severe periodontitis	Illumina MiSeq	Illumina V4 EMP	CC	Illumina	6/19/14	6_19_14_S0_L001	sequencing by synthesis	16S rRNA	V4	2398	R13.1.bx	UBERON:oral cavity	UBERON:dental plaque	UBERON:gingival sulcus	Missing: Not provided	6/19/14	Missing: Not provided	TRUE	193	urban biome	human-associated habitat	organic material	human-oral	USA:CA	human	Homo sapiens	13	9606	Not applicable	13.1.NA	13	Missing: Not provided	32.5	-117.25	13.1.bx	Missing: Not provided	SDSU	FALSE	Missing: Not provided	Not applicable - suprgingival	10822	0	dental plaque	bx	human oral metagenome
13.1.By	ATGCGAGACTTC	CCGGACTACHVGGGTWTCTAAT	clorox_perio	samples of material from the gingival crevice of patients with severe periodontitis	Illumina MiSeq	Illumina V4 EMP	CC	Illumina	6/19/14	6_19_14_S0_L001	sequencing by synthesis	16S rRNA	V4	2398	R13.1.by	UBERON:oral cavity	UBERON:dental plaque	UBERON:gingival sulcus	Missing: Not provided	6/19/14	Missing: Not provided	TRUE	193	urban biome	human-associated habitat	organic material	human-oral	USA:CA	human	Homo sapiens	13	9606	Not applicable	13.1.NA	13	Missing: Not provided	32.5	-117.25	13.1.by	Missing: Not provided	SDSU	FALSE	Missing: Not provided	Not applicable - suprgingival	10822	0	dental plaque	by	human oral metagenome
13.1.Bz	CGCTTGTGTAGC	CCGGACTACHVGGGTWTCTAAT	clorox_perio	samples of material from the gingival crevice of patients with severe periodontitis	Illumina MiSeq	Illumina V4 EMP	CC	Illumina	6/19/14	6_19_14_S0_L001	sequencing by synthesis	16S rRNA	V4	2398	R13.1.bz	UBERON:oral cavity	UBERON:dental plaque	UBERON:gingival sulcus	Missing: Not provided	6/19/14	Missing: Not provided	TRUE	193	urban biome	human-associated habitat	organic material	human-oral	USA:CA	human	Homo sapiens	13	9606	Not applicable	13.1.NA	13	Missing: Not provided	32.5	-117.25	13.1.bz	Missing: Not provided	SDSU	FALSE	Missing: Not provided	Not applicable - suprgingival	10822	0	dental plaque	bz	human oral metagenome
13.1.Pa	ATGAATGCGTCC	CCGGACTACHVGGGTWTCTAAT	clorox_perio	samples of material from the gingival crevice of patients with severe periodontitis	Illumina MiSeq	Illumina V4 EMP	CC	Illumina	6/19/14	6_19_14_S0_L001	sequencing by synthesis	16S rRNA	V4	2398	R13.1.pa	UBERON:oral cavity	UBERON:dental plaque	UBERON:gingival sulcus	Missing: Not provided	6/19/14	NA	TRUE	193	urban biome	human-associated habitat	organic material	human-oral	USA:CA	human	Homo sapiens	13	9606	Not applicable	13.1.NA	13	Missing: Not provided	32.5	-117.25	13.1.pa	Missing: Not provided	SDSU	FALSE	NA	Not applicable - suprgingival	10822	0	dental plaque	pa	human oral metagenome
14.1.Bx	GACTCTGCTCAG	CCGGACTACHVGGGTWTCTAAT	clorox_perio	samples of material from the gingival crevice of patients with severe periodontitis	Illumina MiSeq	Illumina V4 EMP	CC	Illumina	6/19/14	6_19_14_S0_L001	sequencing by synthesis	16S rRNA	V4	2398	R14.1.bx	UBERON:oral cavity	UBERON:dental plaque	UBERON:gingival sulcus	N	6/19/14	C	TRUE	193	urban biome	human-associated habitat	organic material	human-oral	USA:CA	human	Homo sapiens	14	9606	Not applicable	14.1.27MB	14	1	32.5	-117.25	14.1.bx	A	SDSU	FALSE	A	3	10822	0	dental plaque	bx	human oral metagenome
14.1.By	CACGTACACGTA	CCGGACTACHVGGGTWTCTAAT	clorox_perio	samples of material from the gingival crevice of patients with severe periodontitis	Illumina MiSeq	Illumina V4 EMP	CC	Illumina	6/19/14	6_19_14_S0_L001	sequencing by synthesis	16S rRNA	V4	2398	R14.1.by	UBERON:oral cavity	UBERON:dental plaque	UBERON:gingival sulcus	B	6/19/14	C	TRUE	193	urban biome	human-associated habitat	organic material	human-oral	USA:CA	human	Homo sapiens	14	9606	Not applicable	14.1.21MB	14	2	32.5	-117.25	14.1.by	B	SDSU	FALSE	A	5	10822	0	dental plaque	by	human oral metagenome
14.1.Bz	CAGAGCTAATTG	CCGGACTACHVGGGTWTCTAAT	clorox_perio	samples of material from the gingival crevice of patients with severe periodontitis	Illumina MiSeq	Illumina V4 EMP	CC	Illumina	6/19/14	6_19_14_S0_L001	sequencing by synthesis	16S rRNA	V4	2398	R14.1.bz	UBERON:oral cavity	UBERON:dental plaque	UBERON:gingival sulcus	N	6/19/14	C	TRUE	193	urban biome	human-associated habitat	organic material	human-oral	USA:CA	human	Homo sapiens	14	9606	Not applicable	14.1.30ML	14	1	32.5	-117.25	14.1.bz	D	SDSU	FALSE	C	12	10822	0	dental plaque	bz	human oral metagenome
14.1.Pa	TTATCCAGTCCT	CCGGACTACHVGGGTWTCTAAT	clorox_perio	samples of material from the gingival crevice of patients with severe periodontitis	Illumina MiSeq	Illumina V4 EMP	CC	Illumina	6/19/14	6_19_14_S0_L001	sequencing by synthesis	16S rRNA	V4	2398	R14.1.pa	UBERON:oral cavity	UBERON:dental plaque	UBERON:gingival sulcus	Missing: Not provided	6/19/14	C	TRUE	193	urban biome	human-associated habitat	organic material	human-oral	USA:CA	human	Homo sapiens	14	9606	Not applicable	14.1.NA	14	Missing: Not provided	32.5	-117.25	14.1.pa	Missing: Not provided	SDSU	FALSE	D	Not applicable - suprgingival	10822	0	dental plaque	pa	human oral metagenome
15.1.Bx	CTAAGACGTCGT	CCGGACTACHVGGGTWTCTAAT	clorox_perio	samples of material from the gingival crevice of patients with severe periodontitis	Illumina MiSeq	Illumina V4 EMP	CC	Illumina	6/19/14	6_19_14_S0_L001	sequencing by synthesis	16S rRNA	V4	2398	R15.1.bx	UBERON:oral cavity	UBERON:dental plaque	UBERON:gingival sulcus	N	6/19/14	B	TRUE	193	urban biome	human-associated habitat	organic material	human-oral	USA:CA	human	Homo sapiens	15	9606	n	15.1.32DL	15	1	32.5	-117.25	15.1.bx	A	SDSU	FALSE	A	3	10822	0	dental plaque	bx	human oral metagenome
15.1.Bz	GGCTCAGATTCC	CCGGACTACHVGGGTWTCTAAT	clorox_perio	samples of material from the gingival crevice of patients with severe periodontitis	Illumina MiSeq	Illumina V4 EMP	CC	Illumina	6/19/14	6_19_14_S0_L001	sequencing by synthesis	16S rRNA	V4	2398	R15.1.bz	UBERON:oral cavity	UBERON:dental plaque	UBERON:gingival sulcus	B	6/19/14	B	TRUE	193	urban biome	human-associated habitat	organic material	human-oral	USA:CA	human	Homo sapiens	15	9606	y	15.1.3ML	15	2	32.5	-117.25	15.1.bz	A	SDSU	FALSE	A	4	10822	0	dental plaque	bz	human oral metagenome
15.1.Pa	CTTGGTAGTGCC	CCGGACTACHVGGGTWTCTAAT	clorox_perio	samples of material from the gingival crevice of patients with severe periodontitis	Illumina MiSeq	Illumina V4 EMP	CC	Illumina	6/19/14	6_19_14_S0_L001	sequencing by synthesis	16S rRNA	V4	2398	R15.1.pa	UBERON:oral cavity	UBERON:dental plaque	UBERON:gingival sulcus	Missing: Not provided	6/19/14	B	TRUE	193	urban biome	human-associated habitat	organic material	human-oral	USA:CA	human	Homo sapiens	15	9606	Not applicable	15.1.NA	15	Missing: Not provided	32.5	-117.25	15.1.pa	Missing: Not provided	SDSU	FALSE	D	Not applicable - suprgingival	10822	0	dental plaque	pa	human oral metagenome
15.2.Bx	GTGCTGCGCTTA	CCGGACTACHVGGGTWTCTAAT	clorox_perio	samples of material from the gingival crevice of patients with severe periodontitis	Illumina MiSeq	Illumina V4 EMP	CC	Illumina	6/19/14	6_19_14_S0_L001	sequencing by synthesis	16S rRNA	V4	2398	R15.2.bx	UBERON:oral cavity	UBERON:dental plaque	UBERON:gingival sulcus	N	6/19/14	A	TRUE	193	urban biome	human-associated habitat	organic material	human-oral	USA:CA	human	Homo sapiens	15	9606	n	15.2.32DL	15	1	32.5	-117.25	15.2.bx	A	SDSU	FALSE	A	3	10822	0	dental plaque	bx	human oral metagenome
15.2.By	AGTAGGAGGCAC	CCGGACTACHVGGGTWTCTAAT	clorox_perio	samples of material from the gingival crevice of patients with severe periodontitis	Illumina MiSeq	Illumina V4 EMP	CC	Illumina	6/19/14	6_19_14_S0_L001	sequencing by synthesis	16S rRNA	V4	2398	R15.2.by	UBERON:oral cavity	UBERON:dental plaque	UBERON:gingival sulcus	B	6/19/14	A	TRUE	193	urban biome	human-associated habitat	organic material	human-oral	USA:CA	human	Homo sapiens	15	9606	Not applicable	15.2.14ML	15	2	32.5	-117.25	15.2.by	B	SDSU	FALSE	A	6	10822	0	dental plaque	by	human oral metagenome
15.2.Bz	ACCCGGATTTCG	CCGGACTACHVGGGTWTCTAAT	clorox_perio	samples of material from the gingival crevice of patients with severe periodontitis	Illumina MiSeq	Illumina V4 EMP	CC	Illumina	6/19/14	6_19_14_S0_L001	sequencing by synthesis	16S rRNA	V4	2398	R15.2.bz	UBERON:oral cavity	UBERON:dental plaque	UBERON:gingival sulcus	B	6/19/14	A	TRUE	193	urban biome	human-associated habitat	organic material	human-oral	USA:CA	human	Homo sapiens	15	9606	y	15.2.3ML	15	2	32.5	-117.25	15.2.bz	B	SDSU	FALSE	A	6	10822	0	dental plaque	bz	human oral metagenome
15.2.Pa	CGTCCGTATGAA	CCGGACTACHVGGGTWTCTAAT	clorox_perio	samples of material from the gingival crevice of patients with severe periodontitis	Illumina MiSeq	Illumina V4 EMP	CC	Illumina	6/19/14	6_19_14_S0_L001	sequencing by synthesis	16S rRNA	V4	2398	R15.2.pa	UBERON:oral cavity	UBERON:dental plaque	UBERON:gingival sulcus	Missing: Not provided	6/19/14	A	TRUE	193	urban biome	human-associated habitat	organic material	human-oral	USA:CA	human	Homo sapiens	15	9606	Not applicable	15.2.NA	15	Missing: Not provided	32.5	-117.25	15.2.pa	Missing: Not provided	SDSU	FALSE	D	Not applicable - suprgingival	10822	0	dental plaque	pa	human oral metagenome
15.3.Bx	CGATTAGGAATC	CCGGACTACHVGGGTWTCTAAT	clorox_perio	samples of material from the gingival crevice of patients with severe periodontitis	Illumina MiSeq	Illumina V4 EMP	CC	Illumina	6/19/14	6_19_14_S0_L001	sequencing by synthesis	16S rRNA	V4	2398	R15.3.bx	UBERON:oral cavity	UBERON:dental plaque	UBERON:gingival sulcus	N	6/19/14	A	TRUE	193	urban biome	human-associated habitat	organic material	human-oral	USA:CA	human	Homo sapiens	15	9606	n	15.3.32DL	15	1	32.5	-117.25	15.3.bx	A	SDSU	FALSE	A	3	10822	1	dental plaque	bx	human oral metagenome
15.3.By	ACGTCTCAGTGC	CCGGACTACHVGGGTWTCTAAT	clorox_perio	samples of material from the gingival crevice of patients with severe periodontitis	Illumina MiSeq	Illumina V4 EMP	CC	Illumina	6/19/14	6_19_14_S0_L001	sequencing by synthesis	16S rRNA	V4	2398	R15.3.by	UBERON:oral cavity	UBERON:dental plaque	UBERON:gingival sulcus	N	6/19/14	A	TRUE	193	urban biome	human-associated habitat	organic material	human-oral	USA:CA	human	Homo sapiens	15	9606	y	15.3.3ML	15	1	32.5	-117.25	15.3.by	A	SDSU	FALSE	A	3	10822	1	dental plaque	by	human oral metagenome
15.3.Bz	TAGTAGCACCTG	CCGGACTACHVGGGTWTCTAAT	clorox_perio	samples of material from the gingival crevice of patients with severe periodontitis	Illumina MiSeq	Illumina V4 EMP	CC	Illumina	6/19/14	6_19_14_S0_L001	sequencing by synthesis	16S rRNA	V4	2398	R15.3.bz	UBERON:oral cavity	UBERON:dental plaque	UBERON:gingival sulcus	N	6/19/14	A	TRUE	193	urban biome	human-associated habitat	organic material	human-oral	USA:CA	human	Homo sapiens	15	9606	Not applicable	15.3.1DL	15	1	32.5	-117.25	15.3.bz	A	SDSU	FALSE	A	3	10822	1	dental plaque	bz	human oral metagenome
15.3.Pa	AGGTCATCTTGG	CCGGACTACHVGGGTWTCTAAT	clorox_perio	samples of material from the gingival crevice of patients with severe periodontitis	Illumina MiSeq	Illumina V4 EMP	CC	Illumina	6/19/14	6_19_14_S0_L001	sequencing by synthesis	16S rRNA	V4	2398	R15.3.pa	UBERON:oral cavity	UBERON:dental plaque	UBERON:gingival sulcus	Missing: Not provided	6/19/14	A	TRUE	193	urban biome	human-associated habitat	organic material	human-oral	USA:CA	human	Homo sapiens	15	9606	Not applicable	15.3.NA	15	Missing: Not provided	32.5	-117.25	15.3.pa	Missing: Not provided	SDSU	FALSE	D	Not applicable - suprgingival	10822	1	dental plaque	pa	human oral metagenome
16.1.Bx	TGCTGTGACCAC	CCGGACTACHVGGGTWTCTAAT	clorox_perio	samples of material from the gingival crevice of patients with severe periodontitis	Illumina MiSeq	Illumina V4 EMP	CC	Illumina	6/19/14	6_19_14_S0_L001	sequencing by synthesis	16S rRNA	V4	2398	R16.1.bx	UBERON:oral cavity	UBERON:dental plaque	UBERON:gingival sulcus	B	6/19/14	A	TRUE	193	urban biome	human-associated habitat	organic material	human-oral	USA:CA	human	Homo sapiens	16	9606	Not applicable	16.1.30MB	16	2	32.5	-117.25	16.1.bx	A	SDSU	FALSE	A	4	10822	0	dental plaque	bx	human oral metagenome
16.1.By	ACACTTCGGCAA	CCGGACTACHVGGGTWTCTAAT	clorox_perio	samples of material from the gingival crevice of patients with severe periodontitis	Illumina MiSeq	Illumina V4 EMP	CC	Illumina	6/19/14	6_19_14_S0_L001	sequencing by synthesis	16S rRNA	V4	2398	R16.1.by	UBERON:oral cavity	UBERON:dental plaque	UBERON:gingival sulcus	B	6/19/14	A	TRUE	193	urban biome	human-associated habitat	organic material	human-oral	USA:CA	human	Homo sapiens	16	9606	Not applicable	16.1.19ML	16	2	32.5	-117.25	16.1.by	A	SDSU	FALSE	A	4	10822	0	dental plaque	by	human oral metagenome
16.1.Bz	ACCTCCCGGATA	CCGGACTACHVGGGTWTCTAAT	clorox_perio	samples of material from the gingival crevice of patients with severe periodontitis	Illumina MiSeq	Illumina V4 EMP	CC	Illumina	6/19/14	6_19_14_S0_L001	sequencing by synthesis	16S rRNA	V4	2398	R16.1.bz	UBERON:oral cavity	UBERON:dental plaque	UBERON:gingival sulcus	B	6/19/14	A	TRUE	193	urban biome	human-associated habitat	organic material	human-oral	USA:CA	human	Homo sapiens	16	9606	Not applicable	16.1.18ML	16	2	32.5	-117.25	16.1.bz	A	SDSU	FALSE	A	4	10822	0	dental plaque	bz	human oral metagenome
16.1.Pa	GAAGAGGGTTGA	CCGGACTACHVGGGTWTCTAAT	clorox_perio	samples of material from the gingival crevice of patients with severe periodontitis	Illumina MiSeq	Illumina V4 EMP	CC	Illumina	6/19/14	6_19_14_S0_L001	sequencing by synthesis	16S rRNA	V4	2398	R16.1.pa	UBERON:oral cavity	UBERON:dental plaque	UBERON:gingival sulcus	Missing: Not provided	6/19/14	A	TRUE	193	urban biome	human-associated habitat	organic material	human-oral	USA:CA	human	Homo sapiens	16	9606	Not applicable	16.1.NA	16	Missing: Not provided	32.5	-117.25	16.1.pa	Missing: Not provided	SDSU	FALSE	D	Not applicable - suprgingival	10822	0	dental plaque	pa	human oral metagenome
16.2.Bx	AGTAGACTTACG	CCGGACTACHVGGGTWTCTAAT	clorox_perio	samples of material from the gingival crevice of patients with severe periodontitis	Illumina MiSeq	Illumina V4 EMP	CC	Illumina	6/19/14	6_19_14_S0_L001	sequencing by synthesis	16S rRNA	V4	2398	R16.2.bx	UBERON:oral cavity	UBERON:dental plaque	UBERON:gingival sulcus	B	6/19/14	A	TRUE	193	urban biome	human-associated habitat	organic material	human-oral	USA:CA	human	Homo sapiens	16	9606	n	16.2.19DB	16	2	32.5	-117.25	16.2.bx	B	SDSU	FALSE	A	5	10822	0	dental plaque	bx	human oral metagenome
16.2.By	TGGAAACCATTG	CCGGACTACHVGGGTWTCTAAT	clorox_perio	samples of material from the gingival crevice of patients with severe periodontitis	Illumina MiSeq	Illumina V4 EMP	CC	Illumina	6/19/14	6_19_14_S0_L001	sequencing by synthesis	16S rRNA	V4	2398	R16.2.by	UBERON:oral cavity	UBERON:dental plaque	UBERON:gingival sulcus	B	6/19/14	A	TRUE	193	urban biome	human-associated habitat	organic material	human-oral	USA:CA	human	Homo sapiens	16	9606	y	16.2.15DB	16	2	32.5	-117.25	16.2.by	A	SDSU	FALSE	A	4	10822	0	dental plaque	by	human oral metagenome
16.2.Bz	AGTCCGAGTTGT	CCGGACTACHVGGGTWTCTAAT	clorox_perio	samples of material from the gingival crevice of patients with severe periodontitis	Illumina MiSeq	Illumina V4 EMP	CC	Illumina	6/19/14	6_19_14_S0_L001	sequencing by synthesis	16S rRNA	V4	2398	R16.2.bz	UBERON:oral cavity	UBERON:dental plaque	UBERON:gingival sulcus	B	6/19/14	A	TRUE	193	urban biome	human-associated habitat	organic material	human-oral	USA:CA	human	Homo sapiens	16	9606	n	16.2.14DB	16	2	32.5	-117.25	16.2.bz	B	SDSU	FALSE	A	5	10822	0	dental plaque	bz	human oral metagenome
16.2.Pa	CCGCGATTTCGA	CCGGACTACHVGGGTWTCTAAT	clorox_perio	samples of material from the gingival crevice of patients with severe periodontitis	Illumina MiSeq	Illumina V4 EMP	CC	Illumina	6/19/14	6_19_14_S0_L001	sequencing by synthesis	16S rRNA	V4	2398	R16.2.pa	UBERON:oral cavity	UBERON:dental plaque	UBERON:gingival sulcus	Missing: Not provided	6/19/14	A	TRUE	193	urban biome	human-associated habitat	organic material	human-oral	USA:CA	human	Homo sapiens	16	9606	Not applicable	16.2.NA	16	Missing: Not provided	32.5	-117.25	16.2.pa	Missing: Not provided	SDSU	FALSE	D	Not applicable - suprgingival	10822	0	dental plaque	pa	human oral metagenome
16.3.Bx	ACACACCCTGAC	CCGGACTACHVGGGTWTCTAAT	clorox_perio	samples of material from the gingival crevice of patients with severe periodontitis	Illumina MiSeq	Illumina V4 EMP	CC	Illumina	6/19/14	6_19_14_S0_L001	sequencing by synthesis	16S rRNA	V4	2398	R16.3.bx	UBERON:oral cavity	UBERON:dental plaque	UBERON:gingival sulcus	N	6/19/14	A	TRUE	193	urban biome	human-associated habitat	organic material	human-oral	USA:CA	human	Homo sapiens	16	9606	n	16.3.19DB	16	1	32.5	-117.25	16.3.bx	B	SDSU	FALSE	A	5	10822	1	dental plaque	bx	human oral metagenome
16.3.By	TCACGAGTCACA	CCGGACTACHVGGGTWTCTAAT	clorox_perio	samples of material from the gingival crevice of patients with severe periodontitis	Illumina MiSeq	Illumina V4 EMP	CC	Illumina	6/19/14	6_19_14_S0_L001	sequencing by synthesis	16S rRNA	V4	2398	R16.3.by	UBERON:oral cavity	UBERON:dental plaque	UBERON:gingival sulcus	N	6/19/14	A	TRUE	193	urban biome	human-associated habitat	organic material	human-oral	USA:CA	human	Homo sapiens	16	9606	y	16.3.15DB	16	1	32.5	-117.25	16.3.by	A	SDSU	FALSE	A	3	10822	1	dental plaque	by	human oral metagenome
16.3.Bz	CACAAAGCGATT	CCGGACTACHVGGGTWTCTAAT	clorox_perio	samples of material from the gingival crevice of patients with severe periodontitis	Illumina MiSeq	Illumina V4 EMP	CC	Illumina	6/19/14	6_19_14_S0_L001	sequencing by synthesis	16S rRNA	V4	2398	R16.3.bz	UBERON:oral cavity	UBERON:dental plaque	UBERON:gingival sulcus	N	6/19/14	A	TRUE	193	urban biome	human-associated habitat	organic material	human-oral	USA:CA	human	Homo sapiens	16	9606	n	16.3.14DB	16	1	32.5	-117.25	16.3.bz	A	SDSU	FALSE	A	2	10822	1	dental plaque	bz	human oral metagenome
16.3.Pa	CACCGTGACACT	CCGGACTACHVGGGTWTCTAAT	clorox_perio	samples of material from the gingival crevice of patients with severe periodontitis	Illumina MiSeq	Illumina V4 EMP	CC	Illumina	6/19/14	6_19_14_S0_L001	sequencing by synthesis	16S rRNA	V4	2398	R16.3.pa	UBERON:oral cavity	UBERON:dental plaque	UBERON:gingival sulcus	Missing: Not provided	6/19/14	A	TRUE	193	urban biome	human-associated habitat	organic material	human-oral	USA:CA	human	Homo sapiens	16	9606	Not applicable	16.3.NA	16	Missing: Not provided	32.5	-117.25	16.3.pa	Missing: Not provided	SDSU	FALSE	D	Not applicable - suprgingival	10822	1	dental plaque	pa	human oral metagenome
17.1.Bx	GAAGATCTATCG	CCGGACTACHVGGGTWTCTAAT	clorox_perio	samples of material from the gingival crevice of patients with severe periodontitis	Illumina MiSeq	Illumina V4 EMP	CC	Illumina	6/19/14	6_19_14_S0_L001	sequencing by synthesis	16S rRNA	V4	2398	R17.1.bx	UBERON:oral cavity	UBERON:dental plaque	UBERON:gingival sulcus	B	6/19/14	B	TRUE	193	urban biome	human-associated habitat	organic material	human-oral	USA:CA	human	Homo sapiens	17	9606	Not applicable	17.1.18ML	17	2	32.5	-117.25	17.1.bx	B	SDSU	FALSE	A	6	10822	0	dental plaque	bx	human oral metagenome
17.1.By	GACGGAACAGAC	CCGGACTACHVGGGTWTCTAAT	clorox_perio	samples of material from the gingival crevice of patients with severe periodontitis	Illumina MiSeq	Illumina V4 EMP	CC	Illumina	6/19/14	6_19_14_S0_L001	sequencing by synthesis	16S rRNA	V4	2398	R17.1.by	UBERON:oral cavity	UBERON:dental plaque	UBERON:gingival sulcus	B	6/19/14	B	TRUE	193	urban biome	human-associated habitat	organic material	human-oral	USA:CA	human	Homo sapiens	17	9606	Not applicable	17.1.3MB	17	2	32.5	-117.25	17.1.by	B	SDSU	FALSE	A	6	10822	0	dental plaque	by	human oral metagenome
17.1.Bz	GGACCGCTTTCA	CCGGACTACHVGGGTWTCTAAT	clorox_perio	samples of material from the gingival crevice of patients with severe periodontitis	Illumina MiSeq	Illumina V4 EMP	CC	Illumina	6/19/14	6_19_14_S0_L001	sequencing by synthesis	16S rRNA	V4	2398	R17.1.bz	UBERON:oral cavity	UBERON:dental plaque	UBERON:gingival sulcus	B	6/19/14	B	TRUE	193	urban biome	human-associated habitat	organic material	human-oral	USA:CA	human	Homo sapiens	17	9606	y	17.1.14ML	17	2	32.5	-117.25	17.1.bz	B	SDSU	FALSE	A	5	10822	0	dental plaque	bz	human oral metagenome
17.1.Pa	CACGGTCCTATG	CCGGACTACHVGGGTWTCTAAT	clorox_perio	samples of material from the gingival crevice of patients with severe periodontitis	Illumina MiSeq	Illumina V4 EMP	CC	Illumina	6/19/14	6_19_14_S0_L001	sequencing by synthesis	16S rRNA	V4	2398	R17.1.pa	UBERON:oral cavity	UBERON:dental plaque	UBERON:gingival sulcus	Missing: Not provided	6/19/14	B	TRUE	193	urban biome	human-associated habitat	organic material	human-oral	USA:CA	human	Homo sapiens	17	9606	Not applicable	17.1.NA	17	Missing: Not provided	32.5	-117.25	17.1.pa	Missing: Not provided	SDSU	FALSE	D	Not applicable - suprgingival	10822	0	dental plaque	pa	human oral metagenome
17.2.Bx	GAATGACGTTTG	CCGGACTACHVGGGTWTCTAAT	clorox_perio	samples of material from the gingival crevice of patients with severe periodontitis	Illumina MiSeq	Illumina V4 EMP	CC	Illumina	6/19/14	6_19_14_S0_L001	sequencing by synthesis	16S rRNA	V4	2398	R17.2.bx	UBERON:oral cavity	UBERON:dental plaque	UBERON:gingival sulcus	B	6/19/14	B	TRUE	193	urban biome	human-associated habitat	organic material	human-oral	USA:CA	human	Homo sapiens	17	9606	n	17.2.3ML	17	2	32.5	-117.25	17.2.bx	B	SDSU	FALSE	A	6	10822	0	dental plaque	bx	human oral metagenome
17.2.By	ACTTACGCCACG	CCGGACTACHVGGGTWTCTAAT	clorox_perio	samples of material from the gingival crevice of patients with severe periodontitis	Illumina MiSeq	Illumina V4 EMP	CC	Illumina	6/19/14	6_19_14_S0_L001	sequencing by synthesis	16S rRNA	V4	2398	R17.2.by	UBERON:oral cavity	UBERON:dental plaque	UBERON:gingival sulcus	B	6/19/14	B	TRUE	193	urban biome	human-associated habitat	organic material	human-oral	USA:CA	human	Homo sapiens	17	9606	y	17.2.14ML	17	2	32.5	-117.25	17.2.by	A	SDSU	FALSE	A	4	10822	0	dental plaque	by	human oral metagenome
17.2.Bz	ACGCCTTTCTTA	CCGGACTACHVGGGTWTCTAAT	clorox_perio	samples of material from the gingival crevice of patients with severe periodontitis	Illumina MiSeq	Illumina V4 EMP	CC	Illumina	6/19/14	6_19_14_S0_L001	sequencing by synthesis	16S rRNA	V4	2398	R17.2.bz	UBERON:oral cavity	UBERON:dental plaque	UBERON:gingival sulcus	B	6/19/14	B	TRUE	193	urban biome	human-associated habitat	organic material	human-oral	USA:CA	human	Homo sapiens	17	9606	y	17.2.18MB	17	2	32.5	-117.25	17.2.bz	A	SDSU	FALSE	A	4	10822	0	dental plaque	bz	human oral metagenome
17.2.Pa	TTGGTGCCTGTG	CCGGACTACHVGGGTWTCTAAT	clorox_perio	samples of material from the gingival crevice of patients with severe periodontitis	Illumina MiSeq	Illumina V4 EMP	CC	Illumina	6/19/14	6_19_14_S0_L001	sequencing by synthesis	16S rRNA	V4	2398	R17.2.pa	UBERON:oral cavity	UBERON:dental plaque	UBERON:gingival sulcus	Missing: Not provided	6/19/14	B	TRUE	193	urban biome	human-associated habitat	organic material	human-oral	USA:CA	human	Homo sapiens	17	9606	Not applicable	17.2.NA	17	Missing: Not provided	32.5	-117.25	17.2.pa	Missing: Not provided	SDSU	FALSE	D	Not applicable - suprgingival	10822	0	dental plaque	pa	human oral metagenome
17.3.Bx	CATCGGATCTGA	CCGGACTACHVGGGTWTCTAAT	clorox_perio	samples of material from the gingival crevice of patients with severe periodontitis	Illumina MiSeq	Illumina V4 EMP	CC	Illumina	6/19/14	6_19_14_S0_L001	sequencing by synthesis	16S rRNA	V4	2398	R17.3.bx	UBERON:oral cavity	UBERON:dental plaque	UBERON:gingival sulcus	B	6/19/14	B	TRUE	193	urban biome	human-associated habitat	organic material	human-oral	USA:CA	human	Homo sapiens	17	9606	n	17.3.3ML	17	2	32.5	-117.25	17.3.bx	B	SDSU	FALSE	A	6	10822	1	dental plaque	bx	human oral metagenome
17.3.By	CATGTCTTCCAT	CCGGACTACHVGGGTWTCTAAT	clorox_perio	samples of material from the gingival crevice of patients with severe periodontitis	Illumina MiSeq	Illumina V4 EMP	CC	Illumina	6/19/14	6_19_14_S0_L001	sequencing by synthesis	16S rRNA	V4	2398	R17.3.by	UBERON:oral cavity	UBERON:dental plaque	UBERON:gingival sulcus	B	6/19/14	B	TRUE	193	urban biome	human-associated habitat	organic material	human-oral	USA:CA	human	Homo sapiens	17	9606	y	17.3.14ML	17	2	32.5	-117.25	17.3.by	A	SDSU	FALSE	A	4	10822	1	dental plaque	by	human oral metagenome
17.3.Bz	GTTACAGTTGGC	CCGGACTACHVGGGTWTCTAAT	clorox_perio	samples of material from the gingival crevice of patients with severe periodontitis	Illumina MiSeq	Illumina V4 EMP	CC	Illumina	6/19/14	6_19_14_S0_L001	sequencing by synthesis	16S rRNA	V4	2398	R17.3.bz	UBERON:oral cavity	UBERON:dental plaque	UBERON:gingival sulcus	N	6/19/14	B	TRUE	193	urban biome	human-associated habitat	organic material	human-oral	USA:CA	human	Homo sapiens	17	9606	y	17.3.18MB	17	na	32.5	-117.25	17.3.bz	A	SDSU	FALSE	A	3	10822	1	dental plaque	bz	human oral metagenome
17.3.Pa	CGGACTCGTTAC	CCGGACTACHVGGGTWTCTAAT	clorox_perio	samples of material from the gingival crevice of patients with severe periodontitis	Illumina MiSeq	Illumina V4 EMP	CC	Illumina	6/19/14	6_19_14_S0_L001	sequencing by synthesis	16S rRNA	V4	2398	R17.3.pa	UBERON:oral cavity	UBERON:dental plaque	UBERON:gingival sulcus	Missing: Not provided	6/19/14	B	TRUE	193	urban biome	human-associated habitat	organic material	human-oral	USA:CA	human	Homo sapiens	17	9606	Not applicable	17.3.NA	17	Missing: Not provided	32.5	-117.25	17.3.pa	Missing: Not provided	SDSU	FALSE	D	Not applicable - suprgingival	10822	1	dental plaque	pa	human oral metagenome
18.1.Bx	TCTCGCACTGGA	CCGGACTACHVGGGTWTCTAAT	clorox_perio	samples of material from the gingival crevice of patients with severe periodontitis	Illumina MiSeq	Illumina V4 EMP	CC	Illumina	6/19/14	6_19_14_S0_L001	sequencing by synthesis	16S rRNA	V4	2398	R18.1.bx	UBERON:oral cavity	UBERON:dental plaque	UBERON:gingival sulcus	B	6/19/14	B	TRUE	193	urban biome	human-associated habitat	organic material	human-oral	USA:CA	human	Homo sapiens	18	9606	y	18.1.30MB	18	2	32.5	-117.25	18.1.bx	A	SDSU	FALSE	A	4	10822	1	dental plaque	bx	human oral metagenome
18.1.By	TTCTGGTCTTGT	CCGGACTACHVGGGTWTCTAAT	clorox_perio	samples of material from the gingival crevice of patients with severe periodontitis	Illumina MiSeq	Illumina V4 EMP	CC	Illumina	6/19/14	6_19_14_S0_L001	sequencing by synthesis	16S rRNA	V4	2398	R18.1.by	UBERON:oral cavity	UBERON:dental plaque	UBERON:gingival sulcus	B	6/19/14	B	TRUE	193	urban biome	human-associated habitat	organic material	human-oral	USA:CA	human	Homo sapiens	18	9606	y	18.1.16ML	18	2	32.5	-117.25	18.1.by	A	SDSU	FALSE	A	4	10822	1	dental plaque	by	human oral metagenome
18.1.Bz	GTCCACTTGGAC	CCGGACTACHVGGGTWTCTAAT	clorox_perio	samples of material from the gingival crevice of patients with severe periodontitis	Illumina MiSeq	Illumina V4 EMP	CC	Illumina	6/19/14	6_19_14_S0_L001	sequencing by synthesis	16S rRNA	V4	2398	R18.1.bz	UBERON:oral cavity	UBERON:dental plaque	UBERON:gingival sulcus	B	6/19/14	B	TRUE	193	urban biome	human-associated habitat	organic material	human-oral	USA:CA	human	Homo sapiens	18	9606	n	18.1.32DB	18	2	32.5	-117.25	18.1.bz	A	SDSU	FALSE	A	4	10822	1	dental plaque	bz	human oral metagenome
18.1.Pa	GATTTAGAGGCT	CCGGACTACHVGGGTWTCTAAT	clorox_perio	samples of material from the gingival crevice of patients with severe periodontitis	Illumina MiSeq	Illumina V4 EMP	CC	Illumina	6/19/14	6_19_14_S0_L001	sequencing by synthesis	16S rRNA	V4	2398	R18.1.pa	UBERON:oral cavity	UBERON:dental plaque	UBERON:gingival sulcus	Missing: Not provided	6/19/14	B	TRUE	193	urban biome	human-associated habitat	organic material	human-oral	USA:CA	human	Homo sapiens	18	9606	Not applicable	18.1.NA	18	Missing: Not provided	32.5	-117.25	18.1.pa	Missing: Not provided	SDSU	FALSE	D	Not applicable - suprgingival	10822	1	dental plaque	pa	human oral metagenome
18.2.Bx	GTCAGCCGTTAA	CCGGACTACHVGGGTWTCTAAT	clorox_perio	samples of material from the gingival crevice of patients with severe periodontitis	Illumina MiSeq	Illumina V4 EMP	CC	Illumina	6/19/14	6_19_14_S0_L001	sequencing by synthesis	16S rRNA	V4	2398	R18.2.bx	UBERON:oral cavity	UBERON:dental plaque	UBERON:gingival sulcus	B	6/19/14	A	TRUE	193	urban biome	human-associated habitat	organic material	human-oral	USA:CA	human	Homo sapiens	18	9606	Not applicable	18.2.31ML	18	2	32.5	-117.25	18.2.bx	B	SDSU	FALSE	A	5	10822	0	dental plaque	bx	human oral metagenome
18.2.By	ACGGTTTCTGGA	CCGGACTACHVGGGTWTCTAAT	clorox_perio	samples of material from the gingival crevice of patients with severe periodontitis	Illumina MiSeq	Illumina V4 EMP	CC	Illumina	6/19/14	6_19_14_S0_L001	sequencing by synthesis	16S rRNA	V4	2398	R18.2.by	UBERON:oral cavity	UBERON:dental plaque	UBERON:gingival sulcus	B	6/19/14	A	TRUE	193	urban biome	human-associated habitat	organic material	human-oral	USA:CA	human	Homo sapiens	18	9606	Not applicable	18.2.17ML	18	2	32.5	-117.25	18.2.by	B	SDSU	FALSE	A	5	10822	0	dental plaque	by	human oral metagenome
18.2.Bz	GCAGCCATATTG	CCGGACTACHVGGGTWTCTAAT	clorox_perio	samples of material from the gingival crevice of patients with severe periodontitis	Illumina MiSeq	Illumina V4 EMP	CC	Illumina	6/19/14	6_19_14_S0_L001	sequencing by synthesis	16S rRNA	V4	2398	R18.2.bz	UBERON:oral cavity	UBERON:dental plaque	UBERON:gingival sulcus	B	6/19/14	A	TRUE	193	urban biome	human-associated habitat	organic material	human-oral	USA:CA	human	Homo sapiens	18	9606	Not applicable	18.2.32ML	18	2	32.5	-117.25	18.2.bz	B	SDSU	FALSE	A	6	10822	0	dental plaque	bz	human oral metagenome
18.2.Pa	ATAGGTGTGCTA	CCGGACTACHVGGGTWTCTAAT	clorox_perio	samples of material from the gingival crevice of patients with severe periodontitis	Illumina MiSeq	Illumina V4 EMP	CC	Illumina	6/19/14	6_19_14_S0_L001	sequencing by synthesis	16S rRNA	V4	2398	R18.2.pa	UBERON:oral cavity	UBERON:dental plaque	UBERON:gingival sulcus	Missing: Not provided	6/19/14	A	TRUE	193	urban biome	human-associated habitat	organic material	human-oral	USA:CA	human	Homo sapiens	18	9606	Not applicable	18.2.NA	18	Missing: Not provided	32.5	-117.25	18.2.pa	Missing: Not provided	SDSU	FALSE	D	Not applicable - suprgingival	10822	0	dental plaque	pa	human oral metagenome
18.3.Bx	ACCTAGCTAGTG	CCGGACTACHVGGGTWTCTAAT	clorox_perio	samples of material from the gingival crevice of patients with severe periodontitis	Illumina MiSeq	Illumina V4 EMP	CC	Illumina	6/19/14	6_19_14_S0_L001	sequencing by synthesis	16S rRNA	V4	2398	R18.3.bx	UBERON:oral cavity	UBERON:dental plaque	UBERON:gingival sulcus	N	6/19/14	A	TRUE	193	urban biome	human-associated habitat	organic material	human-oral	USA:CA	human	Homo sapiens	18	9606	y	18.3.30MB	18	1	32.5	-117.25	18.3.bx	A	SDSU	FALSE	A	3	10822	1	dental plaque	bx	human oral metagenome
18.3.By	GTCCTGACACTG	CCGGACTACHVGGGTWTCTAAT	clorox_perio	samples of material from the gingival crevice of patients with severe periodontitis	Illumina MiSeq	Illumina V4 EMP	CC	Illumina	6/19/14	6_19_14_S0_L001	sequencing by synthesis	16S rRNA	V4	2398	R18.3.by	UBERON:oral cavity	UBERON:dental plaque	UBERON:gingival sulcus	N	6/19/14	A	TRUE	193	urban biome	human-associated habitat	organic material	human-oral	USA:CA	human	Homo sapiens	18	9606	y	18.3.16ML	18	1	32.5	-117.25	18.3.by	A	SDSU	FALSE	A	3	10822	1	dental plaque	by	human oral metagenome
18.3.Bz	GGACTCAACTAA	CCGGACTACHVGGGTWTCTAAT	clorox_perio	samples of material from the gingival crevice of patients with severe periodontitis	Illumina MiSeq	Illumina V4 EMP	CC	Illumina	6/19/14	6_19_14_S0_L001	sequencing by synthesis	16S rRNA	V4	2398	R18.3.bz	UBERON:oral cavity	UBERON:dental plaque	UBERON:gingival sulcus	N	6/19/14	A	TRUE	193	urban biome	human-associated habitat	organic material	human-oral	USA:CA	human	Homo sapiens	18	9606	n	18.3.32DB	18	1	32.5	-117.25	18.3.bz	A	SDSU	FALSE	A	4	10822	1	dental plaque	bz	human oral metagenome
18.3.Pa	ATACGGGTTCGT	CCGGACTACHVGGGTWTCTAAT	clorox_perio	samples of material from the gingival crevice of patients with severe periodontitis	Illumina MiSeq	Illumina V4 EMP	CC	Illumina	6/19/14	6_19_14_S0_L001	sequencing by synthesis	16S rRNA	V4	2398	R18.3.pa	UBERON:oral cavity	UBERON:dental plaque	UBERON:gingival sulcus	Missing: Not provided	6/19/14	A	TRUE	193	urban biome	human-associated habitat	organic material	human-oral	USA:CA	human	Homo sapiens	18	9606	Not applicable	18.3.NA	18	Missing: Not provided	32.5	-117.25	18.3.pa	Missing: Not provided	SDSU	FALSE	D	Not applicable - suprgingival	10822	1	dental plaque	pa	human oral metagenome
19.1.Bx	CCTTTCACCTGT	CCGGACTACHVGGGTWTCTAAT	clorox_perio	samples of material from the gingival crevice of patients with severe periodontitis	Illumina MiSeq	Illumina V4 EMP	CC	Illumina	6/19/14	6_19_14_S0_L001	sequencing by synthesis	16S rRNA	V4	2398	R19.1.bx	UBERON:oral cavity	UBERON:dental plaque	UBERON:gingival sulcus	N	6/19/14	C	TRUE	193	urban biome	human-associated habitat	organic material	human-oral	USA:CA	human	Homo sapiens	19	9606	y	19.1.30DB	19	1	32.5	-117.25	19.1.bx	B	SDSU	FALSE	A	5	10822	0	dental plaque	bx	human oral metagenome
19.1.By	ATCAGCCAGCTC	CCGGACTACHVGGGTWTCTAAT	clorox_perio	samples of material from the gingival crevice of patients with severe periodontitis	Illumina MiSeq	Illumina V4 EMP	CC	Illumina	6/19/14	6_19_14_S0_L001	sequencing by synthesis	16S rRNA	V4	2398	R19.1.by	UBERON:oral cavity	UBERON:dental plaque	UBERON:gingival sulcus	B	6/19/14	C	TRUE	193	urban biome	human-associated habitat	organic material	human-oral	USA:CA	human	Homo sapiens	19	9606	y	19.1.31MB	19	2	32.5	-117.25	19.1.by	B	SDSU	FALSE	A	5	10822	0	dental plaque	by	human oral metagenome
19.1.Bz	GCTCCACAACGT	CCGGACTACHVGGGTWTCTAAT	clorox_perio	samples of material from the gingival crevice of patients with severe periodontitis	Illumina MiSeq	Illumina V4 EMP	CC	Illumina	6/19/14	6_19_14_S0_L001	sequencing by synthesis	16S rRNA	V4	2398	R19.1.bz	UBERON:oral cavity	UBERON:dental plaque	UBERON:gingival sulcus	B	6/19/14	C	TRUE	193	urban biome	human-associated habitat	organic material	human-oral	USA:CA	human	Homo sapiens	19	9606	y	19.1.3MB	19	2	32.5	-117.25	19.1.bz	B	SDSU	FALSE	A	6	10822	0	dental plaque	bz	human oral metagenome
19.1.Pa	AAGGAGTGCGCA	CCGGACTACHVGGGTWTCTAAT	clorox_perio	samples of material from the gingival crevice of patients with severe periodontitis	Illumina MiSeq	Illumina V4 EMP	CC	Illumina	6/19/14	6_19_14_S0_L001	sequencing by synthesis	16S rRNA	V4	2398	R19.1.pa	UBERON:oral cavity	UBERON:dental plaque	UBERON:gingival sulcus	Missing: Not provided	6/19/14	C	TRUE	193	urban biome	human-associated habitat	organic material	human-oral	USA:CA	human	Homo sapiens	19	9606	Not applicable	19.1.NA	19	Missing: Not provided	32.5	-117.25	19.1.pa	Missing: Not provided	SDSU	FALSE	D	Not applicable - suprgingival	10822	0	dental plaque	pa	human oral metagenome
19.2.Bx	AGGGAAAGGATC	CCGGACTACHVGGGTWTCTAAT	clorox_perio	samples of material from the gingival crevice of patients with severe periodontitis	Illumina MiSeq	Illumina V4 EMP	CC	Illumina	6/19/14	6_19_14_S0_L001	sequencing by synthesis	16S rRNA	V4	2398	R19.2.bx	UBERON:oral cavity	UBERON:dental plaque	UBERON:gingival sulcus	N	6/19/14	C	TRUE	193	urban biome	human-associated habitat	organic material	human-oral	USA:CA	human	Homo sapiens	19	9606	y	19.2.30DB	19	1	32.5	-117.25	19.2.bx	A	SDSU	FALSE	A	4	10822	0	dental plaque	bx	human oral metagenome
19.2.By	ACGACGCATTTG	CCGGACTACHVGGGTWTCTAAT	clorox_perio	samples of material from the gingival crevice of patients with severe periodontitis	Illumina MiSeq	Illumina V4 EMP	CC	Illumina	6/19/14	6_19_14_S0_L001	sequencing by synthesis	16S rRNA	V4	2398	R19.2.by	UBERON:oral cavity	UBERON:dental plaque	UBERON:gingival sulcus	B	6/19/14	C	TRUE	193	urban biome	human-associated habitat	organic material	human-oral	USA:CA	human	Homo sapiens	19	9606	y	19.2.31MB	19	2	32.5	-117.25	19.2.by	A	SDSU	FALSE	A	4	10822	0	dental plaque	by	human oral metagenome
19.2.Bz	CGTCACTCCAAG	CCGGACTACHVGGGTWTCTAAT	clorox_perio	samples of material from the gingival crevice of patients with severe periodontitis	Illumina MiSeq	Illumina V4 EMP	CC	Illumina	6/19/14	6_19_14_S0_L001	sequencing by synthesis	16S rRNA	V4	2398	R19.2.bz	UBERON:oral cavity	UBERON:dental plaque	UBERON:gingival sulcus	N	6/19/14	C	TRUE	193	urban biome	human-associated habitat	organic material	human-oral	USA:CA	human	Homo sapiens	19	9606	y	19.2.3MB	19	1	32.5	-117.25	19.2.bz	A	SDSU	FALSE	A	3	10822	0	dental plaque	bz	human oral metagenome
19.2.Pa	TTACACAAAGGC	CCGGACTACHVGGGTWTCTAAT	clorox_perio	samples of material from the gingival crevice of patients with severe periodontitis	Illumina MiSeq	Illumina V4 EMP	CC	Illumina	6/19/14	6_19_14_S0_L001	sequencing by synthesis	16S rRNA	V4	2398	R19.2.pa	UBERON:oral cavity	UBERON:dental plaque	UBERON:gingival sulcus	Missing: Not provided	6/19/14	C	TRUE	193	urban biome	human-associated habitat	organic material	human-oral	USA:CA	human	Homo sapiens	19	9606	Not applicable	19.2.NA	19	Missing: Not provided	32.5	-117.25	19.2.pa	Missing: Not provided	SDSU	FALSE	D	Not applicable - suprgingival	10822	0	dental plaque	pa	human oral metagenome
19.3.By	GTATAGTCCGTG	CCGGACTACHVGGGTWTCTAAT	clorox_perio	samples of material from the gingival crevice of patients with severe periodontitis	Illumina MiSeq	Illumina V4 EMP	CC	Illumina	6/19/14	6_19_14_S0_L001	sequencing by synthesis	16S rRNA	V4	2398	R19.3.by	UBERON:oral cavity	UBERON:dental plaque	UBERON:gingival sulcus	N	6/19/14	C	TRUE	193	urban biome	human-associated habitat	organic material	human-oral	USA:CA	human	Homo sapiens	19	9606	y	19.3.31MB	19	1	32.5	-117.25	19.3.by	A	SDSU	FALSE	A	3	10822	1	dental plaque	by	human oral metagenome
19.3.Bz	TCGTAAGCCGTC	CCGGACTACHVGGGTWTCTAAT	clorox_perio	samples of material from the gingival crevice of patients with severe periodontitis	Illumina MiSeq	Illumina V4 EMP	CC	Illumina	6/19/14	6_19_14_S0_L001	sequencing by synthesis	16S rRNA	V4	2398	R19.3.bz	UBERON:oral cavity	UBERON:dental plaque	UBERON:gingival sulcus	N	6/19/14	C	TRUE	193	urban biome	human-associated habitat	organic material	human-oral	USA:CA	human	Homo sapiens	19	9606	y	19.3.3MB	19	1	32.5	-117.25	19.3.bz	A	SDSU	FALSE	A	3	10822	1	dental plaque	bz	human oral metagenome
19.3.Pa	TGACGCCTCCAA	CCGGACTACHVGGGTWTCTAAT	clorox_perio	samples of material from the gingival crevice of patients with severe periodontitis	Illumina MiSeq	Illumina V4 EMP	CC	Illumina	6/19/14	6_19_14_S0_L001	sequencing by synthesis	16S rRNA	V4	2398	R19.3.pa	UBERON:oral cavity	UBERON:dental plaque	UBERON:gingival sulcus	Missing: Not provided	6/19/14	C	TRUE	193	urban biome	human-associated habitat	organic material	human-oral	USA:CA	human	Homo sapiens	19	9606	Not applicable	19.3.NA	19	Missing: Not provided	32.5	-117.25	19.3.pa	Missing: Not provided	SDSU	FALSE	D	Not applicable - suprgingival	10822	1	dental plaque	pa	human oral metagenome
20.1.Bx	TTCTCGGTTCTC	CCGGACTACHVGGGTWTCTAAT	clorox_perio	samples of material from the gingival crevice of patients with severe periodontitis	Illumina MiSeq	Illumina V4 EMP	CC	Illumina	6/19/14	6_19_14_S0_L001	sequencing by synthesis	16S rRNA	V4	2398	R20.1.bx	UBERON:oral cavity	UBERON:dental plaque	UBERON:gingival sulcus	B	6/19/14	C	TRUE	193	urban biome	human-associated habitat	organic material	human-oral	USA:CA	human	Homo sapiens	20	9606	y	20.1.18ML	20	2	32.5	-117.25	20.1.bx	D	SDSU	FALSE	C	9	10822	0	dental plaque	bx	human oral metagenome
20.1.By	GCTACTGGTATG	CCGGACTACHVGGGTWTCTAAT	clorox_perio	samples of material from the gingival crevice of patients with severe periodontitis	Illumina MiSeq	Illumina V4 EMP	CC	Illumina	6/19/14	6_19_14_S0_L001	sequencing by synthesis	16S rRNA	V4	2398	R20.1.by	UBERON:oral cavity	UBERON:dental plaque	UBERON:gingival sulcus	B	6/19/14	C	TRUE	193	urban biome	human-associated habitat	organic material	human-oral	USA:CA	human	Homo sapiens	20	9606	n	20.1.26ML	20	2	32.5	-117.25	20.1.by	B	SDSU	FALSE	A	6	10822	0	dental plaque	by	human oral metagenome
20.1.Bz	GAATCCTCACCG	CCGGACTACHVGGGTWTCTAAT	clorox_perio	samples of material from the gingival crevice of patients with severe periodontitis	Illumina MiSeq	Illumina V4 EMP	CC	Illumina	6/19/14	6_19_14_S0_L001	sequencing by synthesis	16S rRNA	V4	2398	R20.1.bz	UBERON:oral cavity	UBERON:dental plaque	UBERON:gingival sulcus	B	6/19/14	C	TRUE	193	urban biome	human-associated habitat	organic material	human-oral	USA:CA	human	Homo sapiens	20	9606	n	20.1.19DB	20	2	32.5	-117.25	20.1.bz	D	SDSU	FALSE	C	9	10822	0	dental plaque	bz	human oral metagenome
20.1.Pa	CCTGACACACAC	CCGGACTACHVGGGTWTCTAAT	clorox_perio	samples of material from the gingival crevice of patients with severe periodontitis	Illumina MiSeq	Illumina V4 EMP	CC	Illumina	6/19/14	6_19_14_S0_L001	sequencing by synthesis	16S rRNA	V4	2398	R20.1.pa	UBERON:oral cavity	UBERON:dental plaque	UBERON:gingival sulcus	Missing: Not provided	6/19/14	C	TRUE	193	urban biome	human-associated habitat	organic material	human-oral	USA:CA	human	Homo sapiens	20	9606	Not applicable	20.1.NA	20	Missing: Not provided	32.5	-117.25	20.1.pa	Missing: Not provided	SDSU	FALSE	D	Not applicable - suprgingival	10822	0	dental plaque	pa	human oral metagenome
20.2.Bx	CAGCGTTTAGCC	CCGGACTACHVGGGTWTCTAAT	clorox_perio	samples of material from the gingival crevice of patients with severe periodontitis	Illumina MiSeq	Illumina V4 EMP	CC	Illumina	6/19/14	6_19_14_S0_L001	sequencing by synthesis	16S rRNA	V4	2398	R20.2.bx	UBERON:oral cavity	UBERON:dental plaque	UBERON:gingival sulcus	B	6/19/14	C	TRUE	193	urban biome	human-associated habitat	organic material	human-oral	USA:CA	human	Homo sapiens	20	9606	y	20.2.18ML	20	2	32.5	-117.25	20.2.bx	C	SDSU	FALSE	B	7	10822	0	dental plaque	bx	human oral metagenome
20.2.By	GGTATGGCTACT	CCGGACTACHVGGGTWTCTAAT	clorox_perio	samples of material from the gingival crevice of patients with severe periodontitis	Illumina MiSeq	Illumina V4 EMP	CC	Illumina	6/19/14	6_19_14_S0_L001	sequencing by synthesis	16S rRNA	V4	2398	R20.2.by	UBERON:oral cavity	UBERON:dental plaque	UBERON:gingival sulcus	B	6/19/14	C	TRUE	193	urban biome	human-associated habitat	organic material	human-oral	USA:CA	human	Homo sapiens	20	9606	n	20.2.26ML	20	2	32.5	-117.25	20.2.by	B	SDSU	FALSE	A	6	10822	0	dental plaque	by	human oral metagenome
20.2.Bz	ACAATGTCACAG	CCGGACTACHVGGGTWTCTAAT	clorox_perio	samples of material from the gingival crevice of patients with severe periodontitis	Illumina MiSeq	Illumina V4 EMP	CC	Illumina	6/19/14	6_19_14_S0_L001	sequencing by synthesis	16S rRNA	V4	2398	R20.2.bz	UBERON:oral cavity	UBERON:dental plaque	UBERON:gingival sulcus	B	6/19/14	C	TRUE	193	urban biome	human-associated habitat	organic material	human-oral	USA:CA	human	Homo sapiens	20	9606	n	20.2.19DB	20	2	32.5	-117.25	20.2.bz	D	SDSU	FALSE	C	9	10822	0	dental plaque	bz	human oral metagenome
20.2.Pa	GCCATAGTGTGT	CCGGACTACHVGGGTWTCTAAT	clorox_perio	samples of material from the gingival crevice of patients with severe periodontitis	Illumina MiSeq	Illumina V4 EMP	CC	Illumina	6/19/14	6_19_14_S0_L001	sequencing by synthesis	16S rRNA	V4	2398	R20.2.pa	UBERON:oral cavity	UBERON:dental plaque	UBERON:gingival sulcus	Missing: Not provided	6/19/14	C	TRUE	193	urban biome	human-associated habitat	organic material	human-oral	USA:CA	human	Homo sapiens	20	9606	Not applicable	20.2.NA	20	Missing: Not provided	32.5	-117.25	20.2.pa	Missing: Not provided	SDSU	FALSE	D	Not applicable - suprgingival	10822	0	dental plaque	pa	human oral metagenome
20.3.Bx	GGTCCCGAAATT	CCGGACTACHVGGGTWTCTAAT	clorox_perio	samples of material from the gingival crevice of patients with severe periodontitis	Illumina MiSeq	Illumina V4 EMP	CC	Illumina	6/19/14	6_19_14_S0_L001	sequencing by synthesis	16S rRNA	V4	2398	R20.3.bx	UBERON:oral cavity	UBERON:dental plaque	UBERON:gingival sulcus	B	6/19/14	C	TRUE	193	urban biome	human-associated habitat	organic material	human-oral	USA:CA	human	Homo sapiens	20	9606	y	20.3.18ML	20	2	32.5	-117.25	20.3.bx	B	SDSU	FALSE	A	6	10822	1	dental plaque	bx	human oral metagenome
20.3.By	TCTGCGAGTCTG	CCGGACTACHVGGGTWTCTAAT	clorox_perio	samples of material from the gingival crevice of patients with severe periodontitis	Illumina MiSeq	Illumina V4 EMP	CC	Illumina	6/19/14	6_19_14_S0_L001	sequencing by synthesis	16S rRNA	V4	2398	R20.3.by	UBERON:oral cavity	UBERON:dental plaque	UBERON:gingival sulcus	B	6/19/14	C	TRUE	193	urban biome	human-associated habitat	organic material	human-oral	USA:CA	human	Homo sapiens	20	9606	n	20.3.19DB	20	2	32.5	-117.25	20.3.by	D	SDSU	FALSE	C	9	10822	1	dental plaque	by	human oral metagenome
20.3.Bz	ATGTAGGCTTAG	CCGGACTACHVGGGTWTCTAAT	clorox_perio	samples of material from the gingival crevice of patients with severe periodontitis	Illumina MiSeq	Illumina V4 EMP	CC	Illumina	6/19/14	6_19_14_S0_L001	sequencing by synthesis	16S rRNA	V4	2398	R20.3.bz	UBERON:oral cavity	UBERON:dental plaque	UBERON:gingival sulcus	B	6/19/14	C	TRUE	193	urban biome	human-associated habitat	organic material	human-oral	USA:CA	human	Homo sapiens	20	9606	n	20.3.24ML	20	2	32.5	-117.25	20.3.bz	B	SDSU	FALSE	B	6	10822	1	dental plaque	bz	human oral metagenome
20.3.Pa	TGCTTCCAATTC	CCGGACTACHVGGGTWTCTAAT	clorox_perio	samples of material from the gingival crevice of patients with severe periodontitis	Illumina MiSeq	Illumina V4 EMP	CC	Illumina	6/19/14	6_19_14_S0_L001	sequencing by synthesis	16S rRNA	V4	2398	R20.3.pa	UBERON:oral cavity	UBERON:dental plaque	UBERON:gingival sulcus	Missing: Not provided	6/19/14	C	TRUE	193	urban biome	human-associated habitat	organic material	human-oral	USA:CA	human	Homo sapiens	20	9606	Not applicable	20.3.NA	20	Missing: Not provided	32.5	-117.25	20.3.pa	Missing: Not provided	SDSU	FALSE	D	Not applicable - suprgingival	10822	1	dental plaque	pa	human oral metagenome
22.2.Bx	GCCGAGATAATT	CCGGACTACHVGGGTWTCTAAT	clorox_perio	samples of material from the gingival crevice of patients with severe periodontitis	Illumina MiSeq	Illumina V4 EMP	CC	Illumina	6/19/14	6_19_14_S0_L001	sequencing by synthesis	16S rRNA	V4	2398	R22.2.bx	UBERON:oral cavity	UBERON:dental plaque	UBERON:gingival sulcus	B	6/19/14	A	TRUE	193	urban biome	human-associated habitat	organic material	human-oral	USA:CA	human	Homo sapiens	22	9606	Not applicable	22.2.30DL	22	2	32.5	-117.25	22.2.bx	B	SDSU	FALSE	A	6	10822	0	dental plaque	bx	human oral metagenome
22.2.By	TCGAGTATCGAA	CCGGACTACHVGGGTWTCTAAT	clorox_perio	samples of material from the gingival crevice of patients with severe periodontitis	Illumina MiSeq	Illumina V4 EMP	CC	Illumina	6/19/14	6_19_14_S0_L001	sequencing by synthesis	16S rRNA	V4	2398	R22.2.by	UBERON:oral cavity	UBERON:dental plaque	UBERON:gingival sulcus	N	6/19/14	A	TRUE	193	urban biome	human-associated habitat	organic material	human-oral	USA:CA	human	Homo sapiens	22	9606	Not applicable	22.2.18ML	22	1	32.5	-117.25	22.2.by	B	SDSU	FALSE	A	5	10822	0	dental plaque	by	human oral metagenome
22.2.Bz	GCCCTATCTTCT	CCGGACTACHVGGGTWTCTAAT	clorox_perio	samples of material from the gingival crevice of patients with severe periodontitis	Illumina MiSeq	Illumina V4 EMP	CC	Illumina	6/19/14	6_19_14_S0_L001	sequencing by synthesis	16S rRNA	V4	2398	R22.2.bz	UBERON:oral cavity	UBERON:dental plaque	UBERON:gingival sulcus	B	6/19/14	A	TRUE	193	urban biome	human-associated habitat	organic material	human-oral	USA:CA	human	Homo sapiens	22	9606	Not applicable	22.2.16ML	22	2	32.5	-117.25	22.2.bz	A	SDSU	FALSE	A	4	10822	0	dental plaque	bz	human oral metagenome
22.2.Pa	AGGTACGCAATT	CCGGACTACHVGGGTWTCTAAT	clorox_perio	samples of material from the gingival crevice of patients with severe periodontitis	Illumina MiSeq	Illumina V4 EMP	CC	Illumina	6/19/14	6_19_14_S0_L001	sequencing by synthesis	16S rRNA	V4	2398	R22.2.pa	UBERON:oral cavity	UBERON:dental plaque	UBERON:gingival sulcus	Missing: Not provided	6/19/14	A	TRUE	193	urban biome	human-associated habitat	organic material	human-oral	USA:CA	human	Homo sapiens	22	9606	Not applicable	22.2.NA	22	Missing: Not provided	32.5	-117.25	22.2.pa	Missing: Not provided	SDSU	FALSE	D	Not applicable - suprgingival	10822	0	dental plaque	pa	human oral metagenome
22.3.Bx	GTCCCTATTATC	CCGGACTACHVGGGTWTCTAAT	clorox_perio	samples of material from the gingival crevice of patients with severe periodontitis	Illumina MiSeq	Illumina V4 EMP	CC	Illumina	6/19/14	6_19_14_S0_L001	sequencing by synthesis	16S rRNA	V4	2398	R22.3.bx	UBERON:oral cavity	UBERON:dental plaque	UBERON:gingival sulcus	B	6/19/14	A	TRUE	193	urban biome	human-associated habitat	organic material	human-oral	USA:CA	human	Homo sapiens	22	9606	Not applicable	22.3.15MB	22	2	32.5	-117.25	22.3.bx	B	SDSU	FALSE	A	6	10822	1	dental plaque	bx	human oral metagenome
22.3.By	TGGGACATATCC	CCGGACTACHVGGGTWTCTAAT	clorox_perio	samples of material from the gingival crevice of patients with severe periodontitis	Illumina MiSeq	Illumina V4 EMP	CC	Illumina	6/19/14	6_19_14_S0_L001	sequencing by synthesis	16S rRNA	V4	2398	R22.3.by	UBERON:oral cavity	UBERON:dental plaque	UBERON:gingival sulcus	B	6/19/14	A	TRUE	193	urban biome	human-associated habitat	organic material	human-oral	USA:CA	human	Homo sapiens	22	9606	Not applicable	22.3.19ML	22	2	32.5	-117.25	22.3.by	B	SDSU	FALSE	A	5	10822	1	dental plaque	by	human oral metagenome
22.3.Bz	GAACGATCATGT	CCGGACTACHVGGGTWTCTAAT	clorox_perio	samples of material from the gingival crevice of patients with severe periodontitis	Illumina MiSeq	Illumina V4 EMP	CC	Illumina	6/19/14	6_19_14_S0_L001	sequencing by synthesis	16S rRNA	V4	2398	R22.3.bz	UBERON:oral cavity	UBERON:dental plaque	UBERON:gingival sulcus	B	6/19/14	A	TRUE	193	urban biome	human-associated habitat	organic material	human-oral	USA:CA	human	Homo sapiens	22	9606	Not applicable	22.3.2ML	22	2	32.5	-117.25	22.3.bz	B	SDSU	FALSE	A	5	10822	1	dental plaque	bz	human oral metagenome
22.3.Pa	TTCAGACCAGCC	CCGGACTACHVGGGTWTCTAAT	clorox_perio	samples of material from the gingival crevice of patients with severe periodontitis	Illumina MiSeq	Illumina V4 EMP	CC	Illumina	6/19/14	6_19_14_S0_L001	sequencing by synthesis	16S rRNA	V4	2398	R22.3.pa	UBERON:oral cavity	UBERON:dental plaque	UBERON:gingival sulcus	Missing: Not provided	6/19/14	A	TRUE	193	urban biome	human-associated habitat	organic material	human-oral	USA:CA	human	Homo sapiens	22	9606	Not applicable	22.3.NA	22	Missing: Not provided	32.5	-117.25	22.3.pa	Missing: Not provided	SDSU	FALSE	D	Not applicable - suprgingival	10822	1	dental plaque	pa	human oral metagenome
23.1.Bx	ACGAGACTGATT	CCGGACTACHVGGGTWTCTAAT	clorox_perio	samples of material from the gingival crevice of patients with severe periodontitis	Illumina MiSeq	Illumina V4 EMP	CC	Illumina	5/10/14	051014_S0_L001	sequencing by synthesis	16S rRNA	V4	2398	23.1.Bx	UBERON:oral cavity	UBERON:dental plaque	UBERON:gingival sulcus	B	5/10/14	A	TRUE	193	urban biome	human-associated habitat	organic material	human-oral	USA:CA	human	Homo sapiens	23	9606	Not applicable	23.1.15MB	23	2	32.5	-117.25	23.1.Bx	B	SDSU	FALSE	A	6	10822	1	dental plaque	bx	human oral metagenome
23.1.By	GCTGTACGGATT	CCGGACTACHVGGGTWTCTAAT	clorox_perio	samples of material from the gingival crevice of patients with severe periodontitis	Illumina MiSeq	Illumina V4 EMP	CC	Illumina	5/10/14	051014_S0_L001	sequencing by synthesis	16S rRNA	V4	2398	23.1.By	UBERON:oral cavity	UBERON:dental plaque	UBERON:gingival sulcus	B	5/10/14	A	TRUE	193	urban biome	human-associated habitat	organic material	human-oral	USA:CA	human	Homo sapiens	23	9606	Not applicable	23.1.19ML	23	2	32.5	-117.25	23.1.By	B	SDSU	FALSE	A	5	10822	1	dental plaque	by	human oral metagenome
23.1.Bz	ATCACCAGGTGT	CCGGACTACHVGGGTWTCTAAT	clorox_perio	samples of material from the gingival crevice of patients with severe periodontitis	Illumina MiSeq	Illumina V4 EMP	CC	Illumina	5/10/14	051014_S0_L001	sequencing by synthesis	16S rRNA	V4	2398	23.1.Bz	UBERON:oral cavity	UBERON:dental plaque	UBERON:gingival sulcus	B	5/10/14	A	TRUE	193	urban biome	human-associated habitat	organic material	human-oral	USA:CA	human	Homo sapiens	23	9606	Not applicable	23.1.2ML	23	2	32.5	-117.25	23.1.Bz	B	SDSU	FALSE	A	5	10822	1	dental plaque	bz	human oral metagenome
23.1.PA	TCCCTTGTCTCC	CCGGACTACHVGGGTWTCTAAT	clorox_perio	samples of material from the gingival crevice of patients with severe periodontitis	Illumina MiSeq	Illumina V4 EMP	CC	Illumina	5/10/14	051014_S0_L001	sequencing by synthesis	16S rRNA	V4	2398	23.1.PA	UBERON:oral cavity	UBERON:dental plaque	UBERON:gingival sulcus	Missing: Not provided	5/10/14	A	TRUE	193	urban biome	human-associated habitat	organic material	human-oral	USA:CA	human	Homo sapiens	23	9606	Not applicable	23.1.NA	23	Missing: Not provided	32.5	-117.25	23.1.PA	Missing: Not provided	SDSU	FALSE	D	Not applicable - suprgingival	10822	1	dental plaque	pa	human oral metagenome
23.2.Bx	ATCGCACAGTAA	CCGGACTACHVGGGTWTCTAAT	clorox_perio	samples of material from the gingival crevice of patients with severe periodontitis	Illumina MiSeq	Illumina V4 EMP	CC	Illumina	5/10/14	051014_S0_L001	sequencing by synthesis	16S rRNA	V4	2398	23.2.Bx	UBERON:oral cavity	UBERON:dental plaque	UBERON:gingival sulcus	B	5/10/14	A	TRUE	193	urban biome	human-associated habitat	organic material	human-oral	USA:CA	human	Homo sapiens	23	9606	Not applicable	23.2.30DL	23	2	32.5	-117.25	23.2.Bx	B	SDSU	FALSE	A	5	10822	1	dental plaque	bx	human oral metagenome
23.2.By	GTCGTGTAGCCT	CCGGACTACHVGGGTWTCTAAT	clorox_perio	samples of material from the gingival crevice of patients with severe periodontitis	Illumina MiSeq	Illumina V4 EMP	CC	Illumina	5/10/14	051014_S0_L001	sequencing by synthesis	16S rRNA	V4	2398	23.2.By	UBERON:oral cavity	UBERON:dental plaque	UBERON:gingival sulcus	B	5/10/14	A	TRUE	193	urban biome	human-associated habitat	organic material	human-oral	USA:CA	human	Homo sapiens	23	9606	Not applicable	23.2.18ML	23	2	32.5	-117.25	23.2.By	B	SDSU	FALSE	A	5	10822	1	dental plaque	by	human oral metagenome
23.2.Bz	AGCGGAGGTTAG	CCGGACTACHVGGGTWTCTAAT	clorox_perio	samples of material from the gingival crevice of patients with severe periodontitis	Illumina MiSeq	Illumina V4 EMP	CC	Illumina	5/10/14	051014_S0_L001	sequencing by synthesis	16S rRNA	V4	2398	23.2.Bz	UBERON:oral cavity	UBERON:dental plaque	UBERON:gingival sulcus	B	5/10/14	A	TRUE	193	urban biome	human-associated habitat	organic material	human-oral	USA:CA	human	Homo sapiens	23	9606	Not applicable	23.2.16ML	23	2	32.5	-117.25	23.2.Bz	A	SDSU	FALSE	A	4	10822	1	dental plaque	bz	human oral metagenome
23.2.PA	TGGTCAACGATA	CCGGACTACHVGGGTWTCTAAT	clorox_perio	samples of material from the gingival crevice of patients with severe periodontitis	Illumina MiSeq	Illumina V4 EMP	CC	Illumina	5/10/14	051014_S0_L001	sequencing by synthesis	16S rRNA	V4	2398	23.2.PA	UBERON:oral cavity	UBERON:dental plaque	UBERON:gingival sulcus	Missing: Not provided	5/10/14	A	TRUE	193	urban biome	human-associated habitat	organic material	human-oral	USA:CA	human	Homo sapiens	23	9606	Not applicable	23.2.NA	23	Missing: Not provided	32.5	-117.25	23.2.PA	Missing: Not provided	SDSU	FALSE	D	Not applicable - suprgingival	10822	1	dental plaque	pa	human oral metagenome
24.1.Bx	TACAGCGCATAC	CCGGACTACHVGGGTWTCTAAT	clorox_perio	samples of material from the gingival crevice of patients with severe periodontitis	Illumina MiSeq	Illumina V4 EMP	CC	Illumina	5/10/14	051014_S0_L001	sequencing by synthesis	16S rRNA	V4	2398	24.1.Bx	UBERON:oral cavity	UBERON:dental plaque	UBERON:gingival sulcus	B	5/10/14	A	TRUE	193	urban biome	human-associated habitat	organic material	human-oral	USA:CA	human	Homo sapiens	24	9606	n	24.1.16MB	24	2	32.5	-117.25	24.1.Bx	A	SDSU	FALSE	A	4	10822	1	dental plaque	bx	human oral metagenome
24.1.By	ACCGGTATGTAC	CCGGACTACHVGGGTWTCTAAT	clorox_perio	samples of material from the gingival crevice of patients with severe periodontitis	Illumina MiSeq	Illumina V4 EMP	CC	Illumina	5/10/14	051014_S0_L001	sequencing by synthesis	16S rRNA	V4	2398	24.1.By	UBERON:oral cavity	UBERON:dental plaque	UBERON:gingival sulcus	N	5/10/14	A	TRUE	193	urban biome	human-associated habitat	organic material	human-oral	USA:CA	human	Homo sapiens	24	9606	n	24.1.17ML	24	1	32.5	-117.25	24.1.By	A	SDSU	FALSE	A	3	10822	1	dental plaque	by	human oral metagenome
24.1.Bz	AATTGTGTCGGA	CCGGACTACHVGGGTWTCTAAT	clorox_perio	samples of material from the gingival crevice of patients with severe periodontitis	Illumina MiSeq	Illumina V4 EMP	CC	Illumina	5/10/14	051014_S0_L001	sequencing by synthesis	16S rRNA	V4	2398	24.1.Bz	UBERON:oral cavity	UBERON:dental plaque	UBERON:gingival sulcus	N	5/10/14	A	TRUE	193	urban biome	human-associated habitat	organic material	human-oral	USA:CA	human	Homo sapiens	24	9606	n	24.1.32ML	24	1	32.5	-117.25	24.1.Bz	A	SDSU	FALSE	A	3	10822	1	dental plaque	bz	human oral metagenome
24.1.PA	ATCCTTTGGTTC	CCGGACTACHVGGGTWTCTAAT	clorox_perio	samples of material from the gingival crevice of patients with severe periodontitis	Illumina MiSeq	Illumina V4 EMP	CC	Illumina	5/10/14	051014_S0_L001	sequencing by synthesis	16S rRNA	V4	2398	24.1.PA	UBERON:oral cavity	UBERON:dental plaque	UBERON:gingival sulcus	Missing: Not provided	5/10/14	A	TRUE	193	urban biome	human-associated habitat	organic material	human-oral	USA:CA	human	Homo sapiens	24	9606	Not applicable	24.1.NA	24	Missing: Not provided	32.5	-117.25	24.1.PA	Missing: Not provided	SDSU	FALSE	D	Not applicable - suprgingival	10822	1	dental plaque	pa	human oral metagenome
24.2.Bx	AGTCGAACGAGG	CCGGACTACHVGGGTWTCTAAT	clorox_perio	samples of material from the gingival crevice of patients with severe periodontitis	Illumina MiSeq	Illumina V4 EMP	CC	Illumina	5/10/14	051014_S0_L001	sequencing by synthesis	16S rRNA	V4	2398	24.2.Bx	UBERON:oral cavity	UBERON:dental plaque	UBERON:gingival sulcus	B	5/10/14	A	TRUE	193	urban biome	human-associated habitat	organic material	human-oral	USA:CA	human	Homo sapiens	24	9606	n	24.2.16MB	24	2	32.5	-117.25	24.2.Bx	A	SDSU	FALSE	A	4	10822	1	dental plaque	bx	human oral metagenome
24.2.By	ACCAGTGACTCA	CCGGACTACHVGGGTWTCTAAT	clorox_perio	samples of material from the gingival crevice of patients with severe periodontitis	Illumina MiSeq	Illumina V4 EMP	CC	Illumina	5/10/14	051014_S0_L001	sequencing by synthesis	16S rRNA	V4	2398	24.2.By	UBERON:oral cavity	UBERON:dental plaque	UBERON:gingival sulcus	N	5/10/14	A	TRUE	193	urban biome	human-associated habitat	organic material	human-oral	USA:CA	human	Homo sapiens	24	9606	n	24.2.17ML	24	1	32.5	-117.25	24.2.By	A	SDSU	FALSE	A	4	10822	1	dental plaque	by	human oral metagenome
24.2.Bz	GAATACCAAGTC	CCGGACTACHVGGGTWTCTAAT	clorox_perio	samples of material from the gingival crevice of patients with severe periodontitis	Illumina MiSeq	Illumina V4 EMP	CC	Illumina	5/10/14	051014_S0_L001	sequencing by synthesis	16S rRNA	V4	2398	24.2.Bz	UBERON:oral cavity	UBERON:dental plaque	UBERON:gingival sulcus	N	5/10/14	A	TRUE	193	urban biome	human-associated habitat	organic material	human-oral	USA:CA	human	Homo sapiens	24	9606	n	24.2.32ML	24	1	32.5	-117.25	24.2.Bz	A	SDSU	FALSE	A	3	10822	1	dental plaque	bz	human oral metagenome
24.2.PA	TGCATACACTGG	CCGGACTACHVGGGTWTCTAAT	clorox_perio	samples of material from the gingival crevice of patients with severe periodontitis	Illumina MiSeq	Illumina V4 EMP	CC	Illumina	5/10/14	051014_S0_L001	sequencing by synthesis	16S rRNA	V4	2398	24.2.PA	UBERON:oral cavity	UBERON:dental plaque	UBERON:gingival sulcus	Missing: Not provided	5/10/14	A	TRUE	193	urban biome	human-associated habitat	organic material	human-oral	USA:CA	human	Homo sapiens	24	9606	Not applicable	24.2.NA	24	Missing: Not provided	32.5	-117.25	24.2.PA	Missing: Not provided	SDSU	FALSE	D	Not applicable - suprgingival	10822	1	dental plaque	pa	human oral metagenome
25.1.Bx	TAACGTGTGTGC	CCGGACTACHVGGGTWTCTAAT	clorox_perio	samples of material from the gingival crevice of patients with severe periodontitis	Illumina MiSeq	Illumina V4 EMP	CC	Illumina	5/10/14	051014_S0_L001	sequencing by synthesis	16S rRNA	V4	2398	25.1.Bx	UBERON:oral cavity	UBERON:dental plaque	UBERON:gingival sulcus	B	5/10/14	A	TRUE	193	urban biome	human-associated habitat	organic material	human-oral	USA:CA	human	Homo sapiens	25	9606	y	25.1.14MB	25	2	32.5	-117.25	25.1.Bx	B	SDSU	FALSE	A	6	10822	1	dental plaque	bx	human oral metagenome
25.1.By	CATTATGGCGTG	CCGGACTACHVGGGTWTCTAAT	clorox_perio	samples of material from the gingival crevice of patients with severe periodontitis	Illumina MiSeq	Illumina V4 EMP	CC	Illumina	5/10/14	051014_S0_L001	sequencing by synthesis	16S rRNA	V4	2398	25.1.By	UBERON:oral cavity	UBERON:dental plaque	UBERON:gingival sulcus	B	5/10/14	A	TRUE	193	urban biome	human-associated habitat	organic material	human-oral	USA:CA	human	Homo sapiens	25	9606	y	25.1.19DB	25	2	32.5	-117.25	25.1.By	B	SDSU	FALSE	A	6	10822	1	dental plaque	by	human oral metagenome
25.1.Bz	CCAATACGCCTG	CCGGACTACHVGGGTWTCTAAT	clorox_perio	samples of material from the gingival crevice of patients with severe periodontitis	Illumina MiSeq	Illumina V4 EMP	CC	Illumina	5/10/14	051014_S0_L001	sequencing by synthesis	16S rRNA	V4	2398	25.1.Bz	UBERON:oral cavity	UBERON:dental plaque	UBERON:gingival sulcus	N	5/10/14	A	TRUE	193	urban biome	human-associated habitat	organic material	human-oral	USA:CA	human	Homo sapiens	25	9606	n	25.1.29DL	25	1	32.5	-117.25	25.1.Bz	A	SDSU	FALSE	A	4	10822	1	dental plaque	bz	human oral metagenome
25.1.PA	GTAGATCGTGTA	CCGGACTACHVGGGTWTCTAAT	clorox_perio	samples of material from the gingival crevice of patients with severe periodontitis	Illumina MiSeq	Illumina V4 EMP	CC	Illumina	5/10/14	051014_S0_L001	sequencing by synthesis	16S rRNA	V4	2398	25.1.PA	UBERON:oral cavity	UBERON:dental plaque	UBERON:gingival sulcus	Missing: Not provided	5/10/14	A	TRUE	193	urban biome	human-associated habitat	organic material	human-oral	USA:CA	human	Homo sapiens	25	9606	Not applicable	25.1.NA	25	Missing: Not provided	32.5	-117.25	25.1.PA	Missing: Not provided	SDSU	FALSE	D	Not applicable - suprgingival	10822	1	dental plaque	pa	human oral metagenome
25.2.Bx	CAGCTCATCAGC	CCGGACTACHVGGGTWTCTAAT	clorox_perio	samples of material from the gingival crevice of patients with severe periodontitis	Illumina MiSeq	Illumina V4 EMP	CC	Illumina	5/10/14	051014_S0_L001	sequencing by synthesis	16S rRNA	V4	2398	25.2.Bx	UBERON:oral cavity	UBERON:dental plaque	UBERON:gingival sulcus	B	5/10/14	A	TRUE	193	urban biome	human-associated habitat	organic material	human-oral	USA:CA	human	Homo sapiens	25	9606	y	25.2.14MB	25	2	32.5	-117.25	25.2.Bx	B	SDSU	FALSE	A	5	10822	1	dental plaque	bx	human oral metagenome
25.2.By	CAAACAACAGCT	CCGGACTACHVGGGTWTCTAAT	clorox_perio	samples of material from the gingival crevice of patients with severe periodontitis	Illumina MiSeq	Illumina V4 EMP	CC	Illumina	5/10/14	051014_S0_L001	sequencing by synthesis	16S rRNA	V4	2398	25.2.By	UBERON:oral cavity	UBERON:dental plaque	UBERON:gingival sulcus	N	5/10/14	A	TRUE	193	urban biome	human-associated habitat	organic material	human-oral	USA:CA	human	Homo sapiens	25	9606	y	25.2.19DB	25	1	32.5	-117.25	25.2.By	B	SDSU	FALSE	A	5	10822	1	dental plaque	by	human oral metagenome
25.2.Bz	GCAACACCATCC	CCGGACTACHVGGGTWTCTAAT	clorox_perio	samples of material from the gingival crevice of patients with severe periodontitis	Illumina MiSeq	Illumina V4 EMP	CC	Illumina	5/10/14	051014_S0_L001	sequencing by synthesis	16S rRNA	V4	2398	25.2.Bz	UBERON:oral cavity	UBERON:dental plaque	UBERON:gingival sulcus	N	5/10/14	A	TRUE	193	urban biome	human-associated habitat	organic material	human-oral	USA:CA	human	Homo sapiens	25	9606	n	25.2.29DL	25	1	32.5	-117.25	25.2.Bz	A	SDSU	FALSE	A	4	10822	1	dental plaque	bz	human oral metagenome
25.2.PA	GATCTGCGATCC	CCGGACTACHVGGGTWTCTAAT	clorox_perio	samples of material from the gingival crevice of patients with severe periodontitis	Illumina MiSeq	Illumina V4 EMP	CC	Illumina	5/10/14	051014_S0_L001	sequencing by synthesis	16S rRNA	V4	2398	25.2.PA	UBERON:oral cavity	UBERON:dental plaque	UBERON:gingival sulcus	Missing: Not provided	5/10/14	A	TRUE	193	urban biome	human-associated habitat	organic material	human-oral	USA:CA	human	Homo sapiens	25	9606	Not applicable	25.2.NA	25	Missing: Not provided	32.5	-117.25	25.2.PA	Missing: Not provided	SDSU	FALSE	D	Not applicable - suprgingival	10822	1	dental plaque	pa	human oral metagenome
26.1.Bx	CGAGCAATCCTA	CCGGACTACHVGGGTWTCTAAT	clorox_perio	samples of material from the gingival crevice of patients with severe periodontitis	Illumina MiSeq	Illumina V4 EMP	CC	Illumina	5/10/14	051014_S0_L001	sequencing by synthesis	16S rRNA	V4	2398	26.1.Bx	UBERON:oral cavity	UBERON:dental plaque	UBERON:gingival sulcus	B	5/10/14	A	TRUE	193	urban biome	human-associated habitat	organic material	human-oral	USA:CA	human	Homo sapiens	26	9606	n	26.1.2MB	26	2	32.5	-117.25	26.1.Bx	B	SDSU	FALSE	A	5	10822	1	dental plaque	bx	human oral metagenome
26.1.By	AGTCGTGCACAT	CCGGACTACHVGGGTWTCTAAT	clorox_perio	samples of material from the gingival crevice of patients with severe periodontitis	Illumina MiSeq	Illumina V4 EMP	CC	Illumina	5/10/14	051014_S0_L001	sequencing by synthesis	16S rRNA	V4	2398	26.1.By	UBERON:oral cavity	UBERON:dental plaque	UBERON:gingival sulcus	B	5/10/14	A	TRUE	193	urban biome	human-associated habitat	organic material	human-oral	USA:CA	human	Homo sapiens	26	9606	n	26.1.15ML	26	2	32.5	-117.25	26.1.By	A	SDSU	FALSE	A	4	10822	1	dental plaque	by	human oral metagenome
26.1.Bz	GTATCTGCGCGT	CCGGACTACHVGGGTWTCTAAT	clorox_perio	samples of material from the gingival crevice of patients with severe periodontitis	Illumina MiSeq	Illumina V4 EMP	CC	Illumina	5/10/14	051014_S0_L001	sequencing by synthesis	16S rRNA	V4	2398	26.1.Bz	UBERON:oral cavity	UBERON:dental plaque	UBERON:gingival sulcus	B	5/10/14	A	TRUE	193	urban biome	human-associated habitat	organic material	human-oral	USA:CA	human	Homo sapiens	26	9606	n	26.1.19ML	26	2	32.5	-117.25	26.1.Bz	A	SDSU	FALSE	A	3	10822	1	dental plaque	bz	human oral metagenome
26.1.PA	GCGATATATCGC	CCGGACTACHVGGGTWTCTAAT	clorox_perio	samples of material from the gingival crevice of patients with severe periodontitis	Illumina MiSeq	Illumina V4 EMP	CC	Illumina	5/10/14	051014_S0_L001	sequencing by synthesis	16S rRNA	V4	2398	26.1.PA	UBERON:oral cavity	UBERON:dental plaque	UBERON:gingival sulcus	Missing: Not provided	5/10/14	A	TRUE	193	urban biome	human-associated habitat	organic material	human-oral	USA:CA	human	Homo sapiens	26	9606	Not applicable	26.1.NA	26	Missing: Not provided	32.5	-117.25	26.1.PA	Missing: Not provided	SDSU	FALSE	D	Not applicable - suprgingival	10822	1	dental plaque	pa	human oral metagenome
26.2.Bx	CAAATTCGGGAT	CCGGACTACHVGGGTWTCTAAT	clorox_perio	samples of material from the gingival crevice of patients with severe periodontitis	Illumina MiSeq	Illumina V4 EMP	CC	Illumina	5/10/14	051014_S0_L001	sequencing by synthesis	16S rRNA	V4	2398	26.2.Bx	UBERON:oral cavity	UBERON:dental plaque	UBERON:gingival sulcus	B	5/10/14	A	TRUE	193	urban biome	human-associated habitat	organic material	human-oral	USA:CA	human	Homo sapiens	26	9606	n	26.2.2MB	26	2	32.5	-117.25	26.2.Bx	B	SDSU	FALSE	A	5	10822	1	dental plaque	bx	human oral metagenome
26.2.By	AGATTGACCAAC	CCGGACTACHVGGGTWTCTAAT	clorox_perio	samples of material from the gingival crevice of patients with severe periodontitis	Illumina MiSeq	Illumina V4 EMP	CC	Illumina	5/10/14	051014_S0_L001	sequencing by synthesis	16S rRNA	V4	2398	26.2.By	UBERON:oral cavity	UBERON:dental plaque	UBERON:gingival sulcus	B	5/10/14	A	TRUE	193	urban biome	human-associated habitat	organic material	human-oral	USA:CA	human	Homo sapiens	26	9606	n	26.2.15ML	26	2	32.5	-117.25	26.2.By	A	SDSU	FALSE	A	4	10822	1	dental plaque	by	human oral metagenome
26.2.Bz	AGTTACGAGCTA	CCGGACTACHVGGGTWTCTAAT	clorox_perio	samples of material from the gingival crevice of patients with severe periodontitis	Illumina MiSeq	Illumina V4 EMP	CC	Illumina	5/10/14	051014_S0_L001	sequencing by synthesis	16S rRNA	V4	2398	26.2.Bz	UBERON:oral cavity	UBERON:dental plaque	UBERON:gingival sulcus	N	5/10/14	A	TRUE	193	urban biome	human-associated habitat	organic material	human-oral	USA:CA	human	Homo sapiens	26	9606	n	26.2.19ML	26	1	32.5	-117.25	26.2.Bz	A	SDSU	FALSE	A	3	10822	1	dental plaque	bz	human oral metagenome
26.2.PA	CGAGGGAAAGTC	CCGGACTACHVGGGTWTCTAAT	clorox_perio	samples of material from the gingival crevice of patients with severe periodontitis	Illumina MiSeq	Illumina V4 EMP	CC	Illumina	5/10/14	051014_S0_L001	sequencing by synthesis	16S rRNA	V4	2398	26.2.PA	UBERON:oral cavity	UBERON:dental plaque	UBERON:gingival sulcus	Missing: Not provided	5/10/14	A	TRUE	193	urban biome	human-associated habitat	organic material	human-oral	USA:CA	human	Homo sapiens	26	9606	Not applicable	26.2.NA	26	Missing: Not provided	32.5	-117.25	26.2.PA	Missing: Not provided	SDSU	FALSE	D	Not applicable - suprgingival	10822	1	dental plaque	pa	human oral metagenome
27.1.Bx	CAACTCCCGTGA	CCGGACTACHVGGGTWTCTAAT	clorox_perio	samples of material from the gingival crevice of patients with severe periodontitis	Illumina MiSeq	Illumina V4 EMP	CC	Illumina	5/10/14	051014_S0_L001	sequencing by synthesis	16S rRNA	V4	2398	27.1.Bx	UBERON:oral cavity	UBERON:dental plaque	UBERON:gingival sulcus	B	5/10/14	A	TRUE	193	urban biome	human-associated habitat	organic material	human-oral	USA:CA	human	Homo sapiens	27	9606	n	27.1.31DL	27	2	32.5	-117.25	27.1.Bx	B	SDSU	FALSE	A	5	10822	1	dental plaque	bx	human oral metagenome
27.1.By	TTGCGTTAGCAG	CCGGACTACHVGGGTWTCTAAT	clorox_perio	samples of material from the gingival crevice of patients with severe periodontitis	Illumina MiSeq	Illumina V4 EMP	CC	Illumina	5/10/14	051014_S0_L001	sequencing by synthesis	16S rRNA	V4	2398	27.1.By	UBERON:oral cavity	UBERON:dental plaque	UBERON:gingival sulcus	N	5/10/14	A	TRUE	193	urban biome	human-associated habitat	organic material	human-oral	USA:CA	human	Homo sapiens	27	9606	n	27.1.18DL	27	1	32.5	-117.25	27.1.By	A	SDSU	FALSE	A	3	10822	1	dental plaque	by	human oral metagenome
27.1.Bz	TACGAGCCCTAA	CCGGACTACHVGGGTWTCTAAT	clorox_perio	samples of material from the gingival crevice of patients with severe periodontitis	Illumina MiSeq	Illumina V4 EMP	CC	Illumina	5/10/14	051014_S0_L001	sequencing by synthesis	16S rRNA	V4	2398	27.1.Bz	UBERON:oral cavity	UBERON:dental plaque	UBERON:gingival sulcus	B	5/10/14	A	TRUE	193	urban biome	human-associated habitat	organic material	human-oral	USA:CA	human	Homo sapiens	27	9606	y	27.1.14ML	27	2	32.5	-117.25	27.1.Bz	B	SDSU	FALSE	A	6	10822	1	dental plaque	bz	human oral metagenome
27.1.PA	GCATATGCACTG	CCGGACTACHVGGGTWTCTAAT	clorox_perio	samples of material from the gingival crevice of patients with severe periodontitis	Illumina MiSeq	Illumina V4 EMP	CC	Illumina	5/10/14	051014_S0_L001	sequencing by synthesis	16S rRNA	V4	2398	27.1.PA	UBERON:oral cavity	UBERON:dental plaque	UBERON:gingival sulcus	Missing: Not provided	5/10/14	A	TRUE	193	urban biome	human-associated habitat	organic material	human-oral	USA:CA	human	Homo sapiens	27	9606	Not applicable	27.1.NA	27	Missing: Not provided	32.5	-117.25	27.1.PA	Missing: Not provided	SDSU	FALSE	D	Not applicable - suprgingival	10822	1	dental plaque	pa	human oral metagenome
27.2.Bx	TGCAGTCCTCGA	CCGGACTACHVGGGTWTCTAAT	clorox_perio	samples of material from the gingival crevice of patients with severe periodontitis	Illumina MiSeq	Illumina V4 EMP	CC	Illumina	5/10/14	051014_S0_L001	sequencing by synthesis	16S rRNA	V4	2398	27.2.Bx	UBERON:oral cavity	UBERON:dental plaque	UBERON:gingival sulcus	B	5/10/14	A	TRUE	193	urban biome	human-associated habitat	organic material	human-oral	USA:CA	human	Homo sapiens	27	9606	n	27.2.31DL	27	2	32.5	-117.25	27.2.Bx	B	SDSU	FALSE	A	5	10822	1	dental plaque	bx	human oral metagenome
27.2.By	ACCATAGCTCCG	CCGGACTACHVGGGTWTCTAAT	clorox_perio	samples of material from the gingival crevice of patients with severe periodontitis	Illumina MiSeq	Illumina V4 EMP	CC	Illumina	5/10/14	051014_S0_L001	sequencing by synthesis	16S rRNA	V4	2398	27.2.By	UBERON:oral cavity	UBERON:dental plaque	UBERON:gingival sulcus	N	5/10/14	A	TRUE	193	urban biome	human-associated habitat	organic material	human-oral	USA:CA	human	Homo sapiens	27	9606	n	27.2.18DL	27	1	32.5	-117.25	27.2.By	A	SDSU	FALSE	A	3	10822	1	dental plaque	by	human oral metagenome
27.2.Bz	TCGACATCTCTT	CCGGACTACHVGGGTWTCTAAT	clorox_perio	samples of material from the gingival crevice of patients with severe periodontitis	Illumina MiSeq	Illumina V4 EMP	CC	Illumina	5/10/14	051014_S0_L001	sequencing by synthesis	16S rRNA	V4	2398	27.2.Bz	UBERON:oral cavity	UBERON:dental plaque	UBERON:gingival sulcus	B	5/10/14	A	TRUE	193	urban biome	human-associated habitat	organic material	human-oral	USA:CA	human	Homo sapiens	27	9606	y	27.2.14ML	27	2	32.5	-117.25	27.2.Bz	B	SDSU	FALSE	A	5	10822	1	dental plaque	bz	human oral metagenome
27.2.PA	CACTACGCTAGA	CCGGACTACHVGGGTWTCTAAT	clorox_perio	samples of material from the gingival crevice of patients with severe periodontitis	Illumina MiSeq	Illumina V4 EMP	CC	Illumina	5/10/14	051014_S0_L001	sequencing by synthesis	16S rRNA	V4	2398	27.2.PA	UBERON:oral cavity	UBERON:dental plaque	UBERON:gingival sulcus	Missing: Not provided	5/10/14	A	TRUE	193	urban biome	human-associated habitat	organic material	human-oral	USA:CA	human	Homo sapiens	27	9606	Not applicable	27.2.NA	27	Missing: Not provided	32.5	-117.25	27.2.PA	Missing: Not provided	SDSU	FALSE	D	Not applicable - suprgingival	10822	1	dental plaque	pa	human oral metagenome
28.1.Bx	GAGCCATCTGTA	CCGGACTACHVGGGTWTCTAAT	clorox_perio	samples of material from the gingival crevice of patients with severe periodontitis	Illumina MiSeq	Illumina V4 EMP	CC	Illumina	5/10/14	051014_S0_L001	sequencing by synthesis	16S rRNA	V4	2398	28.1.Bx	UBERON:oral cavity	UBERON:dental plaque	UBERON:gingival sulcus	N	5/10/14	A	TRUE	193	urban biome	human-associated habitat	organic material	human-oral	USA:CA	human	Homo sapiens	28	9606	n	28.1.3DL	28	1	32.5	-117.25	28.1.Bx	A	SDSU	FALSE	A	4	10822	1	dental plaque	bx	human oral metagenome
28.1.By	TTGGGTACACGT	CCGGACTACHVGGGTWTCTAAT	clorox_perio	samples of material from the gingival crevice of patients with severe periodontitis	Illumina MiSeq	Illumina V4 EMP	CC	Illumina	5/10/14	051014_S0_L001	sequencing by synthesis	16S rRNA	V4	2398	28.1.By	UBERON:oral cavity	UBERON:dental plaque	UBERON:gingival sulcus	B	5/10/14	A	TRUE	193	urban biome	human-associated habitat	organic material	human-oral	USA:CA	human	Homo sapiens	28	9606	n	28.1.2DL	28	2	32.5	-117.25	28.1.By	B	SDSU	FALSE	A	5	10822	1	dental plaque	by	human oral metagenome
28.1.Bz	AAGGCGCTCCTT	CCGGACTACHVGGGTWTCTAAT	clorox_perio	samples of material from the gingival crevice of patients with severe periodontitis	Illumina MiSeq	Illumina V4 EMP	CC	Illumina	5/10/14	051014_S0_L001	sequencing by synthesis	16S rRNA	V4	2398	28.1.Bz	UBERON:oral cavity	UBERON:dental plaque	UBERON:gingival sulcus	B	5/10/14	A	TRUE	193	urban biome	human-associated habitat	organic material	human-oral	USA:CA	human	Homo sapiens	28	9606	n	28.1.14DL	28	2	32.5	-117.25	28.1.Bz	A	SDSU	FALSE	A	3	10822	1	dental plaque	bz	human oral metagenome
28.1.PA	GAACACTTTGGA	CCGGACTACHVGGGTWTCTAAT	clorox_perio	samples of material from the gingival crevice of patients with severe periodontitis	Illumina MiSeq	Illumina V4 EMP	CC	Illumina	5/10/14	051014_S0_L001	sequencing by synthesis	16S rRNA	V4	2398	28.1.PA	UBERON:oral cavity	UBERON:dental plaque	UBERON:gingival sulcus	Missing: Not provided	5/10/14	A	TRUE	193	urban biome	human-associated habitat	organic material	human-oral	USA:CA	human	Homo sapiens	28	9606	Not applicable	28.1.NA	28	Missing: Not provided	32.5	-117.25	28.1.PA	Missing: Not provided	SDSU	FALSE	D	Not applicable - suprgingival	10822	1	dental plaque	pa	human oral metagenome
28.2.Bx	TCGGAATTAGAC	CCGGACTACHVGGGTWTCTAAT	clorox_perio	samples of material from the gingival crevice of patients with severe periodontitis	Illumina MiSeq	Illumina V4 EMP	CC	Illumina	5/10/14	051014_S0_L001	sequencing by synthesis	16S rRNA	V4	2398	28.2.Bx	UBERON:oral cavity	UBERON:dental plaque	UBERON:gingival sulcus	B	5/10/14	A	TRUE	193	urban biome	human-associated habitat	organic material	human-oral	USA:CA	human	Homo sapiens	28	9606	n	28.2.3DL	28	2	32.5	-117.25	28.2.Bx	B	SDSU	FALSE	A	5	10822	1	dental plaque	bx	human oral metagenome
28.2.By	TGTGAATTCGGA	CCGGACTACHVGGGTWTCTAAT	clorox_perio	samples of material from the gingival crevice of patients with severe periodontitis	Illumina MiSeq	Illumina V4 EMP	CC	Illumina	5/10/14	051014_S0_L001	sequencing by synthesis	16S rRNA	V4	2398	28.2.By	UBERON:oral cavity	UBERON:dental plaque	UBERON:gingival sulcus	B	5/10/14	A	TRUE	193	urban biome	human-associated habitat	organic material	human-oral	USA:CA	human	Homo sapiens	28	9606	n	28.2.2DL	28	2	32.5	-117.25	28.2.By	B	SDSU	FALSE	A	5	10822	1	dental plaque	by	human oral metagenome
28.2.Bz	CATTCGTGGCGT	CCGGACTACHVGGGTWTCTAAT	clorox_perio	samples of material from the gingival crevice of patients with severe periodontitis	Illumina MiSeq	Illumina V4 EMP	CC	Illumina	5/10/14	051014_S0_L001	sequencing by synthesis	16S rRNA	V4	2398	28.2.Bz	UBERON:oral cavity	UBERON:dental plaque	UBERON:gingival sulcus	B	5/10/14	A	TRUE	193	urban biome	human-associated habitat	organic material	human-oral	USA:CA	human	Homo sapiens	28	9606	n	28.2.14DL	28	2	32.5	-117.25	28.2.Bz	B	SDSU	FALSE	A	5	10822	1	dental plaque	bz	human oral metagenome
28.2.PA	TAATACGGATCG	CCGGACTACHVGGGTWTCTAAT	clorox_perio	samples of material from the gingival crevice of patients with severe periodontitis	Illumina MiSeq	Illumina V4 EMP	CC	Illumina	5/10/14	051014_S0_L001	sequencing by synthesis	16S rRNA	V4	2398	28.2.PA	UBERON:oral cavity	UBERON:dental plaque	UBERON:gingival sulcus	Missing: Not provided	5/10/14	A	TRUE	193	urban biome	human-associated habitat	organic material	human-oral	USA:CA	human	Homo sapiens	28	9606	Not applicable	28.2.NA	28	Missing: Not provided	32.5	-117.25	28.2.PA	Missing: Not provided	SDSU	FALSE	D	Not applicable - suprgingival	10822	1	dental plaque	pa	human oral metagenome
29.1.Bx	GGCCAGTTCCTA	CCGGACTACHVGGGTWTCTAAT	clorox_perio	samples of material from the gingival crevice of patients with severe periodontitis	Illumina MiSeq	Illumina V4 EMP	CC	Illumina	5/10/14	051014_S0_L001	sequencing by synthesis	16S rRNA	V4	2398	29.1.Bx	UBERON:oral cavity	UBERON:dental plaque	UBERON:gingival sulcus	B	5/10/14	A	TRUE	193	urban biome	human-associated habitat	organic material	human-oral	USA:CA	human	Homo sapiens	29	9606	Not applicable	29.1.16ML	29	2	32.5	-117.25	29.1.Bx	A	SDSU	FALSE	A	4	10822	1	dental plaque	bx	human oral metagenome
29.1.By	GATGTTCGCTAG	CCGGACTACHVGGGTWTCTAAT	clorox_perio	samples of material from the gingival crevice of patients with severe periodontitis	Illumina MiSeq	Illumina V4 EMP	CC	Illumina	5/10/14	051014_S0_L001	sequencing by synthesis	16S rRNA	V4	2398	29.1.By	UBERON:oral cavity	UBERON:dental plaque	UBERON:gingival sulcus	B	5/10/14	A	TRUE	193	urban biome	human-associated habitat	organic material	human-oral	USA:CA	human	Homo sapiens	29	9606	Not applicable	29.1.15ML	29	2	32.5	-117.25	29.1.By	B	SDSU	FALSE	A	5	10822	1	dental plaque	by	human oral metagenome
29.1.Bz	CTATCTCCTGTC	CCGGACTACHVGGGTWTCTAAT	clorox_perio	samples of material from the gingival crevice of patients with severe periodontitis	Illumina MiSeq	Illumina V4 EMP	CC	Illumina	5/10/14	051014_S0_L001	sequencing by synthesis	16S rRNA	V4	2398	29.1.Bz	UBERON:oral cavity	UBERON:dental plaque	UBERON:gingival sulcus	B	5/10/14	A	TRUE	193	urban biome	human-associated habitat	organic material	human-oral	USA:CA	human	Homo sapiens	29	9606	Not applicable	29.1.2ML	29	2	32.5	-117.25	29.1.Bz	B	SDSU	FALSE	A	6	10822	1	dental plaque	bz	human oral metagenome
29.1.PA	TACTACGTGGCC	CCGGACTACHVGGGTWTCTAAT	clorox_perio	samples of material from the gingival crevice of patients with severe periodontitis	Illumina MiSeq	Illumina V4 EMP	CC	Illumina	5/10/14	051014_S0_L001	sequencing by synthesis	16S rRNA	V4	2398	29.1.PA	UBERON:oral cavity	UBERON:dental plaque	UBERON:gingival sulcus	Missing: Not provided	5/10/14	A	TRUE	193	urban biome	human-associated habitat	organic material	human-oral	USA:CA	human	Homo sapiens	29	9606	Not applicable	29.1.NA	29	Missing: Not provided	32.5	-117.25	29.1.PA	Missing: Not provided	SDSU	FALSE	D	Not applicable - suprgingival	10822	1	dental plaque	pa	human oral metagenome
3.1.Bx	TGCACAGTCGCT	CCGGACTACHVGGGTWTCTAAT	clorox_perio	samples of material from the gingival crevice of patients with severe periodontitis	Illumina MiSeq	Illumina V4 EMP	CC	Illumina	6/19/14	6_19_14_S0_L001	sequencing by synthesis	16S rRNA	V4	2398	R3.1.bx	UBERON:oral cavity	UBERON:dental plaque	UBERON:gingival sulcus	B	6/19/14	C	TRUE	193	urban biome	human-associated habitat	organic material	human-oral	USA:CA	human	Homo sapiens	3	9606	y	3.1.30DL	3	2	32.5	-117.25	3.1.bx	C	SDSU	FALSE	B	8	10822	0	dental plaque	bx	human oral metagenome
3.1.By	CATGCGGATCCT	CCGGACTACHVGGGTWTCTAAT	clorox_perio	samples of material from the gingival crevice of patients with severe periodontitis	Illumina MiSeq	Illumina V4 EMP	CC	Illumina	6/19/14	6_19_14_S0_L001	sequencing by synthesis	16S rRNA	V4	2398	R3.1.by	UBERON:oral cavity	UBERON:dental plaque	UBERON:gingival sulcus	B	6/19/14	C	TRUE	193	urban biome	human-associated habitat	organic material	human-oral	USA:CA	human	Homo sapiens	3	9606	y	3.1.9DL	3	2	32.5	-117.25	3.1.by	D	SDSU	FALSE	C	12	10822	0	dental plaque	by	human oral metagenome
3.1.Bz	TGCTCCGTAGAA	CCGGACTACHVGGGTWTCTAAT	clorox_perio	samples of material from the gingival crevice of patients with severe periodontitis	Illumina MiSeq	Illumina V4 EMP	CC	Illumina	6/19/14	6_19_14_S0_L001	sequencing by synthesis	16S rRNA	V4	2398	R3.1.bz	UBERON:oral cavity	UBERON:dental plaque	UBERON:gingival sulcus	B	6/19/14	C	TRUE	193	urban biome	human-associated habitat	organic material	human-oral	USA:CA	human	Homo sapiens	3	9606	n	3.1.3DL	3	2	32.5	-117.25	3.1.bz	B	SDSU	FALSE	A	6	10822	0	dental plaque	bz	human oral metagenome
3.1.Pa	TGATAGGTACAC	CCGGACTACHVGGGTWTCTAAT	clorox_perio	samples of material from the gingival crevice of patients with severe periodontitis	Illumina MiSeq	Illumina V4 EMP	CC	Illumina	6/19/14	6_19_14_S0_L001	sequencing by synthesis	16S rRNA	V4	2398	R3.1.pa	UBERON:oral cavity	UBERON:dental plaque	UBERON:gingival sulcus	Missing: Not provided	6/19/14	C	TRUE	193	urban biome	human-associated habitat	organic material	human-oral	USA:CA	human	Homo sapiens	3	9606	Not applicable	3.1.NA	3	Missing: Not provided	32.5	-117.25	3.1.pa	Missing: Not provided	SDSU	FALSE	D	Not applicable - suprgingival	10822	0	dental plaque	pa	human oral metagenome
3.2.Bx	CGAGTTCATCGA	CCGGACTACHVGGGTWTCTAAT	clorox_perio	samples of material from the gingival crevice of patients with severe periodontitis	Illumina MiSeq	Illumina V4 EMP	CC	Illumina	6/19/14	6_19_14_S0_L001	sequencing by synthesis	16S rRNA	V4	2398	R3.2.bx	UBERON:oral cavity	UBERON:dental plaque	UBERON:gingival sulcus	B	6/19/14	C	TRUE	193	urban biome	human-associated habitat	organic material	human-oral	USA:CA	human	Homo sapiens	3	9606	y	3.2.30DL	3	2	32.5	-117.25	3.2.bx	C	SDSU	FALSE	B	7	10822	0	dental plaque	bx	human oral metagenome
3.2.By	AAGCAGATTGTC	CCGGACTACHVGGGTWTCTAAT	clorox_perio	samples of material from the gingival crevice of patients with severe periodontitis	Illumina MiSeq	Illumina V4 EMP	CC	Illumina	6/19/14	6_19_14_S0_L001	sequencing by synthesis	16S rRNA	V4	2398	R3.2.by	UBERON:oral cavity	UBERON:dental plaque	UBERON:gingival sulcus	B	6/19/14	C	TRUE	193	urban biome	human-associated habitat	organic material	human-oral	USA:CA	human	Homo sapiens	3	9606	y	3.2.9DL	3	2	32.5	-117.25	3.2.by	D	SDSU	FALSE	C	9	10822	0	dental plaque	by	human oral metagenome
3.2.Bz	TAGAGGCGTAGG	CCGGACTACHVGGGTWTCTAAT	clorox_perio	samples of material from the gingival crevice of patients with severe periodontitis	Illumina MiSeq	Illumina V4 EMP	CC	Illumina	6/19/14	6_19_14_S0_L001	sequencing by synthesis	16S rRNA	V4	2398	R3.2.bz	UBERON:oral cavity	UBERON:dental plaque	UBERON:gingival sulcus	B	6/19/14	C	TRUE	193	urban biome	human-associated habitat	organic material	human-oral	USA:CA	human	Homo sapiens	3	9606	n	3.2.3DL	3	2	32.5	-117.25	3.2.bz	B	SDSU	FALSE	A	5	10822	0	dental plaque	bz	human oral metagenome
3.2.Pa	TCAGCGCCGTTA	CCGGACTACHVGGGTWTCTAAT	clorox_perio	samples of material from the gingival crevice of patients with severe periodontitis	Illumina MiSeq	Illumina V4 EMP	CC	Illumina	6/19/14	6_19_14_S0_L001	sequencing by synthesis	16S rRNA	V4	2398	R3.2.pa	UBERON:oral cavity	UBERON:dental plaque	UBERON:gingival sulcus	Missing: Not provided	6/19/14	C	TRUE	193	urban biome	human-associated habitat	organic material	human-oral	USA:CA	human	Homo sapiens	3	9606	Not applicable	3.2.NA	3	Missing: Not provided	32.5	-117.25	3.2.pa	Missing: Not provided	SDSU	FALSE	D	Not applicable - suprgingival	10822	0	dental plaque	pa	human oral metagenome
3.3.Bx	TAGACCGACTCC	CCGGACTACHVGGGTWTCTAAT	clorox_perio	samples of material from the gingival crevice of patients with severe periodontitis	Illumina MiSeq	Illumina V4 EMP	CC	Illumina	6/19/14	6_19_14_S0_L001	sequencing by synthesis	16S rRNA	V4	2398	R3.3.bx	UBERON:oral cavity	UBERON:dental plaque	UBERON:gingival sulcus	B	6/19/14	C	TRUE	193	urban biome	human-associated habitat	organic material	human-oral	USA:CA	human	Homo sapiens	3	9606	y	3.3.30DL	3	2	32.5	-117.25	3.3.bx	C	SDSU	FALSE	B	7	10822	0	dental plaque	bx	human oral metagenome
3.3.By	GTCAACGCTGTC	CCGGACTACHVGGGTWTCTAAT	clorox_perio	samples of material from the gingival crevice of patients with severe periodontitis	Illumina MiSeq	Illumina V4 EMP	CC	Illumina	6/19/14	6_19_14_S0_L001	sequencing by synthesis	16S rRNA	V4	2398	R3.3.by	UBERON:oral cavity	UBERON:dental plaque	UBERON:gingival sulcus	B	6/19/14	C	TRUE	193	urban biome	human-associated habitat	organic material	human-oral	USA:CA	human	Homo sapiens	3	9606	y	3.3.9DL	3	2	32.5	-117.25	3.3.by	D	SDSU	FALSE	C	9	10822	0	dental plaque	by	human oral metagenome
3.3.Bz	ACAGGAGGGTGT	CCGGACTACHVGGGTWTCTAAT	clorox_perio	samples of material from the gingival crevice of patients with severe periodontitis	Illumina MiSeq	Illumina V4 EMP	CC	Illumina	6/19/14	6_19_14_S0_L001	sequencing by synthesis	16S rRNA	V4	2398	R3.3.bz	UBERON:oral cavity	UBERON:dental plaque	UBERON:gingival sulcus	B	6/19/14	C	TRUE	193	urban biome	human-associated habitat	organic material	human-oral	USA:CA	human	Homo sapiens	3	9606	n	3.3.3DL	3	2	32.5	-117.25	3.3.bz	C	SDSU	FALSE	A	8	10822	0	dental plaque	bz	human oral metagenome
3.3.Pa	GCTGTCGTCAAC	CCGGACTACHVGGGTWTCTAAT	clorox_perio	samples of material from the gingival crevice of patients with severe periodontitis	Illumina MiSeq	Illumina V4 EMP	CC	Illumina	6/19/14	6_19_14_S0_L001	sequencing by synthesis	16S rRNA	V4	2398	R3.3.pa	UBERON:oral cavity	UBERON:dental plaque	UBERON:gingival sulcus	Missing: Not provided	6/19/14	C	TRUE	193	urban biome	human-associated habitat	organic material	human-oral	USA:CA	human	Homo sapiens	3	9606	Not applicable	3.3.NA	3	Missing: Not provided	32.5	-117.25	3.3.pa	Missing: Not provided	SDSU	FALSE	D	Not applicable - suprgingival	10822	0	dental plaque	pa	human oral metagenome
30.1.Bx	ATGATGAGCCTC	CCGGACTACHVGGGTWTCTAAT	clorox_perio	samples of material from the gingival crevice of patients with severe periodontitis	Illumina MiSeq	Illumina V4 EMP	CC	Illumina	5/10/14	051014_S0_L001	sequencing by synthesis	16S rRNA	V4	2398	30.1.Bx	UBERON:oral cavity	UBERON:dental plaque	UBERON:gingival sulcus	B	5/10/14	A	TRUE	193	urban biome	human-associated habitat	organic material	human-oral	USA:CA	human	Homo sapiens	30	9606	Not applicable	30.1.16ML	30	2	32.5	-117.25	30.1.Bx	B	SDSU	FALSE	A	5	10822	1	dental plaque	bx	human oral metagenome
30.1.By	GTCGACAGAGGA	CCGGACTACHVGGGTWTCTAAT	clorox_perio	samples of material from the gingival crevice of patients with severe periodontitis	Illumina MiSeq	Illumina V4 EMP	CC	Illumina	5/10/14	051014_S0_L001	sequencing by synthesis	16S rRNA	V4	2398	30.1.By	UBERON:oral cavity	UBERON:dental plaque	UBERON:gingival sulcus	N	5/10/14	A	TRUE	193	urban biome	human-associated habitat	organic material	human-oral	USA:CA	human	Homo sapiens	30	9606	Not applicable	30.1.15ML	30	1	32.5	-117.25	30.1.By	B	SDSU	FALSE	A	5	10822	1	dental plaque	by	human oral metagenome
30.1.Bz	TGTCGCAAATAG	CCGGACTACHVGGGTWTCTAAT	clorox_perio	samples of material from the gingival crevice of patients with severe periodontitis	Illumina MiSeq	Illumina V4 EMP	CC	Illumina	5/10/14	051014_S0_L001	sequencing by synthesis	16S rRNA	V4	2398	30.1.Bz	UBERON:oral cavity	UBERON:dental plaque	UBERON:gingival sulcus	B	5/10/14	A	TRUE	193	urban biome	human-associated habitat	organic material	human-oral	USA:CA	human	Homo sapiens	30	9606	Not applicable	30.1.2ML	30	2	32.5	-117.25	30.1.Bz	B	SDSU	FALSE	A	6	10822	1	dental plaque	bz	human oral metagenome
30.1.PA	ACTCACAGGAAT	CCGGACTACHVGGGTWTCTAAT	clorox_perio	samples of material from the gingival crevice of patients with severe periodontitis	Illumina MiSeq	Illumina V4 EMP	CC	Illumina	5/10/14	051014_S0_L001	sequencing by synthesis	16S rRNA	V4	2398	30.1.PA	UBERON:oral cavity	UBERON:dental plaque	UBERON:gingival sulcus	Missing: Not provided	5/10/14	A	TRUE	193	urban biome	human-associated habitat	organic material	human-oral	USA:CA	human	Homo sapiens	30	9606	Not applicable	30.1.NA	30	Missing: Not provided	32.5	-117.25	30.1.PA	Missing: Not provided	SDSU	FALSE	D	Not applicable - suprgingival	10822	1	dental plaque	pa	human oral metagenome
30.2.Bx	TATACCGCTGCG	CCGGACTACHVGGGTWTCTAAT	clorox_perio	samples of material from the gingival crevice of patients with severe periodontitis	Illumina MiSeq	Illumina V4 EMP	CC	Illumina	5/10/14	051014_S0_L001	sequencing by synthesis	16S rRNA	V4	2398	30.2.Bx	UBERON:oral cavity	UBERON:dental plaque	UBERON:gingival sulcus	B	5/10/14	C	TRUE	193	urban biome	human-associated habitat	organic material	human-oral	USA:CA	human	Homo sapiens	30	9606	Not applicable	30.2.19ML	30	2	32.5	-117.25	30.2.Bx	C	SDSU	FALSE	B	7	10822	1	dental plaque	bx	human oral metagenome
30.2.By	AGTTGAGGCATT	CCGGACTACHVGGGTWTCTAAT	clorox_perio	samples of material from the gingival crevice of patients with severe periodontitis	Illumina MiSeq	Illumina V4 EMP	CC	Illumina	5/10/14	051014_S0_L001	sequencing by synthesis	16S rRNA	V4	2398	30.2.By	UBERON:oral cavity	UBERON:dental plaque	UBERON:gingival sulcus	B	5/10/14	C	TRUE	193	urban biome	human-associated habitat	organic material	human-oral	USA:CA	human	Homo sapiens	30	9606	Not applicable	30.2.30ML	30	2	32.5	-117.25	30.2.By	A	SDSU	FALSE	A	3	10822	1	dental plaque	by	human oral metagenome
30.2.Bz	ACAATAGACACC	CCGGACTACHVGGGTWTCTAAT	clorox_perio	samples of material from the gingival crevice of patients with severe periodontitis	Illumina MiSeq	Illumina V4 EMP	CC	Illumina	5/10/14	051014_S0_L001	sequencing by synthesis	16S rRNA	V4	2398	30.2.Bz	UBERON:oral cavity	UBERON:dental plaque	UBERON:gingival sulcus	B	5/10/14	C	TRUE	193	urban biome	human-associated habitat	organic material	human-oral	USA:CA	human	Homo sapiens	30	9606	Not applicable	30.2.3MB	30	2	32.5	-117.25	30.2.Bz	B	SDSU	FALSE	A	6	10822	1	dental plaque	bz	human oral metagenome
30.2.PA	CATCCCTCTACT	CCGGACTACHVGGGTWTCTAAT	clorox_perio	samples of material from the gingival crevice of patients with severe periodontitis	Illumina MiSeq	Illumina V4 EMP	CC	Illumina	5/10/14	051014_S0_L001	sequencing by synthesis	16S rRNA	V4	2398	30.2.PA	UBERON:oral cavity	UBERON:dental plaque	UBERON:gingival sulcus	Missing: Not provided	5/10/14	C	TRUE	193	urban biome	human-associated habitat	organic material	human-oral	USA:CA	human	Homo sapiens	30	9606	Not applicable	30.2.NA	30	Missing: Not provided	32.5	-117.25	30.2.PA	Missing: Not provided	SDSU	FALSE	D	Not applicable - suprgingival	10822	1	dental plaque	pa	human oral metagenome
31.1.Bx	GTGGAGTCTCAT	CCGGACTACHVGGGTWTCTAAT	clorox_perio	samples of material from the gingival crevice of patients with severe periodontitis	Illumina MiSeq	Illumina V4 EMP	CC	Illumina	5/10/14	051014_S0_L001	sequencing by synthesis	16S rRNA	V4	2398	31.1.Bx	UBERON:oral cavity	UBERON:dental plaque	UBERON:gingival sulcus	B	5/10/14	A	TRUE	193	urban biome	human-associated habitat	organic material	human-oral	USA:CA	human	Homo sapiens	31	9606	Not applicable	31.1.18DL	31	2	32.5	-117.25	31.1.Bx	B	SDSU	FALSE	A	6	10822	1	dental plaque	bx	human oral metagenome
31.1.By	GCTCGAAGATTC	CCGGACTACHVGGGTWTCTAAT	clorox_perio	samples of material from the gingival crevice of patients with severe periodontitis	Illumina MiSeq	Illumina V4 EMP	CC	Illumina	5/10/14	051014_S0_L001	sequencing by synthesis	16S rRNA	V4	2398	31.1.By	UBERON:oral cavity	UBERON:dental plaque	UBERON:gingival sulcus	B	5/10/14	A	TRUE	193	urban biome	human-associated habitat	organic material	human-oral	USA:CA	human	Homo sapiens	31	9606	Not applicable	31.1.18ML	31	2	32.5	-117.25	31.1.By	B	SDSU	FALSE	A	6	10822	1	dental plaque	by	human oral metagenome
31.1.Bz	AGGCTTACGTGT	CCGGACTACHVGGGTWTCTAAT	clorox_perio	samples of material from the gingival crevice of patients with severe periodontitis	Illumina MiSeq	Illumina V4 EMP	CC	Illumina	5/10/14	051014_S0_L001	sequencing by synthesis	16S rRNA	V4	2398	31.1.Bz	UBERON:oral cavity	UBERON:dental plaque	UBERON:gingival sulcus	B	5/10/14	A	TRUE	193	urban biome	human-associated habitat	organic material	human-oral	USA:CA	human	Homo sapiens	31	9606	Not applicable	31.1.18MB	31	2	32.5	-117.25	31.1.Bz	B	SDSU	FALSE	A	6	10822	1	dental plaque	bz	human oral metagenome
31.1.PA	CGGTCAATTGAC	CCGGACTACHVGGGTWTCTAAT	clorox_perio	samples of material from the gingival crevice of patients with severe periodontitis	Illumina MiSeq	Illumina V4 EMP	CC	Illumina	5/10/14	051014_S0_L001	sequencing by synthesis	16S rRNA	V4	2398	31.1.PA	UBERON:oral cavity	UBERON:dental plaque	UBERON:gingival sulcus	Missing: Not provided	5/10/14	A	TRUE	193	urban biome	human-associated habitat	organic material	human-oral	USA:CA	human	Homo sapiens	31	9606	Not applicable	31.1.NA	31	Missing: Not provided	32.5	-117.25	31.1.PA	Missing: Not provided	SDSU	FALSE	D	Not applicable - suprgingival	10822	1	dental plaque	pa	human oral metagenome
32.1.Bx	ACTTCCAACTTC	CCGGACTACHVGGGTWTCTAAT	clorox_perio	samples of material from the gingival crevice of patients with severe periodontitis	Illumina MiSeq	Illumina V4 EMP	CC	Illumina	5/10/14	051014_S0_L001	sequencing by synthesis	16S rRNA	V4	2398	32.1.Bx	UBERON:oral cavity	UBERON:dental plaque	UBERON:gingival sulcus	B	5/10/14	A	TRUE	193	urban biome	human-associated habitat	organic material	human-oral	USA:CA	human	Homo sapiens	32	9606	Not applicable	32.1.18DL	32	2	32.5	-117.25	32.1.Bx	B	SDSU	FALSE	A	6	10822	1	dental plaque	bx	human oral metagenome
32.1.By	CTCACCTAGGAA	CCGGACTACHVGGGTWTCTAAT	clorox_perio	samples of material from the gingival crevice of patients with severe periodontitis	Illumina MiSeq	Illumina V4 EMP	CC	Illumina	5/10/14	051014_S0_L001	sequencing by synthesis	16S rRNA	V4	2398	32.1.By	UBERON:oral cavity	UBERON:dental plaque	UBERON:gingival sulcus	B	5/10/14	A	TRUE	193	urban biome	human-associated habitat	organic material	human-oral	USA:CA	human	Homo sapiens	32	9606	Not applicable	32.1.18ML	32	2	32.5	-117.25	32.1.By	B	SDSU	FALSE	A	6	10822	1	dental plaque	by	human oral metagenome
32.1.Bz	GTGTTGTCGTGC	CCGGACTACHVGGGTWTCTAAT	clorox_perio	samples of material from the gingival crevice of patients with severe periodontitis	Illumina MiSeq	Illumina V4 EMP	CC	Illumina	5/10/14	051014_S0_L001	sequencing by synthesis	16S rRNA	V4	2398	32.1.Bz	UBERON:oral cavity	UBERON:dental plaque	UBERON:gingival sulcus	B	5/10/14	A	TRUE	193	urban biome	human-associated habitat	organic material	human-oral	USA:CA	human	Homo sapiens	32	9606	Not applicable	32.1.18MB	32	2	32.5	-117.25	32.1.Bz	B	SDSU	FALSE	A	6	10822	1	dental plaque	bz	human oral metagenome
32.1.PA	TCTCTACCACTC	CCGGACTACHVGGGTWTCTAAT	clorox_perio	samples of material from the gingival crevice of patients with severe periodontitis	Illumina MiSeq	Illumina V4 EMP	CC	Illumina	5/10/14	051014_S0_L001	sequencing by synthesis	16S rRNA	V4	2398	32.1.PA	UBERON:oral cavity	UBERON:dental plaque	UBERON:gingival sulcus	Missing: Not provided	5/10/14	A	TRUE	193	urban biome	human-associated habitat	organic material	human-oral	USA:CA	human	Homo sapiens	32	9606	Not applicable	32.1.NA	32	Missing: Not provided	32.5	-117.25	32.1.PA	Missing: Not provided	SDSU	FALSE	D	Not applicable - suprgingival	10822	1	dental plaque	pa	human oral metagenome
33.1.Bx	TATCGACACAAG	CCGGACTACHVGGGTWTCTAAT	clorox_perio	samples of material from the gingival crevice of patients with severe periodontitis	Illumina MiSeq	Illumina V4 EMP	CC	Illumina	5/10/14	051014_S0_L001	sequencing by synthesis	16S rRNA	V4	2398	33.1.Bx	UBERON:oral cavity	UBERON:dental plaque	UBERON:gingival sulcus	N	5/10/14	C	TRUE	193	urban biome	human-associated habitat	organic material	human-oral	USA:CA	human	Homo sapiens	33	9606	Not applicable	33.1.23L	33	1	32.5	-117.25	33.1.Bx	A	SDSU	FALSE	A	2	10822	1	dental plaque	bx	human oral metagenome
33.1.By	GATTCCGGCTCA	CCGGACTACHVGGGTWTCTAAT	clorox_perio	samples of material from the gingival crevice of patients with severe periodontitis	Illumina MiSeq	Illumina V4 EMP	CC	Illumina	5/10/14	051014_S0_L001	sequencing by synthesis	16S rRNA	V4	2398	33.1.By	UBERON:oral cavity	UBERON:dental plaque	UBERON:gingival sulcus	N	5/10/14	C	TRUE	193	urban biome	human-associated habitat	organic material	human-oral	USA:CA	human	Homo sapiens	33	9606	Not applicable	33.1.24L	33	1	32.5	-117.25	33.1.By	A	SDSU	FALSE	A	2	10822	1	dental plaque	by	human oral metagenome
33.1.Bz	CGTAATTGCCGC	CCGGACTACHVGGGTWTCTAAT	clorox_perio	samples of material from the gingival crevice of patients with severe periodontitis	Illumina MiSeq	Illumina V4 EMP	CC	Illumina	5/10/14	051014_S0_L001	sequencing by synthesis	16S rRNA	V4	2398	33.1.Bz	UBERON:oral cavity	UBERON:dental plaque	UBERON:gingival sulcus	N	5/10/14	C	TRUE	193	urban biome	human-associated habitat	organic material	human-oral	USA:CA	human	Homo sapiens	33	9606	Not applicable	33.1.25L	33	1	32.5	-117.25	33.1.Bz	A	SDSU	FALSE	A	2	10822	1	dental plaque	bz	human oral metagenome
33.1.PA	CCACAGATCGAT	CCGGACTACHVGGGTWTCTAAT	clorox_perio	samples of material from the gingival crevice of patients with severe periodontitis	Illumina MiSeq	Illumina V4 EMP	CC	Illumina	5/10/14	051014_S0_L001	sequencing by synthesis	16S rRNA	V4	2398	33.1.PA	UBERON:oral cavity	UBERON:dental plaque	UBERON:gingival sulcus	Missing: Not provided	5/10/14	C	TRUE	193	urban biome	human-associated habitat	organic material	human-oral	USA:CA	human	Homo sapiens	33	9606	Not applicable	33.1.NA	33	Missing: Not provided	32.5	-117.25	33.1.PA	Missing: Not provided	SDSU	FALSE	D	Not applicable - suprgingival	10822	1	dental plaque	pa	human oral metagenome
33.2.Bx	ATGGGTTCCGTC	CCGGACTACHVGGGTWTCTAAT	clorox_perio	samples of material from the gingival crevice of patients with severe periodontitis	Illumina MiSeq	Illumina V4 EMP	CC	Illumina	5/10/14	051014_S0_L001	sequencing by synthesis	16S rRNA	V4	2398	33.2.Bx	UBERON:oral cavity	UBERON:dental plaque	UBERON:gingival sulcus	N	5/10/14	A	TRUE	193	urban biome	human-associated habitat	organic material	human-oral	USA:CA	human	Homo sapiens	33	9606	Not applicable	33.2.12DL	33	1	32.5	-117.25	33.2.Bx	A	SDSU	FALSE	A	4	10822	1	dental plaque	bx	human oral metagenome
33.2.By	TAGGCATGCTTG	CCGGACTACHVGGGTWTCTAAT	clorox_perio	samples of material from the gingival crevice of patients with severe periodontitis	Illumina MiSeq	Illumina V4 EMP	CC	Illumina	5/10/14	051014_S0_L001	sequencing by synthesis	16S rRNA	V4	2398	33.2.By	UBERON:oral cavity	UBERON:dental plaque	UBERON:gingival sulcus	N	5/10/14	A	TRUE	193	urban biome	human-associated habitat	organic material	human-oral	USA:CA	human	Homo sapiens	33	9606	Not applicable	33.2.19MB	33	1	32.5	-117.25	33.2.By	A	SDSU	FALSE	A	4	10822	1	dental plaque	by	human oral metagenome
33.2.Bz	AACTAGTTCAGG	CCGGACTACHVGGGTWTCTAAT	clorox_perio	samples of material from the gingival crevice of patients with severe periodontitis	Illumina MiSeq	Illumina V4 EMP	CC	Illumina	5/10/14	051014_S0_L001	sequencing by synthesis	16S rRNA	V4	2398	33.2.Bz	UBERON:oral cavity	UBERON:dental plaque	UBERON:gingival sulcus	B	5/10/14	A	TRUE	193	urban biome	human-associated habitat	organic material	human-oral	USA:CA	human	Homo sapiens	33	9606	Not applicable	33.2.28DL	33	2	32.5	-117.25	33.2.Bz	A	SDSU	FALSE	A	4	10822	1	dental plaque	bz	human oral metagenome
33.2.PA	GGTGACTAGTTC	CCGGACTACHVGGGTWTCTAAT	clorox_perio	samples of material from the gingival crevice of patients with severe periodontitis	Illumina MiSeq	Illumina V4 EMP	CC	Illumina	5/10/14	051014_S0_L001	sequencing by synthesis	16S rRNA	V4	2398	33.2.PA	UBERON:oral cavity	UBERON:dental plaque	UBERON:gingival sulcus	Missing: Not provided	5/10/14	A	TRUE	193	urban biome	human-associated habitat	organic material	human-oral	USA:CA	human	Homo sapiens	33	9606	Not applicable	33.2.NA	33	Missing: Not provided	32.5	-117.25	33.2.PA	Missing: Not provided	SDSU	FALSE	D	Not applicable - suprgingival	10822	1	dental plaque	pa	human oral metagenome
34.1.Bx	AGCATGTCCCGT	CCGGACTACHVGGGTWTCTAAT	clorox_perio	samples of material from the gingival crevice of patients with severe periodontitis	Illumina MiSeq	Illumina V4 EMP	CC	Illumina	5/10/14	051014_S0_L001	sequencing by synthesis	16S rRNA	V4	2398	34.1.Bx	UBERON:oral cavity	UBERON:dental plaque	UBERON:gingival sulcus	B	5/10/14	A	TRUE	193	urban biome	human-associated habitat	organic material	human-oral	USA:CA	human	Homo sapiens	34	9606	n	34.1.21DB	34	2	32.5	-117.25	34.1.Bx	A	SDSU	FALSE	A	3	10822	1	dental plaque	bx	human oral metagenome
34.1.By	GTACGATATGAC	CCGGACTACHVGGGTWTCTAAT	clorox_perio	samples of material from the gingival crevice of patients with severe periodontitis	Illumina MiSeq	Illumina V4 EMP	CC	Illumina	5/10/14	051014_S0_L001	sequencing by synthesis	16S rRNA	V4	2398	34.1.By	UBERON:oral cavity	UBERON:dental plaque	UBERON:gingival sulcus	N	5/10/14	A	TRUE	193	urban biome	human-associated habitat	organic material	human-oral	USA:CA	human	Homo sapiens	34	9606	n	34.1.13MB	34	1	32.5	-117.25	34.1.By	A	SDSU	FALSE	A	3	10822	1	dental plaque	by	human oral metagenome
34.1.Bz	GTGGTGGTTTCC	CCGGACTACHVGGGTWTCTAAT	clorox_perio	samples of material from the gingival crevice of patients with severe periodontitis	Illumina MiSeq	Illumina V4 EMP	CC	Illumina	5/10/14	051014_S0_L001	sequencing by synthesis	16S rRNA	V4	2398	34.1.Bz	UBERON:oral cavity	UBERON:dental plaque	UBERON:gingival sulcus	B	5/10/14	A	TRUE	193	urban biome	human-associated habitat	organic material	human-oral	USA:CA	human	Homo sapiens	34	9606	y	34.1.2MB	34	2	32.5	-117.25	34.1.Bz	B	SDSU	FALSE	A	6	10822	1	dental plaque	bz	human oral metagenome
34.1.PA	ATTCTGCCGAAG	CCGGACTACHVGGGTWTCTAAT	clorox_perio	samples of material from the gingival crevice of patients with severe periodontitis	Illumina MiSeq	Illumina V4 EMP	CC	Illumina	5/10/14	051014_S0_L001	sequencing by synthesis	16S rRNA	V4	2398	34.1.PA	UBERON:oral cavity	UBERON:dental plaque	UBERON:gingival sulcus	Missing: Not provided	5/10/14	A	TRUE	193	urban biome	human-associated habitat	organic material	human-oral	USA:CA	human	Homo sapiens	34	9606	Not applicable	34.1.NA	34	Missing: Not provided	32.5	-117.25	34.1.PA	Missing: Not provided	SDSU	FALSE	D	Not applicable - suprgingival	10822	1	dental plaque	pa	human oral metagenome
34.2.Bx	TGCGCTGAATGT	CCGGACTACHVGGGTWTCTAAT	clorox_perio	samples of material from the gingival crevice of patients with severe periodontitis	Illumina MiSeq	Illumina V4 EMP	CC	Illumina	5/10/14	051014_S0_L001	sequencing by synthesis	16S rRNA	V4	2398	34.2.Bx	UBERON:oral cavity	UBERON:dental plaque	UBERON:gingival sulcus	N	5/10/14	A	TRUE	193	urban biome	human-associated habitat	organic material	human-oral	USA:CA	human	Homo sapiens	34	9606	n	34.2.21DB	34	1	32.5	-117.25	34.2.Bx	A	SDSU	FALSE	A	3	10822	1	dental plaque	bx	human oral metagenome
34.2.By	ATGGCTGTCAGT	CCGGACTACHVGGGTWTCTAAT	clorox_perio	samples of material from the gingival crevice of patients with severe periodontitis	Illumina MiSeq	Illumina V4 EMP	CC	Illumina	5/10/14	051014_S0_L001	sequencing by synthesis	16S rRNA	V4	2398	34.2.By	UBERON:oral cavity	UBERON:dental plaque	UBERON:gingival sulcus	N	5/10/14	A	TRUE	193	urban biome	human-associated habitat	organic material	human-oral	USA:CA	human	Homo sapiens	34	9606	n	34.2.13MB	34	1	32.5	-117.25	34.2.By	A	SDSU	FALSE	A	3	10822	1	dental plaque	by	human oral metagenome
34.2.Bz	GTTCTCTTCTCG	CCGGACTACHVGGGTWTCTAAT	clorox_perio	samples of material from the gingival crevice of patients with severe periodontitis	Illumina MiSeq	Illumina V4 EMP	CC	Illumina	5/10/14	051014_S0_L001	sequencing by synthesis	16S rRNA	V4	2398	34.2.Bz	UBERON:oral cavity	UBERON:dental plaque	UBERON:gingival sulcus	B	5/10/14	A	TRUE	193	urban biome	human-associated habitat	organic material	human-oral	USA:CA	human	Homo sapiens	34	9606	y	34.2.2MB	34	2	32.5	-117.25	34.2.Bz	B	SDSU	FALSE	A	5	10822	1	dental plaque	bz	human oral metagenome
34.2.PA	TAGTATGCGCAA	CCGGACTACHVGGGTWTCTAAT	clorox_perio	samples of material from the gingival crevice of patients with severe periodontitis	Illumina MiSeq	Illumina V4 EMP	CC	Illumina	5/10/14	051014_S0_L001	sequencing by synthesis	16S rRNA	V4	2398	34.2.PA	UBERON:oral cavity	UBERON:dental plaque	UBERON:gingival sulcus	Missing: Not provided	5/10/14	A	TRUE	193	urban biome	human-associated habitat	organic material	human-oral	USA:CA	human	Homo sapiens	34	9606	Not applicable	34.2.NA	34	Missing: Not provided	32.5	-117.25	34.2.PA	Missing: Not provided	SDSU	FALSE	D	Not applicable - suprgingival	10822	1	dental plaque	pa	human oral metagenome
35.1.Bx	GCGTTCTAGCTG	CCGGACTACHVGGGTWTCTAAT	clorox_perio	samples of material from the gingival crevice of patients with severe periodontitis	Illumina MiSeq	Illumina V4 EMP	CC	Illumina	5/10/14	051014_S0_L001	sequencing by synthesis	16S rRNA	V4	2398	35.1.Bx	UBERON:oral cavity	UBERON:dental plaque	UBERON:gingival sulcus	B	5/10/14	A	TRUE	193	urban biome	human-associated habitat	organic material	human-oral	USA:CA	human	Homo sapiens	35	9606	n	35.1.13DB	35	2	32.5	-117.25	35.1.Bx	B	SDSU	FALSE	A	6	10822	1	dental plaque	bx	human oral metagenome
35.1.By	GTTGTTCTGGGA	CCGGACTACHVGGGTWTCTAAT	clorox_perio	samples of material from the gingival crevice of patients with severe periodontitis	Illumina MiSeq	Illumina V4 EMP	CC	Illumina	5/10/14	051014_S0_L001	sequencing by synthesis	16S rRNA	V4	2398	35.1.By	UBERON:oral cavity	UBERON:dental plaque	UBERON:gingival sulcus	N	5/10/14	A	TRUE	193	urban biome	human-associated habitat	organic material	human-oral	USA:CA	human	Homo sapiens	35	9606	n	35.1.12MB	35	1	32.5	-117.25	35.1.By	A	SDSU	FALSE	A	3	10822	1	dental plaque	by	human oral metagenome
35.1.Bz	GGACTTCCAGCT	CCGGACTACHVGGGTWTCTAAT	clorox_perio	samples of material from the gingival crevice of patients with severe periodontitis	Illumina MiSeq	Illumina V4 EMP	CC	Illumina	5/10/14	051014_S0_L001	sequencing by synthesis	16S rRNA	V4	2398	35.1.Bz	UBERON:oral cavity	UBERON:dental plaque	UBERON:gingival sulcus	B	5/10/14	A	TRUE	193	urban biome	human-associated habitat	organic material	human-oral	USA:CA	human	Homo sapiens	35	9606	n	35.1.15DL	35	2	32.5	-117.25	35.1.Bz	B	SDSU	FALSE	A	6	10822	1	dental plaque	bz	human oral metagenome
35.1.PA	CGTAAGATGCCT	CCGGACTACHVGGGTWTCTAAT	clorox_perio	samples of material from the gingival crevice of patients with severe periodontitis	Illumina MiSeq	Illumina V4 EMP	CC	Illumina	5/10/14	051014_S0_L001	sequencing by synthesis	16S rRNA	V4	2398	35.1.PA	UBERON:oral cavity	UBERON:dental plaque	UBERON:gingival sulcus	Missing: Not provided	5/10/14	A	TRUE	193	urban biome	human-associated habitat	organic material	human-oral	USA:CA	human	Homo sapiens	35	9606	Not applicable	35.1.NA	35	Missing: Not provided	32.5	-117.25	35.1.PA	Missing: Not provided	SDSU	FALSE	D	Not applicable - suprgingival	10822	1	dental plaque	pa	human oral metagenome
35.2.Bx	CTGCTATTCCTC	CCGGACTACHVGGGTWTCTAAT	clorox_perio	samples of material from the gingival crevice of patients with severe periodontitis	Illumina MiSeq	Illumina V4 EMP	CC	Illumina	5/10/14	051014_S0_L001	sequencing by synthesis	16S rRNA	V4	2398	35.2.Bx	UBERON:oral cavity	UBERON:dental plaque	UBERON:gingival sulcus	N	5/10/14	A	TRUE	193	urban biome	human-associated habitat	organic material	human-oral	USA:CA	human	Homo sapiens	35	9606	n	35.2.13DB	35	1	32.5	-117.25	35.2.Bx	B	SDSU	FALSE	A	6	10822	1	dental plaque	bx	human oral metagenome
35.2.By	ATGTCACCGCTG	CCGGACTACHVGGGTWTCTAAT	clorox_perio	samples of material from the gingival crevice of patients with severe periodontitis	Illumina MiSeq	Illumina V4 EMP	CC	Illumina	5/10/14	051014_S0_L001	sequencing by synthesis	16S rRNA	V4	2398	35.2.By	UBERON:oral cavity	UBERON:dental plaque	UBERON:gingival sulcus	N	5/10/14	A	TRUE	193	urban biome	human-associated habitat	organic material	human-oral	USA:CA	human	Homo sapiens	35	9606	n	35.2.12MB	35	1	32.5	-117.25	35.2.By	A	SDSU	FALSE	A	3	10822	1	dental plaque	by	human oral metagenome
35.2.Bz	TGTAACGCCGAT	CCGGACTACHVGGGTWTCTAAT	clorox_perio	samples of material from the gingival crevice of patients with severe periodontitis	Illumina MiSeq	Illumina V4 EMP	CC	Illumina	5/10/14	051014_S0_L001	sequencing by synthesis	16S rRNA	V4	2398	35.2.Bz	UBERON:oral cavity	UBERON:dental plaque	UBERON:gingival sulcus	B	5/10/14	A	TRUE	193	urban biome	human-associated habitat	organic material	human-oral	USA:CA	human	Homo sapiens	35	9606	n	35.2.15DL	35	2	32.5	-117.25	35.2.Bz	B	SDSU	FALSE	A	6	10822	1	dental plaque	bz	human oral metagenome
35.2.PA	CTCACAACCGTG	CCGGACTACHVGGGTWTCTAAT	clorox_perio	samples of material from the gingival crevice of patients with severe periodontitis	Illumina MiSeq	Illumina V4 EMP	CC	Illumina	5/10/14	051014_S0_L001	sequencing by synthesis	16S rRNA	V4	2398	35.2.PA	UBERON:oral cavity	UBERON:dental plaque	UBERON:gingival sulcus	Missing: Not provided	5/10/14	A	TRUE	193	urban biome	human-associated habitat	organic material	human-oral	USA:CA	human	Homo sapiens	35	9606	Not applicable	35.2.NA	35	Missing: Not provided	32.5	-117.25	35.2.PA	Missing: Not provided	SDSU	FALSE	D	Not applicable - suprgingival	10822	1	dental plaque	pa	human oral metagenome
36.1.Bx	TGGAGTAGGTGG	CCGGACTACHVGGGTWTCTAAT	clorox_perio	samples of material from the gingival crevice of patients with severe periodontitis	Illumina MiSeq	Illumina V4 EMP	CC	Illumina	5/10/14	051014_S0_L001	sequencing by synthesis	16S rRNA	V4	2398	36.1.Bx	UBERON:oral cavity	UBERON:dental plaque	UBERON:gingival sulcus	B	5/10/14	A	TRUE	193	urban biome	human-associated habitat	organic material	human-oral	USA:CA	human	Homo sapiens	36	9606	n	36.1.15DL	36	2	32.5	-117.25	36.1.Bx	B	SDSU	FALSE	A	5	10822	1	dental plaque	bx	human oral metagenome
36.1.By	TTGGCTCTATTC	CCGGACTACHVGGGTWTCTAAT	clorox_perio	samples of material from the gingival crevice of patients with severe periodontitis	Illumina MiSeq	Illumina V4 EMP	CC	Illumina	5/10/14	051014_S0_L001	sequencing by synthesis	16S rRNA	V4	2398	36.1.By	UBERON:oral cavity	UBERON:dental plaque	UBERON:gingival sulcus	B	5/10/14	A	TRUE	193	urban biome	human-associated habitat	organic material	human-oral	USA:CA	human	Homo sapiens	36	9606	n	36.1.18ML	36	2	32.5	-117.25	36.1.By	B	SDSU	FALSE	A	6	10822	1	dental plaque	by	human oral metagenome
36.1.Bz	GATCCCACGTAC	CCGGACTACHVGGGTWTCTAAT	clorox_perio	samples of material from the gingival crevice of patients with severe periodontitis	Illumina MiSeq	Illumina V4 EMP	CC	Illumina	5/10/14	051014_S0_L001	sequencing by synthesis	16S rRNA	V4	2398	36.1.Bz	UBERON:oral cavity	UBERON:dental plaque	UBERON:gingival sulcus	B	5/10/14	A	TRUE	193	urban biome	human-associated habitat	organic material	human-oral	USA:CA	human	Homo sapiens	36	9606	y	36.1.29DL	36	2	32.5	-117.25	36.1.Bz	A	SDSU	FALSE	A	4	10822	1	dental plaque	bz	human oral metagenome
36.1.PA	AGCAGAACATCT	CCGGACTACHVGGGTWTCTAAT	clorox_perio	samples of material from the gingival crevice of patients with severe periodontitis	Illumina MiSeq	Illumina V4 EMP	CC	Illumina	5/10/14	051014_S0_L001	sequencing by synthesis	16S rRNA	V4	2398	36.1.PA	UBERON:oral cavity	UBERON:dental plaque	UBERON:gingival sulcus	Missing: Not provided	5/10/14	A	TRUE	193	urban biome	human-associated habitat	organic material	human-oral	USA:CA	human	Homo sapiens	36	9606	Not applicable	36.1.NA	36	Missing: Not provided	32.5	-117.25	36.1.PA	Missing: Not provided	SDSU	FALSE	D	Not applicable - suprgingival	10822	1	dental plaque	pa	human oral metagenome
36.2.Bx	ATGTTTAGACGG	CCGGACTACHVGGGTWTCTAAT	clorox_perio	samples of material from the gingival crevice of patients with severe periodontitis	Illumina MiSeq	Illumina V4 EMP	CC	Illumina	5/10/14	051014_S0_L001	sequencing by synthesis	16S rRNA	V4	2398	36.2.Bx	UBERON:oral cavity	UBERON:dental plaque	UBERON:gingival sulcus	B	5/10/14	A	TRUE	193	urban biome	human-associated habitat	organic material	human-oral	USA:CA	human	Homo sapiens	36	9606	n	36.2.15DL	36	2	32.5	-117.25	36.2.Bx	B	SDSU	FALSE	A	5	10822	1	dental plaque	bx	human oral metagenome
36.2.By	ACATGTCACGTG	CCGGACTACHVGGGTWTCTAAT	clorox_perio	samples of material from the gingival crevice of patients with severe periodontitis	Illumina MiSeq	Illumina V4 EMP	CC	Illumina	5/10/14	051014_S0_L001	sequencing by synthesis	16S rRNA	V4	2398	36.2.By	UBERON:oral cavity	UBERON:dental plaque	UBERON:gingival sulcus	B	5/10/14	A	TRUE	193	urban biome	human-associated habitat	organic material	human-oral	USA:CA	human	Homo sapiens	36	9606	n	36.2.18ML	36	2	32.5	-117.25	36.2.By	B	SDSU	FALSE	A	6	10822	1	dental plaque	by	human oral metagenome
36.2.Bz	CTTTAGCGCTGG	CCGGACTACHVGGGTWTCTAAT	clorox_perio	samples of material from the gingival crevice of patients with severe periodontitis	Illumina MiSeq	Illumina V4 EMP	CC	Illumina	5/10/14	051014_S0_L001	sequencing by synthesis	16S rRNA	V4	2398	36.2.Bz	UBERON:oral cavity	UBERON:dental plaque	UBERON:gingival sulcus	N	5/10/14	A	TRUE	193	urban biome	human-associated habitat	organic material	human-oral	USA:CA	human	Homo sapiens	36	9606	y	36.2.29DL	36	1	32.5	-117.25	36.2.Bz	A	SDSU	FALSE	A	3	10822	1	dental plaque	bz	human oral metagenome
36.2.PA	CGTACCAGATCC	CCGGACTACHVGGGTWTCTAAT	clorox_perio	samples of material from the gingival crevice of patients with severe periodontitis	Illumina MiSeq	Illumina V4 EMP	CC	Illumina	5/10/14	051014_S0_L001	sequencing by synthesis	16S rRNA	V4	2398	36.2.PA	UBERON:oral cavity	UBERON:dental plaque	UBERON:gingival sulcus	Missing: Not provided	5/10/14	A	TRUE	193	urban biome	human-associated habitat	organic material	human-oral	USA:CA	human	Homo sapiens	36	9606	Not applicable	36.2.NA	36	Missing: Not provided	32.5	-117.25	36.2.PA	Missing: Not provided	SDSU	FALSE	D	Not applicable - suprgingival	10822	1	dental plaque	pa	human oral metagenome
4.1.Bx	ATAGAGGCCATT	CCGGACTACHVGGGTWTCTAAT	clorox_perio	samples of material from the gingival crevice of patients with severe periodontitis	Illumina MiSeq	Illumina V4 EMP	CC	Illumina	6/19/14	6_19_14_S0_L001	sequencing by synthesis	16S rRNA	V4	2398	R4.1.bx	UBERON:oral cavity	UBERON:dental plaque	UBERON:gingival sulcus	B	6/19/14	A	TRUE	193	urban biome	human-associated habitat	organic material	human-oral	USA:CA	human	Homo sapiens	4	9606	n	4.1.4MB	4	2	32.5	-117.25	4.1.bx	B	SDSU	FALSE	A	5	10822	0	dental plaque	bx	human oral metagenome
4.1.By	AAGCTTGAAACC	CCGGACTACHVGGGTWTCTAAT	clorox_perio	samples of material from the gingival crevice of patients with severe periodontitis	Illumina MiSeq	Illumina V4 EMP	CC	Illumina	6/19/14	6_19_14_S0_L001	sequencing by synthesis	16S rRNA	V4	2398	R4.1.by	UBERON:oral cavity	UBERON:dental plaque	UBERON:gingival sulcus	B	6/19/14	A	TRUE	193	urban biome	human-associated habitat	organic material	human-oral	USA:CA	human	Homo sapiens	4	9606	n	4.1.14MB	4	2	32.5	-117.25	4.1.by	B	SDSU	FALSE	A	5	10822	0	dental plaque	by	human oral metagenome
4.1.Bz	TAAGCGTCTCGA	CCGGACTACHVGGGTWTCTAAT	clorox_perio	samples of material from the gingival crevice of patients with severe periodontitis	Illumina MiSeq	Illumina V4 EMP	CC	Illumina	6/19/14	6_19_14_S0_L001	sequencing by synthesis	16S rRNA	V4	2398	R4.1.bz	UBERON:oral cavity	UBERON:dental plaque	UBERON:gingival sulcus	B	6/19/14	A	TRUE	193	urban biome	human-associated habitat	organic material	human-oral	USA:CA	human	Homo sapiens	4	9606	y	4.1.2MB	4	2	32.5	-117.25	4.1.bz	B	SDSU	FALSE	A	5	10822	0	dental plaque	bz	human oral metagenome
4.1.Pa	ATAGCTTCGTGG	CCGGACTACHVGGGTWTCTAAT	clorox_perio	samples of material from the gingival crevice of patients with severe periodontitis	Illumina MiSeq	Illumina V4 EMP	CC	Illumina	6/19/14	6_19_14_S0_L001	sequencing by synthesis	16S rRNA	V4	2398	R4.1.pa	UBERON:oral cavity	UBERON:dental plaque	UBERON:gingival sulcus	Missing: Not provided	6/19/14	A	TRUE	193	urban biome	human-associated habitat	organic material	human-oral	USA:CA	human	Homo sapiens	4	9606	Not applicable	4.1.NA	4	Missing: Not provided	32.5	-117.25	4.1.pa	Missing: Not provided	SDSU	FALSE	D	Not applicable - suprgingival	10822	0	dental plaque	pa	human oral metagenome
4.2.Bx	CGGGATCAAATT	CCGGACTACHVGGGTWTCTAAT	clorox_perio	samples of material from the gingival crevice of patients with severe periodontitis	Illumina MiSeq	Illumina V4 EMP	CC	Illumina	6/19/14	6_19_14_S0_L001	sequencing by synthesis	16S rRNA	V4	2398	R4.2.bx	UBERON:oral cavity	UBERON:dental plaque	UBERON:gingival sulcus	B	6/19/14	A	TRUE	193	urban biome	human-associated habitat	organic material	human-oral	USA:CA	human	Homo sapiens	4	9606	n	4.2.4MB	4	2	32.5	-117.25	4.2.bx	B	SDSU	FALSE	A	6	10822	0	dental plaque	bx	human oral metagenome
4.2.By	AGTCATCGAATG	CCGGACTACHVGGGTWTCTAAT	clorox_perio	samples of material from the gingival crevice of patients with severe periodontitis	Illumina MiSeq	Illumina V4 EMP	CC	Illumina	6/19/14	6_19_14_S0_L001	sequencing by synthesis	16S rRNA	V4	2398	R4.2.by	UBERON:oral cavity	UBERON:dental plaque	UBERON:gingival sulcus	B	6/19/14	A	TRUE	193	urban biome	human-associated habitat	organic material	human-oral	USA:CA	human	Homo sapiens	4	9606	n	4.2.14MB	4	2	32.5	-117.25	4.2.by	C	SDSU	FALSE	A	7	10822	0	dental plaque	by	human oral metagenome
4.2.Bz	ATCTTGGAGTCG	CCGGACTACHVGGGTWTCTAAT	clorox_perio	samples of material from the gingival crevice of patients with severe periodontitis	Illumina MiSeq	Illumina V4 EMP	CC	Illumina	6/19/14	6_19_14_S0_L001	sequencing by synthesis	16S rRNA	V4	2398	R4.2.bz	UBERON:oral cavity	UBERON:dental plaque	UBERON:gingival sulcus	B	6/19/14	A	TRUE	193	urban biome	human-associated habitat	organic material	human-oral	USA:CA	human	Homo sapiens	4	9606	y	4.2.2MB	4	2	32.5	-117.25	4.2.bz	A	SDSU	FALSE	A	4	10822	0	dental plaque	bz	human oral metagenome
4.2.Pa	AGCACCGGTCTT	CCGGACTACHVGGGTWTCTAAT	clorox_perio	samples of material from the gingival crevice of patients with severe periodontitis	Illumina MiSeq	Illumina V4 EMP	CC	Illumina	6/19/14	6_19_14_S0_L001	sequencing by synthesis	16S rRNA	V4	2398	R4.2.pa	UBERON:oral cavity	UBERON:dental plaque	UBERON:gingival sulcus	Missing: Not provided	6/19/14	A	TRUE	193	urban biome	human-associated habitat	organic material	human-oral	USA:CA	human	Homo sapiens	4	9606	Not applicable	4.2.NA	4	Missing: Not provided	32.5	-117.25	4.2.pa	Missing: Not provided	SDSU	FALSE	D	Not applicable - suprgingival	10822	0	dental plaque	pa	human oral metagenome
4.3.Bx	GCAAATCAGCCT	CCGGACTACHVGGGTWTCTAAT	clorox_perio	samples of material from the gingival crevice of patients with severe periodontitis	Illumina MiSeq	Illumina V4 EMP	CC	Illumina	6/19/14	6_19_14_S0_L001	sequencing by synthesis	16S rRNA	V4	2398	R4.3.bx	UBERON:oral cavity	UBERON:dental plaque	UBERON:gingival sulcus	N	6/19/14	A	TRUE	193	urban biome	human-associated habitat	organic material	human-oral	USA:CA	human	Homo sapiens	4	9606	y	4.3.2ML	4	1	32.5	-117.25	4.3.bx	A	SDSU	FALSE	A	4	10822	0	dental plaque	bx	human oral metagenome
4.3.By	GCAAGCTGTCTC	CCGGACTACHVGGGTWTCTAAT	clorox_perio	samples of material from the gingival crevice of patients with severe periodontitis	Illumina MiSeq	Illumina V4 EMP	CC	Illumina	6/19/14	6_19_14_S0_L001	sequencing by synthesis	16S rRNA	V4	2398	R4.3.by	UBERON:oral cavity	UBERON:dental plaque	UBERON:gingival sulcus	N	6/19/14	A	TRUE	193	urban biome	human-associated habitat	organic material	human-oral	USA:CA	human	Homo sapiens	4	9606	Not applicable	4.3.13DB	4	1	32.5	-117.25	4.3.by	A	SDSU	FALSE	A	4	10822	0	dental plaque	by	human oral metagenome
4.3.Bz	AGCGGCCTATTA	CCGGACTACHVGGGTWTCTAAT	clorox_perio	samples of material from the gingival crevice of patients with severe periodontitis	Illumina MiSeq	Illumina V4 EMP	CC	Illumina	6/19/14	6_19_14_S0_L001	sequencing by synthesis	16S rRNA	V4	2398	R4.3.bz	UBERON:oral cavity	UBERON:dental plaque	UBERON:gingival sulcus	N	6/19/14	A	TRUE	193	urban biome	human-associated habitat	organic material	human-oral	USA:CA	human	Homo sapiens	4	9606	Not applicable	4.3.30MB	4	1	32.5	-117.25	4.3.bz	A	SDSU	FALSE	A	4	10822	0	dental plaque	bz	human oral metagenome
4.3.Pa	TCTTCAACTACC	CCGGACTACHVGGGTWTCTAAT	clorox_perio	samples of material from the gingival crevice of patients with severe periodontitis	Illumina MiSeq	Illumina V4 EMP	CC	Illumina	6/19/14	6_19_14_S0_L001	sequencing by synthesis	16S rRNA	V4	2398	R4.3.pa	UBERON:oral cavity	UBERON:dental plaque	UBERON:gingival sulcus	Missing: Not provided	6/19/14	A	TRUE	193	urban biome	human-associated habitat	organic material	human-oral	USA:CA	human	Homo sapiens	4	9606	Not applicable	4.3.NA	4	Missing: Not provided	32.5	-117.25	4.3.pa	Missing: Not provided	SDSU	FALSE	D	Not applicable - suprgingival	10822	0	dental plaque	pa	human oral metagenome
5.1.Bx	TGGAATTCGGCT	CCGGACTACHVGGGTWTCTAAT	clorox_perio	samples of material from the gingival crevice of patients with severe periodontitis	Illumina MiSeq	Illumina V4 EMP	CC	Illumina	6/19/14	6_19_14_S0_L001	sequencing by synthesis	16S rRNA	V4	2398	R5.1.bx	UBERON:oral cavity	UBERON:dental plaque	UBERON:gingival sulcus	B	6/19/14	C	TRUE	193	urban biome	human-associated habitat	organic material	human-oral	USA:CA	human	Homo sapiens	5	9606	n	5.1.3DB	5	2	32.5	-117.25	5.1.bx	D	SDSU	FALSE	C	9	10822	0	dental plaque	bx	human oral metagenome
5.1.By	TAAGATGCAGTC	CCGGACTACHVGGGTWTCTAAT	clorox_perio	samples of material from the gingival crevice of patients with severe periodontitis	Illumina MiSeq	Illumina V4 EMP	CC	Illumina	6/19/14	6_19_14_S0_L001	sequencing by synthesis	16S rRNA	V4	2398	R5.1.by	UBERON:oral cavity	UBERON:dental plaque	UBERON:gingival sulcus	B	6/19/14	C	TRUE	193	urban biome	human-associated habitat	organic material	human-oral	USA:CA	human	Homo sapiens	5	9606	Not applicable	5.1.11DB	5	2	32.5	-117.25	5.1.by	D	SDSU	FALSE	C	9	10822	0	dental plaque	by	human oral metagenome
5.1.Bz	TGCCGAGTAATC	CCGGACTACHVGGGTWTCTAAT	clorox_perio	samples of material from the gingival crevice of patients with severe periodontitis	Illumina MiSeq	Illumina V4 EMP	CC	Illumina	6/19/14	6_19_14_S0_L001	sequencing by synthesis	16S rRNA	V4	2398	R5.1.bz	UBERON:oral cavity	UBERON:dental plaque	UBERON:gingival sulcus	N	6/19/14	C	TRUE	193	urban biome	human-associated habitat	organic material	human-oral	USA:CA	human	Homo sapiens	5	9606	n	5.1.25DB	5	1	32.5	-117.25	5.1.bz	A	SDSU	FALSE	A	3	10822	0	dental plaque	bz	human oral metagenome
5.1.Pa	ACCTTGACAAGA	CCGGACTACHVGGGTWTCTAAT	clorox_perio	samples of material from the gingival crevice of patients with severe periodontitis	Illumina MiSeq	Illumina V4 EMP	CC	Illumina	6/19/14	6_19_14_S0_L001	sequencing by synthesis	16S rRNA	V4	2398	R5.1.pa	UBERON:oral cavity	UBERON:dental plaque	UBERON:gingival sulcus	Missing: Not provided	6/19/14	C	TRUE	193	urban biome	human-associated habitat	organic material	human-oral	USA:CA	human	Homo sapiens	5	9606	Not applicable	5.1.NA	5	Missing: Not provided	32.5	-117.25	5.1.pa	Missing: Not provided	SDSU	FALSE	D	Not applicable - suprgingival	10822	0	dental plaque	pa	human oral metagenome
5.2.Bx	GTAACCACCACC	CCGGACTACHVGGGTWTCTAAT	clorox_perio	samples of material from the gingival crevice of patients with severe periodontitis	Illumina MiSeq	Illumina V4 EMP	CC	Illumina	6/19/14	6_19_14_S0_L001	sequencing by synthesis	16S rRNA	V4	2398	R5.2.bx	UBERON:oral cavity	UBERON:dental plaque	UBERON:gingival sulcus	B	6/19/14	C	TRUE	193	urban biome	human-associated habitat	organic material	human-oral	USA:CA	human	Homo sapiens	5	9606	n	5.2.3DB	5	2	32.5	-117.25	5.2.bx	D	SDSU	FALSE	C	9	10822	0	dental plaque	bx	human oral metagenome
5.2.Bz	CATAGCTCGGTC	CCGGACTACHVGGGTWTCTAAT	clorox_perio	samples of material from the gingival crevice of patients with severe periodontitis	Illumina MiSeq	Illumina V4 EMP	CC	Illumina	6/19/14	6_19_14_S0_L001	sequencing by synthesis	16S rRNA	V4	2398	R5.2.bz	UBERON:oral cavity	UBERON:dental plaque	UBERON:gingival sulcus	N	6/19/14	C	TRUE	193	urban biome	human-associated habitat	organic material	human-oral	USA:CA	human	Homo sapiens	5	9606	n	5.2.25DB	5	1	32.5	-117.25	5.2.bz	A	SDSU	FALSE	A	3	10822	0	dental plaque	bz	human oral metagenome
5.3.Bx	AACCATGCCAAC	CCGGACTACHVGGGTWTCTAAT	clorox_perio	samples of material from the gingival crevice of patients with severe periodontitis	Illumina MiSeq	Illumina V4 EMP	CC	Illumina	6/19/14	6_19_14_S0_L001	sequencing by synthesis	16S rRNA	V4	2398	R5.3.bx	UBERON:oral cavity	UBERON:dental plaque	UBERON:gingival sulcus	B	6/19/14	C	TRUE	193	urban biome	human-associated habitat	organic material	human-oral	USA:CA	human	Homo sapiens	5	9606	Not applicable	5.3.9ML	5	2	32.5	-117.25	5.3.bx	B	SDSU	FALSE	C	6	10822	0	dental plaque	bx	human oral metagenome
5.3.By	TATGGAGCTAGT	CCGGACTACHVGGGTWTCTAAT	clorox_perio	samples of material from the gingival crevice of patients with severe periodontitis	Illumina MiSeq	Illumina V4 EMP	CC	Illumina	6/19/14	6_19_14_S0_L001	sequencing by synthesis	16S rRNA	V4	2398	R5.3.by	UBERON:oral cavity	UBERON:dental plaque	UBERON:gingival sulcus	B	6/19/14	C	TRUE	193	urban biome	human-associated habitat	organic material	human-oral	USA:CA	human	Homo sapiens	5	9606	Not applicable	5.3.8ML	5	2	32.5	-117.25	5.3.by	B	SDSU	FALSE	C	6	10822	0	dental plaque	by	human oral metagenome
5.3.Bz	ACTACCTCTTCA	CCGGACTACHVGGGTWTCTAAT	clorox_perio	samples of material from the gingival crevice of patients with severe periodontitis	Illumina MiSeq	Illumina V4 EMP	CC	Illumina	6/19/14	6_19_14_S0_L001	sequencing by synthesis	16S rRNA	V4	2398	R5.3.bz	UBERON:oral cavity	UBERON:dental plaque	UBERON:gingival sulcus	B	6/19/14	C	TRUE	193	urban biome	human-associated habitat	organic material	human-oral	USA:CA	human	Homo sapiens	5	9606	Not applicable	5.3.17ML	5	2	32.5	-117.25	5.3.bz	D	SDSU	FALSE	A	9	10822	0	dental plaque	bz	human oral metagenome
5.3.Pa	GATGATAACCCA	CCGGACTACHVGGGTWTCTAAT	clorox_perio	samples of material from the gingival crevice of patients with severe periodontitis	Illumina MiSeq	Illumina V4 EMP	CC	Illumina	6/19/14	6_19_14_S0_L001	sequencing by synthesis	16S rRNA	V4	2398	R5.3.pa	UBERON:oral cavity	UBERON:dental plaque	UBERON:gingival sulcus	Missing: Not provided	6/19/14	C	TRUE	193	urban biome	human-associated habitat	organic material	human-oral	USA:CA	human	Homo sapiens	5	9606	Not applicable	5.3.NA	5	Missing: Not provided	32.5	-117.25	5.3.pa	Missing: Not provided	SDSU	FALSE	D	Not applicable - suprgingival	10822	0	dental plaque	pa	human oral metagenome
6.1.Bx	GGCCCAATATAA	CCGGACTACHVGGGTWTCTAAT	clorox_perio	samples of material from the gingival crevice of patients with severe periodontitis	Illumina MiSeq	Illumina V4 EMP	CC	Illumina	6/19/14	6_19_14_S0_L001	sequencing by synthesis	16S rRNA	V4	2398	R6.1.bx	UBERON:oral cavity	UBERON:dental plaque	UBERON:gingival sulcus	B	6/19/14	C	TRUE	193	urban biome	human-associated habitat	organic material	human-oral	USA:CA	human	Homo sapiens	6	9606	n	6.1.2ML	6	2	32.5	-117.25	6.1.bx	B	SDSU	FALSE	A	6	10822	0	dental plaque	bx	human oral metagenome
6.1.By	TTGTATGACAGG	CCGGACTACHVGGGTWTCTAAT	clorox_perio	samples of material from the gingival crevice of patients with severe periodontitis	Illumina MiSeq	Illumina V4 EMP	CC	Illumina	6/19/14	6_19_14_S0_L001	sequencing by synthesis	16S rRNA	V4	2398	R6.1.by	UBERON:oral cavity	UBERON:dental plaque	UBERON:gingival sulcus	B	6/19/14	C	TRUE	193	urban biome	human-associated habitat	organic material	human-oral	USA:CA	human	Homo sapiens	6	9606	n	6.1.12DB	6	2	32.5	-117.25	6.1.by	D	SDSU	FALSE	C	9	10822	0	dental plaque	by	human oral metagenome
6.1.Bz	GGTAAGTTTGAC	CCGGACTACHVGGGTWTCTAAT	clorox_perio	samples of material from the gingival crevice of patients with severe periodontitis	Illumina MiSeq	Illumina V4 EMP	CC	Illumina	6/19/14	6_19_14_S0_L001	sequencing by synthesis	16S rRNA	V4	2398	R6.1.bz	UBERON:oral cavity	UBERON:dental plaque	UBERON:gingival sulcus	B	6/19/14	C	TRUE	193	urban biome	human-associated habitat	organic material	human-oral	USA:CA	human	Homo sapiens	6	9606	n	6.1.27DB	6	2	32.5	-117.25	6.1.bz	D	SDSU	FALSE	C	9	10822	0	dental plaque	bz	human oral metagenome
6.1.Pa	CTACCACGGTAC	CCGGACTACHVGGGTWTCTAAT	clorox_perio	samples of material from the gingival crevice of patients with severe periodontitis	Illumina MiSeq	Illumina V4 EMP	CC	Illumina	6/19/14	6_19_14_S0_L001	sequencing by synthesis	16S rRNA	V4	2398	R6.1.pa	UBERON:oral cavity	UBERON:dental plaque	UBERON:gingival sulcus	Missing: Not provided	6/19/14	C	TRUE	193	urban biome	human-associated habitat	organic material	human-oral	USA:CA	human	Homo sapiens	6	9606	Not applicable	6.1.NA	6	Missing: Not provided	32.5	-117.25	6.1.pa	Missing: Not provided	SDSU	FALSE	D	Not applicable - suprgingival	10822	0	dental plaque	pa	human oral metagenome
6.2.Bx	CGGTCTGTCTGA	CCGGACTACHVGGGTWTCTAAT	clorox_perio	samples of material from the gingival crevice of patients with severe periodontitis	Illumina MiSeq	Illumina V4 EMP	CC	Illumina	6/19/14	6_19_14_S0_L001	sequencing by synthesis	16S rRNA	V4	2398	R6.2.bx	UBERON:oral cavity	UBERON:dental plaque	UBERON:gingival sulcus	B	6/19/14	C	TRUE	193	urban biome	human-associated habitat	organic material	human-oral	USA:CA	human	Homo sapiens	6	9606	n	6.2.2ML	6	2	32.5	-117.25	6.2.bx	D	SDSU	FALSE	C	9	10822	0	dental plaque	bx	human oral metagenome
6.2.By	GTACATGTCGCC	CCGGACTACHVGGGTWTCTAAT	clorox_perio	samples of material from the gingival crevice of patients with severe periodontitis	Illumina MiSeq	Illumina V4 EMP	CC	Illumina	6/19/14	6_19_14_S0_L001	sequencing by synthesis	16S rRNA	V4	2398	R6.2.by	UBERON:oral cavity	UBERON:dental plaque	UBERON:gingival sulcus	B	6/19/14	C	TRUE	193	urban biome	human-associated habitat	organic material	human-oral	USA:CA	human	Homo sapiens	6	9606	n	6.2.12DB	6	2	32.5	-117.25	6.2.by	D	SDSU	FALSE	C	9	10822	0	dental plaque	by	human oral metagenome
6.2.Bz	TTCTAGAGTGCG	CCGGACTACHVGGGTWTCTAAT	clorox_perio	samples of material from the gingival crevice of patients with severe periodontitis	Illumina MiSeq	Illumina V4 EMP	CC	Illumina	6/19/14	6_19_14_S0_L001	sequencing by synthesis	16S rRNA	V4	2398	R6.2.bz	UBERON:oral cavity	UBERON:dental plaque	UBERON:gingival sulcus	B	6/19/14	C	TRUE	193	urban biome	human-associated habitat	organic material	human-oral	USA:CA	human	Homo sapiens	6	9606	n	6.2.27DB	6	2	32.5	-117.25	6.2.bz	D	SDSU	FALSE	C	9	10822	0	dental plaque	bz	human oral metagenome
6.2.Pa	ACGGATGTTATG	CCGGACTACHVGGGTWTCTAAT	clorox_perio	samples of material from the gingival crevice of patients with severe periodontitis	Illumina MiSeq	Illumina V4 EMP	CC	Illumina	6/19/14	6_19_14_S0_L001	sequencing by synthesis	16S rRNA	V4	2398	R6.2.pa	UBERON:oral cavity	UBERON:dental plaque	UBERON:gingival sulcus	Missing: Not provided	6/19/14	C	TRUE	193	urban biome	human-associated habitat	organic material	human-oral	USA:CA	human	Homo sapiens	6	9606	Not applicable	6.2.NA	6	Missing: Not provided	32.5	-117.25	6.2.pa	Missing: Not provided	SDSU	FALSE	D	Not applicable - suprgingival	10822	0	dental plaque	pa	human oral metagenome
6.3.Bx	TTGAGGCTACAA	CCGGACTACHVGGGTWTCTAAT	clorox_perio	samples of material from the gingival crevice of patients with severe periodontitis	Illumina MiSeq	Illumina V4 EMP	CC	Illumina	6/19/14	6_19_14_S0_L001	sequencing by synthesis	16S rRNA	V4	2398	R6.3.bx	UBERON:oral cavity	UBERON:dental plaque	UBERON:gingival sulcus	N	6/19/14	C	TRUE	193	urban biome	human-associated habitat	organic material	human-oral	USA:CA	human	Homo sapiens	6	9606	Not applicable	6.3.31MB	6	1	32.5	-117.25	6.3.bx	D	SDSU	FALSE	C	9	10822	0	dental plaque	bx	human oral metagenome
6.3.By	GTAGGAACCGGA	CCGGACTACHVGGGTWTCTAAT	clorox_perio	samples of material from the gingival crevice of patients with severe periodontitis	Illumina MiSeq	Illumina V4 EMP	CC	Illumina	6/19/14	6_19_14_S0_L001	sequencing by synthesis	16S rRNA	V4	2398	R6.3.by	UBERON:oral cavity	UBERON:dental plaque	UBERON:gingival sulcus	B	6/19/14	C	TRUE	193	urban biome	human-associated habitat	organic material	human-oral	USA:CA	human	Homo sapiens	6	9606	n	6.3.2ML	6	2	32.5	-117.25	6.3.by	B	SDSU	FALSE	A	6	10822	0	dental plaque	by	human oral metagenome
6.3.Bz	ACATCTAGCAGA	CCGGACTACHVGGGTWTCTAAT	clorox_perio	samples of material from the gingival crevice of patients with severe periodontitis	Illumina MiSeq	Illumina V4 EMP	CC	Illumina	6/19/14	6_19_14_S0_L001	sequencing by synthesis	16S rRNA	V4	2398	R6.3.bz	UBERON:oral cavity	UBERON:dental plaque	UBERON:gingival sulcus	N	6/19/14	C	TRUE	193	urban biome	human-associated habitat	organic material	human-oral	USA:CA	human	Homo sapiens	6	9606	Not applicable	6.3.14ML	6	1	32.5	-117.25	6.3.bz	B	SDSU	FALSE	A	6	10822	0	dental plaque	bz	human oral metagenome
6.3.Pa	CCGACATTGTAG	CCGGACTACHVGGGTWTCTAAT	clorox_perio	samples of material from the gingival crevice of patients with severe periodontitis	Illumina MiSeq	Illumina V4 EMP	CC	Illumina	6/19/14	6_19_14_S0_L001	sequencing by synthesis	16S rRNA	V4	2398	R6.3.pa	UBERON:oral cavity	UBERON:dental plaque	UBERON:gingival sulcus	Missing: Not provided	6/19/14	C	TRUE	193	urban biome	human-associated habitat	organic material	human-oral	USA:CA	human	Homo sapiens	6	9606	Not applicable	6.3.NA	6	Missing: Not provided	32.5	-117.25	6.3.pa	Missing: Not provided	SDSU	FALSE	D	Not applicable - suprgingival	10822	0	dental plaque	pa	human oral metagenome
7.1.Bx	CATGTAAGGCTC	CCGGACTACHVGGGTWTCTAAT	clorox_perio	samples of material from the gingival crevice of patients with severe periodontitis	Illumina MiSeq	Illumina V4 EMP	CC	Illumina	6/19/14	6_19_14_S0_L001	sequencing by synthesis	16S rRNA	V4	2398	R7.1.bx	UBERON:oral cavity	UBERON:dental plaque	UBERON:gingival sulcus	B	6/19/14	C	TRUE	193	urban biome	human-associated habitat	organic material	human-oral	USA:CA	human	Homo sapiens	7	9606	Not applicable	7.1.2ML	7	2	32.5	-117.25	7.1.bx	B	SDSU	FALSE	A	5	10822	0	dental plaque	bx	human oral metagenome
7.1.By	TGCAAGCTAAGT	CCGGACTACHVGGGTWTCTAAT	clorox_perio	samples of material from the gingival crevice of patients with severe periodontitis	Illumina MiSeq	Illumina V4 EMP	CC	Illumina	6/19/14	6_19_14_S0_L001	sequencing by synthesis	16S rRNA	V4	2398	R7.1.by	UBERON:oral cavity	UBERON:dental plaque	UBERON:gingival sulcus	B	6/19/14	C	TRUE	193	urban biome	human-associated habitat	organic material	human-oral	USA:CA	human	Homo sapiens	7	9606	Not applicable	7.1.14ML	7	2	32.5	-117.25	7.1.by	A	SDSU	FALSE	A	4	10822	0	dental plaque	by	human oral metagenome
7.1.Bz	GTGTGTGCCATA	CCGGACTACHVGGGTWTCTAAT	clorox_perio	samples of material from the gingival crevice of patients with severe periodontitis	Illumina MiSeq	Illumina V4 EMP	CC	Illumina	6/19/14	6_19_14_S0_L001	sequencing by synthesis	16S rRNA	V4	2398	R7.1.bz	UBERON:oral cavity	UBERON:dental plaque	UBERON:gingival sulcus	B	6/19/14	C	TRUE	193	urban biome	human-associated habitat	organic material	human-oral	USA:CA	human	Homo sapiens	7	9606	Not applicable	7.1.31DB	7	2	32.5	-117.25	7.1.bz	C	SDSU	FALSE	B	7	10822	0	dental plaque	bz	human oral metagenome
7.1.Pa	TGACAACCGAAT	CCGGACTACHVGGGTWTCTAAT	clorox_perio	samples of material from the gingival crevice of patients with severe periodontitis	Illumina MiSeq	Illumina V4 EMP	CC	Illumina	6/19/14	6_19_14_S0_L001	sequencing by synthesis	16S rRNA	V4	2398	R7.1.pa	UBERON:oral cavity	UBERON:dental plaque	UBERON:gingival sulcus	Missing: Not provided	6/19/14	C	TRUE	193	urban biome	human-associated habitat	organic material	human-oral	USA:CA	human	Homo sapiens	7	9606	Not applicable	7.1.NA	7	Missing: Not provided	32.5	-117.25	7.1.pa	Missing: Not provided	SDSU	FALSE	D	Not applicable - suprgingival	10822	0	dental plaque	pa	human oral metagenome
8.1.Bx	TAGGCTCGTGCT	CCGGACTACHVGGGTWTCTAAT	clorox_perio	samples of material from the gingival crevice of patients with severe periodontitis	Illumina MiSeq	Illumina V4 EMP	CC	Illumina	6/19/14	6_19_14_S0_L001	sequencing by synthesis	16S rRNA	V4	2398	R8.1.bx	UBERON:oral cavity	UBERON:dental plaque	UBERON:gingival sulcus	B	6/19/14	C	TRUE	193	urban biome	human-associated habitat	organic material	human-oral	USA:CA	human	Homo sapiens	8	9606	Not applicable	8.1.14DB	8	2	32.5	-117.25	8.1.bx	D	SDSU	FALSE	C	9	10822	0	dental plaque	bx	human oral metagenome
8.1.By	CTCCTTAAGGCG	CCGGACTACHVGGGTWTCTAAT	clorox_perio	samples of material from the gingival crevice of patients with severe periodontitis	Illumina MiSeq	Illumina V4 EMP	CC	Illumina	6/19/14	6_19_14_S0_L001	sequencing by synthesis	16S rRNA	V4	2398	R8.1.by	UBERON:oral cavity	UBERON:dental plaque	UBERON:gingival sulcus	B	6/19/14	C	TRUE	193	urban biome	human-associated habitat	organic material	human-oral	USA:CA	human	Homo sapiens	8	9606	Not applicable	8.1.27DL	8	2	32.5	-117.25	8.1.by	D	SDSU	FALSE	C	9	10822	0	dental plaque	by	human oral metagenome
8.1.Bz	TTGCCTGGGTCA	CCGGACTACHVGGGTWTCTAAT	clorox_perio	samples of material from the gingival crevice of patients with severe periodontitis	Illumina MiSeq	Illumina V4 EMP	CC	Illumina	6/19/14	6_19_14_S0_L001	sequencing by synthesis	16S rRNA	V4	2398	R8.1.bz	UBERON:oral cavity	UBERON:dental plaque	UBERON:gingival sulcus	B	6/19/14	C	TRUE	193	urban biome	human-associated habitat	organic material	human-oral	USA:CA	human	Homo sapiens	8	9606	Not applicable	8.1.4DB	8	2	32.5	-117.25	8.1.bz	D	SDSU	FALSE	C	9	10822	0	dental plaque	bz	human oral metagenome
8.1.Pa	CAATTCTGCTTC	CCGGACTACHVGGGTWTCTAAT	clorox_perio	samples of material from the gingival crevice of patients with severe periodontitis	Illumina MiSeq	Illumina V4 EMP	CC	Illumina	6/19/14	6_19_14_S0_L001	sequencing by synthesis	16S rRNA	V4	2398	R8.1.pa	UBERON:oral cavity	UBERON:dental plaque	UBERON:gingival sulcus	Missing: Not provided	6/19/14	C	TRUE	193	urban biome	human-associated habitat	organic material	human-oral	USA:CA	human	Homo sapiens	8	9606	Not applicable	8.1.NA	8	Missing: Not provided	32.5	-117.25	8.1.pa	Missing: Not provided	SDSU	FALSE	D	Not applicable - suprgingival	10822	0	dental plaque	pa	human oral metagenome
8.2.By	ACTGGCAAACCT	CCGGACTACHVGGGTWTCTAAT	clorox_perio	samples of material from the gingival crevice of patients with severe periodontitis	Illumina MiSeq	Illumina V4 EMP	CC	Illumina	6/19/14	6_19_14_S0_L001	sequencing by synthesis	16S rRNA	V4	2398	R8.2.by	UBERON:oral cavity	UBERON:dental plaque	UBERON:gingival sulcus	N	6/19/14	C	TRUE	193	urban biome	human-associated habitat	organic material	human-oral	USA:CA	human	Homo sapiens	8	9606	Not applicable	8.2.27DL	8	1	32.5	-117.25	8.2.by	A	SDSU	FALSE	A	3	10822	0	dental plaque	by	human oral metagenome
8.3.Bx	AATCAGAGCTTG	CCGGACTACHVGGGTWTCTAAT	clorox_perio	samples of material from the gingival crevice of patients with severe periodontitis	Illumina MiSeq	Illumina V4 EMP	CC	Illumina	6/19/14	6_19_14_S0_L001	sequencing by synthesis	16S rRNA	V4	2398	R8.3.bx	UBERON:oral cavity	UBERON:dental plaque	UBERON:gingival sulcus	B	6/19/14	C	TRUE	193	urban biome	human-associated habitat	organic material	human-oral	USA:CA	human	Homo sapiens	8	9606	Not applicable	8.3.11DB	8	2	32.5	-117.25	8.3.bx	B	SDSU	FALSE	C	6	10822	1	dental plaque	bx	human oral metagenome
8.3.By	CAATGTAGACAC	CCGGACTACHVGGGTWTCTAAT	clorox_perio	samples of material from the gingival crevice of patients with severe periodontitis	Illumina MiSeq	Illumina V4 EMP	CC	Illumina	6/19/14	6_19_14_S0_L001	sequencing by synthesis	16S rRNA	V4	2398	R8.3.by	UBERON:oral cavity	UBERON:dental plaque	UBERON:gingival sulcus	B	6/19/14	C	TRUE	193	urban biome	human-associated habitat	organic material	human-oral	USA:CA	human	Homo sapiens	8	9606	Not applicable	8.3.15ML	8	2	32.5	-117.25	8.3.by	A	SDSU	FALSE	A	3	10822	1	dental plaque	by	human oral metagenome
8.3.Bz	TGGCGATACGTT	CCGGACTACHVGGGTWTCTAAT	clorox_perio	samples of material from the gingival crevice of patients with severe periodontitis	Illumina MiSeq	Illumina V4 EMP	CC	Illumina	6/19/14	6_19_14_S0_L001	sequencing by synthesis	16S rRNA	V4	2398	R8.3.bz	UBERON:oral cavity	UBERON:dental plaque	UBERON:gingival sulcus	B	6/19/14	C	TRUE	193	urban biome	human-associated habitat	organic material	human-oral	USA:CA	human	Homo sapiens	8	9606	Not applicable	8.3.2ML	8	2	32.5	-117.25	8.3.bz	A	SDSU	FALSE	C	3	10822	1	dental plaque	bz	human oral metagenome
8.3.Pa	GCCTTACGATAG	CCGGACTACHVGGGTWTCTAAT	clorox_perio	samples of material from the gingival crevice of patients with severe periodontitis	Illumina MiSeq	Illumina V4 EMP	CC	Illumina	6/19/14	6_19_14_S0_L001	sequencing by synthesis	16S rRNA	V4	2398	R8.3.pa	UBERON:oral cavity	UBERON:dental plaque	UBERON:gingival sulcus	Missing: Not provided	6/19/14	C	TRUE	193	urban biome	human-associated habitat	organic material	human-oral	USA:CA	human	Homo sapiens	8	9606	Not applicable	8.3.NA	8	Missing: Not provided	32.5	-117.25	8.3.pa	Missing: Not provided	SDSU	FALSE	D	Not applicable - suprgingival	10822	1	dental plaque	pa	human oral metagenome
9.1.Bz	TACCTGTGTCTT	CCGGACTACHVGGGTWTCTAAT	clorox_perio	samples of material from the gingival crevice of patients with severe periodontitis	Illumina MiSeq	Illumina V4 EMP	CC	Illumina	6/19/14	6_19_14_S0_L001	sequencing by synthesis	16S rRNA	V4	2398	R9.1.bz	UBERON:oral cavity	UBERON:dental plaque	UBERON:gingival sulcus	B	6/19/14	A	TRUE	193	urban biome	human-associated habitat	organic material	human-oral	USA:CA	human	Homo sapiens	9	9606	n	9.1.19ML	9	2	32.5	-117.25	9.1.bz	A	SDSU	FALSE	A	4	10822	0	dental plaque	bz	human oral metagenome
9.1.Pa	AACGAGGCAACG	CCGGACTACHVGGGTWTCTAAT	clorox_perio	samples of material from the gingival crevice of patients with severe periodontitis	Illumina MiSeq	Illumina V4 EMP	CC	Illumina	6/19/14	6_19_14_S0_L001	sequencing by synthesis	16S rRNA	V4	2398	R9.1.pa	UBERON:oral cavity	UBERON:dental plaque	UBERON:gingival sulcus	Missing: Not provided	6/19/14	A	TRUE	193	urban biome	human-associated habitat	organic material	human-oral	USA:CA	human	Homo sapiens	9	9606	Not applicable	9.1.NA	9	Missing: Not provided	32.5	-117.25	9.1.pa	Missing: Not provided	SDSU	FALSE	D	Not applicable - suprgingival	10822	0	dental plaque	pa	human oral metagenome
9.2.Bx	GAAGACAGCGAC	CCGGACTACHVGGGTWTCTAAT	clorox_perio	samples of material from the gingival crevice of patients with severe periodontitis	Illumina MiSeq	Illumina V4 EMP	CC	Illumina	6/19/14	6_19_14_S0_L001	sequencing by synthesis	16S rRNA	V4	2398	R9.2.bx	UBERON:oral cavity	UBERON:dental plaque	UBERON:gingival sulcus	B	6/19/14	A	TRUE	193	urban biome	human-associated habitat	organic material	human-oral	USA:CA	human	Homo sapiens	9	9606	n	9.2.19DB	9	2	32.5	-117.25	9.2.bx	B	SDSU	FALSE	A	5	10822	0	dental plaque	bx	human oral metagenome
9.2.By	ACACCTGCGATC	CCGGACTACHVGGGTWTCTAAT	clorox_perio	samples of material from the gingival crevice of patients with severe periodontitis	Illumina MiSeq	Illumina V4 EMP	CC	Illumina	6/19/14	6_19_14_S0_L001	sequencing by synthesis	16S rRNA	V4	2398	R9.2.by	UBERON:oral cavity	UBERON:dental plaque	UBERON:gingival sulcus	B	6/19/14	A	TRUE	193	urban biome	human-associated habitat	organic material	human-oral	USA:CA	human	Homo sapiens	9	9606	Not applicable	9.2.24DB	9	2	32.5	-117.25	9.2.by	B	SDSU	FALSE	A	6	10822	0	dental plaque	by	human oral metagenome
9.2.Bz	GGCGTTGCATTC	CCGGACTACHVGGGTWTCTAAT	clorox_perio	samples of material from the gingival crevice of patients with severe periodontitis	Illumina MiSeq	Illumina V4 EMP	CC	Illumina	6/19/14	6_19_14_S0_L001	sequencing by synthesis	16S rRNA	V4	2398	R9.2.bz	UBERON:oral cavity	UBERON:dental plaque	UBERON:gingival sulcus	B	6/19/14	A	TRUE	193	urban biome	human-associated habitat	organic material	human-oral	USA:CA	human	Homo sapiens	9	9606	Not applicable	9.2.22MB	9	2	32.5	-117.25	9.2.bz	B	SDSU	FALSE	A	5	10822	0	dental plaque	bz	human oral metagenome
9.2.Pa	ACTAGCGTTCAG	CCGGACTACHVGGGTWTCTAAT	clorox_perio	samples of material from the gingival crevice of patients with severe periodontitis	Illumina MiSeq	Illumina V4 EMP	CC	Illumina	6/19/14	6_19_14_S0_L001	sequencing by synthesis	16S rRNA	V4	2398	R9.2.pa	UBERON:oral cavity	UBERON:dental plaque	UBERON:gingival sulcus	Missing: Not provided	6/19/14	A	TRUE	193	urban biome	human-associated habitat	organic material	human-oral	USA:CA	human	Homo sapiens	9	9606	Not applicable	9.2.NA	9	Missing: Not provided	32.5	-117.25	9.2.pa	Missing: Not provided	SDSU	FALSE	D	Not applicable - suprgingival	10822	0	dental plaque	pa	human oral metagenome
[truncated: 10 more columns]
