# Supplementary material for: Compositional Data Analysis of Periodontal Disease Microbial Communities
Source: Front Microbiol. 2021 May 17;12:617949. doi: 10.3389/fmicb.2021.617949 (PMC8165185; doi:10.3389/fmicb.2021.617949)
Supplement: Supplementary file 2 [file Data_Sheet_1.ZIP › NetworkAnalysisRmdAndFiles/all76narch_map.txt.csv]

SampleID	BarcodeSequence	LinkerPrimerSequence	Source	PocketClass	PerioTreatment	AvgPocketDepth	PocketCategory	OverallResponse	SpecificResponse	Sex	Age	SysBP	DiasBP	Pulse	Waist	Hip	Weight	Height	BMI	CHOL	HDL	LDL	Tri	DentistStatus	Avg_pd	CAL	PDGroup	PocketReClass	PDsum	Deep3	SNP1	ACh1	SNP5	ACh5	SNP10	ACh10	Description
001A	CTGTTCGTAGAG	CATGCTGCCTCCCGTAGGAGT	NARCH	Severe Disease	Pre	2.7	2	Same	Improved	Female	33	112	78	64	106	115	86.6361	1.6510	31.78372156	216	59	141	82	Mild Moderate PD	2.7	2.8	5	Moderate Disease	141	34	3721	6304	19798	23095	36331	30621	NARCH_sample_001A
001B	CTTAGCACATCA	CATGCTGCCTCCCGTAGGAGT	NARCH	Moderate Disease	Post	2.7	2	Same	Improved	NA	NA	NA	NA	NA	NA	NA	NA	NA	NA	205	63	125	84	Mild Moderate PD	2.7	2.7	4	Moderate Disease	52	13	7330	2629	40982	10137	83242	15122	NARCH_sample_001B
006A	CTTGATGCGTAT	CATGCTGCCTCCCGTAGGAGT	NARCH	Moderate Disease	Pre	2.5	2	Improved	Improved	Female	25	114	76	74	91	106	69.3996	1.6256	26.26210819	167	48	105	70	Mild Moderate PD	2.5	2.5	4	Moderate Disease	16	4	3955	4337	30677	12310	63300	18899	NARCH_sample_006A
006B	CTTGTGTCGATA	CATGCTGCCTCCCGTAGGAGT	NARCH	Moderate Disease	Post	2.4	2	Improved	Improved	NA	NA	NA	NA	NA	NA	NA	NA	NA	NA	212	64	116	162	Gingivitis	2.4	2.4	4	Moderate Disease	12	3	3360	8651	27215	28173	71381	42258	NARCH_sample_006B
007A	GACGAGTCAGTC	CATGCTGCCTCCCGTAGGAGT	NARCH	Normal	Pre	2.4	2	Same	Same	Female	29	109	73	81	66	87	47.1736	1.6002	18.42258157	218	63	123	160	Gingivitis	2.4	2.4	3	Normal Disease	0	0	10454	15014	57777	72016	108300	121811	NARCH_sample_007A
007B	CTTAGCACATCA	CATGCTGCCTCCCGTAGGAGT	NARCH	Normal	Post	2.4	2	Same	Same	NA	NA	NA	NA	NA	NA	NA	NA	NA	NA	176	51	92	165	Gingivitis	2.4	2.4	3	Normal Disease	0	0	8701	6880	47968	24406	101226	38113	NARCH_sample_007B
008A	GAACATGATGAG	CATGCTGCCTCCCGTAGGAGT	NARCH	Moderate Disease	Pre	2.6	2	Improved	Improved	Female	32	120	79	85	117	133	101.605	1.6800	35.99950397	232	62	103	336	Gingivitis	2.6	2.6	4	Moderate Disease	124	31	2283	2159	13148	13405	28737	27966	NARCH_sample_008A
008B	GAAGAGTGATCA	CATGCTGCCTCCCGTAGGAGT	NARCH	Moderate Disease	Post	2.5	2	Improved	Improved	NA	NA	NA	NA	NA	NA	NA	NA	NA	NA	233	65	118	250	Gingivitis	2.5	2.5	4	Moderate Disease	20	5	3906	9689	21762	45815	48503	94620	NARCH_sample_008B
009A	GAAGCTACTGTC	CATGCTGCCTCCCGTAGGAGT	NARCH	Severe Disease	Pre	2.9	2	Improved	Improved	Female	36	121	75	80	111	128	110.40438	1.6764	39.28538367	198	39	131	141	Mild Moderate PD	2.9	2.9	6	Severe Disease	136	33	5919	12745	30241	56201	49511	96876	NARCH_sample_009A
009B	GAATGATGAGTG	CATGCTGCCTCCCGTAGGAGT	NARCH	Severe Disease	Post	2.5	2	Improved	Improved	NA	NA	NA	NA	NA	NA	NA	NA	NA	NA	205	45	139	107	Mild Moderate PD	2.5	2.5	5	Moderate Disease	18	4	5788	8295	31346	38641	64919	72659	NARCH_sample_009B
011A	GACAGGAGATAG	CATGCTGCCTCCCGTAGGAGT	NARCH	Moderate Disease	Healthy	2.2	2	Healthy	Healthy	Female	26	122	80	55	87.5	99	71.6676	1.6637	25.89243102	154	66	56	162	No disease	2.2	2.2	4	Moderate Disease	12	3	7742	16530	44893	74270	78737	125330	NARCH_sample_011A
012A	GACAGCGTTGAC	CATGCTGCCTCCCGTAGGAGT	NARCH	Normal	Pre	1.6	1	Worsened	Worsened	Male	22	144	93	64	107	113	106.141	1.8034	32.6361593	126	49	58	96	Gingivitis	1.6	1.6	3	Normal Disease	0	0	11772	36962	55687	167305	106266	295470	NARCH_sample_012A
012B	CTGTTCGTAGAG	CATGCTGCCTCCCGTAGGAGT	NARCH	Moderate Disease	Post	2.5	2	Worsened	Worsened	NA	NA	NA	NA	NA	NA	NA	NA	NA	NA	132	52	67	66	Gingivitis	2.5	2.5	4	Moderate Disease	20	5	4730	6044	29084	40404	62223	89328	NARCH_sample_012B
013A	GAACATGATGAG	CATGCTGCCTCCCGTAGGAGT	NARCH	Severe Disease	Pre	2.4	2	Worsened	Mixed	Male	40	120	79	74	90.5	105.5	79.8323	1.6764	28.40686696	243	48	130	323	Mild Moderate PD	2.4	2.4	5	Moderate Disease	45	11	4907	7666	26452	30916	54333	49725	NARCH_sample_013A
013B	GAACTGTATCTC	CATGCTGCCTCCCGTAGGAGT	NARCH	Moderate Disease	Post	2.6	2	Worsened	Mixed	NA	NA	NA	NA	NA	NA	NA	NA	NA	NA	244	46	131	334	Mild Moderate PD	2.6	2.6	4	Moderate Disease	60	15	8659	11385	44973	38660	82961	57605	NARCH_sample_013B
015A	GAAGAGTGATCA	CATGCTGCCTCCCGTAGGAGT	NARCH	Moderate Disease	Pre	2.6	2	Improved	Mixed	Female	21	133	86	62	76.2	101.6	66.2245	1.7717	21.09904658	127	56	62	47	Gingivitis	2.6	2.6	4	Moderate Disease	20	5	4976	17296	20396	87844	34906	160968	NARCH_sample_015A
015B	GAAGCTACTGTC	CATGCTGCCTCCCGTAGGAGT	NARCH	Normal	Post	2.1	2	Improved	Improved	NA	NA	NA	NA	NA	NA	NA	NA	NA	NA	143	63	71	47	Gingivitis	2.4	2.4	3	Normal Disease	0	0	8497	14514	37431	75805	54909	146961	NARCH_sample_015B
016A	GAAGTCTCGCAT	CATGCTGCCTCCCGTAGGAGT	NARCH	Moderate Disease	Pre	2.7	2	Same	Same	Male	25	126	84	70	78.5	94.5	66.6781	1.6002	26.0396225	160	41	94	123	Gingivitis	2.7	2.7	4	Moderate Disease	124	31	1218	3699	10094	14080	24266	21769	NARCH_sample_016A
016B	GAATGATGAGTG	CATGCTGCCTCCCGTAGGAGT	NARCH	Moderate Disease	Post	2.7	2	Same	Same	NA	NA	NA	NA	NA	NA	NA	NA	NA	NA	119	32	70	84	Gingivitis	2.7	2.7	4	Moderate Disease	128	32	9920	297	54695	1995	110555	3977	NARCH_sample_016B
019A	CTTGATGCGTAT	CATGCTGCCTCCCGTAGGAGT	NARCH	Moderate Disease	Pre	2.7	2	Improved	Improved	Female	32	102	74	59	86	101	69.8532	1.6510	25.626669	151	66	71	68	Gingivitis	2.7	2.7	4	Moderate Disease	112	28	8639	11614	51421	58332	107513	119927	NARCH_sample_019A
019B	CTTGTGTCGATA	CATGCTGCCTCCCGTAGGAGT	NARCH	Moderate Disease	Post	2.6	2	Improved	Improved	NA	NA	NA	NA	NA	NA	NA	NA	NA	NA	140	62	68	52	Gingivitis	2.6	2.6	4	Moderate Disease	96	24	9239	8786	51787	44357	109759	85776	NARCH_sample_019B
020A	GACACTCGAATC	CATGCTGCCTCCCGTAGGAGT	NARCH	Moderate Disease	Pre	2.5	2	Improved	Improved	Female	28	139	95	85	104.5	106.5	77.927169	1.6383	29.03367671	165	50	93	108	Gingivitis	2.5	2.5	4	Moderate Disease	36	9	7823	8714	42306	35589	81971	56012	NARCH_sample_020A
020B	GACAGCGTTGAC	CATGCTGCCTCCCGTAGGAGT	NARCH	Normal	Post	2.4	2	Improved	Improved	NA	NA	NA	NA	NA	NA	NA	NA	NA	NA	177	45	91	203	Gingivitis	2.4	2.4	3	Normal Disease	0	0	7698	8201	42460	46969	85803	100124	NARCH_sample_020B
022A	GACAGGAGATAG	CATGCTGCCTCCCGTAGGAGT	NARCH	Moderate Disease	Pre	2.5	2	Improved	Improved	Female	27	104	67	66	82	103.5	75.2963	1.7018	25.9989972	253	73	162	89	Gingivitis	2.5	2.5	4	Moderate Disease	52	13	2470	16072	10672	61551	15699	91940	NARCH_sample_022A
022B	GACAGTTACTGC	CATGCTGCCTCCCGTAGGAGT	NARCH	Moderate Disease	Post	2.4	2	Improved	Improved	NA	NA	NA	NA	NA	NA	NA	NA	NA	NA	197	61	120	81	Gingivitis	2.4	2.4	4	Moderate Disease	24	6	6844	10381	35696	61708	74937	128668	NARCH_sample_022B
023A	CTGTTCGTAGAG	CATGCTGCCTCCCGTAGGAGT	NARCH	Severe Disease	Pre	3.2	3	Same	Improved	Female	33	120	86	72	114.5	128	100.698	1.6510	36.94253542	159	50	89	98	Severe PD	3.2	3.2	9	Severe Disease	222	43	12426	6887	63286	35318	124244	66402	NARCH_sample_023A
023B	CTTAGCACATCA	CATGCTGCCTCCCGTAGGAGT	NARCH	Severe Disease	Post	3.2	3	Same	Improved	NA	NA	NA	NA	NA	NA	NA	NA	NA	NA	171	63	92	79	Severe PD	3.2	3.2	9	Severe Disease	181	39	2920	11008	13922	28891	17929	43087	NARCH_sample_023B
024A	GACGATATCGCG	CATGCTGCCTCCCGTAGGAGT	NARCH	Severe Disease	Pre	3	3	Improved	Improved	Male	35	134	93	72	99	107	90.2649	1.8288	26.98898048	246	59	127	298	Mild Moderate PD	3.0	3.1	5	Moderate Disease	195	46	2386	602	14007	5088	24405	8414	NARCH_sample_024A
024B	GAACTGTATCTC	CATGCTGCCTCCCGTAGGAGT	NARCH	Moderate Disease	Post	2.7	2	Improved	Improved	NA	NA	NA	NA	NA	NA	NA	NA	NA	NA	233	57	134	208	Mild Moderate PD	2.7	2.7	5	Moderate Disease	129	32	3807	5711	22634	19420	40209	31058	NARCH_sample_024B
025A	GAAGAGTGATCA	CATGCTGCCTCCCGTAGGAGT	NARCH	Moderate Disease	Pre	2.5	2	Worsened	Worsened	Female	37	141	98	76	96	111	74.8427	1.5367	31.69357749	177	45	109	114	Gingivitis	2.0	2.1	4	Moderate Disease	24	6	4407	2774	24019	11516	49761	17343	NARCH_sample_025A
025B	GAAGCTACTGTC	CATGCTGCCTCCCGTAGGAGT	NARCH	Moderate Disease	Post	2.9	2	Worsened	Worsened	NA	NA	NA	NA	NA	NA	NA	NA	NA	NA	174	57	103	7	Gingivitis	2.5	2.5	4	Moderate Disease	40	10	3750	13228	21012	49270	42657	76153	NARCH_sample_025B
029A	GACACTCGAATC	CATGCTGCCTCCCGTAGGAGT	NARCH	Moderate Disease	Healthy	2.5	2	Healthy	Healthy	Female	21	120	71	61	97	100	77.1107	1.7272	25.84814534	134	53	48	165	No disease	2.5	2.5	4	Moderate Disease	28	7	37126	7201	212711	39317	335661	77415	NARCH_sample_029A
032A	GAAGTCTCGCAT	CATGCTGCCTCCCGTAGGAGT	NARCH	Normal	Pre	1.6	1	Worsened	Worsened	Female	30	115	74	74	102	110	81.6466	1.6383	30.41944189	138	38	92	42	Gingivitis	1.8	1.8	3	Normal Disease	0	0	19625	13071	112490	78182	244088	153349	NARCH_sample_032A
032B	GAATGATGAGTG	CATGCTGCCTCCCGTAGGAGT	NARCH	Moderate Disease	Post	2	2	Worsened	Worsened	NA	NA	NA	NA	NA	NA	NA	NA	NA	NA	153	41	100	58	Gingivitis	2.3	2.3	4	Moderate Disease	12	3	4666	12227	25330	67664	48530	114686	NARCH_sample_032B
033A	GACGCAGTAGCT	CATGCTGCCTCCCGTAGGAGT	NARCH	Normal	Pre	1.3	1	Worsened	Worsened	Female	23	118	71	70	94.5	100	63.0493	1.5800	25.25608877	154	38	99	87	Gingivitis	1.5	1.5	3	Normal Disease	0	0	9148	17010	46832	87170	84724	169824	NARCH_sample_033A
033B	GAAGCTACTGTC	CATGCTGCCTCCCGTAGGAGT	NARCH	Severe Disease	Post	2.7	2	Worsened	Worsened	NA	NA	NA	NA	NA	NA	NA	NA	NA	NA	162	41	103	88	Gingivitis	2.9	2.9	5	Moderate Disease	130	32	4081	16007	23560	83810	46716	161066	NARCH_sample_033B
034A	GACAGCGTTGAC	CATGCTGCCTCCCGTAGGAGT	NARCH	Normal	Healthy	2.1	2	Healthy	Healthy	Female	29	100	61	77	77	92	51.2559	1.5000	22.7804	206	60	122	120	No disease	2.2	2.2	3	Normal Disease	0	0	3096	5611	21490	27419	34970	50805	NARCH_sample_034A
035A	GAACATGATGAG	CATGCTGCCTCCCGTAGGAGT	NARCH	Moderate Disease	Pre	3	3	Improved	Improved	Female	31	127	89	75	135	146	121.109	1.6750	43.16649588	219	67	131	105	Mild Moderate PD	3.0	3	5	Moderate Disease	123	30	4605	13156	22677	75553	38009	134044	NARCH_sample_035A
035B	GAACTGTATCTC	CATGCTGCCTCCCGTAGGAGT	NARCH	Moderate Disease	Post	2.5	2	Improved	Improved	NA	NA	NA	NA	NA	NA	NA	NA	NA	NA	197	61	113	117	Mild Moderate PD	2.5	2.6	4	Moderate Disease	44	11	4891	8392	29915	32368	57546	56339	NARCH_sample_035B
038A	GAACATGATGAG	CATGCTGCCTCCCGTAGGAGT	NARCH	Moderate Disease	Pre	2.5	2	Worsened	Mixed	Male	30	126	85	72	112	121	106.141	1.8300	31.69428768	266	40	165	303	Mild Moderate PD	2.5	2.5	5	Moderate Disease	37	9	3166	8665	17074	37037	30475	66959	NARCH_sample_038A
038B	GAACTGTATCTC	CATGCTGCCTCCCGTAGGAGT	NARCH	Severe Disease	Post	3	3	Worsened	Mixed	NA	NA	NA	NA	NA	NA	NA	NA	NA	NA	250	38	Not calculated`	445	Mild Moderate PD	3.0	3	6	Severe Disease	121	28	2309	11037	15521	38748	33013	56760	NARCH_sample_038B
039A	GAAGAGTGATCA	CATGCTGCCTCCCGTAGGAGT	NARCH	Moderate Disease	Pre	3.1	3	Worsened	Worsened	Female	25	132	93	86	113	126	93.8936	1.6750	33.46619737	247	45	176	132	Gingivitis	3.1	3.1	5	Moderate Disease	202	48	10111	7105	57692	37080	122317	58415	NARCH_sample_039A
039B	GAAGCTACTGTC	CATGCTGCCTCCCGTAGGAGT	NARCH	Severe Disease	Post	3.2	3	Worsened	Worsened	NA	NA	NA	NA	NA	NA	NA	NA	NA	NA	172	26	76	350	Gingivitis	3.2	3.2	6	Severe Disease	253	60	4176	8715	23775	32899	44372	52431	NARCH_sample_039B
040A	GACGCTAGTTCA	CATGCTGCCTCCCGTAGGAGT	NARCH	Severe Disease	Pre	2.7	2	Improved	Improved	Female	35	141	93	73	99.5	107.5	78.4715	1.6250	29.71701775	151	42	83	132	Gingivitis	2.7	2.7	6	Severe Disease	135	33	3246	9575	21919	55741	48403	111220	NARCH_sample_040A
040B	GACATCGGCTAT	CATGCTGCCTCCCGTAGGAGT	NARCH	Moderate Disease	Post	2.6	2	Improved	Improved	NA	NA	NA	NA	NA	NA	NA	NA	NA	NA	156	39	84	163	Gingivitis	2.7	2.7	5	Moderate Disease	117	29	3660	8654	19299	49818	31077	99648	NARCH_sample_040B
043A	GACCGAGCTATG	CATGCTGCCTCCCGTAGGAGT	NARCH	Moderate Disease	Pre	2.5	2	Same	Improved	Male	34	130	87	78	120	125	133.356	1.8400	39.38917769	155	32	85	192	Gingivitis	2.5	2.5	5	Moderate Disease	33	8	5589	9794	32526	57399	67715	123101	NARCH_sample_043A
043B	GACAGTTACTGC	CATGCTGCCTCCCGTAGGAGT	NARCH	Moderate Disease	Post	2.5	2	Same	Improved	NA	NA	NA	NA	NA	NA	NA	NA	NA	NA	168	29	87	261	Gingivitis	2.5	2.5	5	Moderate Disease	41	10	2813	1162	16839	4228	35541	6914	NARCH_sample_043B
045A	GACGTTGCACAG	CATGCTGCCTCCCGTAGGAGT	NARCH	Severe Disease	Pre	2.9	2	Same	Worsened	Male	33	122	73	66	102	104	91.6257	1.8300	27.35993908	149	64	64	107	Mild Moderate PD	2.9	2.9	5	Moderate Disease	70	17	11546	16652	56162	88850	107663	174999	NARCH_sample_045A
045B	GAATGATGAGTG	CATGCTGCCTCCCGTAGGAGT	NARCH	Moderate Disease	Post	2.9	2	Same	Worsened	NA	NA	NA	NA	NA	NA	NA	NA	NA	NA	159	52	46	307	Mild Moderate PD	2.9	2.9	5	Moderate Disease	130	32	7079	3687	32126	22475	55182	42683	NARCH_sample_045B
049A	CTGTTCGTAGAG	CATGCTGCCTCCCGTAGGAGT	NARCH	Severe Disease	Pre	3.8	3	Improved	Improved	Male	23	147	95	69	117	113	100.244	1.6900	35.09821085	239	44	153	212	Mild Moderate PD	3.8	3.8	6	Severe Disease	468	110	551	6591	3760	35573	6630	59226	NARCH_sample_049A
049B	CTTAGCACATCA	CATGCTGCCTCCCGTAGGAGT	NARCH	Severe Disease	Post	3.4	3	Improved	Improved	NA	NA	NA	NA	NA	NA	NA	NA	NA	NA	248	49	157	210	Mild Moderate PD	3.4	3.4	6	Severe Disease	291	71	1790	622	11759	3376	23600	6181	NARCH_sample_049B
051A	GACACTCGAATC	CATGCTGCCTCCCGTAGGAGT	NARCH	Moderate Disease	Pre	2.3	2	Worsened	Worsened	Female	35	127	85	93	131	143	78.0179	1.6900	27.31623543	168	42	93	166	Gingivitis	2.3	2.3	4	Moderate Disease	16	4	8340	3934	46993	12606	97109	21062	NARCH_sample_051A
051B	GACAGCGTTGAC	CATGCTGCCTCCCGTAGGAGT	NARCH	Moderate Disease	Post	2.4	2	Worsened	Worsened	NA	NA	NA	NA	NA	NA	NA	NA	NA	NA	155	36	82	184	Gingivitis	2.4	2.4	4	Moderate Disease	36	9	4185	3913	22471	17703	46320	28996	NARCH_sample_051B
052A	GAAGTCTCGCAT	CATGCTGCCTCCCGTAGGAGT	NARCH	Normal	Pre	1.6	1	Worsened	Worsened	Female	40	118	76	69	117	131	73.0284	1.6700	26.18537775	194	37	130	136	Gingivitis	1.6	1.6	3	Normal Disease	0	0	3983	23326	24397	117634	46410	193283	NARCH_sample_052A
052B	GAATGATGAGTG	CATGCTGCCTCCCGTAGGAGT	NARCH	Moderate Disease	Post	2.3	2	Worsened	Worsened	NA	NA	NA	NA	NA	NA	NA	NA	NA	NA	192	43	125	119	Gingivitis	2.3	2.3	4	Moderate Disease	24	6	2139	8061	12551	32143	25219	48078	NARCH_sample_052B
055A	CTTGATGCGTAT	CATGCTGCCTCCCGTAGGAGT	NARCH	Severe Disease	Pre	2.7	2	Worsened	Worsened	Female	37	110	69	74	94	107	80.2858	1.7100	27.45658493	126	37	64	123	Mild Moderate PD	2.7	2.7	6	Severe Disease	105	25	2951	9271	16665	41150	24914	70839	NARCH_sample_055A
055B	CTTGTGTCGATA	CATGCTGCCTCCCGTAGGAGT	NARCH	Severe Disease	Post	3	3	Worsened	Worsened	NA	NA	NA	NA	NA	NA	NA	NA	NA	NA	132	44	69	93	Mild Moderate PD	3.0	3	6	Severe Disease	201	44	1874	3658	12825	21720	26690	43272	NARCH_sample_055B
056A	CTGTTCGTAGAG	CATGCTGCCTCCCGTAGGAGT	NARCH	Severe Disease	Pre	2.8	2	Worsened	Same	Male	23	120	78	64	120	120	122.47	1.7900	38.22290191	219	42	108	345	Mild Moderate PD	2.8	2.8	5	Moderate Disease	163	38	9194	9774	54480	55210	110026	96577	NARCH_sample_056A
056B	CTTAGCACATCA	CATGCTGCCTCCCGTAGGAGT	NARCH	Moderate Disease	Post	3.1	3	Worsened	Same	NA	NA	NA	NA	NA	NA	NA	NA	NA	NA	207	43	121	216	Mild Moderate PD	3.1	3.1	5	Moderate Disease	236	57	6317	22955	40754	79133	87799	104175	NARCH_sample_056B
057A	GACAGGAGATAG	CATGCTGCCTCCCGTAGGAGT	NARCH	Severe Disease	Pre	1.9	1	Worsened	Worsened	Male	21	134	86	63	128	123	134.717	1.8250	40.44796397	161	22	101	191	Mild Moderate PD	2.1	2.1	6	Severe Disease	34	8	2983	1143	19091	16557	37878	31426	NARCH_sample_057A
057B	GACAGTTACTGC	CATGCTGCCTCCCGTAGGAGT	NARCH	Moderate Disease	Post	3.4	3	Worsened	Worsened	NA	NA	NA	NA	NA	NA	NA	NA	NA	NA	144	22	96	128	Mild Moderate PD	3.4	3.4	5	Moderate Disease	293	73	5755	7568	30783	32484	63083	52638	NARCH_sample_057B
058A	GAAGAGTGATCA	CATGCTGCCTCCCGTAGGAGT	NARCH	Normal	Pre	2.6	2	Worsened	Worsened	Female	31	120	84	78	111	128	97.976	1.6100	37.79792446	169	43	90	182	Gingivitis	1.6	1.6	3	Normal Disease	0	0	3259	4907	25233	18757	61414	28089	NARCH_sample_058A
058B	GAAGCTACTGTC	CATGCTGCCTCCCGTAGGAGT	NARCH	Moderate Disease	Post	2.8	2	Worsened	Worsened	NA	NA	NA	NA	NA	NA	NA	NA	NA	NA	157	45	87	126	Gingivitis	2.6	2.6	4	Moderate Disease	80	20	3524	11172	18622	50842	27746	85915	NARCH_sample_058B
060A	GACACTCGAATC	CATGCTGCCTCCCGTAGGAGT	NARCH	Moderate Disease	Pre	2.5	2	Worsened	Worsened	Male	31	120	77	51	86	105	78.9251	1.7200	26.67830584	168	32	113	115	Gingivitis	2.5	2.5	4	Moderate Disease	36	9	6345	7257	39627	22936	84646	33810	NARCH_sample_060A
060B	GACAGCGTTGAC	CATGCTGCCTCCCGTAGGAGT	NARCH	Moderate Disease	Post	2.8	2	Worsened	Worsened	NA	NA	NA	NA	NA	NA	NA	NA	NA	NA	152	41	86	125	Gingivitis	2.8	2.8	5	Moderate Disease	121	30	3858	7163	28150	32689	61370	61489	NARCH_sample_060B
061A	CTTGATGCGTAT	CATGCTGCCTCCCGTAGGAGT	NARCH	Moderate Disease	Pre	2.7	2	Improved	Worsened	Female	27	109	63	67	102	112	90.7185	1.6750	32.33450657	279	82	151	228	Gingivitis	2.7	2.7	4	Moderate Disease	36	9	3508	3764	19822	12357	41314	18519	NARCH_sample_061A
061B	CTTGTGTCGATA	CATGCTGCCTCCCGTAGGAGT	NARCH	Moderate Disease	Post	2.5	2	Improved	Worsened	NA	NA	NA	NA	NA	NA	NA	NA	NA	NA	216	65	111	201	Gingivitis	2.5	2.5	4	Moderate Disease	44	11	1440	1517	7681	5762	14276	9462	NARCH_sample_061B
062A	GAACATGATGAG	CATGCTGCCTCCCGTAGGAGT	NARCH	Moderate Disease	Pre	2.3	2	Worsened	Worsened	Female	32	109	70	76	104	109	78.4715	1.6200	29.90073922	165	41	95	144	Gingivitis	2.3	2.3	4	Moderate Disease	40	10	7668	2540	39332	10025	75536	18949	NARCH_sample_062A
062B	GAACTGTATCTC	CATGCTGCCTCCCGTAGGAGT	NARCH	Moderate Disease	Post	2.4	2	Worsened	Worsened	NA	NA	NA	NA	NA	NA	NA	NA	NA	NA	130	32	74	120	Gingivitis	2.4	2.4	5	Moderate Disease	33	8	2461	3435	16557	17283	35490	35223	NARCH_sample_062B
063A	CTTGATGCGTAT	CATGCTGCCTCCCGTAGGAGT	NARCH	Severe Disease	Pre	2.5	2	Worsened	Worsened	Female	30	99	76	64	83	93	54.8847	1.5800	21.98553918	NA	77	59	50	Mild Moderate PD	2.5	2.5	5	Moderate Disease	70	17	3092	8681	17431	42285	34986	73477	NARCH_sample_063A
063B	GACCACTACGAT	CATGCTGCCTCCCGTAGGAGT	NARCH	Moderate Disease	Post	2.7	2	Worsened	Worsened	NA	NA	NA	NA	NA	NA	NA	NA	NA	NA	151	57	86	41	Mild Moderate PD	2.7	2.7	4	Moderate Disease	104	26	6099	2300	32414	13496	66504	26559	NARCH_sample_063B
065A	GAAGTCTCGCAT	CATGCTGCCTCCCGTAGGAGT	NARCH	Moderate Disease	Pre	2.4	2	Worsened	Improved	Female	23	120	76	69	89	95	64.8637	1.6383	24.16656116	219	56	NA	447	Gingivitis	2.4	2.4	4	Moderate Disease	36	9	3027	6043	13025	22859	19303	35456	NARCH_sample_065A
065B	GAATGATGAGTG	CATGCTGCCTCCCGTAGGAGT	NARCH	Moderate Disease	Post	2.7	2	Worsened	Improved	NA	NA	NA	NA	NA	NA	NA	NA	NA	NA	231	78	127	132	Gingivitis	2.7	2.7	4	Moderate Disease	108	27	1515	5079	9286	22383	15468	37021	NARCH_sample_065B
068A	GACAGGAGATAG	CATGCTGCCTCCCGTAGGAGT	NARCH	Severe Disease	Pre	2.2	2	Worsened	Worsened	Male	37	132	78	75	89	94	67.1317	1.7950	20.83525112	190	33	111	231	Mild Moderate PD	2.2	2.2	6	Severe Disease	26	6	4033	8568	20392	42232	36234	73272	NARCH_sample_068A
068B	GACAGTTACTGC	CATGCTGCCTCCCGTAGGAGT	NARCH	Severe Disease	Post	2.8	2	Worsened	Worsened	NA	NA	NA	NA	NA	NA	NA	NA	NA	NA	172	27	67	389	Mild Moderate PD	2.8	2.8	6	Severe Disease	68	16	6113	5172	34087	25530	71625	49852	NARCH_sample_068B
074A	GACAGTTACTGC	CATGCTGCCTCCCGTAGGAGT	NARCH	Severe Disease	Healthy	2.3	2	Healthy	Healthy	Male	24	113	69	54	91.5	108	94.8008	1.8400	28.00118147	145	42	83	100	No disease	2.3	2.3	7	Severe Disease	30	6	5758	4040	38820	11294	82986	16615	NARCH_sample_074A
