# Supplementary material for: Compositional Data Analysis of Periodontal Disease Microbial Communities
Source: Front Microbiol. 2021 May 17;12:617949. doi: 10.3389/fmicb.2021.617949 (PMC8165185; doi:10.3389/fmicb.2021.617949)
Supplement: Supplementary file 2 [file Data_Sheet_1.ZIP › NetworkAnalysisRmdAndFiles/CLR_Network_Analysis.Rmd]

---
title: "CLR Network Analysis"
author: "Micheal B. Reed"
output:
  html_notebook: default
  pdf_document: default
department: Nanoenginering
---

##Import Libraries

```{r, results='hide'}
library('psych')
library('igraph')
library('SpiecEasi')

```

##Custom Functions
```{r}
Sig_Mat <- function(data_table){
  "This function builds a pxp matrix when given a data frame with
  the features to be analyzed as the columns. The resulting dataframe
  is the significant correlation values

  pairwise_correlation: pairwise pearson correlation matrix of dimension pxp for the features
  
  pvalue_matrix: pxp matrix containing the p-values for calculated pearson values in the pairwise
  correlation 

  binary_matrix: pxp matrix containing 1 and 0 if the p-vaule is significant or not respectively.

  filtered_pairwise_correlations: containing the significant pairwise associations
  "
  pairwise_correlation <- cor(data_table, method = 'pearson')
  
  pvalue_matrix <- corr.test(pairwise_correlation,
                                               method = 'pearson',
                                               use = 'pairwise',
                                               adjust = 'bonferroni')$p
  
  binary_matrix <- ifelse(pvalue_matrix < .05, 1,0)
  
  filtered_pairwise_correlations <- pairwise_correlation * binary_matrix
  
  diag(filtered_pairwise_correlations) <- 0
  
  return(filtered_pairwise_correlations)
}


Threshold_Adj <- function(Sig_Mat_output, threshold){
  "This function takes the Build_Adj output as an arguement and the desired threshold
  and any value lower than the desired threshold is turned to 0"
  
  binary_matrix <- ifelse(abs(Sig_Mat_output) > threshold, 1, 0)
  
  filtered_matrix <- Sig_Mat_output * binary_matrix
  
  return(filtered_matrix)
  
}


eigen_table <- function(igraph_object){
  "Function designed to create a table of the features with the highest scoring eigen centralities
  in a decreasing manner"
  sorted_eigen_names <- names(sort(eigen_centrality(igraph_object)$vector, decreasing = TRUE))
  sorted_eigen_values <- as.vector(sort(eigen_centrality(igraph_object)$vector, decreasing = TRUE))
  eigen_matrix <- matrix(data = sorted_eigen_values,
                         nrow = length(sorted_eigen_names),
                         ncol = 1)
  rownames(eigen_matrix) <- sorted_eigen_names
  return(eigen_matrix)
}

```


##NARCH Network Analysis
```{r}
narch_metadata <- read.csv(file = "C:\\Users\\nemsr\\Desktop\\SDSU_projects\\CLR_paper\\data\\all76narch_map.txt.csv",
                           header = TRUE)

#Explore data according to Dentist Status
table(narch_metadata$DentistStatus)

```
Gingivitis and Mild Moderate PD seem to dominate the data set with 43 and 27 instances respectively. This combined to comprise 92% of the data. Will proceed with this binary split. Will ignore No Disease and Severe PD

```{r}
narch_OTU_file <- read.csv(file = "C:\\Users\\nemsr\\Desktop\\SDSU_projects\\CLR_paper\\data\\2020-07-12_16S_OTU_genus_clr_Tabl_zcomp.csv",
                     header = TRUE)

narch_genus <- as.character(narch_OTU_file$X)

narch_OTU_Table <- narch_OTU_file[,2:ncol(narch_OTU_file)]

rownames(narch_OTU_Table) <- narch_genus

#The column names had an X preceding each SampleID when I read the data frame so I needed to get rid of that
#to make the subsetting between the metadata and the OTU table a little easier
colnames(narch_OTU_Table) <- gsub("X","",colnames(narch_OTU_Table)) 


narch_cyto_file <- read.csv(file = "C:\\Users\\nemsr\\Desktop\\SDSU_projects\\CLR_paper\\data\\2020-07-12_cyto_clr_table_zcomp.csv",
                            header = TRUE)

narch_cytokines <- as.character(narch_cyto_file$X)

narch_cyto_table <- narch_cyto_file[,2:ncol(narch_cyto_file)]

rownames(narch_cyto_table) <- narch_cytokines

colnames(narch_cyto_table) <- gsub("X","",colnames(narch_cyto_table))
```
OTU and cytokine tables necessitated pre-processing to assign the genus/cytokine as rownames.

```{r}
#Creation of two different data sets for potential downstream analysis
narch_gingivitis_meta_data_frame <- narch_metadata[narch_metadata$DentistStatus == 'Gingivitis',]

narch_moderate_meta_data_frame <- narch_metadata[narch_metadata$DentistStatus == 'Mild Moderate PD',]

#Extract sample ID's for the gingivitis and moderate data sets

narch_gingivitis_ids <- narch_gingivitis_meta_data_frame$SampleID

narch_moderate_ids <- narch_moderate_meta_data_frame$SampleID


#Subset the CLR transformed OTU data frames
narch_gingivitis_clr_OTU_data_frame <- narch_OTU_Table[,which(colnames(narch_OTU_Table) %in% narch_gingivitis_ids)]

narch_moderate_clr_OTU_data_frame <- narch_OTU_Table[,which(colnames(narch_OTU_Table) %in% narch_moderate_ids)]

```
The metadata was split depending on the Dentist Status being "Gingivitis"" or "Mild Moderate". The respective patient ids were then used to split the OTU data set into microbiomes belonging to the aforementioned categories.

```{r}
dim(narch_gingivitis_clr_OTU_data_frame) == dim(narch_moderate_clr_OTU_data_frame)
```
The data sets are imbalances with respect to number of patients in each data set. We need to subsample the gingivitis data set as to not bias our results as result of differences in dimensionality. The gingivitis data set will be samples to match the Moderate data set with no replacements.

```{r}
#Subsample the gingivitis dataset because it has less number of rows
set.seed(823)
narch_subset_row_idx <- sample(1:43, 27, replace = FALSE )

narch_gingivitis_clr_OTU_data_frame <- narch_gingivitis_clr_OTU_data_frame[,narch_subset_row_idx]


narch_OTU_Data_Frames <- list(t(narch_gingivitis_clr_OTU_data_frame),  t(narch_moderate_clr_OTU_data_frame))
```


```{r}
dim(narch_gingivitis_clr_OTU_data_frame) == dim(narch_moderate_clr_OTU_data_frame)

```
The dimensionality of our data sets is now balanced.

```{r}
##Creation & Analysis of OTU networks

narch_OTU_sig_correlations <- lapply(narch_OTU_Data_Frames, Sig_Mat)

#Analyze the distribution of correlation values
narch_gingivitis_otu_correlation_values <- narch_OTU_sig_correlations[[1]][upper.tri(narch_OTU_sig_correlations[[1]])]

narch_moderate_otu_correlation_values <- narch_OTU_sig_correlations[[2]][upper.tri(narch_OTU_sig_correlations[[2]])]

par(mfrow=c(1,2))

hist(narch_gingivitis_otu_correlation_values,
     main = 'Gingivitis Cases',
     xlab = 'Correlation Values')

hist(narch_moderate_otu_correlation_values,
     main = 'Moderate Cases',
     xlab = 'Correlation Values')

par(mfrow=c(1,1))

```
A histogram of the significant pairwise correlation values are shown. The histograms are dominated by zeros suggesting there are few significant correlations.

```{r}
par(mfrow=c(1,2))

hist(narch_gingivitis_otu_correlation_values[narch_gingivitis_otu_correlation_values != 0],
     main = 'Gingivitis Cases',
     xlab = 'Correlation Values')

hist(narch_moderate_otu_correlation_values[narch_moderate_otu_correlation_values != 0],
     main = 'Moderate Cases',
     xlab = 'Correlation Values')

par(mfrow=c(1,1))

```


```{r}
narch_filtered_correlation_OTU_mtx_list_0.55 <- lapply(narch_OTU_sig_correlations, Threshold_Adj, threshold = 0.55)

narch_igraph_list_OTU_0.55 <- lapply(narch_filtered_correlation_OTU_mtx_list_0.55, adj2igraph)

V(narch_igraph_list_OTU_0.55[[1]])$name <- colnames(narch_filtered_correlation_OTU_mtx_list_0.55[[1]]) 

V(narch_igraph_list_OTU_0.55[[2]])$name <- colnames(narch_filtered_correlation_OTU_mtx_list_0.55[[2]])
```
The correlation matrices are masked using a threshold of |0.55|. If the magnitude of the correlation does not exceed the threshold then the correlation is transformed to 0.

```{r}
eigen_table(narch_igraph_list_OTU_0.55[[1]])
```
Eigen Centralities of Gingivitis OTU network

```{r}
eigen_table(narch_igraph_list_OTU_0.55[[2]])
```
Eigen Centralities of Moderate OTU network


```{r}
narch_summary_network_table_OTU_Dentist_Status <- data.frame(vertices_count = unlist(lapply(narch_igraph_list_OTU_0.55, vcount)),
                                                   edges_count = unlist(lapply(narch_igraph_list_OTU_0.55, ecount)),
                                                   diameters= unlist(lapply(narch_igraph_list_OTU_0.55, diameter, directed = FALSE, weights = NA)),
                                                   transitivities = unlist(lapply(narch_igraph_list_OTU_0.55, transitivity, type = 'undirected')),
                                                   row.names = c('gingivitis', 'Moderate'))

narch_summary_network_table_OTU_Dentist_Status
```


```{r}
par(mfrow=c(1,2))

set.seed(820)
plot(narch_igraph_list_OTU_0.55[[1]],
     layout=layout_in_circle(narch_igraph_list_OTU_0.55[[1]]),
     edge.curved = .25, 
     edge.lty = ifelse(E(narch_igraph_list_OTU_0.55[[1]])$weight > 0, 1,2),
     vertex.size = eigen_centrality(narch_igraph_list_OTU_0.55[[1]])$vector * 10,
     vertex.label = NA
     
)


set.seed(820)

plot(narch_igraph_list_OTU_0.55[[2]],
     layout=layout_in_circle(narch_igraph_list_OTU_0.55[[2]]),
     edge.curved = .25, 
     vertex.size = eigen_centrality(narch_igraph_list_OTU_0.55[[2]])$vector * 10,
     edge.lty = ifelse(E(narch_igraph_list_OTU_0.55[[2]])$weight > 0, 1,2),
     vertex.label = NA
     
)

par(mfrow=c(1,1))
```


```{r}
par(mfrow=c(1,2))

plot(degree.distribution(narch_igraph_list_OTU_0.55[[1]]),
     type = 'b',
     ylab = 'Proportion',
     xlab = 'Degree',
     main = 'Gingivitis')

plot(degree.distribution(narch_igraph_list_OTU_0.55[[2]]), 
     type = 'b', 
     ylab = 'Proportion',
     xlab = 'Degree',
     main = 'Moderate')

par(mfrow=c(1,1))
```

```{r}
#Subset the CLR transformed cytokine data frames
narch_gingivitis_clr_cytokine_data_frame <- narch_cyto_table[,which(colnames(narch_cyto_table) %in% narch_gingivitis_ids)]

narch_gingivitis_clr_cytokine_data_frame <- narch_gingivitis_clr_cytokine_data_frame[,narch_subset_row_idx]

narch_moderate_clr_cytokine_data_frame <- narch_cyto_table[,which(colnames(narch_cyto_table) %in% narch_moderate_ids)]


#Lets merge the two tables together
narch_gingivitis_clr_data_frame <- rbind(narch_gingivitis_clr_OTU_data_frame, narch_gingivitis_clr_cytokine_data_frame)

narch_moderate_clr_data_frame <- rbind(narch_moderate_clr_OTU_data_frame, narch_moderate_clr_cytokine_data_frame)

#Vectorize the data frame objects so we can vectorize the computations

narch_clr_data_frames <- list(t(narch_gingivitis_clr_data_frame), t(narch_moderate_clr_data_frame))
```
Concatenatd the OTU and cytokine tables to perform an integrated OTU/cytokine network analysis


```{r}
dim(narch_gingivitis_clr_data_frame) == dim(narch_moderate_clr_data_frame)
```


```{r}
narch_sig_correlations_mtx_list <- lapply(narch_clr_data_frames, Sig_Mat)

#Analyze the distribution of correlation values
narch_gingivitis_correlation_values <- narch_sig_correlations_mtx_list[[1]][upper.tri(narch_sig_correlations_mtx_list[[1]])]

narch_moderate_correlation_values <- narch_sig_correlations_mtx_list[[2]][upper.tri(narch_sig_correlations_mtx_list[[2]])]


par(mfrow=c(1,2))

hist(narch_gingivitis_correlation_values,
     main = 'Gingivitis Cases',
     xlab = 'Correlation Values')

hist(narch_moderate_correlation_values,
     main = 'Moderate Cases',
     xlab = 'Correlation Values')

par(mfrow=c(1,1))


```


```{r}
par(mfrow=c(1,2))

hist(narch_gingivitis_correlation_values[narch_gingivitis_correlation_values != 0],
     main = 'gingivitis Cases',
     xlab = 'Correlation Values')

hist(narch_moderate_correlation_values[narch_moderate_correlation_values != 0],
     main = 'Moderate Cases',
     xlab = 'Correlation Values')

par(mfrow=c(1,1))
```


```{r}
narch_filtered_correlation_mtx_list_0.55 <- lapply(narch_sig_correlations_mtx_list, Threshold_Adj, threshold = 0.55)

narch_igraph_list_0.55 <- lapply(narch_filtered_correlation_mtx_list_0.55, adj2igraph)

V(narch_igraph_list_0.55[[1]])$name <- colnames(narch_filtered_correlation_mtx_list_0.55[[1]]) 

V(narch_igraph_list_0.55[[2]])$name <- colnames(narch_filtered_correlation_mtx_list_0.55[[2]]) 

narch_summary_network_table_Dentist_Status <- data.frame(vertices_count = unlist(lapply(narch_igraph_list_0.55, vcount)),
                                                   edges_count = unlist(lapply(narch_igraph_list_0.55, ecount)),
                                                   diameters= unlist(lapply(narch_igraph_list_0.55, diameter, directed = FALSE, weights = NA)),
                                                   transitivities = unlist(lapply(narch_igraph_list_0.55, transitivity, type = 'undirected')),
                                                   row.names = c('gingivitis', 'Moderate'))

narch_summary_network_table_Dentist_Status


```


```{r}
eigen_table(narch_igraph_list_0.55[[1]])

```
Eigen centrality for Gingivits OTU/cytokine network


```{r}
eigen_table(narch_igraph_list_0.55[[2]])

```
Eigen Centrality for Moderate OTU/cytokine network


```{r}
par(mfrow=c(1,2))

plot(degree.distribution(narch_igraph_list_0.55[[1]]),
     type = 'b',
     ylab = 'Proportion',
     xlab = 'Degree')

plot(degree.distribution(narch_igraph_list_0.55[[2]]), 
     type = 'b',
     ylab = 'Proportion',
     xlab = 'Degree')

par(mfrow=c(1,1))
```


```{r}
par(mfrow=(c(1,2)))

set.seed(820)
plot(narch_igraph_list_0.55[[1]],
     layout=layout_in_circle(narch_igraph_list_0.55[[1]]),
     edge.curved = .25, 
     vertex.size = eigen_centrality(narch_igraph_list_0.55[[1]])$vector * 10,
     edge.lty = ifelse(E(narch_igraph_list_0.55[[1]])$weight > 0, 1,2),
     vertex.label = NA
     
)

set.seed(820)
plot(narch_igraph_list_0.55[[2]],
     layout=layout_in_circle(narch_igraph_list_0.55[[2]]),
     edge.curved = .25, 
     vertex.size = eigen_centrality(narch_igraph_list_0.55[[2]])$vector * 10,
     edge.lty = ifelse(E(narch_igraph_list_0.55[[2]])$weight > 0, 1,2),
     vertex.label = NA
     
)

par(mfrow=c(1,1))

```
The following analyses follow the same routine as above.

1. OTU data
 a. Metadata exploration/Conditional splitting of data
 b. Dimension matching (if necessary)
 c. Significant correlation values calculation
 d. Correlation histograms( with and without zero)
 e. Construction of network
 e. Analysis of network
 f. Gingivits OTU/cytokine network
 g. Visualization of network


##NARCH Pocket Depth Network Analysis
```{r}
hist(narch_metadata$AvgPocketDepth, main = 'Avg Pocket Depth', xlab = 'mm')
```
Average Pocket depth was used as a different parameter to split the data set. The deeper the pocket the more sever the disease and vice versa for a shallwoer pocket. We can see that the distribution resembles a normal distribution. Shapiro Wilkes test was run to assess normality.

```{r}
shapiro.test(narch_metadata$AvgPocketDepth)
```

We can see that the distribution resembles a normal distribution. Shapiro Wilkes test was run to assess normality but the null hypothesis was rejected. The median of 2.6 mm was used as a center of measure. 

```{r}
lower_apd_meta_data <- narch_metadata[which((narch_metadata$AvgPocketDepth <= 2.6)),]

higher_apd_meta_data <- narch_metadata[which(narch_metadata$AvgPocketDepth > 2.6),]

```


```{r}
dim(lower_apd_meta_data) == dim(higher_apd_meta_data)
```
The dimensions of our data set are not equal.

```{r}
lapply(list(lower_apd_meta_data, higher_apd_meta_data), dim)
```
There are more patients who have average pocket depth that is lower than the median pocket depth so this dataset must be subsampled.

```{r}
lower_apd_data_frame <- narch_OTU_Table[,lower_apd_meta_data$SampleID]


set.seed(123)
narch_subset_apd_idx <- as.character(lower_apd_meta_data$SampleID[sample(1:32,32, replace = FALSE)])

lower_apd_data_frame <- lower_apd_data_frame[,narch_subset_apd_idx]


higher_apd_data_frame <- narch_OTU_Table[,higher_apd_meta_data$SampleID]
```


```{r}
dim(lower_apd_data_frame) == dim(higher_apd_data_frame)
```


```{r}
narch_APD_OTU_Tables <- list(t(lower_apd_data_frame), t(higher_apd_data_frame))

narch_APD_OTU_correlation_mtx <- lapply(narch_APD_OTU_Tables, Sig_Mat)

lower_avg_OTU_correlation_values <- narch_APD_OTU_correlation_mtx[[1]][upper.tri(narch_APD_OTU_correlation_mtx[[1]])]

higher_avg_OTU_correlation_values <- narch_APD_OTU_correlation_mtx[[2]][upper.tri(narch_APD_OTU_correlation_mtx[[2]])]


par(mfrow=c(1,2))

hist(lower_avg_OTU_correlation_values,
     main = 'Shallow Cases',
     xlab = 'Correlation Values')

hist(higher_avg_OTU_correlation_values,
     main = 'Deeper Cases',
     xlab = 'Correlation Values')

par(mfrow=c(1,1))
```


```{r}
par(mfrow=c(1,2))

hist(lower_avg_OTU_correlation_values[lower_avg_OTU_correlation_values != 0],
     main = 'Shallow Cases',
     xlab = 'Correlation Values')

hist(higher_avg_OTU_correlation_values[higher_avg_OTU_correlation_values != 0],
     main = 'Deeper Cases',
     xlab = 'Correlation Values')

par(mfrow=c(1,1))
```


```{r}
filtered_correlation_OTU_pd <- lapply(narch_APD_OTU_correlation_mtx, Threshold_Adj, threshold = 0.55)


igraph_list_OTU_pd_0.55 <- lapply(filtered_correlation_OTU_pd, adj2igraph)

V(igraph_list_OTU_pd_0.55[[1]])$name <- colnames(filtered_correlation_OTU_pd[[1]]) 

V(igraph_list_OTU_pd_0.55[[2]])$name <- colnames(filtered_correlation_OTU_pd[[2]]) 

summary_network_table_OTU_pd <- data.frame(vertices_count = unlist(lapply(igraph_list_OTU_pd_0.55, vcount)),
                                                       edges_count = unlist(lapply(igraph_list_OTU_pd_0.55, ecount)),
                                                       diameters= unlist(lapply(igraph_list_OTU_pd_0.55, diameter, 
                                                                                directed = FALSE, weights = NA)),
                                                       transitivities = unlist(lapply(igraph_list_OTU_pd_0.55, 
                                                                                      transitivity,
                                                                                      type = 'undirected')),
                                                       row.names = c('shallow', 'deep'))

summary_network_table_OTU_pd
```


```{r}
par(mfrow=c(1,2))

set.seed(820)
plot(igraph_list_OTU_pd_0.55[[1]],
     layout=layout_in_circle(igraph_list_OTU_pd_0.55[[1]]),
     edge.curved = .25, 
     vertex.size = eigen_centrality(igraph_list_OTU_pd_0.55[[1]])$vector * 10,
     edge.lty = ifelse(E(igraph_list_OTU_pd_0.55[[1]])$weight > 0, 1,2),
     vertex.label = NA
                       )


set.seed(820)
plot(igraph_list_OTU_pd_0.55[[2]],
     layout=layout_in_circle(igraph_list_OTU_pd_0.55[[2]]),
     edge.curved = .25, 
     vertex.size = eigen_centrality(igraph_list_OTU_pd_0.55[[2]])$vector * 10,
     edge.lty = ifelse(E(igraph_list_OTU_pd_0.55[[2]])$weight > 0, 1,2),
     vertex.label = NA
)

par(mfrow=c(1,1))
```


```{r}
par(mfrow=c(1,2))

plot(degree.distribution(igraph_list_OTU_pd_0.55[[1]]),
     type = 'b',
     xlab = 'Degree',
     ylab = 'Proportion')


plot(degree.distribution(igraph_list_OTU_pd_0.55[[2]]), 
     type = 'b',
     xlab = 'Degree',
     ylab = 'Proportion')

par(mfrow=c(1,1))
```
```{r}
eigen_table(igraph_list_OTU_pd_0.55[[1]])
```
Eigen Centralities of OTU oral microbiome who had shallow pocket depths.


```{r}
eigen_table(igraph_list_OTU_pd_0.55[[2]])

```
Eigen Centralities of OTU oral microbiome network who had deep pocket depths.


```{r}
lower_cytokine_data_frame <- narch_cyto_table[,colnames(lower_apd_data_frame)]

lower_cytokine_data_frame <- lower_cytokine_data_frame[,narch_subset_apd_idx]


higher_cytokine_data_frame <- narch_cyto_table[,colnames(higher_apd_data_frame)]


lower_data_frame <- rbind(lower_apd_data_frame, lower_cytokine_data_frame)


higher_data_frame <- rbind(higher_apd_data_frame, higher_cytokine_data_frame)


clr_data_frames_pd <- list(t(lower_data_frame), t(higher_data_frame))
```

The cytokine data sets are concatenated with the respective taxonomic data sets.


```{r}
sig_correlations_mtx_list_pd <- lapply(clr_data_frames_pd, Sig_Mat)

#Analyze the distribution of correlation values
lower_mid_correlation_values_pd <- sig_correlations_mtx_list_pd[[1]][upper.tri(sig_correlations_mtx_list_pd[[1]])]

higher_mid_correlation_values_pd <- sig_correlations_mtx_list_pd[[2]][upper.tri(sig_correlations_mtx_list_pd[[2]])]


par(mfrow=c(1,2))

hist(lower_mid_correlation_values_pd, xlab = 'Correlation Values', main = 'Shallow Cases')

hist(higher_mid_correlation_values_pd, xlab = 'Correlation Values', main = 'Deep Cases')

par(mfrow=c(1,1))

```


```{r}

par(mfrow=c(1,2))

hist(lower_mid_correlation_values_pd[lower_mid_correlation_values_pd != 0],
     main = 'Shallow Cases',
     xlab = 'Correlation Values')

hist(higher_mid_correlation_values_pd[higher_mid_correlation_values_pd != 0],
     main = 'Deep Cases',
     xlab = 'Correlation Values')
par(mfrow=c(1,1))
```


```{r}
#Threshold of 0.55
filtered_correlation_mtx_list_pd_0.55 <- lapply(sig_correlations_mtx_list_pd, Threshold_Adj, threshold = 0.55)

igraph_list_0.55_pd <- lapply(filtered_correlation_mtx_list_pd_0.55, adj2igraph)


V(igraph_list_0.55_pd[[1]])$name <- colnames(clr_data_frames_pd[[1]])

V(igraph_list_0.55_pd[[2]])$name <- colnames(clr_data_frames_pd[[2]])


par(mfrow=c(1,2))

plot(degree.distribution(igraph_list_0.55_pd[[1]]), 
     type = 'b',
     xlab = 'Degree', 
     ylab = 'Proportion')

plot(degree.distribution(igraph_list_0.55_pd[[2]]), 
     type = 'b', 
     xlab = 'Degree',
     ylab = 'Proportion')

par(mfrow=c(1,1))
```


```{r}
summary_network_table_Average_pd <- data.frame(vertices_count = unlist(lapply(igraph_list_0.55_pd, vcount)),
                                                   edges_count = unlist(lapply(igraph_list_0.55_pd, ecount)),
                                                   diameters= unlist(lapply(igraph_list_0.55_pd, diameter, directed = FALSE, weights = NA)),
                                                   transitivities = unlist(lapply(igraph_list_0.55_pd, transitivity, type = 'undirected')),
                                                   row.names = c('Shallow', 'Deep'))

summary_network_table_Average_pd
```


```{r}
par(mfrow=c(1,2))

set.seed(820)
plot(igraph_list_0.55_pd[[1]],
     layout=layout_in_circle(igraph_list_0.55_pd[[1]]), 
     edge.curved = .50,
     vertex.size = eigen_centrality(igraph_list_0.55_pd[[1]])$vector * 10,
     edge.lty = ifelse(E(igraph_list_0.55_pd[[1]])$weight > 0, 1,2),
     vertex.label = NA
)


set.seed(820)
plot(igraph_list_0.55_pd[[2]],
     layout=layout_in_circle(igraph_list_0.55_pd[[2]]),
     edge.curved = .50, 
     vertex.size = eigen_centrality(igraph_list_0.55_pd[[2]])$vector * 10,
     edge.lty = ifelse(E(igraph_list_0.55_pd[[2]])$weight > 0, 1,2),
     vertex.label = NA
     
)

par(mfrow=c(1,1))


```


```{r}
eigen_table(igraph_list_0.55_pd[[1]])


```
Eigen centrality of OTU/cytokine network from patients with shallow pocket depths

```{r}
eigen_table(igraph_list_0.55_pd[[2]])
```
Eigen centrality of OTU/cytokine network from patients with deep pocket depths


##Clorox Network Analysis

```{r}
clorox_metadata <- read.csv(file = "C:\\Users\\nemsr\\Desktop\\SDSU_projects\\CLR_paper\\data\\clr_OTU_metabolomics\\2020-07-28_clorox_mappingfile.csv",
                     header = TRUE)


rownames(clorox_metadata) <- clorox_metadata$X
clorox_metadata <- clorox_metadata[,2:ncol(clorox_metadata)]


clorox_OTU_table <- read.csv(file = "C:\\Users\\nemsr\\Desktop\\SDSU_projects\\CLR_paper\\data\\clr_OTU_metabolomics\\2020-07-28_clorox_16S_OTU_genus_clr_Tabl_zcomp.csv", header = TRUE, check.names = FALSE )

clorox_genus <- as.character(clorox_OTU_table[,1])

rownames(clorox_OTU_table) <- clorox_genus

clorox_OTU_table <- clorox_OTU_table[,2:ncol(clorox_OTU_table)]


#Only use samples in the OTU table that are subgingival 
clorox_to_use <- colnames(clorox_OTU_table)[which(colnames(clorox_OTU_table) %in% clorox_metadata$Description)]

clorox_OTU_table_filt <- clorox_OTU_table[,clorox_to_use]


#Preprocess the metatable to only have samples that are subgingival
clorox_metadata2 <- data.frame(t(t(clorox_metadata)[,clorox_to_use]))
```
Samples that were subgingival were used for further analysis.


```{r}
A_OTU <- t(clorox_OTU_table_filt[,as.character(clorox_metadata2$Description[which(clorox_metadata2$diseasclass == 'A')])])

C_OTU <- t(clorox_OTU_table_filt[,as.character(clorox_metadata2$Description[which(clorox_metadata2$diseasclass == 'C')])])


A_OTU <- A_OTU[sample(1:154, 70, replace = FALSE),]


disease_class_otu_table <- list(A_OTU,C_OTU)

lapply(disease_class_otu_table, dim)
```


```{r}
Disease_sig_correlation_mtx <- lapply(disease_class_otu_table, Sig_Mat)

Class_A_correlation_values <- Disease_sig_correlation_mtx[[1]][upper.tri(Disease_sig_correlation_mtx[[1]])]

Class_C_correlation_values <- Disease_sig_correlation_mtx[[2]][upper.tri(Disease_sig_correlation_mtx[[2]])]


par(mfrow=c(1,2))

hist(Class_A_correlation_values,
     main = 'Class A',
     xlab = 'Correlation Values')


hist(Class_A_correlation_values,
     main = 'Class C',
     xlab = 'Correlation Values')

par(mfrow=c(1,1))
```


```{r}
par(mfrow=c(1,2))
hist(Class_A_correlation_values[Class_A_correlation_values != 0],
     main = 'Class A',
     xlab = 'Correlation Values')


hist(Class_C_correlation_values[Class_C_correlation_values != 0],
     main = 'Class C',
     xlab = 'Correlation Values')

par(mfrow=c(1,1))
```


```{r}

##Network generation
clorox_filtered_correlation_OTU_mtx_list_0.55 <- lapply(Disease_sig_correlation_mtx, Threshold_Adj, threshold = 0.55)

igraph_list_Disease_0.55 <- lapply(clorox_filtered_correlation_OTU_mtx_list_0.55, adj2igraph)


V(igraph_list_Disease_0.55[[1]])$name <- colnames(A_OTU)


V(igraph_list_Disease_0.55[[2]])$name <- colnames(C_OTU)


par(mfrow=c(1,2))
set.seed(820)
plot(igraph_list_Disease_0.55[[1]],
     layout=layout_in_circle(igraph_list_Disease_0.55[[1]]), 
     edge.curved = .50,
     vertex.size = eigen_centrality(igraph_list_Disease_0.55[[1]])$vector * 10,
     edge.lty = ifelse(E(igraph_list_Disease_0.55[[1]])$weight > 0, 1,2),
     vertex.label = NA
)


set.seed(820)
plot(igraph_list_Disease_0.55[[2]],
     layout=layout_in_circle(igraph_list_Disease_0.55[[2]]), 
     edge.curved = .50,
     vertex.size = eigen_centrality(igraph_list_Disease_0.55[[2]])$vector * 10,
     edge.lty = ifelse(E(igraph_list_Disease_0.55[[2]])$weight > 0, 1,2),
     vertex.label = NA
)


par(mfrow=c(1,1))
```

```{r}
par(mfrow=c(1,2))
plot(degree.distribution(igraph_list_Disease_0.55[[1]]),
     type = 'b',
     xlab = 'Degree',
     ylab = 'Proportion')


plot(degree.distribution(igraph_list_Disease_0.55[[2]]),
     type = 'b',
     xlab = 'Degree',
     ylab = 'Proportion')
par(mfrow=c(1,1))
```


```{r}
eigen_table(igraph_list_Disease_0.55[[1]])
```
Eigen centrality of OTU network from patients classified with a disease state of A


```{r}
eigen_table(igraph_list_Disease_0.55[[2]])
```
Eigen centrality of OTU network from patients classified with a disease state of C
