# Supplementary material for: Compositional Data Analysis of Periodontal Disease Microbial Communities
Source: Front Microbiol. 2021 May 17;12:617949. doi: 10.3389/fmicb.2021.617949 (PMC8165185; doi:10.3389/fmicb.2021.617949)
Supplement: Supplementary file 2 [file Data_Sheet_1.ZIP › NetworkAnalysisRmdAndFiles/README_network.txt]

All metadata necessary for mapping patient statuses (disease classification, pocket depth, inflammation) to their oral microbiome samples
are found in "020-07-28_clorox_mappingfile.csv" for the SHT study and "all76narch_map.txt.csv" for the PT study. 

_______________________________________________________________________________________________________________________________________________________________


The PT data set was created by merging the 2020-07-12_16S_OTU_genus_clr_Tabl_zcomp.csv and 2020-07-12_cyto_clr_table_zcomp.csv data sets.

The following files were generated from analysis on the merged PT data set but were subsetted according to two different parameters: level of inflammation or pocket depth.

Supplementary_Table_1.csv, 
Supplementary_Table_2.csv,
Supplementary_Table_3.csv 
Supplementary_Table_4.csv,

Each table contains both taxa and cytokines in the first column and their respective eigen-centrality score in the second column. The tables are sorted whichever entity,
taxa or cytokine, has the highest eigen-centrality score to the lowest. 

-----------------------------------------------------------------------------------------------------------------------------------------------------------------


SHT data set is found in the file named 2020-07-28_clorox_16S_OTU_genus_clr_Tabl_zcomp.csv".

The following files were generated from the SHT data set but were subsetted according to the disease classification as denoted by A or C.
Supplementary_Table_5.csv
Supplementary_Table_6.csv


Each table contains taxa in the first column and their respective eigen-centrality score in the second column. The tables are sorted in a decreasing manner
according to eigen centrality.


__________________________________________________________________________________________________________________________________________________________________________
All tables above were generated using the "eigen_table" function in the R script "CLR_Network_Analysis.Rmd"
