# Supplementary material for: Compositional Data Analysis of Periodontal Disease Microbial Communities
Source: Front Microbiol. 2021 May 17;12:617949. doi: 10.3389/fmicb.2021.617949 (PMC8165185; doi:10.3389/fmicb.2021.617949)
Supplement: Supplementary file 3 [file Data_Sheet_3.ZIP]

Archive with 78 entries (65 files):
- jupyternotebook_and_files/.ipynb_checkpoints/
- jupyternotebook_and_files/.ipynb_checkpoints/PT_R_JupyterNotebook-checkpoint.ipynb
- jupyternotebook_and_files/.ipynb_checkpoints/PTusc_randomForest-checkpoint.ipynb
- jupyternotebook_and_files/.ipynb_checkpoints/Qiime2-checkpoint.ipynb
- jupyternotebook_and_files/.ipynb_checkpoints/SHT_R_JupyterNotebook-checkpoint.ipynb
- jupyternotebook_and_files/files/
- jupyternotebook_and_files/files/2020-06-29_bact_tax_table.csv
- jupyternotebook_and_files/files/2020-07-12_CytokineResultsSummaryORIG-slim.csv
- jupyternotebook_and_files/files/2020-08-11_SHT_mappingfile.csv
- jupyternotebook_and_files/files/2020-08-table_RF.csv
- jupyternotebook_and_files/files/2020-09-18_PT_16S_OTU_clr_Tabl_zcomp.csv
- jupyternotebook_and_files/files/2020-09-18_PT_16S_OTU_genus_clr_Tabl_zcomp.csv
- jupyternotebook_and_files/files/2020-09-18_PT_16S_OTU_genus_Tabl.csv
- jupyternotebook_and_files/files/2020-09-18_PT_16S_OTU_Tabl.csv
- jupyternotebook_and_files/files/2020-09-18_PT_cyto_clr_table_zcomp.csv
- jupyternotebook_and_files/files/2020-09-18_PT_cyto_table.csv
- jupyternotebook_and_files/files/2020-09-18_PT_metagen_clr_table_zcomp.csv
- jupyternotebook_and_files/files/2020-09-18_PT_metagen_genus_clr_table_zcomp.csv
- jupyternotebook_and_files/files/2020-09-18_PT_metagen_genus_table.csv
- jupyternotebook_and_files/files/2020-09-18_PT_metagen_table.csv
- jupyternotebook_and_files/files/2020-09-20_16S_SHT_OTU_clr_Tabl_zcomp.csv
- jupyternotebook_and_files/files/2020-09-20_16S_SHT_OTU_Tabl.csv
- jupyternotebook_and_files/files/2020-09-20_SHT_16S_OTU_genus_clr_Tabl_zcomp.csv
- jupyternotebook_and_files/files/2020-09-20_SHT_16S_OTU_genus_Tabl.csv
- jupyternotebook_and_files/files/2020-09-20_SHT_metab_clr_table_zcomp.csv
- jupyternotebook_and_files/files/2020-09-20_SHT_metab_table.csv
- jupyternotebook_and_files/files/2020-09-20_SHT_metagen_clr_table_zcomp.csv
- jupyternotebook_and_files/files/2020-09-20_SHT_metagen_genus_clr_table_zcomp.csv
- jupyternotebook_and_files/files/2020-09-20_SHT_metagen_genus_table.csv
- jupyternotebook_and_files/files/2020-09-20_SHT_metagen_table.csv
- jupyternotebook_and_files/files/all76PT_map.txt.csv
- jupyternotebook_and_files/files/gnps/
- jupyternotebook_and_files/files/gnps/clusterinfo_summary/
- jupyternotebook_and_files/files/gnps/clusterinfo_summary/84a9040366c64d39bc58f3d1e87f6c0f.tsv
- jupyternotebook_and_files/files/gnps/DB_result/
- jupyternotebook_and_files/files/gnps/DB_result/7db507bac9464a7fb913613cf13139ae.tsv
- jupyternotebook_and_files/files/gnps/FEATURE-BASED-MOLECULAR-NETWORKING-5200e74b-download_qza_table_data-main.qza
- jupyternotebook_and_files/files/gnps/gnps_molecular_network_graphml/
- jupyternotebook_and_files/files/gnps/gnps_molecular_network_graphml/3581e4784ebb4f15880a4117e8e10109.graphml
- jupyternotebook_and_files/files/gnps/networkedges_selfloop/
- jupyternotebook_and_files/files/gnps/networkedges_selfloop/84d3a14718174ca0a58f6fadd42e9641..selfloop
- jupyternotebook_and_files/files/gnps/networking_pairs_results_file_filtered/
- jupyternotebook_and_files/files/gnps/networking_pairs_results_file_filtered/3f45394457c44e268edee5b2696d6053.tsv
- jupyternotebook_and_files/files/gnps/params.xml
- jupyternotebook_and_files/files/gnps/qiime2_output/
- jupyternotebook_and_files/files/gnps/qiime2_output/qiime2_biplot.qza
- jupyternotebook_and_files/files/gnps/qiime2_output/qiime2_biplot_emperor.qzv
- jupyternotebook_and_files/files/gnps/qiime2_output/qiime2_distance.qza
- jupyternotebook_and_files/files/gnps/qiime2_output/qiime2_emperor.qzv
- jupyternotebook_and_files/files/gnps/qiime2_output/qiime2_manifest.tsv
- jupyternotebook_and_files/files/gnps/qiime2_output/qiime2_metadata.tsv
- jupyternotebook_and_files/files/gnps/qiime2_output/qiime2_pcoa.qza
- jupyternotebook_and_files/files/gnps/qiime2_output/qiime2_relative_table.qza
- jupyternotebook_and_files/files/gnps/qiime2_output/qiime2_table.qza
- jupyternotebook_and_files/files/gnps/quantification_table/
- jupyternotebook_and_files/files/gnps/quantification_table/quantification_table.csv
- jupyternotebook_and_files/files/gnps/quantification_table/quantification_table-00000.csv
- jupyternotebook_and_files/files/gnps/quantification_table_reformatted/
- jupyternotebook_and_files/files/gnps/quantification_table_reformatted/11e7260ed1d1450eabcc4c3b4d4080a8.csv
- jupyternotebook_and_files/files/gnps/spectra/
- jupyternotebook_and_files/files/gnps/spectra/specs_ms.mgf
- jupyternotebook_and_files/files/mapping_file_PT.txt
- jupyternotebook_and_files/files/Metadata_and_perio_NA.txt
- jupyternotebook_and_files/files/PDValues_LDF_CytokineResults.csv
- jupyternotebook_and_files/files/PT_table.from_biom.txt
- jupyternotebook_and_files/files/Schwarzberg_et_al_mappingfile.txt
- jupyternotebook_and_files/files/SHT_PT_kraken_o.txt
- jupyternotebook_and_files/files/SHT_table.from_biom.txt
- jupyternotebook_and_files/PT_R_JupyterNotebook.ipynb
- jupyternotebook_and_files/PT_SHT_selbal_Rmarkdown.nb.html
- jupyternotebook_and_files/PT_SHT_selbal_Rmarkdown.Rmd
- jupyternotebook_and_files/PTusc_randomForest.ipynb
- jupyternotebook_and_files/py_scripts/
- jupyternotebook_and_files/py_scripts/2020-06-29_tax_table_make.py
- jupyternotebook_and_files/py_scripts/2020-07-22_fna_make_SHT.py
- jupyternotebook_and_files/Qiime2.ipynb
- jupyternotebook_and_files/README.txt
- jupyternotebook_and_files/SHT_R_JupyterNotebook.ipynb
