# Supplementary material for: Compositional Data Analysis of Periodontal Disease Microbial Communities
Source: Front Microbiol. 2021 May 17;12:617949. doi: 10.3389/fmicb.2021.617949 (PMC8165185; doi:10.3389/fmicb.2021.617949)
Supplement: Supplementary file 3 [file Data_Sheet_3.ZIP › jupyternotebook_and_files/files/2020-07-12_CytokineResultsSummaryORIG-slim.csv]

Info	Sample ID	[CRP] mg/L	[cTnI] pg/mL	[TNFα] pg/mL	[IL-10] pg/mL	[IL-6] pg/mL	[IFNɣ] pg/mL	[IL-1β] pg/mL	IL6/IL10
1	001A	0.34	0.59	0.77	0.88	1.41	0.33	<0.10	1.60
2	001B	0.54	<0.35	1.24	<0.78	1.48	0.32	0.15	1.89
3	006A	0.7	0.44	1.89	1.57	0.39	0.30	0.14	0.25
4	006B	2.95	4.00	2.51	1.69	0.69	0.40	0.58	0.41
5	007A	0.44	0.84	1.46	1.15	0.45	0.25	0.11	0.39
6	007B	0.9	1.59	2.06	1.29	0.60	0.28	<0.10	0.46
7	008A	11.42	2.60	1.10	1.38	1.60	1.22	0.14	1.16
8	008B	12.55	<0.35	1.93	0.99	1.75	0.84	<0.10	1.77
9	009A	7.39	<0.35	3.34	2.04	2.49	0.27	<0.10	1.22
10	009B	4.52	<0.35	2.76	1.86	2.47	0.29	<0.10	1.33
11	011A	0.87	0.54	1.70	1.10	0.39	0.20	0.11	0.35
12	012A	2.79	2.83	1.89	1.32	0.53	0.20	<0.10	0.40
13	012B	1.36	2.05	2.10	0.91	0.69	0.21	0.16	0.76
14	013A	1.19	<0.35	1.58	<0.78	0.75	0.30	ND	0.97
15	013B	0.83	0.47	2.18	<0.78	0.70	0.35	ND	0.90
16	015A	0.22	<0.35	1.84	1.32	1.19	0.16	<0.10	0.90
17	015B	0.22	<0.35	1.38	2.15	0.45	0.11	<0.10	0.21
18	016A	3.27	2.05	3.30	3.24	0.67	3.64	0.12	0.21
19	016B	3.38	1.24	4.37	7.07	7.37	5.38	0.12	1.04
20	017A	0.81	1.80	2.45	1.11	0.75	0.28	<0.10	0.67
21	017B	0.79	0.63	2.73	0.99	0.93	0.22	<0.10	0.93
22	019A	0.2	<0.35	1.94	1.74	0.55	0.49	0.18	0.31
23	019B	3.16	0.54	2.67	2.65	0.70	0.43	0.14	0.27
24	020A	12.56	<0.35	3.02	3.93	1.95	0.27	0.12	0.50
25	020B	1.95	<0.35	1.81	0.90	1.21	0.29	<0.10	1.34
26	022A	0.39	0.48	1.99	2.31	0.89	0.23	<0.10	0.39
27	022B	0.4	<0.35	2.05	1.66	0.62	0.22	<0.10	0.37
28	023A	10.89	<0.35	1.93	0.81	2.35	0.10	<0.10	2.89
29	023B	7.98	<0.35	2.67	1.10	3.25	0.19	0.11	2.96
30	024A	0.65	0.42	2.07	1.19	0.71	0.45	0.13	0.60
31	024B	0.51	0.57	1.75	<0.78	0.72	0.47	0.16	0.92
32	025A	15.47	0.48	3.61	2.85	3.55	0.29	0.24	1.25
33	025B	1.11	0.40	2.50	1.21	1.27	0.20	<0.10	1.05
34	029A	0.34	<0.35	1.96	1.33	0.38	0.30	0.13	0.28
35	032A	1.89	2.27	3.29	2.53	0.97	1.70	1.32	0.38
36	032B	1.6	1.02	1.77	1.27	0.75	1.14	0.87	0.59
37	033A	7.27	<0.35	2.56	2.29	1.61	1.06	0.19	0.70
38	033B	5.14	<0.35	1.64	1.88	2.31	0.66	0.15	1.23
39	034A	0.3	0.44	2.43	1.34	0.44	0.36	<0.10	0.33
40	035A	6.62	0.60	1.62	1.51	2.69	0.53	0.13	1.78
41	035B	4.06	0.43	1.85	1.43	2.08	0.43	0.15	1.45
42	038A	6.53	0.43	1.91	1.32	1.15	0.17	0.11	0.87
43	038B	4.89	1.97	1.08	1.03	0.97	0.17	0.11	0.94
44	039A	14.51	2.82	1.44	1.06	1.61	0.24	0.14	1.51
45	039B	9.64	0.58	1.27	1.78	1.59	0.20	0.11	0.89
46	040A	1.96	0.61	2.04	1.66	3.84	0.24	0.16	2.31
47	040B	1.43	<0.35	2.16	1.92	3.66	0.17	0.22	1.90
48	043A	3.68	0.61	2.74	1.40	1.87	0.30	0.19	1.34
49	043B	1.81	0.58	2.31	1.57	2.70	0.29	0.31	1.72
50	045A	0.14	0.68	1.44	2.92	0.77	0.20	ND	0.26
51	045B	0.16	0.67	1.95	3.66	0.67	0.20	0.10	0.18
52	049A	3.26	4.15	4.54	1.62	2.42	0.78	1.14	1.49
53	049B	1.11	1.31	2.34	1.85	3.00	0.44	0.59	1.62
54	050A	5.64	<0.35	2.05	1.33	2.98	0.16	0.10	2.24
55	050B	2.03	<0.35	1.26	0.78	2.12	0.10	<0.10	2.71
56	051A	12.67	<0.35	1.88	1.74	5.85	0.20	0.15	3.36
57	051B	13.1	<0.35	1.71	1.46	5.16	0.17	0.16	3.54
58	052A	29.89	0.55	3.03	1.70	3.20	0.21	0.26	1.88
59	052B	40.02	0.88	2.98	1.81	3.05	0.18	0.27	1.68
60	055A	0.69	1.11	1.51	1.43	1.71	0.18	0.12	1.20
61	055B	0.85	0.48	1.53	1.27	1.11	0.21	0.13	0.87
62	056A	0.49	1.38	1.75	1.14	0.86	0.55	0.11	0.75
63	056B	0.51	2.73	2.51	1.29	0.64	0.62	0.12	0.50
64	057A	5.61	0.80	3.67	2.34	2.39	0.13	0.16	1.02
65	057B	6.19	1.13	4.41	2.23	3.23	0.18	0.25	1.45
66	058A	6.59	0.54	1.27	1.35	1.22	1.06	0.23	0.90
67	058B	5.07	0.77	2.14	1.05	0.87	1.15	0.25	0.82
68	060A	3.5	2.52	1.67	0.98	0.79	0.33	0.56	0.81
69	060B	0.83	1.53	2.20	0.91	0.67	0.45	0.50	0.74
70	061A	2.72	2.31	1.51	1.65	0.58	0.46	<0.10	0.35
71	061B	0.33	4.74	1.82	1.45	0.35	0.56	0.19	0.24
72	062A	3.41	9.43	13.01	7.59	3.04	0.27	0.27	0.40
73	062B	12.2	10.69	11.52	7.17	1.08	0.25	0.30	0.15
74	063A	0.28	0.81	1.36	1.10	0.34	1.00	0.24	0.31
75	063B	0.31	0.48	1.66	14.04	0.63	0.28	0.13	0.05
76	064A	5.63	2.23	1.84	1.60	0.58	0.60	0.42	0.36
77	064B	4.66	1.95	2.09	1.59	0.52	0.67	0.27	0.32
78	065A	5.93	<0.35	0.94	0.87	0.73	0.17	0.13	0.84
79	065B	7.21	0.49	1.10	1.98	0.55	0.15	0.13	0.28
80	067A	2.58	1.23	3.16	1.32	0.68	0.27	0.13	0.52
81	067B	1.22	3.40	2.02	1.11	1.45	0.24	0.17	1.30
82	068A	0.9	0.90	1.95	3.65	0.71	0.25	0.17	0.20
83	068B	0.34	2.29	1.42	2.32	0.38	0.35	0.15	0.16
84	069A	4.23	1.52	2.25	1.47	4.13	0.47	0.28	2.81
85	069B	0.71	5.61	1.47	1.43	0.57	0.41	0.53	0.40
86	070A	0.25	1.62	1.35	<0.78	0.49	0.27	0.44	0.63
87	070B	0.76	<0.35	1.22	0.96	0.43	0.31	0.39	0.44
88	071A	0.47	238.98	2.23	2.92	1.08	0.57	0.28	0.37
89	071B	0.19	4.83	1.47	<0.78	0.48	0.61	0.14	0.62
90	072A	2.89	0.86	3.72	1.27	3.96	0.88	0.10	3.13
91	072B	2.77	0.66	2.33	1.23	2.73	0.36	0.12	2.21
92	073A	10.11	0.89	1.15	1.67	0.97	0.34	0.15	0.58
93	073B	3.07	0.54	1.26	1.09	0.93	0.24	0.17	0.85
94	074A	0.3	0.91	1.74	0.98	0.53	0.13	0.24	0.54
95	075A	6.21	1.51	1.86	4.57	4.28	0.21	0.40	0.94
96	075B	7.9	0.52	1.55	0.99	3.57	0.32	0.17	3.63
97	077A	4.89	2.69	1.99	2.55	5.15	2.05	0.93	2.02
98	077B	10.77	0.51	2.34	2.56	3.01	0.83	0.74	1.17
99	078A	3.4	1.49	1.80	1.33	3.96	0.31	0.20	2.98
100	078B	0.96	0.45	0.94	0.93	0.82	0.23	0.13	0.88
101	081A	0.65	0.57	2.25	1.51	0.87	0.35	0.22	0.58
102	081B	4.42	1.80	2.26	1.24	1.56	0.34	0.24	1.26
103	082A	2.37	0.77	1.47	0.91	0.42	0.41	0.13	0.46
104	082B	3.02	0.85	1.12	0.91	0.53	0.34	0.19	0.58
105	084A	1.72	2.98	1.35	2.87	1.29	0.39	0.46	0.45
106	084B	0.66	0.71	1.71	1.20	0.60	0.39	0.39	0.50
107	085A	8.7	1.39	2.82	<0.78	3.95	3.64	2.01	5.07
108	085B	6.52	2.03	4.99	0.98	4.45	11.16	4.00	4.53
109	087A	8.02	1.55	1.84	1.94	2.29	0.23	0.11	1.18
110	087B	0.99	0.52	2.03	<0.78	1.17	0.44	<0.10	1.50
111	088A	1.84	1.57	3.14	1.50	0.66	0.47	0.24	0.44
112	089A	1.25	2.71	2.78	1.34	1.54	0.61	0.18	1.15
113	089B	1.35	5.32	3.66	1.20	0.74	0.64	0.14	0.62
114	090A	3.9	2.59	1.50	0.85	1.38	0.28	<0.10	1.62
