# Supplementary material for: Compositional Data Analysis of Periodontal Disease Microbial Communities
Source: Front Microbiol. 2021 May 17;12:617949. doi: 10.3389/fmicb.2021.617949 (PMC8165185; doi:10.3389/fmicb.2021.617949)
Supplement: Supplementary file 3 [file Data_Sheet_3.ZIP › jupyternotebook_and_files/files/2020-08-table_RF.csv]

High vs Low (16S)	0.63	0.65	0.59	0.59
High vs Low (16S+Cytokine)	0.63	0.57	0.59	0.59
A vs C (16S)	0.72	0.69	0.73	0.60
A vs C (16S+Metabolites)	0.76	0.71	0.72	0.70
