# Supplementary material for: Compositional Data Analysis of Periodontal Disease Microbial Communities
Source: Front Microbiol. 2021 May 17;12:617949. doi: 10.3389/fmicb.2021.617949 (PMC8165185; doi:10.3389/fmicb.2021.617949)
Supplement: Supplementary file 3 [file Data_Sheet_3.ZIP › jupyternotebook_and_files/files/2020-09-18_PT_16S_OTU_clr_Tabl_zcomp.csv]

	006A	022A	015A	020A	015B	022B	020B	012B	012A	009B	009A	033B	007B	024B	045B	045A	035B	032A	023B	035A	025A	025B	032B	068A	023A	019B	019A	051B	051A	068B	038A	052B	039B	074A	056B	055B	052A	029A	056A	038B	057B	062B	063B	061B	060A	061A	057A	058A	062A
k__Bacteria;__;__;__;__;__;__	5.00408647679987	7.12671992811499	5.66531659525803	5.31941035622244	4.98264870631155	6.4474520438773	4.05178794786994	6.62940795135055	5.53990700559907	5.77492465776112	4.57424337265348	4.21468306875839	5.62200738008973	5.31545854669475	8.26757949938265	6.08050106542853	6.87632563796263	5.35768443403602	5.30405283143071	6.26987623819949	4.89901880989843	5.58740555459581	5.63038047941718	5.38291783219263	6.63314623471819	5.98880642612737	5.98148296423848	4.91829864982926	5.05537240966203	5.41858521277929	5.77268091856757	5.41409545695377	7.10610037308829	4.75763760213242	4.89403848753449	5.10926918398033	5.39917639840019	5.01272407078396	5.16801152985811	4.63598692184588	5.56435511759817	5.73687350674013	5.51500595411594	6.4634648693916	6.2936681815161	5.69759554169942	5.30402010831713	3.45791270400013	4.72931080703858
k__Bacteria;p__;c__;o__;f__;g__;s__	-4.55685423260025	-5.29907140033272	-4.52431280237488	-4.61890461312956	-4.07653984764009	-4.98972789111662	-4.51746039626109	-4.92702128457896	-5.14595059721174	-4.97915810564346	-4.71423827320784	-4.12202859141147	-4.63158018464851	-4.66002073913105	2.54399439743027	-4.37905880955852	-4.94435308938434	-4.57742437675035	-4.30664938752848	2.46321374842917	-4.432455882448	-4.47064570689995	-4.75671345511225	-4.49185074609902	2.74132593660756	-4.75522632830661	-3.91126966049608	-4.34895739146585	-4.29856693539383	-4.39164484437479	-4.64426597911154	-4.56138382887203	-4.66860077557879	-5.05273451745662	-4.67615632244059	-4.61984338122035	-4.28855031548492	-4.16954034486724	-4.81361729656316	-4.36331291909188	-4.45030081978279	-4.13165782152115	-4.53587961975809	-4.35688221547907	-4.62221482984454	-4.36798926012247	-4.58986138986434	-3.86187537423557	-4.60683432694254
k__Bacteria;p__Actinobacteria;__;__;__;__;__	-4.84400987529459	-5.58622704302706	3.46809201792181	-4.90606025582391	-4.36369549033444	-5.27688353381096	-4.80461603895543	-5.21417692727331	-5.43310623990609	-5.2663137483378	-5.00139391590218	-4.40918423410581	-4.91873582734286	-4.9471763818254	-5.17328989174288	-4.66621445225286	-5.23150873207868	-4.86458001944469	-4.59380503022282	-4.45203682714409	-4.71961152514234	-4.75780134959429	-5.04386909780659	-4.77900638879337	-5.02334602949956	-5.04238197100095	-4.19842530319043	-4.6361130341602	-4.58572257808818	-4.67880048706914	-4.93142162180588	-4.84853947156638	-4.95575641827314	-5.33989016015096	-4.96331196513494	-4.9069990239147	-4.57570595817926	-4.45669598756159	-5.1007729392575	-4.65046856178622	-4.73745646247714	-4.4188134642155	-4.82303526245243	-4.64403785817341	-4.90937047253888	-4.65514490281682	-4.87701703255868	-4.14903101692992	-4.89398996963689
k__Bacteria;p__Actinobacteria;c__Actinobacteria;o__Actinomycetales;__;__;__	-0.317005012722705	1.97922545130153	4.8543863790417	5.31941035622244	3.93282658181288	2.98171614107757	4.89908580825714	4.17840285323823	2.21667116540663	3.90312248085953	2.86949528041506	1.27024408959195	6.09201100933547	4.95878360275602	2.54399439743027	-0.139209589680975	-0.704503869506796	3.69945635743249	-0.0668001676509351	0.0749680354277982	5.33433688115627	6.21601421401819	3.23248520661881	-0.252001526221482	-0.49634116692767	3.21621770388759	3.80025872824871	3.90669773815078	3.2095457191637	-0.151795624497249	2.24632039395141	3.11151036395972	3.49518246044407	3.98444771389894	2.06082514347827	4.96616834033966	4.81138973349807	4.22426671041968	2.07696907649979	3.02654900941178	3.4242889541019	3.33897823394176	3.43556441243611	4.38402332771176	-0.382365609966995	3.75168539264411	4.85203498457407	0.377973845641972	5.93328361136451
k__Bacteria;p__Actinobacteria;c__Actinobacteria;o__Actinomycetales;f__Actinomycetaceae;__;__	-2.7696963807671	-3.51191354849957	3.46809201792181	3.37350020716713	1.98691643275756	2.98171614107757	2.95317565920183	-3.13986343274582	0.83037680428674	-3.19200025381032	-2.92708042137469	1.27024408959195	-2.84442233281537	-2.87286288729791	-3.0989763972154	-2.59190095772537	-3.15719523755119	-2.7902665249172	-2.51949153569533	-2.3777233326166	-2.64529803061485	-2.6834878550668	2.1338729179507	-2.70469289426588	2.74132593660756	-2.96806847647346	-2.12411180866294	-2.56179953963271	-2.51140908356069	-2.60448699254165	2.24632039395141	-2.77422597703889	-2.88144292374565	2.19268824467088	-2.88899847060745	-2.83268552938721	-2.50139246365178	-2.3823824930341	2.07696907649979	-2.57615506725874	-2.66314296794965	-2.34449996968801	-2.74872176792494	-2.56972436364592	-2.83505697801139	-2.58083140828933	2.90612483551876	-2.07471752240243	4.72931080703858
k__Bacteria;p__Actinobacteria;c__Actinobacteria;o__Actinomycetales;f__Actinomycetaceae;g__;s__	4.59862136869171	2.67237263186148	6.96459957938829	10.0366329031579	4.87728819065373	2.98171614107757	9.6829997296913	6.23252658693378	4.26436400877189	5.51256039329363	5.12078707902155	4.90783024931834	8.53435804470467	5.90324521159687	3.23714157799022	5.68518832878439	4.93041548890732	7.8103302216058	4.95574613716249	4.07265166086327	7.37632086030121	8.55782002016552	6.00507392885859	3.24677501570266	2.68086068082307	3.21621770388759	5.84333262575767	6.69479064692653	4.50882870329396	4.31997292411118	5.2420526675054	4.21012265262783	5.84655771760754	3.57898260579077	5.79849476176164	7.05517933303564	7.24500308889852	7.0456455968289	5.94817008740768	4.41284337053167	7.6214909017637	6.94989614658599	3.43556441243611	3.18445482611599	3.34922920234966	3.41646801239628	9.16570629958368	6.66673819301483	10.1289806678469
k__Bacteria;p__Actinobacteria;c__Actinobacteria;o__Actinomycetales;f__Actinomycetaceae;g__Actinomyces;__	-2.18564914286246	-2.92786631059493	4.16123919848176	-2.24769952339177	-1.7053347579023	-2.61852280137883	-2.1462553065233	-2.55581619484118	0.83037680428674	2.51682811973964	2.86949528041506	1.9633912701519	4.01256946765563	-2.28881564939326	2.54399439743027	-2.00785371982073	-2.57314799964655	2.3131619963126	-1.93544429779069	-1.79367609471196	-2.06125079271021	-2.09944061716216	-2.38550836537446	3.99662347107274	-2.36498529706742	-2.38402123856882	-1.5400645707583	-1.97775230172807	-1.92736184565604	-2.020439754637	-2.27306088937375	-2.19017873913425	-2.29739568584101	-2.68152942771883	-2.30495123270281	-2.24863829148257	-1.91734522574713	-1.79833525512946	-2.44241220682537	-1.99210782935409	2.73114177354195	-1.76045273178336	-2.1646745300203	4.38402332771176	-2.25100974010675	-1.99678417038469	4.51556274795286	-1.49067028449778	-2.23562923720476
k__Bacteria;p__Actinobacteria;c__Actinobacteria;o__Actinomycetales;f__Actinomycetaceae;g__Actinomyces;s__	7.47218600827149	7.07297565210829	10.4936303325603	9.41375491844454	8.89567121207278	7.74389007587533	9.48113357682438	7.83682309986746	6.87300963796912	8.45436432482206	7.15308184227568	6.46320094048216	11.1964401827181	8.32607943274249	7.99931551278797	8.43284766798164	7.49536484636885	8.05936518685275	6.93674760602907	7.31524401234878	10.8527342877266	12.1069215061349	8.31595782466733	8.611743987914	7.60113834096923	7.70485407361973	8.0926732042329	7.88169554274032	6.88161805496125	7.11725425894134	8.88488818311793	9.14459658575852	9.25408423432135	8.75371891056745	7.92161136694414	7.7045238909372	9.76862425086721	9.25991976749123	7.92917155627427	8.69297569752421	8.89865826443029	9.6579463476882	8.16295223114845	11.026510129079	8.15325024708292	9.60388787241859	10.1708550134486	7.73110055863986	10.9352144648306
k__Bacteria;p__Actinobacteria;c__Actinobacteria;o__Actinomycetales;f__Actinomycetaceae;g__Actinomyces;s__hyovaginalis	-3.99676449895823	-4.7389816666907	-3.96422306873286	-4.05881487948754	-3.51645011399807	-4.4296381574746	-3.95737066261907	-4.36693155093695	-4.58586086356972	-4.41906837200144	-4.15414853956582	-3.56193885776945	-4.07149045100649	-4.09993100548903	-4.32604451540652	-3.8189690759165	-4.38426335574232	-4.01733464310833	-3.74655965388646	-3.60479145080772	-3.87236614880598	-3.91055597325793	-4.19662372147023	-3.931761012457	-4.17610065316319	-4.19513659466458	-3.35117992685406	-3.78886765782383	-3.73847720175181	-3.83155511073277	-4.08417624546952	-4.00129409523001	-4.10851104193677	-4.49264478381459	-4.11606658879857	-4.05975364757833	-3.7284605818429	2.61482879798558	-4.25352756292114	-3.80322318544986	-3.89021108614077	-3.57156808787913	-3.97578988611607	-3.79679248183705	-4.06212509620252	-3.80789952648045	-4.02977165622232	-3.30178564059355	-4.04674459330052
k__Bacteria;p__Actinobacteria;c__Actinobacteria;o__Actinomycetales;f__Brevibacteriaceae;g__Brevibacterium;s__	-5.94243922544535	-6.68465639317782	-5.90989779521998	-6.00448960597466	-5.46212484048519	-6.37531288396172	-5.90304538910619	2.56896494080413	-6.53153559005684	-6.36474309848856	-6.09982326605294	-5.50761358425657	-6.01716517749361	-6.04560573197615	-6.27171924189364	-5.76464380240362	-6.32993808222944	-5.96300936959545	-5.69223438037358	-5.55046617729484	-5.8180408752931	-5.85623069974505	-6.14229844795735	-5.87743573894412	-6.12177537965031	-6.14081132115171	-5.29685465334118	-5.73454238431095	-5.68415192823893	-5.77722983721989	-6.02985097195664	-5.94696882171713	-6.05418576842389	-6.43831951030171	-6.0617413152857	-6.00542837406545	-5.67413530833002	-5.55512533771234	-6.19920228940826	-5.74889791193698	-5.83588581262789	-5.51724281436625	-5.92146461260319	-5.74246720832417	-6.00779982268964	-5.75357425296757	-5.97544638270944	-5.24746036708067	-5.99241931978764
k__Bacteria;p__Actinobacteria;c__Actinobacteria;o__Actinomycetales;f__Corynebacteriaceae;g__Corynebacterium;__	-3.74675257418025	-4.48896974191272	-3.71421114395488	-3.80880295470957	1.98691643275756	2.98171614107757	-3.70735873784109	-4.11691962615897	-4.33584893879175	-4.16905644722347	-3.90413661478784	-3.31192693299147	-3.82147852622852	-3.84991908071106	-4.07603259062854	-3.56895715113852	-4.13425143096434	-3.76732271833035	-3.49654772910848	-3.35477952602975	2.50112353710006	-3.66054404847995	-3.94661179669225	-3.68174908767903	-3.92608872838522	3.90936488444754	-3.10116800207609	-3.53885573304586	-3.48846527697384	-3.5815431859548	-3.83416432069154	-3.75128217045204	-3.8584991171588	-4.24263285903662	-3.8660546640206	-3.80974172280036	3.89509900162392	-3.35943868644725	-4.00351563814316	-3.55321126067189	-3.6401991613628	-3.32155616310116	-3.72577796133809	-3.54678055705907	-3.81211317142454	-3.55788760170248	-3.77975973144434	-3.05177371581558	-3.79673266852255
k__Bacteria;p__Actinobacteria;c__Actinobacteria;o__Actinomycetales;f__Corynebacteriaceae;g__Corynebacterium;s__	5.00408647679987	7.18871160414295	8.32012228184143	9.48274778993149	8.57170782514328	9.06621555415275	9.14143978228442	6.50079057352846	5.79322143454665	7.66432259655309	5.31184231578426	7.44194468700287	10.5078350235926	8.33099344754492	8.03293212358696	6.59540001458216	7.98677238427774	8.70172340185823	7.33837393783007	4.86110902122754	8.82548249948137	9.08011804509374	8.00599070742611	7.19529658862342	5.3062752940691	8.60071276667668	8.32823927554567	8.59804562037992	7.38393298905933	7.68726875409766	7.62621774749187	7.5774184826143	8.23575728343836	5.52489275484608	6.26551776286924	8.26768703981142	10.010991127107	6.30370825209952	7.12682508374933	9.42181060752723	7.86104048846502	7.62943767509015	7.49600742298253	4.38402332771176	3.4124799564641	6.05427048563816	8.15314890767925	7.63996284664133	8.82365536926068
k__Bacteria;p__Actinobacteria;c__Actinobacteria;o__Actinomycetales;f__Corynebacteriaceae;g__Corynebacterium;s__durum	4.24194642475298	0.62198804605777	3.46809201792181	4.98293811960123	5.97590047932184	5.62077347069283	5.3510709320002	3.26211212136408	2.43981471672084	3.20997530029958	1.20682117318265	2.36885637826006	8.30302890880402	4.39916781482059	4.62343593911011	3.5749751284378	0.976706357006149	3.00630917687255	4.08027739980859	1.75617826194074	8.70163271114275	5.90585928571435	1.16434599127824	3.3034762905128	1.18486905958528	1.16583311808388	1.84496190325226	4.82298847002494	1.72989758664193	1.5294146020157	1.27679346727895	1.35967561751845	4.18832964100401	5.41156406953908	4.76887534458048	3.09436616343807	1.63250913090557	1.75151910152324	6.57677874683006	1.55774652729861	1.47075862660769	1.78940162486934	6.86955161692125	1.56417723091142	1.29884461654595	3.75168539264411	1.33119805652615	3.17023063154835	1.31422511944794
k__Bacteria;p__Actinobacteria;c__Actinobacteria;o__Actinomycetales;f__Microbacteriaceae;g__Microbacterium;__	-5.94241669934489	-6.68463386707736	-5.90987526911951	-6.0044670798742	-5.46210231438473	-6.37529035786126	-5.90302286300573	-6.3125837513236	-6.53151306395638	-6.3647205723881	-6.09980073995248	-5.50759105815611	-6.01714265139315	3.0128734537007	-6.27169671579318	-5.76462127630315	-6.32991555612898	-5.96298684349499	-5.69221185427311	-5.55044365119438	-5.81801834919263	-5.85620817364458	-6.14227592185689	-5.87741321284366	-6.12175285354985	-6.14078879505124	-5.29683212724072	-5.73451985821049	-5.68412940213847	-5.77720731111943	-6.02982844585618	-5.94694629561667	-6.05416324232343	-6.43829698420125	-6.06171878918523	-6.00540584796499	-5.67411278222956	-5.55510281161188	-6.1991797633078	-5.74887538583652	-5.83586328652743	-5.51722028826579	-5.92144208650273	-5.7424446822237	-6.00777729658918	-5.75355172686711	-5.97542385660898	-5.24743784098021	-5.99239679368718
k__Bacteria;p__Actinobacteria;c__Actinobacteria;o__Actinomycetales;f__Microbacteriaceae;g__Microbacterium;s__maritypicum	-1.99117298076346	-2.73339014849593	-1.95863155053809	-2.05322336129277	-1.5108585958033	-2.42404663927983	-1.9517791444243	-2.36134003274217	-2.58026934537495	-2.41347685380667	-2.14855702137105	-1.55634733957468	-2.06589893281172	6.96411717228213	-2.32045299721175	-1.81337755772173	-2.37867183754755	-2.01174312491356	-1.74096813569169	-1.59919993261296	-1.86677463061121	-1.90496445506316	-2.19103220327546	-1.92616949426223	-2.17050913496842	-2.18954507646982	-1.34558840865929	-1.78327613962907	-1.73288568355704	-1.825963592538	-2.07858472727475	-1.99570257703525	-2.102919523742	-2.48705326561983	-2.11047507060381	-2.05416212938356	-1.72286906364813	-1.60385909303045	-2.24793604472637	-1.79763166725509	-1.884619567946	-1.56597656968436	-1.9701983679213	-1.79120096364228	-2.05653357800775	-1.80230800828568	-2.02418013802755	-1.29619412239878	-2.04115307510575
k__Bacteria;p__Actinobacteria;c__Actinobacteria;o__Actinomycetales;f__Micrococcaceae;__;__	-4.33358634162727	-5.07580350935974	-4.3010449114019	-4.39563672215658	-3.85327195666711	-4.76646000014364	-4.29419250528811	-4.70375339360599	-4.92268270623877	-4.75589021467048	-4.49097038223486	-3.89876070043849	4.01256946765563	-4.43675284815807	-4.66286635807556	-4.15579091858554	-4.72108519841136	-4.35415648577737	-4.0833814965555	-3.94161329347677	2.50112353710006	-4.24737781592697	-4.53344556413927	-4.26858285512605	-4.51292249583223	-4.53195843733363	-3.6880017695231	-4.12568950049288	-4.07529904442085	-4.16837695340181	-4.42099808813856	-4.33811593789906	-4.44533288460582	-4.82946662648364	-4.45288843146762	-4.39657549024738	-4.06528242451194	-3.94627245389427	-4.59034940559018	-4.1400450281189	2.73114177354195	-3.90838993054817	-4.31261172878511	4.38402332771176	-4.39894693887156	-4.1447213691495	-4.36659349889136	-3.63860748326259	-4.38356643596957
k__Bacteria;p__Actinobacteria;c__Actinobacteria;o__Actinomycetales;f__Micrococcaceae;g__Micrococcus;__	-5.94238206951318	-6.68459923724565	-5.90984063928781	-6.0044324500425	-5.46206768455303	-6.37525572802956	-5.90298823317402	-6.3125491214919	-6.53147843412468	-6.36468594255639	-6.09976611012077	-5.5075564283244	-6.01710802156144	-6.04554857604399	-6.27166208596147	-5.76458664647145	-6.32988092629727	-5.96295221366328	-5.69217722444141	-5.55040902136268	-5.81798371936093	-5.85617354381288	-6.14224129202518	-5.87737858301196	-6.12171822371815	-6.14075416521954	-5.29679749740902	-5.73448522837879	-5.68409477230677	-5.77717268128773	-6.02979381602447	-5.94691166578497	-6.05412861249173	-6.43826235436955	-6.06168415935353	-6.00537121813329	-5.67407815239786	-5.55506818178018	-6.19914513347609	-5.74884075600481	-5.83582865669573	-5.51718565843409	-5.92140745667102	-5.742410052392	-6.00774266675747	-5.75351709703541	-5.97538922677727	-5.24740321114851	-5.99236216385548
k__Bacteria;p__Actinobacteria;c__Actinobacteria;o__Actinomycetales;f__Micrococcaceae;g__Renibacterium;s__	-5.94236647804209	-6.68458364577456	-5.90982504781672	-6.0044168585714	-5.46205209308193	-6.37524013655846	-5.90297264170293	-6.3125335300208	-6.53146284265358	-6.3646703510853	-6.09975051864968	-5.50754083685331	-6.01709243009035	-6.04553298457289	-6.27164649449038	-5.76457105500036	-6.32986533482618	-5.96293662219219	-5.69216163297032	-5.55039342989158	-5.81796812788984	-5.85615795234178	-6.14222570055409	-5.87736299154086	-6.12170263224705	-6.14073857374845	-5.29678190593792	-5.73446963690769	-5.68407918083567	-5.77715708981663	-6.02977822455338	-5.94689607431387	-6.05411302102063	-6.43824676289845	-6.06166856788243	-6.00535562666219	-5.67406256092676	-5.55505259030908	-6.199129542005	-5.74882516453372	-5.83581306522463	-5.51717006696299	-5.92139186519993	-5.74239446092091	-6.00772707528638	-5.75350150556431	-5.97537363530618	-5.24738761967741	3.63069851837047
k__Bacteria;p__Actinobacteria;c__Actinobacteria;o__Actinomycetales;f__Micrococcaceae;g__Rothia;__	4.24194642475298	-1.87049839156901	-1.09573979361117	-1.19033160436585	-0.647966838876382	-1.56115488235291	-1.08888738749738	-1.49844827581526	1.52352398484669	3.20997530029958	-1.28566526444413	-0.69345558264776	4.01256946765563	-1.23144773036734	2.54399439743027	2.88182794787785	-1.51578008062063	-1.14885136798664	-0.878076378764769	-0.736308175686035	5.20917373820227	5.90585928571435	-1.32814044634854	-1.06327773733531	-1.3076173780415	-1.3266533195429	-0.482696651732373	-0.920384382702145	-0.869993926630122	-0.963071835611082	-1.21569297034783	-1.13281082010832	4.99925985722034	4.49527333766493	2.06082514347827	-1.19127037245664	3.89509900162392	3.30797597854553	2.07696907649979	-0.93473991032817	-1.02172781101908	-0.703084812757442	-1.10730661099438	5.77031768883165	-1.19364182108083	-0.939416251358763	-1.16128838110063	-0.433302365471862	-1.17826131817883
k__Bacteria;p__Actinobacteria;c__Actinobacteria;o__Actinomycetales;f__Micrococcaceae;g__Rothia;s__aeria	5.12924961975388	3.58866336373563	3.46809201792181	0.933827068058549	1.47619183354802	2.98171614107757	5.59223298881708	5.4593366987003	4.51925625840068	5.08177747720118	2.17634809985511	1.9633912701519	7.67613111378528	4.39916781482059	2.54399439743027	1.17367287162959	5.0481985245637	3.9225999087467	2.47083948737449	1.38785049673837	6.26232365279362	7.24563363119935	4.07978306700601	1.06088093508909	0.816541294382899	4.82565561632169	2.9529608678615	4.12984128946499	3.90269289972364	1.16108683681332	0.908465702076574	4.21012265262783	7.2679433985387	5.88156769878482	4.36341023647232	4.01065689531222	3.20195182106397	1.38319133632087	4.96734083439596	1.18941876209623	1.10243086140532	1.42107385966696	5.83345968523448	7.02308065732702	0.930516851343573	5.54344486187217	0.962870291323773	1.83196684990767	4.72931080703858
k__Bacteria;p__Actinobacteria;c__Actinobacteria;o__Actinomycetales;f__Micrococcaceae;g__Rothia;s__dentocariosa	2.98918345625761	3.07783773996964	5.41400216697713	5.67608530016117	4.75950515499734	4.08032842974568	5.89761463836827	1.27218094364969	2.6221362735148	1.2200441225852	1.48496395502082	1.54680395603545	8.55586424992563	4.39916781482059	4.48990454648559	5.71504129193407	2.85097394722748	4.51038657364882	6.66049422940092	2.39804413745348	8.8980531923162	9.62385613839901	3.7433108303848	3.3034762905128	1.46301184142344	3.90936488444754	3.24064294031328	4.59984491871073	1.73999021954927	3.40368219223703	4.19223054300672	4.21012265262783	3.90064756855223	7.23611336159013	2.75397232403822	2.40121898287812	4.30056410973208	7.03366940578218	4.15641061817963	4.27931197790715	4.11743613466184	4.94841614637586	4.821858773556	8.40937501844691	1.57698739838412	4.85029768131222	5.20870992851281	2.76476552344018	1.59236790128611
k__Bacteria;p__Actinobacteria;c__Actinobacteria;o__Actinomycetales;f__Micrococcaceae;g__Rothia;s__mucilaginosa	-2.36308000259834	-3.10529717033081	-2.33053857237297	-2.42513038312766	2.68006361331751	-2.79595366111472	2.95317565920183	-2.73324705457706	1.52352398484669	3.20997530029958	3.27496038852322	-1.92825436140957	4.70571664821558	-2.46624650912915	3.64260668609838	-2.18528457955661	-2.75057885938243	-2.38365014674844	2.47083948737449	-1.97110695444784	-2.23868165244609	3.50796401291598	-2.56293922511034	-2.29807651609712	-2.54241615680331	-2.5614520983047	-1.71749543049418	2.52040337703089	2.11093343049559	-2.19787061437289	-2.45049174910963	-2.36760959887013	3.49518246044407	3.57898260579077	3.15943743214638	-2.42606915121845	-2.09477608548302	-1.97576611486534	-2.61984306656125	-2.16953868908998	-2.25652658978089	3.33897823394176	-2.34210538975618	-2.16310798547716	3.34922920234966	-2.17421503012057	-2.39608715986243	-1.66810114423367	-2.41306009694064
k__Bacteria;p__Actinobacteria;c__Actinobacteria;o__Actinomycetales;f__Nocardiaceae;g__Rhodococcus;__	-2.76436286899694	-3.50658003672941	-2.73182143877157	-2.82641324952625	-2.28404848403678	-3.19723652751331	-2.72496903265778	-3.13452992097566	-3.35345923360844	-3.18666674204015	-2.92174690960453	-2.32953722780816	-2.8390888210452	6.19092728404865	-3.09364288544523	-2.58656744595521	-3.15186172578103	-2.78493301314704	-2.51415802392517	-2.37238982084644	-2.63996451884469	-2.67815434329664	-2.96422209150894	-2.69935938249572	-2.9436990232019	-2.9627349647033	-2.11877829689277	-2.55646602786255	-2.50607557179052	-2.59915348077148	-2.85177461550823	-2.76889246526873	-2.87610941197549	-3.26024315385331	-2.88366495883729	-2.82735201761705	-2.49605895188161	-2.37704898126394	-3.02112593295985	-2.57082155548857	-2.65780945617949	-2.33916645791784	-2.74338825615478	-2.56439085187576	-2.82972346624123	-2.57549789651916	-2.79737002626103	-2.06938401063226	-2.81434296333924
k__Bacteria;p__Actinobacteria;c__Actinobacteria;o__Actinomycetales;f__Nocardiaceae;g__Rhodococcus;s__	-5.94241669934489	-6.68463386707736	-5.90987526911951	-6.0044670798742	-5.46210231438473	-6.37529035786126	-5.90302286300573	-6.3125837513236	-6.53151306395638	-6.3647205723881	-6.09980073995248	-5.50759105815611	-6.01714265139315	3.0128734537007	-6.27169671579318	-5.76462127630315	-6.32991555612898	-5.96298684349499	-5.69221185427311	-5.55044365119438	-5.81801834919263	-5.85620817364458	-6.14227592185689	-5.87741321284366	-6.12175285354985	-6.14078879505124	-5.29683212724072	-5.73451985821049	-5.68412940213847	-5.77720731111943	-6.02982844585618	-5.94694629561667	-6.05416324232343	-6.43829698420125	-6.06171878918523	-6.00540584796499	-5.67411278222956	-5.55510281161188	-6.1991797633078	-5.74887538583652	-5.83586328652743	-5.51722028826579	-5.92144208650273	-5.7424446822237	-6.00777729658918	-5.75355172686711	-5.97542385660898	-5.24743784098021	-5.99239679368718
k__Bacteria;p__Actinobacteria;c__Actinobacteria;o__Actinomycetales;f__Nocardiaceae;g__Rhodococcus;s__globerulus	-1.63866154553639	-2.38087871326886	-1.60612011531102	-1.7007119260657	-1.15834716057623	-2.07153520405276	-1.59926770919723	-2.0088285975151	-2.22775791014788	-2.0609654185796	-1.79604558614398	-1.20383590434761	-1.71338749758465	7.28953957271676	-1.96794156198468	-1.46086612249466	-2.02616040232048	-1.65923168968649	-1.38845670046462	-1.24668849738588	2.50112353710006	-1.55245301983609	-1.83852076804839	-1.57365805903516	-1.81799769974135	-1.83703364124275	-0.993076973432222	-1.43076470440199	-1.38037424832997	-1.47345215731093	-1.72607329204768	-1.64319114180817	-1.75040808851493	-2.13454183039275	-1.75796363537673	-1.70165069415649	-1.37035762842106	-1.25134765780338	-1.8954246094993	-1.44512023202802	-1.53210813271893	-1.21346513445729	-1.61768693269423	-1.43868952841521	-1.70402214278068	-1.44979657305861	-1.67166870280048	-0.943682687171711	3.63069851837047
k__Bacteria;p__Actinobacteria;c__Actinobacteria;o__Actinomycetales;f__Propionibacteriaceae;__;__	2.98918345625761	-2.57970705177546	-1.80494845381762	-1.89954026457231	-1.35717549908284	2.98171614107757	-1.79809604770383	-2.20765693602171	1.92898909295485	-2.2597937570862	2.86949528041506	-1.40266424285421	-1.91221583609126	-1.9406563905738	-2.16676990049129	-1.65969446100126	-2.22498874082708	-1.85806002819309	-1.58728503897122	-1.44551683589249	4.29288300632811	-1.75128135834269	3.52016727907059	-1.77248639754177	-2.01682603824796	-2.03586197974935	-1.19190531193883	-1.6295930429086	2.80408061105553	-1.67228049581754	-1.92490163055428	-1.84201948031478	2.80203527988412	3.29130053333899	-1.95679197388334	3.49983127154623	-1.56918596692767	2.61482879798558	-2.0942529480059	-1.64394857053462	3.82975406221006	-1.4122934729639	-1.81651527120083	-1.63751786692181	-1.90285048128728	-1.64862491156522	-1.87049704130708	-1.14251102567832	-1.88746997838529
k__Bacteria;p__Actinobacteria;c__Actinobacteria;o__Actinomycetales;f__Propionibacteriaceae;g__;s__	6.10269876546798	6.66135667842575	5.77067711091586	4.98293811960123	6.6216454209872	7.78573718581083	5.3510709320002	5.20802227041939	5.16111014457307	6.0431886443558	5.1720803734091	5.1822670950201	7.77376958334919	3.70602063426065	6.77810090202753	3.79811867975201	2.85097394722748	7.69765705910169	3.85713384849438	3.84950810954906	8.06180516811559	7.33660540940507	7.88644555677633	3.3034762905128	3.43447311716751	4.82565561632169	4.68756192324961	6.78308325407221	6.35942867254495	3.40368219223703	2.41929810383873	6.66685842544913	6.79101932644839	8.01277117502324	5.23887897382622	7.41185427697438	7.67928863554218	8.1677883829072	7.19496288891655	3.43201411751994	6.19687767634168	3.33312357410608	5.92047106222411	6.58124790504798	2.74293526579424	5.36112330507821	6.12500066038696	5.5979788674964	2.75831576869624
k__Bacteria;p__Actinobacteria;c__Actinobacteria;o__Actinomycetales;f__Propionibacteriaceae;g__Propionibacterium;s__acnes	-4.84400711964109	-5.58622428737356	-4.81146568941572	-4.90605750017041	-4.36369273468094	-5.27688077815747	-4.80461328330193	-5.21417417161981	-5.43310348425259	-5.26631099268431	-5.00139116024868	-4.40918147845232	-4.91873307168936	-4.9471736261719	-5.17328713608939	-4.66621169659936	-5.23150597642518	-4.86457726379119	-4.59380227456932	-4.45203407149059	-4.71960876948884	-4.75779859394079	-5.04386634215309	-4.77900363313987	-5.02334327384606	-5.04237921534745	-4.19842254753693	-4.6361102785067	-4.58571982243468	-4.67879773141564	-4.93141886615238	-4.84853671591288	-4.95575366261964	2.19268824467088	-4.96330920948144	-4.9069962682612	-4.57570320252577	-4.45669323190809	-5.100770183604	-4.65046580613273	-4.73745370682364	-4.418810708562	-4.82303250679893	-4.64403510251991	-4.90936771688538	-4.65514214716332	-4.87701427690518	-4.14902826127642	3.63069851837047
k__Bacteria;p__Actinobacteria;c__Actinobacteria;o__Actinomycetales;f__Sporichthyaceae;g__;s__	-5.94247878363721	-6.68469595136968	-5.90993735341184	-6.00452916416652	-5.46216439867705	-6.37535244215358	-5.90308494729805	-6.31264583561593	-6.5315751482487	-6.36478265668042	-6.0998628242448	-5.50765314244843	-6.01720473568547	-6.04564529016801	-6.2717588000855	-5.76468336059548	-6.3299776404213	-5.96304892778731	-5.69227393856544	-5.55050573548671	-5.81808043348496	-5.85627025793691	-6.14233800614921	-5.87747529713598	-6.12181493784217	-6.14085087934357	-5.29689421153304	-5.73458194250282	-5.68419148643079	-5.77726939541175	-6.0298905301485	-5.94700837990899	-6.05422532661576	2.19268824467088	-6.06178087347756	-6.00546793225731	-5.67417486652188	-5.55516489590421	-6.19924184760012	-5.74893747012884	-5.83592537081975	-5.51728237255811	-5.92150417079505	-5.74250676651603	-6.0078393808815	-5.75361381115943	-5.9754859409013	-5.24749992527253	-5.9924588779795
k__Bacteria;p__Actinobacteria;c__Actinobacteria;o__Bifidobacteriales;f__Bifidobacteriaceae;g__Bifidobacterium;__	-5.94343851205987	-6.68565567979233	-5.91089708183449	-6.00548889258918	-5.46312412709971	-6.37631217057624	-5.90404467572071	-6.31360556403858	-6.53253487667136	-6.36574238510308	-6.10082255266745	1.27024408959195	-6.01816446410813	-6.04660501859067	-6.27271852850816	-5.76564308901813	-6.33093736884395	-5.96400865620996	-5.69323366698809	-5.55146546390936	-5.81904016190761	-5.85722998635956	-6.14329773457186	-5.87843502555864	-6.12277466626483	-6.14181060776622	-5.2978539399557	-5.73554167092547	-5.68515121485345	-5.77822912383441	-6.03085025857115	-5.94796810833165	-6.05518505503841	-6.43931879691623	-6.06274060190021	-6.00642766067997	-5.67513459494454	-5.55612462432686	-6.20020157602277	-5.7498971985515	-5.83688509924241	-5.51824210098077	-5.92246389921771	-5.74346649493868	-6.00879910930415	-5.75457353958209	-5.97644566932396	-5.24845965369519	-5.99341860640216
k__Bacteria;p__Actinobacteria;c__Actinobacteria;o__Bifidobacteriales;f__Bifidobacteriaceae;g__Bifidobacterium;s__longum	-5.24949396482895	-5.99171113256142	-5.21695253460358	-5.31154434535826	-4.76917957986879	-5.68236762334532	-5.21010012848979	-5.61966101680767	-5.83859032944044	-5.67179783787216	2.17634809985511	-4.81466832364017	-5.32421991687721	-5.35266047135975	-5.57877398127724	-5.07169854178722	-5.63699282161304	-5.27006410897905	-4.99928911975718	-4.85752091667844	-5.1250956146767	-5.16328543912865	-5.44935318734095	-5.18449047832772	-5.42883011903391	-5.4478660605353	-4.60390939272478	-5.04159712369455	-4.99120666762253	-5.08428457660349	-5.33690571134024	-5.25402356110073	-5.36124050780749	-5.74537424968531	-5.36879605466929	-5.31248311344905	-4.98119004771362	-4.86218007709594	-5.50625702879186	-5.05595265132058	-5.14294055201149	-4.82429755374985	-5.22851935198679	-5.04952194770777	3.34922920234966	-5.06062899235117	-5.28250112209304	-4.55451510646427	-5.29947405917124
k__Bacteria;p__Actinobacteria;c__Actinobacteria;o__Bifidobacteriales;f__Bifidobacteriaceae;g__Scardovia;s__	-1.55027736827865	-2.29249453601112	-1.51773593805328	4.75979456828702	-1.06996298331849	-1.98315102679502	2.95317565920183	-1.92044442025737	-2.13937373289014	4.59626966141947	2.86949528041506	-1.11545172708987	-1.62500332032691	-1.65344387480945	-1.87955738472694	-1.37248194523692	2.85097394722748	-1.57084751242875	-1.30007252320688	-1.15830432012815	-1.4258790181264	-1.46406884257835	-1.75013659079065	3.3034762905128	-1.72961352248361	-1.74864946398501	-0.904692796174484	-1.34238052714426	-1.29199007107223	-1.38506798005319	-1.63768911478994	3.11151036395972	-1.6620239112572	3.80212615710498	2.06082514347827	-1.61326651689875	-1.28197345116332	5.09973544777358	-1.80704043224156	-1.35673605477028	-1.4437239554612	5.9039275914033	-1.52930275543649	-1.35030535115747	-1.61563796552294	-1.36141239580087	-1.58328452554274	-0.855298509913972	4.72931080703858
k__Bacteria;p__Actinobacteria;c__Coriobacteriia;o__Coriobacteriales;f__Coriobacteriaceae;__;__	-1.01832379788908	3.77098492052959	-0.985782367663714	-1.0803741784184	-0.538009412928929	-1.45119745640546	-0.978929961549925	5.27701514190634	2.21667116540663	4.30858758896769	3.96810756908317	2.36885637826006	-1.09304974993735	-1.12149030441989	3.23714157799022	3.5749751284378	4.46041185966158	2.3131619963126	3.16398666793444	4.25497321765722	2.50112353710006	4.20111119347592	3.52016727907059	-0.953320311387861	-1.19765995209405	-1.21669589359544	1.85434857919339	-0.810426956754691	2.80408061105553	-0.853114409663629	3.34493268261952	3.11151036395972	3.49518246044407	4.13859839372619	2.06082514347827	2.40121898287812	-0.750019880773757	-0.631009910156081	3.46326343761968	2.33340182885183	3.4242889541019	-0.593127386809988	-0.997349185046925	-0.818351780767904	-1.08368439513337	-0.829458825411309	4.85203498457407	2.07161834288024	-1.06830389223138
k__Bacteria;p__Actinobacteria;c__Coriobacteriia;o__Coriobacteriales;f__Coriobacteriaceae;g__;s__	-1.00660845881841	3.36551981242142	5.54753355960165	5.31941035622244	-0.526294073858258	-1.43948211733479	-0.967214622479255	2.56896494080413	-1.59570482342991	3.90312248085953	4.12225824891042	1.9633912701519	-1.08133441086668	-1.10977496534922	-1.33588847526671	-0.828813035776684	4.7968840962828	-1.02717860296851	-0.756403613746644	3.56182603709728	-0.882210108666163	-0.920399933118113	2.82702009851065	3.3034762905128	-1.18594461302338	-1.20498055452477	-0.361023886714249	-0.798711617684021	-0.748321161611997	3.80914730034519	2.24632039395141	6.87271047965328	4.41147319231822	4.90073844577309	-1.12591054865876	3.78751334399801	-0.738304541703087	-0.619294571085411	3.46326343761968	4.53062640618805	-0.900055046000961	-0.581412047739318	-0.985633845976254	-0.806636441697234	-1.0719690560627	-0.817743486340639	2.90612483551876	2.76476552344018	-1.05658855316071
k__Bacteria;p__Actinobacteria;c__Coriobacteriia;o__Coriobacteriales;f__Coriobacteriaceae;g__Atopobium;s__	4.08779574492572	4.05866699298137	8.32012228184143	4.06664738772707	5.35421226274404	0.651236952204342	4.74493512842988	3.95525930192402	5.35216538133578	6.54217981047479	5.22087053757853	1.51623647803208	1.00938465867245	3.0128734537007	0.754830594272422	4.67358741710591	4.93041548890732	4.39260353799244	6.23203960306805	5.23580247066895	4.89901880989843	4.20111119347592	5.02424467584686	6.24791526967924	4.12762029772745	0.885738515014357	2.9529608678615	4.12984128946499	3.49722779161548	4.09682937279698	3.85575830638551	6.91817285373004	6.80936846511659	5.9993507344412	6.17169900765158	3.78751334399801	3.20195182106397	6.84893530258284	2.07696907649979	5.66560633902704	4.81058331522179	7.07664785222513	1.10508522356287	6.17578279693982	5.91417855981119	1.27297558319849	4.51556274795286	4.90483168693645	5.93328361136451
k__Bacteria;p__Actinobacteria;c__Coriobacteriia;o__Coriobacteriales;f__Coriobacteriaceae;g__Atopobium;s__rimae	5.82239680031383	6.34867330376855	8.00069151107507	5.7713954799655	5.57043537121367	2.98171614107757	4.05178794786994	3.66757722947224	3.82610907784073	4.46273826879495	5.57754548151727	4.26597636314594	1.39927187201217	1.37083131752963	1.14471780761214	5.07905252521407	6.87632563796263	6.02673406301691	5.90482669185964	5.86441113009132	3.19427071766	5.11740192535008	1.27413860154843	5.94253362012805	7.25218544312441	4.60251206500748	2.9529608678615	1.68189466519483	3.90269289972364	5.10843028447545	3.6326147550713	8.82524316946909	3.90064756855223	6.23573951250543	5.64434408193438	7.39843125664223	3.20195182106397	4.69427033966542	5.81463869478316	6.24542483427998	3.4242889541019	5.64156332693581	1.49497243690259	5.77031768883165	5.83413585213766	3.75168539264411	5.20870992851281	4.63656770034177	1.42401772971814
k__Bacteria;p__Actinobacteria;c__Coriobacteriia;o__Coriobacteriales;f__Coriobacteriaceae;g__Atopobium;s__vaginae	-5.94230986495115	-6.68452703268362	-5.90976843472578	-6.00436024548047	-5.461995479991	-6.37518352346753	-5.90291602861199	-6.31247691692987	-6.53140622956265	-6.36461373799437	-6.09969390555874	-5.50748422376238	-6.01703581699942	-6.04547637148196	-6.27158988139945	-5.76451444190942	-6.32980872173525	-5.96288000910125	-5.69210501987938	-5.55033681680065	-5.8179115147989	-5.85610133925085	-6.14216908746315	-5.87730637844993	-6.12164601915612	-6.14068196065751	-5.29672529284699	-5.73441302381676	-5.68402256774474	-5.7771004767257	-6.02972161146244	-5.94683946122294	-6.0540564079297	-6.43819014980752	-6.0616119547915	-6.00529901357126	-5.67400594783583	-5.55499597721815	-6.19907292891406	-5.74876855144278	-5.8357564521337	-5.51711345387206	-5.92133525210899	-5.74233784782997	-6.00767046219544	-5.75344489247338	-5.97531702221524	-5.24733100658648	-5.99228995929345
k__Bacteria;p__Actinobacteria;c__Coriobacteriia;o__Coriobacteriales;f__Coriobacteriaceae;g__Olsenella;__	-2.25830394445085	-3.00052111218332	-2.22576251422548	-2.32035432498017	-1.77798955949069	-2.69117760296722	3.64632283976177	3.95525930192402	0.83037680428674	-2.68060781749406	3.562642460975	-1.82347830326207	-2.33302989649911	-2.36147045098165	2.54399439743027	2.18868076731791	2.85097394722748	-2.27887408860095	-2.00809909937908	3.15636092898911	-2.1339055942986	-2.17209541875055	2.82702009851065	-2.19330045794963	3.43447311716751	-2.45667604015721	-1.61271937234669	-2.05040710331646	-2.00001664724443	-2.09309455622539	-2.34571569096214	-2.26283354072264	-2.3700504874294	2.88583542523083	-2.3776060342912	-2.32129309307096	-1.99000002733552	-1.87099005671785	2.07696907649979	-2.06476263094248	-2.1517505316334	-1.83310753337175	-2.23732933160869	-2.05833192732967	-2.32366454169514	-2.06943897197308	-2.29131110171494	-1.56332508608617	-2.30828403879315
k__Bacteria;p__Actinobacteria;c__Coriobacteriia;o__Coriobacteriales;f__Coriobacteriaceae;g__Olsenella;s__uli	5.00408647679987	5.66810490541547	1.6938661017278	4.47211249583524	2.29256759472864	2.98171614107757	5.51812501666336	7.40524684775561	5.16111014457307	5.91802550140179	6.10817373257944	3.97829429069416	1.58659871945416	4.6223113661348	4.15343230986437	6.91606858603025	7.50493429738501	4.87811135377414	6.34204049828238	7.30740083488776	6.21469560380437	7.22153607962029	6.38236816000006	5.24938643956811	6.47899555489093	3.21621770388759	5.4378675176495	5.00531002681889	5.63729395511175	1.82653405972788	6.42070766384705	5.41409545695377	6.58622491380238	7.34018272148433	5.23887897382622	4.34712913193343	5.59984709386234	2.04863855923543	6.17131363872189	5.32913410240582	6.28648983503136	2.08652108258152	1.68229928434458	1.86129668862361	5.54645377968588	4.85029768131222	7.22361294905507	1.86614685873221	5.01699287949036
k__Bacteria;p__Actinobacteria;c__Coriobacteriia;o__Coriobacteriales;f__Coriobacteriaceae;g__Slackia;s__	-2.16288000604033	2.67237263186148	3.46809201792181	-2.22493038656964	-1.68256562108017	-2.5957536645567	-2.12348616970117	-2.53304705801904	0.83037680428674	2.51682811973964	4.12225824891042	-1.72805436485155	-2.23760595808859	-2.26604651257113	2.54399439743027	-1.9850845829986	3.54412112778743	-2.18345015019043	-1.91267516096856	3.56182603709728	-2.03848165588808	4.20111119347592	-2.36273922855233	-2.0978765195391	4.53308540583562	-2.36125210174669	-1.51729543393616	-1.95498316490593	-1.90459270883391	2.71053501167708	-2.25029175255162	3.11151036395972	-2.27462654901887	-2.65876029089669	-2.28218209588067	-2.22586915466043	-1.894576088925	-1.77556611830732	2.77011625705974	-1.96933869253196	-2.05632659322287	-1.73768359496123	-2.14190539319817	-1.96290798891915	-2.22824060328462	-1.97401503356255	2.90612483551876	2.07161834288024	-2.21286010038262
k__Bacteria;p__Bacteroidetes;__;__;__;__;__	3.39464856436577	2.67237263186148	3.46809201792181	3.37350020716713	2.68006361331751	3.67486332163752	-0.331221804725415	2.56896494080413	3.92141925764506	2.51682811973964	2.17634809985511	2.36885637826006	-0.445341593112838	4.39916781482059	5.80209093545175	2.18868076731791	2.85097394722748	2.3131619963126	-0.120410795992805	0.0213574070859286	-0.246217290912324	-0.284407115364273	2.1338729179507	3.3034762905128	4.68723608566288	4.3148299925557	1.85434857919339	3.90669773815078	3.72037134292969	3.40368219223703	2.93946757451136	-0.375145237336361	3.49518246044407	-0.866495925920942	-0.489917730904922	3.09436616343807	-0.102311723949247	3.30797597854553	2.07696907649979	3.43201411751994	3.82975406221006	0.0545807700145216	-0.349641028222415	4.38402332771176	4.0423763829096	4.44483257320406	-0.403622798328665	2.07161834288024	-0.420595735406871
k__Bacteria;p__Bacteroidetes;c__Bacteroidia;o__Bacteroidales;__;__;__	3.68233063681755	4.17645002863775	0.0620827550932095	3.37350020716713	1.98691643275756	2.98171614107757	0.0689351612069982	2.56896494080413	3.66359014834296	4.46273826879495	3.27496038852322	2.65653845071184	-0.0451846271804248	3.0128734537007	5.31658311967005	3.28729305598602	-0.357957531916253	3.41177428498071	2.47083948737449	3.15636092898911	0.153939675020089	0.11574985056814	2.1338729179507	3.3034762905128	6.65334894203571	3.21621770388759	1.85434857919339	3.619015665699	2.11093343049559	2.71053501167708	3.34493268261952	3.80465754451967	3.90064756855223	2.19268824467088	3.15943743214638	3.09436616343807	0.297845241983166	0.416855212600842	3.46326343761968	3.43201411751994	3.4242889541019	0.454737735946935	4.12871159299605	0.229513341989019	3.34922920234966	0.218406297345613	-0.00346583239625264	0.724520183232515	-0.0204387694744579
k__Bacteria;p__Bacteroidetes;c__Bacteroidia;o__Bacteroidales;f__;g__;s__	0.418238526968889	5.15727928164948	0.450779957194259	0.356188146439574	0.898552911929045	2.98171614107757	0.457632363308048	3.26211212136408	4.74239980971489	-0.00406534607432363	6.99662966546015	0.853064168157667	0.343512574920625	0.315072020438084	4.33575386665833	3.5749751284378	2.85097394722748	3.41177428498071	0.668443372040658	3.84950810954906	0.54263687712114	0.50444705266919	3.7433108303848	0.483242013470112	0.238902372763924	0.219866431262531	1.06382309907305	0.626135368103282	2.11093343049559	0.583447915194344	2.24632039395141	0.413708930697102	0.306491983990342	-0.0776417578874788	0.298936437128541	0.355249378348783	0.686542444084215	0.805552414701892	0.161475463005979	0.611779840477256	0.524791939786342	0.843434938047985	0.439213139811049	0.618210544090069	4.0423763829096	0.607103499446663	0.385231369704798	1.11321738533357	0.368258432626592
k__Bacteria;p__Bacteroidetes;c__Bacteroidia;o__Bacteroidales;f__Bacteroidaceae;g__Bacteroides;s__	-1.23280318329776	-1.97502035103024	-1.20026175307239	-1.29485356382708	-0.752488798337609	-1.66567684181414	-1.19340934695861	-1.60297023527648	-1.82189954790926	-1.65510705634098	-1.39018722390535	-0.797977542108987	-1.30752913534603	-1.33596968982857	-1.56208319974606	-1.05500776025603	-1.62030204008186	-1.25337332744786	-0.982598338225995	-0.840830135147262	-1.10840483314551	-1.14659465759746	-1.43266240580977	-1.16779969679654	-1.41213933750273	-1.43117527900412	-0.5872186111936	-1.02490634216337	-0.974515886091349	-1.06759379507231	-1.32021492980905	-1.23733277956955	-1.34454972627631	-1.72868346815413	-1.35210527313811	-1.29579233191787	-0.964499266182438	-0.845489295564762	-1.48956624726067	-1.0392618697894	-1.12624977048031	-0.807606772218669	-1.2118285704556	-1.03283116617658	-1.29816378054205	-1.04393821081999	-1.26581034056186	-0.537824324933089	-1.28278327764006
k__Bacteria;p__Bacteroidetes;c__Bacteroidia;o__Bacteroidales;f__Bacteroidaceae;g__Bacteroides;s__nordii	-4.84372109594199	-5.58593826367446	-4.81117966571662	-4.9057714764713	-4.36340671098183	-5.27659475445836	-4.80432725960283	-5.21388814792071	-5.43281746055349	-5.2660249689852	-5.00110513654958	-4.40889545475321	-4.91844704799025	-4.94688760247279	-5.17300111239028	-4.66592567290026	-5.23121995272608	-4.86429124009209	-4.59351625087022	-4.45174804779149	-4.71932274578974	-4.75751257024169	-5.04358031845399	-4.77871760944077	-5.02305725014695	-5.04209319164835	-4.19813652383782	-4.6358242548076	-4.58543379873557	-4.67851170771653	-4.93113284245328	-4.84825069221378	-4.95546763892054	-5.33960138079836	-4.96302318578234	-4.9067102445621	-4.57541717882666	-4.45640720820899	-5.1004841599049	-4.65017978243362	-4.73716768312454	-4.41852468486289	-4.82274648309983	-4.64374907882081	-4.90908169318628	-4.65485612346421	-4.87672825320608	-4.14874223757731	-4.89370119028429
k__Bacteria;p__Bacteroidetes;c__Bacteroidia;o__Bacteroidales;f__Porphyromonadaceae;__;__	-2.85319386063324	-3.59541102836571	-2.82065243040787	-2.91524424116255	-2.37287947567308	-3.28606751914961	-2.81380002429408	-3.22336091261195	-3.44229022524473	-3.27549773367645	-3.01057790124083	-2.41836821944446	-2.9279198126815	-2.95636036716404	-3.18247387708153	2.18868076731791	-3.24069271741733	-2.87376400478334	-2.60298901556147	-2.46122081248273	-2.72879551048098	-2.76698533493293	2.1338729179507	-2.78819037413201	2.74132593660756	-3.05156595633959	-2.20760928852907	-2.64529701949884	-2.59490656342682	2.71053501167708	-2.94060560714453	-2.85772345690502	-2.96494040361178	-3.3490741454896	-2.97249595047358	-2.91618300925334	-2.58488994351791	-2.46587997290023	-3.10995692459614	-2.65965254712487	-2.74664044781578	-2.42799744955414	3.43556441243611	-2.65322184351206	-2.91855445787753	-2.66432888815546	-2.88620101789733	-2.15821500226856	-2.90317395497553
k__Bacteria;p__Bacteroidetes;c__Bacteroidia;o__Bacteroidales;f__Porphyromonadaceae;g__Paludibacter;s__	6.00960834240197	7.86810340963441	2.5448682803806	2.45027646962592	2.31902573604533	3.67486332163752	2.55172068649439	2.56896494080413	5.49381589839881	2.51682811973964	2.35494280954764	4.76675165105843	2.43760089810697	2.83212571994897	7.66198820984703	7.29462624121849	2.12482799337114	6.53266970148871	2.27635870383533	4.66043832576539	2.91112013453969	3.50796401291598	4.21331445963053	2.57733033665645	9.23204947111007	4.60251206500748	7.12220673825672	2.45654277590879	6.95512051695418	6.20704257314356	3.34493268261952	2.50779725388344	4.88147682156396	2.36736234518329	4.25804972081449	6.33304461560245	2.78063076727056	6.52685180341373	7.12682508374933	6.04697389555614	5.29609113100349	3.32932999407772	2.53330146299739	2.71229886727641	7.31952111590178	8.3568555786322	2.90612483551876	1.8926050000489	2.46234675581294
k__Bacteria;p__Bacteroidetes;c__Bacteroidia;o__Bacteroidales;f__Porphyromonadaceae;g__Porphyromonas;s__	8.49654544974035	7.41294745485577	8.03244020938965	5.67608530016117	5.79357892252788	8.2339895691242	5.03261720088166	4.64840648248397	7.13665209123476	7.99329167167115	4.81540542947037	7.21566469819853	7.00830174120962	8.91002732133744	8.90702250097074	5.92635038560127	6.14681081323181	6.96712234647012	7.65822529321525	4.66043832576539	6.1646851832297	4.20111119347592	7.29292821716523	7.49313103253922	7.43267381883671	9.34961574688424	5.22164440917987	8.86428381115722	6.64353292364884	7.72781484849201	7.5396252186759	7.00333066207035	6.96091836324379	5.13712722383732	8.15439491352341	7.37795272529869	7.96412575586173	7.427013153358	7.12682508374933	8.75502409665835	5.98923831156343	3.35327009685407	10.4761008026521	8.96899080638233	5.29513935140497	8.01436526968543	5.61417503662097	6.61491312515024	3.22738288634889
k__Bacteria;p__Bacteroidetes;c__Bacteroidia;o__Bacteroidales;f__Porphyromonadaceae;g__Porphyromonas;s__endodontalis	2.01903799332321	6.4790351216318	2.05157942354858	1.95698761279389	4.28950152575161	1.58616433480683	2.05843182966236	2.56896494080413	5.19982465675376	6.12774603238386	8.48444654136464	2.87968200202605	1.94431204127494	1.9158714867924	6.91344224989729	5.27972322067622	5.15355904022153	5.5320378211808	2.26455964405366	5.17126394953138	3.59973582576817	2.10524651902351	6.02569321606133	6.34799872823622	7.14804518387182	5.85527503350285	5.28833578367854	2.44474371612712	5.05537240966203	5.27548436913862	3.85575830638551	2.01450839705142	1.90729145034466	4.83174557428614	5.39302965365348	1.9560488447031	2.28734191043853	2.66989737674231	6.92115616295838	5.73459921051399	6.44471384024626	3.33897823394176	5.63278898977233	2.21901001044439	5.42867074402949	2.20790296580098	4.98556637719859	1.88080594026723	1.96905789898091
k__Bacteria;p__Bacteroidetes;c__Bacteroidia;o__Bacteroidales;f__Porphyromonadaceae;g__Tannerella;s__	8.26218301482136	7.86532948275169	6.99445254253797	9.02247444532833	6.40575704055416	8.49110447770555	7.06404952337514	8.22495675162398	6.59869780008051	7.45130205287033	6.75105907835849	7.13671214652525	8.62768998449689	8.94776764932029	7.57443231882271	7.76462987046422	7.26981455502408	8.04650327321035	6.6903471925506	7.03792472693255	4.98603018688806	3.62500543905069	7.28716451244848	8.611743987914	8.82582534968273	7.87965679799966	7.58119632678059	7.94974900598533	7.17352846352255	8.32730610934366	6.21661230750353	7.100494410524	7.06471515692544	6.58713739934332	8.39587939497633	8.63366699942864	9.23982274098611	5.65935123570901	7.94626598963356	7.29624645911174	7.21977814327409	4.94841614637586	8.38432430281428	7.47506578107008	7.15589169211998	6.23659204243211	7.62462370681385	7.30806030571019	3.22254870179733
k__Bacteria;p__Bacteroidetes;c__Bacteroidia;o__Bacteroidales;f__Prevotellaceae;__;__	-1.65812223321947	5.19810127616973	-1.6255808029941	-1.72017261374878	-1.17780784825931	4.36801050219747	-1.61872839688031	-2.02828928519819	1.52352398484669	-2.08042610626268	2.86949528041506	1.27024408959195	-1.73284818526773	-1.76128873975027	2.54399439743027	-1.48032681017774	2.85097394722748	-1.67869237736957	2.47083948737449	-1.26614918506897	-1.53372388306722	-1.57191370751917	2.1338729179507	-1.59311874671825	2.74132593660756	-1.85649432892583	-1.0125376611153	-1.45022539208508	-1.39983493601305	-1.49291284499401	-1.74553397973076	3.80465754451967	-1.76986877619801	-2.15400251807584	-1.77742432305982	2.40121898287812	-1.38981831610414	-1.27080834548646	2.07696907649979	-1.4645809197111	-1.55156882040202	3.33897823394176	-1.63714762037731	-1.45815021609829	4.0423763829096	-1.46925726074169	2.90612483551876	-0.963143374854792	-1.70810232756176
k__Bacteria;p__Bacteroidetes;c__Bacteroidia;o__Bacteroidales;f__Prevotellaceae;g__Prevotella;__	6.8603844671655	5.44496135410126	8.28837358352685	7.45103765107285	6.09779029693087	3.67486332163752	5.3510709320002	6.98780554860073	4.56804642257011	4.59626966141947	5.26739055321343	4.21468306875839	5.39886382877552	5.65193078331596	3.23714157799022	3.5749751284378	7.35078361755775	6.05083161459597	7.41248190998379	6.6063484748207	2.50112353710006	2.03267673234483	5.84744498465501	8.2663209207727	6.4302053907215	5.29565924556743	4.33925522898139	6.81086281817928	3.49722779161548	6.68082692522921	5.82983933240752	7.30116510598615	5.74647425905056	3.29130053333899	5.69841130320466	7.84363669339991	3.20195182106397	6.93231691152189	4.15641061817963	6.50778909874747	4.11743613466184	7.99293858409929	3.43556441243611	7.37975560126575	9.08580149982885	5.137979753764	5.99716728887708	5.56812590434672	5.24013643080457
k__Bacteria;p__Bacteroidetes;c__Bacteroidia;o__Bacteroidales;f__Prevotellaceae;g__Prevotella;s__	9.6032385904624	10.1522367630265	10.3907359093977	10.0828045474254	7.95562399274293	9.75365169691718	9.51703118573395	9.26352699932523	8.24915768703753	9.57730448573944	10.3630908869686	8.57071690385975	5.39886382877552	8.95829406230728	8.93423506449562	7.90570846872413	10.4809496542553	9.57298160667579	9.33359740042589	10.4062864657071	5.86841936708653	7.3146265026863	9.18399543821976	9.93415967615517	10.230178892341	8.30381403911997	8.5225768276108	8.26660656757104	8.53742188795328	8.85257241726444	9.22918314542035	10.293862475845	9.58422733589091	8.81276145120124	8.64975162101179	9.08957369682488	8.81507992745204	8.74822684098223	8.87490948947472	8.30466366864229	8.95965277713313	9.19691138842522	8.06053722572038	8.60353103288787	10.7055090789004	8.12113324511113	9.14444946055827	8.46854799809638	6.46391186242668
k__Bacteria;p__Bacteroidetes;c__Bacteroidia;o__Bacteroidales;f__Prevotellaceae;g__Prevotella;s__copri	7.14806653961728	5.87104574941216	9.5434380490105	7.86213657689927	7.46755535609955	2.98171614107757	6.13122948954977	8.28599264221035	5.93024323211094	5.46126709890608	6.45301421887117	4.7042312940771	5.80432893688369	6.96411717228213	2.17380235940884	4.49126586031195	8.45677601352348	6.97660109042467	7.4336841176344	6.94055056290737	4.69834811443628	5.11740192535008	4.69882227541224	9.49583877998767	4.93855051394378	4.3148299925557	4.5623987802956	7.11552322716548	5.40677029649992	7.64500894480778	6.40520347731108	8.48214839208738	6.49091473399806	4.27212978635072	6.68579795676254	5.69705584888245	3.20195182106397	6.08056470078531	5.54270497929952	6.32238587541611	4.34057968597605	8.59125166198839	6.52660686579442	6.68660842070581	7.31952111590178	7.46525745934842	5.61417503662097	5.40382285305544	5.42245798759852
k__Bacteria;p__Bacteroidetes;c__Bacteroidia;o__Bacteroidales;f__Prevotellaceae;g__Prevotella;s__intermedia	1.33890522988018	7.71256672819928	1.37144666010555	1.27685484935087	1.81921961484034	6.78837863084789	1.37829906621934	6.37562743057445	6.19635281930859	0.916601356836972	1.18152118927259	1.5404604029038	1.26417927783192	1.23573872334938	1.00962521343189	6.58312992199034	7.71850839768307	3.69945635743249	1.58911007495195	7.87038551988928	1.46330358003243	1.42511375558048	7.14450821204696	1.40390871638141	1.15956907567522	1.14053313417383	1.84871098302795	1.54680207101458	1.73364666641762	1.50411461810564	1.25149348336889	1.3343756336084	6.02091110475232	0.843024945023816	1.21960314003984	4.70380407587217	1.60720914699551	1.72621911761319	1.08214216591727	1.53244654338855	1.44545864269764	1.76410164095928	1.35987984272234	1.53887724700136	1.27354463263589	1.52777020235796	1.30589807261609	1.85978908116091	1.28892513553789
k__Bacteria;p__Bacteroidetes;c__Bacteroidia;o__Bacteroidales;f__Prevotellaceae;g__Prevotella;s__melaninogenica	8.46145412992908	7.4845569872339	9.80314626941987	6.63159674518861	6.85445088321315	4.77347561030563	4.74493512842988	6.44016595171202	7.48581715465439	7.22635832105197	7.32384257666856	6.52251751763858	6.410464740454	8.11881892760128	5.94519177909243	6.71046934436695	8.32743749915899	7.82659074247758	7.83681550239634	7.7154871764758	2.92568220684728	3.62046159313348	5.12960519150469	9.16710746611089	9.63802026823027	6.71272526535407	5.07322440406159	7.64436735643415	5.15545586821901	8.15295272219888	6.43597513597784	7.75590126310109	6.89637984210622	3.29130053333899	7.09126306487071	6.70528407608229	7.31282568523728	7.22994931482684	7.53229019185749	8.80420133263443	6.34205968618618	7.0278576880557	5.04500232487021	3.55670819450869	9.9229093693103	5.137979753764	8.28602218905922	6.78114854419257	6.52107027626663
k__Bacteria;p__Bacteroidetes;c__Bacteroidia;o__Bacteroidales;f__Prevotellaceae;g__Prevotella;s__nanceiensis	-2.89944890192386	-3.64166606965633	-2.86690747169849	-2.96149928245317	-2.4191345169637	-3.33232256044023	-2.8600550655847	-3.26961595390258	-3.48854526653535	2.51682811973964	-3.05683294253145	-2.46462326073508	-2.97417485397212	-3.00261540845466	-3.22872891837215	-2.72165347888213	-3.28694775870795	-2.92001904607396	-2.64924405685209	-2.50747585377336	-2.77505055177161	-2.81324037622356	-3.09930812443586	-2.83444541542264	-3.07878505612882	3.90936488444754	-2.25386432981969	2.52040337703089	-2.64116160471744	2.71053501167708	2.93946757451136	-2.90397849819565	-3.0111954449024	-3.39532918678023	-3.01875099176421	-2.96243805054396	-2.63114498480853	-2.51213501419086	-3.15621196588677	-2.70590758841549	-2.79289548910641	-2.47425249084476	-2.8784742890817	-2.69947688480268	-2.96480949916815	-2.71058392944608	-2.93245605918795	-2.20447004355918	-2.94942899626616
k__Bacteria;p__Bacteroidetes;c__Bacteroidia;o__Bacteroidales;f__Prevotellaceae;g__Prevotella;s__nigrescens	8.86831881839167	8.39432241047313	9.17851903529668	8.12709039827349	6.92139036588825	4.77347561030563	6.84499595731245	4.17840285323823	3.02760138162296	5.81266498574397	9.24196146345283	6.89426159577929	3.11191433653684	2.84213153086042	5.10894375489181	7.05621521777349	7.44609379736207	7.37575702933957	5.72893602539597	6.90586500491948	4.11056144953416	4.60657630158409	6.71884039662127	8.87563032269056	8.00918409567089	7.02288019365791	5.80559229777482	6.78308325407221	5.74851959022197	7.70096759845582	7.25026669989687	9.12277753836388	7.10610037308829	3.98444771389894	6.13836258738399	6.29303928098875	3.29771456122947	2.69170224743543	6.7497979109617	7.26065551400904	7.23095144387222	3.33933580498917	7.17323403071948	5.77031768883165	8.56958502742798	4.44483257320406	8.12106059312774	6.42832716956983	3.21344859448398
k__Bacteria;p__Bacteroidetes;c__Bacteroidia;o__Bacteroidales;f__Prevotellaceae;g__Prevotella;s__pallens	0.371137353275835	6.10635983634662	3.46809201792181	0.30908697274652	0.851451738235991	-0.0617363052405384	0.410531189614994	4.36072441003219	5.94236459264328	-0.0511665197673774	0.213753312668245	2.65653845071184	0.296411401227572	3.70602063426065	0.0418573368275421	0.548932776317565	-0.0163615035082567	2.3131619963126	7.71258650243413	0.763110401426337	0.495535703428086	0.457345878976136	0.171278130763834	0.436140839777058	0.19180119907087	0.172765257569477	1.01672192538	4.31216284625895	4.41351852348963	2.71053501167708	0.283725606764545	0.366607757004048	0.259390810297288	-0.124742931580533	0.251835263435487	3.78751334399801	0.639441270391162	0.758451241008838	0.114374289312925	5.16661517290805	0.477690766093288	0.796333764354931	0.392111966117995	0.571109370397015	6.34496147590365	0.560002325753609	0.338130196011744	1.06611621164051	0.321157258933539
k__Bacteria;p__Bacteroidetes;c__Bacteroidia;o__Bacteroidales;f__Rikenellaceae;g__Blvii28;s__	0.144206884799887	4.81243879535775	0.176748315025257	6.14608892940691	0.624521269760042	-0.288666773716487	0.183600721139046	5.78784076567233	4.87342807212129	2.51682811973964	3.27496038852322	1.27024408959195	0.0694809327516235	0.041040378269082	2.54399439743027	0.322002307841616	2.85097394722748	0.123636740649787	2.47083948737449	0.536179932950389	0.268605234952137	0.230415410500188	-0.0556523377121136	3.99662347107274	4.68723608566288	-0.0541652109064712	0.789791456904052	0.352103725934279	5.60744099196207	0.309416273025342	0.0567951382885967	0.1396772885281	4.74794542893943	7.4021743975123	2.06082514347827	0.0812177361797808	0.412510801915213	0.53152077253289	2.77011625705974	5.223773586748	0.25076029761734	0.569403295878983	0.165181497642047	0.344178901921067	0.0788462875555966	0.333071857277661	0.111199727535796	3.86337781210829	0.0942267904575904
k__Bacteria;p__Bacteroidetes;c__Bacteroidia;o__Bacteroidales;f__[Paraprevotellaceae];__;__	-5.24960582186327	1.97922545130153	-5.2170643916379	-5.31165620239259	-4.76929143690312	-5.68247948037965	-5.21021198552411	-5.61977287384199	-5.83870218647477	-5.67190969490649	-5.40698986247086	-4.8147801806745	-5.32433177391154	-5.35277232839408	-5.57888583831157	-5.07181039882154	-5.63710467864737	-5.27017596601337	-4.9994009767915	-4.85763277371277	-5.12520747171102	-5.16339729616297	-5.44946504437527	-5.18460233536205	-5.42894197606824	-5.44797791756963	-4.60402124975911	-5.04170898072888	-4.99131852465686	-5.08439643363782	-5.33701756837456	-5.25413541813506	-5.36135236484182	-5.74548610671964	-5.36890791170362	-5.31259497048338	-4.98130190474795	-4.86229193413027	-5.50636888582618	-5.05606450835491	-5.14305240904582	-4.82440941078418	-5.22863120902112	-5.04963380474209	-5.31496641910756	-5.0607408493855	-5.28261297912737	-4.5546269634986	-5.29958591620557
k__Bacteria;p__Bacteroidetes;c__Bacteroidia;o__Bacteroidales;f__[Paraprevotellaceae];g__;s__	-3.99670326534571	-4.73892043307818	-3.96416183512034	-4.05875364587502	-3.51638888038555	-4.42957692386208	-3.95730942900655	-4.36687031732442	-4.5857996299572	-4.41900713838892	-4.1540873059533	-3.56187762415693	-4.07142921739397	-4.09986977187651	-4.325983281794	-3.81890784230398	-4.3842021221298	-4.01727340949581	-3.74649842027394	-3.6047302171952	-3.87230491519346	-3.91049473964541	-4.19656248785771	-3.93169977884448	-4.17603941955067	-4.19507536105206	-3.35111869324154	-3.78880642421131	-3.73841596813929	-3.83149387712025	-4.084115011857	-4.00123286161749	-4.10844980832425	-4.49258355020207	-4.11600535518605	-4.05969241396581	-3.72839934823038	-3.6093893776127	-4.25346632930862	-3.80316195183734	-3.89014985252825	-3.57150685426661	-3.97572865250355	-3.79673124822453	-4.06206386259	-3.80783829286793	-4.0297104226098	-3.30172440698103	-4.046683359688
k__Bacteria;p__Bacteroidetes;c__Bacteroidia;o__Bacteroidales;f__[Paraprevotellaceae];g__[Prevotella];s__	6.26632818924979	6.43357274755504	4.16123919848176	4.98293811960123	4.38481170555593	4.77347561030563	0.957657482237262	5.40217828486035	4.83770998951921	6.2780282354332	6.39585580503122	4.36128654295027	4.01256946765563	3.0128734537007	4.15343230986437	3.79811867975201	5.41592330468902	6.24498762903693	4.95574613716249	5.17126394953138	2.50112353710006	1.0044721715984	4.43645801094475	5.94253362012805	5.22623258639556	5.70112435367559	3.24064294031328	2.52040337703089	2.11093343049559	4.9077595890133	5.33736284730973	3.80465754451967	0.806517102919556	0.422383361041735	2.06082514347827	3.49983127154623	1.18656756301343	1.30557753363111	5.37280594250412	1.11180495940647	1.02481705871556	1.3434600569772	0.939238258740263	1.11823566301928	6.39375164007308	3.75168539264411	5.20870992851281	2.76476552344018	0.868283551555806
k__Bacteria;p__Bacteroidetes;c__Bacteroidia;o__Bacteroidales;f__[Paraprevotellaceae];g__[Prevotella];s__tannerae	6.48569101772409	8.44692417740589	3.46809201792181	3.37350020716713	5.54226449424698	4.08032842974568	3.02408122460431	7.03487305945872	5.23709605155099	7.33710968534468	9.02964719304119	6.81542153407152	2.9321701837662	5.65193078331596	7.48563682003958	5.27972322067622	7.94472414803425	7.05809412467585	6.97064915770476	8.20621693623865	2.91835744364714	3.09310466151476	7.89277469182798	7.8467710727828	7.83507613741432	5.70112435367559	6.92325278141362	2.46378008501624	5.84860304877896	7.95755908383757	6.52298651296747	5.19095190563956	2.76647918627174	6.77765572334145	6.2039598698698	6.49556354510022	3.29494605942547	2.68893374563143	6.94450352695537	2.50069399092998	2.62696307596513	3.33656730318516	5.38147456149142	3.20686815293564	8.58567116517961	3.41488990869678	6.37186073831849	6.00344397560456	3.63069851837047
k__Bacteria;p__Bacteroidetes;c__Flavobacteriia;o__Flavobacteriales;__;__;__	-2.9494422521324	-3.69165941986487	-2.91690082190703	3.37350020716713	-2.46912786717225	2.98171614107757	-2.91004841579324	-3.31960930411112	0.83037680428674	-3.37174612517562	2.17634809985511	-2.51461661094363	4.01256946765563	-3.05260875866321	2.54399439743027	2.88182794787785	-3.3369411089165	-2.9700123962825	-2.69923740706063	-2.5574692039819	-2.82504390198015	-2.8632337264321	-3.1493014746444	-2.88443876563118	-3.12877840633737	3.21621770388759	-2.30385768002824	-2.74154541099801	-2.69115495492599	-2.78423286390695	-3.03685399864369	-2.95397184840419	2.80203527988412	-3.44532253698877	-3.06874434197275	2.40121898287812	-2.68113833501708	2.61482879798558	-3.20620531609531	-2.75590093862404	-2.84288883931495	-2.52424584105331	-2.92846763929024	-2.74947023501122	-3.01480284937669	-2.76057727965463	-2.98244940939649	-2.25446339376773	-2.9994223464747
k__Bacteria;p__Bacteroidetes;c__Flavobacteriia;o__Flavobacteriales;f__Flavobacteriaceae;__;__	2.98918345625761	-2.51642725749062	3.46809201792181	-1.83626047028746	3.37321079387745	4.08032842974568	2.95317565920183	2.56896494080413	1.92898909295485	3.90312248085953	-1.93159413036574	-1.33938444856937	4.01256946765563	3.0128734537007	3.64260668609838	-1.59641466671642	-2.16170894654224	3.00630917687255	2.47083948737449	-1.38223704160765	-1.6498117396059	-1.68800156405785	2.1338729179507	-1.70920660325693	-1.95354624396311	-1.97258218546451	-1.12862551765398	2.52040337703089	-1.51592279255173	-1.60900070153269	2.93946757451136	-1.77873968602993	2.80203527988412	-2.27009037461452	-1.8935121795985	4.34712913193343	-1.50590617264282	-1.38689620202515	-2.03097315372106	3.02654900941178	-1.66765667694069	3.33897823394176	-1.75323547691599	-1.57423807263697	-1.83957068700244	-1.58534511728037	-1.80721724702224	-1.07923123139347	-1.82419018410044
k__Bacteria;p__Bacteroidetes;c__Flavobacteriia;o__Flavobacteriales;f__Flavobacteriaceae;g__;s__	-3.54448959048129	-4.28670675821376	-3.51194816025592	-3.60653997101061	-3.06417520552114	-3.97736324899767	-3.50509575414213	-3.91465664246001	-4.13358595509279	-3.96679346352451	-3.70187363108888	-3.10966394929251	-3.61921554252956	-3.6476560970121	-3.87376960692959	-3.36669416743956	-3.93198844726538	-3.56505973463139	-3.29428474540952	-3.15251654233079	-3.42009124032904	-3.45828106478099	-3.74434881299329	-3.47948610398007	-3.72382574468626	-3.74286168618765	-2.89890501837713	-3.3365927493469	-3.28620229327488	-3.37928020225584	-3.63190133699258	-3.54901918675308	-3.65623613345984	-4.04036987533766	-3.66379168032164	-3.6074787391014	-3.27618567336597	-3.15717570274829	-3.8012526544442	-3.35094827697293	-3.43793617766384	-3.1192931794022	-3.52351497763913	-3.34451757336011	-3.60985018772558	-3.35562461800352	-3.57749674774538	-2.84951073211662	-3.59446968482359
k__Bacteria;p__Bacteroidetes;c__Flavobacteriia;o__Flavobacteriales;f__Flavobacteriaceae;g__Capnocytophaga;__	3.68233063681755	-2.06831778305058	-1.29355918509274	4.47211249583524	-0.845786230357953	4.92762629013289	2.95317565920183	2.56896494080413	0.83037680428674	2.51682811973964	2.86949528041506	-0.89127497412933	4.70571664821558	3.70602063426065	3.23714157799022	2.18868076731791	-1.7135994721022	3.00630917687255	-1.07589577024634	-0.934127567167605	3.19427071766	-1.23989208961781	2.1338729179507	3.3034762905128	2.74132593660756	5.00797717311564	-0.680516043213943	-1.11820377418372	-1.06781331811169	-1.16089122709265	4.73122704373941	3.11151036395972	-1.43784715829665	-1.82198090017448	2.06082514347827	4.70380407587217	3.20195182106397	-0.938786727585105	3.1755813651679	3.94283974128593	-1.21954720250066	4.43759052260987	4.12871159299605	-1.12612859819693	-1.3914612125624	-1.13723564284033	2.90612483551876	2.07161834288024	-1.37608070966041
k__Bacteria;p__Bacteroidetes;c__Flavobacteriia;o__Flavobacteriales;f__Flavobacteriaceae;g__Capnocytophaga;s__	8.58575184660666	7.53605351300107	9.02492007962135	8.04632904162903	8.41502170544216	10.1410080458751	7.96381095329808	7.2324040349162	6.9999875367782	7.80509515043417	5.47218496585944	6.95721944593177	9.74591074455338	8.00330604047944	7.66795837683353	7.47188449605589	7.39426872949749	8.06255498222085	8.15781484371431	4.76579884142321	7.80442844515913	7.4397896456403	7.72485989846156	8.74589400103459	7.52044942971909	10.2567540941035	7.28369420814783	8.44999252042079	6.20527799271769	8.48818733489974	8.56348508069869	6.69502930241583	8.50247885327481	4.3899128220071	5.9526454415889	9.22232645513458	9.11545482670224	8.68093688808933	7.20093305590305	8.87731367441662	5.8666359894711	8.59125166198839	9.38098502104268	10.0365125079804	5.54645377968588	9.60101017259097	6.66732495121232	6.44106619534726	4.32384569893041
k__Bacteria;p__Bacteroidetes;c__Flavobacteriia;o__Flavobacteriales;f__Flavobacteriaceae;g__Capnocytophaga;s__ochracea	8.08293365706437	7.70281055325391	9.33738893105559	9.78695916433449	8.18945194994549	8.37987884259533	8.95211222114851	8.60444637332889	6.25532682176814	8.3309586515647	6.60716489869842	6.8906449553091	10.1128884196757	8.72330047107557	8.55280758287287	7.49198567537698	7.78544788035817	8.59916009082147	7.09581230065876	7.05833359856376	7.31330789247247	7.96231130916949	7.95987302533115	8.32075612732772	7.05881405014387	9.12972070952586	7.12734813775714	8.28245475981107	7.12156872459184	7.48965850478861	9.03866482142222	7.84770881235422	7.73650921301481	6.81766105795515	7.51614625883597	8.64926185738655	8.80037378006235	2.71026234856416	7.28645522934121	7.25338275467996	6.97963701559131	10.071188940409	8.62295021827686	9.32566575032106	6.48472341827881	8.43381661976833	7.61565503683109	6.54895515735844	7.50189952927836
k__Bacteria;p__Bacteroidetes;c__Flavobacteriia;o__Flavobacteriales;f__Flavobacteriaceae;g__Flavobacterium;__	-5.94247878363721	-6.68469595136968	-5.90993735341184	-6.00452916416652	-5.46216439867705	-6.37535244215358	-5.90308494729805	-6.31264583561593	-6.5315751482487	-6.36478265668042	-6.0998628242448	-5.50765314244843	-6.01720473568547	-6.04564529016801	-6.2717588000855	-5.76468336059548	-6.3299776404213	-5.96304892778731	-5.69227393856544	-5.55050573548671	-5.81808043348496	-5.85627025793691	-6.14233800614921	-5.87747529713598	-6.12181493784217	-6.14085087934357	-5.29689421153304	-5.73458194250282	-5.68419148643079	-5.77726939541175	-6.0298905301485	-5.94700837990899	-6.05422532661576	2.19268824467088	-6.06178087347756	-6.00546793225731	-5.67417486652188	-5.55516489590421	-6.19924184760012	-5.74893747012884	-5.83592537081975	-5.51728237255811	-5.92150417079505	-5.74250676651603	-6.0078393808815	-5.75361381115943	-5.9754859409013	-5.24749992527253	-5.9924588779795
k__Bacteria;p__Bacteroidetes;c__Flavobacteriia;o__Flavobacteriales;f__Flavobacteriaceae;g__Zhouia;s__amylolytica	-4.84459166679615	-5.58680883452862	3.46809201792181	-4.90664204732546	-4.36427728183599	-5.27746532531252	-4.80519783045699	-5.21475871877486	-5.43368803140764	-5.26689553983936	-5.00197570740374	-4.40976602560737	-4.91931761884441	3.0128734537007	-5.17387168324444	-4.66679624375442	-5.23209052358024	-4.86516181094625	-4.59438682172438	-4.45261861864564	-4.7201933166439	-4.75838314109585	-5.04445088930815	-4.77958818029492	-5.02392782100111	-5.0429637625025	-4.19900709469198	-4.63669482566175	-4.58630436958973	-4.67938227857069	-4.93200341330744	-4.84912126306793	-4.95633820977469	-5.34047195165251	-4.96389375663649	-4.90758081541625	-4.57628774968082	-4.45727777906314	-5.10135473075906	-4.65105035328778	-4.73803825397869	-4.41939525571705	-4.82361705395399	-4.64461964967497	-4.90995226404044	-4.65572669431837	-4.87759882406024	-4.14961280843147	-4.89457176113844
k__Bacteria;p__Bacteroidetes;c__Flavobacteriia;o__Flavobacteriales;f__[Weeksellaceae];__;__	-4.55604880384541	-5.29826597157788	-4.52350737362004	-4.61809918437472	-4.07573441888525	-4.98892246236178	-4.51665496750625	-4.92621585582413	-5.1451451684569	-4.97835267688862	-4.713432844453	-4.12122316265663	-4.63077475589367	-4.65921531037621	-4.8853288202937	-4.37825338080368	-4.9435476606295	-4.57661894799551	-4.30584395877364	-4.1640757556949	-4.43165045369316	-4.46984027814511	-4.75590802635741	-4.49104531734418	-4.73538495805037	-4.75442089955177	-3.91046423174124	-4.34815196271101	-4.29776150663899	-4.39083941561995	-4.6434605503567	-4.56057840011719	-4.66779534682395	-5.05192908870177	-4.67535089368576	-4.61903795246551	-4.28774488673008	-4.1687349161124	-4.81281186780832	-4.36250749033704	-4.44949539102795	-4.13085239276631	-4.53507419100325	-4.35607678672423	-4.6214094010897	-4.36718383136763	-4.5890559611095	-3.86106994548073	-4.6060288981877
k__Bacteria;p__Bacteroidetes;c__Flavobacteriia;o__Flavobacteriales;f__[Weeksellaceae];g__;s__	5.82239680031383	5.56274438975764	7.05161095637792	5.16525967639518	6.1613037026532	7.9989959778925	5.78638900325804	3.95525930192402	4.26436400877189	6.50581216630391	3.562642460975	4.52834062761344	6.49747611744363	7.46722074995421	5.10894375489181	3.98044023654596	4.23726830834737	6.68260984877962	5.64889331772244	3.15636092898911	5.06607289456159	4.20111119347592	5.91806255186896	5.24938643956811	4.35076384904166	7.5337058174239	4.5623987802956	5.85260788720609	3.90269289972364	5.19544166146508	5.8839065536778	5.67645972142126	6.49091473399806	4.13859839372619	3.44711950459816	7.45107499012766	7.43605832566123	7.75649235448824	4.71602640611505	5.66560633902704	4.92836635087817	6.55785405880996	7.38680813101754	8.25522433861965	3.34922920234966	6.69612437181055	3.5992720160787	4.01752849193555	4.32384569893041
k__Bacteria;p__Bacteroidetes;c__Flavobacteriia;o__Flavobacteriales;f__[Weeksellaceae];g__Chryseobacterium;s__	2.53537276130914	1.46514126420129	2.23989986215913	2.14530805140444	2.32520771524651	2.98171614107757	2.24675226827292	1.83719137995504	1.42899140003491	4.12626603217374	2.04997439132617	1.57945830099296	2.13263247988549	2.10419192540295	1.87807841548546	2.0042713098312	1.81985957514966	2.18678828778366	2.28254068303651	2.43069848241099	2.33175678208601	2.29356695763406	2.40666003391599	2.27236191843498	2.02802227772879	2.0089863362274	1.88770888111712	2.46272475510997	1.77264456450678	2.37256782015921	2.42168650301154	2.20282883566197	2.09561188895521	1.71147814707739	2.16202950537929	2.45983917993992	2.47566234904908	2.68787841572516	2.11244216154256	2.4996386610237	2.73114177354195	2.63255484301285	2.22833304477592	2.40733044905494	2.14199783468947	2.39622340441153	2.17435127466966	1.89878697925007	2.15737833759146
k__Bacteria;p__Chloroflexi;c__Anaerolineae;o__Anaerolineales;f__Anaerolinaceae;g__SHD-231;s__	-5.9424418152292	-6.68465898296167	-5.90990038500383	-6.00449219575851	-5.46212743026904	-6.37531547374557	-5.90304797889004	-6.31260886720792	-6.5315381798407	-6.36474568827241	-6.09982585583679	-5.50761617404042	-6.01716776727746	-6.04560832176	-6.27172183167749	-5.76464639218747	-6.32994067201329	-5.9630119593793	-5.69223697015743	-5.5504687670787	-5.81804346507695	-5.8562332895289	-6.1423010377412	-5.87743832872798	2.74132593660756	-6.14081391093556	-5.29685724312503	-5.73454497409481	-5.68415451802278	-5.77723242700374	-6.02985356174049	-5.94697141150099	-6.05418835820775	-6.43832210008557	-6.06174390506955	-6.00543096384931	-5.67413789811387	-5.5551279274962	-6.19920487919211	-5.74890050172083	-5.83588840241175	-5.5172454041501	-5.92146720238704	-5.74246979810802	-6.00780241247349	-5.75357684275142	-5.97544897249329	-5.24746295686452	-5.9924219095715
k__Bacteria;p__Cyanobacteria;c__Chloroplast;o__Streptophyta;f__;g__;s__	-4.55652342642117	-5.29874059415364	-4.5239819961958	4.06664738772707	-4.07620904146102	-4.98939708493755	-4.51712959008202	-4.92669047839989	-5.14561979103267	-4.97882729946439	-4.71390746702876	-4.1216977852324	-4.63124937846944	-4.65968993295198	-4.88580344286947	-4.37872800337944	-4.94402228320527	-4.57709357057127	-4.30631858134941	-4.16455037827067	-4.43212507626892	-4.47031490072087	-4.75638264893318	-4.49151993991995	-4.73585958062614	-4.75489552212753	-3.91093885431701	-4.34862658528678	-4.29823612921476	-4.39131403819572	-4.64393517293246	-4.56105302269296	-4.66826996939972	2.19268824467088	-4.67582551626152	-4.61951257504128	-4.28821950930585	-4.16920953868817	2.07696907649979	-4.36298211291281	-4.44997001360372	-4.13132701534208	-4.53554881357901	-4.35655140929999	-4.62188402366546	-4.3676584539434	-4.58953058368527	-3.8615445680565	-4.60650352076347
k__Bacteria;p__Firmicutes;__;__;__;__;__	3.39464856436577	-2.48907835771629	-1.71431975975845	-1.80891157051313	2.68006361331751	4.08032842974568	-1.70746735364466	3.26211212136408	0.83037680428674	-2.16916506302703	2.86949528041506	1.27024408959195	-1.82158714203208	-1.85002769651462	-2.07614120643211	2.88182794787785	-2.13436004676791	-1.76743133413392	-1.49665634491205	2.46321374842917	3.19427071766	3.50796401291598	2.1338729179507	-1.6818577034826	-1.92619734418878	3.90936488444754	1.85434857919339	3.21355055759084	-1.4885738927774	3.40368219223703	-1.83427293649511	-1.75139078625561	4.18832964100401	-2.24274147484019	2.06082514347827	-1.80985033860392	3.20195182106397	-1.35954730225082	-2.00362425394673	-1.55331987647545	-1.64030777716637	4.03212541450171	4.12871159299605	-1.54688917286264	-1.81222178722811	4.44483257320406	3.5992720160787	-1.05188233161914	-1.79684128432612
k__Bacteria;p__Firmicutes;c__Bacilli;__;__;__;__	-2.44958450521779	-3.19180167295026	-2.41704307499242	-2.5116348857471	-1.96927012025763	-2.88245816373416	3.64632283976177	-2.8197515571965	-3.03868086982928	-2.871888378261	-2.60696854582538	-2.01475886402901	-2.52431045726605	4.11148574236881	-2.77886452166608	2.18868076731791	-2.83708336200188	-2.47015464936789	-2.19937966014602	-2.05761145706728	-2.32518615506554	-2.36337597951749	2.1338729179507	-2.38458101871657	-2.62892065942275	-2.64795660092415	-1.80399993311362	-2.24168766408339	-2.19129720801137	-2.28437511699233	2.24632039395141	-2.45411410148957	-2.56133104819633	-2.94546479007416	-2.56888659505814	-2.51257365383789	-2.18128058810246	-2.06227061748478	2.77011625705974	-2.25604319170942	-2.34303109240033	3.33897823394176	-2.42860989237563	-2.24961248809661	3.34922920234966	3.75168539264411	2.90612483551876	-1.75460564685311	4.32384569893041
k__Bacteria;p__Firmicutes;c__Bacilli;o__Bacillales;__;__;__	-3.99773626631096	-4.73995343404343	-3.96519483608559	-4.05978664684027	-3.5174218813508	-4.43060992482733	-3.9583424299718	-4.36790331828968	-4.58683263092245	-4.42004013935417	-4.15512030691855	-3.56291062512218	-4.07246221835922	-4.10090277284176	-4.32701628275925	-3.81994084326923	-4.38523512309505	-4.01830641046106	-3.74753142123919	-3.60576321816046	2.50112353710006	-3.91152774061066	-4.19759548882296	-3.93273277980974	-4.17707242051592	-4.19610836201732	1.85434857919339	-3.78983942517657	-3.73944896910454	-3.8325268780855	-4.08514801282225	-4.00226586258275	-4.1094828092895	2.19268824467088	-4.11703835615131	-4.06072541493106	-3.72943234919563	-3.61042237857796	-4.25449933027387	-3.80419495280259	-3.8911828534935	-3.57253985523186	-3.9767616534688	-3.79776424918978	-4.06309686355525	-3.80887129383318	-4.03074342357505	-3.30275740794628	4.32384569893041
k__Bacteria;p__Firmicutes;c__Bacilli;o__Bacillales;f__Bacillaceae;g__Anoxybacillus;s__kestanbolensis	-3.54572305294359	-4.28794022067606	-3.51318162271822	-3.60777343347291	-3.06540866798344	-3.97859671145997	2.95317565920183	-3.91589010492231	-4.13481941755509	-3.96802692598681	-3.70310709355118	-3.11089741175482	-3.62044900499186	-3.6488895594744	-3.87500306939189	-3.36792762990186	-3.93322190972769	-3.56629319709369	-3.29551820787182	-3.15375000479309	-3.42132470279134	-3.45951452724329	-3.74558227545559	-3.48071956644237	-3.72505920714856	-3.74409514864995	-2.90013848083943	-3.3378262118092	-3.28743575573718	-3.38051366471814	-3.63313479945488	-3.55025264921538	-3.65746959592214	2.19268824467088	2.06082514347827	-3.6087122015637	-3.27741913582827	-3.15840916521059	-3.8024861169065	2.33340182885183	-3.43916964012614	-3.1205266418645	-3.52474844010143	-3.34575103582241	-3.61108365018788	-3.35685808046582	-3.57873021020768	-2.85074419457892	5.24013643080457
k__Bacteria;p__Firmicutes;c__Bacilli;o__Bacillales;f__Bacillaceae;g__Bacillus;s__thermoamylovorans	-3.64033390103792	-4.38255106877039	-3.60779247081255	3.37350020716713	-3.16001951607777	-4.0732075595543	2.95317565920183	-4.01050095301664	-4.22943026564942	-4.06263777408113	-3.79771794164551	-3.20550825984914	-3.71505985308618	-3.74350040756873	-3.96961391748621	-3.46253847799619	-4.02783275782201	-3.66090404518802	-3.39012905596615	-3.24836085288742	2.50112353710006	-3.55412537533762	-3.84019312354992	-3.5753304145367	-3.81967005524289	-3.83870599674428	-2.99474932893376	-3.43243705990353	-3.38204660383151	-3.47512451281247	-3.72774564754921	-3.64486349730971	-3.75208044401647	-4.13621418589429	-3.75963599087827	-3.70332304965803	-3.37202998392259	-3.25302001330492	-3.89709696500083	-3.44679258752955	-3.53378048822047	-3.21513748995883	-3.61935928819576	-3.44036188391674	-3.70569449828221	-3.45146892856015	-3.67334105830201	-2.94535504267324	5.42245798759852
k__Bacteria;p__Firmicutes;c__Bacilli;o__Bacillales;f__Bacillaceae;g__Geobacillus;__	-3.99694444718958	-4.73916161492205	-3.96440301696421	-4.05899482771889	-3.51663006222942	-4.42981810570595	-3.95755061085042	-4.3671114991683	-4.58604081180107	-4.41924832023279	-4.15432848779717	-3.5621188060008	-4.07167039923784	-4.10011095372038	-4.32622446363787	-3.81914902414785	-4.38444330397367	-4.01751459133968	-3.74673960211781	-3.60497139903907	-3.87254609703733	4.20111119347592	-4.19680366970158	-3.93194096068835	-4.17628060139454	-4.19531654289594	-3.35135987508541	3.21355055759084	-3.73865714998316	-3.83173505896412	-4.08435619370087	-4.00147404346136	-4.10869099016812	-4.49282473204594	-4.11624653702993	-4.05993359580968	-3.72864053007425	-3.60963055945657	-4.25370751115249	-3.80340313368121	-3.89039103437212	-3.57174803611048	-3.97596983434742	-3.7969724300684	-4.06230504443387	-3.8080794747118	-4.02995160445367	-3.3019655888249	4.32384569893041
k__Bacteria;p__Firmicutes;c__Bacilli;o__Bacillales;f__Bacillaceae;g__Geobacillus;s__	-3.74598286541884	-4.48820003315131	-3.71344143519347	-3.80803324594815	-3.26566848045868	-4.17885652393521	-3.70658902907968	-4.11614991739755	-4.33507923003033	-4.16828673846205	-3.90336690602643	-3.31115722423006	-3.8207088174671	-3.84914937194964	-4.07526288186713	-3.56818744237711	-4.13348172220293	-3.76655300956894	-3.49577802034707	-3.35400981726833	-3.62158451526659	-3.65977433971854	-3.94584208793084	-3.68097937891761	-3.9253190196238	-3.94435496112519	-3.10039829331467	-3.53808602428444	-3.48769556821242	-3.58077347719338	-3.83339461193013	-3.75051246169062	-3.85772940839738	2.19268824467088	-3.86528495525918	-3.80897201403894	-3.47767894830351	-3.35866897768583	-4.00274592938175	-3.55244155191047	-3.63942945260138	-3.32078645433974	-3.72500825257668	-3.54601084829766	-3.81134346266313	-3.55711789294106	-3.77899002268293	2.07161834288024	5.57660866742578
k__Bacteria;p__Firmicutes;c__Bacilli;o__Bacillales;f__Bacillaceae;g__Geobacillus;s__vulcani	-5.94296293510988	-6.68518010284235	-5.91042150488451	-6.0050133156392	-5.46264855014973	-6.37583659362626	-5.90356909877072	-6.3131299870886	-6.53205929972138	-6.36526680815309	-6.10034697571747	-5.5081372939211	-6.01768888715815	-6.04612944164069	-6.27224295155817	-5.76516751206815	-6.33046179189397	-5.96353307925998	-5.69275809003811	-5.55098988695938	-5.81856458495763	-5.85675440940958	-6.14282215762188	-5.87795944860866	-6.12229908931485	-6.14133503081624	-5.29737836300572	-5.73506609397549	-5.68467563790347	-5.77775354688443	-6.03037468162117	-5.94749253138167	-6.05470947808843	-6.43884321996625	-6.06226502495023	-6.00595208372999	-5.67465901799456	-5.55564904737688	-6.19972599907279	-5.74942162160152	-5.83640952229243	-5.51776652403079	-5.92198832226772	-5.7429909179887	-6.00832353235417	-5.75409796263211	-5.97597009237397	2.07161834288024	-5.99294302945218
k__Bacteria;p__Firmicutes;c__Bacilli;o__Bacillales;f__Paenibacillaceae;g__Brevibacillus;s__reuszeri	-4.84409163830325	-5.58630880603572	-4.81155020807787	-4.90614201883256	-4.36377725334309	-5.27696529681962	-4.80469780196409	2.56896494080413	-5.43318800291474	-5.26639551134646	-5.00147567891083	-4.40926599711447	-4.91881759035151	-4.94725814483405	-5.17337165475154	-4.66629621526151	-5.23159049508734	-4.86466178245334	-4.59388679323148	-4.45211859015274	-4.71969328815099	-4.75788311260294	-5.04395086081525	-4.77908815180202	-5.02342779250821	-5.0424637340096	-4.19850706619908	-4.63619479716885	-4.58580434109683	-4.67888225007779	-4.93150338481454	-4.84862123457503	-4.95583818128179	-5.33997192315961	-4.96339372814359	-4.90708078692335	-4.57578772118792	-4.45677775057024	-5.10085470226615	-4.65055032479488	2.73114177354195	-4.41889522722415	-4.82311702546109	-4.64411962118206	-4.90945223554754	-4.65522666582547	-4.87709879556734	-4.14911277993857	-4.89407173264554
k__Bacteria;p__Firmicutes;c__Bacilli;o__Bacillales;f__Planococcaceae;__;__	-5.94236647804209	-6.68458364577456	-5.90982504781672	-6.0044168585714	-5.46205209308193	-6.37524013655846	-5.90297264170293	-6.3125335300208	-6.53146284265358	-6.3646703510853	-6.09975051864968	-5.50754083685331	-6.01709243009035	-6.04553298457289	-6.27164649449038	-5.76457105500036	-6.32986533482618	-5.96293662219219	-5.69216163297032	-5.55039342989158	-5.81796812788984	-5.85615795234178	-6.14222570055409	-5.87736299154086	-6.12170263224705	-6.14073857374845	-5.29678190593792	-5.73446963690769	-5.68407918083567	-5.77715708981663	-6.02977822455338	-5.94689607431387	-6.05411302102063	-6.43824676289845	-6.06166856788243	-6.00535562666219	-5.67406256092676	-5.55505259030908	-6.199129542005	-5.74882516453372	-5.83581306522463	-5.51717006696299	-5.92139186519993	-5.74239446092091	-6.00772707528638	-5.75350150556431	-5.97537363530618	-5.24738761967741	3.63069851837047
k__Bacteria;p__Firmicutes;c__Bacilli;o__Bacillales;f__Planococcaceae;g__Aeribacillus;s__pallidus	-2.0118719393093	-2.75408910704177	-1.97933050908393	-2.07392231983862	-1.53155755434915	-2.44474559782568	-1.97247810297014	-2.38203899128802	-2.6009683039208	-2.43417581235251	-2.16925597991689	-1.57704629812052	-2.08659789135756	-2.11503844584011	-2.34115195575759	-1.83407651626757	-2.39937079609339	-2.0324420834594	-1.76166709423753	-1.6198988911588	3.88741789821995	3.50796401291598	-2.2117311618213	-1.94686845280808	-2.19120809351427	-2.21024403501566	-1.36628736720514	-1.80397509817491	-1.75358464210289	-1.84666255108385	-2.09928368582059	-2.01640153558109	-2.12361848228785	4.59058351746925	2.06082514347827	-2.07486108792941	-1.74356802219397	-1.6245580515763	-2.26863500327221	-1.81833062580093	3.4242889541019	-1.58667552823021	-1.99089732646714	-1.81189992218812	-2.07723253655359	-1.82300696683153	-2.04487909657339	-1.31689308094463	6.52107027626663
k__Bacteria;p__Firmicutes;c__Bacilli;o__Bacillales;f__Staphylococcaceae;g__Staphylococcus;s__epidermidis	-5.94236647804209	-6.68458364577456	-5.90982504781672	-6.0044168585714	-5.46205209308193	-6.37524013655846	-5.90297264170293	-6.3125335300208	-6.53146284265358	-6.3646703510853	-6.09975051864968	-5.50754083685331	-6.01709243009035	-6.04553298457289	-6.27164649449038	-5.76457105500036	-6.32986533482618	-5.96293662219219	-5.69216163297032	-5.55039342989158	-5.81796812788984	-5.85615795234178	-6.14222570055409	-5.87736299154086	-6.12170263224705	-6.14073857374845	-5.29678190593792	-5.73446963690769	-5.68407918083567	-5.77715708981663	-6.02977822455338	-5.94689607431387	-6.05411302102063	-6.43824676289845	-6.06166856788243	-6.00535562666219	-5.67406256092676	-5.55505259030908	-6.199129542005	-5.74882516453372	-5.83581306522463	-5.51717006696299	-5.92139186519993	-5.74239446092091	-6.00772707528638	-5.75350150556431	-5.97537363530618	-5.24738761967741	3.63069851837047
k__Bacteria;p__Firmicutes;c__Bacilli;o__Gemellales;f__Gemellaceae;__;__	6.08022590961592	6.15361272119717	5.25985148714987	4.06664738772707	4.38481170555593	5.28430123407162	5.51812501666336	5.05387159059213	5.04988450946285	6.52416130497211	5.12078707902155	5.72459138584546	5.39886382877552	4.6223113661348	2.54399439743027	3.5749751284378	3.94958623589559	5.80966955777908	5.41527846654093	1.86395903365308	5.90232091876221	4.20111119347592	5.89507303364426	1.5369894720038	1.29264983129762	6.16065668305403	2.54749575975334	6.8378914905672	4.74999076011085	4.31997292411118	5.54215725995574	5.05742051301503	2.80203527988412	3.57898260579077	5.61617320496769	3.78751334399801	5.59984709386234	4.5607389470409	5.81463869478316	5.97098798857822	6.44471384024626	4.43759052260987	7.62521915446253	6.58124790504798	4.44784149101777	6.7474176661981	4.85203498457407	3.45791270400013	3.63069851837047
k__Bacteria;p__Firmicutes;c__Bacilli;o__Gemellales;f__Gemellaceae;g__;s__	5.00408647679987	4.05866699298137	4.56670430658992	3.37350020716713	2.68006361331751	4.59115405351168	4.05178794786994	1.21113084143914	5.63439784902	7.16121901888101	4.74129745731665	3.46746866692817	5.39886382877552	4.11148574236881	3.64260668609838	2.18868076731791	1.19379903663376	4.10492146554066	6.23203960306805	2.39373875262794	3.19427071766	3.50796401291598	4.6187795677387	1.64630137991908	1.40196173921289	6.90509715800153	4.15693367218744	7.09511435553427	4.19037497217542	4.6564451607324	4.64421566674978	4.72094827639382	5.28694192967212	5.80360615731511	3.67026305591237	2.40121898287812	6.56924765105045	4.8120533753218	4.56187572628779	7.03388219464425	6.84201563771526	5.4184197756216	6.99091247392552	5.48263561637987	7.22043021325755	5.83112693432395	6.16422137354024	3.68105625531434	6.11560516815847
k__Bacteria;p__Firmicutes;c__Bacilli;o__Gemellales;f__Gemellaceae;g__Gemella;s__	5.51491210056586	5.69279751800584	6.51261445564524	4.06664738772707	4.69496663385977	5.37961141387595	5.43808230898983	4.17840285323823	4.44129471693096	6.20570757385357	4.74129745731665	5.82412098119249	4.70571664821558	6.14836766962985	4.15343230986437	6.33181549370944	6.4063220087169	5.6453665064878	5.56188194073281	4.542655290109	6.91996414489665	5.11740192535008	5.68922097944011	1.48167462866586	1.23733498795968	5.29565924556743	1.84354619600664	6.103922315487	3.49722779161548	4.31997292411118	3.85575830638551	5.41409545695377	4.18832964100401	3.57898260579077	6.10387641131282	3.49983127154623	5.68685847085197	1.80398502989764	6.04726099005191	2.33340182885183	6.3947034196716	1.84186755324374	7.19676452812967	8.27584362582239	1.35131054492035	8.12113324511113	5.39103148530676	4.26884292021646	1.36669104782235
k__Bacteria;p__Firmicutes;c__Bacilli;o__Lactobacillales;__;__;__	-5.94250627061344	-6.68472343834591	-5.90996484038807	-6.00455665114276	-5.46219188565329	-6.37537992912982	-5.90311243427428	-6.31267332259216	-6.53160263522494	-6.36481014365666	-6.09989031122103	-5.50768062942466	-6.01723222266171	-6.04567277714425	-6.27178628706173	-5.76471084757171	-6.33000512739753	-5.96307641476354	-5.69230142554167	-5.55053322246294	-5.81810792046119	-5.85629774491314	-6.14236549312544	-5.87750278411222	-6.12184242481841	-6.1408783663198	-5.29692169850928	-5.73460942947905	-5.68421897340703	-5.77729688238799	-6.02991801712473	-5.94703586688523	-6.05425281359199	-6.43838655546981	-6.06180836045379	-6.00549541923355	-5.67420235349812	-5.55519238288044	-6.19926933457635	-5.74896495710508	-5.83595285779599	-5.51730985953435	-5.92153165777128	-5.74253425349226	-6.00786686785773	-5.75364129813567	-5.97551342787753	-5.24752741224877	-5.99248636495574
k__Bacteria;p__Firmicutes;c__Bacilli;o__Lactobacillales;f__Aerococcaceae;__;__	-5.94252367367609	-6.68474084140855	-5.90998224345071	-6.0045740542054	-5.46220928871593	-6.37539733219246	-5.90312983733692	-6.3126907256548	-6.53162003828758	-6.3648275467193	-6.09990771428367	-5.50769803248731	-6.01724962572435	-6.04569018020689	-6.27180369012438	-5.76472825063435	-6.33002253046018	-5.96309381782618	-5.69231882860431	-5.55055062552558	-5.81812532352383	-5.85631514797578	-6.14238289618808	-5.87752018717486	-6.12185982788105	-6.14089576938244	-5.29693910157192	-5.73462683254169	-5.68423637646967	-5.77731428545063	-6.02993542018737	-5.94705326994787	-6.05427021665463	-6.43840395853245	-6.06182576351643	2.40121898287812	-5.67421975656076	-5.55520978594308	-6.19928673763899	-5.74898236016772	-5.83597026085863	-5.51732726259699	-5.92154906083393	-5.7425516565549	-6.00788427092037	-5.75365870119831	-5.97553083094018	-5.24754481531141	-5.99250376801838
k__Bacteria;p__Firmicutes;c__Bacilli;o__Lactobacillales;f__Aerococcaceae;g__Abiotrophia;__	-0.111995534149443	3.36551981242142	3.46809201792181	3.37350020716713	0.368318850810713	5.87208789897374	-0.072601697810283	3.26211212136408	3.39532616174828	3.61544040840775	-0.269379574757032	2.65653845071184	-0.186721486197706	-0.215162040680247	-0.441275550597735	0.0657998888922875	4.23726830834737	3.00630917687255	2.47083948737449	0.27997751400106	3.19427071766	-0.0257870084491412	3.23248520661881	-0.0469920476482195	-0.291331688354407	3.21621770388759	2.54749575975334	3.21355055759084	0.146291763056974	0.053213854076013	-0.199407280660733	6.20255281731804	3.49518246044407	3.29130053333899	2.75397232403822	3.78751334399801	4.81138973349807	6.01602617964774	2.07696907649979	0.0815457793589252	3.4242889541019	0.313200876929653	4.53417670110422	0.0879764829717375	3.34922920234966	0.0768694383283322	4.29241919663865	0.582983324215234	-0.161975628491739
k__Bacteria;p__Firmicutes;c__Bacilli;o__Lactobacillales;f__Aerococcaceae;g__Abiotrophia;s__	1.42523814195565	4.46413210108953	1.45777957218102	5.93844956462867	4.69496663385977	6.5926340537218	6.92346757275395	4.76618951814035	4.65901820077584	7.08117631120747	2.17634809985511	5.03144420528552	1.35051218990738	3.0128734537007	1.09595812550735	1.96206117200072	5.6841872912837	4.87811135377414	3.5694517760426	1.81721119010615	1.5496364921079	1.51144666765595	4.07978306700601	1.49024162845687	1.24590198775068	3.21621770388759	5.32008448199312	4.31216284625895	2.11093343049559	1.5904475301811	1.33782639544436	7.60014673369186	6.02091110475232	4.13859839372619	3.67026305591237	5.49226143623644	7.34508654745551	7.86710222603221	2.07696907649979	2.33340182885183	5.77566421126537	3.33897823394176	7.34758741786425	1.62521015907683	1.35987754471136	1.61410311443342	5.20870992851281	1.85657684141959	1.37525804761335
k__Bacteria;p__Firmicutes;c__Bacilli;o__Lactobacillales;f__Aerococcaceae;g__Abiotrophia;s__defectiva	-1.72900894603425	-2.47122611376672	-1.69646751580888	-1.79105932656356	1.98691643275756	4.59115405351168	2.95317565920183	2.56896494080413	0.83037680428674	2.51682811973964	-1.88639298664184	-1.29418330484547	-1.80373489808251	-1.83217545256505	-2.05828896248254	-1.55121352299252	3.94958623589559	-1.74957909018435	-1.47880410096248	-1.33703589788374	-1.60461059588199	-1.64280042033394	-1.92886816854625	-1.66400545953302	-1.90834510023921	-1.9273810417406	1.85434857919339	3.21355055759084	-1.47072164882783	-1.56379955780879	-1.81642069254554	4.21012265262783	2.80203527988412	-2.22488923089061	-1.84831103587459	3.09436616343807	3.89509900162392	4.91741389097963	-1.98577200999716	-1.53546763252588	2.73114177354195	-1.30381253495515	4.12871159299605	-1.52903692891307	-1.79436954327854	-1.54014397355647	-1.76201610329834	-1.03403008766957	-1.77898904037654
k__Bacteria;p__Firmicutes;c__Bacilli;o__Lactobacillales;f__Carnobacteriaceae;g__Granulicatella;s__	6.97816750282188	5.94951736485366	7.05161095637792	5.31941035622244	6.40575704055416	6.71938575936094	6.08866987513098	4.36072441003219	5.5925507390845	7.91950550161192	5.00956144391133	5.51873933164131	8.35637488950931	7.1400078387458	5.25204459853248	5.85224241344755	4.93041548890732	5.40420444967092	7.26663003297123	4.07265166086327	7.69408038799027	6.64345822884513	5.56786012243585	3.99662347107274	3.43447311716751	6.30726015724591	5.38070910380955	7.69655310960472	5.89512306441385	4.9077595890133	7.14416019390232	5.67645972142126	6.94517000627565	6.58713739934332	5.79849476176164	4.48066052455796	7.45044706311333	8.19832510676728	4.37955416949384	4.89835118631337	6.58128937525201	5.4184197756216	8.41917103414444	9.24383573207343	5.29513935140497	9.57473128812713	6.51704274816298	4.37420343587428	6.40328724061025
k__Bacteria;p__Firmicutes;c__Bacilli;o__Lactobacillales;f__Lactobacillaceae;g__Lactobacillus;__	-5.24923488895324	-5.99145205668571	-5.21669345872787	-5.31128526948255	-4.76892050399308	-5.68210854746961	-5.20984105261408	-5.61940194093195	-5.83833125356473	-5.67153876199645	-5.40661892956083	-4.81440924776446	-5.3239608410015	-5.35240139548404	-5.57851490540153	-5.07143946591151	-5.63673374573733	-5.26980503310334	-4.99903004388147	-4.85726184080273	-5.12483653880099	-5.16302636325293	-5.44909411146524	-5.18423140245201	-5.4285710431582	-5.4476069846596	-4.60365031684907	-5.04133804781884	-4.99094759174682	-5.08402550072778	-5.33664663546453	-5.25376448522502	-5.36098143193178	-5.7451151738096	-5.36853697879358	-5.31222403757334	-4.98093097183791	-4.86192100122023	-5.50599795291615	-5.05569357544487	-5.14268147613578	-4.82403847787414	-5.22826027611108	-5.04926287183206	-5.31459548619753	-5.06036991647546	-5.28224204621733	-4.55425603058856	-5.29921498329553
k__Bacteria;p__Firmicutes;c__Bacilli;o__Lactobacillales;f__Lactobacillaceae;g__Lactobacillus;s__	-0.912986139761416	3.07783773996964	-0.880444709536046	-0.975036520290731	-0.432671754801261	-1.34585979827779	-0.873592303422257	-1.28315319174013	-1.50208250437291	-1.33529001280463	-1.07037018036901	-0.478160498572638	-0.98771209180968	-1.01615264629222	-1.24226615620971	-0.735190716719686	-1.30048499654551	-0.933556283911516	-0.662781294689647	2.46321374842917	-0.788587789609165	-0.826777614061115	-1.11284536227342	3.3034762905128	-1.09232229396638	-1.11135823546777	-0.267401567657251	-0.705089298627023	-0.654698842555	-0.747776751535961	-1.00039788627271	-0.917515736033203	2.80203527988412	-1.40886642461778	-1.03228822960176	-0.975975288381522	-0.64468222264609	-0.525672252028413	-1.16974920372433	-0.719444826253048	-0.806432726943963	-0.487789728682321	-0.892011526919256	4.38402332771176	-0.978346737005706	-0.724121167283642	-0.945993297025507	-0.21800728139674	-0.962966234103713
k__Bacteria;p__Firmicutes;c__Bacilli;o__Lactobacillales;f__Lactobacillaceae;g__Lactobacillus;s__salivarius	-4.33314540791487	-5.07536257564734	-4.3006039776895	-4.39519578844418	-3.85283102295471	-4.76601906643124	-4.29375157157571	-4.70331245989358	-4.92224177252636	-4.75544928095808	-4.49052944852246	-3.89831976672609	-4.40787135996313	-4.43631191444567	-4.66242542436316	-4.15534998487314	-4.72064426469896	-4.35371555206497	-4.0829405628431	-3.94117235976436	-4.20874705776261	-4.24693688221457	-4.53300463042687	-4.26814192141364	-4.51248156211983	-4.53151750362122	-3.6875608358107	-4.12524856678047	-4.07485811070845	-4.16793601968941	-4.42055715442616	-4.33767500418665	-4.44489195089341	-4.82902569277123	-4.45244749775521	-4.39613455653497	-4.06484149079954	4.22426671041968	-4.58990847187778	-4.1396040944065	-4.22659199509741	-3.90794899683577	-4.31217079507271	-4.13317339079369	-4.39850600515916	-4.14428043543709	-4.36615256517896	-3.63816654955019	-4.38312550225716
k__Bacteria;p__Firmicutes;c__Bacilli;o__Lactobacillales;f__Lactobacillaceae;g__Lactobacillus;s__vaginalis	-2.7645105191148	1.97922545130153	-2.73196908888943	-2.82656089964411	-2.28419613415464	-3.19738417763117	-2.72511668277564	-3.13467757109352	-3.3536068837263	-3.18681439215801	-2.92189455972239	-2.32968487792602	-2.83923647116306	-2.8676770256456	-3.09379053556309	-2.58671509607307	-3.15200937589889	-2.7850806632649	-2.51430567404303	-2.3725374709643	-2.64011216896255	-2.6783019934145	-2.9643697416268	-2.69950703261358	-2.94384667331976	-2.96288261482116	-2.11892594701064	-2.55661367798041	-2.50622322190838	-2.59930113088934	-2.85192226562609	-2.76904011538659	-2.87625706209335	-3.26039080397117	-2.88381260895515	-2.82749966773491	-2.49620660199947	-2.3771966313818	-3.02127358307771	-2.57096920560643	-2.65795710629735	-2.3393141080357	-2.74353590627264	-2.56453850199362	-2.82987111635909	-2.57564554663703	-2.79751767637889	-2.06953166075012	-2.8144906134571
k__Bacteria;p__Firmicutes;c__Bacilli;o__Lactobacillales;f__Lactobacillaceae;g__Lactobacillus;s__zeae	-4.84376978084507	-5.58598694857754	-4.8112283506197	-4.90582016137439	-4.36345539588492	-5.27664343936144	-4.80437594450591	-5.21393683282379	-5.43286614545657	-5.26607365388828	-5.00115382145266	-4.40894413965629	-4.91849573289334	-4.94693628737588	-5.17304979729336	-4.66597435780334	-5.23126863762916	-4.86433992499517	-4.5935649357733	-4.45179673269457	-4.71937143069282	-4.75756125514477	-5.04362900335707	-4.77876629434385	-5.02310593505004	-5.04214187655143	-4.19818520874091	-4.63587293971068	-4.58548248363866	-4.67856039261962	-4.93118152735636	-4.84829937711686	-4.95551632382362	-5.33965006570144	-4.96307187068542	-4.90675892946518	-4.57546586372974	-4.45645589311207	-5.10053284480798	-4.6502284673367	-4.73721636802762	-4.41857336976598	-4.82279516800291	-4.64379776372389	-4.90913037808936	-4.6549048083673	-4.87677693810916	-4.1487909224804	-4.89374987518737
k__Bacteria;p__Firmicutes;c__Bacilli;o__Lactobacillales;f__Streptococcaceae;__;__	7.54306034785815	7.20497212501473	8.59205599732507	5.67608530016117	6.29098152596173	8.25471569964132	6.80332326091188	5.78784076567233	6.25972243324118	8.63272024522267	7.31801165635777	5.48975179476806	8.3166345608598	6.41407083536286	6.67112878247536	7.27008513230237	7.12764006624354	7.58102015537593	7.93042500151865	7.86589113030144	8.99184707160256	7.72747171809208	4.43645801094475	7.7578235867663	4.35076384904166	5.9242679049898	6.32025669784798	8.04186429489314	6.923117785868	5.10843028447545	5.42437422429936	8.04598429709041	7.15874410657371	8.58460535806348	5.74970459759221	5.80241636454028	6.60314920272613	9.18571176032517	5.71455523622618	5.42444428221015	8.64464477918022	8.28773812431993	7.34758741786425	10.2159058049953	6.87558972696582	9.32383942482187	8.00599126334296	5.24967217322818	9.22912047736884
k__Bacteria;p__Firmicutes;c__Bacilli;o__Lactobacillales;f__Streptococcaceae;g__;s__	2.29603627569766	-1.21052728272829	4.16123919848176	-0.530360495525132	0.0120042699643379	2.98171614107757	2.95317565920183	-0.838477166974535	2.21667116540663	3.61544040840775	2.86949528041506	1.9633912701519	4.01256946765563	4.11148574236881	-0.79759013144411	3.98044023654596	3.54412112778743	2.3131619963126	3.16398666793444	3.84950810954906	5.75922007512154	4.20111119347592	-0.668169337507818	-0.403306628494595	-0.647646269200782	3.21621770388759	1.85434857919339	-0.260413273861425	2.11093343049559	2.71053501167708	2.24632039395141	-0.472839711267604	2.80203527988412	3.29130053333899	-0.587612204836166	-0.531299263615924	-0.200006197880491	4.91741389097963	-0.725073178958727	2.33340182885183	4.92836635087817	-0.0431137039167218	4.12871159299605	5.07717050827171	-0.533670712240108	4.44483257320406	3.5992720160787	2.07161834288024	4.32384569893041
k__Bacteria;p__Firmicutes;c__Bacilli;o__Lactobacillales;f__Streptococcaceae;g__Lactococcus;s__	-2.76518822424738	-3.50740539197985	-2.73264679402201	-2.82723860477669	-2.28487383928722	-3.19806188276375	-2.72579438790822	-3.1353552762261	-3.35428458885888	-3.18749209729059	-2.92257226485497	-2.3303625830586	-2.83991417629564	-2.86835473077818	-3.09446824069567	-2.58739280120565	5.74134570512365	-2.78575836839748	-2.51498337917561	-2.37321517609688	3.19427071766	-2.67897969854708	-2.96504744675938	-2.70018473774616	-2.94452437845234	-2.96356031995374	-2.11960365214321	-2.55729138311299	-2.50690092704096	-2.59997883602192	-2.85259997075867	-2.76971782051917	-2.87693476722593	-3.26106850910375	-2.88449031408773	-2.82817737286749	-2.49688430713205	-2.37787433651438	-3.02195128821029	-2.57164691073901	-2.65863481142993	-2.33999181316828	-2.74421361140522	-2.5652162071262	-2.83054882149167	-2.57632325176961	-2.79819538151147	-2.0702093658827	-2.81516831858968
k__Bacteria;p__Firmicutes;c__Bacilli;o__Lactobacillales;f__Streptococcaceae;g__Streptococcus;__	8.90403690099375	7.17772248256736	8.24721551103334	9.2257026869416	8.13751920120384	8.11161485600065	8.83927969065198	7.2324040349162	7.28400180317943	9.15277467542628	7.67760631039984	7.64356387916897	10.0575747816916	9.20113757678329	7.24447476322269	8.49495605426592	7.42568492573086	8.54953158651631	7.73352967627938	6.01856180991858	8.70163271114275	7.77064388995729	7.11747953965904	8.11566064588521	7.65398082234361	8.71747591443232	7.54808071799609	7.9968669289624	6.30058817252201	8.02374099071887	7.64899777582369	7.86510055506609	8.34721272436368	8.26573277877129	7.75455728228097	7.79029071269462	7.67928863554218	8.80514420383873	7.64148948382248	8.06024957643903	8.86236826302509	9.86693615156431	9.8891894113288	10.7742639947771	8.6475465688977	10.8113030209355	8.52652570123591	8.00120748627013	8.99199068407989
k__Bacteria;p__Firmicutes;c__Bacilli;o__Lactobacillales;f__Streptococcaceae;g__Streptococcus;s__	9.55233351538834	7.66280521864021	9.89133898145533	9.69785916954844	8.54227332456823	9.19632423949977	10.5918554830779	6.85942438195252	7.68261937333862	10.1872566419303	8.75002826681576	7.32702810282058	11.0959573152809	10.2470506334506	7.44183419738118	8.25246597600551	8.04393079811769	8.89102335403365	8.24228061050451	7.66171077969499	8.92922880978465	8.85507154363345	8.22064764486301	10.4067983530389	7.45982480790266	9.27767462281561	8.77502008344208	9.42815865601303	7.60399487383614	10.0642573420767	8.95684350340384	8.56683147931742	9.36023308269639	9.4802488849806	8.32040660754319	8.20333735825518	8.4542252491106	9.14861763591893	7.78407934124867	7.89792223617453	10.0021503118229	10.6002033259137	10.3825404045715	10.8249698683447	8.20125946626927	10.7520198529193	10.0723908096524	9.32012241525085	11.066136538185
k__Bacteria;p__Firmicutes;c__Bacilli;o__Lactobacillales;f__Streptococcaceae;g__Streptococcus;s__anginosus	5.73002348018281	6.03966846184795	8.86625471943957	6.01255753678239	6.20642413793367	2.05857477118373	5.94890793275582	3.26211212136408	5.65065836989178	7.82509581714084	8.3809058624238	4.4057383055211	5.80432893688369	3.70602063426065	5.25204459853248	7.21911868871034	8.65610891614397	6.86703888791314	6.36265978548512	8.72851496116688	3.19427071766	2.57765695540041	6.57652417444102	6.43897050644195	2.74132593660756	2.29307633399375	5.46526649183762	4.82298847002494	5.05537240966203	4.50229448090514	3.34493268261952	8.39977739465426	5.79776755343811	3.98444771389894	4.36341023647232	3.49983127154623	4.30056410973208	3.30797597854553	4.15641061817963	2.49086213921031	5.56435511759817	7.65646634747807	2.51242304254227	6.86892997749976	7.13341883626792	5.54344486187217	5.8505638146852	1.89001045743668	9.45078144872283
k__Bacteria;p__Firmicutes;c__Bacilli;o__Lactobacillales;f__Streptococcaceae;g__Streptococcus;s__infantis	0.0858667521078602	1.97922545130153	5.25985148714987	0.0238163715785453	3.08552872142567	4.77347561030563	3.64632283976177	3.66757722947224	3.469434133902	5.28941684197942	5.06671985775128	3.46746866692817	0.0111408000595965	4.39916781482059	4.33575386665833	2.88182794787785	-0.301632104676231	0.0652966079577606	0.336071597179629	0.477839800258363	2.50112353710006	0.172075277808161	2.1338729179507	3.99662347107274	6.29667399809698	5.1621278529429	0.731451324212025	4.71762795436711	0.344154049314276	0.251076140333316	3.6326147550713	3.80465754451967	4.41147319231822	4.49527333766493	3.44711950459816	2.40121898287812	3.20195182106397	3.71344108665369	2.77011625705974	0.279408065616228	3.82975406221006	0.511063163186956	4.12871159299605	0.285838769229041	0.0205061548635697	5.54344486187217	3.5992720160787	0.780845610472537	0.0358866577655634
k__Bacteria;p__Firmicutes;c__Bacilli;o__Lactobacillales;f__Streptococcaceae;g__Streptococcus;s__sobrinus	-2.33202824576304	-3.07424541349551	-2.29948681553767	-2.39407862629235	-1.85171386080288	-2.76490190427941	-2.29263440942388	-2.70219529774176	-2.92112461037454	-2.75433211880625	-2.48941228637063	-1.89720260457426	-2.4067541978113	-2.43519475229384	-2.66130826221133	-2.15423282272131	6.37733447184364	-2.35259838991314	-2.08182340069127	-1.94005519761254	-2.20762989561079	-2.24581972006274	-2.53188746827504	-2.26702475926182	-2.511364399968	-2.5304003414694	-1.68644367365888	3.21355055759084	-2.07374094855662	-2.16681885753758	-2.41943999227433	-2.33655784203483	-2.44377478874159	-2.82790853061941	-2.45133033560339	-2.39501739438315	-2.06372432864771	2.61482879798558	-2.58879130972595	-2.13848693225467	-2.22547483294559	-1.90683183468394	-2.31105363292088	-2.13205622864186	-2.39738884300733	-2.14316327328527	-2.36503540302713	-1.63704938739836	-2.38200834010534
k__Bacteria;p__Firmicutes;c__Clostridia;__;__;__;__	-4.84437734437021	-5.58659451210268	-4.81183591414484	-4.90642772489953	-4.36406295941006	-5.27725100288658	-4.80498350803105	-5.21454439634893	-5.43347370898171	-5.26668121741342	-5.0017613849778	-4.40955170318143	-4.91910329641848	-4.94754385090102	-5.1736573608185	-4.66658192132848	-5.2318762011543	-4.86494748852031	-4.59417249929844	-4.45240429621971	-4.71997899421796	-4.75816881866991	-5.04423656688221	-4.77937385786899	-5.02371349857518	-5.04274944007657	-4.19879277226605	-4.63648050323582	-4.5860900471638	-4.67916795614476	-4.9317890908815	3.11151036395972	-4.95612388734876	-5.34025762922658	-4.96367943421056	-4.90736649299032	-4.57607342725488	2.61482879798558	-5.10114040833312	-4.65083603086184	-4.73782393155276	-4.41918093329112	-4.82340273152805	-4.64440532724903	-4.9097379416145	-4.65551237189244	-4.8773845016343	-4.14939848600554	-4.89435743871251
k__Bacteria;p__Firmicutes;c__Clostridia;o__Clostridiales;__;__;__	7.29998258164312	7.98311251840807	6.03304137538335	6.55155403751507	5.28275329876189	8.65503940824907	5.15040023653805	6.50079057352846	5.74303169002279	7.20817600196878	7.52820623333118	6.09855782689426	4.01256946765563	7.24697995829796	7.98207370635347	7.74550882901744	6.67961534371658	6.82402150282945	7.00343898052775	6.62209683178884	6.61199740127337	7.00447157438246	7.09671754821061	5.38291783219263	6.26768646122372	7.73800628093663	7.12220673825672	6.13132128967511	6.41499852369976	7.1531862681674	6.45101301334238	6.98271137486761	6.09787214588845	4.75763760213242	6.63553612198166	7.74355323484293	7.92045069235907	4.69427033966542	7.02572896687796	6.89775002031967	7.67990166392012	6.59707477196324	8.14509461374844	7.88053088917824	6.44027165570797	6.7474176661981	7.19658427666715	5.8328184585738	3.63069851837047
k__Bacteria;p__Firmicutes;c__Clostridia;o__Clostridiales;f__;g__;s__	2.29603627569766	6.67057333353068	0.653274176115879	0.558682365361194	3.08552872142567	7.12485086746911	0.660126582229668	3.95525930192402	3.39532616174828	3.61544040840775	2.86949528041506	3.34968563127179	0.546006793842245	5.31545854669475	6.07035492204643	3.79811867975201	0.233233889106418	5.02121219741481	5.72893602539597	2.46321374842917	3.88741789821995	0.70694127159081	3.52016727907059	3.3034762905128	5.13922120940593	5.9242679049898	1.26631731799467	0.828629587024902	2.80408061105553	4.50229448090514	5.64751777561357	5.59641701374772	0.508986202911962	0.124852461034141	4.83341386571805	3.09436616343807	4.30056410973208	1.00804663362351	4.84955779873957	3.71969618997172	6.09843760352842	3.33897823394176	0.641707358732669	0.820704763011689	3.34922920234966	5.36112330507821	5.67871355775854	1.31571160425519	0.570752651548212
k__Bacteria;p__Firmicutes;c__Clostridia;o__Clostridiales;f__Clostridiaceae;g__Thermoanaerobacterium;__	-5.94237475682524	-6.68459192455771	-5.90983332659986	-6.00442513735455	-5.46206037186508	-6.37524841534161	-5.90298092048608	-6.31254180880395	-6.53147112143673	-6.36467862986845	-6.09975879743283	-5.50754911563646	-6.0171007088735	-6.04554126335604	-6.27165477327353	-5.76457933378351	-6.32987361360933	-5.96294490097533	-5.69216991175347	-5.55040170867473	-5.81797640667298	-5.85616623112493	-6.14223397933724	-5.87737127032401	-6.1217109110302	-6.14074685253159	-5.29679018472107	-5.73447791569084	-5.68408745961882	-5.77716536859978	-6.02978650333652	-5.94690435309702	-6.05412129980378	-6.4382550416816	-6.06167684666558	-6.00536390544534	-5.67407083970991	-5.55506086909223	-6.19913782078814	-5.74883344331687	-5.83582134400778	-5.51717834574614	-5.92140014398308	-5.74240273970406	-6.00773535406953	-5.75350978434746	-5.97538191408933	-5.24739589846056	-5.99235485116753
k__Bacteria;p__Firmicutes;c__Clostridia;o__Clostridiales;f__Clostridiaceae;g__Thermoanaerobacterium;s__	-2.33308029587768	-3.07529746361015	-2.30053886565231	-2.39513067640699	-1.85276591091752	-2.76595395439405	-2.29368645953852	-2.70324734785639	-2.92217666048917	-2.75538416892089	-2.49046433648527	-1.8982546546889	4.70571664821558	-2.43624680240848	2.54399439743027	-2.15528487283595	-2.72057915266177	-2.35365044002778	-2.08287545080591	-1.94110724772717	2.50112353710006	4.20111119347592	-2.53293951838968	-2.26807680937645	-2.51241645008264	-2.53145239158404	-1.68749572377351	-2.12518345474329	-2.07479299867126	-2.16787090765222	-2.42049204238897	-2.33760989214946	-2.44482683885622	2.88583542523083	-2.45238238571803	2.40121898287812	-2.06477637876235	-1.94576640814467	2.07696907649979	-2.13953898236931	-2.22652688306022	-1.90788388479858	-2.31210568303552	-2.1331082787565	-2.39844089312197	-2.1442153233999	-2.36608745314177	-1.638101437513	6.33874871947268
k__Bacteria;p__Firmicutes;c__Clostridia;o__Clostridiales;f__Eubacteriaceae;g__Pseudoramibacter_Eubacterium;s__	-1.27110914454263	-2.0133263122751	-1.23856771431726	-1.33315952507194	-0.790794759582473	-1.703982803059	-1.23171530820347	-1.64127619652135	3.60296552652652	-1.69341301758584	3.27496038852322	-0.836283503353851	-1.34583509659089	-1.37427565107343	-1.60038916099092	-1.0933137215009	-1.65860800132672	-1.29167928869273	-1.02090429947086	4.86110902122754	-1.14671079439038	-1.18490061884233	-1.47096836705463	-1.20610565804141	4.12762029772745	-1.46948124024899	-0.625524572438464	-1.06321230340824	-1.01282184733621	-1.10589975631717	-1.35852089105392	-1.27563874081442	-1.38285568752118	-1.766989429399	-1.39041123438298	-1.33409829316273	-1.0028052274273	-0.883795256809626	-1.52787220850554	-1.07756783103426	-1.16455573172518	-0.845912733463533	-1.25013453170047	-1.07113712742145	-1.33646974178692	-1.08224417206485	-1.30411630180672	-0.576130286177952	-1.32108923888493
k__Bacteria;p__Firmicutes;c__Clostridia;o__Clostridiales;f__Lachnospiraceae;__;__	2.29603627569766	-0.727222318671025	0.0475362792868164	-0.0470555314678687	0.495309234021601	-0.417878809454928	0.054388685400605	6.12431300229355	4.49393845041639	-0.407309023981766	-0.142389191546144	1.9633912701519	4.01256946765563	-0.088171657469359	4.15343230986437	0.192790272103175	5.24886922002585	4.7980686461006	5.10989681698975	3.15636092898911	0.139393199213696	0.101203374761747	4.07978306700601	7.06467640620636	2.74132593660756	-0.183377246644913	1.85434857919339	4.31216284625895	4.0568435795509	4.50229448090514	2.24632039395141	0.0104652527896589	-0.0967516939171009	-0.480885435794922	4.14026668515811	2.40121898287812	0.283298766176773	0.402308736794449	3.46326343761968	0.208536162569813	0.121548261878899	0.440191260140542	3.43556441243611	0.214966866182626	7.28105483507398	0.20385982153922	-0.0180123082026453	0.709973707426122	-0.034985245280851
k__Bacteria;p__Firmicutes;c__Clostridia;o__Clostridiales;f__Lachnospiraceae;g__Catonella;s__	5.87955521415377	6.33593427799112	5.66531659525803	4.06664738772707	3.93282658181288	5.97744841463157	2.95317565920183	5.27701514190634	4.12621367029107	5.22487832084185	7.30624681477818	3.97829429069416	5.11118175632374	3.0128734537007	7.36427596303531	3.5749751284378	5.9420164005858	3.69945635743249	3.5694517760426	6.33441475933706	3.88741789821995	5.7051885902522	5.39196945597218	5.09523575974085	3.83993822527567	5.1621278529429	4.41929793665493	2.52040337703089	3.90269289972364	5.60090676957325	5.29084283167483	1.19628741596902	4.59379474911217	4.49527333766493	4.00673529253359	1.1378278636207	1.46912092935613	1.58813089997381	5.6323171379892	5.51145565919978	5.62151353143812	1.6260134233199	4.12871159299605	1.40078902936199	1.13545641499652	4.85029768131222	5.4710741929803	2.76476552344018	1.15083691789851
k__Bacteria;p__Firmicutes;c__Clostridia;o__Clostridiales;f__Lachnospiraceae;g__Johnsonella;s__ignava	2.29603627569766	5.50558597591769	0.332275164661283	0.237683353906598	0.780048119396069	5.62077347069283	0.339127570775072	-0.0704333175428045	3.469434133902	-0.122570138607299	0.142349693828323	0.734559375624691	0.22500778238765	6.10391590705902	6.8747277377166	5.13311974648435	-0.0877651223481788	5.25760097547904	0.549938579507683	0.691706782586416	2.50112353710006	5.99287066270398	5.3527487428189	0.364737220937136	2.74132593660756	0.101361638729555	0.945318306540078	0.507630575570305	0.558021031642329	0.464943122661369	4.19223054300672	0.295204138164126	0.187987191457366	-0.196146550420455	2.06082514347827	3.78751334399801	3.20195182106397	0.687047622168916	4.15641061817963	5.59149836687331	0.406287147253366	0.724930145515009	0.320708347278073	0.499705751557093	0.234373137191623	0.488598706913687	0.266726577171822	0.994712592800589	0.249753640093616
k__Bacteria;p__Firmicutes;c__Clostridia;o__Clostridiales;f__Lachnospiraceae;g__Lachnoanaerobaculum;s__orale	6.4391710020892	6.75834894441306	6.86928939958397	8.47944568106771	6.31764977304389	7.36374277575146	8.06516344755837	7.25109616792835	5.16111014457307	7.2875127442053	6.5330569265447	6.47973024243338	9.18871920022946	7.1072180159228	5.97798160191542	7.53101501928272	7.2817907460708	7.27600662657251	7.25833123015654	6.68272145360527	5.83332804727526	7.79842345406437	7.17082552036433	8.55050036267328	6.37891209633395	5.98880642612737	7.84831000649996	7.62026980485509	7.15435854741483	6.20704257314356	7.64448309546916	7.00333066207035	6.87957272378984	6.162980158223	7.20831962029173	7.63232759973271	8.42769849477717	5.65935123570901	6.48368832376404	6.86600132200509	8.23239998408668	8.40788243616199	7.59444749579578	8.27584362582239	7.08689882063303	8.32639637114749	8.38676375886075	6.63596653434807	8.76059723329354
k__Bacteria;p__Firmicutes;c__Clostridia;o__Clostridiales;f__Lachnospiraceae;g__Moryella;__	-2.54477450321868	-3.28699167095115	-2.51223307299331	3.37350020716713	-2.06446011825852	-2.97764816173505	2.95317565920183	-2.91494155519739	-3.13387086783017	-2.96707837626189	-2.70215854382627	1.27024408959195	-2.61950045526694	-2.64794100974948	-2.87405451966697	-2.36697908017695	-2.93227336000277	-2.56534464736878	3.16398666793444	-2.15280145506817	-2.42037615306642	-2.45856597751837	2.1338729179507	3.3034762905128	-2.72411065742364	-2.74314659892503	-1.89918993111451	2.52040337703089	2.11093343049559	-2.37956511499322	-2.63218624972997	-2.54930409949046	-2.65652104619722	-3.04065478807504	-2.66407659305902	-2.60776365183878	-2.27647058610335	-2.15746061548567	-2.80153756718158	-2.35123318971031	-2.43822109040122	3.33897823394176	3.43556441243611	5.77031768883165	4.95866711478376	5.54344486187217	-2.57778166048277	-1.849795644854	3.63069851837047
k__Bacteria;p__Firmicutes;c__Clostridia;o__Clostridiales;f__Lachnospiraceae;g__Moryella;s__	4.3754778173775	4.46413210108953	6.55913447128013	7.41655147500168	4.82012977681378	4.08032842974568	7.03071310310755	6.17988285344836	4.46796296401313	5.1558854493549	4.74129745731665	3.90930141920721	6.49747611744363	5.72092365480291	4.74121897476649	5.52088527749311	6.06984977209568	5.80966955777908	5.96734704884097	6.07413166107339	4.58056507877989	6.90916139457813	3.7433108303848	7.79211266024494	3.43447311716751	5.78116706134913	4.05157315652961	7.38793782748647	6.95512051695418	6.32145292432131	4.73122704373941	6.57724626675945	6.43962143961051	3.98444771389894	5.3566620094826	4.96616834033966	5.76690117852551	4.00112315910548	3.86872854572785	4.12516129807989	6.06334628371715	8.57008685079635	6.96192493705227	9.30400425353989	8.36650903916458	9.10827166731612	5.61417503662097	5.06735061643423	5.7101400600503
k__Bacteria;p__Firmicutes;c__Clostridia;o__Clostridiales;f__Lachnospiraceae;g__Moryella;s__indoligenes	-3.30521442245405	-4.04743159018652	-3.27267299222868	-3.36726480298337	1.98691643275756	-3.73808808097042	-3.26582058611489	-3.67538147443277	-3.89431078706555	-3.72751829549726	2.86949528041506	-2.87038878126527	-3.37994037450231	-3.40838092898486	-3.63449443890234	-3.12741899941232	-3.69271327923814	-3.32578456660415	-3.05500957738228	-2.91324137430355	-3.1808160723018	-3.21900589675375	-3.50507364496605	-3.24021093595283	-3.48455057665902	-3.50358651816041	-2.65962985034989	-3.09731758131966	2.11093343049559	-3.14000503422859	-3.39262616896534	-3.30974401872584	2.80203527988412	-3.80109470731042	-3.4245165122944	-3.36820357107416	-3.03691050533872	-2.91790053472105	-3.56197748641696	-3.11167310894568	-3.1986610096366	4.43759052260987	-3.28423980961189	-3.10524240533287	3.34922920234966	3.75168539264411	-3.33822157971814	-2.61023556408937	-3.35519451679635
k__Bacteria;p__Firmicutes;c__Clostridia;o__Clostridiales;f__Lachnospiraceae;g__Oribacterium;s__	6.12467767218676	4.75181417354131	7.27475450769213	6.50899442309628	4.0663579744374	2.98171614107757	6.73736529312009	5.13391429826567	5.37367158655674	5.84903262991484	5.26739055321343	3.06200355882001	7.00830174120962	4.11148574236881	7.09787128903081	7.21256128816418	6.46189185987171	6.44029638135769	6.62972257073416	6.26987623819949	4.58056507877989	5.29972348214403	6.79731201206277	7.5229839956889	7.03178537775595	5.00797717311564	5.49193473891978	6.43242638245904	5.44313794067079	5.27548436913862	6.1175214048593	8.35853443612021	7.09249472103251	5.65842414747061	7.0977777458919	4.34712913193343	3.89509900162392	2.67072326774383	5.83816919219335	6.35875351958698	7.75502229438823	7.55848593911787	5.83345968523448	8.58871594710273	7.75594844961391	6.52427411488389	6.93147652625391	5.43891417286671	6.96290302854567
k__Bacteria;p__Firmicutes;c__Clostridia;o__Clostridiales;f__Lachnospiraceae;g__Shuttleworthia;s__satelles	3.39464856436577	6.15361272119717	5.86598729072018	-0.0562620078900689	3.93282658181288	-0.427085285877128	0.0451822089784053	-0.364378679339472	-0.58330799197225	-0.416515500403967	4.94893682209489	1.9633912701519	-0.0689375794090177	-0.0973781338915587	2.54399439743027	2.88182794787785	4.93041548890732	2.3131619963126	2.47083948737449	4.40912389748448	0.130186722791497	4.20111119347592	-0.194070849872755	0.0707918591404688	5.3062752940691	-0.192583723067112	1.85434857919339	0.213685213773639	2.11093343049559	0.170997760864701	-0.0816233738720444	7.23864474900481	2.80203527988412	5.0259015887271	-0.113513717201102	5.83520618736327	0.274092289754573	0.393102260372249	4.84955779873957	2.33340182885183	0.112341785456699	0.430984783718342	0.0267629854814055	0.205760389760426	-0.0595722246050445	0.19465334511702	2.90612483551876	2.76476552344018	-0.0441917217030507
k__Bacteria;p__Firmicutes;c__Clostridia;o__Clostridiales;f__Peptococcaceae;g__Peptococcus;s__	0.405655677063578	5.82937305301159	0.438197107288948	4.75979456828702	2.68006361331751	2.98171614107757	0.445049513402737	2.56896494080413	3.53842700538895	-0.0166481959796347	0.248271636455988	3.83519344705349	0.330929725015314	3.0128734537007	6.30519451312384	4.89673096842012	0.018156820279486	2.3131619963126	4.86873476017286	0.79762872521408	2.50112353710006	5.11740192535008	5.22491537130902	0.4706591635648	2.74132593660756	0.20728358135722	1.05124024916774	3.21355055759084	4.88352215273537	3.40368219223703	4.03807986317947	5.59641701374772	5.79776755343811	3.29130053333899	3.15943743214638	3.09436616343807	3.89509900162392	0.792969564796581	4.0228792255551	0.599196990571945	4.52290124277001	0.830852088142673	5.22732388166416	0.605627694184758	0.340295079819287	3.75168539264411	3.5992720160787	4.37420343587428	0.355675582721281
k__Bacteria;p__Firmicutes;c__Clostridia;o__Clostridiales;f__Peptostreptococcaceae;__;__	-5.24991686275662	-5.99213403048909	-5.21737543253125	-5.31196724328594	-4.76960247779647	-5.682790521273	-5.21052302641746	-5.62008391473534	-5.83901322736812	-5.67222073579983	-5.40730090336421	-4.81509122156784	-5.32464281480488	-5.35308336928743	-5.57919687920491	-5.07212143971489	-5.63741571954071	-5.27048700690672	-4.99971201768485	-4.85794381460612	-5.12551851260437	-5.16370833705632	-5.44977608526862	-5.1849133762554	-5.42925301696159	-5.44828895846298	-4.60433229065246	-5.04202002162223	-4.99162956555021	-5.08470747453117	-5.33732860926791	-5.25444645902841	-5.36166340573517	-5.74579714761299	-5.36921895259697	-5.31290601137673	-4.9816129456413	-4.86260297502362	-5.50667992671953	-5.05637554924825	-5.14336344993917	-4.82472045167752	-5.22894224991446	-5.04994484563544	-5.31527746000091	-5.06105189027885	-5.28292402002071	-4.55493800439195	-5.29989695709892
k__Bacteria;p__Firmicutes;c__Clostridia;o__Clostridiales;f__Peptostreptococcaceae;g__Filifactor;s__	0.718849556918191	5.23732198932301	0.751390987143561	0.656799176388876	1.19916394187835	0.285975898401817	0.75824339325735	2.56896494080413	5.00476407418238	0.296545683874978	0.561465516310601	1.49640556909272	0.644123604869927	0.615683050387386	7.02133121190848	0.89664497995992	0.331350700134099	4.39260353799244	0.96905440198996	1.11082260506869	0.843247907070442	0.805058082618492	5.68922097944011	0.783853043419414	0.539513402713226	0.520477461211832	1.36443412902236	2.52040337703089	2.80408061105553	0.884058945143646	0.631437810406901	0.714319960646404	0.607103013939644	0.222969272061823	0.599547467077843	3.78751334399801	0.987153474033517	1.10616344465119	0.462086492955281	0.912390870426558	0.825402969735644	1.14404596799729	0.73982416976035	0.918821574039371	0.6534889596739	0.907714529395965	0.685842399654099	1.81573424734983	0.668869462575894
k__Bacteria;p__Firmicutes;c__Clostridia;o__Clostridiales;f__Peptostreptococcaceae;g__Peptostreptococcus;__	-2.13999479192703	1.97922545130153	-2.10745336170166	-2.20204517245635	-1.65968040696688	-2.57286845044341	-2.10060095558787	3.26211212136408	2.6221362735148	-2.56229866497025	-2.29737883253462	-1.70516915073825	-2.2147207439753	-2.24316129845784	2.54399439743027	-1.9621993688853	-2.52749364871112	-2.16056493607713	-1.88978994685526	-1.74802174377653	-2.01559644177478	-2.05378626622673	2.1338729179507	-2.07499130542581	4.68723608566288	-2.33836688763339	-1.49441021982287	-1.93209795079264	2.11093343049559	-1.97478540370158	2.24632039395141	-2.14452438819882	-2.25174133490558	-2.6358750767834	-2.25929688176738	-2.20298394054714	-1.87169087481171	-1.75268090419403	2.07696907649979	-1.94645347841866	-2.03344137910958	-1.71479838084794	-2.11902017908487	-1.94002277480585	-2.20535538917132	-1.95112981944926	2.90612483551876	-1.44501593356236	-2.18997488626933
k__Bacteria;p__Firmicutes;c__Clostridia;o__Clostridiales;f__Peptostreptococcaceae;g__Peptostreptococcus;s__	3.39464856436577	6.62361635044291	1.66362923790617	1.56903742715149	4.87728819065373	1.19821414916443	1.67048164401996	6.53925685435626	5.72072593250849	1.20878393463759	5.93754821554867	3.34968563127179	1.55636185563254	1.52792130115	4.94188967022864	6.49274586052208	5.6841872912837	5.68045782629907	2.25099728570924	5.92894965122889	1.75548615783305	1.7172963333811	5.02424467584686	6.19384804840896	7.95626169421655	1.43271571197444	1.85616548378985	3.619015665699	4.67588278795712	3.80914730034519	5.33736284730973	5.05742051301503	3.90064756855223	1.13520752282443	4.25804972081449	1.5680986590607	1.89939172479613	2.0184016954138	5.6323171379892	1.82462912118917	5.50373049578173	2.0562842187599	5.38147456149142	1.83105982480198	1.56572721043651	5.137979753764	7.12563254069487	1.8672435819228	1.5811077133385
k__Bacteria;p__Firmicutes;c__Clostridia;o__Clostridiales;f__Peptostreptococcaceae;g__Peptostreptococcus;s__anaerobius	-4.55654865520769	-5.29876582294016	-4.52400722498232	-4.61859903573701	-4.07623427024754	-4.98942231372407	-4.51715481886853	2.56896494080413	-5.14564501981919	-4.97885252825091	-4.71393269581528	-4.12172301401891	-4.63127460725596	-4.6597151617385	-4.88582867165599	-4.37875323216596	-4.94404751199178	-4.57711879935779	-4.30634381013592	-4.16457560705719	-4.43215030505544	-4.47034012950739	-4.75640787771969	-4.49154516870647	2.74132593660756	-4.75492075091405	-3.91096408310353	-4.3486518140733	-4.29826135800128	-4.39133926698224	-4.64396040171898	-4.56107825147948	-4.66829519818624	-5.05242894006406	-4.67585074504804	-4.6195378038278	-4.28824473809237	-4.16923476747469	-4.8133117191706	-4.36300734169933	-4.44999524239024	-4.1313522441286	-4.53557404236553	-4.35657663808651	-4.62190925245198	-4.36768368272992	-4.58955581247178	-3.86156979684302	-4.60652874954999
k__Bacteria;p__Firmicutes;c__Clostridia;o__Clostridiales;f__Veillonellaceae;__;__	2.98918345625761	3.92513560035685	3.46809201792181	-0.272258542775227	1.98691643275756	4.08032842974568	-0.170814325906754	4.51487508985945	0.83037680428674	3.90312248085953	4.94893682209489	4.26597636314594	4.01256946765563	-0.313374668776718	-0.539488178694206	-0.0324127392041831	6.4063220087169	3.41177428498071	0.0399966828258567	3.84950810954906	-0.0858098120936619	3.50796401291598	2.1338729179507	6.29920856406679	2.74132593660756	-0.408580257952271	1.85434857919339	-0.00231132111152021	3.2095457191637	5.5437483557333	2.93946757451136	4.21012265262783	-0.32195470522446	3.29130053333899	-0.329510252086261	-0.273197310866019	0.0580957548694139	3.30797597854553	-0.466971226208822	-0.0166668487375454	7.19704989219653	3.33897823394176	-0.189233549403753	-0.0102361451247326	4.0423763829096	-0.0213431897681384	4.51556274795286	0.484770696118764	-0.26018825658821
k__Bacteria;p__Firmicutes;c__Clostridia;o__Clostridiales;f__Veillonellaceae;g__;s__	-3.17191883733843	-3.9141360050709	-3.13937740711306	-3.23396921786774	-2.69160445237827	-3.6047924958548	-3.13252500099927	2.56896494080413	-3.76101520194992	-3.59422271038164	-3.32930287794602	1.27024408959195	-3.24664478938669	-3.27508534386923	-3.50119885378672	-2.9941234142967	4.23726830834737	-3.19248898148853	-2.92171399226666	-2.77994578918792	-3.04752048718618	3.50796401291598	-3.37177805985043	3.3034762905128	-3.35125499154339	-3.37029093304479	-2.52633426523426	-2.96402199620403	-2.91363154013201	3.40368219223703	-3.25933058384972	-3.17644843361021	-3.28366538031697	-3.66779912219479	-3.29122092717878	-3.23490798595853	-2.9036149202231	-2.78460494960542	-3.42868190130134	-2.97837752383006	3.4242889541019	-2.74672242625933	-3.15094422449627	-2.97194682021725	-3.23727943458272	-2.98305386486065	-3.20492599460252	-2.47693997897375	-3.22189893168072
k__Bacteria;p__Firmicutes;c__Clostridia;o__Clostridiales;f__Veillonellaceae;g__Dialister;s__	5.73002348018281	7.52830153619675	8.12205236807934	8.10088802587947	7.08066663356433	4.59115405351168	7.06404952337514	6.15248387926024	3.77481578345318	7.20817600196878	7.75229720300143	5.80284358274521	2.82753270379031	5.65193078331596	4.48990454648559	6.58312992199034	8.78851015230991	6.16330959802266	7.53343452040146	7.06838393441726	4.29288300632811	6.50369628646997	7.61033646988221	8.11566064588521	7.2631145136566	5.00797717311564	5.03240240954134	3.90669773815078	6.20527799271769	7.36449536183461	7.05850474932383	9.8425284644418	6.53970489816749	7.31068205708764	7.55799336877147	7.11971785417322	6.09232357896014	4.8120533753218	7.65291817964611	8.80729252520411	5.67558075270839	6.38350067166519	4.12871159299605	6.78191860051013	7.11042931804322	5.69759554169942	7.36047213177227	6.93915279333582	4.72931080703858
k__Bacteria;p__Firmicutes;c__Clostridia;o__Clostridiales;f__Veillonellaceae;g__Megasphaera;s__	2.29603627569766	5.02374788902496	6.35846377581798	8.18568456253955	4.0663579744374	1.43534502464243	1.90761251949796	3.66757722947224	5.22482595895918	2.51682811973964	6.61899935634543	4.98381615629626	1.79349273111054	1.765052176628	1.53893866671051	6.017322163807	7.38357344038074	5.71435937797476	6.84028733984151	5.10227107804442	3.88741789821995	6.68601784326392	1.6683594606468	8.09096803329484	4.8207674782874	6.16065668305403	5.07322440406159	2.43807861690653	3.2095457191637	6.56068261338714	4.03807986317947	8.87670146674457	6.20323266154628	6.97181173778241	5.86748763324859	7.07404781734003	4.81138973349807	2.66323227752172	6.17131363872189	2.47499252282027	3.4242889541019	4.72527259506165	1.88919329600096	2.06819070027998	8.08542765074415	2.05708365563658	1.83521152589471	5.5979788674964	3.63069851837047
k__Bacteria;p__Firmicutes;c__Clostridia;o__Clostridiales;f__Veillonellaceae;g__Schwartzia;s__	6.72685307454098	7.45149612497301	5.77067711091586	7.6775653003713	2.31837019180013	5.68976634217979	4.74493512842988	8.42116742057861	5.34123631080359	5.73570394460784	7.17356037361922	4.4482979199399	2.5017166662559	3.0128734537007	7.77510301428486	6.29955463149122	8.08741591005743	5.30889426986659	5.96734704884097	7.53838756366299	2.91046459029449	6.07291337037752	6.02569321606133	7.7578235867663	7.5371164822043	5.00797717311564	3.80025872824871	3.21355055759084	6.98613075369674	5.8015774650354	7.04211093954815	7.6862213424631	7.6695697303397	7.9641293678009	6.65594499361286	5.92757950749428	4.30056410973208	2.68104089227879	6.73092942665731	5.10599055109161	4.34057968597605	3.32867444983252	5.22732388166416	2.77641463542535	9.00871141810928	2.76530759078194	5.4710741929803	6.91580542933883	5.01699287949036
k__Bacteria;p__Firmicutes;c__Clostridia;o__Clostridiales;f__Veillonellaceae;g__Selenomonas;__	2.98918345625761	5.50558597591769	5.25985148714987	7.41655147500168	4.5518657902191	6.11721035700672	6.47953618381799	6.89969828109046	4.70157781519463	6.42885112516778	4.88439830095732	4.95912354370589	4.70571664821558	7.17175653706038	4.48990454648559	4.26812230899774	7.48570293545712	7.31710830225806	5.03578884483603	4.86110902122754	3.59973582576817	4.89425837403587	6.00507392885859	8.35333229776233	3.83993822527567	4.3148299925557	3.80025872824871	6.85113671731722	7.34737539332554	6.2658830731665	5.2420526675054	7.83000923525482	4.59379474911217	5.0259015887271	3.15943743214638	4.19297845210618	4.58824618218386	2.61482879798558	3.1755813651679	4.63598692184588	5.8666359894711	8.7506242857968	5.63278898977233	6.9489726851733	5.83413585213766	6.79620783036753	4.98556637719859	5.11614078060366	6.02859379116884
k__Bacteria;p__Firmicutes;c__Clostridia;o__Clostridiales;f__Veillonellaceae;g__Selenomonas;s__	7.99981875035386	8.48201549721716	9.49877727818308	8.52679180166491	6.73184856112081	7.93047603145574	7.03071310310755	9.00029602273761	7.35099793184544	7.87812028544906	8.45861484675112	6.80363357831947	7.30840633365996	6.96411717228213	9.30672390436215	7.77966774782876	9.44127499542417	7.50054780215336	8.79698896052959	8.91051961097038	7.11624405394132	8.51191031886144	7.66330200546212	9.09648989889694	8.70233127623084	6.90509715800153	6.85829488513885	7.77267680507752	7.97456460609368	8.52167600465378	7.34618682177561	8.51868213541984	7.24468653637444	6.65859636332547	5.97284814890642	6.18540861679638	7.83668080929361	5.38741752022537	6.48368832376404	6.96813081708147	7.23095144387222	8.81124890761324	6.76776892261131	8.5584105976074	10.4139882301415	6.39074272225937	7.56008518567628	7.10857094529387	5.24013643080457
k__Bacteria;p__Firmicutes;c__Clostridia;o__Clostridiales;f__Veillonellaceae;g__Selenomonas;s__bovis	-0.571453800214283	3.92513560035685	-0.538912369988913	-0.633504180743598	-0.0911394152541272	-1.00432745873066	-0.532059963875124	-0.941620852193001	1.52352398484669	4.30858758896769	4.37357267719133	4.4482979199399	-0.646179752262547	-0.674620306745088	-0.900733816662576	-0.393658377172553	6.6576364369978	2.3131619963126	4.55028102905433	-0.17948075206378	-0.447055450062032	-0.485245274513982	-0.771313022726284	5.86842564797433	-0.750789954419248	-0.769825895920641	0.074130771889882	-0.36355695907989	-0.313166503007867	5.75505744940051	-0.658865546725573	-0.57598339648607	-0.68320034319283	-1.06733408507065	-0.690755890054631	-0.634442948834389	-0.303149883098956	-0.18413991248128	-0.828216864177193	-0.377912486705915	6.25750229815811	-0.146257389135187	-0.550479187372123	-0.371481783093103	-0.636814397458573	-0.382588827736508	3.5992720160787	0.123525058150393	-0.62143389455658
k__Bacteria;p__Firmicutes;c__Clostridia;o__Clostridiales;f__Veillonellaceae;g__Selenomonas;s__noxia	5.9849157298116	7.4845569872339	8.66104886881202	8.10969865556162	7.18541346402339	7.14059922443725	7.85845043764026	7.83165512970902	5.09305668132806	7.6526265567899	5.43444463787659	6.38823790200871	8.85675655411422	6.62379136634493	6.04050195889675	6.36306803721354	8.04947097849331	7.47794797023611	5.68971531224269	6.17678581513347	5.49685581065405	6.94195121740112	6.21141036185642	8.00395665630521	5.04391102960161	6.65020490837274	6.7816022643506	6.32706586680121	6.93924716779789	7.45546714004033	6.35719425812472	8.80860385046513	7.11952339342043	7.55398041038031	6.30932038552763	6.83203578172143	8.4004488523298	6.50664909609621	6.12002034433434	6.637466922056	7.54332612891437	9.07555053142096	7.83001356710855	9.02841422685313	6.98681536207604	8.74211797942285	6.79794513362939	5.94281935378813	6.11560516815847
k__Bacteria;p__Firmicutes;c__Clostridia;o__Clostridiales;f__Veillonellaceae;g__Veillonella;__	8.40750361520034	7.64910637428205	10.9383161538218	8.3973807280134	9.86772077743246	8.2020719661559	9.91352338830313	8.37409990972062	7.09186848860778	10.0435456810923	7.71368236687365	7.29369168255299	10.6705805135264	8.88780418455273	6.79248963947963	7.51169074645632	8.10846931925526	8.41348094833267	8.25466466970423	8.30675816546053	6.85783236378965	6.28055273515576	8.4364918936956	9.62244440425923	8.30200756762309	8.91666127727828	7.93656748956984	8.20737873337071	7.82796113190181	8.05764254239455	9.30936855733958	10.2839349410846	9.68139108434456	8.43491151012605	8.69018839691572	7.56600495680163	10.0457017700702	10.5635672527992	6.2964767816759	8.59298329291676	7.74177706763821	9.86400789178522	8.70342257149944	10.4098893015371	9.11128058512984	10.192631933277	9.52619804204912	7.79846609046743	8.95370849750887
k__Bacteria;p__Firmicutes;c__Clostridia;o__Clostridiales;f__Veillonellaceae;g__Veillonella;s__	-4.15135598697646	-4.89357315470893	-4.11881455675109	-4.21340636750578	-3.67104160201631	-4.58422964549284	-4.11196215063731	-4.52152303895518	-4.74045235158796	-4.57365986001968	2.17634809985511	-3.71653034578769	-4.22608193902473	-4.25452249350727	-4.48063600342476	-3.97356056393473	-4.53885484376056	-4.17192613112656	-3.90115114190469	-3.75938293882596	-4.02695763682421	-4.06514746127616	-4.35121520948846	-4.08635250047524	-4.33069214118143	-4.34972808268282	-3.5057714148723	-3.94345914584207	-3.89306868977005	-3.98614659875101	-4.23876773348775	-4.15588558324825	-4.26310252995501	-4.64723627183283	-4.27065807681681	-4.21434513559657	-3.88305206986114	-3.76404209924346	-4.40811905093937	-3.9578146734681	-4.04480257415901	-3.72615957589737	-4.1303813741343	-3.95138396985528	3.34922920234966	-3.96249101449869	-4.18436314424056	-3.45637712861179	-4.20133608131876
k__Bacteria;p__Firmicutes;c__Clostridia;o__Clostridiales;f__Veillonellaceae;g__Veillonella;s__dispar	6.4704235455933	5.19810127616973	9.1448458201901	6.55155403751507	7.9908034998641	6.53706420256699	8.11796163312534	7.12284183240467	5.93632227818732	8.44907330718765	5.12078707902155	4.98381615629626	10.246980193374	7.02020663893317	5.25204459853248	5.97287040123617	6.67961534371658	5.83952252092876	6.36265978548512	5.79541825860437	4.11056144953416	2.97597876190768	6.02569321606133	7.91859680735406	6.54798842637788	6.26074014161101	5.63853821311165	6.71005811905732	6.31562604988655	5.96863154969857	7.23675298073015	8.4148152720188	7.45599563004164	6.98847879026762	6.12126815402469	5.10926918398033	7.80712200705206	8.22063086428158	4.15641061817963	6.61006794786789	5.43919197464416	8.34961352803802	6.52660686579442	8.81484012655507	7.8710177793987	8.41512448675618	7.44941961778876	5.8558079767985	8.02514767304291
k__Bacteria;p__Firmicutes;c__Clostridia;o__Clostridiales;f__Veillonellaceae;g__Veillonella;s__parvula	4.3754778173775	3.58866336373563	7.45707606448609	0.635796311097081	5.87873673086819	4.08032842974568	4.33947002032172	4.76618951814035	2.43981471672084	5.95081532422478	4.66125474964311	3.21615423864727	6.20979404499185	4.80463292292876	0.368566675178103	2.18868076731791	4.23726830834737	3.00630917687255	4.86873476017286	4.542655290109	3.19427071766	0.784055217326697	3.92563238717875	5.38291783219263	3.43447311716751	5.00797717311564	3.80025872824871	4.82298847002494	3.72037134292969	2.71053501167708	5.01890911619119	6.3696069019812	5.51008548098633	2.88583542523083	4.95119690137444	3.78751334399801	4.81138973349807	7.13661737503462	3.46326343761968	4.89835118631337	2.73114177354195	5.64156332693581	5.63278898977233	5.48263561637987	5.83413585213766	5.69759554169942	5.30402010831713	3.17023063154835	0.647866597284099
k__Bacteria;p__Firmicutes;c__Clostridia;o__Clostridiales;f__[Acidaminobacteraceae];g__;s__	-5.9424201639501	-6.68463733168257	-5.90987873372473	-6.00447054447942	-5.46210577898995	-6.37529382246648	-5.90302632761094	-6.31258721592882	-6.5315165285616	-6.36472403699331	-6.09980420455769	-5.50759452276132	-6.01714611599837	-6.04558667048091	-6.27170018039839	-5.76462474090837	-6.3299190207342	-5.9629903081002	-5.69221531887833	-5.5504471157996	-5.81802181379785	-5.8562116382498	-6.1422793864621	-5.87741667744888	-6.12175631815507	-6.14079225965646	-5.29683559184594	-5.73452332281571	-5.68413286674369	-5.77721077572465	-6.02983191046139	-5.94694976022189	-6.05416670692865	-6.43830044880647	-6.06172225379045	-6.00540931257021	-5.67411624683478	-5.5551062762171	-6.19918322791301	-5.74887885044173	-5.83586675113265	-5.51722375287101	-5.92144555110794	-5.74244814682892	-6.00778076119439	-5.75355519147233	-5.97542732121419	-5.24744130558543	-5.9924002582924
k__Bacteria;p__Firmicutes;c__Clostridia;o__Clostridiales;f__[Mogibacteriaceae];__;__	-4.55795765532508	-5.30017482305755	-4.52541622509971	-4.62000803585439	-4.07764327036492	-4.99083131384145	-4.51856381898592	-4.92812470730379	-5.14705401993657	-4.98026152836829	-4.71534169593267	1.27024408959195	-4.63268360737334	-4.66112416185588	-4.88723767177337	-4.38016223228335	-4.94545651210917	-4.57852779947518	-4.30775281025331	-4.16598460717457	-4.43355930517283	-4.47174912962478	-4.75781687783708	-4.49295416882385	-4.73729380953004	-4.75632975103144	-3.91237308322091	-4.35006081419068	2.11093343049559	-4.39274826709962	-4.64536940183637	-4.56248725159686	-4.66970419830362	-5.05383794018145	-4.67725974516542	-4.62094680394518	-4.28965373820975	2.61482879798558	-4.81472071928799	-4.36441634181671	-4.45140424250762	-4.13276124424598	-4.53698304248292	-4.3579856382039	-4.62331825256937	-4.3690926828473	-4.59096481258917	-3.8629787969604	-4.60793774966737
k__Bacteria;p__Firmicutes;c__Clostridia;o__Clostridiales;f__[Mogibacteriaceae];g__;s__	4.59862136869171	7.07297565210829	5.07752993035591	5.67608530016117	4.5518657902191	4.08032842974568	4.05178794786994	5.51340391997057	5.12083624543513	5.69488195008758	7.89337580126133	5.41337881598349	1.83217396809484	3.70602063426065	5.25204459853248	6.53248618917159	6.02902777757543	5.57125853433408	5.36121124527066	6.20088336671253	5.4455625162665	5.7051885902522	6.61120973242891	3.99662347107274	6.59147353831762	5.51880279688164	5.93188602309911	3.619015665699	5.24642764642474	2.71053501167708	4.73122704373941	7.36000560600908	4.88147682156396	3.98444771389894	5.05655741703226	4.88612563266612	3.20195182106397	3.71344108665369	5.47816645816195	4.12516129807989	3.82975406221006	2.3320963312222	1.92787453298526	2.10687193726428	6.44027165570797	2.09576489262088	5.79649659341492	4.55652499266824	5.42245798759852
k__Bacteria;p__Firmicutes;c__Clostridia;o__Clostridiales;f__[Mogibacteriaceae];g__Mogibacterium;s__	-4.84403485101955	-5.58625201875202	-4.81149342079418	-4.90608523154886	-4.36372046605939	-5.27690850953592	-4.80464101468039	-5.21420190299827	-5.43313121563104	-5.26633872406276	-5.00141889162714	-4.40920920983077	-4.91876080306781	-4.94720135755035	-5.17331486746784	-4.66623942797782	-5.23153370780364	-4.86460499516965	-4.59383000594778	-4.45206180286905	-4.7196365008673	-4.75782632531925	-5.04389407353155	-4.77903136451833	2.74132593660756	-5.04240694672591	-4.19845027891538	-4.63613800988515	-4.58574755381313	-4.67882546279409	-4.93144659753084	-4.84856444729133	-4.95578139399809	-5.33991513587592	-4.9633369408599	-4.90702399963965	-4.57573093390422	-4.45672096328654	-5.10079791498246	-4.65049353751118	-4.73748143820209	-4.41883843994045	-4.82306023817739	-4.64406283389837	3.34922920234966	-4.65516987854177	-4.87704200828364	-4.14905599265487	-4.89401494536185
k__Bacteria;p__Firmicutes;c__Clostridia;o__Clostridiales;f__[Tissierellaceae];__;__	-5.94238603800952	-6.68460320574199	-5.90984460778415	-6.00443641853883	-5.46207165304936	-6.37525969652589	-5.90299220167036	-6.31255308998824	-6.53148240262102	-6.36468991105273	-6.09977007861711	-5.50756039682074	-6.01711199005778	-6.04555254454032	-6.27166605445781	-5.76459061496779	-6.32988489479361	-5.96295618215962	-5.69218119293775	-5.55041298985902	-5.81798768785727	3.50796401291598	-6.14224526052152	-5.8773825515083	-6.12172219221448	-6.14075813371588	-5.29680146590535	-5.73448919687513	-5.6840987408031	-5.77717664978406	-6.02979778452081	-5.94691563428131	-6.05413258098807	-6.43826632286589	-6.06168812784987	-6.00537518662963	-5.67408212089419	-5.55507215027652	-6.19914910197243	-5.74884472450115	-5.83583262519207	-5.51718962693042	-5.92141142516736	-5.74241402088834	-6.00774663525381	-5.75352106553174	-5.97539319527361	-5.24740717964484	-5.99236613235182
k__Bacteria;p__Firmicutes;c__Clostridia;o__Clostridiales;f__[Tissierellaceae];g__Parvimonas;s__	6.76194439435225	7.34051761701096	7.57896588209512	8.22553047108675	6.5407933243581	6.15976997142552	7.39582691569214	7.80007355765872	6.12869417083478	7.77951830864452	9.24877000039248	6.04936758270348	4.01256946765563	6.41407083536286	5.25204459853248	6.59540001458216	8.16417992626927	6.61722708951677	6.29948088386359	7.94385267177116	6.43294916982438	8.47080864317589	7.55440791722299	8.08259978362433	7.11077378907458	6.04943104794381	6.96029405309397	6.92712262429514	6.98613075369674	5.70626728523107	6.07496179044051	7.17195337450614	6.60869776965444	5.77620718312699	7.0977777458919	3.49983127154623	3.29644922026731	2.69043690647327	7.8638664578665	7.83057005414503	4.34057968597605	5.28488838299708	5.38147456149142	5.99346124014586	6.5272830326976	3.75168539264411	6.04161905144791	5.5979788674964	6.52107027626663
k__Bacteria;p__Firmicutes;c__Clostridia;o__Clostridiales;f__[Tissierellaceae];g__Peptoniphilus;s__	-3.54585367944173	-4.2880708471742	-3.51331224921636	-3.60790405997105	-3.06553929448158	-3.97872733795811	-3.50645984310257	-3.91602073142045	-4.13495004405323	-3.96815755248494	-3.70323772004932	-3.11102803825295	-3.62057963148999	-3.64902018597254	-3.87513369589002	4.26812230899774	-3.93335253622582	-3.56642382359183	-3.29564883436996	-3.15388063129123	-3.42145532928948	-3.45964515374143	-3.74571290195373	-3.48085019294051	-3.7251898336467	3.21621770388759	1.85434857919339	-3.33795683830734	-3.28756638223531	-3.38064429121628	-3.63326542595302	-3.55038327571352	-3.65760022242028	-4.0417339642981	-3.66515576928208	-3.60884282806184	-3.2775497623264	-3.15853979170873	-3.80261674340464	-3.35231236593336	-3.43930026662428	-3.12065726836264	-3.52487906659957	-3.34588166232055	-3.61121427668602	-3.35698870696396	-3.57886083670582	-2.85087482107706	-3.59583377378403
k__Bacteria;p__Firmicutes;c__Erysipelotrichi;o__Erysipelotrichales;f__Erysipelotrichaceae;__;__	-5.94244868271147	-6.68466585044394	-5.9099072524861	-6.00449906324078	-5.46213429775131	-6.37532234122784	-5.90305484637231	-6.31261573469019	-6.53154504732296	-6.36475255575468	-6.09983272331906	-5.50762304152269	-6.01717463475973	-6.04561518924227	2.54399439743027	-5.76465325966974	-6.32994753949556	-5.96301882686157	-5.6922438376397	-5.55047563456096	-5.81805033255922	-5.85624015701117	-6.14230790522347	-5.87744519621024	-6.12178483691643	-6.14082077841782	-5.2968641106073	-5.73455184157707	-5.68416138550505	-5.77723929448601	-6.02986042922276	-5.94697827898325	-6.05419522569001	-6.43832896756783	-6.06175077255181	-6.00543783133157	-5.67414476559614	-5.55513479497846	-6.19921174667438	-5.7489073692031	-5.83589526989401	-5.51725227163237	-5.92147406986931	-5.74247666559029	-6.00780927995576	-5.75358371023369	-5.97545583997556	-5.24746982434679	-5.99242877705376
k__Bacteria;p__Firmicutes;c__Erysipelotrichi;o__Erysipelotrichales;f__Erysipelotrichaceae;g__Bulleidia;__	-5.94308401208961	-6.68530117982208	-5.91054258186424	-6.00513439261893	-5.46276962712946	-6.37595767060599	-5.90369017575045	-6.31325106406833	-6.53218037670111	-6.36538788513282	-6.1004680526972	-5.50825837090083	-6.01780996413788	-6.04625051862042	-6.2723640285379	-5.76528858904788	-6.33058286887371	-5.96365415623971	-5.69287916701784	-5.55111096393911	-5.81868566193736	-5.85687548638931	-6.14294323460161	-5.87808052558839	-6.12242016629458	-6.14145610779597	1.85434857919339	-5.73518717095522	-5.6847967148832	-5.77787462386416	-6.0304957586009	-5.9476136083614	-6.05483055506816	-6.43896429694598	-6.06238610192996	-6.00607316070972	-5.67478009497429	-5.55577012435661	-6.19984707605252	-5.74954269858124	-5.83653059927216	-5.51788760101052	-5.92210939924745	-5.74311199496843	-6.0084446093339	-5.75421903961184	-5.9760911693537	-5.24810515372494	-5.99306410643191
k__Bacteria;p__Firmicutes;c__Erysipelotrichi;o__Erysipelotrichales;f__Erysipelotrichaceae;g__Bulleidia;s__	0.40531661753391	3.58866336373563	0.43785804775928	0.343266237004595	0.885631002494066	-0.0275570409824635	0.44471045387307	0.0351495655551926	3.13296189728079	2.51682811973964	2.17634809985511	3.06200355882001	0.330590665485647	3.0128734537007	3.64260668609838	5.65441667011763	4.23726830834737	4.87811135377414	3.16398666793444	5.17126394953138	0.529714967686161	0.491525143234211	5.12960519150469	0.470320104035133	5.44937613770977	0.206944521827552	2.54749575975334	0.613213458668303	4.59584008028359	0.570526005759366	4.54890548694546	0.400787021262123	4.41147319231822	4.27212978635072	5.46202252514043	0.342327468913804	0.673620534649237	0.792630505266913	5.47816645816195	4.27931197790715	0.511870030351363	0.830513028613006	0.42629123037607	0.605288634655091	4.0423763829096	0.594181590011685	4.51556274795286	5.24967217322818	0.355336523191613
k__Bacteria;p__Firmicutes;c__Erysipelotrichi;o__Erysipelotrichales;f__Erysipelotrichaceae;g__Bulleidia;s__moorei	5.29176854925165	5.34652128128801	6.4638242914758	5.57072478450335	5.85811744366545	3.67486332163752	3.64632283976177	2.56896494080413	5.04988450946285	6.2780282354332	6.02649570156517	4.9338057357216	4.01256946765563	3.0128734537007	3.93028875855016	5.55597659730438	0.948221221816534	5.74714920079775	4.77342458036854	3.84950810954906	5.63661775302921	3.50796401291598	2.82702009851065	6.39451874387111	3.43447311716751	1.13734798289427	5.78617421191772	3.619015665699	4.30815800783181	4.6564451607324	5.61361622393788	7.41557545716389	4.41147319231822	5.13712722383732	4.36341023647232	5.80241636454028	1.60402399571595	4.00112315910548	5.54270497929952	5.59149836687331	4.34057968597605	1.76091648967972	4.53417670110422	5.77031768883165	6.84573676381614	5.137979753764	4.29241919663865	4.26884292021646	1.28573998425833
k__Bacteria;p__Firmicutes;c__Erysipelotrichi;o__Erysipelotrichales;f__Erysipelotrichaceae;g__RFN20;s__	-5.9423333846101	-6.68455055234257	-5.90979195438473	-6.00438376513941	-5.46201899964994	-6.37520704312647	-5.90293954827094	-6.31250043658882	-6.53142974922159	-6.36463725765331	-6.09971742521769	-5.50750774342132	-6.01705933665836	-6.0454998911409	-6.27161340105839	-5.76453796156837	-6.32983224139419	-5.9629035287602	-5.69212853953833	-5.5503603364596	-5.81793503445785	-5.8561248589098	-6.1421926071221	-5.87732989810888	-6.12166953881506	-6.14070548031646	-5.29674881250593	-5.73443654347571	-5.68404608740368	-5.77712399638464	-6.02974513112139	-5.94686298088189	-6.05407992758865	-6.43821366946647	-6.06163547445045	-6.0053225332302	-5.67402946749477	-5.5550194968771	-6.19909644857301	-5.74879207110173	-5.83577997179265	-5.517136973531	-5.92135877176794	-5.74236136748892	-6.00769398185439	-5.75346841213232	-5.97534054187419	-5.24735452624542	-5.9923134789524
k__Bacteria;p__Firmicutes;c__Erysipelotrichi;o__Erysipelotrichales;f__Erysipelotrichaceae;g__Sharpea;s__	-3.45809171740482	-4.20030888513729	-3.42555028717945	-3.52014209793413	-2.97777733244466	-3.89096537592119	-3.41869788106566	-3.82825876938353	-4.04718808201631	-3.88039559044803	-3.61547575801241	-3.02326607621604	-3.53281766945308	-3.56125822393562	-3.78737173385311	2.18868076731791	-3.84559057418891	-3.47866186155492	-3.20788687233305	-3.06611866925431	-3.33369336725257	-3.37188319170452	-3.65795093991682	-3.39308823090359	-3.63742787160978	-3.65646381311118	-2.81250714530065	-3.25019487627042	-3.1998044201984	-3.29288232917936	-3.54550346391611	-3.4626213136766	-3.56983826038336	-3.95397200226118	-3.57739380724516	-3.52108086602492	-3.18978780028949	-3.07077782967181	-3.71485478136773	-3.26455040389645	-3.35153830458736	-3.03289530632572	-3.43711710456266	-3.25811970028364	-3.52345231464911	-3.26922674492704	-3.49109887466891	-2.76311285904014	-3.50807181174711
k__Bacteria;p__Fusobacteria;c__Fusobacteriia;o__Fusobacteriales;__;__;__	-4.8442462245171	-5.58646339224957	-4.81170479429173	-4.90629660504642	-4.36393183955695	-5.27711988303347	-4.80485238817794	-5.21441327649582	-5.4333425891286	-5.26655009756031	-5.00163026512469	-4.40942058332832	-4.91897217656537	-4.94741273104791	2.54399439743027	-4.66645080147537	-5.23174508130119	-4.8648163686672	-4.59404137944533	-4.4522731763666	-4.71984787436485	-4.7580376988168	-5.0441054470291	-4.77924273801588	-5.02358237872207	-5.04261832022346	-4.19866165241294	-4.63634938338271	-4.58595892731068	-4.67903683629165	-4.93165797102839	-4.84877582078889	-4.95599276749565	-5.34012650937347	-4.96354831435745	-4.90723537313721	-4.57594230740177	-4.4569323367841	-5.10100928848001	-4.65070491100873	-4.73769281169965	-4.41904981343801	-4.82327161167494	-4.64427420739592	-4.90960682176139	-4.65538125203933	-4.87725338178119	-4.14926736615242	-4.8942263188594
k__Bacteria;p__Fusobacteria;c__Fusobacteriia;o__Fusobacteriales;f__Fusobacteriaceae;g__Fusobacterium;s__	8.85706694159424	9.49565875421716	10.2050589759237	9.64448863902543	8.72388339075942	9.66005825573191	9.35343310451065	9.47170767796273	7.23395100222156	9.18505636815704	10.0434536001718	8.31427698686664	9.05599458457488	9.61410357242958	10.0951812647264	8.883242825839	9.46166999194524	9.09421962224878	8.76055505828349	8.96899780855739	7.79442836182455	9.93283303682137	9.82049425289532	9.72834531441818	9.28667559694198	10.8763320230615	8.93941287314594	9.49207198175668	8.6182111428806	9.44512667165003	9.43850245266466	10.2574948316741	9.35454316691871	10.0333946964203	9.70765653490875	9.74270283524128	10.1067025910258	7.86710222603221	9.85601772142535	9.95802081501123	9.5489723449961	8.53193508483197	9.62792690191098	11.0199698833984	9.15436417126615	9.58356786992763	9.36759301187248	8.94374644421922	6.67522095609389
k__Bacteria;p__Fusobacteria;c__Fusobacteriia;o__Fusobacteriales;f__Leptotrichiaceae;__;__	-3.37915650978265	-4.12137367751512	-3.34661507955728	-3.44120689031196	-2.89884212482249	-3.81203016829902	-3.33976267344349	3.26211212136408	0.83037680428674	-3.80146038282586	-3.53654055039024	-2.94433086859387	-3.45388246183091	-3.48232301631345	-3.70843652623094	-3.20136108674092	3.54412112778743	-3.39972665393275	-3.12895166471088	-2.98718346163214	-3.2547581596304	-3.29294798408235	-3.57901573229465	-3.31415302328142	-3.55849266398761	-3.577528605489	-2.73357193767848	-3.17125966864825	-3.12086921257623	-3.21394712155719	-3.46656825629394	-3.38368610605443	-3.49090305276119	-3.87503679463901	2.06082514347827	2.40121898287812	-3.11085259266732	-2.99184262204964	-3.63591957374556	-3.18561519627428	-3.27260309696519	-2.95396009870355	-3.35818189694049	-3.17918449266147	-3.44451710702694	-3.19029153730487	-3.41216366704674	-2.68417765141797	-3.42913660412494
k__Bacteria;p__Fusobacteria;c__Fusobacteriia;o__Fusobacteriales;f__Leptotrichiaceae;g__Leptotrichia;s__	8.68795338909027	9.61065711587844	10.9563855330812	10.8695975523431	9.63660905646908	10.3669470641441	9.97336636751375	10.9657967755492	8.8994061330617	10.4764534248378	8.09792651949893	9.32062854265897	11.1640549315604	10.3294216308837	8.70520171912535	8.86450398895275	10.2709538708893	10.3081315190105	9.55338805672979	8.4695669080309	8.50993672254265	8.91064139478826	9.74075744917033	10.2723266688547	8.41120685958808	10.1139226470162	8.66449102930853	9.74806587575955	9.16797041219348	10.7990968169533	8.42633704760398	9.62770344000269	9.75667414476511	8.71183553261128	8.76155625302608	9.48962776155352	11.1938823409164	8.9063979375439	8.15461131984883	8.83769000238848	10.0790855966906	10.9473527083225	9.8891894113288	11.4971654364188	10.8993645448381	10.3623814373619	9.70851959884307	8.94270963749078	9.80864263242107
k__Bacteria;p__GN02;c__BD1-5;o__;f__;g__;s__	-1.38302618396793	1.97922545130153	-1.35048475374256	-1.44507656449725	-0.902711799007778	6.53706420256699	-1.34363234762877	3.66757722947224	3.13296189728079	2.51682811973964	-1.54041022457552	-0.948200542779156	-1.4577521360162	3.0128734537007	2.54399439743027	-1.2052307609262	-1.77052504075203	-1.40359632811803	-1.13282133889616	-0.991053135817431	-1.25862783381568	-1.29681765826763	2.82702009851065	-1.31802269746671	-1.5623623381729	5.29565924556743	-0.737441611863769	2.52040337703089	2.11093343049559	-1.21781679574248	-1.47043793047922	-1.38755578023972	-1.49477272694648	2.88583542523083	4.00673529253359	4.34712913193343	4.58824618218386	-0.995712296234931	3.46326343761968	-1.18948487045957	-1.27647277115048	-0.957829772888838	-1.36205157112577	-1.18305416684675	-1.44838678121222	-1.19416121149016	3.5992720160787	-0.688047325603258	-1.43300627831023
k__Bacteria;p__OD1;__;__;__;__;__	-4.33399319683938	-5.07621036457185	-4.30145176661401	-4.3960435773687	-3.85367881187923	-4.76686685535576	-4.29459936050022	-4.7041602488181	0.83037680428674	-4.7562970698826	-4.49137723744697	-3.8991675556506	-4.40871914888765	-4.43715970337019	-4.66327321328768	-4.15619777379765	-4.72149205362348	-4.35456334098948	-4.08378835176761	-3.94202014868888	-4.20959484668713	-4.24778467113908	-4.53385241935138	-4.26898971033816	-4.51332935104435	-4.53236529254574	-3.68840862473522	-4.12609635570499	3.2095457191637	-4.16878380861393	-4.42140494335067	-4.33852279311117	-4.44573973981793	-4.82987348169575	-4.45329528667973	-4.39698234545949	-4.06568927972406	-3.94667930910638	-4.59075626080229	-4.14045188333102	-4.22743978402193	-3.90879678576029	-4.31301858399722	-4.1340211797182	-4.39935379408367	-4.14512822436161	-4.36700035410347	-3.63901433847471	-4.38397329118168
k__Bacteria;p__OD1;c__;o__;f__;g__;s__	-3.37923237700139	-4.12144954473386	-3.34669094677602	-3.44128275753071	-2.89891799204123	-3.81210603551776	-3.33983854066223	3.26211212136408	-3.96832874161289	-3.8015362500446	-3.53661641760898	-2.94440673581261	-3.45395832904965	-3.4823988835322	-3.70851239344968	-3.20143695395966	-3.76673123378548	-3.39980252115149	2.47083948737449	-2.98725932885089	-3.25483402684914	-3.29302385130109	-3.57909159951339	-3.31422889050017	2.74132593660756	-3.57760447270775	-2.73364780489723	-3.171335535867	2.80408061105553	-3.21402298877593	2.24632039395141	-3.38376197327318	-3.49097891997994	-3.87511266185776	-3.49853446684174	-3.4422215256215	-3.11092845988606	-2.99191848926839	2.07696907649979	-3.18569106349302	-3.27267896418394	-2.95403596592229	-3.35825776415923	-3.17926035988021	-3.44459297424568	-3.19036740452362	-3.41223953426548	-2.68425351863671	-3.42921247134369
k__Bacteria;p__Proteobacteria;__;__;__;__;__	2.29603627569766	-3.39322250776636	-2.61846390980852	-2.71305572056321	1.98691643275756	2.98171614107757	-2.61161150369473	2.56896494080413	-3.24010170464539	-3.07330921307711	2.17634809985511	-2.21617969884512	-2.72573129208216	-2.7541718465647	2.54399439743027	2.18868076731791	-3.03850419681799	-2.67157548418399	-2.40080049496212	-2.25903229188339	3.19427071766	4.20111119347592	-2.85086456254589	-2.58600185353267	-2.83034149423886	-2.84937743574025	1.85434857919339	2.52040337703089	-2.39271804282748	-2.48579595180844	-2.73841708654518	-2.65553493630568	-2.76275188301244	-3.14688562489026	-2.77030742987424	2.40121898287812	-2.38270142291857	2.61482879798558	-2.9077684039968	-2.45746402652553	-2.54445192721644	-2.2258089289548	-2.63003072719173	-2.45103332291271	-2.71636593727818	3.75168539264411	-2.68401249729799	-1.95602648166922	-2.70098543437619
k__Bacteria;p__Proteobacteria;c__Alphaproteobacteria;__;__;__;__	-3.05298434210673	-3.79520150983921	-3.02044291188136	-3.11503472263605	-2.57266995714658	2.98171614107757	-3.01359050576758	-3.42315139408545	-3.64208070671823	-3.47528821514995	-3.21036838271432	-2.61815870091796	-3.127710294155	-3.15615084863754	-3.38226435855503	-2.875188919065	-3.44048319889083	-3.07355448625683	-2.80277949703497	-2.66101129395623	3.19427071766	-2.96677581640643	-3.25284356461874	-2.98798085560551	-3.2323204963117	-3.25135643781309	-2.40739977000257	-2.84508750097234	-2.79469704490032	-2.88777495388128	-3.14039608861802	-3.05751393837852	-3.16473088508528	-3.5488646269631	2.06082514347827	-3.11597349072684	-2.78468042499141	-2.66567045437373	-3.30974740606964	-2.85944302859837	-2.94643092928928	-2.62778793102764	3.43556441243611	-2.85301232498555	-3.11834493935102	-2.86411936962896	-3.08599149937083	-2.35800548374206	-3.10296443644903
k__Bacteria;p__Proteobacteria;c__Alphaproteobacteria;o__Rhizobiales;__;__;__	-4.33310036197526	-5.07531752970773	-4.30055893174989	-4.39515074250457	-3.8527859770151	-4.76597402049163	-4.2937065256361	-4.70326741395397	-4.92219672658675	-4.75540423501847	-4.49048440258285	-3.89827472078648	-4.40782631402352	-4.43626686850606	-4.66238037842355	-4.15530493893353	-4.72059921875935	-4.35367050612536	-4.08289551690349	-3.94112731382475	-4.20870201182301	-4.24689183627496	-4.53295958448726	-4.26809687547403	-4.51243651618022	-4.53147245768162	-3.68751578987109	-4.12520352084086	-4.07481306476884	-4.1678909737498	-4.42051210848655	-4.33762995824704	-4.4448469049538	-4.82898064683162	-4.4524024518156	-4.39608951059536	-4.06479644485993	-3.94578647424225	-4.58986342593817	-4.13955904846689	-4.2265469491578	-3.90790395089616	-4.3121257491331	-4.13312834485408	-4.39846095921955	-4.14423538949748	-4.36610751923935	-3.63812150361058	-4.38308045631755
k__Bacteria;p__Proteobacteria;c__Alphaproteobacteria;o__Rhizobiales;f__Bradyrhizobiaceae;__;__	-5.24921929748214	-5.99143646521461	-5.21667786725677	-5.31126967801146	-4.76890491252199	-5.68209295599851	-5.20982546114298	-5.61938634946086	-5.83831566209364	-5.67152317052535	-5.40660333808973	-4.81439365629336	-5.32394524953041	-5.35238580401295	-5.57849931393043	-5.07142387444041	-5.63671815426623	-5.26978944163224	-4.99901445241037	-4.85724624933164	-5.12482094732989	-5.16301077178184	-5.44907851999414	-5.18421581098092	-5.42855545168711	-5.4475913931885	-4.60363472537798	-5.04132245634775	-4.99093200027573	-5.08400990925669	-5.33663104399343	-5.25374889375393	-5.36096584046069	-5.74509958233851	-5.36852138732249	-5.31220844610225	-4.98091538036681	-4.86190540974914	-5.50598236144505	-5.05567798397377	-5.14266588466469	-4.82402288640304	-5.22824468463998	-5.04924728036096	-5.31457989472643	-5.06035432500437	-5.28222645474623	-4.55424043911746	4.32384569893041
k__Bacteria;p__Proteobacteria;c__Alphaproteobacteria;o__Rhizobiales;f__Bradyrhizobiaceae;g__Afipia;__	-4.84401839806577	-5.58623556579824	-4.8114769678404	-4.90606877859509	-4.36370401310562	-5.27689205658215	-4.80462456172661	-5.21418545004449	-5.43311476267727	-5.26632227110898	-5.00140243867336	-4.40919275687699	-4.91874435011404	-4.94718490459658	-5.17329841451406	-4.66622297502404	-5.23151725484986	-4.86458854221587	-4.593813552994	-4.45204534991527	-4.71962004791352	3.50796401291598	-5.04387762057777	-4.77901491156455	-5.02335455227074	-5.04239049377213	-4.19843382596161	-4.63612155693138	-4.58573110085936	-4.67880900984032	-4.93143014457706	-4.84854799433756	-4.95576494104432	2.19268824467088	-4.96332048790612	-4.90700754668588	-4.57571448095045	-4.45670451033277	-5.10078146202868	-4.65047708455741	-4.73746498524832	-4.41882198698668	-4.82304378522361	-4.64404638094459	-4.90937899531006	-4.655153425588	-4.87702555532986	-4.1490395397011	3.63069851837047
k__Bacteria;p__Proteobacteria;c__Alphaproteobacteria;o__Rhizobiales;f__Methylobacteriaceae;g__Methylobacterium;__	-4.84390495971168	-5.58612212744415	-4.81136352948631	-4.90595534024099	-4.36359057475152	-5.27677861822805	3.64632283976177	-5.2140720116904	-5.43300132432317	-5.26620883275489	-5.00128900031927	-4.4090793185229	-4.91863091175994	-4.94707146624248	-5.17318497615997	-4.66610953666995	-5.23140381649577	-4.86447510386178	-4.59370011463991	-4.45193191156118	-4.71950660955943	-4.75769643401138	-5.04376418222368	-4.77890147321045	-5.02324111391664	-5.04227705541804	-4.19832038760751	-4.63600811857729	-4.58561766250526	-4.67869557148622	-4.93131670622297	-4.84843455598346	-4.95565150269023	-5.33978524456804	-4.96320704955203	-4.90689410833178	-4.57560104259635	-4.45659107197867	-5.10066802367459	-4.65036364620331	-4.73735154689422	-4.41870854863258	-4.82293034686952	-4.6439329425905	-4.90926555695597	-4.6550399872339	-4.87691211697577	-4.148926101347	-4.89388505405397
k__Bacteria;p__Proteobacteria;c__Alphaproteobacteria;o__Rhizobiales;f__Phyllobacteriaceae;__;__	-5.24941546847518	-5.99163263620766	-5.21687403824981	-5.3114658490045	-4.76910108351503	-5.68228912699156	2.95317565920183	-5.6195825204539	-5.83851183308668	-5.6717193415184	-5.40679950908278	-4.81458982728641	-5.32414142052345	-5.35258197500599	-5.57869548492348	-5.07162004543346	-5.63691432525928	-5.26998561262528	-4.99921062340342	-4.85744242032468	-5.12501711832294	-5.16320694277488	-5.44927469098719	-5.18441198197396	-5.42875162268015	-5.44778756418154	-4.60383089637102	-5.04151862734079	-4.99112817126877	-5.08420608024973	-5.33682721498648	-5.25394506474697	-5.36116201145373	-5.74529575333155	-5.36871755831553	-5.31240461709529	-4.98111155135986	-4.86210158074218	-5.50617853243809	-5.05587415496682	-5.14286205565773	-4.82421905739609	-5.22844085563303	-5.04944345135401	-5.31477606571948	-5.06055049599741	-5.28242262573928	-4.55443661011051	-5.29939556281748
k__Bacteria;p__Proteobacteria;c__Alphaproteobacteria;o__Rhodobacterales;f__Rhodobacteraceae;g__Paracoccus;s__marcusii	-5.94234436508653	-6.684561532819	-5.90980293486116	-6.00439474561584	-5.46202998012637	-6.3752180236029	-5.90295052874737	-6.31251141706525	-6.53144072969802	-6.36464823812974	-6.09972840569412	-5.50751872389775	4.01256946765563	-6.04551087161733	-6.27162438153482	-5.7645489420448	-6.32984322187062	-5.96291450923663	-5.69213952001476	-5.55037131693602	-5.81794601493428	-5.85613583938623	-6.14220358759853	-5.87734087858531	-6.12168051929149	-6.14071646079289	-5.29675979298236	-5.73444752395213	-5.68405706788011	-5.77713497686107	-6.02975611159782	-5.94687396135831	-6.05409090806507	-6.43822464994289	-6.06164645492688	-6.00533351370663	-5.6740404479712	-5.55503047735352	-6.19910742904944	-5.74880305157816	-5.83579095226907	-5.51714795400743	-5.92136975224437	-5.74237234796535	-6.00770496233082	-5.75347939260875	-5.97535152235062	-5.24736550672185	-5.99232445942882
k__Bacteria;p__Proteobacteria;c__Alphaproteobacteria;o__Rickettsiales;f__;g__;s__	-5.94250627061344	-6.68472343834591	-5.90996484038807	-6.00455665114276	-5.46219188565329	-6.37537992912982	-5.90311243427428	-6.31267332259216	-6.53160263522494	-6.36481014365666	-6.09989031122103	-5.50768062942466	-6.01723222266171	-6.04567277714425	-6.27178628706173	-5.76471084757171	-6.33000512739753	-5.96307641476354	-5.69230142554167	-5.55053322246294	-5.81810792046119	-5.85629774491314	-6.14236549312544	-5.87750278411222	-6.12184242481841	-6.1408783663198	-5.29692169850928	-5.73460942947905	-5.68421897340703	2.71053501167708	-6.02991801712473	-5.94703586688523	-6.05425281359199	-6.43838655546981	-6.06180836045379	-6.00549541923355	-5.67420235349812	-5.55519238288044	-6.19926933457635	-5.74896495710508	-5.83595285779599	-5.51730985953435	-5.92153165777128	-5.74253425349226	-6.00786686785773	-5.75364129813567	-5.97551342787753	-5.24752741224877	-5.99248636495574
k__Bacteria;p__Proteobacteria;c__Alphaproteobacteria;o__Sphingomonadales;f__Sphingomonadaceae;g__Sphingomonas;s__yabuuchiae	-5.94237475682524	-6.68459192455771	-5.90983332659986	-6.00442513735455	-5.46206037186508	-6.37524841534161	-5.90298092048608	-6.31254180880395	-6.53147112143673	-6.36467862986845	-6.09975879743283	-5.50754911563646	-6.0171007088735	-6.04554126335604	-6.27165477327353	-5.76457933378351	-6.32987361360933	-5.96294490097533	-5.69216991175347	-5.55040170867473	-5.81797640667298	-5.85616623112493	-6.14223397933724	-5.87737127032401	-6.1217109110302	-6.14074685253159	-5.29679018472107	-5.73447791569084	-5.68408745961882	-5.77716536859978	-6.02978650333652	-5.94690435309702	-6.05412129980378	-6.4382550416816	-6.06167684666558	-6.00536390544534	-5.67407083970991	-5.55506086909223	-6.19913782078814	-5.74883344331687	-5.83582134400778	-5.51717834574614	-5.92140014398308	-5.74240273970406	-6.00773535406953	-5.75350978434746	-5.97538191408933	-5.24739589846056	-5.99235485116753
k__Bacteria;p__Proteobacteria;c__Betaproteobacteria;__;__;__;__	-3.11181638166801	-3.85403354940048	-3.07927495144264	-3.17386676219732	-2.63150199670785	-3.54469004018438	-3.07242254532885	-3.48198343364672	0.83037680428674	-3.53412025471122	-3.2692004222756	-2.67699074047923	-3.18654233371627	3.0128734537007	-3.4410963981163	-2.93402095862628	-3.4993152384521	-3.13238652581811	-2.86161153659624	-2.7198433335175	-2.98741803151576	-3.02560785596771	-3.31167560418001	-3.04681289516678	-3.29115253587297	-3.31018847737437	-2.46623180956384	-2.90391954053361	-2.85352908446159	-2.94660699344255	-3.1992281281793	-3.11634597793979	-3.22356292464655	-3.60769666652437	-3.23111847150835	-3.17480553028811	-2.84351246455268	3.71344108665369	-3.36857944563092	2.33340182885183	2.73114177354195	-2.68661997058891	3.43556441243611	-2.91184436454683	-3.1771769789123	-2.92295140919023	-3.1448235389321	-2.41683752330333	-3.1617964760103
k__Bacteria;p__Proteobacteria;c__Betaproteobacteria;o__Burkholderiales;__;__;__	2.29603627569766	-2.5951839483415	-1.82042535038366	-1.91501716113834	-1.37265239564887	4.08032842974568	-1.81357294426987	2.56896494080413	1.92898909295485	3.61544040840775	-2.01035082121662	-1.41814113942025	4.01256946765563	-1.95613328713983	-2.18224679705732	-1.6751713575673	-2.24046563739312	2.3131619963126	-1.60276193553726	-1.46099373245853	4.69834811443628	3.50796401291598	-2.05282600312103	3.3034762905128	-2.03230293481399	3.21621770388759	-1.20738220850486	-1.64506993947463	-1.59467948340261	-1.68775739238357	-1.94037852712032	-1.85749637688081	-1.96471332358757	2.88583542523083	-1.97226887044938	-1.91595592922913	3.89509900162392	4.00112315910548	-2.10972984457194	2.33340182885183	-1.74641336779157	-1.42777036952993	4.12871159299605	4.38402332771176	-1.91832737785332	-1.66410180813125	-1.88597393787312	2.07161834288024	-1.90294687495132
k__Bacteria;p__Proteobacteria;c__Betaproteobacteria;o__Burkholderiales;f__Burkholderiaceae;__;__	2.29603627569766	-2.86028931142853	-2.08553071347069	-2.18012252422537	-1.6377577587359	3.67486332163752	-2.0786783073569	3.95525930192402	1.52352398484669	2.51682811973964	-2.27545618430365	-1.68324650250728	-2.19279809574432	-2.22123865022686	-2.44735216014435	-1.94027672065433	-2.50557100048015	2.3131619963126	-1.86786729862429	-1.72609909554556	3.19427071766	-2.03186361799576	-2.31793136620806	-2.05306865719484	-2.29740829790102	-2.31644423940242	-1.47248757159189	-1.91017530256166	-1.85978484648964	2.71053501167708	-2.20548389020735	-2.12260173996784	-2.2298186866746	2.88583542523083	-2.23737423353641	-2.18106129231616	3.20195182106397	4.91741389097963	-2.37483520765897	-1.92453083018769	-2.0115187308786	-1.69287573261696	3.43556441243611	-1.91810012657488	-2.18343274094035	-1.92920717121828	-2.15107930096015	-1.42309328533138	-2.16805223803835
k__Bacteria;p__Proteobacteria;c__Betaproteobacteria;o__Burkholderiales;f__Burkholderiaceae;g__Lautropia;s__	6.65274510238726	4.97495772485552	5.25985148714987	1.89032087423816	4.98264870631155	7.04215915162399	5.59223298881708	6.28253700750844	5.41534428295731	6.12774603238386	1.79498721415989	4.10345743364817	9.61099142665401	5.21009803103692	4.15343230986437	1.98168504253193	5.24886922002585	4.71105726911097	2.25995441573724	2.40811221511172	7.88561859988915	5.29972348214403	5.4660774281259	4.9129142029469	5.44937613770977	5.9242679049898	5.28833578367854	3.21355055759084	3.49722779161548	4.50229448090514	1.86495950825619	6.00188212185589	5.28694192967212	5.08306000256704	3.15943743214638	5.44574142060154	7.0937721191746	9.16017845832	4.37955416949384	5.37792426657525	2.73114177354195	2.37756766584657	6.80286024242258	4.38402332771176	3.34922920234966	4.85029768131222	4.00473712418687	3.17023063154835	3.63069851837047
k__Bacteria;p__Proteobacteria;c__Betaproteobacteria;o__Burkholderiales;f__Comamonadaceae;__;__	-2.33360030105801	1.97922545130153	-2.30105887083264	-2.39565068158732	-1.85328591609785	-2.76647395957438	-2.29420646471885	-2.70376735303673	2.21667116540663	-2.75590417410122	-2.4909843416656	-1.89877465986923	5.80432893688369	-2.43676680758881	-2.6628803175063	-2.15580487801628	-2.7210991578421	-2.35417044520811	-2.08339545598624	-1.94162725290751	-2.20920195090576	4.20111119347592	-2.53345952357001	-2.26859681455679	-2.51293645526297	-2.53197239676437	-1.68801572895384	-2.12570345992362	-2.07531300385159	-2.16839091283255	4.19223054300672	-2.3381298973298	-2.44534684403656	2.19268824467088	2.75397232403822	-2.39658944967812	-2.06529638394268	-1.94628641332501	2.07696907649979	-2.14005898754964	-2.22704688824056	-1.90840388997891	-2.31262568821585	4.38402332771176	-2.3989608983023	4.44483257320406	-2.3666074583221	-1.63862144269333	3.63069851837047
k__Bacteria;p__Proteobacteria;c__Betaproteobacteria;o__Burkholderiales;f__Comamonadaceae;g__;s__	-1.51533330362902	-2.25755047136149	-1.48279187340365	-1.57738368415834	-1.03501891866887	-1.9482069621454	-1.47593946728986	-1.88550035560774	1.92898909295485	-1.93763717667224	-1.67271734423661	-1.08050766244025	-1.59005925567729	-1.61849981015983	4.33575386665833	3.28729305598602	-1.90283216041311	-1.53590344777912	-1.26512845855725	-1.12336025547852	-1.39093495347677	5.99287066270398	3.92563238717875	-1.4503298171278	-1.69466945783399	-1.71370539933538	-0.869748731524858	-1.30743646249463	3.2095457191637	-1.35012391540357	-1.60274505014031	-1.51986289990081	-1.62707984660757	-2.01121358848539	3.15943743214638	-1.57832245224913	-1.2470293865137	-1.12801941589602	3.46326343761968	3.02654900941178	-1.40877989081157	-1.09013689254993	-1.49435869078686	-1.31536128650784	4.0423763829096	-1.32646833115125	-1.54834046089311	-0.820354445264347	-1.56531339797132
k__Bacteria;p__Proteobacteria;c__Betaproteobacteria;o__Burkholderiales;f__Comamonadaceae;g__Curvibacter;__	-5.94236647804209	-6.68458364577456	-5.90982504781672	-6.0044168585714	-5.46205209308193	-6.37524013655846	-5.90297264170293	-6.3125335300208	-6.53146284265358	-6.3646703510853	-6.09975051864968	-5.50754083685331	-6.01709243009035	-6.04553298457289	-6.27164649449038	-5.76457105500036	-6.32986533482618	-5.96293662219219	-5.69216163297032	-5.55039342989158	-5.81796812788984	-5.85615795234178	-6.14222570055409	-5.87736299154086	-6.12170263224705	-6.14073857374845	-5.29678190593792	-5.73446963690769	-5.68407918083567	-5.77715708981663	-6.02977822455338	-5.94689607431387	-6.05411302102063	-6.43824676289845	-6.06166856788243	-6.00535562666219	-5.67406256092676	-5.55505259030908	-6.199129542005	-5.74882516453372	-5.83581306522463	-5.51717006696299	-5.92139186519993	-5.74239446092091	-6.00772707528638	-5.75350150556431	-5.97537363530618	-5.24738761967741	3.63069851837047
k__Bacteria;p__Proteobacteria;c__Betaproteobacteria;o__Burkholderiales;f__Comamonadaceae;g__Curvibacter;s__	-3.86393406432318	-4.60615123205565	-3.83139263409781	-3.92598444485249	-3.38361967936302	-4.29680772283955	2.95317565920183	-4.2341011163019	-4.45303042893467	-4.28623793736639	-4.02131810493077	-3.4291084231344	-3.93866001637144	-3.96710057085398	-4.19321408077147	-3.68613864128145	-4.25143292110727	-3.88450420847328	-3.61372921925141	-3.47196101617268	2.50112353710006	-3.77772553862288	-4.06379328683518	-3.79893057782196	-4.04327021852814	-4.06230616002954	-3.21834949221901	-3.65603722318878	-3.60564676711676	-3.69872467609772	2.24632039395141	-3.86846366059496	-3.97568060730172	2.88583542523083	-3.98323615416353	-3.92692321294328	-3.59563014720785	-3.47662017659017	-4.12069712828609	-3.67039275081481	2.73114177354195	-3.43873765324408	-3.84295945148102	-3.663962047202	-3.92929466156747	-3.6750690918454	-3.89694122158727	-3.1689552059585	4.32384569893041
k__Bacteria;p__Proteobacteria;c__Betaproteobacteria;o__Burkholderiales;f__Comamonadaceae;g__Hylemonella;s__	2.29603627569766	2.67237263186148	-0.395105736455924	-0.489697547210609	0.0526672182788608	-0.860520825197668	-0.388253330342136	-0.797814218660012	4.54394887099105	-0.849951039724507	-0.585031207288885	0.00717847450748299	8.23207717283174	-0.5308136732121	-0.756927183129588	-0.249851743639565	5.0481985245637	-0.448217310831394	-0.177442321609525	-0.0356741185307921	-0.303248816529044	-0.341438640980994	-0.627506389193295	-0.362643680180072	-0.606983320886259	3.21621770388759	0.21793740542287	-0.219750325546902	-0.169359869474878	-0.262437778455839	6.45101301334238	-0.432176762953082	-0.539393709659842	-0.923527451537662	-0.546949256521643	-0.490636315301401	-0.159343249565968	-0.040333278948292	-0.684410230644204	-0.234105853172927	-0.321093753863841	-0.0024507556021991	-0.406672553839135	7.56207715805971	-0.493007763925585	4.85029768131222	2.90612483551876	0.267331691683382	-0.477627261023591
k__Bacteria;p__Proteobacteria;c__Betaproteobacteria;o__Burkholderiales;f__Comamonadaceae;g__Lampropedia;s__	-5.94293515969808	-6.68515232743055	-5.91039372947271	-6.00498554022739	-5.46262077473792	-6.37580881821445	-5.90354132335892	-6.3131022116768	0.83037680428674	-6.36523903274129	-6.10031920030567	-5.5081095185093	-6.01766111174634	-6.04610166622888	-6.27221517614637	-5.76513973665635	-6.33043401648217	-5.96350530384818	-5.69273031462631	-5.55096211154757	-5.81853680954583	-5.85672663399778	-6.14279438221008	-5.87793167319686	-6.12227131390304	-6.14130725540444	-5.29735058759391	-5.73503831856369	-5.68464786249166	-5.77772577147262	-6.03034690620937	-5.94746475596987	-6.05468170267662	-6.43881544455444	-6.06223724953843	-6.00592430831818	-5.67463124258275	-5.55562127196507	-6.19969822366099	-5.74939384618971	-5.83638174688063	-5.51773874861898	-5.92196054685592	-5.7429631425769	-6.00829575694237	-5.7540701872203	-5.97594231696217	-5.2479563013334	-5.99291525404037
k__Bacteria;p__Proteobacteria;c__Betaproteobacteria;o__Burkholderiales;f__Comamonadaceae;g__Pelomonas;__	-2.01190232032404	-2.75411948805651	-1.97936089009867	-2.07395270085335	-1.53158793536388	-2.44477597884041	3.64632283976177	-2.38206937230275	-2.60099868493553	-2.43420619336725	-2.16928636093163	-1.57707667913526	-2.0866282723723	-2.11506882685484	-2.34118233677233	-1.83410689728231	-2.39940117710813	-2.03247246447413	-1.76169747525227	-1.61992927217353	2.50112353710006	4.89425837403587	-2.21176154283604	-1.94689883382281	-2.191238474529	-2.21027441603039	-1.36631774821987	-1.80400547918964	-1.75361502311762	-1.84669293209858	-2.09931406683533	-2.01643191659582	-2.12364886330258	4.49527333766493	2.06082514347827	-2.07489146894414	-1.74359840320871	-1.62458843259103	-2.26866538428694	-1.81836100681567	-1.90534890750658	-1.58670590924494	-1.99092770748188	-1.81193030320286	-2.07726291756833	-1.82303734784626	4.00473712418687	-1.31692346195936	6.33874871947268
k__Bacteria;p__Proteobacteria;c__Betaproteobacteria;o__Burkholderiales;f__Comamonadaceae;g__Pelomonas;s__	-2.25487875671167	-2.99709592444414	-2.2223373264863	-2.31692913724098	-1.77456437175151	-2.68775241522804	-2.21548492037251	-2.62504580869039	-2.84397512132317	-2.67718262975488	-2.41226279731926	-1.82005311552289	-2.32960470875993	-2.35804526324247	-2.58415877315996	-2.07708333366994	-2.64237761349576	-2.27544890086177	-2.0046739116399	-1.86290570856117	2.50112353710006	3.50796401291598	-2.45473797922367	-2.18987527021045	-2.43421491091663	-2.45325085241803	-1.6092941846075	-2.04698191557728	-1.99659145950525	-2.08966936848621	-2.34229050322296	-2.25940835298346	-2.36662529969022	3.57898260579077	2.75397232403822	-2.31786790533178	-1.98657483959634	-1.86756486897867	-2.51164182067458	-2.0613374432033	-2.14832534389422	-1.82968234563257	-2.23390414386951	-2.05490673959049	-2.32023935395596	-2.06601378423389	-2.28788591397576	-1.55989989834699	6.26975584798572
k__Bacteria;p__Proteobacteria;c__Betaproteobacteria;o__Burkholderiales;f__Oxalobacteraceae;g__Janthinobacterium;__	-5.94247878363721	-6.68469595136968	-5.90993735341184	-6.00452916416652	-5.46216439867705	-6.37535244215358	-5.90308494729805	-6.31264583561593	-6.5315751482487	-6.36478265668042	-6.0998628242448	-5.50765314244843	-6.01720473568547	-6.04564529016801	-6.2717588000855	-5.76468336059548	-6.3299776404213	-5.96304892778731	-5.69227393856544	-5.55050573548671	-5.81808043348496	-5.85627025793691	-6.14233800614921	-5.87747529713598	-6.12181493784217	-6.14085087934357	-5.29689421153304	-5.73458194250282	-5.68419148643079	-5.77726939541175	-6.0298905301485	-5.94700837990899	-6.05422532661576	2.19268824467088	-6.06178087347756	-6.00546793225731	-5.67417486652188	-5.55516489590421	-6.19924184760012	-5.74893747012884	-5.83592537081975	-5.51728237255811	-5.92150417079505	-5.74250676651603	-6.0078393808815	-5.75361381115943	-5.9754859409013	-5.24749992527253	-5.9924588779795
k__Bacteria;p__Proteobacteria;c__Betaproteobacteria;o__Burkholderiales;f__Oxalobacteraceae;g__Ralstonia;s__	-1.33907835078062	-2.08129551851309	-1.30653692055525	-1.40112873130993	-0.858763965820463	-1.77195200929699	-1.29968451444146	-1.70924540275934	-1.92817471539211	-1.76138222382383	-1.49646239138821	-0.904252709591841	-1.41380430282888	-1.44224485731142	-1.66835836722891	-1.16128292773889	-1.72657720756471	-1.35964849493072	-1.08887350570885	-0.947105302630116	3.59973582576817	-1.25286982508032	-1.53893757329262	-1.2740748642794	-1.51841450498558	-1.53745044648698	-0.693493778676453	-1.13118150964623	-1.0807910535742	-1.17386896255516	-1.42649009729191	-1.3436079470524	-1.45082489375916	6.2702256885766	2.06082514347827	-1.40206749940072	-1.07077443366529	-0.951764463047616	-1.59584141474353	-1.14553703727225	5.29609113100349	-0.913881939701522	-1.31810373793846	-1.13910633365944	-1.40443894802491	-1.15021337830284	4.00473712418687	-0.644099492415942	5.57660866742578
k__Bacteria;p__Proteobacteria;c__Betaproteobacteria;o__Neisseriales;f__Neisseriaceae;__;__	2.98918345625761	3.36551981242142	-0.678853875217297	-0.773445685971982	1.98691643275756	4.08032842974568	-0.672001469103508	2.56896494080413	1.52352398484669	3.90312248085953	-0.868779346050257	-0.27656966425389	6.31515456064968	-0.814561811973472	3.93028875855016	3.28729305598602	-1.09889416222676	-0.731965449592767	-0.461190460370898	2.46321374842917	2.50112353710006	-0.625186779742367	2.82702009851065	-0.646391818941445	-0.890731459647632	6.54842221406279	1.85434857919339	3.90669773815078	-0.453108008236251	2.71053501167708	2.93946757451136	-0.715924901714454	6.43962143961051	2.19268824467088	2.06082514347827	2.40121898287812	3.89509900162392	-0.324081417709665	-0.968158369405577	3.43201411751994	-0.604841892625214	4.72527259506165	5.38147456149142	-0.511423288321487	-0.776755902686958	3.75168539264411	2.90612483551876	2.07161834288024	-0.761375399784964
k__Bacteria;p__Proteobacteria;c__Betaproteobacteria;o__Neisseriales;f__Neisseriaceae;g__;s__	-1.95759313553046	3.36551981242142	-1.92505170530509	-2.01964351605978	-1.47727875057031	2.98171614107757	2.95317565920183	-2.32776018750918	0.83037680428674	-2.37989700857367	-2.11497717613805	1.27024408959195	-2.03231908757873	-2.06075964206127	-2.28687315197875	-1.77979771248873	-2.34509199231455	-1.97816327968056	-1.70738829045869	-1.56562008737996	-1.83319478537821	-1.87138460983016	-2.15745235804246	-1.89258964902924	-2.13692928973543	4.60251206500748	-1.3120085634263	4.4663135260862	2.80408061105553	-1.79238374730501	-2.04500488204175	-1.96212273180225	2.80203527988412	-2.45347342038683	-2.07689522537081	-2.02058228415057	-1.68928921841513	-1.57027924779746	-2.21435619949337	-1.76405182202209	-1.85103972271301	-1.53239672445137	-1.9366185226883	-1.75762111840928	-2.02295373277475	-1.76872816305269	-1.99060029279455	4.55652499266824	-2.00757322987276
k__Bacteria;p__Proteobacteria;c__Betaproteobacteria;o__Neisseriales;f__Neisseriaceae;g__Bergeriella;s__denitrificans	-3.86294511295263	-4.6051622806851	-3.83040368272726	-3.92499549348195	-3.38263072799248	-4.29581877146901	-3.82355127661347	-4.23311216493135	-4.45204147756413	-4.28524898599585	-4.02032915356022	-3.42811947176386	-3.9376710650009	-3.96611161948344	-4.19222512940093	-3.6851496899109	-4.25044396973673	-3.88351525710273	-3.61274026788086	-3.47097206480213	-3.73854676280038	-3.77673658725233	-4.06280433546463	-3.79794162645141	-4.0422812671576	5.29565924556743	-3.21736054084847	-3.65504827181824	-3.60465781574622	-3.69773572472718	-3.95035685946392	-3.86747470922442	-3.97469165593118	-4.358825397809	-3.98224720279298	-3.92593426157274	-3.59464119583731	-3.47563122521963	-4.11970817691554	-3.66940379944427	-3.75639170013518	-3.43774870187354	-3.84197050011047	-3.66297309583145	-3.92830571019692	-3.67408014047486	-3.89595227021672	-3.16796625458796	-3.91292520729493
k__Bacteria;p__Proteobacteria;c__Betaproteobacteria;o__Neisseriales;f__Neisseriaceae;g__Eikenella;s__	6.16723728660555	5.986558636534	4.16123919848176	6.14608892940691	4.0663579744374	7.14059922443725	6.3204714891883	6.62940795135055	5.62616734988348	5.98256402253936	3.96810756908317	5.05443372351021	8.66652981781315	6.75054307198407	6.83445383857866	6.26621821122363	5.55902414832969	6.22518500174075	5.68971531224269	4.86110902122754	5.63661775302921	6.21601421401819	6.6771677002207	5.09523575974085	6.93098067863399	8.49942143262558	5.25554596085555	6.103922315487	4.74999076011085	6.53917640816618	7.44481742521724	4.90326983318778	5.93752949581327	5.2372106823943	5.58718566809443	6.29303928098875	6.19768409461796	6.37602891367915	5.37280594250412	6.56750833344909	5.77566421126537	6.22934999183793	7.17323403071948	7.21723667176798	4.44784149101777	6.31663475010565	5.30402010831713	5.20711255880939	3.63069851837047
k__Bacteria;p__Proteobacteria;c__Betaproteobacteria;o__Neisseriales;f__Neisseriaceae;g__Kingella;s__	7.07515976880919	3.36551981242142	7.29673341441091	4.75979456828702	7.4206384363118	6.9520080546297	7.09631038559336	5.13391429826567	4.54394887099105	6.73633582491575	3.562642460975	4.76675165105843	8.766159658762	6.96411717228213	6.00973030023	5.13311974648435	2.85097394722748	6.05083161459597	6.53128249792091	2.41942802887333	6.74961877914942	6.80380087892031	6.39655279499202	7.21549929594094	5.73705821016155	8.42022439096439	4.15693367218744	5.69845720737884	4.41351852348963	4.9077595890133	6.17814602667574	6.10724263751371	8.64847405494185	5.37074207501883	4.00673529253359	5.10926918398033	6.29299427442229	7.91813370604466	3.86872854572785	6.44427569302514	4.34057968597605	8.48064179044442	7.49600742298253	7.21723667176798	4.0423763829096	7.68351102536844	7.44941961778876	5.50560554736538	7.94818663190678
k__Bacteria;p__Proteobacteria;c__Betaproteobacteria;o__Neisseriales;f__Neisseriaceae;g__Kingella;s__denitrificans	0.563070072272136	1.97922545130153	0.595611502497506	0.501019691742821	1.04338445723229	4.08032842974568	0.602463908611295	0.192903020293418	1.52352398484669	5.00173476952764	0.405686031664546	4.31476652731538	0.488344120223872	0.459903565741331	0.233790055823843	0.740865495313865	0.175571215488044	0.542499928122036	0.813274917343905	0.955043120422638	0.687468422424387	0.649278597972437	0.363210849760135	0.628073558773358	5.78584837433099	5.61411297668596	1.2086546443763	4.31216284625895	3.2095457191637	0.728279460497592	7.64448309546916	0.558540476000349	4.74794542893943	0.0671897874157681	4.69988247309353	4.01065689531222	0.831373989387462	5.38741752022537	0.306307008309226	3.43201411751994	0.669623485089589	0.988266483351232	0.584044685114296	0.763042089393316	0.497709475027845	0.75193504474991	0.530062915008044	1.25804893063681	0.513089977929839
k__Bacteria;p__Proteobacteria;c__Betaproteobacteria;o__Neisseriales;f__Neisseriaceae;g__Neisseria;__	3.68233063681755	3.07783773996964	-0.874608741349006	-0.969200552103691	1.98691643275756	4.08032842974568	-0.867756335235218	-1.27731722355309	0.83037680428674	4.81941321273368	-1.06453421218197	1.9633912701519	5.80432893688369	3.0128734537007	4.94188967022864	-0.729354748532647	-1.29464902835847	2.3131619963126	-0.656945326502608	-0.515177123423874	-0.782751821422126	-0.820941645874075	3.7433108303848	-0.842146685073154	4.12762029772745	5.61411297668596	-0.261565599470212	3.21355055759084	-0.648862874367961	3.40368219223703	4.03807986317947	-0.911679767846164	4.41147319231822	2.88583542523083	2.06082514347827	-0.970139320194483	-0.63884625445905	-0.519836283841374	-1.16391323553729	5.27784080801827	-0.800596758756924	-0.481953760495281	6.00051376989764	-0.707178154453197	3.34922920234966	-0.718285199096603	-0.940157328838468	-0.212171313209701	-0.957130265916674
k__Bacteria;p__Proteobacteria;c__Betaproteobacteria;o__Neisseriales;f__Neisseriaceae;g__Neisseria;s__	6.26632818924979	5.11471966723068	4.16123919848176	3.37350020716713	5.51327695737372	5.37961141387595	6.71437577489539	6.41911254251419	4.6805244059968	6.82089321294381	2.17634809985511	6.07426513432521	6.9029412255518	7.47878157235529	5.97798160191542	3.5749751284378	4.93041548890732	2.3131619963126	4.4167496364298	3.15636092898911	2.03036113793936	1.99217131348741	2.1338729179507	3.99662347107274	6.97543244120482	7.06636530559765	1.86485640570517	5.46484235619733	4.59584008028359	2.07117217601257	2.24632039395141	7.00333066207035	9.26506473680479	6.35157132803055	3.15943743214638	1.84297363916701	5.14786197011929	5.17977815544712	2.07696907649979	5.51145565919978	4.67705192259726	2.33115919886621	7.54643827660942	2.10593480490829	3.34922920234966	3.75168539264411	1.87295563052302	1.87593450383813	1.85598269344482
k__Bacteria;p__Proteobacteria;c__Betaproteobacteria;o__Neisseriales;f__Neisseriaceae;g__Neisseria;s__bacilliformis	7.44353075251112	0.247579104582965	1.02233770254081	0.92774589178612	1.47011065727559	5.37961141387595	1.02919010865459	0.619629220336718	0.400699907703939	6.0431886443558	0.832412231707845	1.52205232034198	0.915070320267171	4.95878360275602	0.660516255867142	1.16759169535716	0.602297415531344	0.969226128165335	6.53128249792091	1.38176932046594	1.11419462246769	1.07600479801574	0.789937049803435	1.05479975881666	2.74132593660756	0.791424176609077	1.83030290046613	1.19769311344983	1.24808356952185	1.15500566054089	0.902384525804145	0.985266676043648	6.02091110475232	0.493915987459067	0.870494182475087	0.926807123695329	1.25810018943076	1.37711016004844	0.733033208352526	1.1833375858238	1.09634968513289	5.28488838299708	3.43556441243611	1.18976828943662	0.924435675071145	1.17866124479321	0.956789115051344	1.84138099859909	0.939816177973138
k__Bacteria;p__Proteobacteria;c__Betaproteobacteria;o__Neisseriales;f__Neisseriaceae;g__Neisseria;s__cinerea	-5.25014650697626	-5.99236367470873	-5.21760507675089	-5.31219688750558	1.98691643275756	-5.68302016549264	-5.2107526706371	-5.62031355895498	-5.83924287158776	-5.67245038001948	-5.40753054758385	-4.81532086578749	-5.32487245902453	-5.35331301350707	-5.57942652342456	-5.07235108393453	-5.63764536376036	-5.27071665112636	-4.99994166190449	-4.85817345882576	-5.12574815682401	-5.16393798127596	-5.45000572948826	-5.18514302047504	-5.42948266118123	-5.44851860268262	-4.6045619348721	-5.04224966584187	2.11093343049559	-5.08493711875081	-5.33755825348755	-5.25467610324805	-5.36189304995481	-5.74602679183263	-5.36944859681661	-5.31313565559637	-4.98184258986094	-4.86283261924326	-5.50690957093917	-5.0566051934679	-5.14359309415881	-4.82495009589717	-5.2291718941341	-5.05017448985508	-5.31550710422055	-5.06128153449849	-5.28315366424035	-4.55516764861159	-5.30012660131856
k__Bacteria;p__Proteobacteria;c__Betaproteobacteria;o__Neisseriales;f__Neisseriaceae;g__Neisseria;s__elongata	6.22786190842199	0.878864235338249	4.56670430658992	3.37350020716713	2.29433924662708	5.28430123407162	4.05178794786994	4.64840648248397	5.43554699027483	6.61117268196174	2.17634809985511	2.65653845071184	7.96381318623706	4.95878360275602	8.33089177879698	4.26812230899774	1.23358254628663	1.60051125892062	2.25167221441708	2.39983001379156	2.50112353710006	1.70728992877102	4.69882227541224	6.24791526967924	4.35076384904166	8.82934581027566	1.85684041249769	1.82897824420511	1.74177609588735	6.20704257314356	6.89071129309278	1.61655180679893	1.50933486009217	3.98444771389894	4.54573179326627	4.01065689531222	1.88938532018605	2.00839529080372	4.47486434929816	7.43326825667603	1.72763481588817	4.43759052260987	7.40585632598823	5.07717050827171	4.73552356346955	5.94890996998033	1.58807424580663	1.86791851063065	1.57110130872842
k__Bacteria;p__Proteobacteria;c__Betaproteobacteria;o__Neisseriales;f__Neisseriaceae;g__Neisseria;s__oralis	2.52968201972643	5.31142996147674	2.48015405768258	2.3855622469279	2.31951697366379	5.81492948513379	2.48700646379637	5.61348737852756	4.89081981483316	7.24421593845198	4.25578964153495	5.60097742987829	9.76196245356388	2.34444612092641	2.54399439743027	1.99858056824849	2.06011377067312	5.95074815603899	4.77342458036854	2.42500774082827	2.91161137215815	2.53382115315751	7.04652780368675	2.51261611395843	6.86846032165265	6.04943104794381	1.8820181395344	5.51613565058488	4.74999076011085	2.79782746591844	2.41599576142883	6.44371487413492	3.90064756855223	2.36785358280175	2.75397232403822	8.54110353510438	8.50525672912305	2.68218767414244	4.56187572628779	6.75224243664843	6.09843760352842	2.87280903853631	3.43556441243611	2.64758464457839	2.38225203021292	2.63647759993499	2.41460547019312	7.38482432192202	2.39763253311492
k__Bacteria;p__Proteobacteria;c__Betaproteobacteria;o__Neisseriales;f__Neisseriaceae;g__Neisseria;s__subflava	6.42317066074276	6.50101402835057	0.309974787324721	0.215382976570036	3.77867590198562	6.67059559519151	0.31682719343851	-0.0927336948793669	4.81936085085102	2.51682811973964	0.120049316491761	3.46746866692817	0.202707405051088	5.21009803103692	-0.0518466593489419	0.455228780141081	-0.110065499684741	0.256863212949251	3.16398666793444	0.669406405249853	0.401831707251601	0.363641882799652	0.0775741345873504	0.342436843600574	0.0980972028943858	6.10658946178375	0.923017929203516	0.485330198233743	3.2095457191637	4.31997292411118	4.73122704373941	0.272903760827564	4.74794542893943	3.29130053333899	4.45872041627664	3.09436616343807	0.545737274214678	0.664747244832354	0.0206702931364413	3.43201411751994	3.82975406221006	0.702629768178447	7.42454845900038	0.477405374220531	5.54645377968588	0.466298329577125	0.244426199835259	2.76476552344018	0.227453262757054
k__Bacteria;p__Proteobacteria;c__Betaproteobacteria;o__Neisseriales;f__Neisseriaceae;g__Neisseria;s__weaveri	2.29603627569766	-4.89360647300337	-4.11884787504553	-4.21343968580021	-3.67107492031074	-4.58426296378727	-4.11199546893174	-4.52155635724962	-4.74048566988239	-4.57369317831411	-4.30877334587849	-3.71656366408212	-4.22611525731916	-4.2545558118017	2.54399439743027	-3.97359388222917	-4.53888816205499	-4.171959449421	-3.90118446019913	-3.75941625712039	-4.02699095511865	-4.0651807795706	-4.3512485277829	-4.08638581876967	-4.33072545947586	-4.34976140097726	-3.50580473316673	-3.9434924641365	-3.89310200806448	-3.98617991704544	-4.23880105178219	-4.15591890154268	-4.26313584824944	-4.64726959012726	-4.27069139511125	-4.214378453891	-3.88308538815557	-3.76407541753789	-4.40815236923381	-3.95784799176253	-4.04483589245344	-3.7261928941918	-4.13041469242874	-3.95141728814972	-4.21674990251519	-3.96252433279312	-4.18439646253499	-3.45641044690622	-4.20136939961319
k__Bacteria;p__Proteobacteria;c__Betaproteobacteria;o__Rhodocyclales;f__Rhodocyclaceae;__;__	-5.25007917014054	-5.99229633787301	-5.21753773991516	-5.31212955066985	-4.76976478518038	-5.68295282865691	-5.21068533380138	-5.62024622211925	-5.83917553475203	-5.67238304318375	-5.40746321074812	-4.81525352895176	-5.3248051221888	-5.35324567667134	-5.57935918658883	-5.0722837470988	-5.63757802692463	-5.27064931429063	-4.99987432506877	-4.85810612199003	-5.12568081998828	-5.16387064444023	-5.44993839265254	-5.18507568363931	-5.4294153243455	-5.44845126584689	-4.60449459803637	-5.04218232900614	-4.99179187293412	-5.08486978191508	-5.33749091665183	-5.25460876641232	-5.36182571311908	-5.7459594549969	-5.36938125998088	2.40121898287812	-4.98177525302521	-4.86276528240753	-5.50684223410344	-5.05653785663217	-5.14352575732308	-4.82488275906144	-5.22910455729838	-5.05010715301936	-5.31543976738483	-5.06121419766276	-5.28308632740463	-4.55510031177586	-5.30005926448283
k__Bacteria;p__Proteobacteria;c__Betaproteobacteria;o__Rhodocyclales;f__Rhodocyclaceae;g__Propionivibrio;s__	-2.09564791786957	4.17645002863775	-2.0631064876442	-2.15769829839888	-1.61533353290941	-2.52852157638594	-2.05625408153041	-2.46581496984828	0.83037680428674	-2.51795179091278	-2.25303195847716	-1.66082227668079	-2.17037386991783	-2.19881442440037	-2.42492793431786	-1.91785249482784	-2.48314677465366	2.3131619963126	-1.8454430727978	-1.70367486971906	-1.97124956771732	-2.00943939216927	2.82702009851065	-2.03064443136834	-2.27498407207453	-2.29402001357592	-1.4500633457654	-1.88775107673517	-1.83736062066315	-1.93043852964411	4.54890548694546	-2.10017751414135	-2.20739446084811	-2.59152820272593	2.75397232403822	4.34712913193343	3.89509900162392	-1.70833403013656	3.46326343761968	-1.9021066043612	-1.98909450505211	-1.67045150679047	-2.07467330502741	-1.89567590074839	-2.16100851511386	-1.90678294539179	-2.12865507513366	-1.40066905950489	-2.14562801221186
k__Bacteria;p__Proteobacteria;c__Deltaproteobacteria;__;__;__;__	-5.24918620405015	-5.99140337178262	-5.21664477382478	-5.31123658457947	-4.76887181909	-5.68205986256653	-5.20979236771099	-5.61935325602887	-5.83828256866165	-5.67149007709337	-5.40657024465774	-4.81436056286138	-5.32391215609842	-5.35235271058096	-5.57846622049844	-5.07139078100842	-5.63668506083425	-5.26975634820025	-4.99898135897838	-4.85721315589965	-5.1247878538979	-5.16297767834985	-5.44904542656215	-5.18418271754893	-5.42852235825512	-5.44755829975651	-4.60360163194599	-5.04128936291576	-4.99089890684374	-5.0839768158247	-5.33659795056144	-5.25371580032194	-5.3609327470287	-5.74506648890652	-5.3684882938905	-5.31217535267026	-4.98088228693483	-4.86187231631715	-5.50594926801306	-5.05564489054179	-5.1426327912327	-4.82398979297106	-5.22821159120799	-5.04921418692897	-5.31454680129444	-5.06032123157238	-5.28219336131424	-4.55420734568548	-5.29916629839245
k__Bacteria;p__Proteobacteria;c__Deltaproteobacteria;o__Desulfobacterales;f__Desulfobulbaceae;g__Desulfobulbus;s__	0.0646233917313999	5.80786684779063	0.0971648219567705	0.00257301120208542	0.544937776691556	-0.368250266784973	0.104017228070559	-0.305543660247317	-0.524472972880096	-0.357680481311812	-0.0927606488761898	0.499449032920178	-0.010102560316863	-0.0385431147994049	-0.264656624716893	0.24241881477313	3.54412112778743	0.0440532475813002	0.314828236803169	6.35503404653979	0.189021741883651	0.150831917431701	-0.135235830780601	5.60606138350684	7.52881767938961	-0.133748703974958	0.710207963835565	0.272520232865793	0.322910688937816	0.229832779956856	-0.0227883547798902	0.060093795459613	-0.0471231512471468	-0.431256893124968	-0.054678698108948	0.00163424311129434	0.332927308846727	0.451937279464403	-0.19213967223151	0.258164705239768	0.171176804548853	0.489819802810496	0.0855980045735598	0.26459540885258	-0.000737205512890249	0.253488364209174	0.0316162344673088	0.759602250096076	0.0146432973891035
k__Bacteria;p__Proteobacteria;c__Deltaproteobacteria;o__Desulfovibrionales;f__Desulfovibrionaceae;g__Bilophila;s__	-3.45762138835783	-4.1998385560903	-3.42507995813246	-3.51967176888714	-2.97730700339767	-3.8904950468742	-3.41822755201867	-3.82778844033655	-4.04671775296932	-3.87992526140104	-3.61500542896542	-3.02279574716905	-3.53234734040609	-3.56078789488863	-3.78690140480612	-3.2798259653161	-3.84512024514192	-3.47819153250793	-3.20741654328606	-3.06564834020733	-3.33322303820558	-3.37141286265753	-3.65748061086983	-3.3926179018566	-3.63695754256279	-3.65599348406419	-2.81203681625366	-3.24972454722344	-3.19933409115141	-3.29241200013237	-3.54503313486912	-3.46215098462961	-3.56936793133637	-3.9535016732142	-3.57692347819818	-3.52061053697793	-3.1893174712425	-3.07030750062482	-3.71438445232074	-3.26408007484946	-3.35106797554038	-3.03242497727873	-3.43664677551567	-3.25764937123665	-3.52298198560212	-3.26875641588005	-3.49062854562192	-2.76264252999315	-3.50760148270012
k__Bacteria;p__Proteobacteria;c__Epsilonproteobacteria;o__Campylobacterales;__;__;__	-5.24986970666774	-5.99208687440021	-5.21732827644237	-5.31192008719705	-4.76955532170758	-5.68274336518411	-5.21047587032858	-5.62003675864645	0.83037680428674	-5.67217357971095	-5.40725374727533	-4.81504406547896	-5.324595658716	-5.35303621319854	-5.57914972311603	-5.07207428362601	-5.63736856345183	-5.27043985081784	-4.99966486159597	-4.85789665851723	-5.12547135651549	-5.16366118096744	-5.44972892917974	-5.18486622016651	-5.4292058608727	-5.4482418023741	-4.60428513456357	-5.04197286553334	-4.99158240946132	-5.08466031844228	-5.33728145317903	-5.25439930293952	-5.36161624964629	-5.74574999152411	-5.36917179650809	-5.31285885528784	-4.98156578955241	-4.86255581893473	-5.50663277063065	-5.05632839315937	-5.14331629385028	-4.82467329558864	-5.22889509382558	-5.04989768954656	-5.31523030391203	-5.06100473418996	-5.28287686393183	-4.55489084830306	-5.29984980101003
k__Bacteria;p__Proteobacteria;c__Epsilonproteobacteria;o__Campylobacterales;f__Campylobacteraceae;__;__	-5.24935587328189	-5.99157304101437	-5.21681444305652	-5.31140625381121	-4.76904148832174	-5.68222953179827	-5.20996203694274	-5.61952292526061	-5.83845223789339	-5.67165974632511	-5.40673991388948	-4.81453023209312	-5.32408182533016	3.0128734537007	-5.57863588973019	-5.07156045024016	-5.63685473006599	-5.26992601743199	-4.99915102821013	-4.85738282513139	-5.12495752312964	-5.16314734758159	-5.4492150957939	-5.18435238678067	-5.42869202748686	3.21621770388759	-4.60377130117773	-5.0414590321475	-4.99106857607548	-5.08414648505644	-5.33676761979318	-5.25388546955368	-5.36110241626044	-5.74523615813826	-5.36865796312224	-5.312345021902	-4.98105195616657	-4.86204198554889	-5.5061189372448	-5.05581455977353	-5.14280246046444	-4.8241594622028	-5.22838126043974	-5.04938385616072	-5.31471647052619	-5.06049090080412	-5.28236303054599	-4.55437701491722	-5.29933596762419
k__Bacteria;p__Proteobacteria;c__Epsilonproteobacteria;o__Campylobacterales;f__Campylobacteraceae;g__Campylobacter;__	-1.72627112036595	-2.46848828809842	-1.69372969014058	-1.78832150089526	-1.24595673540579	-2.15914477888232	-1.68687728402679	5.20802227041939	3.77481578345318	-2.14857499340916	2.86949528041506	-1.29144547917717	-1.80099707241421	-1.82943762689675	4.74121897476649	2.18868076731791	-2.11376997715004	-1.74684126451605	-1.47606627529418	-1.33429807221545	-1.6018727702137	-1.64006259466565	2.1338729179507	-1.66126763386473	2.74132593660756	-1.92464321607231	-1.08068654826178	-1.51837427923156	-1.46798382315953	-1.56106173214049	-1.81368286687724	-1.73080071663774	-1.8380176633445	-2.22215140522232	2.06082514347827	-1.78926026898606	-1.45796720325062	-1.33895723263295	2.77011625705974	-1.53272980685758	-1.6197177075485	-1.30107470928685	-1.70529650752379	-1.52629910324477	-1.79163171761024	-1.53740614788818	-1.75927827763004	-1.03129226200127	-1.77625121470825
k__Bacteria;p__Proteobacteria;c__Epsilonproteobacteria;o__Campylobacterales;f__Campylobacteraceae;g__Campylobacter;s__	7.95551849145729	8.10390884219574	9.18511971932804	9.01894710481037	7.15170240668108	7.76920788385962	8.10067013601528	8.22844715656375	6.74927065855989	8.06978770466126	7.55162650753928	6.88337219598002	9.20552631854584	7.89567537628707	8.7465299146182	6.86150960177981	7.95084037505168	8.06255498222085	7.86900218889224	7.42605837868907	6.64425826349159	8.24416246131047	7.88644555677633	8.36607132353976	7.2631145136566	8.53433769773181	6.28516537803671	7.70218692732298	6.923117785868	7.54681691862856	8.40329937953696	7.76547071411724	7.75786233748538	7.02897015162236	7.60600258795783	7.00638916886621	7.3916065630904	6.04881600247073	7.50191909398119	7.73156453036958	7.28501866514249	8.3694161553342	8.20624903690177	9.09355352902409	9.06625690375588	8.02835151166017	7.55051573466013	6.66673819301483	6.195647875832
k__Bacteria;p__Proteobacteria;c__Epsilonproteobacteria;o__Campylobacterales;f__Campylobacteraceae;g__Campylobacter;s__rectus	-0.768238660580804	5.94951736485366	-0.735697230355433	-0.830289041110118	-0.287924275620648	-1.20111231909718	-0.728844824241644	2.56896494080413	2.21667116540663	-1.19054253362402	-0.925622701188393	-0.333413019392026	-0.842964612629067	-0.871405167111608	-1.0975186770291	-0.590443237539074	-1.15573751736489	-0.788808804730903	-0.518033815509034	-0.376265612430301	-0.643840310428553	-0.682030134880502	-0.968097883092804	-0.70323517407958	-0.947574814785768	-0.966610756287162	-0.122654088476639	-0.56034181944641	-0.509951363374387	-0.603029272355348	-0.855650407092094	-0.77276825685259	-0.87998520355935	3.29130053333899	-0.887540750421151	-0.831227809200909	-0.499934743465477	-0.3809247728478	2.77011625705974	-0.574697347072436	-0.66168524776335	-0.343042249501708	-0.747264047738644	-0.568266643459623	4.73552356346955	-0.579373688103029	-0.801245817844895	-0.073259802216127	-0.8182187549231
k__Bacteria;p__Proteobacteria;c__Epsilonproteobacteria;o__Campylobacterales;f__Helicobacteraceae;g__Wolinella;s__succinogenes	-5.2492920448854	-5.99150921261787	-5.21675061466003	-5.31134242541472	-4.76897765992525	-5.68216570340178	-5.20989820854624	3.26211212136408	-5.8383884094969	-5.67159591792861	-5.40667608549299	-4.81446640369662	-5.32401799693367	-5.35245855141621	-5.57857206133369	-5.07149662184367	-5.63679090166949	-5.2698621890355	-4.99908719981363	-4.8573189967349	-5.12489369473315	-5.1630835191851	-5.4491512673974	-5.18428855838418	-5.42862819909037	-5.44766414059176	-4.60370747278124	-5.04139520375101	-4.99100474767899	-5.08408265665995	-5.33670379139669	-5.25382164115719	-5.36103858786395	-5.74517232974177	-5.36859413472575	-5.31228119350551	-4.98098812777008	-4.8619781571524	-5.50605510884831	-5.05575073137703	-5.14273863206795	-4.82409563380631	-5.22831743204324	-5.04932002776422	-5.31465264212969	-5.06042707240763	-5.28229920214949	-4.55431318652073	-5.2992721392277
k__Bacteria;p__Proteobacteria;c__Gammaproteobacteria;__;__;__;__	-3.74684301844259	-4.48906018617506	-3.71430158821722	-3.8088933989719	-3.26652863348243	-4.17971667695896	-3.70744918210343	-4.1170100704213	-4.33593938305408	-4.1691468914858	-3.90422705905018	-3.31201737725381	4.70571664821558	-3.85000952497339	-4.07612303489088	-3.56904759540086	-4.13434187522668	-3.76741316259269	-3.49663817337082	-3.35486997029209	-3.62244466829034	-3.66063449274229	-3.94670224095459	-3.68183953194137	-3.92617917264755	-3.94521511414895	-3.10125844633842	-3.5389461773082	2.11093343049559	-3.58163363021713	-3.83425476495388	-3.75137261471438	-3.85858956142114	-4.24272330329896	-3.86614510828294	-3.80983216706269	-3.47853910132726	-3.35952913070959	-4.0036060824055	-3.55330170493422	-3.64028960562514	-3.32164660736349	-3.72586840560043	-3.54687100132141	-3.81220361568688	-3.55797804596481	-3.77985017570668	2.07161834288024	-3.79682311278489
k__Bacteria;p__Proteobacteria;c__Gammaproteobacteria;o__Cardiobacteriales;f__Cardiobacteriaceae;g__Cardiobacterium;s__	4.59862136869171	2.67237263186148	5.07752993035591	4.47211249583524	4.28950152575161	6.9520080546297	4.89908580825714	3.66757722947224	3.22827207708511	3.20997530029958	0.459567080933435	3.572829182586	7.47830537045536	5.31545854669475	5.43436615532644	3.5749751284378	2.85097394722748	3.69945635743249	4.08027739980859	1.00892416969153	5.63661775302921	0.703159647241326	4.53176819074907	3.99662347107274	0.43761496733606	5.29565924556743	3.80025872824871	5.35361672108711	3.2095457191637	4.50229448090514	4.03807986317947	3.11151036395972	4.41147319231822	3.98444771389894	5.00526412264471	5.49226143623644	6.14639080023041	1.00426500927403	4.71602640611505	5.10599055109161	3.4242889541019	3.33897823394176	5.38147456149142	5.77031768883165	0.551590524296734	5.137979753764	4.51556274795286	4.9619901007764	0.566971027198728
k__Bacteria;p__Proteobacteria;c__Gammaproteobacteria;o__Cardiobacteriales;f__Cardiobacteriaceae;g__Cardiobacterium;s__valvarum	2.98918345625761	3.58866336373563	-0.384300402144377	-0.478892212899062	0.0634725525904078	4.08032842974568	4.33947002032172	-0.787008884348465	2.43981471672084	-0.83914570541296	-0.574225872977338	1.9633912701519	-0.491567784418011	-0.520008338900553	2.54399439743027	-0.239046409328018	-0.80434068915384	4.25907214536791	2.47083948737449	-0.0248687842192452	-0.292443482217497	-0.330633306669447	4.84192311905291	3.3034762905128	-0.596177986574713	3.90936488444754	0.228742739734417	-0.208944991235355	2.11093343049559	4.09682937279698	3.34493268261952	-0.421371428641535	-0.528588375348295	2.19268824467088	5.27970096834647	6.59087372490455	4.81138973349807	-0.0295279446367447	4.56187572628779	-0.22330051886138	-0.310288419552295	0.00835457870934775	-0.395867219527588	5.99346124014586	-0.482202429614038	6.69612437181055	-0.449848989633839	0.278137025994929	-0.466821926712044
k__Bacteria;p__Proteobacteria;c__Gammaproteobacteria;o__Enterobacteriales;f__Enterobacteriaceae;__;__	-0.389781164791151	-1.13199833252362	-0.357239734565781	8.87883174309949	0.0905332201690048	-0.822654823307524	-0.350387328451992	-0.759948216769868	-0.978877529402647	-0.812085037834363	-0.547165205398741	0.045044476397627	-0.464507116839414	-0.492947671321956	-0.719061181239443	-0.211985741749421	5.0481985245637	-0.410351308941251	-0.139576319719382	0.00219188335935172	-0.2653828146389	-0.30357263909085	-0.589640387303151	-0.324777678289928	-0.569117318996116	-0.588153260497509	0.255803407313014	-0.181884323656758	-0.131493867584735	-0.224571776565695	-0.477192911302441	-0.394310761062938	-0.501527707769698	2.19268824467088	-0.509083254631499	-0.452770313411257	-0.121477247675824	-0.0024672770581482	-0.646544228754061	-0.196239851282783	-0.283227751973698	0.0354152462879447	-0.368806551948991	-0.189809147669971	-0.455141762035441	-0.200916192313376	-0.422788322055242	0.305197693573526	-0.439761259133448
k__Bacteria;p__Proteobacteria;c__Gammaproteobacteria;o__Enterobacteriales;f__Enterobacteriaceae;g__Kluyvera;__	0.135257380069371	-0.606959787663099	0.167798810294741	9.45114245051616	0.615571765029527	-0.297616278447002	0.174651216408531	-0.234909671909346	-0.453838984542125	-0.287046492973841	-0.0221266605382189	0.570083021258149	0.0605314280211076	0.0320908735385665	-0.194022636378921	0.313052803111101	-0.25224147671472	0.114687235919271	0.385462225141141	0.527230428219874	0.259655730221622	0.221465905769672	-0.0646018424426296	0.200260866570594	-0.0440787741355937	-0.0631147156369871	0.780841952173536	0.343154221203764	0.393544677275788	0.300466768294827	0.0478456335580808	0.130727783797584	0.0235108370908246	-0.360622904786997	0.0159552902290234	0.0722682314492653	0.403561297184698	0.522571267802374	-0.121505683893539	0.328798693577739	0.241810792886824	0.560453791148467	0.156231992911531	0.335229397190552	0.0698967828250807	0.324122352547146	0.10225022280528	0.830236238434047	0.0852772857270745
k__Bacteria;p__Proteobacteria;c__Gammaproteobacteria;o__Enterobacteriales;f__Enterobacteriaceae;g__Kluyvera;s__cryocrescens	0.173507262203371	-0.5687099055291	0.206048692428741	9.48939233265016	0.653821647163527	-0.259366396313003	0.21290109854253	-0.196659789775347	-0.415589102408126	-0.248796610839842	0.0161232215957807	0.608332903392149	0.0987813101551072	0.0703407556725661	-0.155772754244922	0.3513026852451	-0.213991594580721	0.152937118053271	0.42371210727514	0.565480310353873	0.297905612355621	0.259715787903672	-0.02635196030863	0.238510748704594	-0.00582889200159409	-0.0248648335029875	0.819091834307536	0.381404103337764	0.431794559409787	0.338716650428826	0.0860955156920804	0.168977665931584	0.0617607192248242	-0.322373022652997	0.054205172363023	0.110518113583265	0.441811179318698	0.560821149936374	-0.0832558017595391	0.367048575711738	0.280060675020824	0.598703673282467	0.19448187504553	0.373479279324551	0.10814666495908	0.362372234681145	0.140500104939279	0.868486120568047	0.123527167861074
k__Bacteria;p__Proteobacteria;c__Gammaproteobacteria;o__Pasteurellales;f__Pasteurellaceae;g__Aggregatibacter;__	-3.37845050564014	3.92513560035685	-3.34590907541476	-3.44050088616945	-2.89813612067998	3.67486332163752	-3.33905666930098	-3.74861755761885	1.52352398484669	-3.80075437868335	-3.53583454624773	-2.94362486445136	-3.4531764576884	-3.48161701217094	-3.70773052208843	-3.20065508259841	-3.76594936242423	-3.39902064979024	-3.12824566056837	-2.98647745748963	-3.25405215548788	-3.29224197993983	-3.57830972815214	-3.31344701913891	-3.5577866598451	-3.57682260134649	-2.73286593353597	-3.17055366450574	-3.12016320843372	3.40368219223703	-3.46586225215143	-3.38298010191192	-3.49019704861868	-3.8743307904965	-3.49775259548048	-3.44143965426024	-3.11014658852481	-2.99113661790713	-3.63521356960304	-3.18490919213177	-3.27189709282268	-2.95325409456104	-3.35747589279798	-3.17847848851896	-3.44381110288443	-3.18958553316236	-3.41145766290423	-2.68347164727546	-3.42843059998243
k__Bacteria;p__Proteobacteria;c__Gammaproteobacteria;o__Pasteurellales;f__Pasteurellaceae;g__Aggregatibacter;s__	-1.35387549440248	4.28181054429558	-1.32133406417711	-1.4159258749318	-0.873561109442328	3.67486332163752	2.95317565920183	3.95525930192402	1.52352398484669	-1.7761793674457	5.39522392472331	-0.919049853213705	-1.42860144645075	-1.45704200093329	-1.68315551085078	-1.17608007136075	-1.74137435118657	3.00630917687255	-1.10367064933071	-0.961902446251981	-1.22947714425023	-1.26766696870218	2.1338729179507	-1.28887200790126	-1.53321164860745	3.21621770388759	-0.708290922298318	2.52040337703089	2.11093343049559	2.71053501167708	-1.44128724091377	-1.35840509067427	-1.46562203738103	-1.84975577925885	-1.47317758424283	-1.41686464302259	-1.08557157728716	-0.96656160666948	2.07696907649979	-1.16033418089412	-1.24732208158503	-0.928679083323388	-1.33290088156032	-1.1539034772813	-1.41923609164677	-1.16501052192471	-1.38688265166657	2.76476552344018	-1.40385558874478
k__Bacteria;p__Proteobacteria;c__Gammaproteobacteria;o__Pasteurellales;f__Pasteurellaceae;g__Aggregatibacter;s__segnis	4.78094292548566	-2.05739519446645	-1.28263659650861	4.47211249583524	-0.83486364177382	2.98171614107757	4.33947002032172	2.56896494080413	3.13296189728079	3.20997530029958	-1.47256206734157	3.46746866692817	-1.38990397878224	4.11148574236881	2.54399439743027	-1.13738260369225	-1.70267688351807	2.3131619963126	4.26259895660255	-0.923204978583473	-1.19077967658172	-1.22896950103367	3.23248520661881	-1.25017454023275	-1.49451418093894	4.82565561632169	-0.669593454629811	-1.10728118559958	-1.05689072952756	3.80914730034519	2.24632039395141	-1.31970762300576	-1.42692456971252	-1.81105831159034	2.06082514347827	3.09436616343807	-1.04687410961865	-0.927864139000973	2.07696907649979	3.43201411751994	-1.20862461391652	-0.88998161565488	4.12871159299605	5.07717050827171	-1.38053862397827	3.75168539264411	-1.34818518399807	-0.620199168369299	-1.36515812107627
k__Bacteria;p__Proteobacteria;c__Gammaproteobacteria;o__Pasteurellales;f__Pasteurellaceae;g__Haemophilus;s__	-4.33328429505163	-5.0755014627841	-4.30074286482626	-4.39533467558094	-3.85296991009147	-4.766157953568	-4.29389045871247	-4.70345134703035	-4.92238065966313	-4.75558816809484	-4.49066833565922	-3.89845865386285	-4.40801024709989	-4.43645080158243	-4.66256431149992	-4.1554888720099	-4.72078315183572	-4.35385443920173	-4.08307944997986	-3.94131124690113	-4.20888594489938	-4.24707576935133	-4.53314351756363	-4.26828080855041	3.83993822527567	-4.53165639075799	-3.68769972294747	-4.12538745391724	-4.07499699784521	-4.16807490682617	-4.42069604156292	-4.33781389132342	-4.44503083803018	-4.829164579908	-4.45258638489198	-4.39627344367174	-4.0649803779363	-3.94597040731863	-4.59004735901454	-4.13974298154326	-4.22673088223418	-3.90808788397253	-4.31230968220947	-4.13331227793045	-4.39864489229592	-4.14441932257385	-4.36629145231572	-3.63830543668695	-4.38326438939393
k__Bacteria;p__Proteobacteria;c__Gammaproteobacteria;o__Pasteurellales;f__Pasteurellaceae;g__Haemophilus;s__parainfluenzae	3.39464856436577	2.67237263186148	-0.720494327102688	-0.815086137857373	1.98691643275756	-1.18590941584443	5.89761463836827	-1.12320280930678	2.21667116540663	3.61544040840775	-0.910419797935648	2.87968200202605	4.70571664821558	4.39916781482059	3.64260668609838	2.88182794787785	-1.14053461411215	-0.773605901478158	-0.502830912256289	-0.361062709177555	-0.628637407175807	-0.666827231627757	-0.952894979840059	-0.688032270826835	3.43447311716751	3.21621770388759	-0.107451185223893	-0.545138916193666	-0.494748460121642	-0.587826369102602	-0.840447503839348	5.30873494129594	-0.864782300306605	-1.24891604218443	3.44711950459816	-0.816024905948164	3.89509900162392	5.50520055588175	-1.00979882129097	4.12516129807989	3.4242889541019	5.13073770316982	3.43556441243611	-0.553063740206878	-0.818396354572348	-0.564170784850284	2.90612483551876	2.07161834288024	-0.803015851670355
k__Bacteria;p__Proteobacteria;c__Gammaproteobacteria;o__Pseudomonadales;__;__;__	-5.24949406491103	-5.9917112326435	-5.21695263468566	-5.31154444544034	-4.76917967995087	-5.6823677234274	-5.21010022857187	-5.61966111688975	-5.83859042952252	-5.67179793795424	-5.40687810551862	-4.81466842372225	-5.32422001695929	-5.35266057144183	-5.57877408135932	-5.0716986418693	2.85097394722748	-5.27006420906113	-4.99928921983926	-4.85752101676053	-5.12509571475878	-5.16328553921073	-5.44935328742303	-5.1844905784098	-5.42883021911599	-5.44786616061739	-4.60390949280686	-5.04159722377664	-4.99120676770461	-5.08428467668557	-5.33690581142232	-5.25402366118281	-5.36124060788958	-5.7453743497674	-5.36879615475138	-5.31248321353113	-4.9811901477957	-4.86218017717802	-5.50625712887394	-5.05595275140266	-5.14294065209357	-4.82429765383193	-5.22851945206887	-5.04952204778985	-5.31485466215532	-5.06062909243325	-5.28250122217512	-4.55451520654635	-5.29947415925332
k__Bacteria;p__Proteobacteria;c__Gammaproteobacteria;o__Pseudomonadales;f__Pseudomonadaceae;__;__	-4.55638582211291	-5.29860298984538	-4.52384439188754	-4.61843620264222	-4.07607143715275	-4.98925948062928	-4.51699198577375	-4.92655287409163	-5.14548218672441	-4.97868969515612	-4.7137698627205	-4.12156018092413	-4.63111177416117	-4.65955232864371	-4.8856658385612	-4.37859039907118	3.54412112778743	-4.57695596626301	-4.30618097704114	-4.16441277396241	-4.43198747196066	-4.47017729641261	-4.75624504462491	-4.49138233561169	-4.73572197631787	-4.75475791781927	-3.91080125000875	-4.34848898097852	-4.29809852490649	-4.39117643388745	-4.6437975686242	-4.5609154183847	-4.66813236509146	-5.05226610696928	-4.67568791195326	-4.61937497073302	-4.28808190499758	-4.16907193437991	-4.81314888607582	-4.36284450860454	-4.44983240929546	-4.13118941103381	-4.53541120927075	-4.35641380499173	-4.6217464193572	-4.36752084963513	-4.589392979377	-3.86140696374823	-4.60636591645521
k__Bacteria;p__Proteobacteria;c__Gammaproteobacteria;o__Pseudomonadales;f__Pseudomonadaceae;g__Pseudomonas;__	-0.270140340510517	-1.01235750824299	-0.237598910285147	-0.332190721039832	0.210174044449638	-0.70301399902689	-0.230746504171358	-0.640307392489234	-0.859236705122013	-0.692444213553729	-0.427524381118107	0.164685300678261	-0.34486629255878	-0.373306847041321	-0.59942035695881	-0.0923449174687874	7.02536121712312	-0.290710484660617	-0.0199354954387476	0.121832707639986	-0.145741990358266	-0.183931814810216	-0.469999563022518	-0.205136854009294	-0.449476494715482	-0.468512436216875	6.54569646142254	-0.0622434993761245	-0.0118530433041006	-0.104930952285061	-0.357552087021807	-0.274669936782304	-0.381886883489064	-0.766020625366885	-0.389442430350865	-0.333129489130623	-0.00183642339519041	0.117173547222486	-0.526903404473427	-0.0765990270021493	-0.163586927693064	0.155056070568579	-0.249165727668357	-0.0701683233893364	-0.335500937754807	-0.0812753680327427	-0.303147497774608	0.424838517854159	-0.320120434852813
k__Bacteria;p__Proteobacteria;c__Gammaproteobacteria;o__Pseudomonadales;f__Pseudomonadaceae;g__Pseudomonas;s__fragi	1.90382518590182	1.16160801816935	1.93636661612719	1.84177480537251	2.31258561630377	1.47095152738545	1.94321902224098	1.5336581339231	1.41636930109217	1.48152131285861	1.74644114529423	1.56683620205022	1.82909923385356	1.80065867937102	1.57454516945353	1.99164921088847	9.80083040222826	1.88325504175172	2.26991858409377	2.41807638346825	2.02822353605407	3.50796401291598	2.1338729179507	1.96882867240304	1.72448903169686	1.70545309019546	1.87508678217438	2.45010265616723	1.76002246556404	2.06903457412728	1.81641343939053	1.89929558963003	1.79207864292327	1.40794490104545	2.14940740643655	1.84083603728171	2.17212910301715	2.67525631678242	1.64706212193891	2.48701656208097	2.01037859871927	2.32902159698092	1.92479979874398	2.103797203023	1.83846458865753	2.09269015837959	1.87081802863773	1.88616488030734	1.85384509155952
k__Bacteria;p__Proteobacteria;c__Gammaproteobacteria;o__Pseudomonadales;f__Pseudomonadaceae;g__Pseudomonas;s__veronii	-1.72293452750393	-2.4651516952364	-1.69039309727856	-1.78498490803325	-1.24262014254378	-2.15580818602031	-1.68354069116477	-2.09310157948265	-2.31203089211543	-2.14523840054715	-1.88031856811152	-1.28810888631516	-1.7976604795522	-1.82610103403474	-2.05221454395223	-1.5451391044622	5.49003127684274	-1.74350467165403	-1.47272968243216	-1.33096147935343	-1.59853617735168	-1.63672600180363	-1.92279375001593	-1.65793104100271	-1.9022706817089	-1.92130662321029	-1.07734995539977	-1.51503768636954	-1.46464723029752	-1.55772513927848	-1.81034627401522	-1.72746412377572	-1.83468107048248	-2.2188148123603	-1.84223661734428	-1.78592367612404	-1.45463061038861	-1.33562063977093	-1.97969759146684	-1.52939321399557	-1.61638111468648	-1.29773811642484	-1.70195991466177	-1.52296251038275	-1.78829512474822	-1.53406955502616	-1.75594168476803	-1.02795566913926	-1.77291462184623
k__Bacteria;p__Proteobacteria;c__Gammaproteobacteria;o__Xanthomonadales;f__Xanthomonadaceae;g__Stenotrophomonas;s__	-5.9424201639501	-6.68463733168257	-5.90987873372473	-6.00447054447942	-5.46210577898995	-6.37529382246648	-5.90302632761094	-6.31258721592882	-6.5315165285616	-6.36472403699331	-6.09980420455769	-5.50759452276132	-6.01714611599837	-6.04558667048091	-6.27170018039839	-5.76462474090837	-6.3299190207342	-5.9629903081002	-5.69221531887833	-5.5504471157996	-5.81802181379785	-5.8562116382498	-6.1422793864621	-5.87741667744888	-6.12175631815507	-6.14079225965646	-5.29683559184594	-5.73452332281571	-5.68413286674369	-5.77721077572465	-6.02983191046139	-5.94694976022189	-6.05416670692865	-6.43830044880647	-6.06172225379045	-6.00540931257021	-5.67411624683478	-5.5551062762171	-6.19918322791301	-5.74887885044173	-5.83586675113265	-5.51722375287101	-5.92144555110794	-5.74244814682892	-6.00778076119439	-5.75355519147233	-5.97542732121419	-5.24744130558543	-5.9924002582924
k__Bacteria;p__Proteobacteria;c__Gammaproteobacteria;o__Xanthomonadales;f__Xanthomonadaceae;g__Xanthomonas;__	-4.84397805359175	-5.58619522132422	-4.81143662336638	-4.90602843412107	-4.3636636686316	-5.27685171210813	-4.80458421725259	-5.21414510557047	-5.43307441820325	-5.26628192663497	-5.00136209419934	-4.40915241240298	-4.91870400564002	-4.94714456012256	-5.17325807004005	-4.66618263055002	-5.23147691037584	-4.86454819774185	-4.59377320851998	-4.45200500544125	-4.7195797034395	-4.75776952789145	-5.04383727610375	-4.77897456709053	-5.02331420779672	-5.04235014929811	-4.19839348148759	-4.63608121245736	-4.58569075638534	-4.6787686653663	-4.93138980010304	-4.84850764986354	-4.9557245965703	-5.33985833844812	-4.9632801434321	-4.90696720221186	-4.57567413647643	-4.45666416585875	-5.10074111755466	-4.65043674008339	-4.7374246407743	-4.41878164251266	-4.82300344074959	-4.64400603647057	-4.90933865083604	-4.65511308111398	-4.87698521085585	-4.14899919522708	-4.89395814793405
k__Bacteria;p__SR1;c__;o__;f__;g__;s__	4.24194642475298	6.09009931547484	0.142121398286683	0.0475295875319977	0.589894353021468	6.83186374278763	0.148973804400471	-0.260587083917405	1.52352398484669	2.51682811973964	-0.0478040725462776	3.21615423864727	0.0348540160130488	4.39916781482059	-0.21970004838698	2.18868076731791	-0.277918888722779	2.3131619963126	4.4167496364298	0.501553016211815	0.233978318213563	0.195788493761613	2.1338729179507	0.174583454562535	-0.0697561861436524	4.60251206500748	2.9529608678615	2.52040337703089	0.367867265267729	5.5437483557333	5.33736284730973	0.105050371789525	-0.0021665749172346	-0.386300316795055	6.06815832871074	4.01065689531222	4.58824618218386	0.496893855794315	5.44426490648626	0.30312128156968	4.34057968597605	0.534776379140408	0.130554580903472	0.309551985182492	0.044219370817022	3.75168539264411	2.90612483551876	0.804558826425989	0.0595998737190158
k__Bacteria;p__Spirochaetes;c__Spirochaetes;o__Spirochaetales;f__Spirochaetaceae;g__Treponema;__	-4.55698651220862	-5.29920367994109	-4.52444508198325	3.37350020716713	-4.07667212724846	-4.98986017072499	-4.51759267586946	-4.92715356418733	0.83037680428674	-4.97929038525183	-4.71437055281621	-4.12216087101984	-4.63171246425688	-4.66015301873942	-4.88626652865691	-4.37919108916689	-4.94448536899271	-4.57755665635872	-4.30678166713685	-4.16501346405811	-4.43258816205637	-4.47077798650832	-4.75684573472062	-4.49198302570739	2.74132593660756	-4.75535860791497	-3.91140194010445	-4.34908967107422	-4.2986992150022	-4.39177712398316	-4.64439825871991	-4.5615161084804	-4.66873305518716	-5.05286679706498	-4.67628860204896	-4.61997566082872	-4.28868259509329	-4.16967262447561	-4.81374957617153	-4.36344519870025	-4.45043309939116	-4.13179010112952	-4.53601189936646	-4.35701449508744	-4.62234710945291	-4.36812153973084	-4.58999366947271	-3.86200765384394	-4.60696660655091
k__Bacteria;p__Spirochaetes;c__Spirochaetes;o__Spirochaetales;f__Spirochaetaceae;g__Treponema;s__	5.66333210568414	8.82510532656558	2.71955099199267	6.08155040826934	3.59635434519166	3.67486332163752	3.64632283976177	6.25784439491807	5.82758907805086	6.34546951622873	8.30757458933825	5.34778153349767	2.61228360971904	3.0128734537007	7.69728599192805	7.00086512269032	5.9420164005858	6.35621326414715	4.95574613716249	5.98957427304533	2.91233315796585	6.64345822884513	6.61120973242891	7.32882798124795	6.94601855599853	5.78116706134913	5.25554596085555	2.45775579933495	4.9441467745518	6.56068261338714	4.03807986317947	3.11151036395972	7.56420921468188	3.57898260579077	4.76887534458048	4.79911425567649	3.28892177374418	2.68290945995014	6.5077858753431	4.89835118631337	6.1651289780271	3.33054301750387	5.92047106222411	4.38402332771176	7.2612522077778	6.14958066544248	7.53109764880303	1.89381802347506	2.63702946742501
k__Bacteria;p__Spirochaetes;c__Spirochaetes;o__Spirochaetales;f__Spirochaetaceae;g__Treponema;s__amylovorum	-0.930388087429904	6.02227671913608	-0.897846657204533	-0.992438467959218	-0.450073702469748	-1.36326174594628	-0.890994251090745	2.56896494080413	3.13296189728079	-1.35269196047312	-1.08777212803749	2.36885637826006	-1.00511403947817	-1.03355459396071	-1.2596681038782	-0.752592664388174	-1.317886944214	2.3131619963126	-0.680183242358134	3.56182603709728	-0.805989737277653	-0.844179561729603	3.52016727907059	-0.865384600928682	-1.10972424163487	-1.12876018313626	2.9529608678615	-0.722491246295511	-0.672100790223488	-0.765178699204449	-1.01779983394119	-0.934917683701691	-1.04213463040845	-1.42626837228627	2.06082514347827	-0.99337723605001	-0.662084170314577	-0.543074199696901	-1.18715115139281	-0.736846773921537	-0.823834674612451	-0.505191676350808	-0.909413474587744	-0.730416070308724	5.91417855981119	-0.74152311495213	4.00473712418687	-0.235409229065228	-0.980368181772201
k__Bacteria;p__Spirochaetes;c__Spirochaetes;o__Spirochaetales;f__Spirochaetaceae;g__Treponema;s__socranskii	6.10269876546798	7.54374585862423	7.07900993056604	7.69098832070344	5.03143887048099	5.54666549853911	5.66122586030404	6.98780554860073	5.45534961757101	7.57307392508795	7.89665987646252	5.36458865181405	2.18888454391524	3.70602063426065	6.65486826160358	5.92635038560127	7.26981455502408	5.86851005780201	5.41527846654093	6.1520932025431	4.69834811443628	6.76606055093746	6.56468971679401	7.91859680735406	7.17214273545088	4.3148299925557	5.63853821311165	4.12984128946499	5.89512306441385	6.14452221616223	6.00752050964497	5.67645972142126	7.29067164961626	6.38234298669731	6.29493164807553	5.39695125643211	3.89509900162392	2.67277694055094	6.64131726796763	5.16661517290805	6.22764933500843	2.6888069070426	6.32593617033227	2.46358251308468	6.84573676381614	6.23659204243211	6.40263239698524	6.77209870867265	2.21363040162121
k__Bacteria;p__Synergistetes;c__Synergistia;o__Synergistales;f__Dethiosulfovibrionaceae;g__TG5;s__	2.52784114025415	6.93505250890279	2.51843053559925	4.06664738772707	2.31767609419152	2.98171614107757	2.95317565920183	6.67983880497744	6.38720486598628	5.1558854493549	7.99047863168018	3.572829182586	2.41116315332562	3.0128734537007	8.72401105108285	7.48699813386594	7.23300058190136	5.14637534036882	3.16398666793444	8.33533153790458	4.29288300632811	6.9736999157157	7.20277712017093	5.94253362012805	8.20515774163317	5.78116706134913	5.07322440406159	3.21355055759084	6.87310736529334	2.79598658644616	4.44354497128763	2.48135950910209	2.80203527988412	5.97687787858914	5.27970096834647	3.78751334399801	2.75419302248921	2.68034679467017	6.04726099005191	2.49210703996871	2.61837612500387	3.33897823394176	4.12871159299605	2.68586112249506	7.56873690752577	2.67475407785165	2.90612483551876	1.89125535819508	4.32384569893041
k__Bacteria;p__TM7;__;__;__;__;__	-4.8442032828335	-5.58642045056597	-4.81166185260813	-4.90625366336281	-4.36388889787334	-5.27707694134987	-4.80480944649434	-5.21437033481222	-5.433299647445	-5.26650715587671	-5.00158732344109	-4.40937764164472	-4.91892923488176	-4.9473697893643	-5.17348329928179	-4.66640785979177	-5.23170213961759	-4.8647734269836	-4.59399843776173	-4.452230234683	-4.71980493268125	-4.7579947571332	-5.0440625053455	-4.77919979633228	-5.02353943703846	-5.04257537853986	-4.19861871072933	-4.63630644169911	-4.58591598562708	-4.67899389460804	-4.93161502934479	-4.84873287910529	-4.95594982581205	-5.34008356768987	-4.96350537267385	-4.90719243145361	-4.57589936571817	-4.4568893951005	2.07696907649979	-4.65066196932513	-4.73764987001605	-4.4190068717544	-4.82322866999134	-4.64423126571232	-4.90956388007779	-4.65533831035573	-4.87721044009759	-4.14922442446882	-4.8941833771758
k__Bacteria;p__TM7;c__TM7-3;__;__;__;__	2.98918345625761	-3.42996203420171	-2.65520343624387	-2.74979524699855	-2.20743048150908	2.98171614107757	2.95317565920183	-3.05791191844796	1.52352398484669	-3.11004873951245	-2.84512890707683	-2.25291922528046	-2.7624708185175	-2.79091137300004	-3.01702488291753	-2.50994944342751	-3.07524372325333	-2.70831501061934	-2.43754002139747	-2.29577181831874	3.59973582576817	-2.60153634076894	-2.88760408898124	3.3034762905128	-2.86708102067421	-2.8861169621756	1.85434857919339	-2.47984802533485	-2.42945756926282	2.71053501167708	2.24632039395141	-2.69227446274103	-2.79949140944779	-3.18362515132561	-2.80704695630959	-2.75073401508935	-2.41944094935391	-2.30043097873624	3.46326343761968	-2.49420355296087	-2.58119145365179	-2.26254845539014	-2.66677025362708	-2.48777284934806	-2.75310546371353	-2.49887989399147	-2.72075202373333	-1.99276600810456	-2.73772496081154
k__Bacteria;p__TM7;c__TM7-3;o__;f__;g__;s__	8.71928323923118	8.80685468580439	9.08122012430988	8.51516376366979	7.75210753554241	9.59644174128134	7.88042934435903	7.4517668633905	7.08995826835166	8.96729854188381	8.77621859906795	7.06020426048921	7.19062329800358	7.52373296021755	9.69234014133034	7.40903659239623	7.19477936908117	8.09698717864234	7.57678496127507	7.50016635084279	10.8230315053305	11.0580993554044	6.47767833980438	8.56616647941768	8.4811188487868	6.90509715800153	8.27759554272691	6.92712262429514	7.96313591027006	9.24141263940297	7.6887381044732	8.39977739465426	7.66184768424579	8.31298566362183	7.9983613485607	7.5545105773759	9.55458121738354	5.25388612760084	8.09068423254259	6.90811280735521	8.55418766902497	7.27080386666609	9.18176760297626	9.96751963649346	8.3990852095992	8.36680590948537	7.27557268798578	8.30994296791975	7.09643442117019
k__Bacteria;p__TM7;c__TM7-3;o__CW040;f__;g__;s__	-0.891203026560736	4.17645002863775	3.46809201792181	-0.953253407090051	-0.410888641600581	5.68976634217979	-0.851809190221577	-1.26137007853945	0.83037680428674	-1.31350689960395	-1.04858706716833	2.36885637826006	-0.965928978609	4.11148574236881	-1.22048304300903	-0.713407603519006	-1.27870188334483	-0.911773170710836	-0.640998181488967	-0.499229978410233	-0.766804676408485	-0.804994500860436	-1.09106224907274	-0.826199540059513	-1.0705391807657	-1.08957512226709	-0.245618454456571	3.619015665699	-0.63291572935432	-0.725993638335281	5.13669215184757	3.11151036395972	-1.00294956953928	-1.3870833114171	-1.01050511640108	-0.954192175180842	5.14786197011929	-0.503889138827733	-1.14796609052365	4.12516129807989	-0.784649613743283	-0.46600661548164	-0.870228413718576	-0.691231009439556	7.13341883626792	-0.702338054082962	-0.924210183824827	-0.19622416819606	-0.941183120903033
k__Bacteria;p__TM7;c__TM7-3;o__CW040;f__F16;g__;s__	2.98918345625761	5.61681161102792	5.77067711091586	5.45294174884696	3.08552872142567	5.06115768275741	0.867231402175866	0.457670513857989	4.32688436575322	6.18038976586928	3.562642460975	3.572829182586	0.753111613788443	5.31545854669475	3.23714157799022	3.98044023654596	5.79541292639392	5.35768443403602	5.60633370330364	4.40912389748448	2.50112353710006	0.914046091537007	5.17839535567412	0.892841052337929	0.648501411631742	0.629465470130348	1.80634045228615	5.92160075869305	5.60744099196207	0.993046954062162	5.01890911619119	6.05594934312616	6.02091110475232	2.19268824467088	5.9526454415889	4.70380407587217	6.03516516512019	1.21515145356971	5.16801152985811	4.41284337053167	6.49234188923551	6.38350067166519	5.22732388166416	1.02780958295789	6.2936681815161	3.75168539264411	4.98556637719859	5.06735061643423	0.77785747149441
k__Bacteria;p__TM7;c__TM7-3;o__I025;f__Rs-045;g__;s__	6.65274510238726	7.31676353100285	2.90130351272656	8.44867402240095	2.3266810487721	3.67486332163752	3.02449922822364	4.17840285323823	6.65637691166719	6.80728756088803	7.84277478796754	5.42912717295163	2.79403613045293	4.80463292292876	2.68162710789046	2.0057446433568	7.95084037505168	6.7320026041092	2.2840140165621	6.50626501626372	2.91877544726646	2.95497060820149	6.89604685274846	5.38291783219263	2.6797005807429	5.98880642612737	6.7521883791443	2.46419808863557	1.77411789803237	2.80499154102674	7.21613369352741	4.49780472507961	2.76689718989106	2.37501765791006	8.2199205319702	7.36406361313803	4.81138973349807	2.68935174925075	7.7188761474379	5.59149836687331	6.13233915520411	3.33698530680449	3.11065378247921	3.06873409962237	9.92986833963461	3.41530791231611	6.51704274816298	1.90026031277567	5.01699287949036
k__Bacteria;p__Tenericutes;c__Mollicutes;o__Mycoplasmatales;f__Mycoplasmataceae;g__Mycoplasma;s__	4.08779574492572	5.66810490541547	0.125260426445941	3.37350020716713	0.573033381180726	-0.340154662295803	0.132112832559729	-0.277448055758147	3.02760138162296	4.12626603217374	6.31948282624664	0.527544637409348	0.0179930441723068	-0.0104475103102346	-0.236561020227723	2.18868076731791	-0.294779860563521	3.00630917687255	3.16398666793444	3.56182603709728	0.217117346372821	0.178927521920871	-0.10714022629143	0.157722482721793	5.73705821016155	3.21621770388759	0.738303568324735	0.300615837354963	0.351006293426987	0.257928384446026	4.32576193563125	0.0881893999487833	-0.0190275467579766	-0.403161288635797	5.19631935940742	0.0297298476004642	0.361022913335897	0.480032883953573	5.47816645816195	4.41284337053167	0.199272409038023	0.517915407299666	0.11369360906273	0.29269101334175	0.02735839897628	0.281583968698345	0.059711838956479	5.56812590434672	0.0427389018782738
k__Bacteria;p__Tenericutes;c__Mollicutes;o__RF39;f__;g__;s__	3.39464856436577	-3.22316809110381	-2.44840949314597	-2.54300130390066	-2.00063653841119	-2.91382458188771	-2.44155708703218	-2.85111797535006	0.83037680428674	-2.90325479641455	2.17634809985511	1.9633912701519	-2.5556768754196	4.11148574236881	2.54399439743027	2.88182794787785	-2.86844978015543	-2.50152106752144	-2.23074607829957	-2.08897787522084	-2.35655257321909	-2.39474239767104	-2.68081014588334	-2.41594743687012	-2.66028707757631	-2.6793230190777	-1.83536635126718	-2.27305408223695	-2.22266362616492	-2.31574153514588	-2.56836266988263	-2.48548051964313	-2.59269746634989	2.88583542523083	3.85258461270633	-2.54394007199145	-2.21264700625601	-2.09363703563834	2.07696907649979	-2.28740960986297	-2.37439751055389	-2.05575451229224	-2.45997631052918	-2.28097890625016	-2.54631152061563	-2.29208595089357	-2.51395808063543	-1.78597206500666	-2.53093101771364
k__Bacteria;p__[Thermi];c__Deinococci;o__Thermales;f__Thermaceae;g__Meiothermus;s__	-4.33312288443103	-5.0753400521635	-4.30058145420566	-4.39517326496035	-3.85280849947088	-4.76599654294741	-4.29372904809187	-4.70328993640975	-4.92221924904253	-4.75542675747425	-4.49050692503862	-3.89829724324226	-4.4078488364793	-4.43628939096184	-4.66240290087933	-4.1553274613893	-4.72062174121512	-4.35369302858113	-4.08291803935926	-3.94114983628053	-4.20872453427878	-4.24691435873073	-4.53298210694303	-4.26811939792981	-4.512459038636	-4.53149498013739	-3.68753831232687	-4.12522604329664	-4.07483558722462	-4.16791349620558	-4.42053463094232	-4.33765248070282	-4.44486942740958	-4.8290031692874	-4.45242497427138	-4.39611203305114	-4.06481896731571	-3.94580899669803	-4.58988594839394	-4.13958157092267	-4.22656947161358	-3.90792647335194	-4.31214827158887	-4.13315086730985	-4.39848348167532	-4.14425791195326	-4.36613004169512	-3.63814402606636	4.32384569893041
[truncated: 27 more columns]
