# Supplementary material for: Compositional Data Analysis of Periodontal Disease Microbial Communities
Source: Front Microbiol. 2021 May 17;12:617949. doi: 10.3389/fmicb.2021.617949 (PMC8165185; doi:10.3389/fmicb.2021.617949)
Supplement: Supplementary file 3 [file Data_Sheet_3.ZIP › jupyternotebook_and_files/files/2020-09-18_PT_16S_OTU_genus_clr_Tabl_zcomp.csv]

	001A	001B	006A	006B	007A	007B	008A	008B	009A	009B	011A	012A	012B	013A	013B	015A	015B	016A	016B	019A	019B	020A	020B	022A	022B	023A	023B	024A	024B	025A	025B	029A	032A	032B	033A	033B	034A	035A	035B	038A	038B	039A	039B	040A	040B	043A	043B	045A	045B
[Prevotella]	-0.838386261475276	0.295670138637504	2.8410786446911	-0.435174082881594	-0.941616672055573	-0.363420865739487	3.49985835901676	5.94797173719879	4.46953835954051	3.1268440919016	4.56947490485502	1.23061639967211	3.24135707714657	2.09399815827002	-1.28343026898454	-0.17348290735171	1.74389085686766	3.78906752287558	-0.906821226768034	3.45938373579362	1.64917870176228	-0.367447787434482	-0.900369870824949	3.37781649111087	0.474664556900871	3.54565241089448	3.16211437976747	4.95074179831007	2.28424078087475	-1.28928070216828	-1.22671411869918	-1.14754159643565	2.92019365840401	3.6591689384672	1.82753369429398	3.39968720831133	0.091808348784792	4.24719759732524	3.14501489328167	2.60828299631824	-1.17688073448715	-0.865959367267299	-1.293796785029	-0.264303119449786	0.560954870044645	1.66515443755678	3.69555437449344	1.26821066718883	2.90358946644499
Abiotrophia	2.70935539430554	-4.42794588015849	-5.36136879063077	-3.68325309423284	-4.29619185586389	-5.08703688453549	-0.869589493450258	-6.10470998452305	-4.79283475600585	-1.69343747370344	-6.61957599164408	-3.17610284759214	-1.22455104150801	-1.37173774452971	-1.20326106381075	-5.32578991264593	-1.81145720462175	-5.38476549985487	-6.05912823206226	-1.60952046642661	-4.64214252411456	-5.51975479272871	-0.783518352226542	-5.79077432709871	0.985490180666861	-5.65841727395979	-5.2750863504633	-5.17573484543579	-5.07722668279473	-4.05254665694719	-5.07857819314939	1.60267323618299	-4.63728622904276	-4.88875009708341	-0.775155991150404	-4.69766510216919	-4.63180767001121	-4.68983434265759	-0.850123018856986	-5.22565924441034	-5.07853292288225	-4.70238171983685	-1.13703344387822	-5.41661012474401	-2.00399448741689	1.25968932944861	-5.38603932976974	-4.66741889899763	-5.14150492847067
Aggregatibacter	-3.67097006586737	-4.01293338085601	1.13633055245267	-3.26824059493035	-3.8811793565614	-4.672024385233	-1.96820178211837	-0.608096139355658	-4.37782225670336	-1.00029029314349	-6.20456349234159	-0.873517754598097	-1.22455104150801	-2.06488492508965	-3.73781001805219	-4.91077741334345	-3.65285897830324	0.344385029273688	1.1726203149118	-3.97100795212304	0.773709964408379	0.731164501233628	0.602776008893348	-5.37576182779622	-0.623947731767239	-5.2434047746573	0.454064178665259	-4.76072234613331	0.743795739927599	-3.63753415764471	-4.6635656938469	-3.13703690153403	-1.82473846995924	-1.00112054674197	-0.775155991150404	0.0517343411679887	-4.21679517070872	-4.27482184335511	-4.25774793115023	-1.66838312269782	-0.417399561843603	-4.28736922053437	-5.35255918503618	0.0233789530019946	-4.29678427553513	-4.72732712560295	-4.97102683046726	-4.25240639969514	-2.03805295616431
Blvii28	-2.21383251029444	-2.55579582528307	-3.48921873575535	-1.81110303935742	-2.42404180098846	-3.21488682966006	-2.79694381934817	-4.23255992964763	-1.28514844497746	-1.69343747370344	1.70410444916427	0.866948420242407	1.99432478336019	-3.6984298098577	-2.28067246247925	-3.45363985777051	-2.1957214227303	-3.51261544497945	-4.18697817718684	-2.5138703965501	-2.76999246923914	2.4051409348053	-3.54190653781157	-0.25666889093727	-3.38233591735226	0.397812359143032	-1.3376952905628	1.9303169121657	-3.20507662791931	-2.18039660207177	-3.20642813827397	-1.31812313950109	-2.76513617416734	-3.01660004220799	-0.36969088304224	-2.14549023616823	-2.75965761513579	-2.81768428778217	-1.9487353075251	-3.35350918953491	1.37435990738445	-2.83023166496143	0.80887670517709	-0.669768227557951	-2.48316943973193	-0.819752212231225	-1.22442655133469	-2.79526884412221	-2.03805295616431
Bulleidia	1.79306466243138	-1.3734526217266	1.64715617621866	-0.497223513253597	-1.00366610242758	0.19253995322863	1.81598785179989	2.66904859363652	1.46638686806449	2.06776264199013	1.24148092721616	1.04340485758396	-1.22455104150801	2.07824980130188	-1.34547969935654	2.82224936620228	2.05974380628614	2.42382657095352	3.48762792790441	2.32230516629771	-1.58764926568266	1.82977678990174	-0.0903711716665968	0.277413594992988	0.0691994487927065	-0.854950609352336	0.96488980243125	0.320878999731604	-0.354816548740511	2.34055021111558	-0.42268978276876	0.68638250430883	1.60924873452591	-1.40658565485013	2.75120453346576	1.51807140996142	-1.57731441157931	-0.109511229364352	-1.69768202346159	1.69891270728866	1.74208468750977	-0.292293789094974	0.472404468555877	-1.3629154081179	1.65956715871275	-0.12660503167128	2.58223593843563	1.54446404381698	-0.651758595044423
Campylobacter	-3.12216746277015	-3.46413077775878	-4.39755368823106	-2.71943799183313	-3.33237675346418	-4.12322178213578	-3.70527877182388	-5.14089488212334	-3.82901965360614	-5.38551078168436	2.8149868304242	-1.78980848647225	-1.22455104150801	-4.60676476233341	-3.18900741495496	-4.36197481024622	-3.10405637520602	-4.42095039745516	-5.09531312966255	-3.42220534902581	-3.67832742171485	-4.555939690329	-4.45024149028728	0.880409678558636	-4.29067086982798	-4.69460217156008	-4.31127124806359	-4.21191974303608	-4.11341158039502	-3.08873155454748	-4.11476309074968	-2.58823429843681	-3.67347112664305	-3.9249349946837	-4.01018300895411	-3.73384999976948	-3.6679925676115	-3.72601924025788	-3.708945328053	-4.26184414201063	-4.11471782048254	-3.73856661743714	-4.80375658193896	-0.264303119449786	-0.905382198748782	-4.17852452250573	-4.42222422737003	-3.70360379659792	-4.17768982607096
Capnocytophaga	2.19852977053955	9.23969997348013	4.43832128403138	2.33136562377904	5.89454495148216	6.29285890524869	2.98762527548289	2.48294631400266	2.04705606519775	4.12069305812163	3.60676461442577	2.24884716988926	4.81093039101675	3.73420772937087	3.82061945703552	5.69581400578206	4.39107831256617	3.72310955508378	4.20516656158851	3.66347909213713	5.07777505761255	6.04601116973287	5.21541820972014	2.63370286695889	4.77421496975051	2.76939032362403	3.28727752272147	5.44781474952402	5.35561046863436	4.01724035055885	4.03165751348475	-1.08481719922517	4.46125962454963	3.72626727197037	2.72135157031608	3.47491062954892	7.87397817785358	3.09931425965035	2.9857386256056	5.12396130477299	3.40396907531641	3.11995342875377	3.79744048925247	4.15453748834681	1.867206523491	2.27129024112709	2.80092513940046	3.48047312188959	3.97076022927828
Cardiobacterium	-2.77647032224949	-3.11843363723812	-0.655428916775385	-2.37374085131247	-2.98667961294352	-3.77752464161512	-3.35958163130322	-4.79519774160268	-3.48332251308548	-5.0398136411637	-1.59173241684006	-1.56666493515804	-4.57092720896827	-4.26106762181275	0.406176848623349	-4.01627766972556	-2.75835923468535	-4.0752532569345	-4.74961598914189	-3.07650820850515	-0.142580767465776	-4.21024254980833	0.602776008893348	-1.48044432255939	0.474664556900871	-4.34890503103942	-1.3376952905628	-3.86622260251542	-3.76771443987436	-2.74303441402682	-3.76906595022902	-2.24253715791614	0.121171679096075	0.608317365692131	-3.66448586843345	-1.45234305560829	-3.32229542709084	-3.38032209973722	-3.36324818753234	-0.569770834029706	-3.76902067996188	-3.39286947691648	-4.4580594414183	1.03497986468047	0.193230089919328	-0.819752212231225	-0.125814262666577	-3.35790665607726	-2.03805295616431
Catonella	-0.908683168805691	-1.50821676209629	2.23494284112078	4.47143178727531	-1.01191357938599	1.29115224189674	0.922169975777797	2.65000039866582	2.74613798127751	1.01461272739877	1.18085630539972	0.119734018412186	1.4834991595942	1.94244826014282	1.84126137391267	2.02374166998451	0.134452944433562	2.13614449850174	1.92639211728818	0.955428891034923	1.11018220102959	0.325699393125463	-0.783518352226542	1.26682659169611	2.37178454178675	-0.449485501244171	-0.239083001894687	1.01402618029155	-0.354816548740511	0.591350356306319	1.77453479456746	-1.21783850376606	-0.438444108839348	1.1583637026114	1.42206858618582	0.562559964933979	1.74638145642102	2.37539542042365	1.14230714583322	1.37613931502561	1.66204197983623	2.85758916428628	0.654726025349832	0.71652613356194	0.704055713685319	-0.12660503167128	1.26048009845331	-0.436537425049599	2.78222860944072
Corynebacterium	-0.883079493213129	4.28916860345358	0.597334051719983	2.73683073188721	1.91382541476778	4.48299939437702	-0.176442312890313	-3.01477240514489	-1.57983860741707	-1.00029029314349	-0.898585236280111	-1.56666493515804	-0.531403860948064	-2.06488492508965	0.183033297309139	-0.17348290735171	2.17752684194252	-0.754227259394422	2.18422122659028	-1.41312213118597	-1.55220494473639	1.24199012499962	1.61437692057183	-2.70083674772054	2.01510959784802	-2.56847969458162	0.271742621871304	-2.08579726605763	1.03147781237938	5.40556516922912	1.97520549002961	-1.1922348281735	-1.13159128939929	-1.42532334221119	-1.46830317171035	-1.04687794750012	4.53958946586354	-1.62168791529663	-1.68032582482744	-2.13572166503217	-1.98859534350409	0.218531834671017	0.249260917241667	3.74907238023865	1.08704796594142	-0.819752212231225	-2.29610175039158	-0.436537425049599	0.0413885855155223
Desulfobulbus	-2.2872026792885	-2.62916599427713	-3.56258890474941	-1.88447320835148	-2.49741196998252	-3.28825699865412	-2.87031398834222	-4.30593009864169	-2.99405487012449	-4.55054599820271	1.70410444916427	-3.48224610390601	-4.08165956600728	-3.77179997885176	-2.35404263147331	-3.52701002676457	-2.26909159172436	-3.58598561397351	-4.2603483461809	-2.58724056554416	-2.8433626382332	-3.72097490684734	-3.61527670680563	0.738759161495609	-3.45570608634632	3.23939395286976	-3.47630646458194	0.320878999731604	-3.27844679691337	-2.25376677106583	-3.27979830726803	-1.75326951495515	-2.8385063431614	-3.08997021120205	1.17075415790491	-2.89888521628782	-2.83302778412985	2.39601470762638	-1.25558812696515	-3.42687935852897	-3.27975303700089	-2.90360183395549	-3.96879179845731	-1.3629154081179	-0.617700126297001	-3.34355973902408	-3.58725944388838	-2.86863901311627	-3.34272504258931
Dialister	3.7389748114867	3.59602142289364	2.08541110714982	-0.436379327346666	-0.942821916520646	-0.468054408854056	2.59614640934947	4.22021759794664	3.19218836950075	2.99791040852571	3.35702747353811	-0.231663868425703	2.3589678969481	1.80631608581824	1.28164558597725	4.48047744280581	3.28229299618501	2.64697012226773	2.46047460321844	1.56853336392133	0.956031521202333	4.35994003127786	3.32735551194677	2.45919384990173	0.985490180666861	2.97369078713676	3.72489974246417	2.02562709197003	2.28424078087475	0.996815464414483	2.57304249078523	1.49731272052516	2.02540913175082	3.37673071652143	1.42206858618582	2.38710925698503	-0.0128251943297768	3.10936459550385	3.98880089755733	3.1438012326746	4.95787884584056	2.71996778641023	2.60063617440515	-1.64160604693552	1.52236603719927	2.43834432579026	3.75230719108589	2.57161736850295	-0.0921428071090002
Eikenella	4.53390468635658	5.30076951513206	2.52262491357256	3.02451280433899	2.48918955967134	4.84650030338615	0.111239759561468	1.53197002414061	-0.592001264417511	1.77229842909629	2.12183964986425	1.6196876980046	2.83589196903841	1.15399089977855	3.37144991469263	0.519664273208236	0.267984337058085	2.13614449850174	3.34167401528133	1.79167691523554	4.44747578071227	2.4051409348053	2.58377747775993	0.917450950238985	3.53493535159243	2.64155695211414	1.8811805343054	2.1926811766332	3.38285306954286	2.34055021111558	2.28536041833345	3.0612882588825	2.08728453546891	2.44356194685992	1.36491017234587	1.63869939775003	4.04896654941506	0.902089682314128	0.759314893577115	3.53011390856801	2.71809465408555	2.43773531872601	1.99846077205093	3.14794409839895	2.56035370405094	1.12615793682409	2.78290663389778	2.25470565773623	2.25240648498408
Filifactor	-1.63758406485458	-1.97954737984322	-2.9129702903155	-1.23485459391756	-1.84779335554861	-2.63863838422021	-2.22069537390831	-3.65631148420778	-2.34443625569057	-3.90092738376879	3.70658494970798	0.998284422303493	-1.22455104150801	2.3418343221746	1.62995228024546	-2.87739141233066	-1.57710019551134	-2.93636699953959	-3.61072973174698	-1.93762195111025	-2.19374402379928	-3.07135629241343	-2.96565809237171	0.168214303027996	-2.80608747191241	-3.21001877364451	-2.82668785014802	-2.72733634512052	-2.62882818247946	-1.38033285268868	-2.63017969283411	-1.23859374695604	0.254703071720598	1.45561522607933	0.323456297517706	-2.24926660185391	-2.18340916969593	-2.24143584234232	-2.22436193013743	-2.77726074409506	-2.63013442256697	-2.25398321952158	-3.31917318402339	0.582994740937417	0.298590605577155	0.97200725699683	2.33092151015473	-1.80287972449131	2.43928385831389
Fusobacterium	-0.567670897914035	2.90287424233369	5.21245456856124	6.89049187126573	4.17094813368506	5.23596507014788	4.73375858388417	6.25518464952465	5.48334476667117	4.97479077471397	5.7639086861342	3.22747135034267	5.67819169565058	5.1414923663826	5.50482302004232	6.56348405065015	4.9255097533801	5.5373418801639	5.92080800773482	5.47554382752593	6.82438637114821	5.90354064442382	5.61673909308228	4.42655106792215	6.05439438288709	4.99725187042214	4.9520202803462	6.01123845405566	6.24641356998837	4.49836081991092	6.00217924113663	4.55236157123557	4.95631915597694	5.58688849953454	4.56717826081441	4.89854266110645	6.37135426970529	5.00997846964399	4.66196073719266	5.52379893601543	6.10860713564769	6.16969508500547	5.41547444315637	5.03734203719092	5.05905367597128	4.58741955922889	5.42714532225504	4.87173027235161	5.51313391113184
Gemella	1.79306466243138	2.90287424233369	1.87029972753287	-0.492152798137312	3.01243770343589	0.885687133788575	0.922169975777797	2.63058231280872	0.181188623815971	1.9954419804105	-3.48533651059903	0.434815065052081	0.384886870926091	2.22557451605874	2.46030058231889	2.87103953037171	0.896592996480459	1.4429973179418	2.55891467603169	-1.42540761470383	1.24371359365411	0.325699393125463	1.70138829756146	0.623689831710822	1.77394754103113	-2.52417779291474	1.75334716279552	-2.04149536439074	2.78067766718864	3.62389660298303	1.18674812966534	-1.20452031169137	1.50746604021597	1.45561522607933	2.42351712640028	2.40838665543231	1.34091634831285	0.583635951195594	1.60661275396432	-0.0589452102637151	-1.51601185051171	0.806318499573136	0.249260917241667	1.77257880781125	-0.212235018188836	1.37747236510499	0.721483597720626	2.32030294022204	-0.428615043730213
Granulicatella	6.42292746100985	7.63907269072819	3.33355512978889	-0.42571611427238	4.71381311119567	4.53634537508231	1.74537028458594	-1.3012433199156	0.44945261041065	3.70923990816884	-0.493120128171946	1.58607108720561	0.567208427720046	3.01651943989481	1.88778138954756	3.4100360311044	2.60738340317485	2.7115086434053	4.09039104699608	1.91684005818955	2.25531450533259	1.57846236162083	2.35197586370261	0.880409678558636	3.11372188651613	-0.854950609352336	3.45809525503395	-0.372268180828342	3.77231783630458	4.39801284607664	2.71280443316039	4.88358445197064	1.26630398339908	1.33425436907507	2.48294054687108	2.10300500588113	5.90004259579954	0.113632321949858	0.13070623415474	3.2294566772531	1.04893750694982	0.55500407129223	3.00610128251331	2.91375071089816	0.886377270479273	2.70660831238494	0.385011361099413	1.84072985996016	0.669997244937897
Haemophilus	3.40250257486548	5.30076951513206	-0.24996380866722	3.83544302055532	-0.283399162568443	0.885687133788575	-1.96820178211837	-1.3012433199156	-3.81895663615379	-0.594825185035327	-5.64569787179202	-1.78980848647225	-4.90656133203658	-4.59670174488107	-1.20326106381075	-4.35191179279388	-1.81145720462175	-4.41088738000281	-0.906821226768034	-3.41214233157347	-0.835727948025721	-4.54587667287665	2.1609206269399	-2.39673505443354	-4.28060785237563	-0.854950609352336	-4.30120823061124	-4.20185672558374	1.03147781237938	-3.07866853709514	-4.10470007329733	2.1904599010851	-3.6634081091907	-3.91487197723135	-4.00011999150176	-0.536052323734131	-3.65792955015915	-3.71595622280554	-3.69888231060066	-4.25178112455828	0.275747618716343	-3.7285035999848	-4.79369356448661	-4.44273200489195	-0.0580843383615781	-0.12660503167128	-4.41216120991769	-1.12968460560954	-0.939440667496204
Hylemonella	-2.77992927010915	-3.12189258509778	-1.34857609733533	-2.37719979917213	1.50836030665961	4.41204765840474	0.739848418983842	-4.79865668946234	-3.48678146094514	-5.04327258902336	-5.31352269658337	0.537469219112165	-4.57438615682793	-4.26452656967241	-2.84676922229396	-4.01973661758522	-2.76181818254501	1.4429973179418	-4.75307493700155	-3.07996715636481	-0.835727948025721	-4.21370149766799	-4.10800329762628	-2.39673505443354	-3.94843267716697	-4.35236397889908	-3.96903305540259	-3.86968155037508	-3.77117338773402	-2.74649336188648	-3.77252489808868	-2.2459961057758	-3.33123293398205	-3.5826968020227	-3.66794481629311	-3.39161180710848	-3.3257543749505	-3.38378104759688	0.248489269811124	2.53630949669315	-3.77247962782154	-3.39632842477614	-4.46151838927796	-4.1105568296833	-1.31084730685695	-3.83628632984473	-4.07998603470903	-3.36136560393692	-3.83545163340996
Johnsonella	-2.05541609563917	-2.39737941062781	-1.34857609733533	-1.65268662470216	-2.2656253863332	-3.0564704150048	-2.6385274046929	-4.07414351499237	-2.76226828647517	-4.31875941455338	1.77556341314642	-0.537045517976885	-3.84987298235796	-3.54001339520244	-2.12225604782399	-3.29522344311525	-1.62815463252982	-3.35419903032419	-4.02856176253157	-2.35545398189484	-2.61157605458388	-3.48918832319802	-3.38349012315631	0.436478289622675	2.01510959784802	-1.54809778991228	-3.24451988093261	3.41192145308992	2.7362259046178	-0.794944004813572	2.06221686701924	-1.28964818397452	1.1197005092072	1.11914298945812	-2.94343164182313	-2.6670986326385	-2.60124120048052	-2.65926787312691	-2.64219396092203	0.277527026357498	1.74208468750977	-2.67181525030617	-3.73700521480799	2.19243265337152	2.21551321775922	1.66515443755678	-0.531279370774742	1.12160719299695	2.29268038412202
Kingella	1.09991748187144	-2.1340806920497	-3.06750360252198	-1.38938790612405	-2.00232666775509	-2.79317169642669	-1.96820178211837	-3.81084479641426	-2.49896956789706	0.791469176084564	-4.32571080353528	-2.4829556670322	-3.58657426377985	-3.27671467662433	0.183033297309139	-3.03192472453714	-1.59412839412884	-3.09090031174608	4.56964232516348	-2.09215526331673	1.56216732477265	-3.22588960461991	-3.1201914045782	-3.08988223499349	0.474664556900871	1.49642464781114	-2.98122116235451	-2.881869657327	-2.78336149468594	-1.39736105130617	-2.7847130050406	2.07267686542872	-2.34342104093397	-2.59488490897461	-1.46830317171035	0.899032201555192	-2.33794248190241	-2.3959691545488	-2.37889524234392	3.72977957881994	-0.417399561843603	-2.40851653172806	0.80887670517709	2.68013585971665	0.298590605577155	-2.84847443679665	-3.09217414166095	-2.37355371088884	-2.84763974036188
Lachnoanaerobaculum	1.09991748187144	0.291333285129822	2.7945586290562	4.1231250930071	4.63658176325968	5.36868968580246	3.59631862520433	3.88054023037648	1.97294809304403	3.07724715076223	1.74047209333515	1.15463049269419	3.45758018561621	2.6972890097081	2.16403476617572	3.22771447431045	2.51927613566458	3.37290712565067	3.83811090159522	4.38444096087996	1.93686077421406	4.7384976864661	4.32846943613	1.68924125811804	3.75807890290664	2.0894883698141	3.44979645221925	3.38893193486522	3.73952801348159	2.53726050536163	3.86776965837963	2.34461058091236	3.13810616030067	2.93721976700355	3.74118298113107	3.06399591667319	5.63820175453164	2.72370211469186	2.48208149131822	3.72977957881994	3.01658764264154	2.87177379927823	2.9405040000275	2.9937934185717	1.55135357407252	2.86912724188271	1.95362727901326	3.51950246579532	1.39593424832083
Lautropia	5.66426567333927	5.79324600022985	3.00813272935426	5.16457896783526	3.1505880419167	5.79096191222701	1.28989475590311	-1.3012433199156	-1.55798931344964	1.91748043894079	0.48770912483978	1.40886463107843	2.4890210251963	1.9781663427449	3.31852751323829	1.61827656187635	1.18427506893224	2.90933438673522	3.52399557207528	1.82446673805853	1.87232225307649	-1.8496813646692	1.85553897738872	-0.0941499614394954	3.43649527877918	1.15995241118993	-1.42453012311053	-0.372268180828342	1.84240802859571	4.58955105797552	1.3690696864593	5.84543780352336	0.573156802839133	1.23247167476512	0.141134740723751	0.687723107887985	0.647769167752909	-1.5998386213292	0.449159965273275	-1.39921190765283	1.52851058721171	0.806318499573136	1.34787320590978	1.96928910205731	1.8246469090722	2.6459836905685	0.567332917893368	-1.73467151174134	-0.428615043730213
Leptotrichia	3.49781275466981	10.3453669651281	5.04334101605727	4.47143178727531	5.91507955392387	7.34402541713337	6.30793843744009	6.54573766222319	3.53781768599825	6.26618783139468	3.61775373600137	4.89292648118281	7.17228079323704	4.10890117881228	5.97069725594604	7.31481060780772	5.83823541908976	5.37264192471976	5.64425910827537	5.20062198368852	6.06197699510291	7.12864955774147	6.23667235608538	4.54154942958342	6.76128319129933	4.12178313306824	5.7448532787925	5.22985064005136	6.96173162844246	5.21386918062902	4.97998759910352	5.59165728274726	6.17023105273864	5.50715169580955	4.96302791022313	5.90489421689879	6.69985833667733	4.51054756911749	5.47124461613674	4.51163353095476	4.98827632302493	5.92630633059676	5.81760542100276	5.22187598426782	3.87374129436275	2.67675534923526	4.54076455145016	4.85299143546536	4.12315436553076
Megasphaera	5.08890152843571	-0.841314530797957	-1.34857609733533	-0.467821372436518	-0.283399162568443	-1.50040553517495	1.55815874249779	4.22818576759582	2.05889052284475	-1.69343747370344	-3.03294464228354	1.2183463070803	-0.125938752839899	-0.118974776034342	0.876180477869084	2.71688885054445	0.267984337058085	-1.79813415049433	1.29040335056819	1.60935535844159	2.10871103114072	4.44473656793793	-1.82742524332645	-0.0453597972700632	-1.66785462286715	0.531343751767555	3.03175256190423	1.23716973160576	-1.4905953334342	0.591350356306319	2.75536404757919	-1.18018888599057	1.57645891170292	-1.41327740002826	0.611138369969486	1.56808183053608	-1.04517632065067	1.14325173913102	2.58386418562816	0.12337634653024	-1.20952802404208	0.218531834671017	2.26416393778393	-1.67304809202537	-0.212235018188836	1.66515443755678	3.79945396951159	2.00580961031961	-1.68443998935313
Moryella	-5.65682011133778	-5.99878342632642	-6.93220633679869	-5.25409064040076	0.409748017991502	-6.65787443070341	-6.23993142039151	-7.67554753069098	-1.69061355308562	-7.92016343025199	-8.190413537812	-6.8518635359553	-7.45127699805656	-7.14141741090104	-5.72366006352259	-6.89662745881385	-1.81145720462175	-6.95560304602279	-7.62996577823018	-5.95685799759344	-6.21298007028248	-7.09059233889663	-6.98489413885491	-7.36161187326663	-6.82532351839561	-7.22925482012771	-6.84592389663122	-6.74657239160371	-6.64806422896266	-5.62338420311511	-6.64941573931731	-5.12288694700444	-6.20812377521068	-6.45958764325133	-6.54483565752174	-6.26850264833711	-6.20264521617913	-6.26067188882551	-6.24359797662063	-6.79649679057826	-6.64937046905017	-6.27321926600478	-1.13703344387822	-6.98744767091193	-6.28263432100554	-6.71317717107336	-6.95687687593766	-6.23825644516555	-6.7123424746386
Olsenella	-0.882063515576371	-1.04864596118201	1.35947410376688	-0.478851336982689	-0.985293926156669	-1.70773696555901	0.67085554749689	2.0309611902596	1.54806489907876	1.70775990795872	0.605492160496163	1.15463049269419	3.61173086544347	1.80631608581824	0.406176848623349	-1.94648999366945	-1.52972529909204	0.344385029273688	0.479473134351857	1.9739984720295	-0.835727948025721	0.731164501233628	1.78143100523499	0.59899721912045	-0.623947731767239	2.18957182837109	2.53350572034509	3.75486620421675	1.25462136369359	2.91862806189074	3.29088228393555	-1.19121885053674	0.740210887502299	2.14876240663928	0.929592101088021	0.562559964933979	-1.25250775103473	3.34838149597435	2.70522504263243	2.50600414719782	1.47972042304228	-0.697758897203138	2.64715619004004	-0.264303119449786	-0.905382198748782	2.12468676693522	2.07141031466964	2.90455603254285	-0.428615043730213
Oribacterium	3.17935902355127	-0.522566721410287	2.48006529915377	5.3517905099234	2.76112327515498	3.18827222678262	1.36400272805684	3.22054525713344	0.70728171971275	1.63876703647177	3.47717178538018	1.36719193467786	1.34039831595353	1.11316890525829	0.183033297309139	3.63317958241861	0.267984337058085	3.53623218175397	2.42538328340717	2.02806569329977	0.956031521202333	2.76804642849467	3.00067128169172	-0.317293512753705	-0.623947731767239	2.74236165123611	2.82118779279688	2.62346409272565	0.743795739927599	1.28449753686626	1.3690696864593	-1.17087593601754	2.30239591508585	2.56370625870199	0.141134740723751	-0.353730766940176	3.48098251180913	2.31085689928608	1.66218260511913	2.20281788821008	2.50933984022344	3.43740765953922	3.15342599727017	-0.669768227557951	0.393900785381479	2.01346113182499	2.55976308258357	3.20104873467679	2.51582393543623
Paludibacter	-0.849855790972891	-0.197898375052572	2.36499596936898	-0.446643612379209	-0.953086201553189	-0.856989379429564	2.3358633110858	5.14288793678484	-1.54661490517683	-1.69343747370344	3.85068529368174	1.48733624651992	-1.22455104150801	3.58056197255358	-1.29489979848215	-1.09574240754001	-1.49751757448856	3.3233101845113	1.29040335056819	3.65833769263671	0.550566413094169	-1.28970728762278	-0.911839400322565	2.79899572333939	0.0691994487927065	4.94262574459023	-1.41315571483772	-0.895186570121869	-0.847179177688812	-1.3007502316659	-0.42268978276876	3.21211114861709	2.39476923521687	-0.0202912937302435	2.48294054687108	1.35101732529825	-0.401760164905285	0.701418986851977	-1.6471021225872	-0.569770834029706	2.1975602161926	5.10133375725739	0.942408097801612	2.19243265337152	0.704055713685319	1.37747236510499	1.66594520656148	3.28311368773109	3.07994085625244
Parvimonas	-0.825971254031713	0.421253849800165	3.11733202131925	-0.422759075438031	-0.929201664612011	0.19253995322863	3.98244077046936	5.57088478142338	4.68866116689181	3.56925271520145	3.07170667727201	2.12221451895589	4.00655757534658	3.11126480748417	2.74798265477068	3.9373909568216	2.74241968697879	3.306215751152	2.18422122659028	3.49642500747397	1.99748539603049	4.48458247648513	3.65913290426377	2.27140993071594	2.55410609858071	2.82135006255474	2.4909461059263	2.76322603510081	3.04638083292164	3.13688162791075	4.54015484749115	-1.13512658899209	2.47932662324493	3.32080216386221	2.97434808477997	2.6336332569433	0.647769167752909	3.98483333285775	3.36447067151669	2.16025827379128	3.98115637478149	3.79647972807767	2.6696290458921	2.30064623801175	2.51779408963215	5.56880919331441	4.54701457179533	2.58388746109476	0.669997244937897
Peptococcus	-1.95821668417881	-2.30017999916745	-3.23360290963973	-1.55548721324179	-2.16842597487284	-2.95927100354444	-2.54132799323254	-3.97694410353201	-2.6650688750148	-4.22156000309302	2.684933702176	-0.468052646489933	-1.22455104150801	-0.966272636421545	-1.20326106381075	-3.19802403165489	-1.11831002406181	2.07898608466179	1.03908892228728	-2.25825457043448	-2.51437664312351	1.01884657368541	-3.28629071169594	0.760265366716572	-0.623947731767239	-1.54809778991228	1.06019998223557	1.23716973160576	-0.354816548740511	-0.794944004813572	1.18674812966534	-1.28875987141242	-1.82473846995924	0.991309617948237	0.141134740723751	0.419459121293306	-2.50404178902016	-2.56206846166655	-2.54499454946166	0.12337634653024	-2.95076704189121	2.37029403793048	1.85869882967577	1.40967331412189	1.32821002275831	-3.01457374391439	-3.2582734487787	0.88521841493272	1.72314715952925
Porphyromonas	-0.865540508516884	-0.690446556054242	-1.47372655576785	-0.462328329923202	-0.968770919097182	-1.34953756043123	-1.25075980502725	-2.3672106604188	3.92433770786396	1.91748043894079	4.93329724100341	1.19334500487488	-1.22455104150801	3.26783386817571	-1.31058451602615	-1.58829058854168	0.491127888372295	2.8566906532498	2.42538328340717	1.82446673805853	1.80332938158954	-1.78225546862445	-1.67655726858274	1.40992743533678	-1.51698664812343	2.85862145735197	-1.42884043238172	3.31661127328559	-1.33972735869048	0.303668283854538	-1.25386836574079	-1.17469584347726	1.39413735490896	1.79208746270055	1.47613580745609	-0.536052323734131	-0.894308345906955	1.21224461061797	0.35384978546895	-0.0589452102637151	1.88518553115044	-0.893113614308908	-2.03007236023442	1.1219912416701	-2.3397421437081	0.789685700202875	-1.22442655133469	1.26821066718883	2.33139489630271
Prevotella	-1.9827217814281	-2.32468509641674	-3.25810800688902	-1.57999231049108	-2.19293107212213	-2.98377610079373	-2.56583309048183	-4.0014492007813	-2.68957397226409	-4.24606510034231	-4.51631520790232	1.9358849407644	0.567208427720046	-3.46731908099137	-2.04956173361292	-0.17348290735171	-1.616698134712	-3.28150471611311	-3.9558674483205	-2.28275966768377	-2.5388817403728	-3.41649400898695	-3.31079580894523	1.03725215005161	-3.15122518848593	-3.55515649021803	3.90405172449685	-3.07247406169404	0.338330631819434	-1.94928587320544	-2.97531740940764	-1.2781916861567	-1.82473846995924	-2.78548931334165	-2.87073732761206	-0.75919587504834	-2.52854688626945	-2.58657355891584	-2.56949964671096	-3.12239846066858	1.3172014935445	-2.5991209360951	-3.66431090059692	-3.31334934100225	0.76859423482289	0.278860076436885	-1.22442655133469	-2.56415811525587	-3.03824414472892
Rothia	-4.71723462102885	-5.05919793601749	-5.99262084648977	-4.31450515009183	1.10289519855145	0.885687133788575	-5.30034593008258	-6.73596204038205	-1.28514844497746	-1.00029029314349	-1.59173241684006	-2.4829556670322	-6.51169150774763	-6.20183192059212	-4.78407457321367	-5.95704196850493	-1.11831002406181	-6.01601755571386	-6.69038028792125	-5.01727250728452	-5.27339457997355	-6.1510068485877	-0.783518352226542	-6.4220263829577	-5.88573802808668	-6.28966932981878	-1.3376952905628	-5.80698690129479	-5.70847873865373	-4.68379871280619	-0.42268978276876	-4.18330145669551	-5.26853828490176	-5.5200021529424	-5.60525016721281	-5.32891715802818	-5.2630597258702	-5.32108639851659	-5.30401248631171	-5.85691130026933	-5.70978497874125	-5.33363377569585	-0.443886263318278	-6.047862180603	-5.34304883069662	-5.77359168076443	-6.01729138562874	-5.29867095485662	-0.939440667496204
Scardovia	3.29714205920766	-4.24541462309754	-5.17883753356981	-3.50072183717188	-4.11366059880293	-4.90450562747453	-4.48656261716263	-5.9221787274621	-1.69061355308562	0.386004067976399	-6.43704473458312	-5.09849473272642	-5.69790819482768	-5.38804860767216	-3.97029126029371	-5.14325865558497	-3.88534022054477	-5.20223424279391	-5.8765969750013	-4.20348919436456	-4.4596112670536	1.01884657368541	-0.783518352226542	-5.60824307003775	-5.07195471516673	-5.47588601689883	-5.09255509340234	-4.99320358837483	-4.89469542573378	-3.87001539988623	-4.89604693608843	1.78499479297694	-4.4547549719818	-4.70621884002245	-4.79146685429286	-4.51513384510823	3.21271852521445	-4.50730308559663	-1.9487353075251	-5.04312798734938	-4.89600166582129	0.400853391464971	-5.58504042727771	-5.23407886768305	-4.52926551777666	-0.819752212231225	-5.20350807270879	-4.48488764193667	-4.95897367140972
Schwartzia	-0.849777243129344	-0.134879070365534	3.08224070150798	-0.446565064535662	-0.953007653709642	-0.793970074742526	2.0391314031141	4.06473269510625	2.61345154011855	1.52543835116476	2.07182922928959	1.33475665892471	4.62765143826647	2.68870526601671	1.97479276653719	2.12910218564234	-1.49743902664502	-0.061080078834477	0.702616685666066	0.3363896826287	0.956031521202333	3.93661730576969	1.00824111700151	2.38238843867799	2.08410246933497	3.24769275568446	2.15881227090368	2.67225425689508	-0.354816548740511	-1.30067168382235	2.14225957469278	-1.15893257808972	1.17099380359475	1.79208746270055	0.929592101088021	1.03256359417971	-0.338740860218247	3.57936822474958	3.28770665530485	3.12740742289893	1.25657687172807	3.59952650901565	3.73050100657736	0.428844061110159	0.76859423482289	-0.12660503167128	3.63538585302699	2.28804207800382	3.19305566069027
Selenomonas	-0.836008782455727	0.16925789437987	2.34030335677861	5.8577261483952	3.84373522247665	5.03672703968722	3.42542576423399	3.48624842286644	0.874335804375916	3.44236096334683	-1.59173241684006	1.08657702944917	4.03813914739688	1.64868714161465	2.35208699767866	5.0194739435385	3.38703982664408	4.68819045112737	4.37638250196995	3.31773321873059	2.59825925645942	4.36875066096001	4.12175642621189	2.41544930093888	3.53493535159243	0.754487303081765	1.8811805343054	2.02562709197003	3.25610136390371	2.20078826874042	3.01129742171639	3.19190844129957	3.34004750396428	1.97780460849564	1.93289420995181	2.97250357624852	6.47965164503643	2.21776647622007	3.24976172374073	2.4424907414755	2.78805324269246	3.13088249928596	3.18045466965809	2.10282049468183	2.24450075463247	-1.82253705433238	1.66594520656148	2.35155548372615	1.45845460530217
Shuttleworthia	-2.35621138235526	-2.6981746973439	-0.24996380866722	-1.95348191141825	-2.56642067304929	-3.35726570172089	-0.869589493450258	0.64466682913971	0.388827988594215	-4.61955470126947	-4.88980480882948	-3.55125480697278	-4.15066826907405	-0.455447012655555	-1.20326106381075	2.22441236544666	0.134452944433562	-3.65499431704027	-4.32935704924766	-1.60952046642661	-2.91237134129996	-3.78998360991411	-3.68428540987239	1.08450503490215	-3.52471478941309	1.01685156754926	-1.3376952905628	-0.372268180828342	-3.34745549998014	-2.3227754741326	0.270457397791186	-1.82227821802192	-1.82473846995924	-3.15897891426881	-3.24422692853922	-1.45234305560829	-2.90203648719661	0.450104558571071	0.13070623415474	-3.49588806159574	-1.51601185051171	-0.292293789094974	-1.13703344387822	-3.68683894192942	-2.98202559202303	1.25968932944861	1.48362364976752	-1.12968460560954	-2.03805295616431
Slackia	-4.5208184274168	-4.86278174240544	-5.79620465287771	-4.11808895647978	-4.73102771811083	-5.52187274678243	-5.10392973647053	0.490516149312452	-0.437850584590253	-1.69343747370344	-7.05441185389102	-3.17610284759214	-6.31527531413558	-2.06488492508965	-4.58765837960161	-0.17348290735171	-4.50270733985267	-5.81960136210181	-6.4939640943092	-4.82085631367246	-5.0769783863615	-5.95459065497565	-5.84889245493393	-2.39673505443354	-5.68932183447463	0.243661679315774	-5.70992221271024	-5.61057070768273	-5.51206254504168	-4.48738251919413	0.270457397791186	-3.98688526308346	-5.0721220912897	-5.32358595933035	-5.40883397360076	-5.13250096441613	-5.06664353225815	-0.397193301816132	-1.25558812696515	-5.66049510665728	-5.51336878512919	-1.39090607776308	-6.20240754658561	-5.85144598699095	-2.00399448741689	-5.57717548715238	-5.82087519201669	-5.10225476124457	-2.03805295616431
Tannerella	-0.810932685284337	0.850266671289119	4.61757064178836	-0.407720506690654	4.4079487196607	4.80766047006989	3.04243351197789	4.5792896664851	2.19095024485782	3.24103645942725	4.85873800530412	2.59221814820163	4.43144076931184	4.79157705950493	3.92663765111232	3.35287761726445	2.60738340317485	3.49426798265494	4.60256710985994	4.11732728116058	3.82771114608635	5.28152645072672	3.32735551194677	2.79622179645667	4.88544060486074	4.53640162316289	2.88181241461331	4.09363993782624	5.58007764687908	1.68996264497443	-1.19926054250824	2.34461058091236	3.90860280693851	3.0535587590877	3.58155283553919	3.72097782076507	3.94360603375724	3.07890538801914	2.4701053002715	2.30190879085431	3.44683277974819	4.15817000713214	3.12564643316309	2.94114968508627	1.94724923116454	0.566542148888666	3.03825332570663	3.75311731697683	2.99238496522812
TG5	-0.850693574167563	-0.22466121322292	-1.45887962141853	-0.447481395573881	-0.953923984747861	-0.883752217599912	1.66938437760802	4.19181812342495	3.4303697981795	0.945619855911822	3.76485385783196	2.38072521410739	2.8863228226653	3.53353703390872	-1.29573758167682	-1.12250524571036	-1.49835535768324	-0.754227259394422	-1.85584356512668	1.60935535844159	1.72922140943582	0.325699393125463	-0.783518352226542	1.86594482260777	-0.623947731767239	3.91573401511333	-0.644548110002851	2.92356868517599	-0.354816548740511	0.996815464414483	3.04304612003097	-1.15984890912794	1.00847487409698	2.96917136681015	2.67483155468118	0.157094856825815	-0.428523003075633	4.37631219899117	2.43329132714879	0.528841454638404	-1.18918804717944	2.82860162741302	-1.13703344387822	1.27614192149736	0.0754470542629444	0.789685700202875	3.02406869071467	3.47548558037855	4.14196369748826
Treponema	-0.861209002938397	-0.44735589822151	2.45808639243499	-0.457996824344714	-0.964439413518694	-1.1064469025985	1.90299922878952	3.96144686898928	3.33655104296185	3.36280833164487	3.15319971152319	1.44886996569213	3.19428956628859	3.22338210560488	1.50478913729146	3.43743500529251	1.23306523310167	2.77213326522174	3.29787139262293	2.17466916749165	0.262884340642388	3.95004032610183	1.92453184887567	2.47463817232921	1.9410016256943	2.88271900893103	1.60674368860364	3.93179691237583	0.338330631819434	1.40228057252265	2.83540675525272	-1.17036433789877	1.73060959153018	2.33108396343323	1.23974702939186	1.94885432605387	-0.651217688074222	2.19307386362969	2.4701053002715	2.09281699299575	1.3172014935445	-0.292293789094974	3.35160292585392	0.0233789530019946	0.193230089919328	1.74519714523031	3.15760008333919	1.91483783211388	2.072820908009
Veillonella	3.04582763092675	4.98231578401353	0.730865444344506	2.73683073188721	2.54981418148777	2.38976453056485	-0.358763869684268	-1.3012433199156	0.101145916142435	1.74054973078171	0.0177054955940441	-1.56666493515804	0.97267353582821	0.237700167904391	0.993963513525468	3.81550113921256	2.08036309348888	2.67975994509072	2.35127531125345	0.3363896826287	0.956031521202333	-3.10388708126402	0.602776008893348	-1.48044432255939	0.474664556900871	-0.854950609352336	1.06019998223557	-2.75986713397111	1.43694292048754	-0.101796824253627	-2.6627104816847	3.82187672023798	-1.13159128939929	-0.307973366182024	1.17075415790491	-0.199580087112918	3.94360603375724	0.583635951195594	-0.562440946405205	1.10420559954197	1.04893750694982	-2.28651400837217	1.57101675722399	1.27614192149736	-0.617700126297001	-0.819752212231225	0.385011361099413	-1.82283178616949	-2.72563721700599
[truncated: 27 more columns]
