# Supplementary material for: Compositional Data Analysis of Periodontal Disease Microbial Communities
Source: Front Microbiol. 2021 May 17;12:617949. doi: 10.3389/fmicb.2021.617949 (PMC8165185; doi:10.3389/fmicb.2021.617949)
Supplement: Supplementary file 3 [file Data_Sheet_3.ZIP › jupyternotebook_and_files/files/2020-09-18_PT_16S_OTU_genus_Tabl.csv]

	001A	001B	006A	006B	007A	007B	008A	008B	009A	009B	011A	012A	012B	013A	013B	015A	015B	016A	016B	019A	019B	020A	020B	022A	022B	023A	023B	024A	024B	025A	025B	029A	032A	032B	033A	033B	034A	035A	035B	038A	038B	039A	039B	040A	040B	043A	043B	045A	045B
[Prevotella]	0	0	66	0	0	0	237	1407	947	124	474	82	87	64	0	1	35	94	1	159	12	1	0	644	3	163	90	205	14	0	0	0	115	317	27	256	0	312	163	72	0	0	0	3	13	12	137	22	140
Abiotrophia	5	0	0	0	0	0	3	0	0	1	0	1	1	2	1	0	1	0	0	1	0	0	1	0	5	0	0	0	0	0	0	10	0	0	2	0	0	0	3	0	0	0	1	0	1	8	0	0	0
Aggregatibacter	0	0	12	0	0	0	1	2	0	2	0	10	1	1	0	0	0	3	8	0	5	3	4	0	1	0	6	0	3	0	0	0	1	3	2	9	0	0	0	1	3	0	0	4	0	0	0	0	1
Blvii28	0	0	0	0	0	0	0	0	3	1	27	57	25	0	0	0	0	0	0	0	0	16	0	17	0	7	1	10	0	0	0	0	0	0	3	1	0	0	1	0	18	0	7	2	0	1	1	0	1
Bulleidia	2	0	20	0	0	1	44	53	47	43	17	68	1	63	0	20	48	24	81	51	0	9	2	29	2	2	10	2	1	23	1	4	31	2	68	39	0	4	0	29	26	3	5	1	39	2	45	29	4
Campylobacter	0	0	0	0	0	0	0	0	0	0	82	4	1	0	0	0	0	0	0	0	0	0	0	53	0	0	0	0	0	0	0	0	0	0	0	0	0	0	0	0	0	0	0	3	3	0	0	0	0
Capnocytophaga	3	565	326	2	482	446	142	44	84	335	181	227	418	330	152	354	494	88	166	195	370	610	403	306	221	75	102	337	302	123	86	0	537	339	66	276	1375	99	139	891	137	91	139	249	48	22	56	201	407
Cardiobacterium	0	0	2	0	0	0	0	0	0	0	1	5	0	0	5	0	0	0	0	0	2	0	4	5	3	0	1	0	0	0	0	0	7	15	0	2	0	0	0	3	0	0	0	11	9	1	3	0	1
Catonella	0	0	36	17	0	3	18	52	169	15	16	27	15	55	21	9	7	18	17	13	7	2	1	78	20	3	3	4	1	4	9	0	4	26	18	15	3	48	22	21	24	70	6	8	15	2	12	4	124
Corynebacterium	0	4	7	3	9	73	6	0	0	2	2	5	2	1	4	1	54	1	22	0	0	5	11	0	14	0	5	0	4	493	11	0	2	0	1	3	49	0	0	0	0	5	4	166	22	1	0	4	8
Desulfobulbus	0	0	0	0	0	0	0	0	0	0	27	0	0	0	0	0	0	0	0	0	0	0	0	46	0	120	0	2	0	0	0	0	0	0	14	0	0	49	2	0	0	0	0	1	4	0	0	0	0
Dialister	14	2	31	0	0	0	96	250	264	109	141	19	36	48	12	105	163	30	29	24	6	113	61	257	5	92	158	11	14	6	20	9	47	239	18	93	0	100	379	123	648	61	42	0	34	26	145	81	7
Eikenella	31	11	48	4	16	105	8	17	6	32	41	121	58	25	97	2	8	18	70	30	197	16	29	55	64	66	25	13	42	23	15	43	50	94	17	44	30	11	15	181	69	46	23	91	96	7	55	59	73
Filifactor	0	0	0	0	0	0	0	0	0	0	200	65	1	82	17	0	0	0	0	0	0	0	0	26	0	0	0	0	0	0	0	0	8	35	6	0	0	0	0	0	0	0	0	7	10	6	35	0	88
Fusobacterium	0	1	707	191	86	155	814	1913	2610	787	1565	604	995	1348	819	843	843	540	923	1194	2122	529	602	1838	795	696	539	592	736	199	617	191	881	2179	418	1146	306	669	743	1329	2048	1921	701	602	1168	223	774	808	1903
Gemella	2	1	25	0	27	2	18	51	13	40	0	37	5	73	39	21	15	9	32	0	8	2	12	41	11	0	22	0	23	83	5	0	28	35	49	95	2	8	35	5	1	9	4	23	6	9	7	63	5
Granulicatella	205	114	108	0	148	77	41	1	17	222	3	117	6	161	22	36	83	32	148	34	22	7	23	53	42	2	121	1	62	180	23	266	22	31	52	70	191	5	8	134	13	7	63	72	18	34	5	39	15
Haemophilus	10	11	3	9	1	2	1	1	0	3	0	4	0	0	1	0	1	0	1	0	1	0	19	2	0	2	0	0	4	0	0	18	0	0	0	5	0	0	0	0	6	0	0	0	7	2	0	2	3
Hylemonella	0	0	1	0	6	68	15	0	0	0	0	41	0	0	0	0	0	9	0	0	1	0	0	2	0	0	0	0	0	0	0	0	0	0	0	0	0	0	9	67	0	0	0	0	2	0	0	0	0
Johnsonella	0	0	1	0	0	0	0	0	0	0	29	14	0	0	0	0	0	0	0	0	0	0	0	34	14	1	0	44	22	1	12	0	19	25	0	0	0	0	0	7	26	0	0	35	68	12	2	19	76
Kingella	1	0	0	0	0	0	1	0	0	12	0	2	0	0	4	0	0	0	239	0	11	0	0	1	3	21	0	0	0	0	0	16	0	0	1	21	0	0	0	221	3	0	7	57	10	0	0	0	0
Lachnoanaerobaculum	1	0	63	12	137	177	261	178	78	118	28	76	108	117	29	30	76	62	115	401	16	165	166	119	80	38	120	43	60	28	73	21	143	154	183	183	147	68	84	221	93	71	59	78	35	40	24	209	31
Lautropia	96	18	78	34	31	270	26	1	0	37	8	98	41	57	92	6	20	39	84	31	15	0	14	20	58	15	0	1	9	218	6	696	11	28	5	17	1	0	11	0	21	9	12	28	46	32	6	0	5
Leptotrichia	11	1707	597	17	492	1276	3929	2558	373	2863	183	3194	4433	480	1305	1787	2100	458	700	907	990	1801	1119	2062	1612	290	1191	271	1505	407	222	540	2966	2012	621	3135	425	406	1669	483	668	1506	1048	724	357	33	319	793	474
Megasphaera	54	0	1	0	1	0	34	252	85	1	0	81	3	7	8	18	8	0	9	25	19	123	0	21	0	8	79	5	0	4	24	0	30	0	8	41	0	14	93	6	0	5	30	0	6	12	152	46	0
Moryella	0	0	0	0	2	0	0	0	2	0	0	0	0	0	0	0	1	0	0	0	0	0	0	0	0	0	0	0	0	0	0	0	0	0	0	0	0	0	0	0	0	0	1	0	0	0	0	0	0
Olsenella	0	0	15	0	0	0	14	28	51	30	9	76	126	48	5	0	0	3	4	36	1	3	13	40	1	42	48	62	5	41	41	0	13	70	11	15	0	127	105	65	20	2	44	3	3	19	27	113	5
Oribacterium	8	0	46	41	21	20	28	92	22	28	159	94	13	24	4	45	8	73	28	38	6	23	44	16	1	73	64	20	3	8	6	0	62	106	5	6	17	45	37	48	56	125	73	2	11	17	44	152	95
Paludibacter	0	0	41	0	0	0	74	629	0	1	231	106	1	283	0	0	0	59	9	194	4	0	0	361	2	659	0	0	0	0	1	50	68	8	52	33	0	9	0	3	41	660	8	35	15	9	18	165	167
Parvimonas	0	0	87	0	0	1	384	965	1179	193	106	200	187	177	52	61	95	58	22	165	17	128	85	213	24	79	46	23	30	51	143	0	74	226	85	119	1	240	203	46	244	179	45	39	92	595	321	82	15
Peptococcus	0	0	0	0	0	0	0	0	0	0	72	15	1	3	1	0	2	17	7	0	0	4	0	47	1	1	11	5	1	1	5	0	1	22	5	13	0	0	0	6	0	43	20	16	28	0	0	15	43
Porphyromonas	0	0	0	0	0	0	0	0	549	37	682	79	1	207	0	0	10	37	28	31	14	0	0	90	0	82	0	40	0	3	0	0	25	49	19	5	0	15	10	5	30	0	0	12	0	5	1	22	79
Prevotella	0	0	0	0	0	0	0	0	0	0	0	166	6	0	0	1	0	0	0	0	0	0	0	62	0	0	189	0	2	0	0	0	1	0	0	4	0	0	0	0	17	0	0	0	16	3	1	0	0
Rothia	0	0	0	0	4	2	0	0	3	2	1	2	0	0	0	0	2	0	0	0	0	0	1	0	0	0	1	0	0	0	1	0	0	0	0	0	0	0	0	0	0	0	2	0	0	0	0	0	3
Scardovia	9	0	0	0	0	0	0	0	2	8	0	0	0	0	0	0	0	0	0	0	0	4	1	0	0	0	0	0	0	0	0	12	0	0	0	0	13	0	1	0	0	6	0	0	0	1	0	0	0
Schwartzia	0	0	84	0	0	0	55	214	148	25	39	91	348	116	24	10	0	2	5	7	6	74	6	238	15	121	33	21	1	0	13	0	20	49	11	24	0	160	188	121	16	147	130	6	16	2	129	61	187
Selenomonas	0	0	40	68	62	127	220	120	26	170	1	71	193	41	35	180	181	231	197	138	31	114	135	246	64	10	25	11	37	20	31	49	175	59	30	167	341	41	181	61	74	92	75	32	70	0	18	65	33
Shuttleworthia	0	0	3	0	0	0	3	7	16	0	0	0	0	5	1	11	7	0	0	1	0	0	0	65	0	13	1	1	0	0	2	0	1	0	0	2	0	7	8	0	1	3	1	0	0	8	15	2	1
Slackia	0	0	0	0	0	0	0	6	7	1	0	1	0	1	0	1	0	0	0	0	0	0	0	2	0	6	0	0	0	0	2	0	0	0	0	0	0	3	2	0	0	1	0	0	1	0	0	0	1
Tannerella	0	0	390	0	109	101	150	358	97	139	633	320	286	950	169	34	83	70	247	307	106	284	61	360	247	439	68	87	378	12	0	21	309	173	156	353	27	97	83	53	143	257	71	74	52	4	71	264	153
TG5	0	0	0	0	0	0	38	243	335	14	212	259	61	270	0	0	0	1	0	25	13	2	1	142	1	236	2	27	1	6	32	0	17	159	63	10	0	355	80	9	0	68	1	14	8	5	70	200	483
Treponema	0	0	45	0	0	0	48	193	305	157	115	102	83	198	15	37	21	34	67	44	3	75	15	261	13	84	19	74	2	9	26	0	35	84	15	60	0	40	83	43	17	3	89	4	9	13	80	42	61
Veillonella	7	8	8	3	17	9	5	1	12	31	5	5	9	10	9	54	49	31	26	7	6	0	4	5	3	2	11	0	6	2	0	92	2	6	14	7	27	8	4	16	13	0	15	14	4	1	5	1	0
[truncated: 27 more columns]
