# Supplementary material for: Compositional Data Analysis of Periodontal Disease Microbial Communities
Source: Front Microbiol. 2021 May 17;12:617949. doi: 10.3389/fmicb.2021.617949 (PMC8165185; doi:10.3389/fmicb.2021.617949)
Supplement: Supplementary file 3 [file Data_Sheet_3.ZIP › jupyternotebook_and_files/files/2020-09-18_PT_16S_OTU_Tabl.csv]

	006A	022A	015A	020A	015B	022B	020B	012B	012A	009B	009A	033B	007B	024B	045B	045A	035B	032A	023B	035A	025A	025B	032B	068A	023A	019B	019A	051B	051A	068B	038A	052B	039B	074A	056B	055B	052A	029A	056A	038B	057B	062B	063B	061B	060A	061A	057A	058A	062A
k__Bacteria;__;__;__;__;__;__	15	172	9	7	20	32	3	58	111	26	11	19	5	10	306	49	56	21	17	45	11	8	33	8	49	16	62	11	19	15	34	10	74	13	17	15	9	11	22	10	17	11	8	8	19	7	11	4	3
k__Bacteria;p__;c__;o__;f__;g__;s__	0	0	0	0	0	0	0	0	0	0	0	0	0	0	1	0	0	0	0	1	0	0	0	0	1	0	0	0	0	0	0	0	0	0	0	0	0	0	0	0	0	0	0	0	0	0	0	0	0
k__Bacteria;p__Actinobacteria;__;__;__;__;__	0	0	1	0	0	0	0	0	0	0	0	0	0	0	0	0	0	0	0	0	0	0	0	0	0	0	0	0	0	0	0	0	0	0	0	0	0	0	0	0	0	0	0	0	0	0	0	0	0
k__Bacteria;p__Actinobacteria;c__Actinobacteria;o__Actinomycetales;__;__;__	0	1	4	7	7	1	7	5	4	4	2	1	8	7	1	0	0	4	0	0	17	15	3	0	0	1	7	4	3	0	1	1	2	6	1	13	5	5	1	2	2	1	1	1	0	1	7	0	10
k__Bacteria;p__Actinobacteria;c__Actinobacteria;o__Actinomycetales;f__Actinomycetaceae;__;__	0	0	1	1	1	1	1	0	1	0	0	1	0	0	0	0	0	0	0	0	0	0	1	0	1	0	0	0	0	0	1	0	0	1	0	0	0	0	1	0	0	0	0	0	0	0	1	0	3
k__Bacteria;p__Actinobacteria;c__Actinobacteria;o__Actinomycetales;f__Actinomycetaceae;g__;s__	10	2	33	783	18	1	837	39	31	20	19	38	92	18	2	33	8	244	12	5	131	156	48	0	0	1	54	65	11	5	20	3	21	4	42	105	57	84	48	8	133	37	1	0	1	0	523	99	664
k__Bacteria;p__Actinobacteria;c__Actinobacteria;o__Actinomycetales;f__Actinomycetaceae;g__Actinomyces;__	0	0	2	0	0	0	0	0	1	1	2	2	1	0	1	0	0	1	0	0	0	0	0	2	0	0	0	0	0	0	0	0	0	0	0	0	0	0	0	0	1	0	0	1	0	0	5	0	0
k__Bacteria;p__Actinobacteria;c__Actinobacteria;o__Actinomycetales;f__Actinomycetaceae;g__Actinomyces;s__	177	163	1125	420	1001	117	684	194	421	379	145	180	1318	203	234	515	104	313	87	128	4237	5426	484	202	129	89	512	213	118	82	764	417	634	707	351	201	711	769	348	578	477	555	113	767	122	348	1429	287	1487
k__Bacteria;p__Actinobacteria;c__Actinobacteria;o__Actinomycetales;f__Actinomycetaceae;g__Actinomyces;s__hyovaginalis	0	0	0	0	0	0	0	0	0	0	0	0	0	0	0	0	0	0	0	0	0	0	0	0	0	0	0	0	0	0	0	0	0	0	0	0	0	1	0	0	0	0	0	0	0	0	0	0	0
k__Bacteria;p__Actinobacteria;c__Actinobacteria;o__Actinomycetales;f__Brevibacteriaceae;g__Brevibacterium;s__	0	0	0	0	0	0	0	1	0	0	0	0	0	0	0	0	0	0	0	0	0	0	0	0	0	0	0	0	0	0	0	0	0	0	0	0	0	0	0	0	0	0	0	0	0	0	0	0	0
k__Bacteria;p__Actinobacteria;c__Actinobacteria;o__Actinomycetales;f__Corynebacteriaceae;g__Corynebacterium;__	0	0	0	0	1	1	0	0	0	0	0	0	0	0	0	0	0	0	0	0	1	0	0	0	0	2	0	0	0	0	0	0	0	0	0	0	2	0	0	0	0	0	0	0	0	0	0	0	0
k__Bacteria;p__Actinobacteria;c__Actinobacteria;o__Actinomycetales;f__Corynebacteriaceae;g__Corynebacterium;s__	15	183	128	450	724	439	487	51	143	172	23	479	662	204	242	82	170	595	130	11	558	263	355	49	13	218	648	436	195	145	217	87	229	28	67	353	906	40	156	1198	169	73	58	1	0	10	190	262	180
k__Bacteria;p__Actinobacteria;c__Actinobacteria;o__Actinomycetales;f__Corynebacteriaceae;g__Corynebacterium;s__durum	7	0	1	5	54	14	11	2	5	2	0	3	73	4	8	4	0	2	5	0	493	11	0	1	0	0	0	10	0	0	0	0	4	25	15	2	0	0	90	0	0	0	31	0	0	1	0	3	0
k__Bacteria;p__Actinobacteria;c__Actinobacteria;o__Actinomycetales;f__Microbacteriaceae;g__Microbacterium;__	0	0	0	0	0	0	0	0	0	0	0	0	0	1	0	0	0	0	0	0	0	0	0	0	0	0	0	0	0	0	0	0	0	0	0	0	0	0	0	0	0	0	0	0	0	0	0	0	0
k__Bacteria;p__Actinobacteria;c__Actinobacteria;o__Actinomycetales;f__Microbacteriaceae;g__Microbacterium;s__maritypicum	0	0	0	0	0	0	0	0	0	0	0	0	0	52	0	0	0	0	0	0	0	0	0	0	0	0	0	0	0	0	0	0	0	0	0	0	0	0	0	0	0	0	0	0	0	0	0	0	0
k__Bacteria;p__Actinobacteria;c__Actinobacteria;o__Actinomycetales;f__Micrococcaceae;__;__	0	0	0	0	0	0	0	0	0	0	0	0	1	0	0	0	0	0	0	0	1	0	0	0	0	0	0	0	0	0	0	0	0	0	0	0	0	0	0	0	1	0	0	1	0	0	0	0	0
k__Bacteria;p__Actinobacteria;c__Actinobacteria;o__Actinomycetales;f__Micrococcaceae;g__Micrococcus;__	0	0	0	0	0	0	0	0	0	0	0	0	0	0	0	0	0	0	0	0	0	0	0	0	0	0	0	0	0	0	0	0	0	0	0	0	0	0	0	0	0	0	0	0	0	0	0	0	0
k__Bacteria;p__Actinobacteria;c__Actinobacteria;o__Actinomycetales;f__Micrococcaceae;g__Renibacterium;s__	0	0	0	0	0	0	0	0	0	0	0	0	0	0	0	0	0	0	0	0	0	0	0	0	0	0	0	0	0	0	0	0	0	0	0	0	0	0	0	0	0	0	0	0	0	0	0	0	1
k__Bacteria;p__Actinobacteria;c__Actinobacteria;o__Actinomycetales;f__Micrococcaceae;g__Rothia;__	7	0	0	0	0	0	0	0	2	2	0	0	1	0	1	2	0	0	0	0	15	11	0	0	0	0	0	0	0	0	0	0	9	10	1	0	2	2	1	0	0	0	0	4	0	0	0	0	0
k__Bacteria;p__Actinobacteria;c__Actinobacteria;o__Actinomycetales;f__Micrococcaceae;g__Rothia;s__aeria	17	5	1	0	0	1	14	18	40	13	1	2	39	4	1	0	9	5	1	0	43	42	7	0	0	5	3	5	6	0	0	3	87	40	10	5	1	0	18	0	0	0	11	14	0	6	0	0	3
k__Bacteria;p__Actinobacteria;c__Actinobacteria;o__Actinomycetales;f__Micrococcaceae;g__Rothia;s__dentocariosa	2	3	7	10	16	3	19	0	6	0	0	0	94	4	7	34	1	9	66	0	600	453	5	1	0	2	4	8	0	2	7	3	3	155	2	1	3	83	8	7	4	5	4	56	0	3	10	2	0
k__Bacteria;p__Actinobacteria;c__Actinobacteria;o__Actinomycetales;f__Micrococcaceae;g__Rothia;s__mucilaginosa	0	0	0	0	2	0	1	0	2	2	3	0	2	0	3	0	0	0	1	0	0	1	0	0	0	0	0	1	1	0	0	0	2	4	3	0	0	0	0	0	0	1	0	0	1	0	0	0	0
k__Bacteria;p__Actinobacteria;c__Actinobacteria;o__Actinomycetales;f__Nocardiaceae;g__Rhodococcus;__	0	0	0	0	0	0	0	0	0	0	0	0	0	24	0	0	0	0	0	0	0	0	0	0	0	0	0	0	0	0	0	0	0	0	0	0	0	0	0	0	0	0	0	0	0	0	0	0	0
k__Bacteria;p__Actinobacteria;c__Actinobacteria;o__Actinomycetales;f__Nocardiaceae;g__Rhodococcus;s__	0	0	0	0	0	0	0	0	0	0	0	0	0	1	0	0	0	0	0	0	0	0	0	0	0	0	0	0	0	0	0	0	0	0	0	0	0	0	0	0	0	0	0	0	0	0	0	0	0
k__Bacteria;p__Actinobacteria;c__Actinobacteria;o__Actinomycetales;f__Nocardiaceae;g__Rhodococcus;s__globerulus	0	0	0	0	0	0	0	0	0	0	0	0	0	72	0	0	0	0	0	0	1	0	0	0	0	0	0	0	0	0	0	0	0	0	0	0	0	0	0	0	0	0	0	0	0	0	0	0	1
k__Bacteria;p__Actinobacteria;c__Actinobacteria;o__Actinomycetales;f__Propionibacteriaceae;__;__	2	0	0	0	0	1	0	0	3	0	2	0	0	0	0	0	0	0	0	0	6	0	4	0	0	0	0	0	2	0	0	0	1	3	0	3	0	1	0	0	3	0	0	0	0	0	0	0	0
k__Bacteria;p__Actinobacteria;c__Actinobacteria;o__Actinomycetales;f__Propionibacteriaceae;g__;s__	45	108	10	5	103	122	11	14	76	34	20	50	43	2	69	5	1	218	4	4	260	46	315	1	2	5	17	71	70	2	0	35	54	337	24	150	88	258	167	3	32	0	12	9	0	5	25	34	0
k__Bacteria;p__Actinobacteria;c__Actinobacteria;o__Actinomycetales;f__Propionibacteriaceae;g__Propionibacterium;s__acnes	0	0	0	0	0	0	0	0	0	0	0	0	0	0	0	0	0	0	0	0	0	0	0	0	0	0	0	0	0	0	0	0	0	1	0	0	0	0	0	0	0	0	0	0	0	0	0	0	1
k__Bacteria;p__Actinobacteria;c__Actinobacteria;o__Actinomycetales;f__Sporichthyaceae;g__;s__	0	0	0	0	0	0	0	0	0	0	0	0	0	0	0	0	0	0	0	0	0	0	0	0	0	0	0	0	0	0	0	0	0	1	0	0	0	0	0	0	0	0	0	0	0	0	0	0	0
k__Bacteria;p__Actinobacteria;c__Actinobacteria;o__Bifidobacteriales;f__Bifidobacteriaceae;g__Bifidobacterium;__	0	0	0	0	0	0	0	0	0	0	0	1	0	0	0	0	0	0	0	0	0	0	0	0	0	0	0	0	0	0	0	0	0	0	0	0	0	0	0	0	0	0	0	0	0	0	0	0	0
k__Bacteria;p__Actinobacteria;c__Actinobacteria;o__Bifidobacteriales;f__Bifidobacteriaceae;g__Bifidobacterium;s__longum	0	0	0	0	0	0	0	0	0	0	1	0	0	0	0	0	0	0	0	0	0	0	0	0	0	0	0	0	0	0	0	0	0	0	0	0	0	0	0	0	0	0	0	0	1	0	0	0	0
k__Bacteria;p__Actinobacteria;c__Actinobacteria;o__Bifidobacteriales;f__Bifidobacteriaceae;g__Scardovia;s__	0	0	0	4	0	0	1	0	0	8	2	0	0	0	0	0	1	0	0	0	0	0	0	1	0	0	0	0	0	0	0	1	0	5	1	0	0	12	0	0	0	13	0	0	0	0	0	0	3
k__Bacteria;p__Actinobacteria;c__Coriobacteriia;o__Coriobacteriales;f__Coriobacteriaceae;__;__	0	6	0	0	0	0	0	15	4	6	6	3	0	0	2	4	5	1	2	6	1	2	4	0	0	0	1	0	2	0	3	1	2	7	1	1	0	0	4	1	2	0	0	0	0	0	7	1	0
k__Bacteria;p__Actinobacteria;c__Coriobacteriia;o__Coriobacteriales;f__Coriobacteriaceae;g__;s__	0	4	8	7	0	0	0	1	0	4	7	2	0	0	0	0	7	0	0	3	0	0	2	1	0	0	0	0	0	3	1	43	5	15	0	4	0	0	4	9	0	0	0	0	0	0	1	2	0
k__Bacteria;p__Actinobacteria;c__Coriobacteriia;o__Coriobacteriales;f__Coriobacteriaceae;g__Atopobium;s__	6	8	128	2	29	0	6	4	92	56	21	0	0	1	0	12	8	8	43	16	11	2	18	19	4	0	3	5	4	4	5	45	55	45	61	4	1	69	1	28	8	42	0	6	13	0	5	17	10
k__Bacteria;p__Actinobacteria;c__Coriobacteriia;o__Coriobacteriales;f__Coriobacteriaceae;g__Atopobium;s__rimae	34	79	93	11	36	1	3	3	20	7	30	20	0	0	0	18	56	41	31	30	2	5	0	14	91	4	3	0	6	11	4	303	3	57	36	148	1	8	42	50	2	10	0	4	12	1	10	13	0
k__Bacteria;p__Actinobacteria;c__Coriobacteriia;o__Coriobacteriales;f__Coriobacteriaceae;g__Atopobium;s__vaginae	0	0	0	0	0	0	0	0	0	0	0	0	0	0	0	0	0	0	0	0	0	0	0	0	0	0	0	0	0	0	0	0	0	0	0	0	0	0	0	0	0	0	0	0	0	0	0	0	0
k__Bacteria;p__Actinobacteria;c__Coriobacteriia;o__Coriobacteriales;f__Coriobacteriaceae;g__Olsenella;__	0	0	0	0	0	0	2	4	1	0	4	0	0	0	1	1	1	0	0	2	0	0	2	0	2	0	0	0	0	0	0	0	0	2	0	0	0	0	1	0	0	0	0	0	0	0	0	0	0
k__Bacteria;p__Actinobacteria;c__Coriobacteriia;o__Coriobacteriales;f__Coriobacteriaceae;g__Olsenella;s__uli	15	40	0	3	0	1	13	126	76	30	51	15	0	5	5	113	105	13	48	127	41	41	70	7	42	1	36	12	34	0	65	10	44	172	24	7	11	0	60	20	35	0	0	0	9	3	75	0	4
k__Bacteria;p__Actinobacteria;c__Coriobacteriia;o__Coriobacteriales;f__Coriobacteriaceae;g__Slackia;s__	0	2	1	0	0	0	0	0	1	1	7	0	0	0	1	0	2	0	0	3	0	2	0	0	6	0	0	0	0	1	0	1	0	0	0	0	0	0	2	0	0	0	0	0	0	0	1	1	0
k__Bacteria;p__Bacteroidetes;__;__;__;__;__	3	2	1	1	2	2	0	1	22	1	1	3	0	4	26	1	1	1	0	0	0	0	1	1	7	3	1	4	5	2	2	0	2	0	0	2	0	2	1	3	3	0	0	1	2	2	0	1	0
k__Bacteria;p__Bacteroidetes;c__Bacteroidia;o__Bacteroidales;__;__;__	4	9	0	1	1	1	0	1	17	7	3	4	0	1	16	3	0	3	1	2	0	0	1	1	50	1	1	3	1	1	3	2	3	1	3	2	0	0	4	3	2	0	2	0	1	0	0	0	0
k__Bacteria;p__Bacteroidetes;c__Bacteroidia;o__Bacteroidales;f__;g__;s__	0	24	0	0	0	1	0	2	50	0	124	0	0	0	6	4	1	3	0	4	0	0	5	0	0	0	0	0	1	0	1	0	0	0	0	0	0	0	0	0	0	0	0	0	2	0	0	0	0
k__Bacteria;p__Bacteroidetes;c__Bacteroidia;o__Bacteroidales;f__Bacteroidaceae;g__Bacteroides;s__	0	0	0	0	0	0	0	0	0	0	0	0	0	0	0	0	0	0	0	0	0	0	0	0	0	0	0	0	0	0	0	0	0	0	0	0	0	0	0	0	0	0	0	0	0	0	0	0	0
k__Bacteria;p__Bacteroidetes;c__Bacteroidia;o__Bacteroidales;f__Bacteroidaceae;g__Bacteroides;s__nordii	0	0	0	0	0	0	0	0	0	0	0	0	0	0	0	0	0	0	0	0	0	0	0	0	0	0	0	0	0	0	0	0	0	0	0	0	0	0	0	0	0	0	0	0	0	0	0	0	0
k__Bacteria;p__Bacteroidetes;c__Bacteroidia;o__Bacteroidales;f__Porphyromonadaceae;__;__	0	0	0	0	0	0	0	0	0	0	0	0	0	0	0	1	0	0	0	0	0	0	1	0	1	0	0	0	0	1	0	0	0	0	0	0	0	0	0	0	0	0	1	0	0	0	0	0	0
k__Bacteria;p__Bacteroidetes;c__Bacteroidia;o__Bacteroidales;f__Porphyromonadaceae;g__Paludibacter;s__	41	361	0	0	0	2	0	1	106	1	0	33	0	0	167	165	0	68	0	9	0	1	8	0	659	4	194	0	127	33	3	0	8	0	9	51	0	50	156	41	13	0	0	0	53	100	1	0	0
k__Bacteria;p__Bacteroidetes;c__Bacteroidia;o__Bacteroidales;f__Porphyromonadaceae;g__Porphyromonas;s__	493	229	96	10	45	191	8	8	548	239	14	382	20	364	580	42	27	105	179	9	39	2	174	66	109	461	29	569	93	151	199	49	64	19	443	145	117	123	156	615	26	0	1142	98	7	71	15	94	0
k__Bacteria;p__Bacteroidetes;c__Bacteroidia;o__Bacteroidales;f__Porphyromonadaceae;g__Porphyromonas;s__endodontalis	0	90	0	0	10	0	0	1	79	37	549	5	0	0	79	22	10	25	0	15	3	0	49	21	82	14	31	0	19	13	5	0	0	14	28	0	0	0	127	30	41	1	9	0	8	0	8	0	0
k__Bacteria;p__Bacteroidetes;c__Bacteroidia;o__Bacteroidales;f__Porphyromonadaceae;g__Tannerella;s__	390	360	34	284	83	247	61	286	320	139	97	353	101	378	153	264	83	309	68	97	12	0	173	202	439	106	307	228	158	275	53	54	71	81	564	509	419	21	354	143	89	5	141	22	45	12	112	188	0
k__Bacteria;p__Bacteroidetes;c__Bacteroidia;o__Bacteroidales;f__Prevotellaceae;__;__	0	25	0	0	0	4	0	0	2	0	2	1	0	0	1	0	1	0	1	0	0	0	1	0	1	0	0	0	0	0	0	2	0	0	0	1	0	0	1	0	0	1	0	0	2	0	1	0	0
k__Bacteria;p__Bacteroidetes;c__Bacteroidia;o__Bacteroidales;f__Prevotellaceae;g__Prevotella;__	96	32	124	59	61	2	11	83	42	8	22	19	4	14	2	4	90	42	140	63	1	0	41	143	40	8	12	73	4	53	36	66	19	3	38	231	1	75	8	65	4	105	1	20	310	4	22	33	5
k__Bacteria;p__Bacteroidetes;c__Bacteroidia;o__Bacteroidales;f__Prevotellaceae;g__Prevotella;s__	1491	3544	1015	820	391	873	709	808	1667	1165	3593	1481	4	382	596	304	2059	1422	956	2816	29	45	1153	758	1788	162	787	313	618	465	1078	1316	882	750	727	803	274	461	896	392	507	350	102	68	1566	79	512	600	17
k__Bacteria;p__Bacteroidetes;c__Bacteroidia;o__Bacteroidales;f__Prevotellaceae;g__Prevotella;s__copri	128	49	435	89	240	1	24	304	164	19	72	31	6	52	0	10	272	106	143	88	9	5	13	489	9	3	15	99	27	139	64	215	40	8	102	27	1	32	32	54	5	191	22	10	53	41	15	28	6
k__Bacteria;p__Bacteroidetes;c__Bacteroidia;o__Bacteroidales;f__Prevotellaceae;g__Prevotella;s__intermedia	0	309	0	0	0	45	0	45	214	0	0	0	0	0	0	81	130	4	0	223	0	0	150	0	0	0	0	0	0	0	0	0	25	0	0	10	0	0	0	0	0	0	0	0	0	0	0	0	0
k__Bacteria;p__Bacteroidetes;c__Bacteroidia;o__Bacteroidales;f__Prevotellaceae;g__Prevotella;s__melaninogenica	476	246	564	26	130	6	6	48	777	111	172	191	11	165	30	92	239	248	214	191	0	0	20	352	989	33	25	168	21	231	66	104	60	3	153	74	61	101	234	646	37	40	5	0	716	4	217	111	18
k__Bacteria;p__Bacteroidetes;c__Bacteroidia;o__Bacteroidales;f__Prevotellaceae;g__Prevotella;s__nanceiensis	0	0	0	0	0	0	0	0	0	1	0	0	0	0	0	0	0	0	0	0	0	0	0	0	0	2	0	1	0	1	2	0	0	0	0	0	0	0	0	0	0	0	0	0	0	0	0	0	0
k__Bacteria;p__Bacteroidetes;c__Bacteroidia;o__Bacteroidales;f__Prevotellaceae;g__Prevotella;s__nigrescens	715	611	302	116	139	6	49	5	9	27	1171	277	0	0	13	130	99	158	26	85	5	3	98	263	194	45	52	71	38	147	149	408	74	6	59	49	0	0	107	138	90	0	42	4	185	2	184	78	0
k__Bacteria;p__Bacteroidetes;c__Bacteroidia;o__Bacteroidales;f__Prevotellaceae;g__Prevotella;s__pallens	0	62	1	0	0	0	0	6	166	0	0	4	0	2	0	0	0	1	189	0	0	0	0	0	0	0	0	6	10	1	0	0	0	0	0	4	0	0	0	17	0	0	0	0	20	0	0	0	0
k__Bacteria;p__Bacteroidetes;c__Bacteroidia;o__Bacteroidales;f__Rikenellaceae;g__Blvii28;s__	0	17	0	16	0	0	0	25	57	1	3	1	0	0	1	0	1	0	1	0	0	0	0	2	7	0	0	0	33	0	0	0	7	183	1	0	0	0	2	18	0	0	0	0	0	0	0	6	0
k__Bacteria;p__Bacteroidetes;c__Bacteroidia;o__Bacteroidales;f__[Paraprevotellaceae];__;__	0	1	0	0	0	0	0	0	0	0	0	0	0	0	0	0	0	0	0	0	0	0	0	0	0	0	0	0	0	0	0	0	0	0	0	0	0	0	0	0	0	0	0	0	0	0	0	0	0
k__Bacteria;p__Bacteroidetes;c__Bacteroidia;o__Bacteroidales;f__[Paraprevotellaceae];g__;s__	0	0	0	0	0	0	0	0	0	0	0	0	0	0	0	0	0	0	0	0	0	0	0	0	0	0	0	0	0	0	0	0	0	0	0	0	0	0	0	0	0	0	0	0	0	0	0	0	0
k__Bacteria;p__Bacteroidetes;c__Bacteroidia;o__Bacteroidales;f__[Paraprevotellaceae];g__[Prevotella];s__	53	86	2	5	11	6	0	17	55	43	68	22	1	1	5	5	13	51	12	15	1	0	10	14	12	12	4	1	1	9	22	2	0	0	1	3	0	0	27	0	0	0	0	0	21	1	10	2	0
k__Bacteria;p__Bacteroidetes;c__Bacteroidia;o__Bacteroidales;f__[Paraprevotellaceae];g__[Prevotella];s__tannerae	66	644	1	1	35	3	0	87	82	124	947	256	0	14	140	22	163	115	90	312	0	0	317	94	163	12	159	0	42	190	72	8	0	98	63	60	0	0	130	0	0	0	7	0	188	0	32	51	1
k__Bacteria;p__Bacteroidetes;c__Flavobacteriia;o__Flavobacteriales;__;__;__	0	0	0	1	0	1	0	0	1	0	1	0	1	0	1	2	0	0	0	0	0	0	0	0	0	1	0	0	0	0	0	0	1	0	0	1	0	1	0	0	0	0	0	0	0	0	0	0	0
k__Bacteria;p__Bacteroidetes;c__Flavobacteriia;o__Flavobacteriales;f__Flavobacteriaceae;__;__	2	0	1	0	4	3	1	1	3	4	0	0	1	1	3	0	0	2	1	0	0	0	1	0	0	0	0	1	0	0	2	0	1	0	0	7	0	0	0	2	0	1	0	0	0	0	0	0	0
k__Bacteria;p__Bacteroidetes;c__Flavobacteriia;o__Flavobacteriales;f__Flavobacteriaceae;g__;s__	0	0	0	0	0	0	0	0	0	0	0	0	0	0	0	0	0	0	0	0	0	0	0	0	0	0	0	0	0	0	0	0	0	0	0	0	0	0	0	0	0	0	0	0	0	0	0	0	0
k__Bacteria;p__Bacteroidetes;c__Flavobacteriia;o__Flavobacteriales;f__Flavobacteriaceae;g__Capnocytophaga;__	4	0	0	3	0	7	1	1	1	1	2	0	2	2	2	1	0	2	0	0	2	0	1	1	1	6	0	0	0	0	12	1	0	0	1	10	1	0	3	5	0	3	2	0	0	0	1	1	0
k__Bacteria;p__Bacteroidetes;c__Flavobacteriia;o__Flavobacteriales;f__Flavobacteriaceae;g__Capnocytophaga;s__	539	259	259	107	619	1286	150	106	478	198	27	295	309	147	168	197	94	314	295	10	201	51	268	231	119	1142	228	376	60	323	554	36	299	9	49	917	370	431	168	695	23	191	382	285	9	347	43	79	2
k__Bacteria;p__Bacteroidetes;c__Flavobacteriia;o__Flavobacteriales;f__Flavobacteriaceae;g__Capnocytophaga;s__ochracea	326	306	354	610	494	221	403	418	227	335	84	276	446	302	407	201	139	537	102	99	123	86	339	151	75	370	195	318	150	119	891	114	139	102	234	517	270	0	183	137	70	839	179	140	23	108	111	88	48
k__Bacteria;p__Bacteroidetes;c__Flavobacteriia;o__Flavobacteriales;f__Flavobacteriaceae;g__Flavobacterium;__	0	0	0	0	0	0	0	0	0	0	0	0	0	0	0	0	0	0	0	0	0	0	0	0	0	0	0	0	0	0	0	0	0	1	0	0	0	0	0	0	0	0	0	0	0	0	0	0	0
k__Bacteria;p__Bacteroidetes;c__Flavobacteriia;o__Flavobacteriales;f__Flavobacteriaceae;g__Zhouia;s__amylolytica	0	0	1	0	0	0	0	0	0	0	0	0	0	1	0	0	0	0	0	0	0	0	0	0	0	0	0	0	0	0	0	0	0	0	0	0	0	0	0	0	0	0	0	0	0	0	0	0	0
k__Bacteria;p__Bacteroidetes;c__Flavobacteriia;o__Flavobacteriales;f__[Weeksellaceae];__;__	0	0	0	0	0	0	0	0	0	0	0	0	0	0	0	0	0	0	0	0	0	0	0	0	0	0	0	0	0	0	0	0	0	0	0	0	0	0	0	0	0	0	0	0	0	0	0	0	0
k__Bacteria;p__Bacteroidetes;c__Flavobacteriia;o__Flavobacteriales;f__[Weeksellaceae];g__;s__	34	36	36	6	65	151	17	4	31	54	4	26	12	86	13	6	4	79	24	2	13	2	44	7	5	75	15	28	6	12	38	13	40	7	4	156	69	171	14	28	9	25	52	48	1	19	2	7	2
k__Bacteria;p__Bacteroidetes;c__Flavobacteriia;o__Flavobacteriales;f__[Weeksellaceae];g__Chryseobacterium;s__	0	0	0	0	0	1	0	0	0	5	0	0	0	0	0	0	0	0	0	0	0	0	0	0	0	0	0	0	0	0	0	0	0	0	0	0	0	0	0	0	1	0	0	0	0	0	0	0	0
k__Bacteria;p__Chloroflexi;c__Anaerolineae;o__Anaerolineales;f__Anaerolinaceae;g__SHD-231;s__	0	0	0	0	0	0	0	0	0	0	0	0	0	0	0	0	0	0	0	0	0	0	0	0	1	0	0	0	0	0	0	0	0	0	0	0	0	0	0	0	0	0	0	0	0	0	0	0	0
k__Bacteria;p__Cyanobacteria;c__Chloroplast;o__Streptophyta;f__;g__;s__	0	0	0	2	0	0	0	0	0	0	0	0	0	0	0	0	0	0	0	0	0	0	0	0	0	0	0	0	0	0	0	0	0	1	0	0	0	0	1	0	0	0	0	0	0	0	0	0	0
k__Bacteria;p__Firmicutes;__;__;__;__;__	3	0	0	0	2	3	0	2	1	0	2	1	0	0	0	2	0	0	0	1	2	1	1	0	0	2	1	2	0	2	0	0	4	0	1	0	1	0	0	0	0	2	2	0	0	2	2	0	0
k__Bacteria;p__Firmicutes;c__Bacilli;__;__;__;__	0	0	0	0	0	0	2	0	0	0	0	0	0	3	0	1	0	0	0	0	0	0	1	0	0	0	0	0	0	0	1	0	0	0	0	0	0	0	2	0	0	1	0	0	1	1	1	0	2
k__Bacteria;p__Firmicutes;c__Bacilli;o__Bacillales;__;__;__	0	0	0	0	0	0	0	0	0	0	0	0	0	0	0	0	0	0	0	0	1	0	0	0	0	0	1	0	0	0	0	0	0	1	0	0	0	0	0	0	0	0	0	0	0	0	0	0	2
k__Bacteria;p__Firmicutes;c__Bacilli;o__Bacillales;f__Bacillaceae;g__Anoxybacillus;s__kestanbolensis	0	0	0	0	0	0	1	0	0	0	0	0	0	0	0	0	0	0	0	0	0	0	0	0	0	0	0	0	0	0	0	0	0	1	1	0	0	0	0	1	0	0	0	0	0	0	0	0	5
k__Bacteria;p__Firmicutes;c__Bacilli;o__Bacillales;f__Bacillaceae;g__Bacillus;s__thermoamylovorans	0	0	0	1	0	0	1	0	0	0	0	0	0	0	0	0	0	0	0	0	1	0	0	0	0	0	0	0	0	0	0	0	0	0	0	0	0	0	0	0	0	0	0	0	0	0	0	0	6
k__Bacteria;p__Firmicutes;c__Bacilli;o__Bacillales;f__Bacillaceae;g__Geobacillus;__	0	0	0	0	0	0	0	0	0	0	0	0	0	0	0	0	0	0	0	0	0	2	0	0	0	0	0	2	0	0	0	0	0	0	0	0	0	0	0	0	0	0	0	0	0	0	0	0	2
k__Bacteria;p__Firmicutes;c__Bacilli;o__Bacillales;f__Bacillaceae;g__Geobacillus;s__	0	0	0	0	0	0	0	0	0	0	0	0	0	0	0	0	0	0	0	0	0	0	0	0	0	0	0	0	0	0	0	0	0	1	0	0	0	0	0	0	0	0	0	0	0	0	0	1	7
k__Bacteria;p__Firmicutes;c__Bacilli;o__Bacillales;f__Bacillaceae;g__Geobacillus;s__vulcani	0	0	0	0	0	0	0	0	0	0	0	0	0	0	0	0	0	0	0	0	0	0	0	0	0	0	0	0	0	0	0	0	0	0	0	0	0	0	0	0	0	0	0	0	0	0	0	1	0
k__Bacteria;p__Firmicutes;c__Bacilli;o__Bacillales;f__Paenibacillaceae;g__Brevibacillus;s__reuszeri	0	0	0	0	0	0	0	1	0	0	0	0	0	0	0	0	0	0	0	0	0	0	0	0	0	0	0	0	0	0	0	0	0	0	0	0	0	0	0	0	1	0	0	0	0	0	0	0	0
k__Bacteria;p__Firmicutes;c__Bacilli;o__Bacillales;f__Planococcaceae;__;__	0	0	0	0	0	0	0	0	0	0	0	0	0	0	0	0	0	0	0	0	0	0	0	0	0	0	0	0	0	0	0	0	0	0	0	0	0	0	0	0	0	0	0	0	0	0	0	0	1
k__Bacteria;p__Firmicutes;c__Bacilli;o__Bacillales;f__Planococcaceae;g__Aeribacillus;s__pallidus	0	0	0	0	0	0	0	0	0	0	0	0	0	0	0	0	0	0	0	0	4	1	0	0	0	0	0	0	0	0	0	0	0	11	1	0	0	0	0	0	2	0	0	0	0	0	0	0	18
k__Bacteria;p__Firmicutes;c__Bacilli;o__Bacillales;f__Staphylococcaceae;g__Staphylococcus;s__epidermidis	0	0	0	0	0	0	0	0	0	0	0	0	0	0	0	0	0	0	0	0	0	0	0	0	0	0	0	0	0	0	0	0	0	0	0	0	0	0	0	0	0	0	0	0	0	0	0	0	1
k__Bacteria;p__Firmicutes;c__Bacilli;o__Gemellales;f__Gemellaceae;__;__	44	65	6	2	11	10	13	12	68	55	19	86	4	5	1	4	3	33	19	0	30	2	43	0	0	19	2	75	14	5	27	7	1	4	35	4	11	7	42	38	41	3	66	9	3	20	7	4	1
k__Bacteria;p__Firmicutes;c__Bacilli;o__Gemellales;f__Gemellaceae;g__;s__	15	8	3	1	2	5	3	0	122	104	13	9	4	3	3	1	0	6	43	0	2	1	12	0	0	40	10	97	8	7	11	5	12	37	5	1	29	9	12	110	61	8	35	3	48	8	26	5	12
k__Bacteria;p__Firmicutes;c__Bacilli;o__Gemellales;f__Gemellaceae;g__Gemella;s__	25	41	21	2	15	11	12	5	37	40	13	95	2	23	5	63	35	28	22	8	83	5	35	0	0	8	0	36	4	5	5	10	4	4	57	3	12	0	53	1	39	0	43	49	0	79	12	9	0
k__Bacteria;p__Firmicutes;c__Bacilli;o__Lactobacillales;__;__;__	0	0	0	0	0	0	0	0	0	0	0	0	0	0	0	0	0	0	0	0	0	0	0	0	0	0	0	0	0	0	0	0	0	0	0	0	0	0	0	0	0	0	0	0	0	0	0	0	0
k__Bacteria;p__Firmicutes;c__Bacilli;o__Lactobacillales;f__Aerococcaceae;__;__	0	0	0	0	0	0	0	0	0	0	0	0	0	0	0	0	0	0	0	0	0	0	0	0	0	0	0	0	0	0	0	0	0	0	0	1	0	0	0	0	0	0	0	0	0	0	0	0	0
k__Bacteria;p__Firmicutes;c__Bacilli;o__Lactobacillales;f__Aerococcaceae;g__Abiotrophia;__	0	4	1	1	0	18	0	2	13	3	0	4	0	0	0	0	4	2	1	0	2	0	3	0	0	1	2	2	0	0	0	22	2	3	2	4	5	30	1	0	2	0	3	0	1	0	4	0	0
k__Bacteria;p__Firmicutes;c__Bacilli;o__Lactobacillales;f__Aerococcaceae;g__Abiotrophia;s__	0	12	0	13	15	37	53	9	46	96	1	43	0	1	0	0	17	13	3	0	0	0	7	0	0	1	32	6	1	0	0	89	25	7	5	22	63	191	1	1	21	1	50	0	0	0	10	0	0
k__Bacteria;p__Firmicutes;c__Bacilli;o__Lactobacillales;f__Aerococcaceae;g__Abiotrophia;s__defectiva	0	0	0	0	1	5	1	1	1	1	0	0	0	0	0	0	3	0	0	0	0	0	0	0	0	0	1	2	0	0	0	3	1	0	0	2	2	10	0	0	1	0	2	0	0	0	0	0	0
k__Bacteria;p__Firmicutes;c__Bacilli;o__Lactobacillales;f__Carnobacteriaceae;g__Granulicatella;s__	108	53	36	7	83	42	23	6	117	222	17	70	77	62	15	39	8	22	121	5	180	23	31	2	2	22	34	177	44	9	134	13	63	81	42	8	70	266	10	13	47	8	146	129	7	338	37	10	16
k__Bacteria;p__Firmicutes;c__Bacilli;o__Lactobacillales;f__Lactobacillaceae;g__Lactobacillus;__	0	0	0	0	0	0	0	0	0	0	0	0	0	0	0	0	0	0	0	0	0	0	0	0	0	0	0	0	0	0	0	0	0	0	0	0	0	0	0	0	0	0	0	0	0	0	0	0	0
k__Bacteria;p__Firmicutes;c__Bacilli;o__Lactobacillales;f__Lactobacillaceae;g__Lactobacillus;s__	0	3	0	0	0	0	0	0	0	0	0	0	0	0	0	0	0	0	0	1	0	0	0	1	0	0	0	0	0	0	0	0	1	0	0	0	0	0	0	0	0	0	0	1	0	0	0	0	0
k__Bacteria;p__Firmicutes;c__Bacilli;o__Lactobacillales;f__Lactobacillaceae;g__Lactobacillus;s__salivarius	0	0	0	0	0	0	0	0	0	0	0	0	0	0	0	0	0	0	0	0	0	0	0	0	0	0	0	0	0	0	0	0	0	0	0	0	0	5	0	0	0	0	0	0	0	0	0	0	0
k__Bacteria;p__Firmicutes;c__Bacilli;o__Lactobacillales;f__Lactobacillaceae;g__Lactobacillus;s__vaginalis	0	1	0	0	0	0	0	0	0	0	0	0	0	0	0	0	0	0	0	0	0	0	0	0	0	0	0	0	0	0	0	0	0	0	0	0	0	0	0	0	0	0	0	0	0	0	0	0	0
k__Bacteria;p__Firmicutes;c__Bacilli;o__Lactobacillales;f__Lactobacillaceae;g__Lactobacillus;s__zeae	0	0	0	0	0	0	0	0	0	0	0	0	0	0	0	0	0	0	0	0	0	0	0	0	0	0	0	0	0	0	0	0	0	0	0	0	0	0	0	0	0	0	0	0	0	0	0	0	0
k__Bacteria;p__Firmicutes;c__Bacilli;o__Lactobacillales;f__Streptococcaceae;__;__	190	186	168	10	74	195	47	25	228	453	171	68	74	30	62	161	72	194	235	222	659	68	10	86	5	15	87	250	123	11	24	139	78	597	40	30	30	714	38	22	370	141	50	341	34	263	164	24	270
k__Bacteria;p__Firmicutes;c__Bacilli;o__Lactobacillales;f__Streptococcaceae;g__;s__	1	0	2	0	0	1	1	0	4	3	2	2	1	3	0	6	2	1	2	4	26	2	0	0	0	1	1	0	1	1	1	0	1	3	0	0	0	10	0	1	9	0	2	2	0	2	2	1	2
k__Bacteria;p__Firmicutes;c__Bacilli;o__Lactobacillales;f__Streptococcaceae;g__Lactococcus;s__	0	0	0	0	0	0	0	0	0	0	0	0	0	0	0	0	18	0	0	0	2	0	0	0	0	0	0	0	0	0	0	0	0	0	0	0	0	0	0	0	0	0	0	0	0	0	0	0	0
k__Bacteria;p__Firmicutes;c__Bacilli;o__Lactobacillales;f__Streptococcaceae;g__Streptococcus;__	741	181	119	348	469	169	360	106	635	762	245	586	422	487	110	548	97	511	193	35	493	71	146	123	136	245	297	239	66	203	222	116	256	434	297	219	88	488	261	307	460	684	635	596	200	1164	276	376	213
k__Bacteria;p__Firmicutes;c__Bacilli;o__Lactobacillales;f__Streptococcaceae;g__Streptococcus;s__	1417	294	616	558	703	500	2077	73	946	2144	716	427	1192	1386	134	430	180	719	321	181	619	210	440	1216	112	429	1013	1000	243	1562	821	234	705	1462	523	331	191	688	301	261	1438	1424	1040	627	128	1097	1295	1406	1695
k__Bacteria;p__Firmicutes;c__Bacilli;o__Lactobacillales;f__Streptococcaceae;g__Streptococcus;s__anginosus	31	58	221	14	68	0	20	2	124	202	495	23	6	2	15	153	332	95	49	526	2	0	85	23	1	0	37	10	19	6	3	198	20	6	10	3	3	2	8	0	17	75	0	12	44	6	19	0	337
k__Bacteria;p__Firmicutes;c__Bacilli;o__Lactobacillales;f__Streptococcaceae;g__Streptococcus;s__infantis	0	1	6	0	3	6	2	3	14	16	18	9	0	4	6	2	0	0	0	0	1	0	1	2	35	7	0	9	0	0	4	2	5	10	4	1	1	3	2	0	3	0	2	0	0	6	2	0	0
k__Bacteria;p__Firmicutes;c__Bacilli;o__Lactobacillales;f__Streptococcaceae;g__Streptococcus;s__sobrinus	0	0	0	0	0	0	0	0	0	0	0	0	0	0	0	0	34	0	0	0	0	0	0	0	0	0	0	2	0	0	0	0	0	0	0	0	0	1	0	0	0	0	0	0	0	0	0	0	0
k__Bacteria;p__Firmicutes;c__Clostridia;__;__;__;__	0	0	0	0	0	0	0	0	0	0	0	0	0	0	0	0	0	0	0	0	0	0	0	0	0	0	0	0	0	0	0	1	0	0	0	0	0	1	0	0	0	0	0	0	0	0	0	0	0
k__Bacteria;p__Firmicutes;c__Clostridia;o__Clostridiales;__;__;__	149	405	13	24	27	291	9	51	136	109	211	125	1	69	230	259	46	91	93	64	61	33	143	8	34	92	194	37	74	85	67	48	27	13	97	209	112	8	141	96	141	26	111	33	22	20	73	43	1
k__Bacteria;p__Firmicutes;c__Clostridia;o__Clostridiales;f__;g__;s__	1	109	0	0	3	63	0	4	13	3	2	8	0	10	34	5	0	15	26	1	4	0	4	1	11	15	0	0	2	6	30	12	0	0	16	2	3	0	16	4	29	1	0	0	1	5	16	0	0
k__Bacteria;p__Firmicutes;c__Clostridia;o__Clostridiales;f__Clostridiaceae;g__Thermoanaerobacterium;__	0	0	0	0	0	0	0	0	0	0	0	0	0	0	0	0	0	0	0	0	0	0	0	0	0	0	0	0	0	0	0	0	0	0	0	0	0	0	0	0	0	0	0	0	0	0	0	0	0
k__Bacteria;p__Firmicutes;c__Clostridia;o__Clostridiales;f__Clostridiaceae;g__Thermoanaerobacterium;s__	0	0	0	0	0	0	0	0	0	0	0	0	2	0	1	0	0	0	0	0	1	2	0	0	0	0	0	0	0	0	0	0	0	2	0	1	0	0	1	0	0	0	0	0	0	0	0	0	15
k__Bacteria;p__Firmicutes;c__Clostridia;o__Clostridiales;f__Eubacteriaceae;g__Pseudoramibacter_Eubacterium;s__	0	0	0	0	0	0	0	0	16	0	3	0	0	0	0	0	0	0	0	11	0	0	0	0	4	0	0	0	0	0	0	0	0	0	0	0	0	0	0	0	0	0	0	0	0	0	0	0	0
k__Bacteria;p__Firmicutes;c__Clostridia;o__Clostridiales;f__Lachnospiraceae;__;__	1	0	0	0	0	0	0	35	39	0	0	2	1	0	5	0	11	12	14	2	0	0	7	43	1	0	1	6	7	6	1	0	0	0	8	1	0	0	4	0	0	0	1	0	51	0	0	0	0
k__Bacteria;p__Firmicutes;c__Clostridia;o__Clostridiales;f__Lachnospiraceae;g__Catonella;s__	36	78	9	2	7	20	1	15	27	15	169	15	3	1	124	4	22	4	3	48	4	9	26	6	3	7	13	1	6	18	21	0	6	10	7	0	0	0	35	24	18	0	2	0	0	3	13	2	0
k__Bacteria;p__Firmicutes;c__Clostridia;o__Clostridiales;f__Lachnospiraceae;g__Johnsonella;s__ignava	1	34	0	0	0	14	0	0	14	0	0	0	0	22	76	19	0	19	0	0	1	12	25	0	1	0	0	0	0	0	7	0	0	0	1	4	1	0	8	26	0	0	0	0	0	0	0	0	0
k__Bacteria;p__Firmicutes;c__Clostridia;o__Clostridiales;f__Lachnospiraceae;g__Lachnoanaerobaculum;s__orale	63	119	30	165	76	80	166	108	76	118	78	183	177	60	31	209	84	143	120	68	28	73	154	190	38	16	401	164	155	33	221	49	59	53	172	187	186	21	82	93	245	159	64	49	42	97	240	96	169
k__Bacteria;p__Firmicutes;c__Clostridia;o__Clostridiales;f__Lachnospiraceae;g__Moryella;__	0	0	0	1	0	0	1	0	0	0	0	1	0	0	0	0	0	0	2	0	0	0	1	1	0	0	0	1	1	0	0	0	0	0	0	0	0	0	0	0	0	1	1	4	5	6	0	0	1
k__Bacteria;p__Firmicutes;c__Clostridia;o__Clostridiales;f__Lachnospiraceae;g__Moryella;s__	8	12	22	57	17	3	59	37	38	14	13	14	12	15	9	28	25	33	33	37	8	30	5	89	2	13	9	130	127	37	12	32	38	6	27	13	13	4	6	6	28	187	34	137	151	212	15	20	8
k__Bacteria;p__Firmicutes;c__Clostridia;o__Clostridiales;f__Lachnospiraceae;g__Moryella;s__indoligenes	0	0	0	0	1	0	0	0	0	0	2	0	0	0	0	0	0	0	0	0	0	0	0	0	0	0	0	0	1	0	0	0	1	0	0	0	0	0	0	0	0	3	0	0	1	1	0	0	0
k__Bacteria;p__Firmicutes;c__Clostridia;o__Clostridiales;f__Lachnospiraceae;g__Oribacterium;s__	46	16	45	23	8	1	44	13	94	28	22	6	20	3	95	152	37	62	64	45	8	6	106	68	73	6	38	50	28	13	48	190	73	32	154	7	2	0	43	56	152	68	11	67	82	16	56	29	28
k__Bacteria;p__Firmicutes;c__Clostridia;o__Clostridiales;f__Lachnospiraceae;g__Shuttleworthia;s__satelles	3	65	11	0	7	0	0	0	0	0	16	2	0	0	1	2	8	1	1	7	0	2	0	0	13	0	1	0	1	0	0	62	1	17	0	31	0	0	16	1	0	0	0	0	0	0	1	2	0
k__Bacteria;p__Firmicutes;c__Clostridia;o__Clostridiales;f__Peptococcaceae;g__Peptococcus;s__	0	47	0	4	2	1	0	1	15	0	0	13	0	1	43	15	0	1	11	0	1	5	22	0	1	0	0	2	16	2	6	12	20	3	3	2	2	0	7	0	6	0	6	0	0	1	2	10	0
k__Bacteria;p__Firmicutes;c__Clostridia;o__Clostridiales;f__Peptostreptococcaceae;__;__	0	0	0	0	0	0	0	0	0	0	0	0	0	0	0	0	0	0	0	0	0	0	0	0	0	0	0	0	0	0	0	0	0	0	0	0	0	0	0	0	0	0	0	0	0	0	0	0	0
k__Bacteria;p__Firmicutes;c__Clostridia;o__Clostridiales;f__Peptostreptococcaceae;g__Filifactor;s__	0	26	0	0	0	0	0	1	65	0	0	0	0	0	88	0	0	8	0	0	0	0	35	0	0	0	0	1	2	0	0	0	0	0	0	4	0	0	0	0	0	0	0	0	0	0	0	0	0
k__Bacteria;p__Firmicutes;c__Clostridia;o__Clostridiales;f__Peptostreptococcaceae;g__Peptostreptococcus;__	0	1	0	0	0	0	0	2	6	0	0	0	0	0	1	0	0	0	0	0	0	0	1	0	7	0	0	0	1	0	1	0	0	0	0	0	0	0	1	0	0	0	0	0	0	0	1	0	0
k__Bacteria;p__Firmicutes;c__Clostridia;o__Clostridiales;f__Peptostreptococcaceae;g__Peptostreptococcus;s__	3	104	0	0	18	0	0	53	133	0	43	8	0	0	11	74	17	29	0	32	0	0	18	18	184	0	0	3	13	3	22	7	3	0	9	0	0	0	35	0	16	0	7	0	0	4	68	0	0
k__Bacteria;p__Firmicutes;c__Clostridia;o__Clostridiales;f__Peptostreptococcaceae;g__Peptostreptococcus;s__anaerobius	0	0	0	0	0	0	0	1	0	0	0	0	0	0	0	0	0	0	0	0	0	0	0	0	1	0	0	0	0	0	0	0	0	0	0	0	0	0	0	0	0	0	0	0	0	0	0	0	0
k__Bacteria;p__Firmicutes;c__Clostridia;o__Clostridiales;f__Veillonellaceae;__;__	2	7	1	0	1	3	0	7	1	4	16	20	1	0	0	0	35	3	0	4	0	1	1	20	1	0	1	0	3	17	2	3	0	3	0	0	0	2	0	0	87	1	0	0	2	0	5	0	0
k__Bacteria;p__Firmicutes;c__Clostridia;o__Clostridiales;f__Veillonellaceae;g__;s__	0	0	0	0	0	0	0	1	0	0	0	1	0	0	0	0	4	0	0	0	0	1	0	1	0	0	0	0	0	2	0	0	0	0	0	0	0	0	0	0	2	0	0	0	0	0	0	0	0
k__Bacteria;p__Firmicutes;c__Clostridia;o__Clostridiales;f__Veillonellaceae;g__Dialister;s__	31	257	105	113	163	5	61	36	19	109	264	93	0	14	7	81	379	47	158	100	6	20	239	123	92	6	24	4	60	105	123	838	42	167	244	112	18	9	264	648	19	21	2	11	43	7	86	130	3
k__Bacteria;p__Firmicutes;c__Clostridia;o__Clostridiales;f__Veillonellaceae;g__Megasphaera;s__	1	21	18	123	8	0	0	3	81	1	85	41	0	0	0	46	93	30	79	14	4	24	0	120	8	19	25	0	3	47	6	319	30	119	45	107	5	0	60	0	2	4	0	0	114	0	0	34	1
k__Bacteria;p__Firmicutes;c__Clostridia;o__Clostridiales;f__Veillonellaceae;g__Schwartzia;s__	84	238	10	74	0	15	6	348	91	25	148	24	0	1	187	61	188	20	33	160	0	13	49	86	121	6	7	2	131	22	121	97	130	321	99	34	3	0	105	16	5	0	6	0	287	0	13	127	4
k__Bacteria;p__Firmicutes;c__Clostridia;o__Clostridiales;f__Veillonellaceae;g__Selenomonas;__	2	34	6	57	13	23	34	76	48	50	15	40	2	64	7	8	103	149	13	11	3	4	48	156	3	3	7	76	188	35	20	112	6	17	3	6	4	1	3	10	23	224	9	13	12	21	8	21	11
k__Bacteria;p__Firmicutes;c__Clostridia;o__Clostridiales;f__Veillonellaceae;g__Selenomonas;s__	300	667	416	173	115	141	59	621	679	213	535	253	27	52	865	268	728	179	559	631	101	149	252	328	388	40	149	191	352	334	164	223	85	87	50	44	103	16	82	103	90	238	28	65	1170	14	105	154	5
k__Bacteria;p__Firmicutes;c__Clostridia;o__Clostridiales;f__Veillonellaceae;g__Selenomonas;s__bovis	0	7	0	0	0	0	0	0	2	6	9	24	0	0	0	0	45	1	8	0	0	0	0	13	0	0	0	0	0	21	0	0	0	0	0	0	0	0	0	0	34	0	0	0	0	0	2	0	0
k__Bacteria;p__Firmicutes;c__Clostridia;o__Clostridiales;f__Veillonellaceae;g__Selenomonas;s__noxia	40	246	180	114	181	64	135	193	71	170	26	167	127	37	33	65	181	175	25	41	20	31	59	110	10	31	138	45	125	115	61	298	75	213	70	84	181	49	57	74	123	310	81	104	38	147	49	48	12
k__Bacteria;p__Firmicutes;c__Clostridia;o__Clostridiales;f__Veillonellaceae;g__Veillonella;__	451	290	1755	152	2646	185	1054	332	524	1857	254	413	779	356	70	205	192	446	325	345	78	16	546	555	260	299	438	295	304	210	1168	1303	972	514	757	175	938	2832	68	523	150	682	194	414	318	627	750	307	205
k__Bacteria;p__Firmicutes;c__Clostridia;o__Clostridiales;f__Veillonellaceae;g__Veillonella;s__	0	0	0	0	0	0	0	0	0	0	1	0	0	0	0	0	0	0	0	0	0	0	0	0	0	0	0	0	0	0	0	0	0	0	0	0	0	0	0	0	0	0	0	0	1	0	0	0	0
k__Bacteria;p__Firmicutes;c__Clostridia;o__Clostridiales;f__Veillonellaceae;g__Veillonella;s__dispar	65	25	292	24	405	35	175	95	165	377	19	41	510	55	15	44	46	34	49	28	5	0	49	101	45	21	44	66	67	26	147	201	105	121	58	15	100	272	8	72	15	150	22	84	92	106	94	44	81
k__Bacteria;p__Firmicutes;c__Clostridia;o__Clostridiales;f__Veillonellaceae;g__Veillonella;s__parvula	8	5	54	0	49	3	4	9	5	31	12	7	9	6	0	1	4	2	11	8	2	0	6	8	2	6	7	10	5	1	16	26	15	2	18	4	5	92	4	13	1	10	9	3	12	7	11	3	0
k__Bacteria;p__Firmicutes;c__Clostridia;o__Clostridiales;f__[Acidaminobacteraceae];g__;s__	0	0	0	0	0	0	0	0	0	0	0	0	0	0	0	0	0	0	0	0	0	0	0	0	0	0	0	0	0	0	0	0	0	0	0	0	0	0	0	0	0	0	0	0	0	0	0	0	0
k__Bacteria;p__Firmicutes;c__Clostridia;o__Clostridiales;f__[Mogibacteriaceae];__;__	0	0	0	0	0	0	0	0	0	0	0	1	0	0	0	0	0	0	0	0	0	0	0	0	0	0	0	0	1	0	0	0	0	0	0	0	0	1	0	0	0	0	0	0	0	0	0	0	0
k__Bacteria;p__Firmicutes;c__Clostridia;o__Clostridiales;f__[Mogibacteriaceae];g__;s__	10	163	5	10	13	3	3	19	73	24	304	63	0	2	15	77	24	26	18	42	19	9	88	2	47	10	59	3	23	1	12	70	8	6	20	12	1	3	30	6	3	0	0	0	22	0	18	12	6
k__Bacteria;p__Firmicutes;c__Clostridia;o__Clostridiales;f__[Mogibacteriaceae];g__Mogibacterium;s__	0	0	0	0	0	0	0	0	0	0	0	0	0	0	0	0	0	0	0	0	0	0	0	0	1	0	0	0	0	0	0	0	0	0	0	0	0	0	0	0	0	0	0	0	1	0	0	0	0
k__Bacteria;p__Firmicutes;c__Clostridia;o__Clostridiales;f__[Tissierellaceae];__;__	0	0	0	0	0	0	0	0	0	0	0	0	0	0	0	0	0	0	0	0	0	1	0	0	0	0	0	0	0	0	0	0	0	0	0	0	0	0	0	0	0	0	0	0	0	0	0	0	0
k__Bacteria;p__Firmicutes;c__Clostridia;o__Clostridiales;f__[Tissierellaceae];g__Parvimonas;s__	87	213	61	128	95	24	85	187	200	193	1179	119	1	30	15	82	203	74	46	240	51	143	226	119	79	17	165	82	131	20	46	58	45	36	154	3	0	0	326	244	5	7	7	5	24	1	23	34	18
k__Bacteria;p__Firmicutes;c__Clostridia;o__Clostridiales;f__[Tissierellaceae];g__Peptoniphilus;s__	0	0	0	0	0	0	0	0	0	0	0	0	0	0	0	8	0	0	0	0	0	0	0	0	0	1	1	0	0	0	0	0	0	0	0	0	0	0	0	0	0	0	0	0	0	0	0	0	0
k__Bacteria;p__Firmicutes;c__Erysipelotrichi;o__Erysipelotrichales;f__Erysipelotrichaceae;__;__	0	0	0	0	0	0	0	0	0	0	0	0	0	0	1	0	0	0	0	0	0	0	0	0	0	0	0	0	0	0	0	0	0	0	0	0	0	0	0	0	0	0	0	0	0	0	0	0	0
k__Bacteria;p__Firmicutes;c__Erysipelotrichi;o__Erysipelotrichales;f__Erysipelotrichaceae;g__Bulleidia;__	0	0	0	0	0	0	0	0	0	0	0	0	0	0	0	0	0	0	0	0	0	0	0	0	0	0	1	0	0	0	0	0	0	0	0	0	0	0	0	0	0	0	0	0	0	0	0	0	0
k__Bacteria;p__Firmicutes;c__Erysipelotrichi;o__Erysipelotrichales;f__Erysipelotrichaceae;g__Bulleidia;s__	0	5	0	0	0	0	0	0	10	1	1	6	0	1	3	32	4	13	2	15	0	0	20	0	15	0	2	0	12	0	10	0	5	8	30	0	0	0	30	7	0	0	0	0	2	0	5	24	0
k__Bacteria;p__Firmicutes;c__Erysipelotrichi;o__Erysipelotrichales;f__Erysipelotrichaceae;g__Bulleidia;s__moorei	20	29	20	9	48	2	2	1	68	43	47	39	1	1	4	29	0	31	10	4	23	1	2	22	2	0	51	3	9	7	29	74	5	19	10	30	0	4	32	26	5	0	3	4	33	4	4	9	0
k__Bacteria;p__Firmicutes;c__Erysipelotrichi;o__Erysipelotrichales;f__Erysipelotrichaceae;g__RFN20;s__	0	0	0	0	0	0	0	0	0	0	0	0	0	0	0	0	0	0	0	0	0	0	0	0	0	0	0	0	0	0	0	0	0	0	0	0	0	0	0	0	0	0	0	0	0	0	0	0	0
k__Bacteria;p__Firmicutes;c__Erysipelotrichi;o__Erysipelotrichales;f__Erysipelotrichaceae;g__Sharpea;s__	0	0	0	0	0	0	0	0	0	0	0	0	0	0	0	1	0	0	0	0	0	0	0	0	0	0	0	0	0	0	0	0	0	0	0	0	0	0	0	0	0	0	0	0	0	0	0	0	0
k__Bacteria;p__Fusobacteria;c__Fusobacteriia;o__Fusobacteriales;__;__;__	0	0	0	0	0	0	0	0	0	0	0	0	0	0	1	0	0	0	0	0	0	0	0	0	0	0	0	0	0	0	0	0	0	0	0	0	0	0	0	0	0	0	0	0	0	0	0	0	0
k__Bacteria;p__Fusobacteria;c__Fusobacteriia;o__Fusobacteriales;f__Fusobacteriaceae;g__Fusobacterium;s__	707	1838	843	529	843	795	602	995	604	787	2610	1146	155	736	1903	808	743	881	539	669	199	617	2179	617	696	2122	1194	1066	670	841	1329	1269	701	2542	2094	1543	997	191	2390	2048	914	180	489	762	332	341	640	965	21
k__Bacteria;p__Fusobacteria;c__Fusobacteriia;o__Fusobacteriales;f__Leptotrichiaceae;__;__	0	0	0	0	0	0	0	2	1	0	0	0	0	0	0	0	2	0	0	0	0	0	0	0	0	0	0	0	0	0	0	0	0	0	1	1	0	0	0	0	0	0	0	0	0	0	0	0	0
k__Bacteria;p__Fusobacteria;c__Fusobacteriia;o__Fusobacteriales;f__Leptotrichiaceae;g__Leptotrichia;s__	597	2062	1787	1801	2100	1612	1119	4433	3194	2863	373	3135	1276	1505	474	793	1669	2966	1191	406	407	222	2012	1063	290	990	907	1377	1161	3257	483	676	1048	678	813	1198	2957	540	436	668	1553	2015	635	1228	1901	743	900	964	482
k__Bacteria;p__GN02;c__BD1-5;o__;f__;g__;s__	0	1	0	0	0	35	0	3	10	1	0	0	0	1	1	0	0	0	0	0	0	0	2	0	0	8	0	1	1	0	0	0	0	2	7	7	4	0	4	0	0	0	0	0	0	0	2	0	0
k__Bacteria;p__OD1;__;__;__;__;__	0	0	0	0	0	0	0	0	1	0	0	0	0	0	0	0	0	0	0	0	0	0	0	0	0	0	0	0	3	0	0	0	0	0	0	0	0	0	0	0	0	0	0	0	0	0	0	0	0
k__Bacteria;p__OD1;c__;o__;f__;g__;s__	0	0	0	0	0	0	0	2	0	0	0	0	0	0	0	0	0	0	1	0	0	0	0	0	1	0	0	0	2	0	1	0	0	0	0	0	0	0	1	0	0	0	0	0	0	0	0	0	0
k__Bacteria;p__Proteobacteria;__;__;__;__;__	1	0	0	0	1	1	0	1	0	0	1	0	0	0	1	1	0	0	0	0	2	2	0	0	0	0	1	1	0	0	0	0	0	0	0	1	0	1	0	0	0	0	0	0	0	1	0	0	0
k__Bacteria;p__Proteobacteria;c__Alphaproteobacteria;__;__;__;__	0	0	0	0	0	1	0	0	0	0	0	0	0	0	0	0	0	0	0	0	2	0	0	0	0	0	0	0	0	0	0	0	0	0	1	0	0	0	0	0	0	0	1	0	0	0	0	0	0
k__Bacteria;p__Proteobacteria;c__Alphaproteobacteria;o__Rhizobiales;__;__;__	0	0	0	0	0	0	0	0	0	0	0	0	0	0	0	0	0	0	0	0	0	0	0	0	0	0	0	0	0	0	0	0	0	0	0	0	0	0	0	0	0	0	0	0	0	0	0	0	0
k__Bacteria;p__Proteobacteria;c__Alphaproteobacteria;o__Rhizobiales;f__Bradyrhizobiaceae;__;__	0	0	0	0	0	0	0	0	0	0	0	0	0	0	0	0	0	0	0	0	0	0	0	0	0	0	0	0	0	0	0	0	0	0	0	0	0	0	0	0	0	0	0	0	0	0	0	0	2
k__Bacteria;p__Proteobacteria;c__Alphaproteobacteria;o__Rhizobiales;f__Bradyrhizobiaceae;g__Afipia;__	0	0	0	0	0	0	0	0	0	0	0	0	0	0	0	0	0	0	0	0	0	1	0	0	0	0	0	0	0	0	0	0	0	1	0	0	0	0	0	0	0	0	0	0	0	0	0	0	1
k__Bacteria;p__Proteobacteria;c__Alphaproteobacteria;o__Rhizobiales;f__Methylobacteriaceae;g__Methylobacterium;__	0	0	0	0	0	0	2	0	0	0	0	0	0	0	0	0	0	0	0	0	0	0	0	0	0	0	0	0	0	0	0	0	0	0	0	0	0	0	0	0	0	0	0	0	0	0	0	0	0
k__Bacteria;p__Proteobacteria;c__Alphaproteobacteria;o__Rhizobiales;f__Phyllobacteriaceae;__;__	0	0	0	0	0	0	1	0	0	0	0	0	0	0	0	0	0	0	0	0	0	0	0	0	0	0	0	0	0	0	0	0	0	0	0	0	0	0	0	0	0	0	0	0	0	0	0	0	0
k__Bacteria;p__Proteobacteria;c__Alphaproteobacteria;o__Rhodobacterales;f__Rhodobacteraceae;g__Paracoccus;s__marcusii	0	0	0	0	0	0	0	0	0	0	0	0	1	0	0	0	0	0	0	0	0	0	0	0	0	0	0	0	0	0	0	0	0	0	0	0	0	0	0	0	0	0	0	0	0	0	0	0	0
k__Bacteria;p__Proteobacteria;c__Alphaproteobacteria;o__Rickettsiales;f__;g__;s__	0	0	0	0	0	0	0	0	0	0	0	0	0	0	0	0	0	0	0	0	0	0	0	0	0	0	0	0	0	1	0	0	0	0	0	0	0	0	0	0	0	0	0	0	0	0	0	0	0
k__Bacteria;p__Proteobacteria;c__Alphaproteobacteria;o__Sphingomonadales;f__Sphingomonadaceae;g__Sphingomonas;s__yabuuchiae	0	0	0	0	0	0	0	0	0	0	0	0	0	0	0	0	0	0	0	0	0	0	0	0	0	0	0	0	0	0	0	0	0	0	0	0	0	0	0	0	0	0	0	0	0	0	0	0	0
k__Bacteria;p__Proteobacteria;c__Betaproteobacteria;__;__;__;__	0	0	0	0	0	0	0	0	1	0	0	0	0	1	0	0	0	0	0	0	0	0	0	0	0	0	0	0	0	0	0	0	0	0	0	0	0	3	0	1	1	0	1	0	0	0	0	0	0
k__Bacteria;p__Proteobacteria;c__Betaproteobacteria;o__Burkholderiales;__;__;__	1	0	0	0	0	3	0	1	3	3	0	0	1	0	0	0	0	1	0	0	9	1	0	1	0	1	0	0	0	0	0	0	0	2	0	0	2	4	0	1	0	0	2	1	0	0	0	1	0
k__Bacteria;p__Proteobacteria;c__Betaproteobacteria;o__Burkholderiales;f__Burkholderiaceae;__;__	1	0	0	0	0	2	0	4	2	1	0	0	0	0	0	0	0	1	0	0	2	0	0	0	0	0	0	0	0	1	0	0	0	2	0	0	1	10	0	0	0	0	1	0	0	0	0	0	0
k__Bacteria;p__Proteobacteria;c__Betaproteobacteria;o__Burkholderiales;f__Burkholderiaceae;g__Lautropia;s__	78	20	6	0	20	58	14	41	98	37	0	17	270	9	5	0	11	11	0	0	218	6	28	5	15	15	31	2	4	6	0	18	12	18	3	21	49	696	10	21	1	0	29	1	1	3	3	3	1
k__Bacteria;p__Proteobacteria;c__Betaproteobacteria;o__Burkholderiales;f__Comamonadaceae;__;__	0	1	0	0	0	0	0	0	4	0	0	0	6	0	0	0	0	0	0	0	0	2	0	0	0	0	0	0	0	0	7	0	0	1	2	0	0	0	1	0	0	0	0	1	0	2	0	0	1
k__Bacteria;p__Proteobacteria;c__Betaproteobacteria;o__Burkholderiales;f__Comamonadaceae;g__;s__	0	0	0	0	0	0	0	0	3	0	0	0	0	0	6	3	0	0	0	0	0	12	6	0	0	0	0	0	3	0	0	0	0	0	3	0	0	0	4	2	0	0	0	0	2	0	0	0	0
k__Bacteria;p__Proteobacteria;c__Betaproteobacteria;o__Burkholderiales;f__Comamonadaceae;g__Curvibacter;__	0	0	0	0	0	0	0	0	0	0	0	0	0	0	0	0	0	0	0	0	0	0	0	0	0	0	0	0	0	0	0	0	0	0	0	0	0	0	0	0	0	0	0	0	0	0	0	0	1
k__Bacteria;p__Proteobacteria;c__Betaproteobacteria;o__Burkholderiales;f__Comamonadaceae;g__Curvibacter;s__	0	0	0	0	0	0	1	0	0	0	0	0	0	0	0	0	0	0	0	0	1	0	0	0	0	0	0	0	0	0	1	0	0	2	0	0	0	0	0	0	1	0	0	0	0	0	0	0	2
k__Bacteria;p__Proteobacteria;c__Betaproteobacteria;o__Burkholderiales;f__Comamonadaceae;g__Hylemonella;s__	1	2	0	0	0	0	0	0	41	0	0	0	68	0	0	0	9	0	0	0	0	0	0	0	0	1	0	0	0	0	67	0	0	0	0	0	0	0	0	0	0	0	0	24	0	3	1	0	0
k__Bacteria;p__Proteobacteria;c__Betaproteobacteria;o__Burkholderiales;f__Comamonadaceae;g__Lampropedia;s__	0	0	0	0	0	0	0	0	1	0	0	0	0	0	0	0	0	0	0	0	0	0	0	0	0	0	0	0	0	0	0	0	0	0	0	0	0	0	0	0	0	0	0	0	0	0	0	0	0
k__Bacteria;p__Proteobacteria;c__Betaproteobacteria;o__Burkholderiales;f__Comamonadaceae;g__Pelomonas;__	0	0	0	0	0	0	2	0	0	0	0	0	0	0	0	0	0	0	0	0	1	4	0	0	0	0	0	0	0	0	0	0	0	10	1	0	0	0	0	0	0	0	0	0	0	0	3	0	15
k__Bacteria;p__Proteobacteria;c__Betaproteobacteria;o__Burkholderiales;f__Comamonadaceae;g__Pelomonas;s__	0	0	0	0	0	0	0	0	0	0	0	0	0	0	0	0	0	0	0	0	1	1	0	0	0	0	0	0	0	0	0	0	0	4	2	0	0	0	0	0	0	0	0	0	0	0	0	0	14
k__Bacteria;p__Proteobacteria;c__Betaproteobacteria;o__Burkholderiales;f__Oxalobacteraceae;g__Janthinobacterium;__	0	0	0	0	0	0	0	0	0	0	0	0	0	0	0	0	0	0	0	0	0	0	0	0	0	0	0	0	0	0	0	0	0	1	0	0	0	0	0	0	0	0	0	0	0	0	0	0	0
k__Bacteria;p__Proteobacteria;c__Betaproteobacteria;o__Burkholderiales;f__Oxalobacteraceae;g__Ralstonia;s__	0	0	0	0	0	0	0	0	0	0	0	0	0	0	0	0	0	0	0	0	3	0	0	0	0	0	0	0	0	0	0	0	0	59	1	0	0	0	0	0	13	0	0	0	0	0	3	0	7
k__Bacteria;p__Proteobacteria;c__Betaproteobacteria;o__Neisseriales;f__Neisseriaceae;__;__	2	4	0	0	1	3	0	1	2	4	0	0	10	0	4	3	0	0	0	1	1	0	2	0	0	28	1	4	0	1	2	0	38	1	1	1	2	0	0	3	0	4	7	0	0	1	1	1	0
k__Bacteria;p__Proteobacteria;c__Betaproteobacteria;o__Neisseriales;f__Neisseriaceae;g__;s__	0	4	0	0	0	1	1	0	1	0	0	1	0	0	0	0	0	0	0	0	0	0	0	0	0	4	0	7	2	0	0	0	1	0	0	0	0	0	0	0	0	0	0	0	0	0	0	12	0
k__Bacteria;p__Proteobacteria;c__Betaproteobacteria;o__Neisseriales;f__Neisseriaceae;g__Bergeriella;s__denitrificans	0	0	0	0	0	0	0	0	0	0	0	0	0	0	0	0	0	0	0	0	0	0	0	0	0	8	0	0	0	0	0	0	0	0	0	0	0	0	0	0	0	0	0	0	0	0	0	0	0
k__Bacteria;p__Proteobacteria;c__Betaproteobacteria;o__Neisseriales;f__Neisseriaceae;g__Eikenella;s__	48	55	2	16	8	64	29	58	121	32	6	44	105	42	73	59	15	50	25	11	23	15	94	6	66	197	30	36	14	46	181	6	23	21	34	49	20	43	27	69	21	18	42	17	3	13	11	23	1
k__Bacteria;p__Proteobacteria;c__Betaproteobacteria;o__Neisseriales;f__Neisseriaceae;g__Kingella;s__	119	4	46	4	229	53	63	13	41	68	4	33	116	52	32	19	1	42	58	0	70	27	71	50	20	182	10	24	10	9	51	20	346	24	7	15	22	201	6	61	5	171	58	17	2	51	94	31	75
k__Bacteria;p__Proteobacteria;c__Betaproteobacteria;o__Neisseriales;f__Neisseriaceae;g__Kingella;s__denitrificans	0	1	0	0	0	3	0	0	2	12	0	21	0	0	0	0	0	0	0	0	0	0	0	0	21	11	0	6	3	0	221	0	7	0	14	5	0	16	0	3	0	0	0	0	0	0	0	0	0
k__Bacteria;p__Proteobacteria;c__Betaproteobacteria;o__Neisseriales;f__Neisseriaceae;g__Neisseria;__	4	3	0	0	1	3	0	0	1	10	0	2	6	1	11	0	0	1	0	0	0	0	5	0	4	11	0	2	0	2	6	0	5	2	1	0	0	0	0	19	0	0	13	0	1	0	0	0	0
k__Bacteria;p__Proteobacteria;c__Betaproteobacteria;o__Neisseriales;f__Neisseriaceae;g__Neisseria;s__	53	23	2	1	34	11	43	47	47	74	1	122	18	87	31	4	8	1	7	2	0	0	1	2	69	47	0	19	12	0	1	49	641	64	3	0	7	13	1	24	7	0	61	0	1	1	0	0	0
k__Bacteria;p__Proteobacteria;c__Betaproteobacteria;o__Neisseriales;f__Neisseriaceae;g__Neisseria;s__bacilliformis	172	0	0	0	0	11	0	0	0	34	0	0	0	7	0	0	0	0	58	0	0	0	0	0	1	0	0	0	0	0	0	0	25	0	0	0	0	0	0	0	0	7	1	0	0	0	0	0	0
k__Bacteria;p__Proteobacteria;c__Betaproteobacteria;o__Neisseriales;f__Neisseriaceae;g__Neisseria;s__cinerea	0	0	0	0	1	0	0	0	0	0	0	0	0	0	0	0	0	0	0	0	0	0	0	0	0	0	0	0	1	0	0	0	0	0	0	0	0	0	0	0	0	0	0	0	0	0	0	0	0
k__Bacteria;p__Proteobacteria;c__Betaproteobacteria;o__Neisseriales;f__Neisseriaceae;g__Neisseria;s__elongata	51	0	3	1	0	10	3	8	100	60	1	4	52	7	326	8	0	0	0	0	1	0	13	19	5	274	0	0	0	33	104	0	0	6	12	5	0	0	11	164	0	3	53	2	4	9	0	0	0
k__Bacteria;p__Proteobacteria;c__Betaproteobacteria;o__Neisseriales;f__Neisseriaceae;g__Neisseria;s__oralis	0	28	0	0	0	17	0	21	58	113	8	76	314	0	1	0	0	38	10	0	0	0	136	0	62	17	0	20	14	0	0	28	3	0	2	464	201	0	12	83	29	0	1	0	0	0	0	203	0
k__Bacteria;p__Proteobacteria;c__Betaproteobacteria;o__Neisseriales;f__Neisseriaceae;g__Neisseria;s__subflava	62	92	0	0	6	40	0	0	54	1	0	9	0	9	0	0	0	0	2	0	0	0	0	0	0	18	0	0	3	5	12	0	7	3	11	2	0	0	0	3	3	0	54	0	9	0	0	2	0
k__Bacteria;p__Proteobacteria;c__Betaproteobacteria;o__Neisseriales;f__Neisseriaceae;g__Neisseria;s__weaveri	1	0	0	0	0	0	0	0	0	0	0	0	0	0	1	0	0	0	0	0	0	0	0	0	0	0	0	0	0	0	0	0	0	0	0	0	0	0	0	0	0	0	0	0	0	0	0	0	0
k__Bacteria;p__Proteobacteria;c__Betaproteobacteria;o__Rhodocyclales;f__Rhodocyclaceae;__;__	0	0	0	0	0	0	0	0	0	0	0	0	0	0	0	0	0	0	0	0	0	0	0	0	0	0	0	0	0	0	0	0	0	0	0	1	0	0	0	0	0	0	0	0	0	0	0	0	0
k__Bacteria;p__Proteobacteria;c__Betaproteobacteria;o__Rhodocyclales;f__Rhodocyclaceae;g__Propionivibrio;s__	0	9	0	0	0	0	0	0	1	0	0	0	0	0	0	0	0	1	0	0	0	0	2	0	0	0	0	0	0	0	10	0	0	0	2	7	2	0	4	0	0	0	0	0	0	0	0	0	0
k__Bacteria;p__Proteobacteria;c__Deltaproteobacteria;__;__;__;__	0	0	0	0	0	0	0	0	0	0	0	0	0	0	0	0	0	0	0	0	0	0	0	0	0	0	0	0	0	0	0	0	0	0	0	0	0	0	0	0	0	0	0	0	0	0	0	0	0
k__Bacteria;p__Proteobacteria;c__Deltaproteobacteria;o__Desulfobacterales;f__Desulfobulbaceae;g__Desulfobulbus;s__	0	46	0	0	0	0	0	0	0	0	0	0	0	0	0	0	2	0	0	49	0	0	0	10	120	0	0	0	0	0	0	0	0	0	0	0	0	0	0	0	0	0	0	0	0	0	0	0	0
k__Bacteria;p__Proteobacteria;c__Deltaproteobacteria;o__Desulfovibrionales;f__Desulfovibrionaceae;g__Bilophila;s__	0	0	0	0	0	0	0	0	0	0	0	0	0	0	0	0	0	0	0	0	0	0	0	0	0	0	0	0	0	0	0	0	0	0	0	0	0	0	0	0	0	0	0	0	0	0	0	0	0
k__Bacteria;p__Proteobacteria;c__Epsilonproteobacteria;o__Campylobacterales;__;__;__	0	0	0	0	0	0	0	0	1	0	0	0	0	0	0	0	0	0	0	0	0	0	0	0	0	0	0	0	0	0	0	0	0	0	0	0	0	0	0	0	0	0	0	0	0	0	0	0	0
k__Bacteria;p__Proteobacteria;c__Epsilonproteobacteria;o__Campylobacterales;f__Campylobacteraceae;__;__	0	0	0	0	0	0	0	0	0	0	0	0	0	1	0	0	0	0	0	0	0	0	0	0	0	1	0	0	0	0	0	0	0	0	0	0	0	0	0	0	0	0	0	0	0	0	0	0	0
k__Bacteria;p__Proteobacteria;c__Epsilonproteobacteria;o__Campylobacterales;f__Campylobacteraceae;g__Campylobacter;__	0	0	0	0	0	0	0	14	19	0	2	0	0	0	9	1	0	0	0	0	0	0	1	0	1	0	0	0	0	0	0	0	0	0	1	0	0	0	2	0	0	0	0	0	0	0	0	0	0
k__Bacteria;p__Proteobacteria;c__Epsilonproteobacteria;o__Campylobacterales;f__Campylobacteraceae;g__Campylobacter;s__	287	457	304	283	175	120	172	287	372	258	216	274	180	132	494	107	164	314	221	143	63	114	315	158	92	204	84	178	123	126	472	105	142	126	256	100	66	31	227	221	95	153	118	111	304	72	104	99	13
k__Bacteria;p__Proteobacteria;c__Epsilonproteobacteria;o__Campylobacterales;f__Campylobacteraceae;g__Campylobacter;s__rectus	0	53	0	0	0	0	0	1	4	0	0	0	0	0	0	0	0	0	0	0	0	0	0	0	0	0	0	0	0	0	0	0	0	3	0	0	0	0	2	0	0	0	0	0	4	0	0	0	0
k__Bacteria;p__Proteobacteria;c__Epsilonproteobacteria;o__Campylobacterales;f__Helicobacteraceae;g__Wolinella;s__succinogenes	0	0	0	0	0	0	0	2	0	0	0	0	0	0	0	0	0	0	0	0	0	0	0	0	0	0	0	0	0	0	0	0	0	0	0	0	0	0	0	0	0	0	0	0	0	0	0	0	0
k__Bacteria;p__Proteobacteria;c__Gammaproteobacteria;__;__;__;__	0	0	0	0	0	0	0	0	0	0	0	0	2	0	0	0	0	0	0	0	0	0	0	0	0	0	0	0	1	0	0	0	0	0	0	0	0	0	0	0	0	0	0	0	0	0	0	1	0
k__Bacteria;p__Proteobacteria;c__Gammaproteobacteria;o__Cardiobacteriales;f__Cardiobacteriaceae;g__Cardiobacterium;s__	10	2	5	3	10	53	7	3	11	2	0	10	32	10	18	4	1	4	5	0	23	0	11	2	0	8	7	17	3	6	6	1	5	6	19	22	19	0	14	16	2	1	7	4	0	4	5	18	0
k__Bacteria;p__Proteobacteria;c__Gammaproteobacteria;o__Cardiobacteriales;f__Cardiobacteriaceae;g__Cardiobacterium;s__valvarum	2	5	0	0	0	3	4	0	5	0	0	2	0	0	1	0	0	7	1	0	0	0	15	1	0	2	0	0	1	4	3	0	0	1	25	66	5	0	12	0	0	0	0	5	0	19	0	0	0
k__Bacteria;p__Proteobacteria;c__Gammaproteobacteria;o__Enterobacteriales;f__Enterobacteriaceae;__;__	0	0	0	246	0	0	0	0	0	0	0	0	0	0	0	0	9	0	0	0	0	0	0	0	0	0	0	0	0	0	0	0	0	1	0	0	0	0	0	0	0	0	0	0	0	0	0	0	0
k__Bacteria;p__Proteobacteria;c__Gammaproteobacteria;o__Enterobacteriales;f__Enterobacteriaceae;g__Kluyvera;__	0	0	0	436	0	0	0	0	0	0	0	0	0	0	0	0	0	0	0	0	0	0	0	0	0	0	0	0	0	0	0	0	0	0	0	0	0	0	0	0	0	0	0	0	0	0	0	0	0
k__Bacteria;p__Proteobacteria;c__Gammaproteobacteria;o__Enterobacteriales;f__Enterobacteriaceae;g__Kluyvera;s__cryocrescens	0	0	0	453	0	0	0	0	0	0	0	0	0	0	0	0	0	0	0	0	0	0	0	0	0	0	0	0	0	0	0	0	0	0	0	0	0	0	0	0	0	0	0	0	0	0	0	0	0
k__Bacteria;p__Proteobacteria;c__Gammaproteobacteria;o__Pasteurellales;f__Pasteurellaceae;g__Aggregatibacter;__	0	7	0	0	0	2	0	0	2	0	0	0	0	0	0	0	0	0	0	0	0	0	0	0	0	0	0	0	0	2	0	0	0	0	0	0	0	0	0	0	0	0	0	0	0	0	0	0	0
k__Bacteria;p__Proteobacteria;c__Gammaproteobacteria;o__Pasteurellales;f__Pasteurellaceae;g__Aggregatibacter;s__	0	10	0	0	0	2	1	4	2	0	25	0	0	0	0	0	0	2	0	0	0	0	1	0	0	1	0	1	1	1	0	0	0	0	0	0	0	0	1	0	0	0	0	0	0	0	0	2	0
k__Bacteria;p__Proteobacteria;c__Gammaproteobacteria;o__Pasteurellales;f__Pasteurellaceae;g__Aggregatibacter;s__segnis	12	0	0	3	0	1	4	1	10	2	0	9	0	3	1	0	0	1	6	0	0	0	3	0	0	5	0	0	0	3	1	0	0	0	1	2	0	0	1	3	0	0	2	2	0	1	0	0	0
k__Bacteria;p__Proteobacteria;c__Gammaproteobacteria;o__Pasteurellales;f__Pasteurellaceae;g__Haemophilus;s__	0	0	0	0	0	0	0	0	0	0	0	0	0	0	0	0	0	0	0	0	0	0	0	0	3	0	0	0	0	0	0	0	0	0	0	0	0	0	0	0	0	0	0	0	0	0	0	0	0
k__Bacteria;p__Proteobacteria;c__Gammaproteobacteria;o__Pasteurellales;f__Pasteurellaceae;g__Haemophilus;s__parainfluenzae	3	2	0	0	1	0	19	0	4	3	0	5	2	4	3	2	0	0	0	0	0	0	0	0	2	1	0	0	0	0	0	9	0	0	4	0	2	18	0	6	2	6	1	0	0	0	1	1	0
k__Bacteria;p__Proteobacteria;c__Gammaproteobacteria;o__Pseudomonadales;__;__;__	0	0	0	0	0	0	0	0	0	0	0	0	0	0	0	0	1	0	0	0	0	0	0	0	0	0	0	0	0	0	0	0	0	0	0	0	0	0	0	0	0	0	0	0	0	0	0	0	0
k__Bacteria;p__Proteobacteria;c__Gammaproteobacteria;o__Pseudomonadales;f__Pseudomonadaceae;__;__	0	0	0	0	0	0	0	0	0	0	0	0	0	0	0	0	2	0	0	0	0	0	0	0	0	0	0	0	0	0	0	0	0	0	0	0	0	0	0	0	0	0	0	0	0	0	0	0	0
k__Bacteria;p__Proteobacteria;c__Gammaproteobacteria;o__Pseudomonadales;f__Pseudomonadaceae;g__Pseudomonas;__	0	0	0	0	0	0	0	0	0	0	0	0	0	0	0	0	65	0	0	0	0	0	0	0	0	0	109	0	0	0	0	0	0	0	0	0	0	0	0	0	0	0	0	0	0	0	0	0	0
k__Bacteria;p__Proteobacteria;c__Gammaproteobacteria;o__Pseudomonadales;f__Pseudomonadaceae;g__Pseudomonas;s__fragi	0	0	0	0	0	0	0	0	0	0	0	0	0	0	0	0	1043	0	0	0	0	1	1	0	0	0	0	0	0	0	0	0	0	0	0	0	0	0	0	0	0	0	0	0	0	0	0	0	0
k__Bacteria;p__Proteobacteria;c__Gammaproteobacteria;o__Pseudomonadales;f__Pseudomonadaceae;g__Pseudomonas;s__veronii	0	0	0	0	0	0	0	0	0	0	0	0	0	0	0	0	14	0	0	0	0	0	0	0	0	0	0	0	0	0	0	0	0	0	0	0	0	0	0	0	0	0	0	0	0	0	0	0	0
k__Bacteria;p__Proteobacteria;c__Gammaproteobacteria;o__Xanthomonadales;f__Xanthomonadaceae;g__Stenotrophomonas;s__	0	0	0	0	0	0	0	0	0	0	0	0	0	0	0	0	0	0	0	0	0	0	0	0	0	0	0	0	0	0	0	0	0	0	0	0	0	0	0	0	0	0	0	0	0	0	0	0	0
k__Bacteria;p__Proteobacteria;c__Gammaproteobacteria;o__Xanthomonadales;f__Xanthomonadaceae;g__Xanthomonas;__	0	0	0	0	0	0	0	0	0	0	0	0	0	0	0	0	0	0	0	0	0	0	0	0	0	0	0	0	0	0	0	0	0	0	0	0	0	0	0	0	0	0	0	0	0	0	0	0	0
k__Bacteria;p__SR1;c__;o__;f__;g__;s__	7	61	0	0	0	47	0	0	2	1	0	7	0	4	0	1	0	1	7	0	0	0	1	0	0	4	3	1	0	17	22	0	0	0	55	5	4	0	29	0	5	0	0	0	0	1	1	0	0
k__Bacteria;p__Spirochaetes;c__Spirochaetes;o__Spirochaetales;f__Spirochaetaceae;g__Treponema;__	0	0	0	1	0	0	0	0	1	0	0	0	0	0	0	0	0	0	0	0	0	0	0	0	1	0	0	0	0	0	0	0	0	0	0	0	0	0	0	0	0	0	0	0	0	0	0	0	0
k__Bacteria;p__Spirochaetes;c__Spirochaetes;o__Spirochaetales;f__Spirochaetaceae;g__Treponema;s__	29	940	0	15	5	2	2	40	148	46	460	59	0	1	173	123	22	57	12	34	0	23	88	56	67	13	30	0	17	47	6	1	117	4	15	11	0	0	84	13	31	0	12	1	50	11	102	0	0
k__Bacteria;p__Spirochaetes;c__Spirochaetes;o__Spirochaetales;f__Spirochaetaceae;g__Treponema;s__amylovorum	0	57	0	0	0	0	0	1	10	0	0	3	0	0	0	0	0	1	0	3	0	0	4	0	0	0	3	0	0	0	0	0	0	0	1	0	0	0	0	0	0	0	0	0	13	0	3	0	0
k__Bacteria;p__Spirochaetes;c__Spirochaetes;o__Spirochaetales;f__Spirochaetaceae;g__Treponema;s__socranskii	45	261	37	75	21	13	15	83	102	157	305	60	0	2	61	42	83	35	19	40	9	26	84	101	84	3	44	5	44	31	43	13	89	66	69	20	2	0	96	17	33	0	18	0	33	12	33	110	0
k__Bacteria;p__Synergistetes;c__Synergistia;o__Synergistales;f__Dethiosulfovibrionaceae;g__TG5;s__	0	142	0	2	0	1	1	61	259	14	335	10	0	1	483	200	80	17	2	355	6	32	159	14	236	13	25	2	117	0	9	0	1	44	25	4	0	0	53	0	0	1	2	0	68	0	1	0	2
k__Bacteria;p__TM7;__;__;__;__;__	0	0	0	0	0	0	0	0	0	0	0	0	0	0	0	0	0	0	0	0	0	0	0	0	0	0	0	0	0	0	0	0	0	0	0	0	0	0	1	0	0	0	0	0	0	0	0	0	0
k__Bacteria;p__TM7;c__TM7-3;__;__;__;__	2	0	0	0	0	1	1	0	2	0	0	0	0	0	0	0	0	0	0	0	3	0	0	1	0	0	1	0	0	1	1	0	0	0	0	0	0	0	4	0	0	0	0	0	0	0	0	0	0
k__Bacteria;p__TM7;c__TM7-3;o__;f__;g__;s__	616	923	274	171	319	746	138	132	523	633	735	327	24	91	1272	185	77	325	165	154	4113	1901	77	193	311	40	616	82	348	686	231	198	129	455	379	173	574	14	409	97	338	51	313	266	156	101	79	512	32
k__Bacteria;p__TM7;c__TM7-3;o__CW040;f__;g__;s__	0	9	1	0	0	15	0	0	1	0	0	3	0	3	0	0	0	0	0	0	0	0	0	0	0	0	0	3	0	0	18	1	0	0	0	0	7	0	0	6	0	0	0	0	44	0	0	0	0
k__Bacteria;p__TM7;c__TM7-3;o__CW040;f__F16;g__;s__	2	38	10	8	3	8	0	0	33	39	4	10	0	10	2	6	19	21	23	7	1	0	21	0	0	0	0	30	33	0	16	19	25	1	49	10	17	0	22	8	43	21	6	0	19	1	8	20	0
k__Bacteria;p__TM7;c__TM7-3;o__I025;f__Rs-045;g__;s__	78	208	0	160	0	2	0	5	339	73	289	64	0	6	0	0	164	83	0	57	0	0	117	8	0	16	134	0	0	0	144	4	0	0	473	143	5	0	282	26	30	0	0	0	721	0	37	0	4
k__Bacteria;p__Tenericutes;c__Mollicutes;o__Mycoplasmatales;f__Mycoplasmataceae;g__Mycoplasma;s__	6	40	0	1	0	0	0	0	9	5	63	0	0	0	0	1	0	2	2	3	0	0	0	0	20	1	0	0	0	0	8	0	0	0	23	0	0	0	30	8	0	0	0	0	0	0	0	33	0
k__Bacteria;p__Tenericutes;c__Mollicutes;o__RF39;f__;g__;s__	3	0	0	0	0	0	0	0	1	0	1	2	0	3	1	2	0	0	0	0	0	0	0	0	0	0	0	0	0	0	0	0	0	2	6	0	0	0	1	0	0	0	0	0	0	0	0	0	0
k__Bacteria;p__[Thermi];c__Deinococci;o__Thermales;f__Thermaceae;g__Meiothermus;s__	0	0	0	0	0	0	0	0	0	0	0	0	0	0	0	0	0	0	0	0	0	0	0	0	0	0	0	0	0	0	0	0	0	0	0	0	0	0	0	0	0	0	0	0	0	0	0	0	2
[truncated: 27 more columns]
