# Supplementary material for: Compositional Data Analysis of Periodontal Disease Microbial Communities
Source: Front Microbiol. 2021 May 17;12:617949. doi: 10.3389/fmicb.2021.617949 (PMC8165185; doi:10.3389/fmicb.2021.617949)
Supplement: Supplementary file 3 [file Data_Sheet_3.ZIP › jupyternotebook_and_files/files/2020-09-18_PT_cyto_table.csv]

	[CRP] mg/L	[cTnI] pg/mL	[TNFα] pg/mL	[IL-10] pg/mL	[IL-6] pg/mL	[IFNɣ] pg/mL	[IL-1β] pg/mL	IL6/IL10
001A	0.34	0.59	0.77	0.88	1.41	0.33	0.1	1.6
001B	0.54	0.35	1.24	0.78	1.48	0.32	0.15	1.89
006A	0.7	0.44	1.89	1.57	0.39	0.3	0.14	0.25
006B	2.95	4	2.51	1.69	0.69	0.4	0.58	0.41
007A	0.44	0.84	1.46	1.15	0.45	0.25	0.11	0.39
007B	0.9	1.59	2.06	1.29	0.6	0.28	0.1	0.46
008A	11.42	2.6	1.1	1.38	1.6	1.22	0.14	1.16
008B	12.55	0.35	1.93	0.99	1.75	0.84	0.1	1.77
009A	7.39	0.35	3.34	2.04	2.49	0.27	0.1	1.22
009B	4.52	0.35	2.76	1.86	2.47	0.29	0.1	1.33
011A	0.87	0.54	1.7	1.1	0.39	0.2	0.11	0.35
012A	2.79	2.83	1.89	1.32	0.53	0.2	0.1	0.4
012B	1.36	2.05	2.1	0.91	0.69	0.21	0.16	0.76
013A	1.19	0.35	1.58	0.78	0.75	0.3	0.0176136644651511	0.97
013B	0.83	0.47	2.18	0.78	0.7	0.35	0.0236526351389172	0.9
015A	0.22	0.35	1.84	1.32	1.19	0.16	0.1	0.9
015B	0.22	0.35	1.38	2.15	0.45	0.11	0.1	0.21
016A	3.27	2.05	3.3	3.24	0.67	3.64	0.12	0.21
016B	3.38	1.24	4.37	7.07	7.37	5.38	0.12	1.04
017A	0.81	1.8	2.45	1.11	0.75	0.28	0.1	0.67
017B	0.79	0.63	2.73	0.99	0.93	0.22	0.1	0.93
019A	0.2	0.35	1.94	1.74	0.55	0.49	0.18	0.31
019B	3.16	0.54	2.67	2.65	0.7	0.43	0.14	0.27
020A	12.56	0.35	3.02	3.93	1.95	0.27	0.12	0.5
020B	1.95	0.35	1.81	0.9	1.21	0.29	0.1	1.34
022A	0.39	0.48	1.99	2.31	0.89	0.23	0.1	0.39
022B	0.4	0.35	2.05	1.66	0.62	0.22	0.1	0.37
023A	10.89	0.35	1.93	0.81	2.35	0.1	0.1	2.89
023B	7.98	0.35	2.67	1.1	3.25	0.19	0.11	2.96
024A	0.65	0.42	2.07	1.19	0.71	0.45	0.13	0.6
024B	0.51	0.57	1.75	0.78	0.72	0.47	0.16	0.92
025A	15.47	0.48	3.61	2.85	3.55	0.29	0.24	1.25
025B	1.11	0.4	2.5	1.21	1.27	0.2	0.1	1.05
029A	0.34	0.35	1.96	1.33	0.38	0.3	0.13	0.28
032A	1.89	2.27	3.29	2.53	0.97	1.7	1.32	0.38
032B	1.6	1.02	1.77	1.27	0.75	1.14	0.87	0.59
033A	7.27	0.35	2.56	2.29	1.61	1.06	0.19	0.7
033B	5.14	0.35	1.64	1.88	2.31	0.66	0.15	1.23
034A	0.3	0.44	2.43	1.34	0.44	0.36	0.1	0.33
035A	6.62	0.6	1.62	1.51	2.69	0.53	0.13	1.78
035B	4.06	0.43	1.85	1.43	2.08	0.43	0.15	1.45
038A	6.53	0.43	1.91	1.32	1.15	0.17	0.11	0.87
038B	4.89	1.97	1.08	1.03	0.97	0.17	0.11	0.94
039A	14.51	2.82	1.44	1.06	1.61	0.24	0.14	1.51
039B	9.64	0.58	1.27	1.78	1.59	0.2	0.11	0.89
040A	1.96	0.61	2.04	1.66	3.84	0.24	0.16	2.31
040B	1.43	0.35	2.16	1.92	3.66	0.17	0.22	1.9
043A	3.68	0.61	2.74	1.4	1.87	0.3	0.19	1.34
043B	1.81	0.58	2.31	1.57	2.7	0.29	0.31	1.72
045A	0.14	0.68	1.44	2.92	0.77	0.2	0.00586554499528888	0.26
045B	0.16	0.67	1.95	3.66	0.67	0.2	0.1	0.18
049A	3.26	4.15	4.54	1.62	2.42	0.78	1.14	1.49
049B	1.11	1.31	2.34	1.85	3	0.44	0.59	1.62
050A	5.64	0.35	2.05	1.33	2.98	0.16	0.1	2.24
050B	2.03	0.35	1.26	0.78	2.12	0.1	0.1	2.71
051A	12.67	0.35	1.88	1.74	5.85	0.2	0.15	3.36
051B	13.1	0.35	1.71	1.46	5.16	0.17	0.16	3.54
052A	29.89	0.55	3.03	1.7	3.2	0.21	0.26	1.88
052B	40.02	0.88	2.98	1.81	3.05	0.18	0.27	1.68
055A	0.69	1.11	1.51	1.43	1.71	0.18	0.12	1.2
055B	0.85	0.48	1.53	1.27	1.11	0.21	0.13	0.87
056A	0.49	1.38	1.75	1.14	0.86	0.55	0.11	0.75
056B	0.51	2.73	2.51	1.29	0.64	0.62	0.12	0.5
057A	5.61	0.8	3.67	2.34	2.39	0.13	0.16	1.02
057B	6.19	1.13	4.41	2.23	3.23	0.18	0.25	1.45
058A	6.59	0.54	1.27	1.35	1.22	1.06	0.23	0.9
058B	5.07	0.77	2.14	1.05	0.87	1.15	0.25	0.82
060A	3.5	2.52	1.67	0.98	0.79	0.33	0.56	0.81
060B	0.83	1.53	2.2	0.91	0.67	0.45	0.5	0.74
061A	2.72	2.31	1.51	1.65	0.58	0.46	0.1	0.35
061B	0.33	4.74	1.82	1.45	0.35	0.56	0.19	0.24
062A	3.41	9.43	13.01	7.59	3.04	0.27	0.27	0.4
062B	12.2	10.69	11.52	7.17	1.08	0.25	0.3	0.15
063A	0.28	0.81	1.36	1.1	0.34	1	0.24	0.31
063B	0.31	0.48	1.66	14.04	0.63	0.28	0.13	0.05
064A	5.63	2.23	1.84	1.6	0.58	0.6	0.42	0.36
064B	4.66	1.95	2.09	1.59	0.52	0.67	0.27	0.32
065A	5.93	0.35	0.94	0.87	0.73	0.17	0.13	0.84
065B	7.21	0.49	1.1	1.98	0.55	0.15	0.13	0.28
067A	2.58	1.23	3.16	1.32	0.68	0.27	0.13	0.52
067B	1.22	3.4	2.02	1.11	1.45	0.24	0.17	1.3
068A	0.9	0.9	1.95	3.65	0.71	0.25	0.17	0.2
068B	0.34	2.29	1.42	2.32	0.38	0.35	0.15	0.16
069A	4.23	1.52	2.25	1.47	4.13	0.47	0.28	2.81
069B	0.71	5.61	1.47	1.43	0.57	0.41	0.53	0.4
070A	0.25	1.62	1.35	0.78	0.49	0.27	0.44	0.63
070B	0.76	0.35	1.22	0.96	0.43	0.31	0.39	0.44
071A	0.47	238.98	2.23	2.92	1.08	0.57	0.28	0.37
071B	0.19	4.83	1.47	0.78	0.48	0.61	0.14	0.62
072A	2.89	0.86	3.72	1.27	3.96	0.88	0.1	3.13
072B	2.77	0.66	2.33	1.23	2.73	0.36	0.12	2.21
073A	10.11	0.89	1.15	1.67	0.97	0.34	0.15	0.58
073B	3.07	0.54	1.26	1.09	0.93	0.24	0.17	0.85
074A	0.3	0.91	1.74	0.98	0.53	0.13	0.24	0.54
075A	6.21	1.51	1.86	4.57	4.28	0.21	0.4	0.94
075B	7.9	0.52	1.55	0.99	3.57	0.32	0.17	3.63
077A	4.89	2.69	1.99	2.55	5.15	2.05	0.93	2.02
077B	10.77	0.51	2.34	2.56	3.01	0.83	0.74	1.17
078A	3.4	1.49	1.8	1.33	3.96	0.31	0.2	2.98
078B	0.96	0.45	0.94	0.93	0.82	0.23	0.13	0.88
081A	0.65	0.57	2.25	1.51	0.87	0.35	0.22	0.58
081B	4.42	1.8	2.26	1.24	1.56	0.34	0.24	1.26
082A	2.37	0.77	1.47	0.91	0.42	0.41	0.13	0.46
082B	3.02	0.85	1.12	0.91	0.53	0.34	0.19	0.58
084A	1.72	2.98	1.35	2.87	1.29	0.39	0.46	0.45
084B	0.66	0.71	1.71	1.2	0.6	0.39	0.39	0.5
085A	8.7	1.39	2.82	0.78	3.95	3.64	2.01	5.07
085B	6.52	2.03	4.99	0.98	4.45	11.16	4	4.53
087A	8.02	1.55	1.84	1.94	2.29	0.23	0.11	1.18
087B	0.99	0.52	2.03	0.78	1.17	0.44	0.1	1.5
088A	1.84	1.57	3.14	1.5	0.66	0.47	0.24	0.44
089A	1.25	2.71	2.78	1.34	1.54	0.61	0.18	1.15
089B	1.35	5.32	3.66	1.2	0.74	0.64	0.14	0.62
090A	3.9	2.59	1.5	0.85	1.38	0.28	0.1	1.62
