# Supplementary material for: Compositional Data Analysis of Periodontal Disease Microbial Communities
Source: Front Microbiol. 2021 May 17;12:617949. doi: 10.3389/fmicb.2021.617949 (PMC8165185; doi:10.3389/fmicb.2021.617949)
Supplement: Supplementary file 3 [file Data_Sheet_3.ZIP › jupyternotebook_and_files/files/2020-09-18_PT_metagen_clr_table_zcomp.csv]

	009A.kraken	009B.kraken	012A.kraken	012B.kraken	015A.kraken	015B.kraken	022A.kraken	022B.kraken	024A.kraken	033A.kraken	033B.kraken	035A.kraken	035B.kraken	038A.kraken	038B.kraken	049A.kraken	049B.kraken	052A.kraken	052B.kraken	057A.kraken	057B.kraken	068A.kraken	068B.kraken	1_1bx.kraken	12_1by.kraken	12_2by.kraken	12_3by.kraken	1_2bx.kraken	1_3bx.kraken	15_1bx.kraken	15_1bz.kraken	15_2bz.kraken	15_3bx.kraken	15_bx.kraken	19_1bx.kraken	19_2bx.kraken	20_1bx.kraken	20_2bx.kraken	20_3bx.kraken	22_2bx.kraken	3_1by.kraken	3_2by.kraken	3_3by.kraken	6_1bx.kraken	6_2bx.kraken	6_3by.kraken	7_3bx.kraken
d__Bacteria	12.8468500788449	12.3348815673597	11.979825042329	12.4044438652132	14.1051486278425	13.0136632993829	12.7578449033151	11.83598709507	12.8265005700419	12.582137137873	11.9417446823605	13.3302754421406	12.4062510851164	12.1559333884861	11.9880547848859	13.0709661886006	12.1507424656774	12.4218221509672	12.9292141954229	12.9280639242465	13.4349473742696	12.5488258362005	12.4709038089402	11.2395388561705	11.7209590747218	11.9646307823446	11.9616949900447	11.4958008180764	11.3291636700237	12.8816562622319	12.4080134904596	12.8215299797723	11.7581583800825	12.6137828774981	12.3852939366766	12.5739011027643	12.9416876047261	12.4114841072066	12.4139104244006	12.2441543541167	12.4688549040632	12.802890327713	12.674407961735	12.3452136815938	12.2833191738572	12.8001645716446	12.1173275641052
d__Bacteria|p__Proteobacteria	10.2045032749387	10.5328527684226	10.1012929881824	10.3921104319494	10.6025163766306	9.62787699753877	10.0318298106344	9.27481887794698	10.6845787907923	9.60835868127624	9.95109241324873	9.66796316835051	11.7755865307694	9.99428001184939	10.457508603052	9.33029170425816	9.32606593964942	9.32716146948777	10.901775641163	9.35548405853127	9.28399799166728	9.96040549281142	9.43354530135147	9.57931262247699	10.6894576284065	8.9905502741425	9.19105876539072	8.13578064526288	9.63564278156099	9.49172385781695	9.58515768073374	9.5224903590508	8.3910123167405	9.82519153124222	10.14081801262	8.5857646699203	9.40050067870824	11.2754268909937	10.4130037007679	8.82742222232925	8.94883193553467	9.04015191935306	8.50623074827499	9.86827926317508	9.37393355420713	9.54884201591601	8.74150892080119
d__Bacteria|p__Fusobacteria	9.2199184959221	8.3352667637224	8.77660832104502	9.69874754522963	11.2580550399455	10.5184017638506	11.2447590946992	10.3868415211379	9.43598993077417	10.2370111015021	9.7939077862386	10.35610676449	9.47505188095245	9.25585926945864	9.55191370725974	10.5554247813944	10.7576371593038	11.1299989239914	10.8015475457841	9.34611828339746	11.1891394733936	9.6743802777924	10.8273915884976	9.30654717157809	9.42634937749896	9.58862240321076	10.2556654284131	8.80131308980638	8.0730161447617	9.94992982383394	9.3858392500307	9.17451000285596	8.75860918433679	9.4150321058525	8.91172692145964	9.97274498453148	7.82564730207972	9.5658821921184	9.89251205444975	10.4954347020256	9.86075109966838	10.6571618000292	8.80120318675332	10.7561776647582	9.39691367799499	9.73772789367997	9.08434939214042
d__Bacteria|p__Nitrospirae	1.13976184753831	0.78948763849726	1.11450426965075	1.13611756928964	2.02861638848962	1.61370661782551	1.53334045041192	1.11729452569396	1.45554367142828	1.41743521273367	1.00065985861156	1.91539030597413	0.429774849213952	1.14682230396206	1.41227119012012	1.56471414143261	1.50064753761952	0.955039387202998	1.54296686838543	0.999600444140775	1.28932168970808	0.6089624627144	1.41558305042578	1.14316585866692	1.28115750498588	0.822823782874551	1.38821732409258	1.19734695205436	1.67844044841026	1.27675905096335	1.51861003450621	0.507327157638695	0.792316836240591	0.895165567936529	1.86794336965439	1.46009688904151	2.18751507741378	1.90533441364987	2.30956992028466	1.71222458458042	1.587486287814	1.36947294483552	1.37035826063202	1.84443202564418	1.67369739951207	2.07462873875591	1.22840959545603
d__Bacteria|p__Acidobacteria	2.61938814845042	2.16253677286713	1.94823340083188	1.98341542967684	2.7662153316204	1.86963999196271	2.82806761800632	2.26997403563234	2.7967175972677	2.19868966080388	2.37353119939931	2.60853748653407	2.57375491203136	1.76050531316776	2.14931256423729	2.05941038326871	2.15989316650378	2.37032128519614	2.59366580135765	2.27256611995366	2.98214121108123	2.08077899727245	2.79509772456029	1.82750240954471	2.2619867579976	2.30896347896416	2.47340659242855	2.08061991489984	2.08390555651843	2.64363532622614	2.01050764838668	3.02860145159757	2.24456916515228	3.07514833883824	2.37876899342039	2.55870917770962	2.535821771682	2.1521944915814	2.30956992028466	2.21408153836366	2.4524837253006	2.270838026493	2.77394411886197	2.79994347067162	2.40940419449081	2.66572666496169	2.41457777514846
d__Bacteria|p__Caldiserica	-1.99573236839084	-7.93561671881086	-2.16264046334143	-2.36038999217684	1.57663126474656	-0.0602698157461652	-1.46239182314207	-1.26225160843622	-1.37766967262794	-0.833856585872826	-0.544239532684967	-0.836145007067821	-2.27827535188826	-2.43669663449405	-2.94443763656947	-1.24869657532743	-0.801937555374526	1.73274395579101	-0.102189126650746	-7.50857249896823	-1.84617252622107	-0.931482578232749	0.512715338883761	-0.953975260112316	-2.12003987667628	-1.7029048614337	-0.84982924776389	-2.46621469407529	-7.72481227270579	-0.595043125938243	-0.21252481290541	-0.591285131029414	-2.70419072522589	-1.66978378952501	-1.17657906806903	-0.982250146327698	-1.68368593349411	-1.31354141121833	-6.03098117154893	-0.608379013916299	-1.18510243442579	-0.316926008734705	-1.6976946745016	-0.458153067349861	-1.46179681641708	-2.13006388063505	-1.60480374860018
d__Bacteria|p__Dictyoglomi	-0.386294455956738	-0.283149163767589	-1.24634973146728	-0.0578048991827975	-6.14021157603786	0.877999822846765	-0.0760974620221833	0.347186303997884	0.494132504273651	0.583209433913819	-0.67777092530949	0.0111528533193821	-2.27827535188826	-0.134111541500003	-0.305380306954216	-0.0447237710014927	0.46657377008898	-0.204197523281546	-0.420642857769281	0.520027363878889	0.718776831240465	-0.238335397672803	-0.249424713163136	-1.10812593993957	-1.02142758800817	-0.604292572765595	0.289605035424474	-0.473784529385084	-1.24829895365678	-1.28819030649819	-7.63553006580881	0.101862049530531	-0.401605632231843	-0.283489428405117	-6.25814140917619	0.722497945910728	-0.990538752934166	-0.214929122550218	-5.43143509754215	0.822367109774426	0.373042183620764	-0.13460445194075	1.39334777885672	-0.458153067349861	-0.768649635857133	-0.0506223389552165	-1.09397812483419
d__Bacteria|p__Elusimicrobia	1.81093012137948	1.42856759778693	0.881881974381991	0.775104223752307	1.01701547681114	0.307454964379152	2.63195273908003	1.2058479230354	1.29647897679859	1.5865115427776	0.973631186223643	2.07257588949654	0.286674005573279	0.507742344672392	0.769134430134833	1.91537101304578	1.33157120757559	1.2128684965051	1.08343453900699	1.25091487242168	1.28932168970808	1.01442757082256	1.66539484882215	0.884304224750632	0.519017452938982	-0.0934669489996041	0.681647123200498	0.285320618966659	0.292146087290372	0.0981040546217022	-1.94712586829352	1.30583485385647	0.645713362048717	1.10280493271477	0.615180401159026	1.34502755925672	1.64851857668109	0.0727529499015627	1.10559711595872	1.03677698111988	0.373042183620764	0.906849422887411	1.32273021164277	2.02675358243814	0.329962652810977	0.703149463421164	0.51545978759991
d__Bacteria|p__Aquificae	1.18232146195711	1.54635063344331	1.39270759814798	1.45732233378006	2.67524355341467	2.03296504806601	2.72726291888435	1.99584492958527	1.5667693065385	1.8402920635537	1.13751904132876	2.29934920886133	0.812767101470058	1.2889967927426	1.84305410621257	2.32551997046637	1.96368249754916	2.4912738956138	1.81740371408719	1.0905722223465	1.8914970920623	1.56721739368759	2.00935775717252	1.2897693328588	1.09883594819192	1.13030848262251	2.03357384081618	1.02014049592717	1.43727839159337	1.60218145139798	0.782903239527469	1.74408978478762	1.21778261105543	1.42125866383331	1.71379268982714	1.21497443100852	1.81282162797237	0.883683166117892	2.49189147707861	1.81400727889037	1.45395489518947	1.59999660344736	1.93989148522479	1.33360640187819	1.24625338468513	0.508993448980206	1.05778407842527
d__Bacteria|p__Thermotogae	2.16315071496883	1.26277534294419	1.77894134432826	2.02163664249704	3.45936251218035	2.52999734969966	2.96842497570124	2.54884547840197	2.23324824001628	2.41942066571271	2.14275725921941	3.15899290507083	2.19906146258995	1.92001219219554	2.3588672714896	3.05986290746458	2.69793135379466	2.40311110801913	3.20702586529976	1.76174049618767	2.58464427262224	2.1050716898415	2.61277616776633	1.46956244329939	1.81178575604805	2.15782484960689	2.47790098201639	1.43911932320206	1.39075837595848	1.96990623152329	1.7333853361499	1.44559679623163	1.3817855873257	1.46571042640414	2.53699299863528	2.41894723533446	2.6338021800422	-0.214929122550218	2.71503502839282	2.7041527306602	2.04372372129558	2.15961239138278	2.77394411886197	1.73907150998636	2.09355124507234	1.78195912479309	1.57325008174776
d__Bacteria|p__Deferribacteres	0.306852724603207	-0.283149163767589	0.857784422802931	0.753125317033531	2.26977844530651	1.20824150971734	1.58213061458135	1.06013611185401	0.494132504273651	1.39076696565151	0.634415463656679	1.62059076575348	0.429774849213952	0.128252722967488	0.719124009560172	1.41389125169802	1.33157120757559	1.22790637386964	1.47020751410301	0.59413533603261	1.76474538642315	0.887675865183421	1.17196096776802	0.683633529288481	-0.0405983349964409	0.407308338912885	0.920876812266332	0.306374028164492	1.79622348406665	1.27675905096335	0.212358381059856	0.612687673296522	-0.219284075437888	0.527440787811212	1.59600965417075	0.927292358556741	1.53518989137409	-0.214929122550218	1.95289497634593	1.18338045531176	0.894339107254051	1.01807505799764	1.32273021164277	1.15128484508424	0.840788276576968	-2.13006388063505	0.129797306787925
d__Bacteria|p__Chrysiogenetes	-0.386294455956738	-0.650873943892906	-1.06402817467332	-1.10762702368148	0.323868296251196	0.686944586084056	0.483518325913239	0.219352932487999	0.126407724148334	-0.967387978497348	0.0153762552504557	1.00968168343051	-0.668837439454158	-0.0388013616956777	-0.641852543575429	0.597130115170902	0.611755779933478	-1.03087609646601	0.795752466555212	-1.3517748130227	-6.76877533090618	0.6089624627144	-0.942571893723082	0.737700750558757	-0.328280407448222	-0.691303949755224	-0.444364139655726	0.442506202489072	-0.149686664988667	-0.595043125938243	0.537780781494484	0.612687673296522	-0.624749183546053	0.121975679703047	0.769331080986285	0.339505693654622	2.07751418219945	-1.31354141121833	-5.26678991953425	-0.115902528818505	0.26181654851054	0.846224801070976	0.38174686717824	0.234994113210084	-0.363184527748968	-1.03145159196694	0.432078178660859
d__Bacteria|p__Thermodesulfobacteria	1.22314345647736	-1.05633905200107	-0.29083828643984	-0.750952079742742	2.57516009485769	1.35342351956184	0.329367646085981	1.62812014945995	1.97223441464666	0.305577697315539	-0.544239532684967	0.550149354052069	-0.668837439454158	0.128252722967488	0.233616193778471	0.743733589362777	0.296674733293583	1.19760102437431	0.272504322790664	-0.658627632462758	0.551722746577299	0.64405378252567	0.156040394945028	0.144637028555794	-1.42689269611633	-0.0934669489996041	0.402933720731478	0.0460909299008248	0.292146087290372	-0.189578017830079	0.13231567338632	1.14331592435869	-1.45142775673052	1.46571042640414	1.46247826154623	1.06544269703756	1.0243642676081	-0.620394230658383	1.10559711595872	-0.173060942658453	0.894339107254051	0.906849422887411	1.70350270716056	1.62128847432997	0.329962652810977	1.63113623505851	0.2923162362857
d__Bacteria|p__Spirochaetes	9.95725284945205	7.29057972353188	7.44691217507715	7.67001651391648	7.96134373602412	5.96290870685135	10.4985728086952	4.8853616211617	9.27022835440567	9.07195950351589	7.20683247821265	7.56324014837953	6.38888836610428	5.30808969537661	6.17049255060205	10.3313235161578	8.48060977662707	4.88301293504078	5.7635060331682	8.13057546201096	7.57369916964946	8.3043630841518	8.22097631674634	8.76686782635741	7.66741934979973	7.87220014452426	7.71539191266293	8.3533902419777	9.77266625658219	9.21942193776875	6.00278891885195	6.93381561509639	5.24860024152096	7.07788600057223	9.47780557056795	9.16062825250051	11.2415792483532	7.11131716899511	9.88858458006871	7.68605691520288	10.3358904016222	10.2264134273031	10.3728617527974	9.97928075494297	8.07142383866085	5.11130240268727	9.29686169528229
d__Bacteria|p__Synergistetes	3.86789880720726	1.72661245727426	2.60804416112423	2.24976773532229	3.03191849735341	1.26886613153378	2.36624957334702	0.495606309116157	2.99808734903235	2.14294767779565	1.10201235287185	4.72068305463172	2.37568499826927	1.01329091133754	1.93075968663168	3.36642394151383	1.46674598594384	0.549574279094834	2.67039959558903	1.1331318367653	1.37270329864713	2.00414577125154	1.38818407623766	2.68361089961407	-0.328280407448222	1.45409555971641	1.24511648045191	2.97475897287427	4.03659539255912	2.70079374006609	1.48686133619163	2.16025018201253	0.663105104760585	2.5497239156511	4.54700603388335	3.64517064859521	4.84134372434935	2.01866309895688	4.10132938951271	1.2977908064895	3.68050708762021	3.3285238874519	2.53641183009566	5.17663653581939	3.54214948952838	1.67659860913527	4.07423055636683
d__Bacteria|p__Verrucomicrobia	3.27212579067249	2.55907325023099	2.42741608483661	2.53371148566346	3.34429318239556	2.46989342562996	3.1625809901422	2.60477403106119	3.81528717826227	2.57563959860403	2.16381066841724	3.21273718107752	2.23258415462859	2.50494578811526	2.31825255233541	2.88379975285905	2.75658008087617	2.87253853442553	2.41257048628694	2.78339174371965	3.457132381838	2.41842150904186	2.82525076273097	2.43283338409774	2.56209135044794	2.72194177042311	3.21919750647392	2.61932190819408	2.92608831623886	2.77225270404823	2.60323608119958	3.89359888908418	2.48876612566432	3.82738443576819	3.07191617398033	3.06517749610665	2.91143391664048	2.78080315100377	3.47272073009034	2.3264445065507	3.15545095204152	2.82290660879304	3.68680038828749	3.43366723076077	3.23868354937534	3.28603652156937	2.94555820089292
d__Bacteria|p__Kiritimatiellaeota	1.18232146195711	0.519197308757348	0.755130268742847	0.858485832691358	3.45936251218035	1.76785729765276	2.20116982298757	0.263804695058833	2.35999994565543	-0.205247926450451	-0.138774424576802	0.144684245943905	-0.486515882660203	-0.731948542255623	-0.0540658786733101	0.697213573727884	-0.16594878865453	0.281310292500155	0.390287358447048	1.3890652109025	2.32821474367457	0.534854490560678	-0.180431841676185	-0.702660831831409	-1.02142758800817	0.624372844150713	0.567236772022754	0.697852894297916	0.74413121103343	-0.189578017830079	0.38824904752352	0.875051937764012	0.363862209907729	1.22058796837116	1.22131620472934	1.46009688904151	2.4271879306792	-1.31354141121833	-4.52451567881955	0.0382481510087538	1.25724460094342	1.14168901396481	2.57897144451446	0.234994113210084	-0.0755024552971877	1.48085403200917	1.14673156444177
d__Bacteria|p__Planctomycetes	3.0347055530016	2.26388926712742	2.34270938736445	2.30775499297264	2.92655798169558	2.09921443360721	3.04846768337478	2.16526308154331	3.54595424447869	2.65122227977003	2.3356609253439	2.95559183248582	1.91137939013817	1.95156054993047	1.73769359055475	2.83447468629655	2.61396597367732	2.12915922837925	1.84372102240457	2.51942619788519	3.22900128901276	2.1050716898415	2.14847055963523	2.02736827598958	2.11406662792098	2.5166028437424	2.64288324273404	2.62138164115709	2.29747965681649	3.14262649234513	2.43490076638037	4.06267521912811	2.46629326981226	4.17954099042185	2.79371284548309	2.99743150757426	2.99844529363011	2.94913846582299	3.37428065727709	2.41426071255762	3.05981498627569	3.07758238477665	3.77876887742992	3.43366723076077	3.5149369260035	3.37119432990968	2.91698482844886
d__Bacteria|p__Chlamydiae	1.76546774730272	0.58588868325602	1.46170046963493	0.66003489396752	2.02861638848962	1.40606725304726	1.9049040068444	1.37680572117904	1.29647897679859	1.66141285095072	0.708523435810402	1.97726570969221	0.494313370351523	0.607825803229375	0.581922888046687	1.66002432123693	1.41967847508585	0.873361356188731	0.590958053909199	0.950810279971343	0.987040817835145	1.06094758645746	1.44225129750794	0.358211128853853	0.713173467379939	0.574362423576051	0.854918844474535	-0.0990910799436731	0.871964582543314	1.27675905096335	0.997313110872924	0.101862049530531	0.534487726938492	0.728111483273363	1.30832758171897	1.2690416522788	1.45180828243504	0.0727529499015627	1.79874429651867	0.251822251306813	0.829800586116479	1.16467853218951	1.32273021164277	1.15128484508424	0.617644725262757	-0.0506223389552165	0.985463416845645
d__Bacteria|p__Fibrobacteres	2.45861492786267	0.519197308757348	0.781798515825009	1.13611756928964	0.323868296251196	0.63287736481378	1.31019689909771	1.11729452569396	1.61806260092605	0.520689076932485	0.294089657719476	0.630192061725606	-1.58512817132831	0.895507875681156	0.862224853200845	1.08667834048961	1.33157120757559	0.634131667122897	0.138972930166142	0.663128207519562	-0.236734613786971	1.4962656577153	0.9401593537107	0.235608806761521	-0.328280407448222	-0.144760243387155	-0.84982924776389	-0.0683194212769194	-0.401001093269573	0.321247605935912	-0.101299177795186	-0.303603058577634	-0.0651333956106299	-0.976636608965063	0.769331080986285	0.722497945910728	0.513538643842108	-1.31354141121833	1.10559711595872	-0.367216957099411	-0.0864901457576757	-0.673600952673437	0.317208346040669	1.15128484508424	-0.363184527748968	-0.0506223389552165	0.2923162362857
d__Bacteria|p__Bacteroidetes	12.2712193472119	10.7426434157101	11.0956688892353	11.8230381734742	12.6451094514303	11.3002397600732	11.8120795778585	10.6821614243011	12.0913262926278	11.5043188541964	11.1594070099622	12.7085764301143	10.8811968949116	11.1957194680671	10.7203930446892	12.6216187213479	11.2246235814757	11.285182280473	11.6779002548182	10.3435888686031	10.3515755661629	11.4821792745678	11.3667475351058	10.0501606022316	9.78188250369481	11.1600541666291	10.874856221103	9.67814388223942	9.67199412484337	11.6869437166817	10.9939937712613	9.66602329646254	10.2097982480942	9.88049526198657	11.2898635469514	11.9943039151418	12.0429016032707	9.18578364440963	10.8981903510419	11.1626492005991	11.6176588026906	12.0051320577102	11.7601997824889	11.3100268316525	10.2548936426408	8.70493793554672	10.159378365204
d__Bacteria|p__Chlorobi	3.52972057074094	2.97790158615132	2.60379787024278	2.60594504302283	3.70825855959697	2.88416916342028	3.67927173336059	2.57504785079599	3.82358598107697	3.0554094324327	2.81873663615699	2.90152461121555	1.92641726750271	2.77823912311494	2.53202591536204	3.35980140075334	2.92241628693307	2.69996755674695	3.11668669821746	2.71725194121511	3.80631665404758	2.88988605892727	2.80861144372701	2.91424512265744	2.11406662792098	2.31797254890652	2.44136723868394	2.5879057119607	2.76507654603166	2.73716138423696	2.19070380586832	2.69212921497636	2.09572353755471	2.53490882986596	2.86647219976552	2.95446547169082	4.17424722098935	2.5782788868923	3.44097203177576	2.39640309515761	2.9379915410823	2.66875592896578	3.10221958827901	3.25541899935445	2.59864619412934	2.46505596949954	2.5436080348922
d__Bacteria|p__Ignavibacteriae	1.26236416963064	0.0422732366670386	0.578199560583769	1.2902682491169	2.33877131679346	1.29785366840703	2.5265922234222	1.61694684886182	2.08806623017179	1.71167468573161	1.63193163545342	1.3610795702684	0.812767101470058	0.821399903527434	0.191056579359675	1.79582586239599	1.60600805327735	-0.578890972722957	0.795752466555212	0.439984656205352	0.987040817835145	0.965637406653133	0.825090023925913	-0.260828079552371	-1.02142758800817	-0.19882746465743	0.654248149012384	-0.42933276681425	-0.401001093269573	1.65624867266825	0.61782348916802	1.14331592435869	-0.564124561729618	-0.283489428405117	1.38837028939251	0.675977930275835	0.714209339304259	-1.31354141121833	0.00698482729061182	1.78121745606738	0.983951265943737	0.87699645973773	1.66960115548488	1.15128484508424	-0.0755024552971877	0.0671606967011673	0.387626416090025
d__Bacteria|p__Gemmatimonadetes	0.64332496122442	0.519197308757348	0.363088180966824	0.347660208925367	2.11562776547925	0.787028044641038	0.147046089292026	0.386407017151165	1.86100877953644	0.131224310170762	0.238519806564665	0.83783142650385	0.206631297899742	0.481074097590231	0.351399229434854	0.743733589362777	0.333042377464458	-0.491879595733327	0.0648649580124201	-0.253162524354593	0.718776831240465	0.534854490560678	-0.180431841676185	0.534101795317517	0.44490948078526	0.344787981931551	0.808398828839642	0.386416735838028	0.74413121103343	0.0981040546217022	0.64314129715231	0.507327157638695	0.777049364109803	1.10280493271477	0.432858844365072	0.339505693654622	1.36083650422931	0.632368737836985	1.79874429651867	0.754925828978893	-0.00644743808413928	-0.422286524392531	-1.00454749394165	1.84443202564418	0.735427760919141	0.865668392918939	1.01015602943602
d__Bacteria|p__Candidatus_Cloacimonetes	1.53062815622532	1.22943892267659	1.64402202642889	1.37727962610652	1.01701547681114	0.227412256705616	3.73610520812375	2.47064473109449	1.5667693065385	2.83609485835559	3.04964219280669	1.5309786070638	0.119619920910113	2.37954452157398	-0.0540658786733101	1.67804282673961	2.17698759986308	2.35593254774404	2.09503545068547	1.80522560812741	2.47131558731524	-0.0151918463585936	-0.0552686987221787	0.467410420818845	0.875692396877714	1.39943714717854	2.3230026386029	-0.792238260503618	-0.960616881204996	0.0981040546217022	0.480622367654536	0.612687673296522	-0.178462080917633	0.527440787811212	0.769331080986285	0.809509322900357	0.513538643842108	-5.65535914014643	2.49189147707861	-0.0105420131606784	0.26181654851054	0.471531351629566	0.828033969806659	1.48775708170545	-0.768649635857133	-0.338304411406997	-0.506191459932071
d__Bacteria|p__Firmicutes	11.0642256776745	11.6768547214259	10.8288702162441	10.4236251900959	13.6616260777334	12.6224489322098	11.1759533784159	10.7848639918423	11.0357585474158	11.8172848204086	10.5390850096709	12.2879275754795	10.6430923883772	11.2799456210487	10.9047871555276	11.3765424414114	10.791760607172	11.3463861366691	12.0651705677023	12.6632290202438	13.1792507597412	11.795500171334	11.5563856943974	9.56582856623693	10.1453812826731	10.0540740120788	10.2949539888505	10.248543286436	8.99709840603423	12.106455677901	11.6127157944448	10.5533313091037	10.1842562818604	10.3328805277547	11.217233760282	10.7391538624615	10.6312097263209	10.8802005225988	10.1755636917487	11.0404456064962	10.1248374355464	10.3576715783302	10.4593741590381	9.8905970631685	10.2344913298555	12.1274731965485	10.3318086823193
d__Bacteria|p__Deinococcus-Thermus	3.87638542108458	3.48162238429357	3.20333555168042	3.19450570177164	4.16332060884451	3.49189859282587	3.86061815599633	3.33690050522631	4.39065132316583	2.79712888982221	2.8034691640262	3.64497253025029	2.74560516895802	3.47545410589421	3.29193195363423	3.43034345922712	3.13640275837099	3.36885011530727	2.93363760410512	3.36672405827239	4.34003609767942	3.1057035701494	3.28738522732737	3.18915946627922	3.32669749499003	3.59666172451476	3.56750420074214	3.59911970159915	3.60892612713994	3.9588337656623	3.67327499742363	4.98086890114835	3.59567721714713	5.15350233283068	3.83405622602723	3.94137377077893	3.94393518019653	3.8626083213555	4.1341192123357	3.36362669611356	3.98821844194757	3.82143543890417	4.71248020746457	4.13696678278473	4.09116276850454	4.16704543929888	3.9312173205934
d__Bacteria|p__Armatimonadetes	1.13976184753831	-1.05633905200107	-0.658563066565157	-0.280948450497007	0.72933340435936	-0.178052851402549	-0.769244642582129	0.739228391773907	-0.461378940753785	-0.515402854754291	-1.93053389380486	0.0111528533193821	-0.486515882660203	-1.52040590261989	-1.55814327544958	-0.401398714940225	0.527198391905416	-0.337728915906069	-0.554174250393803	0.352973279215723	0.718776831240465	0.0493466747789775	-0.942571893723082	-0.260828079552371	-1.02142758800817	-0.691303949755224	-1.31983287700963	-0.569094709189409	-0.737473329890786	1.19671634328981	-0.560831507173626	1.40114503366079	-2.29872561711772	0.815122860262993	0.615180401159026	-0.422634358392275	0.955371396121147	-1.31354141121833	-5.60590397985377	-1.39683637428057	0.136653405556534	-0.316926008734705	-0.193617277725322	1.73907150998636	0.329962652810977	-0.0506223389552165	0.474637793079655
d__Bacteria|p__Chloroflexi	3.18605118190125	2.92955380199353	4.46341481486647	2.68946601507269	4.85646778940445	2.69833266451888	3.50045280711783	2.39100066803457	5.21674378712184	3.07063815313453	2.48830671399174	3.75560215858813	2.14056525590834	2.7700535385285	2.54450008958721	7.2511469777537	3.24306113274442	2.41228548429517	2.95523671590859	3.4765389242796	3.4865462670443	3.17391182017594	2.49601302001069	6.64098098425222	2.62489225168697	2.78291856692182	4.22846469480618	7.19224576625076	7.39093486366849	2.98847581251787	2.24756666776287	3.81543411623484	2.35840430780108	3.55057203555332	6.05398408534026	5.10167962845238	8.32986605390433	2.99052368198584	5.64177443045986	3.05983380338908	8.52994488030821	8.03473194398764	9.12099301542666	8.65886514739495	6.65162982352658	6.50509010841475	7.32987095280268
d__Bacteria|p__Actinobacteria	10.6690807141064	9.88191536115441	9.20037448625179	10.0067869577407	10.7039936730161	9.24567362243186	7.79807115823732	7.31392721532789	11.0574172576882	8.36447446197763	8.48421918572565	9.71262038776848	8.50051425744467	8.51068299450996	9.29647112379616	7.51431448444189	7.4993910839727	8.15971336116257	9.66687832678991	10.5250017853352	10.4803152435348	9.23563766474763	7.79568268280304	8.60921274096821	9.9513864692372	10.5395021241413	10.4054501793809	10.5439142258031	9.94972396725954	10.7666291241627	10.7643748604535	12.5782480508513	11.0446750950832	12.286791340285	10.524832248663	10.6838040478847	11.6070927555296	11.3791276880814	11.4143386432048	10.2801465360647	11.0127477491257	11.3581965339446	11.5374070354144	10.3977063916314	11.781046401439	11.8375048837459	11.4957835755833
d__Bacteria|p__Tenericutes	4.18221174565976	2.88847377625007	3.21032044620237	3.40323248283537	5.60453072756051	4.47709726689056	4.81048518340409	4.10559182076043	3.6527682487645	4.31943500862495	3.16014410796493	4.49657378619755	3.56236630548514	3.46730188683266	3.83888756403449	4.19660298156925	3.94106033640889	4.12571311025332	3.93606596892031	3.33957306920644	4.2082668200483	3.77954799845482	4.06424660184647	4.06896496917432	3.78804306149265	3.23336601737369	3.72359223990962	3.7356458315244	4.06818571684671	5.20404952852228	3.44498537754088	4.23168099994629	3.5104173731963	4.26511040609458	5.46198872109749	4.70217959981269	4.44318325062007	4.47028377111141	5.94978420241731	4.0995118427666	3.9896338703509	4.25675351016202	4.99624838059522	5.92704133164786	4.8316224624294	3.80747232444737	4.07080784908932
d__Bacteria|p__Cyanobacteria	4.49499116611167	3.79438828013813	3.8559527511548	3.7138059525286	5.48004589563811	4.95774558564771	4.51141778872719	4.52034204664427	4.49021381270869	3.81891257891454	3.54697513652821	4.38240739101135	3.61060260644462	3.94427300114337	4.17276786659487	4.05294858131328	4.14445546999337	4.13798320284514	4.13979143437742	3.6180384865533	4.34414287963208	4.36265941690481	4.35431588001536	3.60888372780405	3.91304634512252	3.7220451560477	3.87755857094845	3.39930862967485	3.73073100102415	3.96408312154844	3.25504763770162	4.2889883452036	3.56300982331547	4.677605420131	4.22609831380325	3.98408488887198	4.39853297688233	3.8455138879962	4.64171381552025	3.96351638318692	3.87114337092252	3.82620871765683	4.249033978765	4.80970509171347	4.02300011707358	3.99680530347913	3.98493867667847
d__Bacteria|p__Calditrichaeota	0.0837091732889972	0.0422732366670386	0.139944629652614	-0.163165414840624	0.323868296251196	0.575718950973831	-0.769244642582129	0.0727494582961232	1.02022560017043	0.344798410468821	-0.426456497028584	0.773292905366279	-0.0810507745520384	0.533717831075653	1.02585427698265	1.50283873771452	-0.16594878865453	-0.268736044419117	-0.420642857769281	0.257663099411398	-0.747560237552962	1.10539934902829	1.7166881432097	0.191157044190687	-0.733745515556386	-0.381149021451385	-0.732046212107507	-0.197531152756925	0.648821031229105	1.19671634328981	0.825462853946265	0.256012729357789	-0.832388548324297	1.27465518964143	0.432858844365072	0.722497945910728	0.801220716293889	-0.214929122550218	1.79874429651867	0.864926724193222	1.01212214291043	0.515983114200399	0.867254682959941	0.640459221318249	0.147641096017022	-0.184153731579739	0.341106400455132
d__Bacteria|p__Proteobacteria|c__Gammaproteobacteria	9.7726102084439	8.65631078397276	7.81274905848377	7.99738457816473	7.99918225330709	7.41563615362123	8.64334245499528	8.34583079196195	7.83046827579304	8.27392489777562	8.29213439824242	6.7053612425176	11.6938269041925	7.46361086703545	8.65665437126264	8.57401466718141	7.53138621525747	8.07962815478372	10.6416069828321	7.23643586562882	7.74840931741165	6.88103051680982	7.90081641537791	8.50055421520218	9.27587975054102	6.70503134404558	6.70293283645026	6.70135734604995	8.29230393830631	8.27947479825822	7.53028562223032	8.44787142856327	6.36895440757245	9.32579483468897	8.37465233469008	7.11798717026488	8.46588014163872	9.88235555650489	10.1094052024259	6.31130483593111	6.15475988361094	6.35333321270882	6.91134817054452	9.57596793282147	8.8516789329548	7.72496845163167	7.38567933305294
d__Bacteria|p__Proteobacteria|c__Alphaproteobacteria	6.00024810637292	5.66086086526001	5.34092476331169	5.57466057672236	6.06044059373039	5.6933604646376	5.7506398366928	5.87136352935436	6.5145955772055	5.15133834822156	5.31315776396661	5.7523228600472	5.80721142021459	5.7232500210845	5.59020246845048	5.4450400601175	5.45955412894652	5.59129015620948	5.35623517195747	5.78907434812681	6.14304888259421	5.48932635077334	5.65710422313906	5.48263287892201	5.59285108481385	5.72617077840707	5.77257457410475	5.53915237324137	5.70919841722018	6.11852042367945	6.23459458683459	7.15415047924497	5.93025202624059	7.28708268132913	5.98581842928669	5.87710239342627	6.25475961767068	7.00178036415924	6.71750793674304	5.59139228885144	5.74953817333773	5.54954204819859	6.07863060014328	6.47429482422265	6.49327745684562	6.55094739601058	6.10300802658958
d__Bacteria|p__Proteobacteria|c__Betaproteobacteria	7.10724548525685	9.76366587339087	9.13290605301944	8.87821046294303	7.75930631606575	8.13349897789812	8.18755740150911	7.87092690224082	7.66756017928464	7.99973367773358	9.03612873444064	6.69075203916377	7.75470419588062	8.6834084399011	9.7493680394225	6.6598131254737	7.1052642611514	8.43467111850642	8.59243489354365	7.99571539710071	7.82865629431274	8.26735859735041	8.25920333044792	8.94788954791442	10.2823928232017	7.3271119564112	7.05979795118261	7.01254847541386	9.11823055179154	7.51373059754339	8.6293571765917	6.94933639762774	7.0905416674732	7.08374554699142	6.08253706002807	5.83994724429279	7.07770755176195	10.932376752234	7.28284942783714	5.53814489095516	5.94699567644604	5.76369344968417	5.90020327602019	7.03293452618501	7.01644762486058	6.48842156226306	7.45308450018432
d__Bacteria|p__Proteobacteria|c__Deltaproteobacteria	4.98061570205691	4.40678628884821	4.4005095957893	4.61642482273679	5.11965884184794	4.56796564317292	4.95270513602952	4.74754389535649	5.44125439264758	4.50668179610917	4.38708195469156	5.72441407193013	4.27423253514633	4.61385944311976	4.43269607626448	5.22158679941146	4.45324031851289	4.44199463722947	4.53782156399807	4.50186341717788	4.81568221432424	4.77285529771515	4.43005750578951	5.57460902771549	4.46888660085724	4.77675619137991	4.86390355774548	5.56938799884329	5.55298408081484	5.22355502314654	4.87361803369899	5.8341239955086	4.6469675012048	6.08683954501385	9.81841223389791	7.24692758373552	8.33464701071106	5.45610056563418	6.05907399621503	4.56313750573604	8.53482279188026	8.62473721438395	7.95662614181109	6.3251721332541	5.77526220970766	5.58237995363994	7.08958678209257
d__Bacteria|p__Proteobacteria|c__Epsilonproteobacteria	8.93223642347033	9.52290788574376	9.41372917418533	9.99710676231941	10.4381838743789	9.16860876793187	9.46527178690915	8.07604212785043	10.5424860083971	8.94237981199593	9.0126869365339	9.50902171452548	8.42301214646941	9.52386222644489	9.34381389491834	8.45623840730433	8.95406133598566	7.98181440957006	8.80005617752261	8.78664651220211	8.55678643424234	9.67063708509389	8.60726674407121	7.10077422512076	8.14684000754611	8.55308644772234	8.8935922468767	6.7999702660868	7.30451874873239	8.81217895416322	8.72976693389954	8.7203776142715	7.61685518310579	8.28154109242528	7.44244842922848	7.56421054276911	7.14568680197429	7.18017842401227	8.66115347373393	8.62928465370877	7.2100926001796	7.40963946880303	5.18011672810747	7.75901552841621	7.84148730120184	9.21157491856118	7.01902913997226
d__Bacteria|p__Proteobacteria|c__Acidithiobacillia	0.0837091732889972	1.02310248967877	1.05623536152677	1.42379964174142	1.42248058491931	1.29785366840703	0.147046089292026	1.67160526139969	1.80038415772001	1.57533824217948	1.68711805102071	0.630192061725606	2.18763276676633	1.57968638625834	1.47440297122712	0.830744966352407	0.952081585870681	1.34070186801498	1.32855699703998	1.1331318367653	1.04419923167509	0.742493855338923	1.69648543589218	1.30480721022334	1.51754628305011	0.717463267216725	0.681647123200498	0.478224285091151	1.2906749174015	1.01439478649586	2.28213801182796	2.35315384813703	1.41484644958658	2.33754939570746	0.769331080986285	0.675977930275835	1.97987571263553	2.69379177401414	0.700132007850557	1.43637696977565	0.829800586116479	0.846224801070976	0.38174686717824	1.62128847432997	1.10315254104446	0.960978572723264	2.11686552833675
d__Bacteria|p__Fusobacteria|c__Fusobacteriia	9.2199184959221	8.3352667637224	8.77660832104502	9.69874754522963	11.2580550399455	10.5184017638506	11.2447590946992	10.3868415211379	9.43598993077417	10.2370111015021	9.7939077862386	10.35610676449	9.47505188095245	9.25585926945864	9.55191370725974	10.5554247813944	10.7576371593038	11.1299989239914	10.8015475457841	9.34611828339746	11.1891394733936	9.6743802777924	10.8273915884976	9.30654717157809	9.42634937749896	9.58862240321076	10.2556654284131	8.80131308980638	8.0730161447617	9.94992982383394	9.3858392500307	9.17451000285596	8.75860918433679	9.4150321058525	8.91172692145964	9.97274498453148	7.82564730207972	9.5658821921184	9.89251205444975	10.4954347020256	9.86075109966838	10.6571618000292	8.80120318675332	10.7561776647582	9.39691367799499	9.73772789367997	9.08434939214042
d__Bacteria|p__Nitrospirae|c__Nitrospira	1.13976184753831	0.78948763849726	1.11450426965075	1.13611756928964	2.02861638848962	1.61370661782551	1.53334045041192	1.11729452569396	1.45554367142828	1.41743521273367	1.00065985861156	1.91539030597413	0.429774849213952	1.14682230396206	1.41227119012012	1.56471414143261	1.50064753761952	0.955039387202998	1.54296686838543	0.999600444140775	1.28932168970808	0.6089624627144	1.41558305042578	1.14316585866692	1.28115750498588	0.822823782874551	1.38821732409258	1.19734695205436	1.67844044841026	1.27675905096335	1.51861003450621	0.507327157638695	0.792316836240591	0.895165567936529	1.86794336965439	1.46009688904151	2.18751507741378	1.90533441364987	2.30956992028466	1.71222458458042	1.587486287814	1.36947294483552	1.37035826063202	1.84443202564418	1.67369739951207	2.07462873875591	1.22840959545603
d__Bacteria|p__Acidobacteria|c__Acidobacteriia	2.45861492786267	1.94769202436762	1.66600093314766	1.27719616754954	2.19567047315279	1.32602454537373	2.78610341890729	2.10504422155026	2.62966351260453	2.00668279827546	2.14275725921941	2.14278014816979	2.36611554725311	1.32450348119951	1.71900145754259	1.87219884118057	1.97757160970983	2.07945955982698	2.51719543736581	2.03261545032307	2.84517535600807	1.86172543120977	2.6760383645443	1.25899767419204	1.97430468554582	2.06985607666093	2.28566496816526	1.75329301110082	1.78022314272021	2.40068914761575	1.82945916623953	2.66681140699207	2.00533947608645	2.4410900746483	2.04229675679917	2.33193585834483	1.78204996930562	1.90533441364987	1.79874429651867	1.92097939844254	2.15599102316666	1.99560941511251	2.5927647666468	2.37506027670636	1.93940056524508	2.02881920272462	2.13286586968319
d__Bacteria|p__Acidobacteria|c__Solibacteres	0.402162904407532	0.147633752324865	0.188734793822046	0.897706545844639	1.01701547681114	0.450555808019825	-1.46239182314207	-0.569104427876271	0.23176823980616	-0.348348770091125	0.489834234845572	1.28411852913227	-0.198833810208422	0.481074097590231	0.88420375991962	0.0505864088028321	-0.108790374814582	0.829876244248992	-0.554174250393803	0.0345195480971876	0.456412566772974	-0.158292689999267	0.156040394945028	0.655462652321785	0.770331881219888	0.548386937172791	0.289605035424474	0.546046881429912	0.425677479914895	1.10970496630018	-0.00121571923820296	1.52897840517068	0.431303490703261	2.31920025703927	0.615180401159026	0.675977930275835	1.45180828243504	0.295896501215772	1.10559711595872	0.490233274751811	0.686699742475806	0.153077620511031	0.38174686717824	1.48775708170545	1.17726051319818	1.82117983794638	0.793091524198189
d__Bacteria|p__Acidobacteria|c__Blastocatellia	-0.609438007270948	-0.650873943892906	-0.658563066565157	0.204559365284694	1.42248058491931	-0.0602698157461652	-0.769244642582129	-0.30674016340878	0.23176823980616	-0.205247926450451	-0.544239532684967	0.367827797258115	0.429774849213952	-0.932619237717774	-0.546542363771104	-1.65416168343559	-0.6965770397167	-0.897344703841492	-0.890646487015016	-0.0990118445273349	-0.0544130569930166	-0.325346774662433	-0.403575392990394	-0.260828079552371	-2.12003987667628	-1.00975768087376	-0.732046212107507	-0.674455224847235	-0.555151773096831	-7.52604777887288	-1.65944379584174	0.389544121982311	-0.758280576170575	-7.21449408133975	0.209715293050862	-0.422634358392275	0.881263423967425	-1.31354141121833	0.00698482729061182	-0.521367636926669	-0.00644743808413928	0.153077620511031	0.0940647947264592	0.234994113210084	-0.0755024552971877	-0.520625968200952	-0.623974495588455
d__Bacteria|p__Caldiserica|c__Caldisericia	-1.99573236839084	-7.93561671881086	-2.16264046334143	-2.36038999217684	1.57663126474656	-0.0602698157461652	-1.46239182314207	-1.26225160843622	-1.37766967262794	-0.833856585872826	-0.544239532684967	-0.836145007067821	-2.27827535188826	-2.43669663449405	-2.94443763656947	-1.24869657532743	-0.801937555374526	1.73274395579101	-0.102189126650746	-7.50857249896823	-1.84617252622107	-0.931482578232749	0.512715338883761	-0.953975260112316	-2.12003987667628	-1.7029048614337	-0.84982924776389	-2.46621469407529	-7.72481227270579	-0.595043125938243	-0.21252481290541	-0.591285131029414	-2.70419072522589	-1.66978378952501	-1.17657906806903	-0.982250146327698	-1.68368593349411	-1.31354141121833	-6.03098117154893	-0.608379013916299	-1.18510243442579	-0.316926008734705	-1.6976946745016	-0.458153067349861	-1.46179681641708	-2.13006388063505	-1.60480374860018
d__Bacteria|p__Dictyoglomi|c__Dictyoglomia	-0.386294455956738	-0.283149163767589	-1.24634973146728	-0.0578048991827975	-6.14021157603786	0.877999822846765	-0.0760974620221833	0.347186303997884	0.494132504273651	0.583209433913819	-0.67777092530949	0.0111528533193821	-2.27827535188826	-0.134111541500003	-0.305380306954216	-0.0447237710014927	0.46657377008898	-0.204197523281546	-0.420642857769281	0.520027363878889	0.718776831240465	-0.238335397672803	-0.249424713163136	-1.10812593993957	-1.02142758800817	-0.604292572765595	0.289605035424474	-0.473784529385084	-1.24829895365678	-1.28819030649819	-7.63553006580881	0.101862049530531	-0.401605632231843	-0.283489428405117	-6.25814140917619	0.722497945910728	-0.990538752934166	-0.214929122550218	-5.43143509754215	0.822367109774426	0.373042183620764	-0.13460445194075	1.39334777885672	-0.458153067349861	-0.768649635857133	-0.0506223389552165	-1.09397812483419
d__Bacteria|p__Elusimicrobia|c__Endomicrobia	1.64185379133555	0.889571097054243	0.640719917565103	0.380450031748358	0.72933340435936	-0.0602698157461652	2.5449413620904	0.956951875618778	0.568240476427373	1.37716131359573	0.760709188980972	1.91539030597413	0.024309741105788	0.0890320098142068	0.422858193416999	1.48133253249356	0.971129780841376	0.915034052589299	0.867211430537357	0.727666728657133	0.233269015458764	0.742493855338923	1.18905540112732	0.683633529288481	0.277855396122094	-0.316610500313814	0.366566076560603	-0.26899011673907	-0.555151773096831	-1.28819030649819	-6.93469099302615	0.256012729357789	0.15801015570358	0.121975679703047	-0.0779667794009189	0.889552030573894	1.26075304567233	0.0727529499015627	0.700132007850557	0.657287359414977	-0.26881170255163	0.471531351629566	0.941362655113663	0.92814129377003	-0.0755024552971877	0.508993448980206	0.186955720627874
d__Bacteria|p__Elusimicrobia|c__Elusimicrobia	-0.203972899162784	0.447738344775203	-1.46949328278149	-0.750952079742742	-0.369278884308749	-1.15888210441427	-0.363779534473964	-0.674464943534097	0.327078419610485	-0.833856585872826	-1.0142431619307	-0.142997826507876	-2.27827535188826	-0.932619237717774	-0.747213059233255	0.697213573727884	-0.226573410470965	-0.578890972722957	-0.708324930221062	0.0345195480971876	0.638734123566929	-0.931482578232749	0.545505161706751	-1.10812593993957	-1.02142758800817	-2.39605204199365	-0.62668569644968	-1.0799203329554	-0.401001093269573	-7.58451981909573	-1.94712586829352	0.875051937764012	-0.506966147889669	0.632801303469038	-0.0779667794009189	0.0293507653507823	-0.297391572374221	-7.7805272467437	0.00698482729061182	-0.80904970937845	-0.779637326317621	-0.422286524392531	0.00705341773682955	1.33360640187819	-0.768649635857133	-1.43691670007511	-0.911656568040236
d__Bacteria|p__Aquificae|c__Aquificae	1.18232146195711	1.54635063344331	1.39270759814798	1.45732233378006	2.67524355341467	2.03296504806601	2.72726291888435	1.99584492958527	1.5667693065385	1.8402920635537	1.13751904132876	2.29934920886133	0.812767101470058	1.2889967927426	1.84305410621257	2.32551997046637	1.96368249754916	2.4912738956138	1.81740371408719	1.0905722223465	1.8914970920623	1.56721739368759	2.00935775717252	1.2897693328588	1.09883594819192	1.13030848262251	2.03357384081618	1.02014049592717	1.43727839159337	1.60218145139798	0.782903239527469	1.74408978478762	1.21778261105543	1.42125866383331	1.71379268982714	1.21497443100852	1.81282162797237	0.883683166117892	2.49189147707861	1.81400727889037	1.45395489518947	1.59999660344736	1.93989148522479	1.33360640187819	1.24625338468513	0.508993448980206	1.05778407842527
d__Bacteria|p__Thermotogae|c__Thermotogae	2.16315071496883	1.26277534294419	1.77894134432826	2.02163664249704	3.45936251218035	2.52999734969966	2.96842497570124	2.54884547840197	2.23324824001628	2.41942066571271	2.14275725921941	3.15899290507083	2.19906146258995	1.92001219219554	2.3588672714896	3.05986290746458	2.69793135379466	2.40311110801913	3.20702586529976	1.76174049618767	2.58464427262224	2.1050716898415	2.61277616776633	1.46956244329939	1.81178575604805	2.15782484960689	2.47790098201639	1.43911932320206	1.39075837595848	1.96990623152329	1.7333853361499	1.44559679623163	1.3817855873257	1.46571042640414	2.53699299863528	2.41894723533446	2.6338021800422	-0.214929122550218	2.71503502839282	2.7041527306602	2.04372372129558	2.15961239138278	2.77394411886197	1.73907150998636	2.09355124507234	1.78195912479309	1.57325008174776
d__Bacteria|p__Deferribacteres|c__Deferribacteres	0.306852724603207	-0.283149163767589	0.857784422802931	0.753125317033531	2.26977844530651	1.20824150971734	1.58213061458135	1.06013611185401	0.494132504273651	1.39076696565151	0.634415463656679	1.62059076575348	0.429774849213952	0.128252722967488	0.719124009560172	1.41389125169802	1.33157120757559	1.22790637386964	1.47020751410301	0.59413533603261	1.76474538642315	0.887675865183421	1.17196096776802	0.683633529288481	-0.0405983349964409	0.407308338912885	0.920876812266332	0.306374028164492	1.79622348406665	1.27675905096335	0.212358381059856	0.612687673296522	-0.219284075437888	0.527440787811212	1.59600965417075	0.927292358556741	1.53518989137409	-0.214929122550218	1.95289497634593	1.18338045531176	0.894339107254051	1.01807505799764	1.32273021164277	1.15128484508424	0.840788276576968	-2.13006388063505	0.129797306787925
d__Bacteria|p__Chrysiogenetes|c__Chrysiogenetes	-0.386294455956738	-0.650873943892906	-1.06402817467332	-1.10762702368148	0.323868296251196	0.686944586084056	0.483518325913239	0.219352932487999	0.126407724148334	-0.967387978497348	0.0153762552504557	1.00968168343051	-0.668837439454158	-0.0388013616956777	-0.641852543575429	0.597130115170902	0.611755779933478	-1.03087609646601	0.795752466555212	-1.3517748130227	-6.76877533090618	0.6089624627144	-0.942571893723082	0.737700750558757	-0.328280407448222	-0.691303949755224	-0.444364139655726	0.442506202489072	-0.149686664988667	-0.595043125938243	0.537780781494484	0.612687673296522	-0.624749183546053	0.121975679703047	0.769331080986285	0.339505693654622	2.07751418219945	-1.31354141121833	-5.26678991953425	-0.115902528818505	0.26181654851054	0.846224801070976	0.38174686717824	0.234994113210084	-0.363184527748968	-1.03145159196694	0.432078178660859
d__Bacteria|p__Thermodesulfobacteria|c__Thermodesulfobacteria	1.22314345647736	-1.05633905200107	-0.29083828643984	-0.750952079742742	2.57516009485769	1.35342351956184	0.329367646085981	1.62812014945995	1.97223441464666	0.305577697315539	-0.544239532684967	0.550149354052069	-0.668837439454158	0.128252722967488	0.233616193778471	0.743733589362777	0.296674733293583	1.19760102437431	0.272504322790664	-0.658627632462758	0.551722746577299	0.64405378252567	0.156040394945028	0.144637028555794	-1.42689269611633	-0.0934669489996041	0.402933720731478	0.0460909299008248	0.292146087290372	-0.189578017830079	0.13231567338632	1.14331592435869	-1.45142775673052	1.46571042640414	1.46247826154623	1.06544269703756	1.0243642676081	-0.620394230658383	1.10559711595872	-0.173060942658453	0.894339107254051	0.906849422887411	1.70350270716056	1.62128847432997	0.329962652810977	1.63113623505851	0.2923162362857
d__Bacteria|p__Spirochaetes|c__Spirochaetia	9.95725284945205	7.29057972353188	7.44691217507715	7.67001651391648	7.96134373602412	5.96290870685135	10.4985728086952	4.8853616211617	9.27022835440567	9.07195950351589	7.20683247821265	7.56324014837953	6.38888836610428	5.30808969537661	6.17049255060205	10.3313235161578	8.48060977662707	4.88301293504078	5.7635060331682	8.13057546201096	7.57369916964946	8.3043630841518	8.22097631674634	8.76686782635741	7.66741934979973	7.87220014452426	7.71539191266293	8.3533902419777	9.77266625658219	9.21942193776875	6.00278891885195	6.93381561509639	5.24860024152096	7.07788600057223	9.47780557056795	9.16062825250051	11.2415792483532	7.11131716899511	9.88858458006871	7.68605691520288	10.3358904016222	10.2264134273031	10.3728617527974	9.97928075494297	8.07142383866085	5.11130240268727	9.29686169528229
d__Bacteria|p__Synergistetes|c__Synergistia	3.86789880720726	1.72661245727426	2.60804416112423	2.24976773532229	3.03191849735341	1.26886613153378	2.36624957334702	0.495606309116157	2.99808734903235	2.14294767779565	1.10201235287185	4.72068305463172	2.37568499826927	1.01329091133754	1.93075968663168	3.36642394151383	1.46674598594384	0.549574279094834	2.67039959558903	1.1331318367653	1.37270329864713	2.00414577125154	1.38818407623766	2.68361089961407	-0.328280407448222	1.45409555971641	1.24511648045191	2.97475897287427	4.03659539255912	2.70079374006609	1.48686133619163	2.16025018201253	0.663105104760585	2.5497239156511	4.54700603388335	3.64517064859521	4.84134372434935	2.01866309895688	4.10132938951271	1.2977908064895	3.68050708762021	3.3285238874519	2.53641183009566	5.17663653581939	3.54214948952838	1.67659860913527	4.07423055636683
d__Bacteria|p__Verrucomicrobia|c__Spartobacteria	-9.74876143444929	-10.9276049315675	-10.2448476340272	-9.99893264139101	-9.7317458628013	-10.8611179383401	-10.8248588016346	-2.87168952087032	-11.5393183849936	-2.91329812755266	-3.31682825492475	-10.553491129733	-10.1166197054098	-10.2865483773754	-10.0734511046734	-1.24869657532743	-10.4793810689489	-11.3747463869783	-1.80693721888917	-10.5005607117249	-10.5249547956775	-2.03009486690086	-2.88848204277839	-10.1829108459803	-10.7893596746089	-3.08919922255359	-10.2005477439132	-10.5293986884376	-10.7168004854625	-10.7566918383039	-11.2270643525722	-11.0523643981901	-12.1726922570316	-10.4451381407707	-9.84967569593963	-12.0446059554579	-11.1521874652998	-10.9526992659518	-9.02296938430559	-3.00627428671467	-2.57139679554568	-11.9819780802213	-2.39084185506154	-9.07688690134693	-9.95158231249833	-10.7993836785677	-2.70341603726829
d__Bacteria|p__Verrucomicrobia|c__Verrucomicrobiae	2.20896025100013	1.3415562207973	0.781798515825009	1.51081101873105	0.323868296251196	1.07471011709282	1.42797993475409	1.11729452569396	2.23324824001628	0.800273939151646	0.372051199189188	2.2083774306556	1.2480851727279	1.14682230396206	0.987387996154851	0.948528002008791	0.785027501207515	1.16634848087021	1.48889964711516	1.1331318367653	1.55502485544108	1.01442757082256	1.15456922505616	1.08909863739665	0.588010324425933	1.00514533966851	1.0219729291377	0.817199651930482	2.23805623634569	1.27675905096335	1.37310245083497	1.71129996196463	1.00938134147842	1.50827004082294	1.65663427598719	1.2690416522788	2.12297655627621	1.57683034667784	2.64604215690587	0.577244651741441	2.06333219268396	1.67094833941964	1.72003200911177	2.31443565488992	1.97219038806807	1.96428068158705	2.05017415383807
d__Bacteria|p__Verrucomicrobia|c__Opitutae	2.08180507551488	1.5213493312379	1.23855691832072	1.45732233378006	2.26977844530651	1.43138506103155	1.48204715602437	0.59404638192941	2.32363230148455	0.642049933936752	1.07762089974769	1.59160322888023	1.21823220957822	0.964500747168107	1.26025498282149	1.67804282673961	1.43165466613257	1.22790637386964	0.0648649580124201	2.08221239146244	1.04419923167509	1.41989267893073	1.49354459189549	1.40417968403654	1.85025203687585	2.08128477248456	2.1076818129699	1.70817257582035	2.02253661014214	2.20831725496829	2.0294356582722	3.48058657534063	1.86015746624195	3.44821002289175	2.58462104762453	2.18533238415295	2.00519352061982	2.08765597044383	2.49189147707861	1.67585694040955	2.11073443157854	1.79932950606785	1.57945005849058	2.71990076299808	2.80088306062424	2.80441005249564	2.10060500746497
d__Bacteria|p__Verrucomicrobia|c__Methylacidiphilae	-1.99573236839084	-2.15495134066918	-1.24634973146728	-7.53011627139889	-7.26292949280918	-1.15888210441427	0.147046089292026	-0.473794248071946	-1.37766967262794	0.418906382622542	-0.67777092530949	-1.24161011517599	-1.58512817132831	-1.33808434582594	-7.60463473468128	-1.65416168343559	-0.801937555374526	-0.897344703841492	-2.50008439944912	-0.946309704914538	-1.84617252622107	-0.931482578232749	1.06276167580303	-1.10812593993957	-8.32054330461676	-7.86015698328589	-7.73173137392106	-1.9553890703093	-1.65376406176494	-8.28787546831174	-8.75824798258012	-8.58354802819795	-9.70387588703944	-7.97632177077862	-7.38085932594751	-9.5757895854658	-1.68368593349411	-8.48388289595971	-6.55415301431347	-9.20677771465515	-2.57139679554568	-0.673600952673437	-1.29222956639343	-0.458153067349861	-7.48276594250621	-8.33056730857554	-9.70310119908185
d__Bacteria|p__Kiritimatiellaeota|c__Kiritimatiellae	1.18232146195711	0.519197308757348	0.755130268742847	0.858485832691358	3.45936251218035	1.76785729765276	2.20116982298757	0.263804695058833	2.35999994565543	-0.205247926450451	-0.138774424576802	0.144684245943905	-0.486515882660203	-0.731948542255623	-0.0540658786733101	0.697213573727884	-0.16594878865453	0.281310292500155	0.390287358447048	1.3890652109025	2.32821474367457	0.534854490560678	-0.180431841676185	-0.702660831831409	-1.02142758800817	0.624372844150713	0.567236772022754	0.697852894297916	0.74413121103343	-0.189578017830079	0.38824904752352	0.875051937764012	0.363862209907729	1.22058796837116	1.22131620472934	1.46009688904151	2.4271879306792	-1.31354141121833	-4.52451567881955	0.0382481510087538	1.25724460094342	1.14168901396481	2.57897144451446	0.234994113210084	-0.0755024552971877	1.48085403200917	1.14673156444177
d__Bacteria|p__Planctomycetes|c__Planctomycetia	2.68639885873338	1.86143168008321	1.98839944255721	2.0340591624956	2.40330983793103	1.86963999196271	2.81427429587398	1.98812288349135	2.99177817983908	2.33372594460782	2.12558945559705	2.86103324986081	1.84885903315683	1.67417722967926	1.42501021589755	2.4729727016095	2.38533293007834	2.02716006042413	1.64305032694242	2.08221239146244	2.44428691492732	1.64620580500622	2.07436258748151	1.88760633361442	1.90531181405887	2.25313502941122	2.25811501639703	2.20349401305037	2.03511539234899	2.75486096133636	2.23237650226889	3.8395316678139	2.22306295993132	3.90616531362131	2.58462104762453	2.57309791516172	2.90128154517646	2.78080315100377	2.89735658518678	2.15278101249986	2.61598901029508	2.54527487219476	2.52913907076658	3.15276484529436	3.17293217181256	2.99983483428802	2.5276925795863
d__Bacteria|p__Planctomycetes|c__Phycisphaerae	1.81093012137948	1.15923466400335	1.1331964026629	0.878288459987537	2.02861638848962	0.515094329157396	1.48204715602437	0.347186303997884	2.69135708160987	1.34938174948865	0.672155791639526	0.550149354052069	-0.891980990768367	0.533717831075653	0.422858193416999	1.64167518256874	1.0261895580244	-0.204197523281546	0.138972930166142	1.48143853103351	2.61973559243351	1.10539934902829	-0.490586769980024	-0.00951365127146442	0.44490948078526	0.988338221352125	1.47744845782053	1.43238529102072	0.788582973604263	1.96990623152329	0.61782348916802	2.2019228784131	0.713535958387478	2.60688232949105	1.12600602492502	1.90812161156847	0.618899159499934	1.08435386158004	2.08642636897045	0.843873314995389	1.99295139592216	2.1254210266345	3.37747914073223	2.02675358243814	2.27587280186629	2.17400121256912	1.62731730301804
d__Bacteria|p__Chlamydiae|c__Chlamydiia	1.76546774730272	0.58588868325602	1.46170046963493	0.66003489396752	2.02861638848962	1.40606725304726	1.9049040068444	1.37680572117904	1.29647897679859	1.66141285095072	0.708523435810402	1.97726570969221	0.494313370351523	0.607825803229375	0.581922888046687	1.66002432123693	1.41967847508585	0.873361356188731	0.590958053909199	0.950810279971343	0.987040817835145	1.06094758645746	1.44225129750794	0.358211128853853	0.713173467379939	0.574362423576051	0.854918844474535	-0.0990910799436731	0.871964582543314	1.27675905096335	0.997313110872924	0.101862049530531	0.534487726938492	0.728111483273363	1.30832758171897	1.2690416522788	1.45180828243504	0.0727529499015627	1.79874429651867	0.251822251306813	0.829800586116479	1.16467853218951	1.32273021164277	1.15128484508424	0.617644725262757	-0.0506223389552165	0.985463416845645
d__Bacteria|p__Fibrobacteres|c__Fibrobacteria	2.45861492786267	0.519197308757348	0.781798515825009	1.13611756928964	0.323868296251196	0.63287736481378	1.31019689909771	1.11729452569396	1.61806260092605	0.520689076932485	0.294089657719476	0.630192061725606	-1.58512817132831	0.895507875681156	0.862224853200845	1.08667834048961	1.33157120757559	0.634131667122897	0.138972930166142	0.663128207519562	-0.236734613786971	1.4962656577153	0.9401593537107	0.235608806761521	-0.328280407448222	-0.144760243387155	-0.84982924776389	-0.0683194212769194	-0.401001093269573	0.321247605935912	-0.101299177795186	-0.303603058577634	-0.0651333956106299	-0.976636608965063	0.769331080986285	0.722497945910728	0.513538643842108	-1.31354141121833	1.10559711595872	-0.367216957099411	-0.0864901457576757	-0.673600952673437	0.317208346040669	1.15128484508424	-0.363184527748968	-0.0506223389552165	0.2923162362857
d__Bacteria|p__Bacteroidetes|c__Flavobacteriia	8.41140512416218	9.29475206957452	9.13971210748844	10.0364972089807	11.8696384212505	10.9458497134542	10.3861626659027	10.1412919325082	10.9381135134677	9.26810778005239	9.27948417954051	10.2839008194787	8.85756835936558	10.870371291456	9.68791856811063	9.85575927251434	10.6300561957622	10.3517014745947	9.75032565428759	8.97908609967047	9.14913765062375	9.49718212054329	8.97346515487678	7.20882609337976	8.02250394563411	8.71661225087492	9.3064771563962	6.95097723243813	7.51246767058518	7.99744304951342	8.35314476796793	8.83853876920727	9.15588547202822	9.05127852194612	6.05035695042426	5.76298620315666	6.97465953767801	7.89899654430134	9.28722432664646	7.50482979076441	7.04992676522258	7.01675038692298	5.99144757388989	8.97429031476529	8.48981401130078	6.24510481075177	8.47473574771631
d__Bacteria|p__Bacteroidetes|c__Sphingobacteriia	3.73436741458274	2.90447411759651	3.25789453593085	3.1510205898319	4.7782155925047	3.88669124104326	4.31215972240233	4.24632668359502	3.87460375541869	3.45488905879783	3.32696147822292	3.82098491785098	2.71893692187586	3.60474784491895	3.78179576578927	3.46682166782953	4.04661444416877	3.62444387320755	3.57296013465129	2.76726236178977	3.54289920359543	3.85043811949984	3.64820955481291	2.94075624820577	3.19316610236551	2.93666675127172	3.08444436659908	2.39101038672143	3.1785416968069	3.38463852796372	2.40099921470468	2.84270207345573	2.6803043375632	2.76103300931831	3.41854078206556	3.17663293703197	3.25795648911519	3.20824716583071	4.19663956931704	3.2666027198315	3.21550058582103	2.82290660879304	3.51995478897899	4.01918374712835	3.43604298353383	2.53337521347701	2.98694341705577
d__Bacteria|p__Bacteroidetes|c__Bacteroidia	12.2482909808814	10.4709527215983	10.9397283483477	11.6381651944352	12.0238084546679	10.0773803545866	11.531410645434	9.78946662529021	11.7091287013662	11.3884744232687	10.9902596618222	12.6146550750398	10.7368412876146	9.90339322313126	10.2698228299388	12.5555093250972	10.411180772901	10.7804498643036	11.5181326893484	10.0438974758907	9.98650037812072	11.3303471756933	11.2669839640878	9.98416747819959	9.58358858911582	11.0667933791421	10.6366765203141	9.60519258278916	9.53958954721806	11.6587190783173	10.9178535556141	9.07481203088495	9.77564063612794	9.29466610422732	11.2816870637018	11.9907369688903	12.0355196500217	8.8409771961189	10.6675328861303	11.1334139528987	11.605358747792	11.9972725252828	11.7549863243902	11.2049322676059	10.0608413274069	8.59498605467459	9.94402603893833
d__Bacteria|p__Bacteroidetes|c__Cytophagia	4.93280544977383	4.08629868869943	4.40262450669393	4.3415703738257	5.47715989074898	4.86052181138295	5.37386745413499	4.97841402430526	4.99137477909867	4.64626136845504	4.52976172036644	4.97798552475725	3.78318156703976	4.50158784952291	4.83753559786491	4.69059709945164	4.99950922830503	4.67955092090886	4.58581706491649	3.85223187405409	4.40187034828736	4.89844295126381	4.80408760528951	3.9618259313131	3.97578468575595	4.02068024051868	4.12948736307494	3.52274672281457	4.15887281780334	4.8166029259168	3.97176798597963	4.14198505758599	3.78044451040936	4.1591618280852	4.25276656088541	4.33709458741241	4.17710028997175	4.02879284074648	4.90482462724152	4.23580807254229	4.41701638645392	4.0333519276246	4.69002604162924	4.37016066995244	4.07946672874135	3.62567833295186	4.03355092073356
d__Bacteria|p__Bacteroidetes|c__Chitinophagia	3.50143585690236	2.63254040211287	2.54237505761638	2.60942330739916	4.23589130167934	3.43286506124168	3.840913084917	3.19209568781729	2.58314349696964	2.83609485835559	2.58306909865774	3.43121871928592	2.29643562661512	2.85911760183587	3.14913213347566	3.32601440317595	3.37586268711735	3.04907972830399	2.95095405411658	2.40942530267086	2.75899765976702	3.54395850108056	3.10298250432959	1.76355368494444	2.33430741957723	2.42018911407438	2.6119927557147	1.41190675967717	1.48173015416421	2.87069277686148	1.90302173341654	1.7758384831022	1.75015657102762	1.73141359213715	2.84877262266612	2.39362942735017	2.69834070117977	2.44765870447523	2.64604215690587	2.66360663626585	2.67035021951397	2.32924878864942	2.63303866578474	2.58636937037356	1.62924563694124	1.45345505782106	1.96002305684378
d__Bacteria|p__Bacteroidetes|c__Saprospiria	2.68639885873338	1.58271827761419	1.75933287293988	1.74225337285995	3.18606917718066	2.71923934933819	3.21043701131983	2.71555913752993	2.33590239407637	2.0425289300486	1.75207594729548	2.34190882328012	1.63374765353989	2.06311303583622	2.20305684024398	2.2170393274723	2.37147589541692	2.11696395528543	1.70460821994185	1.1331318367653	1.44966433978326	2.53944814144408	2.18042215944184	1.54276584732269	1.56883957743766	1.45409555971641	1.37479430376044	1.02014049592717	1.23660769613122	1.93068551837001	0.846082141149	1.14331592435869	1.52264302004229	-0.571171500856898	1.59600965417075	1.52327579066304	1.92723197915011	1.17136523856967	1.61642273972471	1.54760260488587	1.70526932347038	1.67094833941964	2.14175763809172	2.02675358243814	0.840788276576968	0.814375098531388	1.55926383977302
d__Bacteria|p__Chlorobi|c__Chlorobia	3.52972057074094	2.97790158615132	2.60379787024278	2.60594504302283	3.70825855959697	2.88416916342028	3.67927173336059	2.57504785079599	3.82358598107697	3.0554094324327	2.81873663615699	2.90152461121555	1.92641726750271	2.77823912311494	2.53202591536204	3.35980140075334	2.92241628693307	2.69996755674695	3.11668669821746	2.71725194121511	3.80631665404758	2.88988605892727	2.80861144372701	2.91424512265744	2.11406662792098	2.31797254890652	2.44136723868394	2.5879057119607	2.76507654603166	2.73716138423696	2.19070380586832	2.69212921497636	2.09572353755471	2.53490882986596	2.86647219976552	2.95446547169082	4.17424722098935	2.5782788868923	3.44097203177576	2.39640309515761	2.9379915410823	2.66875592896578	3.10221958827901	3.25541899935445	2.59864619412934	2.46505596949954	2.5436080348922
d__Bacteria|p__Ignavibacteriae|c__Ignavibacteria	1.26236416963064	0.0422732366670386	0.578199560583769	1.2902682491169	2.33877131679346	1.29785366840703	2.5265922234222	1.61694684886182	2.08806623017179	1.71167468573161	1.63193163545342	1.3610795702684	0.812767101470058	0.821399903527434	0.191056579359675	1.79582586239599	1.60600805327735	-0.578890972722957	0.795752466555212	0.439984656205352	0.987040817835145	0.965637406653133	0.825090023925913	-0.260828079552371	-1.02142758800817	-0.19882746465743	0.654248149012384	-0.42933276681425	-0.401001093269573	1.65624867266825	0.61782348916802	1.14331592435869	-0.564124561729618	-0.283489428405117	1.38837028939251	0.675977930275835	0.714209339304259	-1.31354141121833	0.00698482729061182	1.78121745606738	0.983951265943737	0.87699645973773	1.66960115548488	1.15128484508424	-0.0755024552971877	0.0671606967011673	0.387626416090025
d__Bacteria|p__Gemmatimonadetes|c__Gemmatimonadetes	0.64332496122442	0.519197308757348	0.363088180966824	0.347660208925367	2.11562776547925	0.787028044641038	0.147046089292026	0.386407017151165	1.86100877953644	0.131224310170762	0.238519806564665	0.83783142650385	0.206631297899742	0.481074097590231	0.351399229434854	0.743733589362777	0.333042377464458	-0.491879595733327	0.0648649580124201	-0.253162524354593	0.718776831240465	0.534854490560678	-0.180431841676185	0.534101795317517	0.44490948078526	0.344787981931551	0.808398828839642	0.386416735838028	0.74413121103343	0.0981040546217022	0.64314129715231	0.507327157638695	0.777049364109803	1.10280493271477	0.432858844365072	0.339505693654622	1.36083650422931	0.632368737836985	1.79874429651867	0.754925828978893	-0.00644743808413928	-0.422286524392531	-1.00454749394165	1.84443202564418	0.735427760919141	0.865668392918939	1.01015602943602
d__Bacteria|p__Firmicutes|c__Bacilli	10.6107526416108	11.3222531001424	10.5029513535859	9.04493912619398	12.8471448012265	11.5202810676546	10.5394019586421	10.4581562089865	10.8603957039384	11.2586889546665	10.1079466814648	12.0411435778342	10.3249983483316	10.7838981064453	10.3460266619888	9.39822719806181	9.7547457532193	10.0280383164024	11.1054394254378	12.5756558493785	13.1504328186047	11.4200379877305	11.3664911037018	8.45893270836981	9.74667838282745	8.57937009262423	7.8820518465189	9.29464579170163	7.52956476096439	11.480778455089	10.4583043381877	8.65811568484736	9.53631957824932	8.48255404666874	10.3768451391811	8.77801636303639	10.4308907488503	10.8211963367072	7.95289442590374	9.4730493016123	8.03936271159579	8.91183368126523	8.61637818883727	8.52779297141046	8.56902798458025	10.5387517241548	9.0472735753012
d__Bacteria|p__Firmicutes|c__Clostridia	7.06773080772459	5.77056763911775	7.02222824266108	6.21034396616742	8.33588653541026	6.71077441769407	8.03515550843765	7.08557573734628	7.46095463128645	7.27152640987541	6.04931856818963	7.79894973150055	6.31939122367786	6.20695298087475	6.43175609949336	10.0754344287328	8.05576732213802	6.48742085041191	7.70572750227566	7.4196729247328	7.68436550988357	6.56757170866526	6.09758914459607	7.73250249363426	5.2457729605332	5.93769896495993	5.9235371281796	8.8305262823692	7.69437981435844	6.49085833842737	5.57743535799184	6.41268900569327	5.50416485166578	6.07218411029568	8.39408956634379	7.76171998763517	8.39610510351041	5.88089543988201	7.91316366768543	7.14664815108974	8.59175840465935	9.34310686092465	9.56209828190948	8.42187605011858	7.21291281287414	6.57725367963816	5.81756995238664
d__Bacteria|p__Firmicutes|c__Erysipelotrichia	3.09801783241592	2.58998078769407	2.65764110226361	2.44363105255641	4.08506841194476	3.08483985888243	3.63747460468212	2.53995653098472	3.2423891258539	3.38932084819224	2.57481595690102	3.71421694242528	1.91137939013817	2.57059975833669	2.51088347878823	3.4365163183342	2.93308305473726	2.63634186086674	3.41071224459141	2.79135991336883	3.74481445428979	2.75322150447071	2.24141667214468	2.02736827598958	1.81178575604805	1.99220514243087	2.30183782741086	2.35137507986404	2.20696564927565	2.8389440785469	2.23237650226889	2.02367464700678	2.44910086927189	1.96780237020138	2.81240497849525	3.07819286421872	2.62037915971006	2.2973765014259	3.05150726501403	2.66704898045682	3.10877581347139	3.27213311009702	4.04850851603856	2.94304431431229	1.9054990135694	1.50752227909133	2.10876831810413
d__Bacteria|p__Firmicutes|c__Negativicutes	9.7934147485664	10.4485088773397	9.41717700116221	10.0790497655167	13.0578316255939	12.2016847193369	10.0871548252838	9.28518762835445	8.91537377155017	10.8859305978373	9.40752614819072	10.414844101869	9.0822562225297	10.3115593035496	9.98108082883258	10.8176426274215	10.1705961502279	11.0205882645518	11.5516028088187	10.0682126562883	9.36530995104734	10.5774348653399	9.74693172996599	8.82543808017902	8.96591079669791	9.74855734891588	10.1572975205771	9.16788951607976	8.19706083818788	11.1643478078656	11.218608571994	10.3543384165791	9.40118551077333	10.1291849057285	10.5233652374968	10.4508607099524	7.8414651783221	7.77925339690281	9.89556176709099	10.7686350856826	9.65018495958527	8.71075274863442	9.35281430591033	9.06422046794193	9.94011887249663	11.8777301160647	9.96544048772241
d__Bacteria|p__Firmicutes|c__Limnochordia	0.894639389505326	-0.363191871441126	0.235254809456939	1.02400027116893	-0.369278884308749	0.227412256705616	0.329367646085981	0.562297683614829	0.701771869051896	-0.205247926450451	0.0153762552504557	0.898456048320285	0.494313370351523	0.761976483056633	0.100084801153948	0.29174846561972	0.333042377464458	0.736785821182981	0.677969430898829	0.59413533603261	0.792884803394187	-0.158292689999267	0.107250230775596	0.534101795317517	1.01545433925287	0.918133962678876	0.75960866467021	1.39801764751651	1.58491439039944	2.37537133963146	0.825462853946265	2.2019228784131	1.69025842944655	2.72466536514743	1.71379268982714	1.29501713868206	1.84267459112205	0.989043681775718	1.95289497634593	0.982709759849605	1.587486287814	1.2925119036994	1.16450620642787	2.02675358243814	1.62924563694124	2.25196275403883	2.04151609109496
d__Bacteria|p__Firmicutes|c__Tissierellia	8.24165268039403	5.31156221583425	5.99702027372194	6.4889087729931	8.16004048690533	7.68285532418631	8.49662503918653	6.65630426205363	5.81225249811787	7.72964750840666	6.23340706095015	9.213892987951	7.49259467603303	5.56247846257469	6.8016355828788	6.71627012658524	7.46770554232626	4.12981989220598	6.44015183234935	6.53543377279123	5.62632821851649	7.19999911156216	5.9780996105256	5.6881389630092	5.62842014722342	5.65528889129933	6.4539298555369	6.51868783003331	5.01446418665246	9.4303744073348	6.6892715706012	5.82217382613794	5.08712546100748	5.47620067818938	6.0992855324775	7.7990365827317	5.46465981040596	5.32633442260821	6.34203907878867	5.65120245014862	6.13194395749804	8.61179388216829	7.68500108995669	7.00003308999063	5.74680352154312	7.58974118946778	6.08135855489273
d__Bacteria|p__Deinococcus-Thermus|c__Deinococci	3.87638542108458	3.48162238429357	3.20333555168042	3.19450570177164	4.16332060884451	3.49189859282587	3.86061815599633	3.33690050522631	4.39065132316583	2.79712888982221	2.8034691640262	3.64497253025029	2.74560516895802	3.47545410589421	3.29193195363423	3.43034345922712	3.13640275837099	3.36885011530727	2.93363760410512	3.36672405827239	4.34003609767942	3.1057035701494	3.28738522732737	3.18915946627922	3.32669749499003	3.59666172451476	3.56750420074214	3.59911970159915	3.60892612713994	3.9588337656623	3.67327499742363	4.98086890114835	3.59567721714713	5.15350233283068	3.83405622602723	3.94137377077893	3.94393518019653	3.8626083213555	4.1341192123357	3.36362669611356	3.98821844194757	3.82143543890417	4.71248020746457	4.13696678278473	4.09116276850454	4.16704543929888	3.9312173205934
d__Bacteria|p__Armatimonadetes|c__Fimbriimonadia	1.13976184753831	-1.05633905200107	-0.658563066565157	-0.280948450497007	0.72933340435936	-0.178052851402549	-0.769244642582129	0.739228391773907	-0.461378940753785	-0.515402854754291	-1.93053389380486	0.0111528533193821	-0.486515882660203	-1.52040590261989	-1.55814327544958	-0.401398714940225	0.527198391905416	-0.337728915906069	-0.554174250393803	0.352973279215723	0.718776831240465	0.0493466747789775	-0.942571893723082	-0.260828079552371	-1.02142758800817	-0.691303949755224	-1.31983287700963	-0.569094709189409	-0.737473329890786	1.19671634328981	-0.560831507173626	1.40114503366079	-2.29872561711772	0.815122860262993	0.615180401159026	-0.422634358392275	0.955371396121147	-1.31354141121833	-5.60590397985377	-1.39683637428057	0.136653405556534	-0.316926008734705	-0.193617277725322	1.73907150998636	0.329962652810977	-0.0506223389552165	0.474637793079655
d__Bacteria|p__Chloroflexi|c__Chloroflexia	2.16315071496883	1.93939322155292	1.43467179724701	1.36530343505981	1.82794569302747	1.2390131683841	1.37082152091414	0.424147345134012	2.54430366365337	0.978522170557965	0.987236838279422	1.75412215837801	1.2480851727279	1.01329091133754	0.693148523156911	1.17905166062062	0.9128608727174	1.03054693971114	1.23758521883425	2.47686658346639	2.40232271582829	1.56721739368759	1.11885114245408	0.683633529288481	1.3764676847902	1.49576825611698	2.10116713194871	1.13565338304902	1.2906749174015	1.19671634328981	1.62709067750028	3.25174500291178	1.41484644958658	2.37326747830954	1.38837028939251	1.24237340519664	1.49436789685383	0.989043681775718	1.3932791884105	1.6381166124267	1.57173793084586	1.38782208350372	2.67806234715869	2.24989713375235	2.25177525028723	1.74113713027284	1.88155144140228
d__Bacteria|p__Chloroflexi|c__Thermomicrobia	1.81093012137948	0.78948763849726	0.578199560583769	1.10534591062288	2.11562776547925	1.45607767362192	2.34427066662825	0.0186822370258475	1.86100877953644	1.07568591901161	0.0504675750617261	1.80291232254744	-0.0810507745520384	1.04454345484164	0.987387996154851	1.71313414655088	1.33157120757559	0.993505668030795	1.39173589866151	0.950810279971343	2.28096185882402	0.803118477155358	0.478813787208079	1.0513583094138	0.971002576682039	1.36514807369991	1.48956981835287	1.6391797043334	1.23660769613122	1.19671634328981	0.321557673024848	2.2019228784131	1.25662244437169	2.5497239156511	1.12600602492502	1.65680718328756	1.36083650422931	0.989043681775718	1.10559711595872	1.38817486795777	1.84744381225092	1.74993675073827	2.75665262175191	1.62128847432997	2.45022618901107	3.05171966965703	1.4237183477768
d__Bacteria|p__Chloroflexi|c__Anaerolineae	1.47000353440889	-0.283149163767589	4.30738474694527	0.897706545844639	4.66767371810488	0.515094329157396	2.09295623834734	0.654671003745845	5.064073998378	2.12365447486097	0.467361378993513	3.04884932597241	0.666163627278182	1.32450348119951	0.88420375991962	7.2380374086041	1.5116973738061	-0.779561668185108	1.8693634530179	1.04612045977567	1.37270329864713	2.45290768511303	0.407354823225934	6.6280355856062	1.34569602612345	1.22828889098272	3.92929424534764	7.18124017383696	7.38335323640255	2.29532863195792	0.846082141149	1.56819911832396	0.0366492986993125	1.6624207206502	6.01710675032608	4.99726832976188	8.32393638377402	2.49312107855199	5.56766645830614	2.12952415033559	8.52580108174988	8.02817314604301	9.11633713047711	8.65468472326508	6.61098251675242	6.44972845253771	7.31834332034587
d__Bacteria|p__Chloroflexi|c__Dehalococcoidia	1.33647214178437	2.10772853637213	1.70856054756646	1.46825140431225	2.02861638848962	1.57114700340671	2.32179781077619	1.69265867059752	1.64275521351642	1.97705100066909	1.80116555749201	2.05422675082834	0.429774849213952	1.73769063540159	1.66073254941862	2.0471402906769	2.47310854096073	1.52302342480894	1.52526729128603	2.62790684087926	1.91502758947249	1.55342407155525	1.64411745037486	1.2897693328588	1.09883594819192	1.31752002471066	1.36118865170466	1.6391797043334	1.31665040380476	0.657719842557125	-1.09982800790631	1.52897840517068	0.494482392324793	1.69751204046147	1.65663427598719	1.82111023457884	2.47519714986556	0.765900130461508	2.08642636897045	1.152608796645	2.06333219268396	2.09898776956634	2.30963851073088	1.48775708170545	2.12172212203903	1.96428068158705	1.64038938458539
d__Bacteria|p__Chloroflexi|c__Caldilineae	0.201492208945381	-0.54551342823508	-0.0225742998451608	-0.00901473501336536	-6.25309409713618	-0.46573492385433	-0.769244642582129	0.0186822370258475	0.327078419610485	-0.967387978497348	-0.426456497028584	0.144684245943905	-0.486515882660203	-0.0853213773305708	-1.15267816734142	0.217640493465998	0.219713692157455	-0.578890972722957	-0.420642857769281	0.152302583753571	-0.0544130569930166	-0.643800505780968	-0.323532685316858	0.191157044190687	-1.42689269611633	-0.691303949755224	0.206223426485423	-0.163629601081244	0.361138958777324	0.321247605935912	-1.43630024452753	0.101862049530531	-1.317896364106	-0.571171500856898	1.12600602492502	-0.289102965767753	1.31204634005988	-1.31354141121833	1.10559711595872	-0.521367636926669	-0.00644743808413928	0.213702242327466	-0.0882567620674952	1.48775708170545	0.329962652810977	0.703149463421164	-0.218509387480291
d__Bacteria|p__Actinobacteria|c__Actinobacteria	9.78654825233829	9.08243799039282	8.5263683251795	8.32385489693824	8.45127285894428	8.73907350845302	6.99547590218935	7.21069707165844	10.5194564051457	7.79766925099944	7.96302957753358	8.19474966885987	6.76376470465623	8.071912571172	7.71465533036621	6.41705685653427	6.93616317667413	8.05761943043483	8.18935738323316	9.98118631472725	10.0729644349071	8.56445018433013	7.47144886263053	8.56408087735106	9.87216481586155	10.2863153397055	10.091562504599	10.3894928900774	9.94432941557517	10.7142227367905	10.7227698880323	12.5278644208991	11.0253947745816	12.2704977756946	10.3816065283061	10.1663677487535	11.6061831188988	11.3784297429939	11.4115006884101	10.1607297049921	10.9807704188095	11.3190565595146	11.4836892152939	10.3774198229591	11.7772307487445	11.7591700755439	11.4867429691249
d__Bacteria|p__Actinobacteria|c__Acidimicrobiia	1.26236416963064	1.29503620516241	0.235254809456939	-0.163165414840624	-0.369278884308749	-0.178052851402549	0.840193269851972	-0.792247979190481	0.637233347914325	-0.428391477764661	0.148907647874978	0.262467281600288	-0.668837439454158	-0.644937165265993	-0.459530986781474	-0.0447237710014927	-0.601266859912375	0.201267584826618	-0.302859822112897	1.32237383640383	1.28932168970808	-1.1138041350267	0.800397411335541	0.928755987321466	0.875692396877714	1.41061044777667	0.854918844474535	1.21429651036813	0.74413121103343	2.07910552348829	1.34871099771081	3.2300835061306	1.95924836888618	2.62067565162338	0.902862473610807	0.722497945910728	0.513538643842108	1.57683034667784	1.79874429651867	-0.061835307548229	0.51964565781264	0.87699645973773	0.248215474553717	0.92814129377003	2.20176482971257	2.80441005249564	0.628788472906913
d__Bacteria|p__Actinobacteria|c__Rubrobacteria	1.91629063703731	0.484105988946078	0.363088180966824	0.610024473392858	-0.369278884308749	-0.0602698157461652	1.31019689909771	0.495606309116157	1.86100877953644	0.642049933936752	0.209532269691413	1.56175026573055	-1.58512817132831	-0.0388013616956777	0.816762479124088	1.23621007446057	0.872038878197145	-0.268736044419117	0.495647874104874	1.45158556788383	2.12411938733105	0.572594818543525	0.577253860021332	1.2432493172239	0.924482561047146	1.72298513281882	1.33340908759759	1.61695656754869	1.56511176310326	2.64363532622614	1.04860640526047	2.98293141476438	1.8549355222608	3.46601464752525	2.1192577979353	1.77459021894394	1.71751144816804	0.632368737836985	1.3932791884105	1.31121382682164	1.4175872510186	1.45802634217697	1.39334777885672	1.62128847432997	2.48944690216435	3.38738901582966	2.37798832771617
d__Bacteria|p__Actinobacteria|c__Coriobacteriia	10.1342040957129	9.28365997704855	8.48625459641573	9.80081080255779	10.5925543636669	8.32196874850536	7.19682162829459	4.96783606083436	10.17951666713	7.52439948898219	7.58039243622813	9.46412562919362	8.3061096587789	7.47379135768682	9.06560187669306	7.10315016350082	6.65098035977805	5.81393938274225	9.40694184355023	9.65392686709814	9.38362050099595	8.51902888352416	6.50184382619419	5.44343047223732	7.36914361908448	9.03913347857404	9.0919290476158	8.5956989828308	4.56881220630643	7.77097827767625	7.55399178104175	9.55510938366187	7.05418434629856	8.1170575808918	8.50538861426899	9.77593992716325	4.33976165946692	3.68367086254579	5.40966220916289	8.09187788307577	7.54194641397773	8.09025140363551	8.57925119000761	6.44559419023474	6.06060341497005	9.24132106122259	6.75049776753361
d__Bacteria|p__Actinobacteria|c__Thermoleophilia	0.948706610775602	-0.0755097989893447	-1.46949328278149	-0.345486971634578	-5.35191074663645	-6.48128282217529	-1.46239182314207	-7.22483630943896	0.00862468849195031	-1.52700376643277	-0.918932982126377	0.144684245943905	-1.17966306322015	-0.731948542255623	-0.641852543575429	-1.24869657532743	-1.20740266348269	-6.9949112708134	-0.890646487015016	-0.0990118445273349	-0.236734613786971	-1.62462975879269	-1.78986975411029	0.235608806761521	-0.174129727620963	1.13030848262251	0.920876812266332	0.82962217192904	0.871964582543314	1.75633213122523	1.03179928694409	2.51479519969344	1.59987436797828	3.10933970358652	1.76785991109741	1.2690416522788	1.84267459112205	1.86451241912962	1.95289497634593	0.28956257928966	0.60665703480227	1.11815851655462	1.13551866955462	1.33360640187819	2.47002881630725	2.4025356125182	1.57325008174776
d__Bacteria|p__Tenericutes|c__Mollicutes	4.17387836410062	2.87221325537829	3.18208327602076	3.33670349432856	5.58914580872103	4.46753924908446	4.78951206002381	4.06562456035337	3.64291595232148	4.29010739353043	3.13364216721943	4.47377149532357	3.50862202947845	3.45079532223096	3.81365686785826	4.16740382687699	3.91953308630973	4.11162253315407	3.91337455771824	3.3210540214392	4.17727506673996	3.76899778755967	4.04883203844529	4.06425020325062	3.77160433514949	3.21707606439442	3.71191138029686	3.71172941997531	4.05666295560993	5.19491704495901	3.43889707867363	4.22630464290991	3.46646548566712	4.24911006474814	5.4554227093266	4.69621452034421	4.43441126454724	4.467202104574	5.94452103237304	4.05076269498322	3.93886154497747	4.20703412182784	4.97116869619819	5.92535356753414	4.82791875449192	3.78882997363809	4.06737338664069
d__Bacteria|p__Cyanobacteria|c__Gloeobacteria	1.30010449761349	0.735420417226984	0.402308894120105	0.838283125373838	2.19567047315279	0.833548060275931	1.62865063021624	0.172832916853106	2.60201198127402	1.03794559102877	0.708523435810402	1.20073692019322	0.119619920910113	0.741357195853897	0.233616193778471	0.137597785792462	0.850985468999312	0.390509584465147	0.272504322790664	1.21317454443883	2.75899765976702	0.965637406653133	0.895707591139866	0.318990415700572	0.875692396877714	1.0379351624915	1.36118865170466	1.18876320836296	1.05428613933727	1.01439478649586	0.61782348916802	2.18130359121037	0.0366492986993125	1.85657673509115	1.53147113303318	1.65680718328756	1.31204634005988	0.989043681775718	2.08642636897045	0.777915347203592	1.09216485058397	0.676325764275579	1.73629252998355	2.02675358243814	1.58272562130634	0.508993448980206	1.39092852495381
d__Bacteria|p__Calditrichaeota|c__Calditrichae	0.0837091732889972	0.0422732366670386	0.139944629652614	-0.163165414840624	0.323868296251196	0.575718950973831	-0.769244642582129	0.0727494582961232	1.02022560017043	0.344798410468821	-0.426456497028584	0.773292905366279	-0.0810507745520384	0.533717831075653	1.02585427698265	1.50283873771452	-0.16594878865453	-0.268736044419117	-0.420642857769281	0.257663099411398	-0.747560237552962	1.10539934902829	1.7166881432097	0.191157044190687	-0.733745515556386	-0.381149021451385	-0.732046212107507	-0.197531152756925	0.648821031229105	1.19671634328981	0.825462853946265	0.256012729357789	-0.832388548324297	1.27465518964143	0.432858844365072	0.722497945910728	0.801220716293889	-0.214929122550218	1.79874429651867	0.864926724193222	1.01212214291043	0.515983114200399	0.867254682959941	0.640459221318249	0.147641096017022	-0.184153731579739	0.341106400455132
d__Bacteria|p__Proteobacteria|c__Gammaproteobacteria|o__Thiotrichales	2.74046608000366	2.14911375253499	2.39648578414525	2.57048033345055	4.17401589796125	2.87830404396788	3.5143419192785	3.11476248441412	3.38876866095627	2.78379535895274	2.25151624883635	3.06245497802818	2.55800655506322	2.53658287305844	2.86670335640723	2.98056730479404	2.81794902725246	2.96601312960537	3.19364773935358	2.49837278868736	3.27182128619568	2.56502498323373	2.98925373900124	1.93639649778385	2.68398116805698	1.78599810064756	2.35393293929426	1.64465917009802	2.04753791234755	1.96990623152329	2.04185817827076	1.48815641065042	1.61994193102909	1.16342955453121	2.25740813641612	1.89413536959373	2.83810264355493	2.12044579326682	2.77957354953039	2.64621489355398	2.19928782891999	2.46189326325571	3.20014512544932	2.67734114857929	1.53393545713691	2.49490893264922	1.18840426084234
d__Bacteria|p__Proteobacteria|c__Gammaproteobacteria|o__Pseudomonadales	4.79773376418917	6.88874395389806	4.91359096561261	5.24251047002791	5.37372430350073	5.27833606971598	5.01918530613436	5.5566724568393	5.83277943642642	4.69209423726227	4.9219729109468	4.6932840804436	11.5772911472523	5.55540296135849	5.25502656104269	4.82511571312931	4.86985724378828	5.24871685204559	4.91026269837191	5.15699432394898	5.68162146150037	4.87515728186316	5.14776789935372	5.14249259600565	6.12219001469595	4.78743923842187	4.93476486962872	4.64855475429117	5.2509867081969	6.63152945442639	6.05232897253177	7.8960672183758	5.29532005496115	9.12044209262325	4.58861203471582	4.65788230125205	5.32752805385626	6.96919446898343	5.47925550096209	4.36206539959671	4.58399950635106	4.44866089865929	5.22297682974709	5.40547810824824	5.45392663221424	5.37597829788307	5.6909313241491
d__Bacteria|p__Proteobacteria|c__Gammaproteobacteria|o__Enterobacterales	5.33401732065067	6.04093405064562	5.23308114526061	5.78065414546528	5.96754684683769	5.93313728782115	5.54339719611143	5.82782522733987	5.46821020263611	5.19351791139439	5.4392243442457	5.16361834285486	8.10729878607406	5.65339914868691	5.65156673527105	5.23949467116704	5.44201357228158	5.65676674701111	6.08756725561568	5.79342132197447	5.4703756509619	5.2169857176849	5.62570663961754	8.23788104345814	7.22009993283475	5.98760975679807	5.9907172815248	5.58033466320779	7.5390740350751	7.67573788722443	5.75407431256393	7.27134036179435	4.70433984166874	7.18044717606381	8.25128911643573	6.56340383898391	7.94286164312214	8.51452191867096	9.79713569448774	4.80933624532052	4.68701535504963	5.27927125524156	4.76689362918837	9.44818043163619	8.40952904931065	7.27213575261557	6.52230543674619
d__Bacteria|p__Proteobacteria|c__Gammaproteobacteria|o__Legionellales	1.74193724989253	1.06392448419902	1.37831886069588	1.59085372640458	3.09645701849098	2.28580038918762	2.46943380958225	2.11191710083802	2.34802375460871	1.56403868692555	1.29829226191651	2.0164864228455	1.27707270960116	1.86736845871012	1.71900145754259	1.85738375539543	2.0442629842085	2.07945955982698	2.17274443501279	1.42081390921708	2.64246384351107	1.18878095796734	1.28590522711724	1.30480721022334	1.85025203687585	1.47514896891424	1.42743803724587	1.20585764172227	1.79622348406665	2.04401420367702	1.51861003450621	1.6059394463068	0.792316836240591	1.50827004082294	2.7746646505124	2.03817473981666	1.78204996930562	2.24180665027109	3.44097203177576	1.5786931919559	1.89451132310891	2.09898776956634	3.50080235676423	3.03835449411662	2.80088306062424	1.36644368083143	1.24782768131314
d__Bacteria|p__Proteobacteria|c__Gammaproteobacteria|o__Chromatiales	3.84781204864052	3.43789957327974	3.40379382016355	3.78914610950163	3.85022882086736	3.8693747910318	3.24713837817026	4.18534746082757	3.99529123691586	3.10285903214569	3.55218619574096	3.2242980034786	3.92223382215443	4.24603833316102	3.659506188031	3.190025403023	3.44018823838935	3.78825273125921	3.09833755954926	3.49241227343589	3.41132284580671	3.38600553530356	3.51839794329092	3.42088288508295	3.70004305367608	3.48587661804603	3.3031772271068	3.44548488456383	3.68136727790581	4.01012706004985	4.53750936734174	4.46919796879441	3.57714100523921	4.64918432422143	3.28932905058555	3.30133641553293	4.33002922254869	5.35849153424274	3.8781858381985	3.2340015584561	3.59821393694578	3.22981367821811	3.35216133274794	4.05270643916699	4.06763227109434	4.07651204608988	3.68009059761571
d__Bacteria|p__Proteobacteria|c__Gammaproteobacteria|o__Xanthomonadales	3.96269232463894	4.19418765071062	3.8137104459565	3.9385592546791	4.24584163253251	4.39536863627096	3.47208210998862	4.40624905207534	4.4304728173525	3.21357105656152	3.62436180014363	3.46792008613635	6.21748989211436	4.50642578832538	4.10394877215241	3.2767086421918	3.5814770045742	4.06024136916495	3.14536249819412	4.0441228818642	4.41531915809997	3.85878309143202	3.83894968207246	4.00285732799096	4.12023596849449	3.83147228169509	3.60306350277862	3.75172119443958	4.19700060323991	4.15854706516812	5.14544784768116	4.85257454080928	4.27075580329657	5.21776878213961	3.43854144877223	5.41925237073358	4.10932767489003	6.01882779471073	4.52877340433965	3.36875053311343	3.64520930553919	3.30741492424166	5.81546887073248	4.24232729844256	4.65630038162427	4.41958686159876	4.00588830299001
d__Bacteria|p__Proteobacteria|c__Gammaproteobacteria|o__Cardiobacteriales	0.306852724603207	1.60624877502438	1.71892333460201	2.40178394262091	2.88881765371273	3.33349258742847	2.06396870147409	3.87236966544103	0.00862468849195031	1.46872850712122	2.081334446593	1.00968168343051	0.206631297899742	3.69017254962014	3.19974799755617	2.0471402906769	2.88971582562213	3.31478289403699	1.64305032694242	2.06595187059066	2.92451209824459	2.14429240299478	2.63697089635339	1.46956244329939	2.80721380848093	2.37886091858154	1.57053888088654	0.424157063820875	2.44058050045716	0.0981040546217022	1.72494646750404	-0.591285131029414	0.822169799390273	-1.66978378952501	0.615180401159026	0.0293507653507823	2.0298861332102	2.74690159932809	2.57193418475215	0.682605167399267	1.45395489518947	-0.13460445194075	0.60489041849245	2.37506027670636	1.75707900845112	1.67659860913527	0.985463416845645
d__Bacteria|p__Proteobacteria|c__Gammaproteobacteria|o__Methylococcales	3.47232777274429	2.96901263873408	2.48175043579994	2.83256685871337	3.48086871740131	2.9895296790781	2.03411573832441	3.12227190643625	3.78138562658659	1.74066222260486	2.41974404255444	1.64876164272018	2.8397184605285	2.9614660670237	2.83321468665318	2.27766394928873	2.34794539800672	2.92311110806116	1.81740371408719	2.40942530267086	3.57436247305121	2.05588144565073	2.5539356677434	2.15636039618068	2.43383701492426	2.04659921449667	1.93826366101186	1.30270746771218	2.19638353994512	1.19671634328981	2.75031959380375	2.3705455908489	1.87566165277791	3.17440329693358	0.769331080986285	1.63878867778488	2.41065862872799	3.54627099314334	2.89735658518678	1.96353901286133	1.4359363896868	1.64316877531256	1.57945005849058	2.1809042622654	2.74289580297389	1.65412575328321	1.85046085433225
d__Bacteria|p__Proteobacteria|c__Gammaproteobacteria|o__Oceanospirillales	3.20276466287499	3.3843494953214	3.1026370491284	3.37779390919669	3.83541373508222	3.59183038686447	3.29978211165568	3.68081836616427	3.71300832914185	3.02950124757404	3.2169605830086	3.31226677642456	4.70365932526813	3.60712314294786	3.38884199157022	2.99022921570578	3.18085452094183	3.5289978146069	3.55903879613268	3.22293616548068	3.77422833949608	3.17116078680405	3.17762604732535	3.17085231883486	3.45968994930995	2.87180611706968	2.8514727263486	2.78605873397134	3.44610236605926	3.57162209786348	4.20205442480622	3.69459764309156	3.20931228041238	3.99317669061094	3.18012975862056	2.80193948759056	3.37890909953286	4.94028740035715	3.76818494298417	2.71403748989274	3.15545095204152	3.07758238477665	3.3424994218362	3.25541899935445	3.39801558794459	3.00573455641521	3.2627307018554
d__Bacteria|p__Proteobacteria|c__Gammaproteobacteria|o__Alteromonadales	3.99322904849903	4.25440083454552	3.87999237034095	4.0596049359703	4.62115370246999	4.09861326761351	4.39554133134139	4.36320889944451	4.5371837721082	4.06584714751615	4.01488671480172	3.97874570990234	5.01474232788452	3.95522047889855	4.11001202156347	3.7507654181707	3.88941032685462	4.39909590269369	4.92586925762842	3.83000873726938	4.35636299096685	3.82354336329972	4.13527691196005	3.45448463162972	4.37522567926073	3.10520616855108	3.30121065813476	3.23199673553146	3.50241353762197	3.82980350591857	3.95002799934322	3.82755547676718	3.14513405472097	4.21909416880787	3.77924798953223	3.51198847895311	3.56333813866637	4.6107143861962	4.57133301875845	3.46607200778623	3.30353393530635	3.26102188467195	3.97905912776669	4.51858067507071	3.92727491339942	3.44588522251126	3.49506267922402
d__Bacteria|p__Proteobacteria|c__Gammaproteobacteria|o__Vibrionales	3.52172052807387	3.64262501327338	3.29054161376752	3.70455733169094	4.20543209419463	3.57438808420113	3.93577087837568	3.65040327729983	3.61954260113617	3.65618329286163	3.65671476459539	3.67104477056007	4.02982308962127	3.3095065560461	3.64311237825532	3.3924840481837	3.26613908002696	3.68122480034942	5.09580551826942	3.3532407079351	4.16264065922152	3.0878989455159	3.53151288536875	2.55970010497653	4.03693910890928	2.52027257263136	2.2692262418221	1.8862114708223	2.9001128298356	2.97448957054313	2.95567672099952	2.66681140699207	2.33276187718774	3.03974641178733	3.08610080897229	2.62866776631653	2.72303331377014	3.8626083213555	3.644570987017	2.84592819305981	2.52846963227852	2.37092148504999	2.37133207973622	3.27951655093351	2.72785792560935	2.90037404075738	2.69926134460399
d__Bacteria|p__Proteobacteria|c__Gammaproteobacteria|o__Aeromonadales	2.81645198698158	3.40573029034635	2.76098345376519	2.96505604175945	3.03191849735341	3.26396652477986	2.80028805389924	3.41244464020048	2.97903915406165	2.57976331578789	2.63381429766298	2.63995368276745	4.28133988560498	3.33318564186668	3.06682953783469	2.08350793484777	2.66032008304888	2.9607499595611	2.32019716615592	3.07307181883411	2.53585410845281	2.55996168127718	2.93751806460206	2.94943937077923	3.41729439034226	2.81343411084777	3.16880349272251	2.5879057119607	3.08243438662955	3.04254303378814	3.79266704388572	3.95554947794571	2.89792809565381	4.09853720626876	2.67356853364103	2.51425741513878	3.35973918342514	4.68042001608824	3.47272073009034	2.31673569242374	2.7319081125134	2.41092681966368	2.37133207973622	3.53083097921441	3.54883847767918	3.23122828507437	2.75616947687587
d__Bacteria|p__Proteobacteria|c__Gammaproteobacteria|o__Pasteurellales	9.73328786348027	8.26309485922205	7.52821064439838	7.63426279811138	7.47535376015593	6.43432414849334	8.48979065093281	8.02061405534419	7.26315607923357	8.11992886467899	8.10177554150287	5.4995000863972	5.07608697853322	6.56717292045518	8.48627944400804	8.45962731240145	7.09051448814583	7.7323509387872	10.611072418377	6.36156307584917	7.16608269378168	5.93735860725016	7.54401480395735	6.56734272008693	9.03086782545493	4.33913397163721	4.26816456465286	5.56234914797201	7.37792799878358	6.56851648659765	6.2821185484424	4.13610268768293	3.46332576566245	4.68458625127234	5.10568767882698	3.64026867799501	7.21467967346125	9.40648283405465	8.66115347373393	5.03803112027597	3.87749259860118	4.68433212354895	4.43678737944131	6.93079303026858	7.51206143980571	5.65731814584965	5.96357551923634
d__Bacteria|p__Proteobacteria|c__Gammaproteobacteria|o__Orbales	1.18232146195711	0.889571097054243	0.139944629652614	0.529981765719322	1.01701547681114	-0.311584244027072	1.02251482664593	0.978458080839741	0.494132504273651	0.998724877875484	1.00065985861156	-1.24161011517599	0.119619920910113	0.00565040087515589	0.967585368858671	0.984895646179665	0.527198391905416	1.88302615884034	2.22730341926322	-0.658627632462758	0.233269015458764	-0.325346774662433	0.478813787208079	-0.414978759379629	0.924482561047146	-0.604292572765595	-1.31983287700963	-0.0990910799436731	0.0509840304734843	0.321247605935912	0.0453042963966901	-0.080459507263424	-2.29872561711772	-6.30365508050034	-0.483431887509083	0.116362142340412	-0.0742480210600112	0.883683166117892	0.700132007850557	0.171779543633277	-1.18510243442579	-0.22161582893038	0.174107502399996	0.640459221318249	0.840788276576968	-0.0506223389552165	-1.3171216761484
d__Bacteria|p__Proteobacteria|c__Gammaproteobacteria|o__Cellvibrionales	2.42310823940576	3.03243446517157	2.68938980057819	2.96748617661274	3.0647083201764	3.13157733673412	2.80028805389924	2.99760739226346	2.97260826373136	2.19868966080388	2.52961052013298	3.06245497802818	4.04249294236232	3.14679967428765	2.87564529378289	2.42337576047013	2.67071879026977	2.99702336634793	2.44867549092905	2.50895489801789	2.49763289563261	3.20101374995373	3.00316216904738	2.16270962385934	2.77030925154548	2.17349096635129	2.08136450465253	1.45245285407152	2.25825894366321	1.84730390943096	3.09629924862573	2.83189115735152	1.94499634617898	2.59289608751631	1.59600965417075	1.65680718328756	2.41065862872799	3.28157843891626	2.57193418475215	2.30693169232712	1.66270970905158	1.86912526800339	2.29128937206268	2.24989713375235	2.00393908638265	1.93037912991137	2.18693309095346
d__Bacteria|p__Proteobacteria|c__Gammaproteobacteria|o__Nevskiales	-0.609438007270948	-0.209041191613867	-0.216730314286119	0.501810888752625	-6.04664152782823	0.140400879715986	0.483518325913239	0.765896638856069	0.873622125978555	-0.348348770091125	-0.426456497028584	0.144684245943905	-1.17966306322015	0.42550424643542	0.146604816788841	-0.555549394767484	-0.514255482922746	-0.0323472663548872	-0.890646487015016	-0.0990118445273349	-0.459878165101181	-0.526017470124584	0.0559569363880454	0.191157044190687	0.364866773111724	-0.0934669489996041	-0.444364139655726	0.578307743648133	0.21803811513665	-0.595043125938243	-0.101299177795186	-0.303603058577634	-0.758280576170575	-0.976636608965063	-6.16457136096656	-2.36854450744759	1.49436789685383	1.7309810265051	-5.33786504933252	0.361021543271805	-0.49195525386584	-1.52089881306064	0.174107502399996	0.92814129377003	-0.0755024552971877	0.267831392163318	0.00463416383391912
d__Bacteria|p__Proteobacteria|c__Gammaproteobacteria|o__Immundisolibacterales	-0.203972899162784	0.370777303639075	0.279706572027773	0.442970388729692	0.72933340435936	0.920559437265561	-0.769244642582129	0.219352932487999	0.23176823980616	-0.833856585872826	-0.225785801566432	-6.34294736082879	0.612096406007907	1.21396160679969	0.693148523156911	-1.65416168343559	-0.801937555374526	-0.0323472663548872	-1.11379003832923	-0.253162524354593	-0.236734613786971	-1.33694768634091	-0.691257465442175	0.432319101007575	-0.510601964242176	-0.144760243387155	-0.732046212107507	0.495616027803019	0.543460515571278	0.909034270838031	1.91008890063963	1.7758384831022	1.32116096550926	1.0382664115772	-1.17657906806903	-0.171319930111369	0.714209339304259	3.31143140206594	0.700132007850557	-0.061835307548229	0.760807714629528	-0.422286524392531	-0.444931706006228	1.15128484508424	1.42857494147909	0.960978572723264	0.697781344393865
d__Bacteria|p__Proteobacteria|c__Alphaproteobacteria|o__Rhizobiales	5.14392796757408	4.74325852546943	4.46208855472512	4.70820781192212	4.96343990895662	4.69044267553258	4.65129035669016	4.893879560227	5.53854968476633	4.16925044180264	4.35406657643737	4.91430898689753	5.09069505030654	4.89174071840111	4.7352760033969	4.43940808660954	4.53346148607804	4.50982706761863	4.54307551653922	4.99034660569845	5.22455158103921	4.65514166553591	4.62358920305707	4.66642560560483	4.81630285915777	4.90070015238934	4.92472229778052	4.71588409291945	4.96830714742809	5.43564213432302	5.29757772444332	6.39003035106075	5.09268961755763	6.67257971085557	5.37450126697438	5.0716021732151	5.38363391515936	6.18366581198499	6.21356075401554	4.81697140397085	4.84197054014956	4.70233861205961	5.15190169030701	5.91857388054877	5.83461645235684	5.93614368737121	5.29458328071144
d__Bacteria|p__Proteobacteria|c__Alphaproteobacteria|o__Rickettsiales	2.6956155138383	2.22080568099111	1.40689223313994	1.59085372640458	3.87921635774061	2.52999734969966	2.96842497570124	2.34324623673867	3.39724328794725	2.22836542895	1.54298414943692	2.59784219741733	1.1229220297739	1.69846992224831	1.85958340816378	2.3440390182336	2.15412946178703	2.52854529041104	2.39775540050179	1.66865007312166	3.58754947733317	1.68347719980345	2.35326497228125	1.33422109542963	0.652548845563504	0.89978482401068	1.34739532957233	1.34782790299265	0.697611195398537	1.35086702311707	1.43159865751658	1.64230709047768	1.39845263981091	1.58831274849647	2.08151746995245	2.20616647105579	1.71751144816804	1.39450878988388	2.57193418475215	2.10571350164187	2.24078755982674	2.32213132088055	3.38681046816112	2.53757920620413	1.87040769375813	1.04798994971289	1.50127658212267
d__Bacteria|p__Proteobacteria|c__Alphaproteobacteria|o__Pelagibacterales	0.64332496122442	0.447738344775203	-0.216730314286119	0.730652461181473	2.26977844530651	1.57114700340671	0.935503449656297	1.1887534896761	1.51270208526822	1.01852750517166	0.294089657719476	0.262467281600288	-1.17966306322015	-0.644937165265993	0.351399229434854	1.31625278213411	0.9128608727174	1.53407326099552	0.996423162017364	-0.946309704914538	1.04419923167509	-0.158292689999267	0.9401593537107	0.432319101007575	0.364866773111724	-0.450141892938337	0.115251648279697	0.0987346633862467	0.697611195398537	0.791251235181647	-0.0500058834076351	1.48815641065042	-0.401605632231843	0.728111483273363	0.902862473610807	0.27051282216767	1.31204634005988	-1.31354141121833	1.3932791884105	1.37575234795921	0.373042183620764	0.964007836727359	1.16450620642787	0.92814129377003	-0.768649635857133	0.0671606967011673	-0.400830944274245
d__Bacteria|p__Proteobacteria|c__Alphaproteobacteria|o__Rhodospirillales	3.92316148588231	3.64262501327338	3.35681845185014	3.46265590330618	4.06153791453456	3.63965947455436	3.35788974246296	3.69216600566181	4.3556716042698	2.76687448146441	3.1678069807105	3.6259243352796	3.68014934114152	3.63634789960636	3.34527793433952	3.44874888676983	3.31075614551577	3.40163993813026	3.03724986756942	3.86316094458628	3.80280171194013	3.42094358666484	3.49671235621933	3.4700155736606	3.40142104118597	3.62497130735588	3.56901136003271	3.50928983345396	3.67895473150043	3.81167612132601	4.46414490419329	4.99845729424924	3.9518929188275	4.74531316964659	3.7286957103694	3.90433249909858	4.40535894195273	5.16189130548576	4.297444268439	3.27412155224553	3.86314972324178	3.62465579893499	4.19945919313514	4.21467576711204	4.41593896536256	4.28993104751209	4.09897872605602
d__Bacteria|p__Proteobacteria|c__Alphaproteobacteria|o__Rhodobacterales	3.90962947966373	3.8264628705853	3.45048764304664	3.71725225117219	4.34921998698634	4.09861326761351	4.05506107332263	4.19648247951772	4.43197319272774	3.3539024209887	3.60974877829798	3.73856597143556	3.89342524552266	3.93491521273781	3.87339293488467	3.72342886400695	3.68419881305553	4.07246859573451	3.44795058973153	3.89524925913778	3.97093863374213	3.36806783461689	3.85439859301351	3.57708695372205	3.76049310972442	3.77251211792714	3.75409015632255	3.51267107082583	3.6520253196218	3.97966785256514	4.65047448238478	5.10019981581638	4.06257686045527	4.8179002289596	3.82736723787643	3.74734761803545	4.26434905568653	5.26570980079177	4.28365094630667	3.50695582419764	3.72755245131027	3.47405866831639	3.90072728449678	4.18623783179151	4.19069236385157	4.40952207498262	4.00222305759171
d__Bacteria|p__Proteobacteria|c__Alphaproteobacteria|o__Sphingomonadales	3.96269232463894	3.81631049912128	3.42460819505882	3.79870539631509	3.97452653754493	3.72644188760481	3.97133018041217	3.83272483409379	4.99820657339037	3.2625691425531	3.51728048388909	3.79858398116181	3.89342524552266	3.76381253954864	3.6567924821594	3.38926343348365	3.53897769105692	3.62172278309319	3.24291878836037	3.77812390190037	4.29155452786516	3.76291874148328	3.74746451290825	3.51357354799973	3.71477086038633	3.93633909208493	4.14484602675364	3.56447056618597	3.81218414616705	4.18408036717329	4.22248486419794	5.41177855192192	4.01602942990941	5.55642522057566	3.8985947471648	3.89294717687345	4.41438834867213	4.97059274985247	4.52877340433965	3.80497009188662	3.82386480256977	3.45813114162028	3.97218624847892	4.2954371237565	4.45170618922119	4.31088265999787	4.32212227737023
d__Bacteria|p__Proteobacteria|c__Alphaproteobacteria|o__Caulobacterales	3.26695782051405	2.46016917617208	2.1680928769449	2.29832096073928	1.82794569302747	2.2084137255722	2.56295986759308	2.75232798531702	3.44663604327682	1.88249241804408	2.21656123380277	2.43469055673109	2.44022351940684	2.59046796155342	2.49798007395232	2.37119000729956	1.93531180041995	2.07306976172821	1.9307323993942	2.7425697491994	3.31288277299346	2.08894230791161	2.02417284295766	2.38331831957036	2.11406662792098	2.56679258826626	2.31247622561592	2.57505756948286	2.2277997361785	3.3169798794899	3.11967969726979	4.05949556621073	2.8997714141481	4.51642483437549	2.56109055021434	2.82441234344262	2.98914290096779	3.82225702583193	3.30282169329494	2.40089748474545	2.78518947912634	2.68379380633033	2.77394411886197	2.94304431431229	3.79047661162955	3.60650841684414	3.14878644250618
d__Bacteria|p__Proteobacteria|c__Alphaproteobacteria|o__Parvularculales	0.0837091732889972	-1.05633905200107	-1.75717535523327	-1.10762702368148	-0.369278884308749	-1.56434721252244	-7.72315000395486	-1.07993005164226	-1.37766967262794	-1.30386021511856	-1.37091810586943	-7.45178233205324	-1.58512817132831	-2.43669663449405	-1.84582534790136	-0.555549394767484	-0.360104803095488	-8.27303758929849	-0.554174250393803	0.0345195480971876	-1.84617252622107	1.12690555424925	-0.490586769980024	-0.702660831831409	-1.02142758800817	-0.255985878497379	-1.31983287700963	-0.731613638687183	-0.401001093269573	-7.6549830406241	-0.74315306396758	1.20047433819864	-0.832388548324297	0.121975679703047	0.209715293050862	0.339505693654622	-0.585073644826002	-1.31354141121833	0.00698482729061182	-0.173060942658453	-0.0864901457576757	-0.422286524392531	-0.311400313381705	-0.458153067349861	0.147641096017022	0.508993448980206	-0.138466679806754
d__Bacteria|p__Proteobacteria|c__Alphaproteobacteria|o__Magnetococcales	1.64185379133555	0.678262003387036	1.07603798882295	1.26395094079952	2.11562776547925	1.2390131683841	1.48204715602437	0.529507860791838	2.34802375460871	0.6130623970635	0.931666987124611	0.955614462160233	-5.53357268187057	0.981030049119318	0.816762479124088	0.948528002008791	0.46657377008898	1.08365676502509	0.590958053909199	0.788291350473568	2.78855646200856	0.572594818543525	1.25465268361314	0.534101795317517	0.364866773111724	0.0462949933755548	0.536465113356	0.68366825930596	0.0509840304734843	-1.28819030649819	-0.273149434721845	0.389544121982311	0.729796479259258	0.276126359530305	-0.483431887509083	0.889552030573894	1.31204634005988	-0.214929122550218	0.700132007850557	0.212601538153531	0.983951265943737	1.18715138804157	2.35409027330171	1.84443202564418	0.617644725262757	1.04798994971289	0.628788472906913
d__Bacteria|p__Proteobacteria|c__Alphaproteobacteria|o__Holosporales	0.201492208945381	-2.15495134066918	-1.75717535523327	-0.750952079742742	-6.54138088084587	-2.25749439308238	1.10255753431946	0.172832916853106	-8.34895340303813	-0.348348770091125	-0.608778053822538	1.24329653461201	0.119619920910113	-0.644937165265993	-0.641852543575429	-0.267867322315703	-0.16594878865453	-0.491879595733327	-1.40147211078101	-0.946309704914538	-7.33458981372209	-0.77733189840549	-1.09672257355034	0.0958468643863619	-0.328280407448222	-1.99058693388549	-1.83065850077562	-0.345951157875199	-0.401001093269573	0.503569162729867	-8.03669937061681	-0.303603058577634	-1.09475281279179	0.409657752154828	0.615180401159026	-0.0659594144535425	0.513538643842108	0.989043681775718	1.10559711595872	-3.00627428671467	0.201191926694105	-1.01007318929465	-0.444931706006228	1.93974220544851	1.3107919058227	-1.03145159196694	-8.98155258711854
d__Bacteria|p__Proteobacteria|c__Betaproteobacteria|o__Nitrosomonadales	0.894639389505326	1.85238184456329	1.48801777795231	1.72558632037474	2.26977844530651	2.30685379838545	1.79570471487941	2.04829140495781	1.51270208526822	1.75953070690924	1.4281038734385	0.955614462160233	2.06553006996543	2.33821632608114	1.89974944988912	1.52389214691235	1.22034557246536	1.70534498160289	1.89436475522332	1.71627812211091	1.28932168970808	2.03893188733695	2.27057325643613	1.66446278230021	2.21069346361005	1.37670889610099	1.37479430376044	1.20585764172227	1.87259646285122	1.7075419670558	2.21695203194326	2.2019228784131	1.167010285682	1.9137351489311	1.59600965417075	1.21497443100852	1.95390022623227	3.21905808193493	2.77957354953039	1.32445905357166	1.09216485058397	0.964007836727359	0.941362655113663	2.67734114857929	1.93940056524508	1.23723194935142	1.61407207626802
d__Bacteria|p__Proteobacteria|c__Betaproteobacteria|o__Burkholderiales	5.60316808848057	6.27111291733596	7.02084245446487	5.93839840227236	6.0176004350539	5.91917837886607	5.46320337396839	5.96584652523725	6.51478237089241	5.2814835108907	5.53555063158724	5.14779127361937	7.29316018046015	6.43501918629278	5.84902272448324	5.22055374146834	5.2815489429521	5.75066787137811	5.20201994060193	6.17305620956808	5.90056038153255	5.64823148960603	5.55355647503708	8.2399162828651	9.62766517757128	6.44922112648121	5.66506861114917	6.05064510843971	7.9963140122615	6.27552936191618	7.88038016321998	6.64529416373568	6.75367356678988	6.82904174453305	5.70995257446148	5.36250863655954	6.05567326919499	8.75244757066245	6.45745524943479	5.04729488241987	5.41408756118815	5.22551331551273	5.67662081194852	6.28472756844204	6.37219952529238	6.19427245207185	6.85490156294343
d__Bacteria|p__Proteobacteria|c__Betaproteobacteria|o__Hydrogenophilales	0.64332496122442	1.59455273526119	0.905412471792185	1.2902682491169	1.71016265737109	1.71279752046974	0.147046089292026	1.78227082928721	1.45554367142828	-0.716073550216442	0.690504930307723	0.46313797706244	0.766247085835165	1.42403307654655	1.31824224047184	0.217640493465998	0.738507485572622	1.25732025907593	-0.102189126650746	1.64395746053129	1.81738911990857	0.710745157024343	0.825090023925913	1.39057403198076	0.770331881219888	0.694990411364666	0.366566076560603	1.08913336741412	1.31665040380476	1.27675905096335	2.44319956919506	2.13874397679157	1.32116096550926	1.58831274849647	-0.483431887509083	0.339505693654622	2.30529811307016	3.44004877988804	2.08642636897045	-0.233685564474888	0.201191926694105	-1.01007318929465	-1.00454749394165	2.1809042622654	0.735427760919141	1.87726930459742	0.907501875375933
d__Bacteria|p__Proteobacteria|c__Betaproteobacteria|o__Methylophilales	2.16315071496883	2.55457886064315	2.18116495851225	2.41452296839834	2.8087749460392	2.56278717252265	2.34427066662825	2.56638978805288	2.64768201810721	1.96950379503371	1.94586193398014	2.15958726648617	2.71215723489048	2.52614799576586	2.41685452913995	1.97017924954077	2.31404384633104	1.97197364485684	2.57508941578471	2.01552101696377	1.68018799839509	2.60463412132878	2.3155246442984	1.78224581795659	2.65064474778939	1.57423987155847	1.53663732921086	0.92380938698874	2.08390555651843	1.54502303755803	3.20036860851994	1.48815641065042	1.40668313894742	0.815122860262993	1.02064550926719	0.998751322538886	1.57441060452737	3.40495746007677	1.3932791884105	0.964017626837453	1.14217527115863	0.935836959760663	0.976453974924933	1.73907150998636	1.37141652763914	-0.0506223389552165	1.62731730301804
d__Bacteria|p__Proteobacteria|c__Betaproteobacteria|o__Neisseriales	6.79712092024985	9.72481620727152	8.99142195124453	8.80714660087162	7.49782661600799	7.9698866138681	8.09691384970279	7.64058486360768	7.20876969152511	7.90596002161073	8.99559341752497	6.36303533064493	6.65433327848931	8.54156293910394	9.72064720309225	6.29404697004112	6.85492506953026	8.339174979918	8.54472365624349	7.78303349634104	7.64089007797055	8.16740468178192	8.16247145264323	8.23936427018384	9.53756585066261	6.72025233805594	6.70509471616153	6.43278823251743	8.70561234865587	7.08651723662129	7.82537942077824	5.00713682796896	5.40458299825575	5.03830029432806	4.61643454031512	4.52308138960466	6.50416951020151	10.7925672423027	6.51873015693534	4.1278194344782	4.72704830596247	4.58612407468161	3.43810376254867	6.13077341018366	6.0469903542172	4.43941753977924	6.52858797434392
d__Bacteria|p__Proteobacteria|c__Betaproteobacteria|o__Rhodocyclales	3.10413405943336	3.69725113910529	3.51753214567564	3.59155379676886	3.31960056980519	3.85839773240065	3.10195636832576	3.94504635972465	3.79848005994589	2.9474880959132	3.36025520632239	2.81017483262732	3.55945509527768	3.98817238941134	3.7673027584867	2.76467892436101	3.08761259420156	3.59129166589065	2.72027142562921	3.28779679968272	2.91600140857668	3.14322600947249	3.28530406112354	3.79591350789086	3.82799511250437	3.19679887195527	3.27528697312496	3.39741648152281	3.69572159135749	3.82980350591857	5.28801284999195	4.20725644793922	4.13099386092141	4.26775241555742	2.7746646505124	2.76725392960267	3.60458109720042	6.18698807417697	4.03233651802576	2.84016448834306	2.98928483546985	2.85275957194272	3.14254763366598	4.05270643916699	4.08338062806248	3.77256945276631	3.73433561246811
d__Bacteria|p__Proteobacteria|c__Betaproteobacteria|o__Gallionellales	1.04879006933258	2.04225060699263	1.56305296389522	1.88810524987252	2.26977844530651	2.2084137255722	1.31019689909771	2.41151420786767	1.10723697716006	1.19757573662065	1.31790073330489	1.39744721443927	1.38528629424139	2.19803235373559	1.9153747677922	1.29027729573085	1.5116973738061	2.20499730477076	1.16347724668053	1.42081390921708	1.24486992713724	1.38763181671251	1.63330653427065	1.50683383809662	1.09883594819192	0.694990411364666	0.206223426485423	0.752661130792911	1.34196821178905	1.27675905096335	2.5149434740539	0.389544121982311	0.807354713605132	-0.571171500856898	-0.483431887509083	0.339505693654622	1.899833004962	2.99052368198584	0.700132007850557	-0.521367636926669	0.925110765920804	0.270860656167414	0.442371488994675	1.73907150998636	1.17726051319818	1.04798994971289	0.697781344393865
d__Bacteria|p__Proteobacteria|c__Betaproteobacteria|o__Sulfuricellales	-0.386294455956738	1.15923466400335	0.511508186085097	1.12085009715885	-0.369278884308749	1.10980143690409	-0.769244642582129	1.25544486417477	1.33038052847427	-0.348348770091125	0.672155791639526	-0.325319383301831	-0.891980990768367	1.26460533961845	1.11600537397694	-0.267867322315703	1.06128087783567	1.40524038915255	-0.554174250393803	1.8671010118455	1.24486992713724	0.773265514005677	0.749104116947991	0.991934888942998	0.971002576682039	0.862044496027833	0.567236772022754	0.24183550702692	0.788582973604263	0.791251235181647	1.88873577616907	0.389544121982311	0.452809695924225	0.409657752154828	-1.17657906806903	0.196404850013948	0.618899159499934	2.37533804289561	1.61642273972471	-3.00627428671467	-0.49195525386584	-2.61951110172875	-1.29222956639343	0.92814129377003	0.617644725262757	1.30392332385009	-0.400830944274245
d__Bacteria|p__Proteobacteria|c__Deltaproteobacteria|o__Myxococcales	3.53765712033668	3.04354569059665	3.23778212614376	3.35663770922938	3.45936251218035	3.19782672227532	2.93205733153037	3.29792121162114	3.89018848643539	2.92443231961328	3.09005173114457	3.45887025061643	2.71893692187586	3.25703550430865	3.26616244045518	2.72159533822469	2.87013478042303	2.77578639330431	2.89354314690325	3.42734868008883	3.05166727372984	3.14605486567297	2.93456385270462	3.43870866903555	3.36889784948041	3.78603286472298	3.88087166067141	3.7856891890906	3.75564735228868	4.26863775520135	3.93712459450732	5.0458825945448	3.84617506887965	5.30842995310569	4.03290708477239	3.91372223944842	4.19404984828553	4.5415305109841	4.62210534413187	3.27412155224553	3.79850418728255	3.70663837142635	3.70947709695852	4.41704425585129	4.82420127809179	4.82170828376386	4.06737338664069
d__Bacteria|p__Proteobacteria|c__Deltaproteobacteria|o__Desulfuromonadales	3.85647011138364	3.13331569002535	2.99065113115635	3.38900299373141	3.69116412623767	3.10848162193947	3.81572283608844	3.68224388315549	4.25354210919343	3.36896861934334	3.30988949432428	3.85825631264821	3.09700305579591	3.24176803217786	3.09819519711291	3.29459820694258	3.31438591356635	3.30921184898754	3.25248823937652	2.85291780636826	3.85760994843513	3.28311111214093	3.27061334571354	3.26342939486701	3.05610985589755	3.27727122517784	3.46599080867172	3.33791575441519	3.53082453945475	3.63179061932994	3.31036950373427	4.14783302746842	3.13645093214751	4.31917762736486	3.70622285451734	3.61790749783685	5.12755844510718	3.7037384255966	4.297444268439	3.08503559536303	3.81210983933833	3.50298170778564	3.84748276997797	4.42464885523651	3.96754881253736	3.58036313673982	3.7827447516758
d__Bacteria|p__Proteobacteria|c__Deltaproteobacteria|o__Desulfurellales	-0.386294455956738	-0.76865697954929	-0.29083828643984	0.0819570431923613	2.40330983793103	1.91689287681325	1.24565837796014	0.739228391773907	-0.124906704132572	0.177744325805655	-1.23738671324491	1.15628515762238	-0.0810507745520384	-0.357255092814213	0.387766873605729	0.871566960872662	-0.6965770397167	-0.268736044419117	-0.554174250393803	-2.04492199358265	0.233269015458764	0.272490226093187	1.11885114245408	0.813686657536679	-0.510601964242176	-0.786614129559549	-0.84982924776389	-0.197531152756925	0.697611195398537	0.657719842557125	-1.94712586829352	-0.303603058577634	-0.101501039781505	-0.976636608965063	1.22131620472934	0.404044214792193	1.81282162797237	-7.09393806382032	0.700132007850557	0.549073774774744	-0.26881170255163	0.37622117182524	-0.193617277725322	1.93974220544851	-6.09282111036681	-0.743769519515162	0.0691726849714902
d__Bacteria|p__Proteobacteria|c__Deltaproteobacteria|o__Desulfovibrionales	3.65324186977037	2.92645302431528	3.07113838206903	3.1749738308544	3.61970516225553	3.06062560076183	3.60651237907816	3.28104317383379	4.39998265059472	3.1959494552117	2.89777984349744	4.84856790486803	2.857523085162	3.44523202554563	2.907764843205	4.48787572215176	3.03870878721139	3.12128803664491	3.42417139796542	3.37117840862177	3.505685607255	3.52480082704763	2.80187741154567	4.82279210730037	3.11106874017831	3.37538908113637	3.39149750480686	4.77705998677279	4.71528038996167	3.8935932437939	3.31210410954647	4.17657063723577	3.02428436202068	4.51848033355758	9.81121898842435	7.16402428073296	8.11227208609935	4.2158876762931	5.2219205848996	3.12059489739952	8.50826575760635	8.60629213404821	7.91041459894828	5.55800409234849	4.64522607132518	4.23812330571544	6.96637245001411
d__Bacteria|p__Proteobacteria|c__Deltaproteobacteria|o__Desulfobacterales	2.59938748174375	2.13550810047921	2.05686724183468	2.2296665560012	2.92655798169558	2.29638249851816	3.20104727096999	2.59214228415529	3.07667762362557	2.30705769752566	1.96128640430577	4.2738327303607	2.47531483921811	2.20769426464732	2.37857234256893	3.64165255289433	2.35269600076532	2.53260209110665	2.23611404894538	1.80522560812741	2.68642696693218	3.02615093844745	2.53205295649389	3.84652671940575	1.88729330855619	2.29987250726291	2.35899624125081	3.70757140982665	3.61923549679881	2.00764655950614	2.39667955356017	3.2300835061306	1.98715715700326	3.64342218951678	2.93429479610428	2.45976922985471	5.71815564524972	2.94913846582299	3.37428065727709	2.47852264677599	2.89666334558946	2.58449558534804	2.96101627841453	4.49060682302831	3.28313531194617	2.57946632067728	3.11071449455678
d__Bacteria|p__Proteobacteria|c__Deltaproteobacteria|o__Syntrophobacterales	0.0837091732889972	0.55309886043303	0.928401990016884	1.3031716539528	1.82794569302747	0.227412256705616	0.483518325913239	0.654671003745845	1.39491904961184	0.8708915063656	0.489834234845572	1.89388410075316	-0.332365202832945	1.14682230396206	0.146604816788841	1.23621007446057	0.68971732140319	-0.143572901465111	1.41193860597903	1.04612045977567	0.456412566772974	1.58082304574337	0.982718968129496	2.86216597361255	1.13805666134521	1.35345203393672	1.09608090129142	2.70426930096286	2.65703506362057	1.75633213122523	1.65474220883079	2.4997573223289	0.431303490703261	2.69966406294201	1.46247826154623	0.963660002727615	4.78866036100679	1.45904731102145	2.40488010008898	1.31121382682164	1.90594001893253	1.47483346049335	2.163035036539	2.37506027670636	1.58272562130634	1.20214062954015	1.33963523056626
d__Bacteria|p__Proteobacteria|c__Deltaproteobacteria|o__Bdellovibrionales	1.33647214178437	1.26277534294419	0.188734793822046	0.124516657611157	2.92655798169558	1.97661211151487	1.58213061458135	1.02013077724031	-0.27905738395983	1.03794559102877	0.444371860768814	1.43253853425054	0.429774849213952	0.947693628851726	0.552069924897006	1.58451676872879	1.44348912377957	0.851855150967768	1.08343453900699	0.352973279215723	-0.0544130569930166	1.22800167112062	0.775079603351251	-0.127296686927848	0.0771847006599429	0.0462949933755548	0.654248149012384	-0.0990910799436731	-0.555151773096831	1.41985989460402	1.01470485358479	0.389544121982311	-0.624749183546053	-0.0603458770909076	0.902862473610807	1.03265287421457	0.881263423967425	0.478218058009727	2.40488010008898	1.47106252776354	0.724440070458653	0.964007836727359	1.2980375990524	1.33360640187819	0.147641096017022	2.2766553666292	-0.400830944274245
d__Bacteria|p__Proteobacteria|c__Deltaproteobacteria|o__Desulfarculales	-0.0498222193355253	0.958563968541194	0.0345841139947876	0.557380739907436	0.323868296251196	0.787028044641038	0.483518325913239	-0.569104427876271	-0.27905738395983	-0.14070940531288	0.614997377799578	1.46644008592622	0.360781977727	-0.185404835887554	0.422858193416999	0.485904480060678	-0.226573410470965	0.606732692934782	0.0648649580124201	0.152302583753571	0.861877674881139	1.01442757082256	0.289571787569551	2.21810840324913	0.44490948078526	0.89978482401068	0.920876812266332	2.18774565608223	2.27806157095938	1.60218145139798	1.44289821277051	2.62759069383879	0.893121535362557	2.69966406294201	0.209715293050862	0.850331317420612	4.21346793414263	1.51967193283789	1.79874429651867	0.490233274751811	2.03377339044242	0.964007836727359	1.13551866955462	2.71990076299808	1.62924563694124	2.18742423290126	1.76249208138629
d__Bacteria|p__Proteobacteria|c__Epsilonproteobacteria|o__Campylobacterales	8.93128466668904	9.5227043570646	9.4134898212818	9.99678655360076	10.4373128382974	9.16787772987988	9.46428379541532	8.07325778882961	10.5421931494931	8.94173367265587	9.01220953148644	9.50799245560818	8.42215617488946	9.52316212427811	9.34309978194297	8.45342930233451	8.95272768890805	7.9802464923136	8.79914029053349	8.78634998453885	8.55633119212155	9.67023090282853	8.60636091464107	7.09868502461519	8.14600528295674	8.55269097369763	8.89307867009669	6.7979823506916	7.30342448065628	8.81135732894241	8.72944387436917	8.7201366141197	7.6162292668593	8.28077817039705	7.43792230581421	7.56192571641843	7.1421677367591	7.17894916755754	8.65993193968447	8.62878031148862	7.20867941207522	7.40884543285325	5.17079989052724	7.75766472448259	7.84030198079865	9.21125442285842	7.01722982322699
d__Bacteria|p__Proteobacteria|c__Epsilonproteobacteria|o__Nautiliales	0.776856353848943	-2.84809852122913	-2.85578764390138	-1.10762702368148	0.323868296251196	-0.46573492385433	-0.769244642582129	-0.0384761768141009	-1.37766967262794	-0.967387978497348	-1.37091810586943	0.550149354052069	-0.891980990768367	-0.827258722059948	-1.15267816734142	-0.150084286659319	-0.91972059103091	-1.59049188440144	-7.65587810131168	-7.89386287600515	-7.91825695995779	-0.77733189840549	-0.691257465442175	-1.10812593993957	-1.02142758800817	-3.08919922255359	-1.13751132021567	-1.61891683368809	-1.24829895365678	-1.28819030649819	-1.65944379584174	-1.68989741969752	-2.70419072522589	-0.571171500856898	-1.17657906806903	-0.982250146327698	0.262224215561202	-0.620394230658383	-6.41627154858586	-0.703689193720623	-1.87824961498573	-2.61951110172875	-1.6976946745016	-0.458153067349861	-1.46179681641708	-0.743769519515162	-0.623974495588455
d__Bacteria|p__Proteobacteria|c__Acidithiobacillia|o__Acidithiobacillales	0.0837091732889972	1.02310248967877	1.05623536152677	1.42379964174142	1.42248058491931	1.29785366840703	0.147046089292026	1.67160526139969	1.80038415772001	1.57533824217948	1.68711805102071	0.630192061725606	2.18763276676633	1.57968638625834	1.47440297122712	0.830744966352407	0.952081585870681	1.34070186801498	1.32855699703998	1.1331318367653	1.04419923167509	0.742493855338923	1.69648543589218	1.30480721022334	1.51754628305011	0.717463267216725	0.681647123200498	0.478224285091151	1.2906749174015	1.01439478649586	2.28213801182796	2.35315384813703	1.41484644958658	2.33754939570746	0.769331080986285	0.675977930275835	1.97987571263553	2.69379177401414	0.700132007850557	1.43637696977565	0.829800586116479	0.846224801070976	0.38174686717824	1.62128847432997	1.10315254104446	0.960978572723264	2.11686552833675
d__Bacteria|p__Fusobacteria|c__Fusobacteriia|o__Fusobacteriales	9.2199184959221	8.3352667637224	8.77660832104502	9.69874754522963	11.2580550399455	10.5184017638506	11.2447590946992	10.3868415211379	9.43598993077417	10.2370111015021	9.7939077862386	10.35610676449	9.47505188095245	9.25585926945864	9.55191370725974	10.5554247813944	10.7576371593038	11.1299989239914	10.8015475457841	9.34611828339746	11.1891394733936	9.6743802777924	10.8273915884976	9.30654717157809	9.42634937749896	9.58862240321076	10.2556654284131	8.80131308980638	8.0730161447617	9.94992982383394	9.3858392500307	9.17451000285596	8.75860918433679	9.4150321058525	8.91172692145964	9.97274498453148	7.82564730207972	9.5658821921184	9.89251205444975	10.4954347020256	9.86075109966838	10.6571618000292	8.80120318675332	10.7561776647582	9.39691367799499	9.73772789367997	9.08434939214042
d__Bacteria|p__Nitrospirae|c__Nitrospira|o__Nitrospirales	1.13976184753831	0.78948763849726	1.11450426965075	1.13611756928964	2.02861638848962	1.61370661782551	1.53334045041192	1.11729452569396	1.45554367142828	1.41743521273367	1.00065985861156	1.91539030597413	0.429774849213952	1.14682230396206	1.41227119012012	1.56471414143261	1.50064753761952	0.955039387202998	1.54296686838543	0.999600444140775	1.28932168970808	0.6089624627144	1.41558305042578	1.14316585866692	1.28115750498588	0.822823782874551	1.38821732409258	1.19734695205436	1.67844044841026	1.27675905096335	1.51861003450621	0.507327157638695	0.792316836240591	0.895165567936529	1.86794336965439	1.46009688904151	2.18751507741378	1.90533441364987	2.30956992028466	1.71222458458042	1.587486287814	1.36947294483552	1.37035826063202	1.84443202564418	1.67369739951207	2.07462873875591	1.22840959545603
d__Bacteria|p__Acidobacteria|c__Acidobacteriia|o__Acidobacteriales	2.45861492786267	1.94769202436762	1.66600093314766	1.27719616754954	2.19567047315279	1.32602454537373	2.78610341890729	2.10504422155026	2.62966351260453	2.00668279827546	2.14275725921941	2.14278014816979	2.36611554725311	1.32450348119951	1.71900145754259	1.87219884118057	1.97757160970983	2.07945955982698	2.51719543736581	2.03261545032307	2.84517535600807	1.86172543120977	2.6760383645443	1.25899767419204	1.97430468554582	2.06985607666093	2.28566496816526	1.75329301110082	1.78022314272021	2.40068914761575	1.82945916623953	2.66681140699207	2.00533947608645	2.4410900746483	2.04229675679917	2.33193585834483	1.78204996930562	1.90533441364987	1.79874429651867	1.92097939844254	2.15599102316666	1.99560941511251	2.5927647666468	2.37506027670636	1.93940056524508	2.02881920272462	2.13286586968319
d__Bacteria|p__Acidobacteria|c__Solibacteres|o__Solibacterales	0.402162904407532	0.147633752324865	0.188734793822046	0.897706545844639	1.01701547681114	0.450555808019825	-1.46239182314207	-0.569104427876271	0.23176823980616	-0.348348770091125	0.489834234845572	1.28411852913227	-0.198833810208422	0.481074097590231	0.88420375991962	0.0505864088028321	-0.108790374814582	0.829876244248992	-0.554174250393803	0.0345195480971876	0.456412566772974	-0.158292689999267	0.156040394945028	0.655462652321785	0.770331881219888	0.548386937172791	0.289605035424474	0.546046881429912	0.425677479914895	1.10970496630018	-0.00121571923820296	1.52897840517068	0.431303490703261	2.31920025703927	0.615180401159026	0.675977930275835	1.45180828243504	0.295896501215772	1.10559711595872	0.490233274751811	0.686699742475806	0.153077620511031	0.38174686717824	1.48775708170545	1.17726051319818	1.82117983794638	0.793091524198189
d__Bacteria|p__Caldiserica|c__Caldisericia|o__Caldisericales	-1.99573236839084	-7.93561671881086	-2.16264046334143	-2.36038999217684	1.57663126474656	-0.0602698157461652	-1.46239182314207	-1.26225160843622	-1.37766967262794	-0.833856585872826	-0.544239532684967	-0.836145007067821	-2.27827535188826	-2.43669663449405	-2.94443763656947	-1.24869657532743	-0.801937555374526	1.73274395579101	-0.102189126650746	-7.50857249896823	-1.84617252622107	-0.931482578232749	0.512715338883761	-0.953975260112316	-2.12003987667628	-1.7029048614337	-0.84982924776389	-2.46621469407529	-7.72481227270579	-0.595043125938243	-0.21252481290541	-0.591285131029414	-2.70419072522589	-1.66978378952501	-1.17657906806903	-0.982250146327698	-1.68368593349411	-1.31354141121833	-6.03098117154893	-0.608379013916299	-1.18510243442579	-0.316926008734705	-1.6976946745016	-0.458153067349861	-1.46179681641708	-2.13006388063505	-1.60480374860018
d__Bacteria|p__Dictyoglomi|c__Dictyoglomia|o__Dictyoglomales	-0.386294455956738	-0.283149163767589	-1.24634973146728	-0.0578048991827975	-6.14021157603786	0.877999822846765	-0.0760974620221833	0.347186303997884	0.494132504273651	0.583209433913819	-0.67777092530949	0.0111528533193821	-2.27827535188826	-0.134111541500003	-0.305380306954216	-0.0447237710014927	0.46657377008898	-0.204197523281546	-0.420642857769281	0.520027363878889	0.718776831240465	-0.238335397672803	-0.249424713163136	-1.10812593993957	-1.02142758800817	-0.604292572765595	0.289605035424474	-0.473784529385084	-1.24829895365678	-1.28819030649819	-7.63553006580881	0.101862049530531	-0.401605632231843	-0.283489428405117	-6.25814140917619	0.722497945910728	-0.990538752934166	-0.214929122550218	-5.43143509754215	0.822367109774426	0.373042183620764	-0.13460445194075	1.39334777885672	-0.458153067349861	-0.768649635857133	-0.0506223389552165	-1.09397812483419
d__Bacteria|p__Elusimicrobia|c__Endomicrobia|o__Endomicrobiales	1.64185379133555	0.889571097054243	0.640719917565103	0.380450031748358	0.72933340435936	-0.0602698157461652	2.5449413620904	0.956951875618778	0.568240476427373	1.37716131359573	0.760709188980972	1.91539030597413	0.024309741105788	0.0890320098142068	0.422858193416999	1.48133253249356	0.971129780841376	0.915034052589299	0.867211430537357	0.727666728657133	0.233269015458764	0.742493855338923	1.18905540112732	0.683633529288481	0.277855396122094	-0.316610500313814	0.366566076560603	-0.26899011673907	-0.555151773096831	-1.28819030649819	-6.93469099302615	0.256012729357789	0.15801015570358	0.121975679703047	-0.0779667794009189	0.889552030573894	1.26075304567233	0.0727529499015627	0.700132007850557	0.657287359414977	-0.26881170255163	0.471531351629566	0.941362655113663	0.92814129377003	-0.0755024552971877	0.508993448980206	0.186955720627874
d__Bacteria|p__Elusimicrobia|c__Elusimicrobia|o__Elusimicrobiales	-0.203972899162784	0.447738344775203	-1.46949328278149	-0.750952079742742	-0.369278884308749	-1.15888210441427	-0.363779534473964	-0.674464943534097	0.327078419610485	-0.833856585872826	-1.0142431619307	-0.142997826507876	-2.27827535188826	-0.932619237717774	-0.747213059233255	0.697213573727884	-0.226573410470965	-0.578890972722957	-0.708324930221062	0.0345195480971876	0.638734123566929	-0.931482578232749	0.545505161706751	-1.10812593993957	-1.02142758800817	-2.39605204199365	-0.62668569644968	-1.0799203329554	-0.401001093269573	-7.58451981909573	-1.94712586829352	0.875051937764012	-0.506966147889669	0.632801303469038	-0.0779667794009189	0.0293507653507823	-0.297391572374221	-7.7805272467437	0.00698482729061182	-0.80904970937845	-0.779637326317621	-0.422286524392531	0.00705341773682955	1.33360640187819	-0.768649635857133	-1.43691670007511	-0.911656568040236
d__Bacteria|p__Aquificae|c__Aquificae|o__Aquificales	0.999999905163152	1.14088552533515	0.994359957808681	0.878288459987537	2.02861638848962	1.35342351956184	2.06396870147409	1.8287908449221	1.26138765698732	1.3351971144967	0.672155791639526	2.03553461781619	0.360781977727	0.533717831075653	1.46228161069478	1.90118637805382	1.46674598594384	2.15311246940175	1.23758521883425	0.352973279215723	1.19834991150235	1.20858358526352	1.56586525347511	0.971315601740262	0.770331881219888	0.574362423576051	1.77120957634869	0.609560287152237	1.26400667031934	0.503569162729867	0.250098709042703	0.101862049530531	0.807354713605132	-0.0603458770909076	1.53147113303318	0.889552030573894	1.31204634005988	0.0727529499015627	1.3932791884105	0.925551346009656	1.03952111709855	1.47483346049335	1.57945005849058	1.15128484508424	0.484113332638235	-0.0506223389552165	0.2923162362857
d__Bacteria|p__Aquificae|c__Aquificae|o__Desulfurobacteriales	-0.609438007270948	0.447738344775203	0.188734793822046	0.635342281377148	1.9333062086853	1.32602454537373	1.97159538134307	0.124042752683674	0.23176823980616	0.915343268936434	0.148907647874978	0.83783142650385	-0.198833810208422	0.607825803229375	0.581922888046687	1.23621007446057	0.850985468999312	1.18209683783834	0.93390280503603	0.439984656205352	1.19834991150235	0.367800405897512	0.982718968129496	-0.00951365127146442	-0.174129727620963	0.278096607432879	0.567236772022754	-0.163629601081244	-0.401001093269573	1.19671634328981	-0.101299177795186	1.52897840517068	0.0683979970138928	1.16342955453121	-0.0779667794009189	-0.422634358392275	0.881263423967425	0.295896501215772	2.08642636897045	1.27039183230139	0.318974962350489	-0.540069560048915	0.744652360867609	-0.458153067349861	0.617644725262757	-0.338304411406997	0.432078178660859
d__Bacteria|p__Thermotogae|c__Thermotogae|o__Thermotogales	1.43825483609431	0.707249540260288	1.09545607468005	1.50033971886375	3.21424005414736	2.19685290317112	2.34427066662825	1.66090997228294	1.77933074852217	1.87419361522938	1.56597366766162	2.79263052297641	1.88060773147141	1.43450437641384	1.79176081182502	2.54304026422622	1.82111943289429	1.85152749178097	2.53686820296451	1.28728251659256	1.86739954048324	1.51086445713646	1.9557050436802	0.626475115448533	1.46347906177983	1.43258935449545	2.18872302297303	0.877824273746917	0.425677479914895	1.01439478649586	0.997313110872924	0.707997853100846	0.514685099642312	0.728111483273363	1.86794336965439	2.02590464722485	1.78204996930562	-0.620394230658383	1.95289497634593	2.10571350164187	1.70526932347038	1.64316877531256	2.37133207973622	0.92814129377003	1.42857494147909	1.2711335010271	0.592420828736038
d__Bacteria|p__Thermotogae|c__Thermotogae|o__Kosmotogales	0.999999905163152	-0.0148851771729097	0.0345841139947876	0.472823351879373	1.24015902812535	0.140400879715986	1.48204715602437	0.495606309116157	0.762396490868331	0.344798410468821	0.511813141564347	1.32333924228555	0.206631297899742	-0.296630470997778	1.062895548663	1.45935362577478	1.17522513718489	0.114256207836989	1.0552636620403	0.0345195480971876	0.638734123566929	0.773265514005677	0.72243586986583	0.0958468643863619	-0.328280407448222	-0.0446767848301719	0.0664614841102646	-0.42933276681425	0.292146087290372	1.35086702311707	0.924553756590496	-0.591285131029414	-1.60557843655778	-0.976636608965063	1.02064550926719	0.675977930275835	0.801220716293889	-6.84762621180463	0.00698482729061182	0.682605167399267	-0.00644743808413928	0.32492787743769	0.442371488994675	0.92814129377003	0.484113332638235	-0.184153731579739	0.697781344393865
d__Bacteria|p__Thermotogae|c__Thermotogae|o__Petrotogales	0.569216989070698	-0.650873943892906	0.640719917565103	0.380450031748358	1.24015902812535	0.877999822846765	1.53334045041192	1.75328329241395	0.126407724148334	1.18104643466944	0.708523435810402	1.24329653461201	0.119619920910113	0.631356300639569	0.521298266230252	1.45935362577478	1.6921857495184	1.27170899652803	2.21841447184598	0.152302583753571	1.58781467826407	0.412252168468346	1.50596711189404	0.278168421180317	0.0771847006599429	1.24153411773274	0.654248149012384	0.148745083960908	0.0509840304734843	-0.595043125938243	-0.848513579625406	0.507327157638695	0.729796479259258	0.632801303469038	1.22131620472934	0.464668836608628	1.75030127099103	-1.31354141121833	1.95289497634593	1.54760260488587	0.201191926694105	0.747784728257724	1.32273021164277	-0.458153067349861	0.840788276576968	0.434885476826484	0.00463416383391912
d__Bacteria|p__Deferribacteres|c__Deferribacteres|o__Deferribacterales	0.306852724603207	-0.283149163767589	0.857784422802931	0.753125317033531	2.26977844530651	1.20824150971734	1.58213061458135	1.06013611185401	0.494132504273651	1.39076696565151	0.634415463656679	1.62059076575348	0.429774849213952	0.128252722967488	0.719124009560172	1.41389125169802	1.33157120757559	1.22790637386964	1.47020751410301	0.59413533603261	1.76474538642315	0.887675865183421	1.17196096776802	0.683633529288481	-0.0405983349964409	0.407308338912885	0.920876812266332	0.306374028164492	1.79622348406665	1.27675905096335	0.212358381059856	0.612687673296522	-0.219284075437888	0.527440787811212	1.59600965417075	0.927292358556741	1.53518989137409	-0.214929122550218	1.95289497634593	1.18338045531176	0.894339107254051	1.01807505799764	1.32273021164277	1.15128484508424	0.840788276576968	-2.13006388063505	0.129797306787925
d__Bacteria|p__Chrysiogenetes|c__Chrysiogenetes|o__Chrysiogenales	-0.386294455956738	-0.650873943892906	-1.06402817467332	-1.10762702368148	0.323868296251196	0.686944586084056	0.483518325913239	0.219352932487999	0.126407724148334	-0.967387978497348	0.0153762552504557	1.00968168343051	-0.668837439454158	-0.0388013616956777	-0.641852543575429	0.597130115170902	0.611755779933478	-1.03087609646601	0.795752466555212	-1.3517748130227	-6.76877533090618	0.6089624627144	-0.942571893723082	0.737700750558757	-0.328280407448222	-0.691303949755224	-0.444364139655726	0.442506202489072	-0.149686664988667	-0.595043125938243	0.537780781494484	0.612687673296522	-0.624749183546053	0.121975679703047	0.769331080986285	0.339505693654622	2.07751418219945	-1.31354141121833	-5.26678991953425	-0.115902528818505	0.26181654851054	0.846224801070976	0.38174686717824	0.234994113210084	-0.363184527748968	-1.03145159196694	0.432078178660859
d__Bacteria|p__Thermodesulfobacteria|c__Thermodesulfobacteria|o__Thermodesulfobacteriales	1.22314345647736	-1.05633905200107	-0.29083828643984	-0.750952079742742	2.57516009485769	1.35342351956184	0.329367646085981	1.62812014945995	1.97223441464666	0.305577697315539	-0.544239532684967	0.550149354052069	-0.668837439454158	0.128252722967488	0.233616193778471	0.743733589362777	0.296674733293583	1.19760102437431	0.272504322790664	-0.658627632462758	0.551722746577299	0.64405378252567	0.156040394945028	0.144637028555794	-1.42689269611633	-0.0934669489996041	0.402933720731478	0.0460909299008248	0.292146087290372	-0.189578017830079	0.13231567338632	1.14331592435869	-1.45142775673052	1.46571042640414	1.46247826154623	1.06544269703756	1.0243642676081	-0.620394230658383	1.10559711595872	-0.173060942658453	0.894339107254051	0.906849422887411	1.70350270716056	1.62128847432997	0.329962652810977	1.63113623505851	0.2923162362857
d__Bacteria|p__Spirochaetes|c__Spirochaetia|o__Spirochaetales	9.95669241423046	7.28598474614625	7.44402335882563	7.66569122856802	7.95262908392167	5.94086999688524	10.4978889736965	4.79124832959122	9.26958687946654	9.07079903420672	7.20270942778636	7.55661810597024	6.37920138497504	5.28730802218202	6.16020883084764	10.3307841258428	8.47896482671679	4.8147365736294	5.73607126223401	8.1285545274992	7.56645541518994	8.30197192541567	8.21806789978231	8.76570105517813	7.66426991803052	7.87065399872222	7.71322123973714	8.35225606923505	9.77195182475687	9.21824615867974	5.98965341255002	6.92496679889216	5.2367490371019	7.06911191540904	9.47622331044023	9.1596635810538	11.2412430614886	7.10028926720276	9.88587226295851	7.68063524262119	10.3355654802764	10.225954509655	10.3723262622166	9.97731476302465	8.06605138490813	5.0703610123099	9.29619193787533
d__Bacteria|p__Spirochaetes|c__Spirochaetia|o__Brachyspirales	1.18232146195711	1.32628874866651	0.807774002228269	1.18056933186047	2.84959694055945	1.80294861746403	2.42942847496855	1.70302145763307	0.762396490868331	1.87419361522938	1.08989099233951	1.72880435039372	0.766247085835165	0.676818674716326	1.00680608201195	1.94315057715285	1.45518516354276	1.91356288270043	1.52526729128603	1.48143853103351	2.38793397837619	1.46641269456562	1.8300168285167	1.65399148243291	1.43530818481314	0.694990411364666	1.0025548432806	0.82962217192904	2.09574001416543	1.88986352384976	1.40860913929188	1.9210204929467	0.316234160918474	1.50827004082294	2.7152412300416	1.24237340519664	2.83810264355493	2.53660619049173	3.72055689399492	2.10571350164187	1.50614064836004	1.88029856860151	2.05180940142878	3.47367256537446	2.63254774580502	1.69857751585404	1.18840426084234
d__Bacteria|p__Synergistetes|c__Synergistia|o__Synergistales	3.86789880720726	1.72661245727426	2.60804416112423	2.24976773532229	3.03191849735341	1.26886613153378	2.36624957334702	0.495606309116157	2.99808734903235	2.14294767779565	1.10201235287185	4.72068305463172	2.37568499826927	1.01329091133754	1.93075968663168	3.36642394151383	1.46674598594384	0.549574279094834	2.67039959558903	1.1331318367653	1.37270329864713	2.00414577125154	1.38818407623766	2.68361089961407	-0.328280407448222	1.45409555971641	1.24511648045191	2.97475897287427	4.03659539255912	2.70079374006609	1.48686133619163	2.16025018201253	0.663105104760585	2.5497239156511	4.54700603388335	3.64517064859521	4.84134372434935	2.01866309895688	4.10132938951271	1.2977908064895	3.68050708762021	3.3285238874519	2.53641183009566	5.17663653581939	3.54214948952838	1.67659860913527	4.07423055636683
d__Bacteria|p__Verrucomicrobia|c__Verrucomicrobiae|o__Verrucomicrobiales	2.20896025100013	1.3415562207973	0.781798515825009	1.51081101873105	0.323868296251196	1.07471011709282	1.42797993475409	1.11729452569396	2.23324824001628	0.800273939151646	0.372051199189188	2.2083774306556	1.2480851727279	1.14682230396206	0.987387996154851	0.948528002008791	0.785027501207515	1.16634848087021	1.48889964711516	1.1331318367653	1.55502485544108	1.01442757082256	1.15456922505616	1.08909863739665	0.588010324425933	1.00514533966851	1.0219729291377	0.817199651930482	2.23805623634569	1.27675905096335	1.37310245083497	1.71129996196463	1.00938134147842	1.50827004082294	1.65663427598719	1.2690416522788	2.12297655627621	1.57683034667784	2.64604215690587	0.577244651741441	2.06333219268396	1.67094833941964	1.72003200911177	2.31443565488992	1.97219038806807	1.96428068158705	2.05017415383807
d__Bacteria|p__Verrucomicrobia|c__Opitutae|o__Opitutales	2.06471064215558	1.35659409816184	1.16956404683377	1.37727962610652	2.19567047315279	1.380091766644	1.37082152091414	0.59404638192941	2.2729885686658	0.382538738451668	0.826306471466784	1.49922990874922	0.666163627278182	0.947693628851726	1.11600537397694	1.60393485458589	1.17522513718489	1.2128684965051	-0.102189126650746	2.06595187059066	1.04419923167509	1.08342044230952	1.38818407623766	1.33422109542963	1.81178575604805	2.04069949236948	2.04746295297685	1.6609196909698	1.97057687121142	2.14579689798696	2.00411785028791	3.32073787439873	1.55848915181543	3.39912041269522	2.51230038604491	2.00090334501943	1.97987571263553	2.01866309895688	2.49189147707861	1.54760260488587	2.05357601773859	1.67094833941964	1.37035826063202	2.71990076299808	2.80088306062424	2.79718980452215	2.08407570551375
d__Bacteria|p__Verrucomicrobia|c__Opitutae|o__Puniceicoccales	-1.99573236839084	-0.363191871441126	-1.46949328278149	-1.10762702368148	-0.369278884308749	-1.56434721252244	-0.769244642582129	-8.58181885578951	-0.684522492067995	-0.833856585872826	-0.426456497028584	-0.836145007067821	0.360781977727	-3.12984381505399	-0.747213059233255	-0.961014502875648	-0.0547231535443058	-2.97678624552133	-1.80693721888917	-2.04492199358265	-7.50210222586322	0.167129710435361	-0.809040501098559	-1.29044749673353	-1.42689269611633	-1.14328907349828	-0.732046212107507	-1.36760240540718	-0.960616881204996	-0.595043125938243	-1.65944379584174	1.56819911832396	0.514685099642312	0.409657752154828	-0.0779667794009189	0.404044214792193	-1.68368593349411	-0.620394230658383	-6.0001168144913	-0.441324929253132	-0.779637326317621	-0.316926008734705	-0.0882567620674952	-6.05403433153264	-6.92872974268403	-2.13006388063505	-2.01026885670835
d__Bacteria|p__Verrucomicrobia|c__Methylacidiphilae|o__Methylacidiphilales	-1.99573236839084	-2.15495134066918	-1.24634973146728	-7.53011627139889	-7.26292949280918	-1.15888210441427	0.147046089292026	-0.473794248071946	-1.37766967262794	0.418906382622542	-0.67777092530949	-1.24161011517599	-1.58512817132831	-1.33808434582594	-7.60463473468128	-1.65416168343559	-0.801937555374526	-0.897344703841492	-2.50008439944912	-0.946309704914538	-1.84617252622107	-0.931482578232749	1.06276167580303	-1.10812593993957	-8.32054330461676	-7.86015698328589	-7.73173137392106	-1.9553890703093	-1.65376406176494	-8.28787546831174	-8.75824798258012	-8.58354802819795	-9.70387588703944	-7.97632177077862	-7.38085932594751	-9.5757895854658	-1.68368593349411	-8.48388289595971	-6.55415301431347	-9.20677771465515	-2.57139679554568	-0.673600952673437	-1.29222956639343	-0.458153067349861	-7.48276594250621	-8.33056730857554	-9.70310119908185
d__Bacteria|p__Kiritimatiellaeota|c__Kiritimatiellae|o__Kiritimatiellales	1.18232146195711	0.519197308757348	0.755130268742847	0.858485832691358	3.45936251218035	1.76785729765276	2.20116982298757	0.263804695058833	2.35999994565543	-0.205247926450451	-0.138774424576802	0.144684245943905	-0.486515882660203	-0.731948542255623	-0.0540658786733101	0.697213573727884	-0.16594878865453	0.281310292500155	0.390287358447048	1.3890652109025	2.32821474367457	0.534854490560678	-0.180431841676185	-0.702660831831409	-1.02142758800817	0.624372844150713	0.567236772022754	0.697852894297916	0.74413121103343	-0.189578017830079	0.38824904752352	0.875051937764012	0.363862209907729	1.22058796837116	1.22131620472934	1.46009688904151	2.4271879306792	-1.31354141121833	-4.52451567881955	0.0382481510087538	1.25724460094342	1.14168901396481	2.57897144451446	0.234994113210084	-0.0755024552971877	1.48085403200917	1.14673156444177
d__Bacteria|p__Planctomycetes|c__Planctomycetia|o__Planctomycetales	2.68639885873338	1.86143168008321	1.98839944255721	2.0340591624956	2.40330983793103	1.86963999196271	2.81427429587398	1.98812288349135	2.99177817983908	2.33372594460782	2.12558945559705	2.86103324986081	1.84885903315683	1.67417722967926	1.42501021589755	2.4729727016095	2.38533293007834	2.02716006042413	1.64305032694242	2.08221239146244	2.44428691492732	1.64620580500622	2.07436258748151	1.88760633361442	1.90531181405887	2.25313502941122	2.25811501639703	2.20349401305037	2.03511539234899	2.75486096133636	2.23237650226889	3.8395316678139	2.22306295993132	3.90616531362131	2.58462104762453	2.57309791516172	2.90128154517646	2.78080315100377	2.89735658518678	2.15278101249986	2.61598901029508	2.54527487219476	2.52913907076658	3.15276484529436	3.17293217181256	2.99983483428802	2.5276925795863
d__Bacteria|p__Planctomycetes|c__Phycisphaerae|o__Phycisphaerales	1.64185379133555	1.00204908048093	1.01541336700651	0.79661042897327	2.02861638848962	0.515094329157396	1.10255753431946	-1.07993005164226	2.64768201810721	0.670220810903448	-0.67777092530949	-0.548462934616041	-2.27827535188826	0.481074097590231	0.313658901452007	1.54451143411509	0.556185928778667	-0.779561668185108	-0.0151777496611163	1.28728251659256	2.54827662845137	1.01442757082256	-0.809040501098559	-0.00951365127146442	0.277855396122094	0.936152468181555	1.41453463240996	1.41190675967717	0.543460515571278	1.96990623152329	0.59184800276476	2.16025018201253	0.645713362048717	2.59289608751631	1.12600602492502	1.85096319772852	0.262224215561202	1.08435386158004	1.95289497634593	0.657287359414977	1.87125446094464	2.09898776956634	3.35536133547861	2.02675358243814	2.25177525028723	2.17400121256912	1.62731730301804
d__Bacteria|p__Chlamydiae|c__Chlamydiia|o__Chlamydiales	0.712317832711372	0.196423916494297	0.0345841139947876	-0.0578048991827975	1.82794569302747	1.17649281140276	1.17666550647318	0.654671003745845	0.126407724148334	1.16423931635306	0.294089657719476	1.64876164272018	0.206631297899742	-0.185404835887554	1.34259696560335e-06	1.23621007446057	0.952081585870681	0.355418264653876	-0.890646487015016	0.439984656205352	0.861877674881139	0.272490226093187	0.825090023925913	-0.0666720651114128	0.0771847006599429	-0.604292572765595	0.289605035424474	-0.792238260503618	0.543460515571278	0.791251235181647	0.905505561619802	-0.080459507263424	-0.261843689856684	-0.571171500856898	0.615180401159026	-0.422634358392275	0.955371396121147	-6.9690202908484	1.10559711595872	-0.298224085612459	-0.00644743808413928	0.0195462278865079	-0.311400313381705	0.640459221318249	0.147641096017022	-0.520625968200952	0.129797306787925
d__Bacteria|p__Chlamydiae|c__Chlamydiia|o__Parachlamydiales	1.33647214178437	-0.54551342823508	1.18726362393317	-0.00901473501336536	0.323868296251196	-0.178052851402549	1.24565837796014	0.711829417585793	0.924915420366105	0.724288032173724	-0.372389275758308	0.704300033879327	-0.891980990768367	0.00565040087515589	-0.236387435467265	0.597130115170902	0.4348250717744	-0.0323472663548872	0.3331289446071	0.0345195480971876	-1.15302534566113	0.454811782887142	0.666866018711019	-0.702660831831409	-0.0405983349964409	0.206637643450734	0.0151681897227141	-0.792238260503618	-0.401001093269573	0.321247605935912	-1.43630024452753	-1.68989741969752	-0.0651333956106299	0.409657752154828	0.615180401159026	1.06544269703756	0.513538643842108	0.0727529499015627	1.10559711595872	-0.608379013916299	0.26181654851054	0.781686279933405	1.10566570640494	0.234994113210084	-0.363184527748968	-1.03145159196694	0.432078178660859
d__Bacteria|p__Fibrobacteres|c__Fibrobacteria|o__Fibrobacterales	2.45861492786267	0.519197308757348	0.781798515825009	1.13611756928964	0.323868296251196	0.63287736481378	1.31019689909771	1.11729452569396	1.61806260092605	0.520689076932485	0.294089657719476	0.630192061725606	-1.58512817132831	0.895507875681156	0.862224853200845	1.08667834048961	1.33157120757559	0.634131667122897	0.138972930166142	0.663128207519562	-0.236734613786971	1.4962656577153	0.9401593537107	0.235608806761521	-0.328280407448222	-0.144760243387155	-0.84982924776389	-0.0683194212769194	-0.401001093269573	0.321247605935912	-0.101299177795186	-0.303603058577634	-0.0651333956106299	-0.976636608965063	0.769331080986285	0.722497945910728	0.513538643842108	-1.31354141121833	1.10559711595872	-0.367216957099411	-0.0864901457576757	-0.673600952673437	0.317208346040669	1.15128484508424	-0.363184527748968	-0.0506223389552165	0.2923162362857
d__Bacteria|p__Bacteroidetes|c__Flavobacteriia|o__Flavobacteriales	8.41140512416218	9.29475206957452	9.13971210748844	10.0364972089807	11.8696384212505	10.9458497134542	10.3861626659027	10.1412919325082	10.9381135134677	9.26810778005239	9.27948417954051	10.2839008194787	8.85756835936558	10.870371291456	9.68791856811063	9.85575927251434	10.6300561957622	10.3517014745947	9.75032565428759	8.97908609967047	9.14913765062375	9.49718212054329	8.97346515487678	7.20882609337976	8.02250394563411	8.71661225087492	9.3064771563962	6.95097723243813	7.51246767058518	7.99744304951342	8.35314476796793	8.83853876920727	9.15588547202822	9.05127852194612	6.05035695042426	5.76298620315666	6.97465953767801	7.89899654430134	9.28722432664646	7.50482979076441	7.04992676522258	7.01675038692298	5.99144757388989	8.97429031476529	8.48981401130078	6.24510481075177	8.47473574771631
d__Bacteria|p__Bacteroidetes|c__Sphingobacteriia|o__Sphingobacteriales	3.73436741458274	2.90447411759651	3.25789453593085	3.1510205898319	4.7782155925047	3.88669124104326	4.31215972240233	4.24632668359502	3.87460375541869	3.45488905879783	3.32696147822292	3.82098491785098	2.71893692187586	3.60474784491895	3.78179576578927	3.46682166782953	4.04661444416877	3.62444387320755	3.57296013465129	2.76726236178977	3.54289920359543	3.85043811949984	3.64820955481291	2.94075624820577	3.19316610236551	2.93666675127172	3.08444436659908	2.39101038672143	3.1785416968069	3.38463852796372	2.40099921470468	2.84270207345573	2.6803043375632	2.76103300931831	3.41854078206556	3.17663293703197	3.25795648911519	3.20824716583071	4.19663956931704	3.2666027198315	3.21550058582103	2.82290660879304	3.51995478897899	4.01918374712835	3.43604298353383	2.53337521347701	2.98694341705577
d__Bacteria|p__Bacteroidetes|c__Bacteroidia|o__Bacteroidales	12.2481065958197	10.4707029705265	10.9393844832496	11.6380540186681	12.0235554460414	10.0768835126007	11.5310102741753	9.78839074722718	11.7089587493047	11.3882087422443	10.9899323697269	12.6145225773379	10.736607486418	9.90268675431937	10.2685595488916	12.5553710951416	10.4096755881342	10.7800915181204	11.5179375225434	10.0436838162947	9.9860790165354	11.330033446491	11.2666109102463	9.98365462903201	9.58294380645963	11.0665521762	10.6363068141364	9.60464896197512	9.53904566672067	11.6584568507643	10.9176845185472	9.07407212788418	9.77532497235668	9.29421604363465	11.2814888850023	11.9905982066435	12.0354557844828	8.83977057121334	10.6670637329432	11.1332288165952	11.6052179826146	11.9971410307485	11.7548540756877	11.2046051973776	10.0605739013808	8.59410617956008	9.94321211664066
d__Bacteria|p__Bacteroidetes|c__Bacteroidia|o__Marinilabiliales	3.30757253966824	1.85238184456329	2.68938980057819	2.09975442176099	3.50192212659914	2.2084137255722	3.24713837817026	2.76666514846343	2.71667488959416	2.82649478462657	2.54395796854112	3.15899290507083	1.9983907671278	2.22201431842207	2.94444032176341	3.17814407513624	3.32519682967056	2.61792513408051	2.62387957995414	1.3890652109025	2.02502848468682	3.02296114307935	3.1397964774523	1.96764904128795	1.79198312875187	2.18380033601015	2.34884386978679	1.46561093864904	1.50323635938517	2.82268355767512	1.50813873463891	1.40114503366079	1.09129846394631	1.0382664115772	2.00147476227892	2.16405498570567	1.71751144816804	1.39450878988388	2.49189147707861	2.08132204851771	2.03377339044242	2.35030219784725	2.17350633640629	2.67734114857929	1.17726051319818	0.960978572723264	2.34000907965096
d__Bacteria|p__Bacteroidetes|c__Cytophagia|o__Cytophagales	4.93280544977383	4.08629868869943	4.40262450669393	4.3415703738257	5.47715989074898	4.86052181138295	5.37386745413499	4.97841402430526	4.99137477909867	4.64626136845504	4.52976172036644	4.97798552475725	3.78318156703976	4.50158784952291	4.83753559786491	4.69059709945164	4.99950922830503	4.67955092090886	4.58581706491649	3.85223187405409	4.40187034828736	4.89844295126381	4.80408760528951	3.9618259313131	3.97578468575595	4.02068024051868	4.12948736307494	3.52274672281457	4.15887281780334	4.8166029259168	3.97176798597963	4.14198505758599	3.78044451040936	4.1591618280852	4.25276656088541	4.33709458741241	4.17710028997175	4.02879284074648	4.90482462724152	4.23580807254229	4.41701638645392	4.0333519276246	4.69002604162924	4.37016066995244	4.07946672874135	3.62567833295186	4.03355092073356
d__Bacteria|p__Bacteroidetes|o__Bacteroidetes_Order_II_Incertae_sedis	2.65822798176668	1.73686895744145	1.93170409888067	2.388880537785	1.01701547681114	1.07471011709282	2.14852608950215	1.74343099597094	2.19186302385343	1.68182172258193	2.09927214727967	1.56175026573055	0.494313370351523	0.997290569991098	1.59885714570053	1.43688076992272	1.35754669397885	1.44205436227527	1.5603586110973	1.42081390921708	1.19834991150235	2.52378202469968	2.08133125679761	1.41760270436868	1.3764676847902	1.93468129829268	1.89904294785858	1.76789181052197	1.98382209796144	1.96990623152329	1.92407514261437	3.2300835061306	1.82301791929249	3.25019713630312	2.08151746995245	2.07410674904273	2.45944879289742	2.96312470779773	2.49189147707861	2.08747591409209	1.67709844650368	1.47483346049335	1.01035552660061	2.90914276263661	2.75771088875903	2.95753245459733	2.31386379954663
d__Bacteria|p__Bacteroidetes|c__Chitinophagia|o__Chitinophagales	3.50143585690236	2.63254040211287	2.54237505761638	2.60942330739916	4.23589130167934	3.43286506124168	3.840913084917	3.19209568781729	2.58314349696964	2.83609485835559	2.58306909865774	3.43121871928592	2.29643562661512	2.85911760183587	3.14913213347566	3.32601440317595	3.37586268711735	3.04907972830399	2.95095405411658	2.40942530267086	2.75899765976702	3.54395850108056	3.10298250432959	1.76355368494444	2.33430741957723	2.42018911407438	2.6119927557147	1.41190675967717	1.48173015416421	2.87069277686148	1.90302173341654	1.7758384831022	1.75015657102762	1.73141359213715	2.84877262266612	2.39362942735017	2.69834070117977	2.44765870447523	2.64604215690587	2.66360663626585	2.67035021951397	2.32924878864942	2.63303866578474	2.58636937037356	1.62924563694124	1.45345505782106	1.96002305684378
d__Bacteria|p__Bacteroidetes|c__Saprospiria|o__Saprospirales	2.68639885873338	1.58271827761419	1.75933287293988	1.74225337285995	3.18606917718066	2.71923934933819	3.21043701131983	2.71555913752993	2.33590239407637	2.0425289300486	1.75207594729548	2.34190882328012	1.63374765353989	2.06311303583622	2.20305684024398	2.2170393274723	2.37147589541692	2.11696395528543	1.70460821994185	1.1331318367653	1.44966433978326	2.53944814144408	2.18042215944184	1.54276584732269	1.56883957743766	1.45409555971641	1.37479430376044	1.02014049592717	1.23660769613122	1.93068551837001	0.846082141149	1.14331592435869	1.52264302004229	-0.571171500856898	1.59600965417075	1.52327579066304	1.92723197915011	1.17136523856967	1.61642273972471	1.54760260488587	1.70526932347038	1.67094833941964	2.14175763809172	2.02675358243814	0.840788276576968	0.814375098531388	1.55926383977302
d__Bacteria|p__Chlorobi|c__Chlorobia|o__Chlorobiales	3.52972057074094	2.97790158615132	2.60379787024278	2.60594504302283	3.70825855959697	2.88416916342028	3.67927173336059	2.57504785079599	3.82358598107697	3.0554094324327	2.81873663615699	2.90152461121555	1.92641726750271	2.77823912311494	2.53202591536204	3.35980140075334	2.92241628693307	2.69996755674695	3.11668669821746	2.71725194121511	3.80631665404758	2.88988605892727	2.80861144372701	2.91424512265744	2.11406662792098	2.31797254890652	2.44136723868394	2.5879057119607	2.76507654603166	2.73716138423696	2.19070380586832	2.69212921497636	2.09572353755471	2.53490882986596	2.86647219976552	2.95446547169082	4.17424722098935	2.5782788868923	3.44097203177576	2.39640309515761	2.9379915410823	2.66875592896578	3.10221958827901	3.25541899935445	2.59864619412934	2.46505596949954	2.5436080348922
d__Bacteria|p__Ignavibacteriae|c__Ignavibacteria|o__Ignavibacteriales	1.26236416963064	0.0422732366670386	0.578199560583769	1.2902682491169	2.33877131679346	1.29785366840703	2.5265922234222	1.61694684886182	2.08806623017179	1.71167468573161	1.63193163545342	1.3610795702684	0.812767101470058	0.821399903527434	0.191056579359675	1.79582586239599	1.60600805327735	-0.578890972722957	0.795752466555212	0.439984656205352	0.987040817835145	0.965637406653133	0.825090023925913	-0.260828079552371	-1.02142758800817	-0.19882746465743	0.654248149012384	-0.42933276681425	-0.401001093269573	1.65624867266825	0.61782348916802	1.14331592435869	-0.564124561729618	-0.283489428405117	1.38837028939251	0.675977930275835	0.714209339304259	-1.31354141121833	0.00698482729061182	1.78121745606738	0.983951265943737	0.87699645973773	1.66960115548488	1.15128484508424	-0.0755024552971877	0.0671606967011673	0.387626416090025
d__Bacteria|p__Gemmatimonadetes|c__Gemmatimonadetes|o__Gemmatimonadales	0.64332496122442	0.519197308757348	0.363088180966824	0.347660208925367	2.11562776547925	0.787028044641038	0.147046089292026	0.386407017151165	1.86100877953644	0.131224310170762	0.238519806564665	0.83783142650385	0.206631297899742	0.481074097590231	0.351399229434854	0.743733589362777	0.333042377464458	-0.491879595733327	0.0648649580124201	-0.253162524354593	0.718776831240465	0.534854490560678	-0.180431841676185	0.534101795317517	0.44490948078526	0.344787981931551	0.808398828839642	0.386416735838028	0.74413121103343	0.0981040546217022	0.64314129715231	0.507327157638695	0.777049364109803	1.10280493271477	0.432858844365072	0.339505693654622	1.36083650422931	0.632368737836985	1.79874429651867	0.754925828978893	-0.00644743808413928	-0.422286524392531	-1.00454749394165	1.84443202564418	0.735427760919141	0.865668392918939	1.01015602943602
d__Bacteria|p__Firmicutes|c__Bacilli|o__Bacillales	5.62104344030753	5.32547696540503	5.28947192261549	5.07916931695648	6.99526812994689	6.12273294326069	6.84728507284565	6.19823869738912	5.8518067210294	6.47032305656533	5.36214359205411	6.81908779701931	5.7969961944092	6.94734491198248	5.70518634202725	6.06163074198045	5.95783317921811	5.88186672402716	6.13043747727412	5.82905638602185	6.42384053605272	5.38658422855767	5.53505959255639	5.55202231554998	5.18043293759152	5.01187228056595	5.18804167215825	5.28051821367833	5.16297181883003	5.69002343613251	5.39046187524508	5.53047641702643	5.47920664477254	5.47462339079613	5.69761942738427	5.50543387215691	5.66361376724905	5.84497258611099	6.06376884051924	5.86579222669367	5.76163314419724	6.21220081609283	6.50478777207494	5.98597818935058	5.25962888437356	5.64605159646369	5.36090592364251
d__Bacteria|p__Firmicutes|c__Bacilli|o__Lactobacillales	10.6033312389163	11.319216840771	10.4967711617825	9.02289364883687	12.8436032121638	11.5146210711126	10.5037280341112	10.4388714489001	10.8528638513272	11.2493970836625	10.0984360529703	12.0347910785439	10.3128521899118	10.7612064039938	10.335324283498	9.35768219671804	9.72884520178716	10.0097482448955	11.0962322968972	12.5741723056566	13.1489396568135	11.4166312941869	11.362430994646	8.39994584034139	9.73485696261744	8.54863052834064	7.80931913127972	9.27462956921384	7.42373039687781	11.4770751803953	10.4494486725284	8.61179562021751	9.51610282224422	8.4294761175292	10.3654390711045	8.73403395232287	10.4213556994283	10.8134880269714	7.78057929465081	9.44363433751479	7.91690077384601	8.82744548629927	8.46646340123946	8.43500776138552	8.52841873962887	10.5302830846104	9.01960826549534
d__Bacteria|p__Firmicutes|c__Clostridia|o__Halanaerobiales	2.33500097189549	1.72661245727426	1.43467179724701	1.66496169855831	3.78960419905092	2.75978544373254	2.64848204103124	2.11191710083802	2.89202777707202	1.98454167239825	1.41055956378759	2.61911959586461	1.74707633884689	1.25218281961989	1.37305047696684	2.57267206183259	1.66427696140132	1.54500233152771	2.76260578945577	2.01552101696377	2.58464427262224	1.78761745905605	2.33187378229993	1.41760270436868	1.21216463349893	1.37670889610099	1.54806602503448	1.18876320836296	0.831142588023059	0.657719842557125	0.691931461321742	1.44559679623163	0.906727187418336	1.94113412311922	1.86794336965439	2.01348212722629	2.0298861332102	0.295896501215772	2.40488010008898	2.32160188207491	1.99295139592216	2.32924878864942	3.165986206638	1.15128484508424	0.147641096017022	1.2711335010271	0.880102901187819
d__Bacteria|p__Firmicutes|c__Clostridia|o__Thermoanaerobacterales	3.36555979731859	2.32238547380903	2.59525080966432	2.96261998696157	4.01274775036513	3.09909188158963	4.03066962019847	3.59756079592546	3.79848005994589	3.40205987396967	2.80785513596946	3.96239657190081	2.73900448492667	2.77551803300058	2.72888563060202	3.64914322462348	3.43377796002843	3.28851496721638	3.64838389646853	3.22293616548068	4.29371202600518	3.06058313486893	3.07509730084005	2.34186160589201	2.53392047348125	2.37886091858154	3.02397254484406	2.41152392655453	2.50511902159473	2.88619696339745	2.46365017966635	3.05503470866573	2.09572353755471	2.59289608751631	3.31205730166311	3.16088458006383	3.32026037245135	1.7309810265051	3.69586428140455	3.30000100023335	2.99694770821542	3.63239278143714	3.613045212045	3.47367256537446	2.68133790997445	2.51432701850632	2.60485166013291
d__Bacteria|p__Firmicutes|c__Clostridia|o__Clostridiales	7.03104567735526	5.71559650383853	7.0052098570138	6.15700317924206	8.31088313538563	6.65914583411645	8.00915830095478	7.04174836251898	7.42244427413837	7.24293061273662	5.99290486092947	7.76814289119935	6.27717655164507	6.16235300339202	6.39499930874112	10.0729230951773	8.04267111071209	6.4287096412289	7.67666931380443	7.3974820270823	7.64157228379576	6.52449044373244	6.00618822020584	7.72494797828712	5.14399026622325	5.8907211891376	5.84550602660026	8.82803223653989	7.68663919450941	6.45160415191051	5.5158546217513	6.35697209126205	5.45418236590523	5.99877731849089	8.38519252352283	7.74573057419317	8.38599379390609	5.84575049357924	7.89269021853363	7.11349331711427	8.58529648459639	9.33804890113667	9.55725637649267	8.41279079648786	7.19984297936419	6.55315209460564	5.75572422269933
d__Bacteria|p__Firmicutes|c__Clostridia|o__Natranaerobiales	-1.30258518783089	-1.23866060879503	-1.06402817467332	-1.26177770350873	-6.24158151429337	-2.25749439308238	0.734832754194146	0.889510594823245	-0.684522492067995	0.0824341460013294	-0.272305817201325	0.0111528533193821	-2.27827535188826	-1.7435494539341	-1.55814327544958	-0.267867322315703	0.136332083218404	0.829876244248992	-0.102189126650746	-0.253162524354593	0.351052051115148	-0.526017470124584	1.34562446181886	-0.820443867487793	-0.733745515556386	-1.14328907349828	-1.13751132021567	-1.16693170994503	-1.24829895365678	-1.28819030649819	-2.35259097640168	-7.56220004968214	-0.689287704683624	-0.0603458770909076	0.209715293050862	-0.576785038219533	0.881263423967425	0.295896501215772	0.00698482729061182	-0.173060942658453	0.318974962350489	1.16467853218951	0.976453974924933	0.234994113210084	-6.46141796399039	-2.13006388063505	-0.400830944274245
d__Bacteria|p__Firmicutes|c__Erysipelotrichia|o__Erysipelotrichales	3.09801783241592	2.58998078769407	2.65764110226361	2.44363105255641	4.08506841194476	3.08483985888243	3.63747460468212	2.53995653098472	3.2423891258539	3.38932084819224	2.57481595690102	3.71421694242528	1.91137939013817	2.57059975833669	2.51088347878823	3.4365163183342	2.93308305473726	2.63634186086674	3.41071224459141	2.79135991336883	3.74481445428979	2.75322150447071	2.24141667214468	2.02736827598958	1.81178575604805	1.99220514243087	2.30183782741086	2.35137507986404	2.20696564927565	2.8389440785469	2.23237650226889	2.02367464700678	2.44910086927189	1.96780237020138	2.81240497849525	3.07819286421872	2.62037915971006	2.2973765014259	3.05150726501403	2.66704898045682	3.10877581347139	3.27213311009702	4.04850851603856	2.94304431431229	1.9054990135694	1.50752227909133	2.10876831810413
d__Bacteria|p__Firmicutes|c__Negativicutes|o__Selenomonadales	9.3858877958014	8.26636227527768	8.56989005250457	9.44751584772628	11.3805115611128	8.48561880639241	8.31717514747458	6.80840444909639	7.52185646283941	7.83283361668932	7.73643987285389	9.45330764715264	8.52064695064265	7.0199177061852	6.73621881583449	7.21629062461821	6.67327569694008	6.60965907925653	8.39931804351678	7.12344989357103	8.61332431865637	9.25493828923296	8.70506442415945	8.71796747768886	8.87143707422405	9.58041559690879	10.0998231244776	8.65871714369878	7.74699003690253	9.13406127710545	6.63147595125136	9.69044477446718	7.51509248342082	8.73423659729168	10.3827909551438	10.381261319676	5.99000219577362	5.9815150052443	9.77928110413439	10.5023632244039	9.63063268740727	8.66393830385406	9.34544313789826	8.96737932615291	8.08287063583393	7.96156161401647	9.6871258571133
d__Bacteria|p__Firmicutes|c__Negativicutes|o__Acidaminococcales	2.19392237363559	1.48263481905721	1.34890497548959	1.99631883451275	2.8087749460392	2.26429418396666	1.75648400172613	1.02013077724031	1.89947506036424	1.60849044949638	1.24751993654309	2.65021018293464	1.92641726750271	1.36996585527627	1.60943925503107	2.3800789547168	1.94959775766742	0.242089579346873	3.63980015277714	2.31178683310694	2.40232271582829	2.46414375837995	2.02417284295766	0.971315601740262	1.13805666134521	2.16829614947419	2.53456101558188	1.33301281720751	1.524289768583	2.11300707516397	1.7333853361499	2.42097644447579	0.473863105122057	2.90492718897837	2.4343388445752	2.83546217962921	2.47519714986556	0.883683166117892	1.95289497634593	3.64141408684866	2.49750740667456	2.38443520421671	2.25354904407983	2.24989713375235	2.58125445141747	2.3807956258818	2.23822638534101
d__Bacteria|p__Firmicutes|c__Negativicutes|o__Veillonellales	8.69657611477352	10.3283666031652	8.85637385152751	9.31814312726519	12.8504924709821	12.1765858015181	9.89929205980302	9.19656828544842	8.6285549573593	10.8372300774619	9.1980627594448	9.93025359743922	8.23152071657528	10.2728975246166	9.94041193015869	10.7892039365132	10.1388934750867	11.007916724638	11.5067652680257	10.013398623683	8.72470840642391	10.2663530746271	9.31011271289582	6.53327846291184	6.54609042751433	7.8724778499847	7.24949725282644	8.2467501678672	7.17502302214939	11.0229673167327	11.2078886126353	9.62836261538744	9.23599395488817	9.84238138649881	8.48572824566674	7.73309693969914	7.66415295166771	7.59623426247506	7.67039249218409	9.30708651537924	5.61144191522035	5.55856636212086	4.22388374514222	6.65090906833731	9.76880552458586	11.8570417438028	8.54474929543394
d__Bacteria|p__Firmicutes|c__Limnochordia|o__Limnochordales	0.894639389505326	-0.363191871441126	0.235254809456939	1.02400027116893	-0.369278884308749	0.227412256705616	0.329367646085981	0.562297683614829	0.701771869051896	-0.205247926450451	0.0153762552504557	0.898456048320285	0.494313370351523	0.761976483056633	0.100084801153948	0.29174846561972	0.333042377464458	0.736785821182981	0.677969430898829	0.59413533603261	0.792884803394187	-0.158292689999267	0.107250230775596	0.534101795317517	1.01545433925287	0.918133962678876	0.75960866467021	1.39801764751651	1.58491439039944	2.37537133963146	0.825462853946265	2.2019228784131	1.69025842944655	2.72466536514743	1.71379268982714	1.29501713868206	1.84267459112205	0.989043681775718	1.95289497634593	0.982709759849605	1.587486287814	1.2925119036994	1.16450620642787	2.02675358243814	1.62924563694124	2.25196275403883	2.04151609109496
d__Bacteria|p__Firmicutes|c__Tissierellia|o__Tissierellales	8.24086463006131	5.31041772357771	5.98840448234359	6.48596305113748	8.1574685199123	7.68044289418297	8.48936194680354	6.63489615421813	5.78936820428428	7.72522203441686	6.23076975944648	9.2060459567826	7.48663955078393	5.55048811373942	6.79676625290921	6.68318688106158	7.46428400614158	4.07160016320056	6.42709698880287	6.52334446801759	5.59573420183055	7.19734841297499	5.96960217942077	5.67312084706782	5.62149371260555	5.65081746896593	6.45072796537301	6.50557233663689	4.97823771563069	9.42917865874237	6.68613036191368	5.8161447588206	5.07778250920849	5.47066925357615	6.08534802463372	7.79557504081374	5.41881342228054	5.3184603661773	6.3295500672179	5.62816846475181	6.07822718305105	8.60106809699615	7.65726538708453	6.99018079354761	5.72586034769788	7.58612977348056	6.07089692101709
d__Bacteria|p__Deinococcus-Thermus|c__Deinococci|o__Thermales	2.68639885873338	1.73686895744145	2.07146604125583	1.85173760570164	2.46393445974747	1.94719822630858	1.71566200720587	1.34781818430579	2.90591688923269	1.30620957762345	1.08989099233951	2.34190882328012	0.766247085835165	1.89403670579228	2.12446656565076	2.02213898847148	1.45518516354276	1.66760465362005	1.45115931913231	1.9981292742519	2.52327532624595	1.78761745905605	1.40197739837	2.2591698900469	2.14264000036504	2.51291959832611	2.23551518447979	2.67933991792034	2.79475231417777	3.27615788496965	2.57827934922571	4.01721284505135	2.35205508012242	4.2571422364454	3.0130756739574	2.8463912501614	3.01679443229831	2.84534167214134	3.18503865763856	2.15851168720885	3.05981498627569	2.84854903940638	3.2331756511258	3.3030470483437	3.30037711838068	3.02322771386273	2.84176140721127
d__Bacteria|p__Deinococcus-Thermus|c__Deinococci|o__Deinococcales	3.50959916754152	3.28746636985261	2.81409327907914	2.8813570228828	3.96145445597758	3.24783714284998	3.73610520812375	3.18509449235831	4.13171866400004	2.53774032601304	2.59937380768269	3.32273807629185	2.58925909856732	3.2451810047741	2.91919353902862	3.13333005934645	2.93042701067915	3.16309830670493	2.67606533312471	3.06102348031793	4.16264065922152	2.7942108490039	3.11540502432814	2.68736324923262	2.94886432554395	3.17989706115267	3.25693783445677	3.08415756728138	3.02372678580278	3.25510447577182	3.24583098259669	4.49631120420297	3.24384426395476	4.62363548932147	3.25423773077428	3.53408882595378	3.43430787892264	3.39598879009401	3.644570987017	2.99017780190435	3.48538721768295	3.33891359130103	4.4486345831673	3.56719862338529	3.48696307396109	3.77529796741952	3.52114239200707
d__Bacteria|p__Armatimonadetes|c__Fimbriimonadia|o__Fimbriimonadales	1.13976184753831	-1.05633905200107	-0.658563066565157	-0.280948450497007	0.72933340435936	-0.178052851402549	-0.769244642582129	0.739228391773907	-0.461378940753785	-0.515402854754291	-1.93053389380486	0.0111528533193821	-0.486515882660203	-1.52040590261989	-1.55814327544958	-0.401398714940225	0.527198391905416	-0.337728915906069	-0.554174250393803	0.352973279215723	0.718776831240465	0.0493466747789775	-0.942571893723082	-0.260828079552371	-1.02142758800817	-0.691303949755224	-1.31983287700963	-0.569094709189409	-0.737473329890786	1.19671634328981	-0.560831507173626	1.40114503366079	-2.29872561711772	0.815122860262993	0.615180401159026	-0.422634358392275	0.955371396121147	-1.31354141121833	-5.60590397985377	-1.39683637428057	0.136653405556534	-0.316926008734705	-0.193617277725322	1.73907150998636	0.329962652810977	-0.0506223389552165	0.474637793079655
d__Bacteria|p__Chloroflexi|c__Chloroflexia|o__Chloroflexales	2.16315071496883	1.93939322155292	1.43467179724701	1.36530343505981	1.82794569302747	1.2390131683841	1.37082152091414	0.424147345134012	2.54430366365337	0.978522170557965	0.987236838279422	1.75412215837801	1.2480851727279	1.01329091133754	0.693148523156911	1.17905166062062	0.9128608727174	1.03054693971114	1.23758521883425	2.47686658346639	2.40232271582829	1.56721739368759	1.11885114245408	0.683633529288481	1.3764676847902	1.49576825611698	2.10116713194871	1.13565338304902	1.2906749174015	1.19671634328981	1.62709067750028	3.25174500291178	1.41484644958658	2.37326747830954	1.38837028939251	1.24237340519664	1.49436789685383	0.989043681775718	1.3932791884105	1.6381166124267	1.57173793084586	1.38782208350372	2.67806234715869	2.24989713375235	2.25177525028723	1.74113713027284	1.88155144140228
d__Bacteria|p__Chloroflexi|c__Thermomicrobia|o__Sphaerobacterales	1.30010449761349	-0.650873943892906	-0.29083828643984	0.165338652131412	-5.66551147488375	-2.25749439308238	0.734832754194146	-7.53843703768625	-0.972204564519776	-0.515402854754291	-0.608778053822538	0.46313797706244	-0.891980990768367	-0.421793613951784	-0.111224292513258	-0.961014502875648	0.219713692157455	-1.36734833308723	0.207965801653093	0.520027363878889	0.792884803394187	-0.526017470124584	-0.809040501098559	-0.127296686927848	0.277855396122094	0.881092690998527	0.471926592218429	0.92380938698874	1.02038458766159	0.321247605935912	-0.848513579625406	1.6059394463068	0.713535958387478	1.27465518964143	0.769331080986285	-0.0659594144535425	1.0243642676081	0.989043681775718	0.700132007850557	1.01907740402048	0.686699742475806	0.515983114200399	0.0940647947264592	1.33360640187819	1.93940056524508	2.50466510759458	0.762319865531436
d__Bacteria|p__Chloroflexi|c__Thermomicrobia|o__Thermomicrobiales	0.894639389505326	0.519197308757348	0.0345841139947876	0.610024473392858	2.11562776547925	1.43138506103155	2.12112711531404	0.0186822370258475	1.80038415772001	0.847901988140901	-0.67777092530949	1.49922990874922	-0.668837439454158	0.782179190374152	0.552069924897006	1.64167518256874	0.93266350001358	0.894414765386564	0.996423162017364	-0.0990118445273349	2.02502848468682	0.495633777407397	0.156040394945028	0.683633529288481	0.277855396122094	0.407308338912885	1.0410211241084	0.967772510409857	-0.401001093269573	0.657719842557125	-0.0500058834076351	1.40114503366079	0.386851728132427	2.22203650858562	-0.0779667794009189	1.46009688904151	0.108073535733944	-6.36330740967813	0.00698482729061182	0.212601538153531	1.47165447228887	1.4058405890064	2.68433196017229	0.234994113210084	1.53393545713691	2.17400121256912	0.697781344393865
d__Bacteria|p__Chloroflexi|c__Anaerolineae|o__Anaerolineales	1.47000353440889	-0.283149163767589	4.30738474694527	0.897706545844639	4.66767371810488	0.515094329157396	2.09295623834734	0.654671003745845	5.064073998378	2.12365447486097	0.467361378993513	3.04884932597241	0.666163627278182	1.32450348119951	0.88420375991962	7.2380374086041	1.5116973738061	-0.779561668185108	1.8693634530179	1.04612045977567	1.37270329864713	2.45290768511303	0.407354823225934	6.6280355856062	1.34569602612345	1.22828889098272	3.92929424534764	7.18124017383696	7.38335323640255	2.29532863195792	0.846082141149	1.56819911832396	0.0366492986993125	1.6624207206502	6.01710675032608	4.99726832976188	8.32393638377402	2.49312107855199	5.56766645830614	2.12952415033559	8.52580108174988	8.02817314604301	9.11633713047711	8.65468472326508	6.61098251675242	6.44972845253771	7.31834332034587
d__Bacteria|p__Chloroflexi|c__Dehalococcoidia|o__Dehalococcoidales	0.948706610775602	0.0963404579373144	1.05623536152677	0.79661042897327	1.42248058491931	0.307454964379152	1.83344504286226	1.11729452569396	0.762396490868331	1.44341069913693	1.33713209523277	1.3610795702684	0.119619920910113	1.32450348119951	0.769134430134833	1.66002432123693	2.08843420252164	0.712093208592609	1.13750176027727	0.899516985583792	0.861877674881139	1.24704986609132	0.666866018711019	0.837784209115739	-0.0405983349964409	0.988338221352125	0.877391700326593	1.28720328117622	-0.0443261493308404	0.503569162729867	-1.65944379584174	0.507327157638695	-0.506966147889669	-0.0603458770909076	1.53147113303318	1.67450676038696	1.1495274105621	-0.620394230658383	1.61642273972471	0.885546011395957	1.99295139592216	1.8913484047881	1.97860599740548	0.640459221318249	-1.46179681641708	-1.03145159196694	0.663879792718183
d__Bacteria|p__Chloroflexi|c__Caldilineae|o__Caldilineales	0.201492208945381	-0.54551342823508	-0.0225742998451608	-0.00901473501336536	-6.25309409713618	-0.46573492385433	-0.769244642582129	0.0186822370258475	0.327078419610485	-0.967387978497348	-0.426456497028584	0.144684245943905	-0.486515882660203	-0.0853213773305708	-1.15267816734142	0.217640493465998	0.219713692157455	-0.578890972722957	-0.420642857769281	0.152302583753571	-0.0544130569930166	-0.643800505780968	-0.323532685316858	0.191157044190687	-1.42689269611633	-0.691303949755224	0.206223426485423	-0.163629601081244	0.361138958777324	0.321247605935912	-1.43630024452753	0.101862049530531	-1.317896364106	-0.571171500856898	1.12600602492502	-0.289102965767753	1.31204634005988	-1.31354141121833	1.10559711595872	-0.521367636926669	-0.00644743808413928	0.213702242327466	-0.0882567620674952	1.48775708170545	0.329962652810977	0.703149463421164	-0.218509387480291
d__Bacteria|p__Actinobacteria|c__Actinobacteria|o__Actinomycetales	8.96238075360829	7.8509574119661	7.2122817089507	7.57071272739226	7.37182020572662	6.42402609175553	5.34554312055785	4.93947386415496	9.90403596553567	7.21345296909825	6.63043691995727	5.84596359038199	4.98013679870705	4.93353400731303	6.01448830212547	4.55944591465301	5.30384724876275	6.55954303306122	6.33016617075013	9.2615080674212	9.1720138959971	7.05099066921806	5.3987947130362	7.8098994218611	8.92961126638618	9.98711183935089	9.90310118438847	10.1640401305359	9.5952349191079	10.453789208326	10.6119436319574	12.4225274620321	10.7334263595873	12.0851813309877	9.79158473810636	9.98152025109136	11.5447171288803	11.2700185896608	11.204116769648	10.0389488334953	10.7824687027965	11.1458665409792	11.4213391661419	9.66145342156351	10.7619831254809	11.5213582815692	11.4132866696904
d__Bacteria|p__Actinobacteria|c__Actinobacteria|o__Bifidobacteriales	8.69298005290614	6.12702571819858	3.63341728742394	3.64965094050407	5.41146463148358	3.96904227620508	4.48564316603857	3.64598175204196	4.8218247879842	4.02982429526677	5.69713220300644	7.87243959648191	4.34578987591164	3.45908266247953	3.41686484100352	4.83123661976816	4.03698636103979	3.75064547932953	6.1227292738308	6.86498873311925	5.29665487494055	5.85655028571195	4.76832804870198	3.56625931506999	5.25646824964994	6.55984759131055	4.77824140515661	4.68108228203069	4.23788015006083	7.21287350298816	4.83127973866077	6.59182657071387	5.22060518873055	6.63471110843856	8.61261933806497	7.37453952359552	3.96880324677454	4.44850997156185	4.74318327568511	4.69492589414278	4.65626570318298	4.88267538487417	5.0776714164348	4.59170293989968	5.94794513766384	6.59933324205701	4.54152550906872
d__Bacteria|p__Actinobacteria|c__Actinobacteria|o__Micrococcales	8.02988431737835	8.4317466864809	7.75534153534515	6.63762312091898	7.61688597602398	8.38628629607063	5.31753008433018	6.58824157243492	9.24409660110574	5.8641031593146	5.89700600630569	5.8303876072002	5.57494103626781	7.86198681112559	7.12718802824413	4.06942341851679	5.90899148061077	6.56587490052502	7.64052850192164	8.00279576462471	9.07026048822607	8.07670080911537	6.42161316233478	7.26041255215319	8.42903143948819	7.8462977459827	6.72812439039978	7.92697698560472	7.89108232937891	7.91220073462433	7.59438700720898	8.71120892911731	7.95463211269218	8.91563831635696	8.89989493778337	7.09651559927755	8.4705603373892	8.23939526408703	7.15060242999473	6.03789343020693	8.96069383868556	9.04642725317409	7.66725341570103	7.23167560138662	8.47999757027364	9.16197797742181	7.77637584306092
d__Bacteria|p__Actinobacteria|c__Actinobacteria|o__Corynebacteriales	5.37826949095932	6.4138850838989	5.630327591944	6.44107947855634	5.91485527676205	6.6478142681069	5.32882963958411	5.35086411752664	8.04600630967137	4.79241469634177	6.59735192715012	4.90364790511141	5.5647886648038	5.76674425673722	6.0119133039214	5.08871895235631	4.48801156150299	7.08750125991851	5.50694961274429	8.50036681216184	8.24005316299423	5.69191841839028	6.45411390831826	6.05762510112398	7.33762921340247	7.51807867064096	7.34946318461656	6.4435609796181	6.94344106762068	7.24112906471589	7.01115694220382	9.12922064681688	9.08116357073331	9.53756715015185	5.91433075401095	5.90734116202677	6.39220769680475	7.00715015983012	7.87600420378963	7.34474759034519	7.03408895213182	6.83236268667323	6.47305674925594	7.01036020414648	7.98811148528746	8.23806922224527	7.25805736446649
d__Bacteria|p__Actinobacteria|c__Actinobacteria|o__Micromonosporales	2.51512713812601	2.07915516392808	1.69808924769916	1.75048387199647	1.9333062086853	1.78555687475217	0.840193269851972	1.48501930581927	3.47825923170733	1.40418998598365	2.10370674434754	1.06097497781806	1.2480851727279	1.21396160679969	1.19869708982206	1.29027729573085	1.37028571975628	1.9284885329171	1.32855699703998	3.8739718606905	2.63116428825714	1.63346677922879	1.2386523422667	2.7665412789448	3.26903185314022	4.08629049107063	3.80769616855813	3.93735950385952	3.48497123495863	4.82105727626618	3.78837058185221	5.54788077222592	4.61897999271758	5.85261644186212	3.39813191043435	3.52033345088529	3.24356775166309	3.69709388287793	4.19663956931704	3.0940446653054	3.54670040249567	3.89223422791598	4.12830543287885	3.94856617991439	5.53121830651588	5.60798841705426	3.72952405547089
d__Bacteria|p__Actinobacteria|c__Actinobacteria|o__Propionibacteriales	6.20290708690653	5.67587165446614	6.77056205005864	6.38973865301607	4.81250466598334	5.11838775513263	5.6669057257873	5.0170200033117	7.73720550753018	6.11107404670937	6.24698193004122	3.82098491785098	2.93666040572073	2.74508691579804	3.12398795167464	4.43940808660954	5.49045429093526	5.35936457059934	4.98764936198733	6.83357541015598	6.69062719483408	4.18351273118775	3.64239558494749	6.15016883287521	8.45401688140655	6.85509432437479	6.16935559290245	7.43468618256407	7.22751653330548	7.04915825799899	5.66141401837778	8.13665509136448	7.08076663760377	8.16177802343953	5.77614957655584	5.46148357508625	5.51673895945085	7.95336831224575	9.30010262572436	5.41616856815576	6.07366176686846	7.57776484169092	7.00090298664611	9.44072387262858	11.1405656392858	8.70969348609054	7.3696032971334
d__Bacteria|p__Actinobacteria|c__Actinobacteria|o__Pseudonocardiales	3.19165343744992	3.32360207618179	2.8277921234373	2.71165393004806	3.39192123138481	3.48229851909685	2.61514562076365	2.2930964530532	4.32444474492756	1.91501560974964	3.34885546285766	2.31373794631343	2.8154748489185	2.33398798997162	2.74253771977035	2.05941038326871	1.84502495374785	3.9005098259761	2.497127874315	4.6484016746873	4.05646080718029	2.86400661093945	2.79849331356143	3.83470625080532	4.54053527316341	5.12769935836002	4.8827026401783	4.99177921102967	4.59234270371662	5.88576801325861	4.7341469581089	6.71412707361308	5.89190606378581	7.04116533631085	4.3246791424757	4.56585270248097	4.19684705290659	4.71954481058047	5.35409235800808	4.49425519868063	4.73714600199351	5.0090065248463	5.12722232617154	4.86972310143972	6.48764760383355	6.59267899369435	4.76680809863167
d__Bacteria|p__Actinobacteria|c__Actinobacteria|o__Streptomycetales	4.01308081705176	4.33349342338274	3.74135805798527	3.74216860243673	4.28468146584877	3.72895761220205	2.61514562076365	2.77728471729089	5.7745991834046	3.18477615461358	4.0259509344071	3.46792008613635	3.39160557109226	3.17460498736799	3.32655079528882	2.83447468629655	2.71786556869548	3.77781785396663	3.10938739573584	5.89886069887598	4.78319072721638	3.65348490043782	3.53638698112699	4.88832614867945	5.46929594649434	6.07572528589211	5.85351222794948	6.05954172800143	5.69739416466575	7.08628658271645	5.8524908286396	7.7123022135531	6.53934261410606	8.10279749316332	5.59878702286736	5.78019030148958	5.17066856876091	5.64870205304788	6.22359092837548	5.1184687336709	5.77785100502111	6.17303851244863	6.34532621079669	6.01264643643274	7.56833975473615	7.66232449938236	5.78620038637771
d__Bacteria|p__Actinobacteria|c__Actinobacteria|o__Streptosporangiales	2.51512713812601	2.56354753062591	1.97252609340092	1.85911771299926	2.11562776547925	2.38689650605899	1.37082152091414	1.41876992027807	3.82082735863789	0.893364362217658	2.28897381137125	1.06097497781806	1.1229220297739	1.69846992224831	1.9153747677922	1.48133253249356	0.738507485572622	2.95545894192668	1.39173589866151	4.24293656657914	3.30132195059238	1.88192813852729	1.92370231259402	3.34622135631393	3.77985747690621	4.46618272168668	4.1968164838554	4.5197354324919	3.9738570519257	5.52635259076177	4.20276591540898	6.09040566821085	4.89395794611957	6.55035016762685	3.79323423150697	3.97884470220842	3.66817219998196	4.01917738204704	4.62210534413187	3.64658874263868	4.21419084946225	4.47306261424593	4.6636078030714	4.37812883960162	5.88936141001362	6.12420488945513	4.10672641284684
d__Bacteria|p__Actinobacteria|c__Actinobacteria|o__Frankiales	1.40546501327132	1.75707166475897	1.40689223313994	1.32848946193709	2.26977844530651	1.69374932549904	0.147046089292026	0.889510594823245	2.88501020441338	0.670220810903448	1.18298141540552	1.3610795702684	0.940600472979943	0.782179190374152	0.839751997348786	0.485904480060678	0.63842402701564	1.66760465362005	-0.302859822112897	3.46040954234971	2.52327532624595	0.940319598668843	0.982718968129496	2.46609060585422	2.77030925154548	3.52820375542088	3.30513993627464	3.59056931915333	2.9662947367169	4.49563487583155	3.4094604063785	5.16971748395668	4.04398248393178	5.4335382730011	3.07191617398033	3.13271370309714	2.62037915971006	3.00394670231798	3.47272073009034	2.67730548062401	3.1875049783316	3.5708043041244	3.70498270737068	3.54918011788261	5.12575319840772	5.21271530869679	3.50517398882834
d__Bacteria|p__Actinobacteria|c__Actinobacteria|o__Glycomycetales	1.04879006933258	0.55309886043303	-0.0831989216615958	0.442970388729692	1.01701547681114	0.227412256705616	-5.32019066096325	-1.77307723220221	1.59274479294176	-0.14070940531288	0.266690683531362	-0.325319383301831	-0.332365202832945	-0.932619237717774	0.489549567915672	-0.401398714940225	-0.360104803095488	0.660799914205058	0.996423162017364	2.21775788345867	0.987040817835145	0.0493466747789775	-0.323532685316858	0.861314706525933	1.59353219002803	2.50551215704824	2.34884386978679	2.09116482807645	1.73062620158083	2.70079374006609	2.14164764887913	3.94845724963622	2.78887071811466	4.20795199225463	1.22131620472934	1.69189850309883	1.68360989649236	1.82195280471082	1.61642273972471	1.72111353199767	1.77240862630801	2.09001909958358	2.10896781526872	2.10679629011168	3.73670021484875	3.73923303249872	2.30053026867717
d__Bacteria|p__Actinobacteria|c__Actinobacteria|o__Catenulisporales	0.201492208945381	0.32995530911882	-0.216730314286119	0.313758657249686	-0.369278884308749	-0.0602698157461652	-0.363779534473964	0.0727494582961232	1.48453120830153	-0.833856585872826	0.0153762552504557	1.00968168343051	-0.332365202832945	-0.421793613951784	-0.459530986781474	-1.24869657532743	-0.291111931608536	0.0677361922020956	-0.708324930221062	1.78371940290645	0.861877674881139	0.0493466747789775	0.0559569363880454	1.31962229600848	1.61762974160709	2.3488800863696	2.00520314368697	2.62753550673147	2.2277997361785	3.69541631521015	2.28213801182796	4.27110791992575	2.84876885969573	4.36090147073626	1.86794336965439	2.38504568365878	1.08890278874567	1.57683034667784	2.57193418475215	1.40044496054958	2.04372372129558	2.52215245477391	2.83490481865166	2.58636937037356	3.82140691232091	4.20853019756813	2.28701654951045
d__Bacteria|p__Actinobacteria|c__Actinobacteria|o__Kineosporiales	1.43825483609431	1.1031451973523	0.881881974381991	0.635342281377148	2.40330983793103	0.686944586084056	0.147046089292026	-2.17854234031037	2.69986777127778	-0.833856585872826	-0.321095981370757	0.898456048320285	-0.668837439454158	0.559035639059942	0.191056579359675	0.425279858244243	-0.226573410470965	-0.578890972722957	0.0648649580124201	3.09674156292001	2.1611606590114	0.677955334201352	-1.09672257355034	2.03458852396306	2.23666895001332	3.2721032550194	2.95683324200643	3.43914715397928	2.5206232081307	4.27249132451734	3.05905507545336	5.03393502112368	3.62820040885269	5.24891142949546	2.60761056584923	3.0519904918247	2.16646166821595	2.32404474850806	2.64604215690587	2.16987544585916	3.16194448135207	3.66834745843303	3.8533250456022	2.79994347067162	4.73056567305779	5.02689248398058	2.90605575791667
d__Bacteria|p__Actinobacteria|c__Actinobacteria|o__Geodermatophilales	1.81093012137948	0.84078093288481	0.511508186085097	0.501810888752625	1.24015902812535	0.307454964379152	-1.46239182314207	-0.925779371815004	3.30446155449628	-0.833856585872826	0.794045609248563	1.24329653461201	0.360781977727	0.533717831075653	-0.641852543575429	0.788185351933611	0.9128608727174	0.0677361922020956	-0.890646487015016	3.09087644346761	1.8914970920623	0.272490226093187	0.107250230775596	2.29307144172258	2.84280475358363	3.49559216983212	3.289329330248	3.51182683270055	2.71568379070208	4.56113447344867	3.25871064546036	5.17703586476436	3.92912770805449	5.53436550251093	2.73544393735912	3.14488423871739	2.64704740679222	3.29162877476976	3.40818220895277	2.32160188207491	3.38184653874211	3.67205803782957	3.89701670510024	3.3260365665684	4.79778464764784	5.03774530368139	3.57885070962772
d__Bacteria|p__Actinobacteria|c__Actinobacteria|o__Acidothermales	-1.30258518783089	0.147633752324865	-0.776346102221541	-0.345486971634578	1.82794569302747	0.575718950973831	-0.769244642582129	-1.77307723220221	1.1872796848336	-1.52700376643277	-0.831921605136748	0.367827797258115	-1.58512817132831	-1.52040590261989	-2.94443763656947	-1.24869657532743	-0.226573410470965	-1.87817395685322	-1.11379003832923	2.75086855201409	0.718776831240465	-0.325346774662433	-1.5021876816585	0.278168421180317	0.770331881219888	1.267509604136	1.29023691573238	1.15367188855169	1.11882466047484	1.88986352384976	1.39691309952869	3.07227651510023	1.47785941741532	3.23549098891342	1.38837028939251	1.29501713868206	-0.0742480210600112	1.08435386158004	1.95289497634593	0.459461616085057	1.21279283837259	1.4058405890064	1.61649133017093	1.93974220544851	2.64907704775623	2.44464709786833	0.00463416383391912
d__Bacteria|p__Actinobacteria|c__Actinobacteria|o__Nakamurellales	0.999999905163152	1.66276098528772	0.833091810212559	1.13611756928964	2.8087749460392	2.14922485418187	1.31019689909771	1.89048441392744	2.87082556942142	0.800273939151646	1.06519837974913	0.773292905366279	0.206631297899742	0.631356300639569	0.233616193778471	1.14919869747094	0.714409933993562	2.26496076953832	0.93390280503603	2.94551059319609	2.02502848468682	0.773265514005677	0.982718968129496	1.83631303922687	2.14264000036504	3.0571300351153	2.6314108415718	2.7930152837647	2.23805623634569	3.71575599944727	2.69083414051757	4.5166785070274	3.34554273000607	4.89688864027823	2.25740813641612	2.64209078664867	1.53518989137409	2.5782788868923	2.84019817134683	2.30693169232712	2.60475293702815	2.88174710881598	3.60809470688514	2.48628591181658	3.99352429894062	4.34536883606904	2.62446013152129
d__Bacteria|p__Actinobacteria|c__Acidimicrobiia|o__Acidimicrobiales	1.26236416963064	1.29503620516241	0.235254809456939	-0.163165414840624	-0.369278884308749	-0.178052851402549	0.840193269851972	-0.792247979190481	0.637233347914325	-0.428391477764661	0.148907647874978	0.262467281600288	-0.668837439454158	-0.644937165265993	-0.459530986781474	-0.0447237710014927	-0.601266859912375	0.201267584826618	-0.302859822112897	1.32237383640383	1.28932168970808	-1.1138041350267	0.800397411335541	0.928755987321466	0.875692396877714	1.41061044777667	0.854918844474535	1.21429651036813	0.74413121103343	2.07910552348829	1.34871099771081	3.2300835061306	1.95924836888618	2.62067565162338	0.902862473610807	0.722497945910728	0.513538643842108	1.57683034667784	1.79874429651867	-0.061835307548229	0.51964565781264	0.87699645973773	0.248215474553717	0.92814129377003	2.20176482971257	2.80441005249564	0.628788472906913
d__Bacteria|p__Actinobacteria|c__Rubrobacteria|o__Rubrobacterales	1.91629063703731	0.484105988946078	0.363088180966824	0.610024473392858	-0.369278884308749	-0.0602698157461652	1.31019689909771	0.495606309116157	1.86100877953644	0.642049933936752	0.209532269691413	1.56175026573055	-1.58512817132831	-0.0388013616956777	0.816762479124088	1.23621007446057	0.872038878197145	-0.268736044419117	0.495647874104874	1.45158556788383	2.12411938733105	0.572594818543525	0.577253860021332	1.2432493172239	0.924482561047146	1.72298513281882	1.33340908759759	1.61695656754869	1.56511176310326	2.64363532622614	1.04860640526047	2.98293141476438	1.8549355222608	3.46601464752525	2.1192577979353	1.77459021894394	1.71751144816804	0.632368737836985	1.3932791884105	1.31121382682164	1.4175872510186	1.45802634217697	1.39334777885672	1.62128847432997	2.48944690216435	3.38738901582966	2.37798832771617
d__Bacteria|p__Actinobacteria|c__Coriobacteriia|o__Coriobacteriales	10.0691107584006	9.27522818284782	8.48160516743402	9.79463669679631	10.5723806930841	8.30723679100068	7.06376110964564	4.69978412798095	10.1775247395215	7.50972698935148	7.5556942707404	9.45398721044613	8.27584324410474	7.441908912518	8.97239171844196	7.01110662604601	6.51046768475893	5.77611127925398	9.06859738577597	9.57019898370225	9.37407172471906	8.4133595487474	6.26359342106581	5.38133225211902	7.33887784787093	9.02745733881303	9.08735296004633	8.58756003536697	4.36725928758459	7.70994645420212	7.54256193934439	9.54454354517496	7.0321495564872	8.08433330635685	8.49554373149381	9.77075779494873	3.7801458715315	3.27142606745224	5.27998438585436	8.08285915345451	7.52002155254892	8.06732989925347	8.56231280995952	6.3898522072265	5.95337829319622	9.23242234192878	6.69721406115102
d__Bacteria|p__Actinobacteria|c__Coriobacteriia|o__Eggerthellales	7.36251063350884	4.42984005171654	3.04684568949999	4.6884307270839	6.67125750590721	4.08462702563877	5.10849113919751	3.51687188467531	3.9105973580666	3.22226676352908	3.82520831978205	4.84969976690171	4.78989664849978	4.00743462220639	6.64475004561058	4.65393675807394	4.60672786834238	2.49548442815015	8.15766895107453	7.13093044793486	4.70061288453945	6.21817258054604	4.94828274048567	2.62157550869462	3.84353946694217	4.56571782529473	3.66103025875296	3.73022943371923	2.84604560856532	4.87932618439015	3.05458079505844	4.95779095386581	3.17913166326239	4.62548221191464	3.83405622602723	4.4601675641941	3.43430787892264	2.55765959968956	3.26508136531209	3.32877996478339	3.67277010511806	4.25881536656257	4.4603430724322	3.47367256537446	3.76931180043751	4.50325455264533	3.76272868696933
d__Bacteria|p__Actinobacteria|c__Thermoleophilia|o__Solirubrobacterales	0.948706610775602	-0.0755097989893447	-1.46949328278149	-0.345486971634578	-5.35191074663645	-6.48128282217529	-1.46239182314207	-7.22483630943896	0.00862468849195031	-1.52700376643277	-0.918932982126377	0.144684245943905	-1.17966306322015	-0.731948542255623	-0.641852543575429	-1.24869657532743	-1.20740266348269	-6.9949112708134	-0.890646487015016	-0.0990118445273349	-0.236734613786971	-1.62462975879269	-1.78986975411029	0.235608806761521	-0.174129727620963	1.13030848262251	0.920876812266332	0.82962217192904	0.871964582543314	1.75633213122523	1.03179928694409	2.51479519969344	1.59987436797828	3.10933970358652	1.76785991109741	1.2690416522788	1.84267459112205	1.86451241912962	1.95289497634593	0.28956257928966	0.60665703480227	1.11815851655462	1.13551866955462	1.33360640187819	2.47002881630725	2.4025356125182	1.57325008174776
d__Bacteria|p__Tenericutes|c__Mollicutes|o__Mycoplasmatales	3.97807724347842	2.29356503527353	2.73146101449887	2.97954904906201	5.2655107188605	4.10725636376953	4.12110448563963	3.22413504156191	2.74136750218453	3.29125963501603	2.47922949584062	4.0158852568518	3.1153521944641	2.88874939944224	3.36183765037854	3.67371448535399	3.25081310954874	3.24975042376614	3.2556578141378	2.86035278485578	3.24142380901131	3.31223938506395	3.16360712614602	3.77341255860003	3.25985747686418	2.67599188023125	3.08688637025463	3.24641739585789	3.81640356170975	5.08342154073367	3.03419503813396	3.56237600834911	2.83117309780535	3.686802485147	5.22201586646618	4.41251311848859	4.17424722098935	4.16292214071318	5.68715743630768	3.45206399663012	3.23373817337081	3.5138869412679	4.12535122098142	5.71354753006105	4.53961806154407	3.43445652668764	3.82746159045759
d__Bacteria|p__Tenericutes|c__Mollicutes|o__Entomoplasmatales	1.91629063703731	1.32628874866651	1.58686361258894	1.69139495562646	3.82037585771768	2.70535023717752	3.54155448280339	2.85841026210326	2.73320419154537	3.48029262639797	1.87612859596546	2.57610221078092	1.88060773147141	1.95156054993047	2.26504851627195	2.60851819360572	2.4938993106298	2.9738563070664	2.46276023081079	1.69274762470072	3.09546989638823	2.25349169495977	2.94340043450512	2.22407857023563	2.37976979365399	1.6469992258409	2.50445121411051	2.12553247158066	1.9968941795288	2.47300980919537	1.66379204435071	2.86397947190302	2.03200772316861	2.77286746696531	3.47738128208849	2.76135420747549	2.00519352061982	2.76399603268739	3.91900783271876	2.7074585187947	2.62710023572015	2.98260771915095	3.65889160017042	3.87258027293647	2.94492243084717	1.99707050441004	1.82918345588497
d__Bacteria|p__Tenericutes|c__Mollicutes|o__Acholeplasmatales	1.26236416963064	1.02310248967877	1.20465536664504	0.501810888752625	2.8087749460392	2.01917172593367	2.88141359871161	2.24630429154644	1.61806260092605	2.35970143101109	1.16050855955346	2.6295908957319	1.01756151411607	1.66594673054275	1.71900145754259	2.16355064252131	2.17698759986308	2.31148078517321	2.32019716615592	1.3890652109025	2.52327532624595	1.4962656577153	2.19292232220607	1.17765203473809	1.56883957743766	1.22828889098272	1.50154600939959	1.65552884233492	1.20843681916453	1.41985989460402	1.45407151336864	2.1167650700728	1.75595368871195	2.13687870024531	2.25740813641612	2.06227229139572	2.34166575724104	1.45904731102145	3.14247904321976	2.24074978544582	2.29613765490991	2.38443520421671	3.44396888200106	2.58636937037356	1.7962997216044	1.50752227909133	1.33963523056626
d__Bacteria|p__Cyanobacteria|o__Nostocales	2.44691888809948	2.01943592922646	2.53328408591512	2.24976773532229	4.27511201483262	4.00017319480025	2.98025943334824	3.32678919562199	2.53435333280021	1.8402920635537	1.81897018212551	2.93277715471965	1.98440452515306	2.77823912311494	3.20403065934817	2.23765861467503	2.4938993106298	2.95013978044908	2.39026472877264	1.618639652547	1.73734641223504	2.75739687588119	2.6798624609827	2.04175701344167	2.47507997345831	1.83078170327453	2.23551518447979	1.30270746771218	1.9968941795288	1.80285214686013	0.8860874757627	0.707997853100846	2.12011499067887	1.16342955453121	2.63008342170129	2.02590464722485	2.28660598005801	1.68219086233566	2.71503502839282	2.14122019009878	1.47165447228887	1.68455399147542	1.68669558884418	2.76072275751834	1.67369739951207	1.67659860913527	2.32702188412414
d__Bacteria|p__Cyanobacteria|o__Pleurocapsales	1.61518554425339	-0.54551342823508	-1.24634973146728	-0.00901473501336536	-0.369278884308749	-1.56434721252244	0.147046089292026	-0.569104427876271	-0.461378940753785	0.724288032173724	0.634415463656679	1.62059076575348	-0.198833810208422	-0.296630470997778	-0.171848914329694	-0.267867322315703	-0.91972059103091	-0.674201152527282	0.0648649580124201	-1.3517748130227	-1.15302534566113	-0.325346774662433	-0.323532685316858	0.788994044946307	-2.12003987667628	-1.14328907349828	-1.13751132021567	-0.731613638687183	-0.267469700645051	-0.595043125938243	-2.35259097640168	-0.080459507263424	-1.78789999335173	-0.571171500856898	-6.32580568889766	-0.171319930111369	-1.68368593349411	-1.31354141121833	-5.49909937726362	0.212601538153531	-0.625486646490363	0.153077620511031	0.941362655113663	0.640459221318249	-1.46179681641708	0.914458557088371	-0.911656568040236
d__Bacteria|p__Cyanobacteria|c__Gloeobacteria|o__Gloeobacterales	1.30010449761349	0.735420417226984	0.402308894120105	0.838283125373838	2.19567047315279	0.833548060275931	1.62865063021624	0.172832916853106	2.60201198127402	1.03794559102877	0.708523435810402	1.20073692019322	0.119619920910113	0.741357195853897	0.233616193778471	0.137597785792462	0.850985468999312	0.390509584465147	0.272504322790664	1.21317454443883	2.75899765976702	0.965637406653133	0.895707591139866	0.318990415700572	0.875692396877714	1.0379351624915	1.36118865170466	1.18876320836296	1.05428613933727	1.01439478649586	0.61782348916802	2.18130359121037	0.0366492986993125	1.85657673509115	1.53147113303318	1.65680718328756	1.31204634005988	0.989043681775718	2.08642636897045	0.777915347203592	1.09216485058397	0.676325764275579	1.73629252998355	2.02675358243814	1.58272562130634	0.508993448980206	1.39092852495381
d__Bacteria|p__Cyanobacteria|o__Chroococcales	1.83290902809826	0.648409040237354	1.67681184925188	1.5415826773978	3.6560728064264	3.15860600912204	3.02624454659007	2.68513854082922	1.95453483754726	2.02834429505664	1.70045158189018	2.17611656843738	1.76477591594629	1.90059410633844	2.28130903714373	2.03471777067834	2.55766592898879	1.92105355442958	2.44867549092905	1.51042606790677	2.06585047920707	2.50786656939378	2.72098975240656	1.19445915305447	2.14264000036504	1.70659132304315	1.70545819878591	1.07956391639797	1.05428613933727	2.20831725496829	0.905505561619802	1.08269130254226	1.6331000156066	1.58831274849647	2.00147476227892	1.52327579066304	2.26755778508732	1.17136523856967	1.61642273972471	1.71222458458042	1.96120269760758	1.82314015476157	1.84326464953572	2.31443565488992	0.329962652810977	0.172521212358994	1.8917038128663
d__Bacteria|p__Cyanobacteria|o__Oscillatoriales	2.43508443045247	2.03470340135724	2.12781897780696	1.82166015046436	3.69116412623767	3.35927670458419	2.72726291888435	2.84862225573709	2.00672059071783	2.11713979383977	1.8306662218887	1.91539030597413	1.94123235328785	2.02921148416054	2.03916898513886	2.00939996269405	2.07601168252308	2.54066665094338	1.97725241502909	1.53859694487346	2.26470133795224	3.06977156092334	3.12278513162577	2.18151895581683	2.45467110182711	1.92808061426133	1.73416830466834	1.64465917009802	2.09574001416543	2.56195729521187	1.34871099771081	2.3876400242082	2.04507980473596	2.96494519870463	2.79371284548309	1.77459021894394	2.83810264355493	2.6377023073631	3.40818220895277	2.02416363467777	1.89451132310891	1.94483708973909	2.52913907076658	3.7759534372474	2.68133790997445	2.51432701850632	2.1407710491903
d__Bacteria|p__Cyanobacteria|o__Synechococcales	3.75366061751741	3.13835348405531	2.77900195926787	2.74858120264027	4.15250969274029	3.0051957958225	3.14277836284602	3.06055566657769	3.82082735863789	2.78379535895274	2.47313191597251	3.30168466709402	2.58153705247341	2.66316979333015	2.77914746538291	3.29459820694258	3.08761259420156	2.90374674087937	3.28065911634321	2.89672042902666	3.51041374845094	2.9704900913419	2.74272973904297	2.40341949889145	2.59845899461882	2.86663814691124	3.08199638496044	2.52874278730174	2.75903423157569	2.91650231289278	2.67784694499075	3.79904030645916	2.42570798969719	4.27825119965564	2.99780820182661	3.22987745155079	3.4811000404294	3.03026401063536	3.56233288878003	3.1860882027602	3.09156368459027	3.0008897639884	3.51724108310739	3.51213884620226	3.25670205487802	3.40332560809247	2.94555820089292
d__Bacteria|p__Cyanobacteria|o__Chroococcidiopsidales	1.18232146195711	-0.140048320126916	-0.29083828643984	-1.26177770350873	-0.369278884308749	-0.178052851402549	0.329367646085981	0.306364309477629	-2.07081685318789	-1.52700376643277	-1.11960367758853	1.56175026573055	-0.668837439454158	-0.490786485438735	0.0512946369845162	-2.34730886399554	-0.601266859912375	-1.59049188440144	-1.40147211078101	-1.3517748130227	-7.44884167700127	0.495633777407397	0.407354823225934	-1.51359104804774	-0.328280407448222	-1.00975768087376	-0.444364139655726	-2.87167980218345	-0.555151773096831	0.321247605935912	-2.35259097640168	-7.97625127951383	-9.09657913835532	-0.976636608965063	-0.0779667794009189	-1.67539732688764	-8.07607434662354	-7.87658614727559	0.00698482729061182	-0.233685564474888	-0.374172218209456	-1.52089881306064	-1.29222956639343	-6.00077378267068	-1.46179681641708	-1.03145159196694	-1.60480374860018
d__Bacteria|p__Calditrichaeota|c__Calditrichae|o__Calditrichales	0.0837091732889972	0.0422732366670386	0.139944629652614	-0.163165414840624	0.323868296251196	0.575718950973831	-0.769244642582129	0.0727494582961232	1.02022560017043	0.344798410468821	-0.426456497028584	0.773292905366279	-0.0810507745520384	0.533717831075653	1.02585427698265	1.50283873771452	-0.16594878865453	-0.268736044419117	-0.420642857769281	0.257663099411398	-0.747560237552962	1.10539934902829	1.7166881432097	0.191157044190687	-0.733745515556386	-0.381149021451385	-0.732046212107507	-0.197531152756925	0.648821031229105	1.19671634328981	0.825462853946265	0.256012729357789	-0.832388548324297	1.27465518964143	0.432858844365072	0.722497945910728	0.801220716293889	-0.214929122550218	1.79874429651867	0.864926724193222	1.01212214291043	0.515983114200399	0.867254682959941	0.640459221318249	0.147641096017022	-0.184153731579739	0.341106400455132
d__Bacteria|p__Proteobacteria|c__Gammaproteobacteria|o__Thiotrichales|f__Francisellaceae	1.37156346159564	0.889571097054243	1.51366020856564	1.5516330132513	3.63805430092372	2.30685379838545	2.90705602932495	2.55765610808412	2.02352770903421	2.23419634926079	1.4281038734385	2.26993532365503	1.72905783334421	1.5886550562411	2.22604635846868	2.56534602174051	2.19379471817946	2.46129306340187	2.27903909366241	1.96241119164982	2.63116428825714	1.71940920902951	2.3155246442984	1.19445915305447	1.54352176945337	1.10045551947283	2.01237163316558	1.09861211136867	0.74413121103343	0.657719842557125	0.321557673024848	1.01815278140469	1.25662244437169	0.527440787811212	1.12600602492502	1.2690416522788	1.57441060452737	1.08435386158004	2.20420940462683	2.18668256417554	1.39889511800645	1.93436578987179	2.19412562360903	2.02675358243814	-0.0755024552971877	2.23938397183197	0.554680500753191
d__Bacteria|p__Proteobacteria|c__Gammaproteobacteria|o__Thiotrichales|f__Piscirickettsiaceae	2.08180507551488	1.69519626104088	1.71892333460201	1.90228988486447	3.15708164030741	1.93216034894404	2.50790009041005	1.90743397224121	3.05908186173519	1.68182172258193	1.48719278980851	2.22412578762374	1.81606921033384	1.81891607532417	1.80915255453689	1.69574240383901	1.91349275302531	1.47756105073218	2.25350579165725	1.53859694487346	2.48456081406526	1.85146893104258	2.05316037983091	1.08909863739665	2.09946782849983	0.936152468181555	1.07806239578874	0.578307743648133	1.41428887336868	1.41985989460402	1.7333853361499	0.101862049530531	0.266223740343813	0.409657752154828	1.65663427598719	0.963660002727615	2.41065862872799	1.57683034667784	1.95289497634593	1.56843669178871	1.57173793084586	1.4235401661058	2.70290834574522	1.73907150998636	1.17726051319818	0.172521212358994	0.2923162362857
d__Bacteria|p__Proteobacteria|c__Gammaproteobacteria|o__Thiotrichales|f__Thiotrichaceae	1.26236416963064	-0.363191871441126	-0.147737442799167	0.501810888752625	1.24015902812535	-0.178052851402549	1.10255753431946	1.06013611185401	-0.27905738395983	0.382538738451668	-0.0979524300565475	0.898456048320285	0.119619920910113	0.453675123402116	0.793231981713894	0.217640493465998	-0.0034298591567552	1.16634848087021	1.62704998559598	-1.3517748130227	-1.15302534566113	0.0493466747789775	0.666866018711019	-0.414978759379629	0.588010324425933	-1.00975768087376	-2.23612360888378	-0.925769653128141	0.425677479914895	0.0981040546217022	-0.406680827346368	-0.591285131029414	-1.45142775673052	-6.66729815758109	0.209715293050862	-0.759106595013488	0.108073535733944	-0.620394230658383	-5.24512940111595	-0.926832745034833	-1.87824961498573	-0.422286524392531	-0.444931706006228	0.234994113210084	-0.768649635857133	0.434885476826484	-1.60480374860018
d__Bacteria|p__Proteobacteria|c__Gammaproteobacteria|o__Pseudomonadales|f__Moraxellaceae	3.11021310550974	3.61493093569154	3.07910655171821	3.02868173763966	4.30354995015316	3.55364659989432	3.87994242882274	3.70199064609033	4.85477834392258	3.57590680377266	3.23995010123329	3.21853429876185	3.40189725712881	3.17643147189402	3.52636186721313	3.91799234874217	3.0830567776657	3.54088502739095	4.09296013469332	3.41890981144296	5.12549607850472	3.1115686896018	3.40308709677993	2.62954367834379	5.57708144060635	2.47148240846193	2.79431431250865	2.10849628442809	3.00967503234713	6.40847677502827	3.01804705172598	7.78265335875677	2.29975558071957	9.0727894239763	3.08610080897229	2.54411037828846	3.01679443229831	3.85694258381982	4.18137209718625	3.11840910417954	2.15599102316666	2.567874704112	2.67175317796543	3.7903421746995	3.28313531194617	2.54276495382685	3.5111920611539
d__Bacteria|p__Proteobacteria|c__Gammaproteobacteria|o__Pseudomonadales|f__Pseudomonadaceae	4.59319410914268	6.8497783765351	4.73859359865044	5.12622332096311	4.95373109482966	5.08204330232529	4.63343273929015	5.38595543733791	5.36107506361991	4.29530221040754	4.71618124367192	4.43342989061456	11.5765732200416	5.45818055712284	5.05959387128322	4.30684365618768	4.6865409285238	5.04873014096768	4.32754483505374	4.96267862036921	4.82965069541378	4.68710505036022	4.95536659537408	5.05659138886915	5.25458913854267	4.68355349391515	4.80965296799573	4.5637582176311	5.13464445958463	5.02172797172833	6.0030240193585	5.66318450081791	5.24401792825083	6.05200798729253	4.33684967809595	4.52916043568105	5.21905680366448	6.92367329213116	5.16027642178839	4.02104022732511	4.4916513678425	4.28323163542984	5.14124628848018	5.18375400358825	5.33278976445942	5.31535367606664	5.57068596502404
d__Bacteria|p__Proteobacteria|c__Gammaproteobacteria|o__Enterobacterales|f__Enterobacteriaceae	4.68762857737544	5.60444947669358	4.48828520667169	5.03410311504219	5.24384922207932	5.46429738373515	4.88148861098426	5.12832457280775	4.74372604407207	4.37903904862122	4.69948964357867	4.36419195112001	7.20255006771118	5.03295753843808	4.92839853845625	4.49537441824288	4.9646458205207	4.95089880009445	5.07601294117399	5.47422796408718	4.92690784943446	4.61434569607779	4.87962833574759	6.04909019867415	5.50115528613357	4.56239635130401	4.358289850866	4.00148403202906	5.30800580552343	5.55875283308719	4.86007215569731	5.37827458069052	3.91987450257401	5.39412017194706	6.2976257384271	5.03695115575188	5.77450022384638	6.25432119424555	7.23827183161823	4.04298055454117	3.87114337092252	3.93013964050506	3.81975822196311	6.98023046269445	6.21560361409773	5.59658978421259	5.15057704995595
d__Bacteria|p__Proteobacteria|c__Gammaproteobacteria|o__Enterobacterales|f__Erwiniaceae	2.75785782271553	3.22954372211991	2.86124005750484	3.35003702519803	4.35810893440359	3.41582887408911	3.07020767001118	3.33891055615434	3.2123868755501	2.81354962003454	2.98762054749723	3.26373973552989	6.11244717547403	3.02925157343794	3.13778127380697	2.82317513104261	2.75023085319751	3.12128803664491	3.58669032746319	2.63720923354157	2.80778782393645	2.70610358149364	3.05431733234831	2.49374213718473	3.48943191850868	2.38726432937792	2.29647588426948	2.26411863486681	2.74683895848188	2.77225270404823	2.96797699908118	2.74091937914579	2.25163633237537	3.25019713630312	2.37876899342039	2.475642579011	2.73515467430249	3.90139434639066	3.40818220895277	2.64971752410518	2.52235340526109	2.55663863084508	3.36805991881574	2.83768379865447	2.90765103604994	3.0174305961784	2.97675657174878
d__Bacteria|p__Proteobacteria|c__Gammaproteobacteria|o__Enterobacterales|f__Pectobacteriaceae	2.48160444608737	2.90447411759651	2.51018837112047	3.02868173763966	2.46393445974747	2.87240432184069	2.56295986759308	3.12972535709083	2.63871334812445	2.61613095995876	2.70903771890057	1.5309786070638	4.65903872933542	2.78635824755344	2.69746943436864	2.3440390182336	2.54991395218447	2.71694589328137	3.40527744860545	2.58005081970162	2.38793397837619	2.43004954703698	2.89226147301393	2.30960074367379	3.36475705681438	1.92808061426133	1.73416830466834	1.36242670241381	2.75295518549931	2.54045108999091	2.89968245164495	2.6795504327695	1.71464988257071	2.28145992905642	2.46100709165736	2.226575342687	3.06990425761225	3.89594474162309	3.89880512540124	1.91370663911346	2.24078755982674	1.99560941511251	2.23413095822273	3.7465395520411	3.05999176063196	2.16039556051334	2.18693309095346
d__Bacteria|p__Proteobacteria|c__Gammaproteobacteria|o__Enterobacterales|f__Yersiniaceae	3.49732907494971	3.75719939971908	3.45594716525154	3.90014703813375	3.93478620889542	3.92044972096822	3.62520451209031	3.85813454961916	3.3136782096012	3.26671852609991	3.62725895330478	3.1404165194979	6.77564510081662	3.90893972633455	3.87229824402549	3.48163675361467	3.14072241951551	3.73616995515574	4.20432995551499	3.33497535995781	3.36331362662035	3.28064501964574	3.68240091956119	8.08068431348624	6.86176744670126	5.54914909041911	5.63040701357867	5.19797550470271	7.35464370776817	7.47913884129586	4.66849298788746	7.03430994110304	3.38485415022096	6.91019638998999	8.04638133526326	6.19743884813808	7.7615684453952	8.33240522577801	9.67500317882189	3.2340015584561	3.00455230760064	4.66530981083985	2.81316483201525	9.31505494241935	8.23810468402037	6.99450071431973	6.0947366808389
d__Bacteria|p__Proteobacteria|c__Gammaproteobacteria|o__Enterobacterales|f__Hafniaceae	2.1786549015048	3.09993646795152	2.17465027749106	2.88399903234564	2.84959694055945	2.62530752950399	2.71199544675356	3.07895303171741	2.84916407264024	2.44799403815676	2.60475016471907	2.50789396075439	4.26994375087411	2.67529115386249	2.71852284356647	2.40628132711083	2.48563480077991	2.88399997794454	3.02536853968267	2.58980699464699	2.35852009316989	2.28739324663545	3.18916020057064	1.77294342529428	2.72414720978231	2.09818658328716	2.21822368736973	1.51657738224106	2.29747965681649	2.07910552348829	2.57466270875552	2.13874397679157	1.70252852203837	1.73141359213715	2.69462194283886	2.2366256785405	2.20813436461652	2.99052368198584	2.84019817134683	1.7473159043917	1.89451132310891	1.44093190881767	1.19267708339457	2.48628591181658	2.09355124507234	1.99707050441004	1.75093125898522
d__Bacteria|p__Proteobacteria|c__Gammaproteobacteria|o__Enterobacterales|f__Morganellaceae	2.36097645829875	2.77230234448802	2.41721191466237	3.1510205898319	3.21424005414736	2.43385348914676	2.94432742412218	3.14202563517249	2.74136750218453	2.80043467795671	2.81873663615699	2.79263052297641	5.23105991412833	2.28625658715043	3.01398705646031	2.77665511540772	2.48563480077991	3.20942237837917	4.54656287839964	2.11396108977702	2.49763289563261	2.04744257700486	3.07509730084005	2.53383659438661	3.65761244654638	1.85244320005571	1.46517836522871	1.12652089948574	2.78888719472538	3.22266920001866	2.63443445205544	2.52961028547858	1.5862687159225	2.67402163232868	3.50555215905519	2.25642830583668	3.2141538664568	3.98477595532971	4.75191695565386	2.07513007826979	1.93946271097117	1.8913484047881	2.03997494378177	4.56572745349642	3.80089337248781	2.3807956258818	2.1407710491903
d__Bacteria|p__Proteobacteria|c__Gammaproteobacteria|o__Enterobacterales|f__Budviciaceae	0.489174281397162	1.22943892267659	-0.0831989216615958	0.313758657249686	-0.369278884308749	-0.46573492385433	1.42797993475409	0.791872125259329	-7.78312140427215	0.642049933936752	0.634415463656679	0.144684245943905	1.81606921033384	-1.33808434582594	0.719124009560172	0.425279858244243	-0.0034298591567552	0.0189460280326634	1.65879868391055	0.439984656205352	0.233269015458764	-0.77733189840549	0.289571787569551	-0.953975260112316	0.971002576682039	-0.381149021451385	-1.54297642832384	-2.87167980218345	0.137995407463114	0.0981040546217022	-1.65944379584174	-7.29616741746866	-0.352815468062411	-6.68894116004932	-0.483431887509083	-0.982250146327698	-0.297391572374221	0.295896501215772	-5.26677240358417	-0.521367636926669	-1.87824961498573	-8.22578109949989	-8.59838839480224	-0.458153067349861	-0.0755024552971877	-0.0506223389552165	-2.70341603726829
d__Bacteria|p__Proteobacteria|c__Gammaproteobacteria|o__Legionellales|f__Legionellaceae	1.13976184753831	0.370777303639075	0.833091810212559	1.0735972123083	2.19567047315279	1.61370661782551	2.12112711531404	1.69265867059752	1.42569070827859	1.3208083770446	1.00065985861156	1.77881477096838	0.666163627278182	1.14682230396206	1.31824224047184	1.05388851766662	1.48947423702139	1.74171262577377	1.98855197028302	0.439984656205352	1.19834991150235	0.710745157024343	0.961665558931664	0.763676236962017	1.49087803596795	0.437161302062567	0.536465113356	0.172842635539969	1.48173015416421	1.65624867266825	1.11314492639805	-0.303603058577634	0.186181032670276	0.409657752154828	2.46100709165736	1.21497443100852	1.08890278874567	1.63089756794811	2.64604215690587	0.944969431866758	1.06618936418071	1.33173261685268	1.75229287132999	2.24989713375235	1.17726051319818	0.760307877261112	0.51545978759991
d__Bacteria|p__Proteobacteria|c__Gammaproteobacteria|o__Legionellales|f__Coxiellaceae	0.948706610775602	0.370777303639075	0.511508186085097	0.68413244554658	2.57516009485769	1.57114700340671	1.24565837796014	1.04033348455783	1.84120615224026	0.0311408516137788	-0.058731716903266	0.46313797706244	0.494313370351523	1.20088952523234	0.610910424919939	1.26360904864869	1.19049260931568	0.829876244248992	0.390287358447048	0.950810279971343	2.37333517895504	0.221196931705637	0.0018897151177697	0.432319101007575	0.652548845563504	1.0379351624915	0.899370607045369	0.765906357542931	0.48630210173133	0.909034270838031	0.419997745838101	1.44559679623163	0.00385947587632174	1.10280493271477	1.46247826154623	1.46009688904151	1.08890278874567	1.45904731102145	2.84019817134683	0.822367109774426	1.32042350256495	1.47483346049335	3.30960171832915	2.4322186905463	2.58125445141747	0.577986320467158	0.592420828736038
d__Bacteria|p__Proteobacteria|c__Gammaproteobacteria|o__Chromatiales|f__Chromatiaceae	3.07944144684299	2.13550810047921	2.38595937115827	2.57767460908458	2.33877131679346	2.57081934421992	1.93880555852008	2.96312121619229	1.88042686539354	1.83163400081059	2.29264354026021	2.03553461781619	1.79926209201746	3.06456157605068	2.44005742621961	2.1744797130535	2.37147589541692	2.72365732786936	1.70460821994185	2.40942530267086	2.1428115203432	1.99525682383429	2.45862548793907	2.21810840324913	2.31077692216704	2.29987250726291	1.93054161491795	2.34053486531117	2.34443663990426	3.14262649234513	3.03190408638741	2.61416767350665	2.08330101755616	3.19775066093057	2.08151746995245	1.65680718328756	3.52580021934731	3.83975018327945	3.14247904321976	2.04358172053487	2.39841650403032	1.99560941511251	1.68669558884418	2.94304431431229	2.9202298182568	2.99390009876821	2.66255997775356
d__Bacteria|p__Proteobacteria|c__Gammaproteobacteria|o__Chromatiales|f__Ectothiorhodospiraceae	3.00821393755462	2.82178240175139	2.64547056664335	3.15706290428786	3.34429318239556	3.27983987393615	2.5449413620904	3.48961295670268	3.55680426050275	2.55897254611881	3.01645137321494	2.36930779746824	3.32014660711012	3.61421537125735	2.94444032176341	2.55796591444289	2.71126488466412	3.04180696897491	2.60586107445146	2.75909905115061	2.91600140857668	2.82583403743442	2.87041973109889	2.84631778137252	3.14265031222861	2.78573150829844	2.73368969069222	2.85841998079012	3.22524278985288	3.28652067200519	4.08275778871841	4.04989549248171	3.11292043473732	4.22737007811173	2.56109055021434	2.73740096645299	3.56333813866637	4.90704875888141	3.0027171008446	2.51117860975004	3.05981498627569	2.69860889211547	2.79654395077921	3.54918011788261	3.5149369260035	3.51891035752615	3.01031676824108
d__Bacteria|p__Proteobacteria|c__Gammaproteobacteria|o__Chromatiales|f__Halothiobacillaceae	1.47000353440889	1.31078456213055	1.22174980000434	1.67385064597555	1.57663126474656	1.20824150971734	1.10255753431946	1.70302145763307	2.04005701098543	0.453997702433813	0.973631186223643	1.70282886399045	2.46665677647499	1.84688992736658	1.41227119012012	-0.0447237710014927	1.0438891351238	1.52302342480894	0.795752466555212	1.48143853103351	0.861877674881139	1.20858358526352	0.666866018711019	0.711032503476595	1.59353219002803	1.13030848262251	0.75960866467021	0.778978439110285	0.871964582543314	-0.595043125938243	2.03566620802284	1.86545064179189	1.10247176454443	1.0382664115772	-0.0779667794009189	0.809509322900357	1.31204634005988	2.78080315100377	1.3932791884105	1.43637696977565	0.829800586116479	0.153077620511031	1.10566570640494	1.15128484508424	0.484113332638235	0.508993448980206	0.822944487347871
d__Bacteria|p__Proteobacteria|c__Gammaproteobacteria|o__Chromatiales|f__Wenzhouxiangellaceae	-1.99573236839084	0.409998016792356	0.476416866273827	0.442970388729692	0.72933340435936	0.686944586084056	-0.363779534473964	1.07955419771111	1.36317035129726	-0.428391477764661	-0.181334038995598	-0.142997826507876	0.024309741105788	1.20088952523234	0.947382661541152	0.0505864088028321	0.4348250717744	0.424411136140828	-1.11379003832923	0.0345195480971876	-0.459878165101181	-0.0151918463585936	0.577253860021332	0.3959514568367	0.44490948078526	0.782001788354296	0.708315370282659	0.0987346633862467	-0.149686664988667	0.657719842557125	1.27174995657468	1.94768874002886	0.494482392324793	2.11440584439325	1.12600602492502	1.32033494666635	-0.0742480210600112	2.26997752723778	0.00698482729061182	-1.06036413765936	0.373042183620764	0.425011335994673	1.19267708339457	-0.458153067349861	1.3107919058227	1.23723194935142	0.697781344393865
d__Bacteria|p__Proteobacteria|c__Gammaproteobacteria|o__Chromatiales|f__Woeseiaceae	-1.30258518783089	-1.23866060879503	-2.85578764390138	-1.26177770350873	-6.6878573249287	-0.0602698157461652	0.329367646085981	0.683658540619096	-0.124906704132572	-0.716073550216442	-0.544239532684967	-0.836145007067821	1.30524358656785	-2.43669663449405	-0.546542363771104	-2.34730886399554	-1.05325198365543	-1.59049188440144	-0.890646487015016	-1.3517748130227	-1.84617252622107	-0.643800505780968	-2.88848204277839	-1.10812593993957	-1.02142758800817	-1.14328907349828	-1.13751132021567	-1.9553890703093	-0.737473329890786	0.909034270838031	0.450769404504854	0.875051937764012	-1.09475281279179	-1.66978378952501	0.432858844365072	-2.36854450744759	0.395755608185724	1.08435386158004	-5.97908084643299	-0.608379013916299	-0.779637326317621	-1.01007318929465	-0.781403942627441	-6.03299836347433	-0.363184527748968	-7.75549514069506	-0.911656568040236
d__Bacteria|p__Proteobacteria|c__Gammaproteobacteria|o__Xanthomonadales|f__Xanthomonadaceae	3.71469464898403	3.9945847610093	3.51068280383006	3.62480494191754	3.89340099273257	4.18663686361806	3.11231915536131	4.15206943386813	4.06906769903837	2.79381213719621	3.33086011863858	3.25262851010482	6.18467282467558	4.27382647495838	3.83548427090278	2.98540992926983	3.3552079080866	3.78940546913902	2.89354314690325	3.72651912954737	4.25190175594517	3.52673319479868	3.5651429561143	3.73999042465891	3.87142467043171	3.5228418122795	3.29924021414746	3.37539548637624	3.98814300917317	3.91581638057861	4.79654062215573	4.65222399902363	3.97352226075088	5.06599622471732	3.26607218842129	5.3995658710784	3.77163518186359	5.68130857461474	4.3507902491443	3.09851894570032	3.42006775156231	2.99725999593782	5.75904868934088	4.08514171492014	4.43535705121966	3.94067384736744	3.80535309970339
d__Bacteria|p__Proteobacteria|c__Gammaproteobacteria|o__Xanthomonadales|f__Rhodanobacteraceae	2.42310823940576	2.36683723637986	2.43247938679316	2.57767460908458	2.92655798169558	2.64778038535604	2.27527779514129	2.88088311795532	3.23248805487119	2.13012698936659	2.21260083258668	1.72880435039372	2.73900448492667	2.84141802473647	2.58499145094195	1.88679764060172	1.92809155244646	2.53260209110665	1.61078946472419	2.66460820772969	2.4578925669831	2.49169371014818	2.33187378229993	2.43765267053369	2.4649276019943	2.39559771093706	2.15213357554074	2.50128110736035	2.44887930327185	2.56195729521187	3.82638994437736	3.07227651510023	2.83707281993254	3.12600675607173	1.53147113303318	1.46009688904151	2.80495043623803	4.66787280003615	2.71503502839282	1.88407484150708	1.92841287478459	1.8913484047881	2.83490481865166	2.24989713375235	2.86893652386925	3.24521452704911	2.15639636709338
d__Bacteria|p__Proteobacteria|c__Gammaproteobacteria|o__Cardiobacteriales|f__Cardiobacteriaceae	0.306852724603207	1.60624877502438	1.71892333460201	2.40178394262091	2.88881765371273	3.33349258742847	2.06396870147409	3.87236966544103	0.00862468849195031	1.46872850712122	2.081334446593	1.00968168343051	0.206631297899742	3.69017254962014	3.19974799755617	2.0471402906769	2.88971582562213	3.31478289403699	1.64305032694242	2.06595187059066	2.92451209824459	2.14429240299478	2.63697089635339	1.46956244329939	2.80721380848093	2.37886091858154	1.57053888088654	0.424157063820875	2.44058050045716	0.0981040546217022	1.72494646750404	-0.591285131029414	0.822169799390273	-1.66978378952501	0.615180401159026	0.0293507653507823	2.0298861332102	2.74690159932809	2.57193418475215	0.682605167399267	1.45395489518947	-0.13460445194075	0.60489041849245	2.37506027670636	1.75707900845112	1.67659860913527	0.985463416845645
d__Bacteria|p__Proteobacteria|c__Gammaproteobacteria|o__Methylococcales|f__Methylococcaceae	3.47232777274429	2.96901263873408	2.48175043579994	2.83256685871337	3.48086871740131	2.9895296790781	2.03411573832441	3.12227190643625	3.78138562658659	1.74066222260486	2.41974404255444	1.64876164272018	2.8397184605285	2.9614660670237	2.83321468665318	2.27766394928873	2.34794539800672	2.92311110806116	1.81740371408719	2.40942530267086	3.57436247305121	2.05588144565073	2.5539356677434	2.15636039618068	2.43383701492426	2.04659921449667	1.93826366101186	1.30270746771218	2.19638353994512	1.19671634328981	2.75031959380375	2.3705455908489	1.87566165277791	3.17440329693358	0.769331080986285	1.63878867778488	2.41065862872799	3.54627099314334	2.89735658518678	1.96353901286133	1.4359363896868	1.64316877531256	1.57945005849058	2.1809042622654	2.74289580297389	1.65412575328321	1.85046085433225
d__Bacteria|p__Proteobacteria|c__Gammaproteobacteria|o__Oceanospirillales|f__Halomonadaceae	2.6389966198388	2.29939595558433	2.00402476046029	2.41873350093469	2.52109287358742	2.30685379838545	2.27527779514129	2.71180678791138	2.60201198127402	1.62999665471734	2.12125105399845	2.25489744629049	3.97939223599438	2.72808933942947	2.61239042513006	1.56471414143261	2.06974206950949	2.37032128519614	2.62981431547396	2.33710464109123	2.70770436537947	2.28739324663545	2.35326497228125	2.41332056987416	2.48513030931182	1.92808061426133	1.78922808185137	1.93643122780133	2.28781774590475	2.80615425572391	3.29638326175953	2.98293141476438	2.5269178916287	3.06641465886949	2.7552465646553	2.02590464722485	2.60677350765428	4.25861262095944	3.22586065215881	1.70325591459766	2.0729941035957	1.88029856860151	2.14175763809172	2.67734114857929	2.93265233825536	2.39172469641399	2.48396976857246
d__Bacteria|p__Proteobacteria|c__Gammaproteobacteria|o__Oceanospirillales|f__Oceanospirillaceae	1.64185379133555	2.12863522119145	1.86271122739372	1.98988794418246	2.33877131679346	2.37723459514725	1.71566200720587	1.71327795780026	2.11883788883854	1.86582536555887	1.90352757015358	2.23962997415971	2.88077994732627	2.24543459263017	1.89974944988912	1.26360904864869	1.70131823308167	2.15901219152893	2.61790941296764	1.84689830452798	0.861877674881139	1.80935744569245	1.66539484882215	1.40417968403654	2.28667937058798	1.45409555971641	2.00520314368697	0.51271046116232	1.26400667031934	1.27675905096335	2.48765133176589	1.14331592435869	0.906727187418336	0.728111483273363	0.769331080986285	0.675977930275835	1.61215093251022	3.03026401063536	2.20420940462683	1.37575234795921	1.16627282273769	1.2925119036994	1.65220941277301	0.92814129377003	0.936098456381292	1.30392332385009	0.934170122458095
d__Bacteria|p__Proteobacteria|c__Gammaproteobacteria|o__Oceanospirillales|f__Alcanivoracaceae	1.04879006933258	1.94769202436762	1.53866151077106	1.78274473421469	2.7662153316204	2.21984242139582	1.62865063021624	2.50820783267014	2.53435333280021	1.66141285095072	1.80713572447851	1.56175026573055	3.31643602771358	2.02921148416054	1.76509256474286	1.88679764060172	1.71933673858435	1.82723479921193	0.635409816480033	1.3890652109025	3.0366293963653	1.68347719980345	1.60015432695374	1.89590513642911	1.75116113423161	1.6469992258409	1.07806239578874	1.55913699665986	2.69004136008874	2.37537133963146	3.14662433251325	2.62759069383879	1.97330012234183	3.2718586330843	1.38837028939251	1.52327579066304	1.4073565198642	3.68367086254579	1.3932791884105	1.21323341846144	2.2648851114058	2.20077046387629	2.46897054930013	2.10679629011168	1.93940056524508	1.50752227909133	2.28701654951045
d__Bacteria|p__Proteobacteria|c__Gammaproteobacteria|o__Oceanospirillales|f__Hahellaceae	0.64332496122442	0.81546312490052	0.0345841139947876	0.775104223752307	0.323868296251196	1.03834247292194	0.147046089292026	1.17136174696423	0.762396490868331	0.222196088376488	0.320757904801638	0.262467281600288	1.79926209201746	0.453675123402116	0.191056579359675	0.597130115170902	-0.108790374814582	1.10075119838439	-0.420642857769281	0.727666728657133	0.351052051115148	0.321280390262619	-0.115893320538614	-0.953975260112316	-1.02142758800817	-1.14328907349828	-2.92927078944373	0.24183550702692	0.137995407463114	0.791251235181647	1.03179928694409	-1.68989741969752	-0.101501039781505	-6.44301988228251	-0.0779667794009189	-0.576785038219533	1.08890278874567	1.77750104213999	0.00698482729061182	-0.0105420131606784	0.0676605340695824	0.270860656167414	-0.311400313381705	-0.458153067349861	-1.46179681641708	-0.743769519515162	-0.138466679806754
d__Bacteria|p__Proteobacteria|c__Gammaproteobacteria|o__Oceanospirillales|f__Saccharospirillaceae	-6.75354267242371	-0.363191871441126	-1.75717535523327	-1.44409926030269	-6.73652710077572	-0.311584244027072	0.617049718537762	-0.0991007986305359	0.701771869051896	-0.274240797937403	-1.0142431619307	-0.325319383301831	1.1229220297739	-1.7435494539341	-7.07823234264782	-0.267867322315703	-0.0547231535443058	0.158707970407822	-0.890646487015016	0.352973279215723	0.92641619601871	-2.03009486690086	-1.27904413034429	-0.702660831831409	-0.0405983349964409	-3.08919922255359	-2.23612360888378	-0.26899011673907	-1.24829895365678	-7.76147307627829	-8.23184559054667	-8.0571456361645	-1.09475281279179	-7.44991937874516	-0.0779667794009189	-0.0659594144535425	-0.990538752934166	-7.95748050392626	-6.02775062228001	-1.39683637428057	-0.49195525386584	-2.61951110172875	-0.193617277725322	-6.08166813932135	-6.95636355047275	-2.13006388063505	-2.01026885670835
d__Bacteria|p__Proteobacteria|c__Gammaproteobacteria|o__Oceanospirillales|f__Kangiellaceae	-0.386294455956738	0.0963404579373144	0.781798515825009	0.817663838171103	1.82794569302747	1.0006021449391	1.31019689909771	0.978458080839741	0.873622125978555	0.520689076932485	0.690504930307723	0.46313797706244	0.666163627278182	0.964500747168107	0.793231981713894	0.871566960872662	1.12797225233435	1.46586501096899	1.47020751410301	-0.0990118445273349	0.351052051115148	-0.0151918463585936	0.608025518688085	-0.00951365127146442	1.05801395367167	-0.0934669489996041	-0.221220588341516	-0.569094709189409	0.597527736841554	0.321247605935912	-0.155366399065461	1.14331592435869	0.15801015570358	1.0382664115772	-1.17657906806903	-0.171319930111369	1.1495274105621	0.765900130461508	1.3932791884105	0.0382481510087538	-0.00644743808413928	-0.13460445194075	0.174107502399996	-4.88599748528261	0.147641096017022	-0.743769519515162	-0.30552076446992
d__Bacteria|p__Proteobacteria|c__Gammaproteobacteria|o__Alteromonadales|f__Alteromonadaceae	2.9878742533175	3.18258673903214	2.90940345888347	3.20221286901658	3.2942827618209	3.22730254040827	3.45026306259398	3.57719987327654	3.1762072189726	3.25421836333568	3.23425208011866	2.83592732872973	4.46106127546892	3.15801474510779	3.0165677030538	2.84007694184522	2.93042701067915	3.53940683052164	3.44795058973153	2.89672042902666	2.90741766488529	2.87146933214104	3.17762604732535	2.54253230135416	3.23654639799574	2.38307145111788	2.36403403528077	2.66565446483508	2.52828608087626	2.87069277686148	3.2623602845479	2.91527276629057	2.34886528475432	3.54515196808398	2.51230038604491	2.41057898566394	2.47519714986556	3.93348266094216	3.05150726501403	2.71403748989274	2.62156005534453	2.39776873508617	3.06019659850416	3.03835449411662	2.80088306062424	2.56128400159409	2.81804488059396
d__Bacteria|p__Proteobacteria|c__Gammaproteobacteria|o__Alteromonadales|f__Pseudoalteromonadaceae	1.18232146195711	1.66276098528772	1.47494569638495	1.53143030593378	1.82794569302747	1.32602454537373	2.12112711531404	2.06995290173899	2.311209781486	1.90698343805238	1.70705226592153	1.70282886399045	1.83259851228505	1.35879255467815	1.60943925503107	1.26360904864869	1.41967847508585	1.96485617708798	3.40527744860545	1.94406205298163	1.96048996354925	1.30210964327435	1.5303585650182	1.2897693328588	2.21069346361005	-0.255985878497379	0.328825748577756	0.405464930808722	1.23660769613122	2.14579689798696	0.979613533773524	1.56819911832396	0.0366492986993125	1.22058796837116	1.30832758171897	1.12796305401889	1.26075304567233	1.86451241912962	1.79874429651867	0.754925828978893	-0.00644743808413928	-0.0545617442672137	0.317208346040669	2.10679629011168	1.17726051319818	1.08881194423315	1.14673156444177
d__Bacteria|p__Proteobacteria|c__Gammaproteobacteria|o__Alteromonadales|f__Colwelliaceae	0.837480975665378	1.49570690062456	0.994359957808681	1.22312894627927	2.11562776547925	1.93216034894404	1.83344504286226	1.57096173562	0.924915420366105	1.37716131359573	1.16050855955346	1.5309786070638	1.50591428203	0.947693628851726	2.19722591993319	0.984895646179665	1.0261895580244	2.11081008971106	2.28740734333293	1.17395383128555	1.58781467826407	1.20858358526352	1.69648543589218	1.07040650438449	2.21069346361005	0.243005287621609	0.50471641504142	-0.42933276681425	1.41428887336868	1.75633213122523	0.61782348916802	1.6059394463068	0.00385947587632174	1.32594848402898	2.48698257806062	0.575894471718852	1.31204634005988	2.44765870447523	3.33918933746582	0.707297779989639	0.373042183620764	0.471531351629566	0.60489041849245	3.47367256537446	2.50849509713504	1.23723194935142	0.474637793079655
d__Bacteria|p__Proteobacteria|c__Gammaproteobacteria|o__Alteromonadales|f__Shewanellaceae	2.95302752198733	3.32984559282147	2.78611942703674	2.81858061673863	3.36839073397462	2.65516049265367	3.36592191416023	3.1071962440308	2.95306366765839	2.60415476891205	2.67713317238182	2.87742705963649	3.66452402323844	2.75903414327889	2.87860825891354	2.52022558646004	2.77227899041927	2.9738563070664	3.78591369505975	2.4659375129342	3.25977294767951	2.69729295181148	3.12523311326441	2.08372121254071	3.25059815145139	1.62033097875874	2.21239276705893	1.50407721947683	2.14172512740725	2.40068914761575	2.85141571067511	2.18130359121037	1.95924836888618	2.11440584439325	2.04229675679917	1.96218883283874	2.35936533434044	2.93495383083103	3.33918933746582	2.21408153836366	1.60299047434996	1.7872081455355	2.3966498877205	2.67734114857929	1.9054990135694	1.60760573764832	2.0150828340268
d__Bacteria|p__Proteobacteria|c__Gammaproteobacteria|o__Alteromonadales|f__Moritellaceae	-1.99573236839084	-1.05633905200107	-1.24634973146728	-0.163165414840624	-0.369278884308749	-0.871200031962494	0.329367646085981	0.172832916853106	-8.00447260068152	-0.14070940531288	-1.37091810586943	-1.24161011517599	0.494313370351523	-1.05040227337416	1.34259696560335e-06	-0.737870951561438	-1.05325198365543	0.424411136140828	2.25350579165725	-0.435484081148548	0.0997376228342417	-2.7232420474608	-0.180431841676185	-0.0666720651114128	1.43530818481314	-0.691303949755224	-2.92927078944373	-1.61891683368809	0.597527736841554	-0.595043125938243	-1.94712586829352	-0.303603058577634	-1.60557843655778	-0.283489428405117	1.30832758171897	0.116362142340412	0.881263423967425	0.765900130461508	2.08642636897045	-1.21451481748661	-0.779637326317621	-0.13460445194075	0.00705341773682955	1.62128847432997	1.53393545713691	-0.184153731579739	-2.70341603726829
d__Bacteria|p__Proteobacteria|c__Gammaproteobacteria|o__Alteromonadales|f__Ferrimonadaceae	1.37156346159564	1.27903586381597	1.05623536152677	1.47906232041647	1.9333062086853	0.515094329157396	0.935503449656297	0.306364309477629	1.86100877953644	0.95790288335523	0.826306471466784	1.49922990874922	1.61354494622237	0.559035639059942	0.967585368858671	0.29174846561972	0.738507485572622	1.04856544521382	0.272504322790664	0.663128207519562	1.09826645294537	1.38763181671251	0.512715338883761	0.534101795317517	0.588010324425933	0.971243787992824	1.18160307472959	1.02014049592717	-0.0443261493308404	0.321247605935912	0.961595028270845	1.01815278140469	0.291541548328103	2.47335093686652	0.615180401159026	1.79033857591208	0.108073535733944	1.7309810265051	0.00698482729061182	0.459461616085057	1.14217527115863	0.846224801070976	2.25354904407983	0.92814129377003	1.42857494147909	1.48085403200917	0.186955720627874
d__Bacteria|p__Proteobacteria|c__Gammaproteobacteria|o__Alteromonadales|f__Idiomarinaceae	-6.5081825133677	-0.0755097989893447	-1.46949328278149	-0.345486971634578	0.72933340435936	0.787028044641038	-1.46239182314207	0.654671003745845	1.59274479294176	-0.716073550216442	-0.483614910868532	-1.93475729573593	1.2480851727279	-0.357255092814213	-0.379488279107938	-0.961014502875648	-0.226573410470965	0.424411136140828	0.207965801653093	-0.946309704914538	-0.747560237552962	-1.1138041350267	-0.180431841676185	-1.29044749673353	0.182545216317769	-1.99058693388549	-0.983360640388413	-7.28881976735599	-7.47622156438086	-7.51611291722227	-2.35259097640168	1.08269130254226	-1.45142775673052	0.728111483273363	-1.17657906806903	-2.36854450744759	-7.9116085442182	-0.214929122550218	0.00698482729061182	-0.703689193720623	-2.57139679554568	-1.52089881306064	-0.599082385833486	-5.83630798026534	-0.363184527748968	-0.743769519515162	-2.70341603726829
d__Bacteria|p__Proteobacteria|c__Gammaproteobacteria|o__Alteromonadales|f__Psychromonadaceae	1.37156346159564	1.00204908048093	1.01541336700651	0.707662942956774	2.57516009485769	1.2390131683841	0.329367646085981	0.424147345134012	3.15492982052532	1.22983659883887	0.945851622116567	1.10976514198749	1.01756151411607	0.654345818864267	1.16643622760384	1.41389125169802	0.9128608727174	1.44205436227527	2.19126348278003	0.845449764313516	2.80778782393645	0.495633777407397	0.0559569363880454	-0.127296686927848	-0.510601964242176	-0.381149021451385	-0.732046212107507	-0.038466458127238	0.0509840304734843	-0.595043125938243	-0.337687955859416	0.795009230090476	0.15801015570358	0.527440787811212	0.209715293050862	0.850331317420612	0.262224215561202	1.08435386158004	0.00698482729061182	-0.061835307548229	0.60665703480227	0.747784728257724	1.85765338698782	1.33360640187819	0.735427760919141	-0.338304411406997	0.697781344393865
d__Bacteria|p__Proteobacteria|c__Gammaproteobacteria|o__Vibrionales|f__Vibrionaceae	3.52172052807387	3.64262501327338	3.29054161376752	3.70455733169094	4.20543209419463	3.57438808420113	3.93577087837568	3.65040327729983	3.61954260113617	3.65618329286163	3.65671476459539	3.67104477056007	4.02982308962127	3.3095065560461	3.64311237825532	3.3924840481837	3.26613908002696	3.68122480034942	5.09580551826942	3.3532407079351	4.16264065922152	3.0878989455159	3.53151288536875	2.55970010497653	4.03693910890928	2.52027257263136	2.2692262418221	1.8862114708223	2.9001128298356	2.97448957054313	2.95567672099952	2.66681140699207	2.33276187718774	3.03974641178733	3.08610080897229	2.62866776631653	2.72303331377014	3.8626083213555	3.644570987017	2.84592819305981	2.52846963227852	2.37092148504999	2.37133207973622	3.27951655093351	2.72785792560935	2.90037404075738	2.69926134460399
d__Bacteria|p__Proteobacteria|c__Gammaproteobacteria|o__Aeromonadales|f__Aeromonadaceae	2.81645198698158	3.40573029034635	2.76098345376519	2.96505604175945	3.03191849735341	3.26396652477986	2.80028805389924	3.41244464020048	2.97903915406165	2.57976331578789	2.63381429766298	2.63995368276745	4.28133988560498	3.33318564186668	3.06682953783469	2.08350793484777	2.66032008304888	2.9607499595611	2.32019716615592	3.07307181883411	2.53585410845281	2.55996168127718	2.93751806460206	2.94943937077923	3.41729439034226	2.81343411084777	3.16880349272251	2.5879057119607	3.08243438662955	3.04254303378814	3.79266704388572	3.95554947794571	2.89792809565381	4.09853720626876	2.67356853364103	2.51425741513878	3.35973918342514	4.68042001608824	3.47272073009034	2.31673569242374	2.7319081125134	2.41092681966368	2.37133207973622	3.53083097921441	3.54883847767918	3.23122828507437	2.75616947687587
d__Bacteria|p__Proteobacteria|c__Gammaproteobacteria|o__Pasteurellales|f__Pasteurellaceae	9.73328786348027	8.26309485922205	7.52821064439838	7.63426279811138	7.47535376015593	6.43432414849334	8.48979065093281	8.02061405534419	7.26315607923357	8.11992886467899	8.10177554150287	5.4995000863972	5.07608697853322	6.56717292045518	8.48627944400804	8.45962731240145	7.09051448814583	7.7323509387872	10.611072418377	6.36156307584917	7.16608269378168	5.93735860725016	7.54401480395735	6.56734272008693	9.03086782545493	4.33913397163721	4.26816456465286	5.56234914797201	7.37792799878358	6.56851648659765	6.2821185484424	4.13610268768293	3.46332576566245	4.68458625127234	5.10568767882698	3.64026867799501	7.21467967346125	9.40648283405465	8.66115347373393	5.03803112027597	3.87749259860118	4.68433212354895	4.43678737944131	6.93079303026858	7.51206143980571	5.65731814584965	5.96357551923634
d__Bacteria|p__Proteobacteria|c__Gammaproteobacteria|o__Orbales|f__Orbaceae	1.18232146195711	0.889571097054243	0.139944629652614	0.529981765719322	1.01701547681114	-0.311584244027072	1.02251482664593	0.978458080839741	0.494132504273651	0.998724877875484	1.00065985861156	-1.24161011517599	0.119619920910113	0.00565040087515589	0.967585368858671	0.984895646179665	0.527198391905416	1.88302615884034	2.22730341926322	-0.658627632462758	0.233269015458764	-0.325346774662433	0.478813787208079	-0.414978759379629	0.924482561047146	-0.604292572765595	-1.31983287700963	-0.0990910799436731	0.0509840304734843	0.321247605935912	0.0453042963966901	-0.080459507263424	-2.29872561711772	-6.30365508050034	-0.483431887509083	0.116362142340412	-0.0742480210600112	0.883683166117892	0.700132007850557	0.171779543633277	-1.18510243442579	-0.22161582893038	0.174107502399996	0.640459221318249	0.840788276576968	-0.0506223389552165	-1.3171216761484
d__Bacteria|p__Proteobacteria|c__Gammaproteobacteria|o__Cellvibrionales|f__Cellvibrionaceae	1.53062815622532	2.35590816584767	2.04205215604953	2.31243884228506	2.88881765371273	2.71231890649362	2.20116982298757	2.32680751039551	1.93651633204459	1.39076696565151	1.80116555749201	2.72868179837614	3.55945509527768	2.44988601093223	1.95340216338144	1.8270784059001	1.97757160970983	2.2754871825253	1.7625954775922	1.66865007312166	1.44966433978326	2.80221089167098	2.5495972661448	1.21098845500568	1.92301139115827	1.52592129428766	1.05971325712055	0.495616027803019	1.20843681916453	0.657719842557125	2.53021094618469	2.16025018201253	1.13526158736742	1.50827004082294	0.432858844365072	0.521827250448576	1.26075304567233	2.18296615024815	1.61642273972471	1.53702049555533	0.925110765920804	1.2925119036994	1.95296356679214	1.48775708170545	1.62924563694124	1.2711335010271	1.39092852495381
d__Bacteria|p__Proteobacteria|c__Gammaproteobacteria|o__Cellvibrionales|f__Halieaceae	0.64332496122442	0.78948763849726	-0.370880994113377	0.0819570431923613	-0.369278884308749	-1.56434721252244	0.734832754194146	-1.77307723220221	-0.684522492067995	-0.022926369656497	0.467361378993513	-0.836145007067821	1.43529671481605	0.720303786656065	0.816762479124088	-0.961014502875648	-0.91972059103091	-1.18502677629327	-6.80137574445275	0.152302583753571	-1.15302534566113	-1.62462975879269	-2.88848204277839	-0.0666720651114128	-0.328280407448222	-2.39605204199365	-2.92927078944373	-0.386773152395454	0.425677479914895	-0.189578017830079	-1.65944379584174	0.707997853100846	-0.564124561729618	-6.98393794819208	-1.17657906806903	-0.0659594144535425	1.4073565198642	-0.620394230658383	0.00698482729061182	-8.21439389206861	-0.49195525386584	-0.22161582893038	-2.39084185506154	-0.458153067349861	-1.46179681641708	-1.03145159196694	-0.138466679806754
d__Bacteria|p__Proteobacteria|c__Gammaproteobacteria|o__Cellvibrionales|f__Microbulbiferaceae	0.489174281397162	1.46938959230718	1.39270759814798	1.79849309118283	0.72933340435936	1.57114700340671	0.483518325913239	1.89899510359535	2.19186302385343	0.724288032173724	1.05261959754227	1.39744721443927	2.49240927257741	1.81891607532417	1.71900145754259	1.08667834048961	1.20553048668022	2.0404935912936	1.13750176027727	1.04612045977567	1.48603198395413	1.71940920902951	1.45532337907529	1.21098845500568	1.51754628305011	1.17348065448772	1.37479430376044	0.347196022684746	1.11882466047484	1.01439478649586	1.80629210695799	1.80661014176896	0.997111248886605	2.15885760696409	1.02064550926719	0.627187766106402	0.714209339304259	2.69379177401414	1.61642273972471	1.56843669178871	0.51964565781264	0.638585436292732	0.867254682959941	1.15128484508424	0.735427760919141	1.04798994971289	0.129797306787925
d__Bacteria|p__Proteobacteria|c__Gammaproteobacteria|o__Cellvibrionales|f__Spongiibacteraceae	1.13976184753831	1.29503620516241	0.833091810212559	0.753125317033531	-0.369278884308749	1.03834247292194	1.31019689909771	1.06013611185401	1.14805897168032	0.670220810903448	0.690504930307723	0.46313797706244	1.71070869467602	1.2268650116356	1.0445464099948	0.543062893900626	1.15972095064893	0.784413870172235	0.901112982213039	1.0905722223465	1.04419923167509	0.83210601402861	1.08180987077373	-0.00951365127146442	1.31394732780887	-0.19882746465743	0.115251648279697	-0.620388003576959	0.48630210173133	-0.189578017830079	1.18836834763563	-1.68989741969752	-0.506966147889669	-1.66978378952501	-1.17657906806903	-0.289102965767753	0.395755608185724	0.883683166117892	0.700132007850557	-0.521367636926669	-0.961958883111576	-1.92636392116881	-1.00454749394165	0.234994113210084	-5.65495282713552	-2.13006388063505	1.05778407842527
d__Bacteria|p__Proteobacteria|c__Gammaproteobacteria|o__Nevskiales|f__Sinobacteraceae	-0.609438007270948	-0.209041191613867	-0.216730314286119	0.501810888752625	-6.04664152782823	0.140400879715986	0.483518325913239	0.765896638856069	0.873622125978555	-0.348348770091125	-0.426456497028584	0.144684245943905	-1.17966306322015	0.42550424643542	0.146604816788841	-0.555549394767484	-0.514255482922746	-0.0323472663548872	-0.890646487015016	-0.0990118445273349	-0.459878165101181	-0.526017470124584	0.0559569363880454	0.191157044190687	0.364866773111724	-0.0934669489996041	-0.444364139655726	0.578307743648133	0.21803811513665	-0.595043125938243	-0.101299177795186	-0.303603058577634	-0.758280576170575	-0.976636608965063	-6.16457136096656	-2.36854450744759	1.49436789685383	1.7309810265051	-5.33786504933252	0.361021543271805	-0.49195525386584	-1.52089881306064	0.174107502399996	0.92814129377003	-0.0755024552971877	0.267831392163318	0.00463416383391912
d__Bacteria|p__Proteobacteria|c__Gammaproteobacteria|o__Immundisolibacterales|f__Immundisolibacteraceae	-0.203972899162784	0.370777303639075	0.279706572027773	0.442970388729692	0.72933340435936	0.920559437265561	-0.769244642582129	0.219352932487999	0.23176823980616	-0.833856585872826	-0.225785801566432	-6.34294736082879	0.612096406007907	1.21396160679969	0.693148523156911	-1.65416168343559	-0.801937555374526	-0.0323472663548872	-1.11379003832923	-0.253162524354593	-0.236734613786971	-1.33694768634091	-0.691257465442175	0.432319101007575	-0.510601964242176	-0.144760243387155	-0.732046212107507	0.495616027803019	0.543460515571278	0.909034270838031	1.91008890063963	1.7758384831022	1.32116096550926	1.0382664115772	-1.17657906806903	-0.171319930111369	0.714209339304259	3.31143140206594	0.700132007850557	-0.061835307548229	0.760807714629528	-0.422286524392531	-0.444931706006228	1.15128484508424	1.42857494147909	0.960978572723264	0.697781344393865
d__Bacteria|p__Proteobacteria|c__Alphaproteobacteria|o__Rhizobiales|f__Bartonellaceae	2.88706955419553	1.42856759778693	1.28734708249016	1.66496169855831	2.11562776547925	1.93216034894404	2.71199544675356	1.92410102472642	1.5667693065385	1.66141285095072	1.25788272357863	2.28475040944018	1.61354494622237	1.32450348119951	1.33222848244658	1.91537101304578	1.94248028989856	1.68665284859074	1.89436475522332	1.25091487242168	1.37270329864713	1.92114885168057	1.86510814832797	1.25899767419204	1.70860151981282	1.28024862991343	1.21386393694781	1.07956391639797	1.50323635938517	2.17754559630154	1.79054374998985	2.02367464700678	1.06857021286875	2.11440584439325	2.08151746995245	1.63878867778488	1.64851857668109	0.883683166117892	2.95142380645705	1.43637696977565	0.954963729070486	1.11815851655462	1.43779954142755	1.84443202564418	1.71625701393087	1.08881194423315	1.26687587628383
d__Bacteria|p__Proteobacteria|c__Alphaproteobacteria|o__Rhizobiales|f__Methylocystaceae	-0.386294455956738	-0.209041191613867	-0.658563066565157	-0.0578048991827975	-0.369278884308749	0.381562936532874	-1.46239182314207	1.06013611185401	-0.461378940753785	1.05699378599946	0.931666987124611	-0.142997826507876	-2.27827535188826	0.698797581435101	-0.379488279107938	0.29174846561972	-0.226573410470965	0.319050620483002	-0.890646487015016	-0.253162524354593	-1.15302534566113	-0.158292689999267	0.107250230775596	-0.127296686927848	-0.328280407448222	-0.604292572765595	-0.290213459828468	-0.473784529385084	-0.0443261493308404	0.503569162729867	-0.101299177795186	1.64230709047768	-0.0651333956106299	1.42125866383331	0.615180401159026	0.675977930275835	0.714209339304259	0.989043681775718	1.61642273972471	-0.80904970937845	0.564097420383474	-0.13460445194075	0.38174686717824	2.24989713375235	1.53393545713691	0.914458557088371	0.51545978759991
d__Bacteria|p__Proteobacteria|c__Alphaproteobacteria|o__Rhizobiales|f__Bradyrhizobiaceae	3.26695782051405	2.73915013717112	2.71255685985972	2.85725947130374	3.34429318239556	3.03581043164211	2.90705602932495	3.48961295670268	3.60935575582918	2.23419634926079	2.50028290503846	3.24702625455615	3.34934576180238	3.32535474828613	2.89910678046189	2.57994482116167	2.79689561805463	2.9340103985192	2.24484772891413	2.95229028018147	3.88067522136613	2.84891198471696	2.88606950276601	2.93784503799831	3.19808011716794	3.10724490524093	3.39149750480686	3.15659871804724	3.19435230283354	4.02007739090302	3.48950311405203	5.13338870265816	3.55059916282914	6.02004487921148	3.35602042508423	3.47209714992581	3.7630514381722	4.41004369073405	4.22649253246672	2.99514059124648	3.28653635893778	3.10733664585845	3.68220267903886	3.98449818914046	4.18365008122616	4.6667598376398	3.89509299134622
d__Bacteria|p__Proteobacteria|c__Alphaproteobacteria|o__Rhizobiales|f__Hyphomicrobiaceae	2.77495225607483	2.5131936444803	2.28587591260128	2.45989157342819	2.96292562586645	2.61770293011877	2.12112711531404	2.59214228415529	3.34082919866715	1.94651427680901	2.26290157106147	2.54257951874228	2.44911246682408	2.78365919058428	2.82700348656054	2.48100487330676	2.21032402013068	2.1993634870525	2.35972800491256	2.32452585888437	2.59647873026925	2.76981939587974	2.58378863089308	2.06992789040837	2.58044048911614	2.76012555739326	2.99765523652668	2.42162502254104	2.45710980240837	2.47300980919537	3.10486461148465	4.00719606680788	2.79092621729676	3.87929229537021	2.63008342170129	2.50665281575356	2.62037915971006	3.91220526249487	3.09802728064893	2.82267133089554	2.63808935729575	2.51628733532151	3.01632991639858	2.67734114857929	3.05999176063196	3.61293930717443	2.75616947687587
d__Bacteria|p__Proteobacteria|c__Alphaproteobacteria|o__Rhizobiales|f__Beijerinckiaceae	1.74193724989253	1.29503620516241	1.63284872583076	1.46825140431225	1.71016265737109	1.32602454537373	1.31019689909771	0.765896638856069	1.91816719337639	1.22983659883887	1.22646652734526	2.0164864228455	1.33264256075597	1.6063546333405	1.57735094047957	1.43688076992272	1.52262644433829	0.242089579346873	1.68957034257731	1.35627538807951	1.44966433978326	1.22800167112062	1.18905540112732	1.16055760137879	1.13805666134521	1.24153411773274	1.52507650680978	1.51034683249043	1.17944928229128	1.54502303755803	2.09006028008864	2.51479519969344	1.94976962493163	2.63428130367916	2.08151746995245	1.69189850309883	1.49436789685383	3.10529919657827	1.3932791884105	0.754925828978893	1.06618936418071	0.781686279933405	0.744652360867609	2.24989713375235	2.14912109622715	2.44464709786833	1.37412140663743
d__Bacteria|p__Proteobacteria|c__Alphaproteobacteria|o__Rhizobiales|f__Phyllobacteriaceae	2.32175574514547	2.24565167957764	1.87160017481096	1.81399727771879	2.62645338924524	2.16134621471421	2.20116982298757	2.44151645817147	2.40651996129032	1.60849044949638	1.73302775232479	2.36930779746824	3.16414235863354	2.19803235373559	2.41685452913995	1.71313414655088	1.86837231774484	1.92105355442958	2.05379249215142	3.04267434164974	2.04564777188955	1.96810583476834	1.93179952282664	2.09732686459649	1.97430468554582	2.59777613378623	2.41306346252108	2.20349401305037	2.33521998479933	2.87069277686148	2.99689467672076	3.90481395990432	2.61637725025697	3.87929229537021	2.63008342170129	2.46773739950389	2.64704740679222	3.80445240119843	3.14247904321976	1.92097939844254	2.21609494723637	2.27832869822216	2.28198697940036	2.53757920620413	3.31732667669445	3.60972903154418	2.78964540607226
d__Bacteria|p__Proteobacteria|c__Alphaproteobacteria|o__Rhizobiales|f__Rhizobiaceae	4.0978374016543	3.75448937096021	3.23552223817632	3.54497185587773	3.56254674841558	3.33349258742847	3.50742147643393	3.58035943356691	4.68262106540989	2.95316992938064	3.16321630700191	3.74199650653235	3.92830057483667	3.58067929439843	3.45082396154597	3.22864023915078	3.35346726360882	3.17807184849509	3.23970851273012	3.94903943372392	4.22225306202304	3.43585334103113	3.38627997846354	3.6118599204771	3.65140124645374	3.61521513241051	3.57201888109666	3.38502947225737	3.87367892777485	4.22119803012979	3.8315579145358	4.73659103776017	3.56962923282815	4.60120464233329	4.63456192490767	3.89485375514404	4.31525062845257	4.9460400528466	5.61278689358661	3.68208042723209	3.58558219003988	3.41597033079601	4.11494220506669	5.18020160198388	4.7686846311614	4.44221866205896	3.88275561758638
d__Bacteria|p__Proteobacteria|c__Alphaproteobacteria|o__Rhizobiales|f__Brucellaceae	0.999999905163152	0.735420417226984	1.01541336700651	1.51081101873105	0.72933340435936	0.877999822846765	1.31019689909771	0.386407017151165	1.93651633204459	0.222196088376488	1.14907986372984	1.3610795702684	2.15254144695506	0.741357195853897	1.08091405416567	0.788185351933611	0.714409933993562	0.894414765386564	2.3120999559233	1.53859694487346	1.5211233037654	1.08342044230952	0.825090023925913	0.683633529288481	1.73010772503378	1.85244320005571	1.74355804501818	0.654680722432707	1.43727839159337	1.19671634328981	1.64560972526752	2.98293141476438	1.07999890869237	3.0030450449369	1.30832758171897	1.32033494666635	1.68360989649236	2.05375441876815	1.95289497634593	1.91370663911346	1.16627282273769	0.37622117182524	0.248215474553717	1.84443202564418	1.62924563694124	1.94747356327067	1.62731730301804
d__Bacteria|p__Proteobacteria|c__Alphaproteobacteria|o__Rhizobiales|f__Rhodobiaceae	-0.0498222193355253	-0.363191871441126	-0.457892371103006	-0.568630522948788	-0.369278884308749	-0.178052851402549	-0.769244642582129	-0.232632191255059	0.973705584535538	-1.12153865832461	-1.70739034249065	0.83783142650385	-0.891980990768367	-0.0853213773305708	-0.747213059233255	-0.737870951561438	-1.20740266348269	-0.674201152527282	-1.80693721888917	-0.435484081148548	-1.15302534566113	-0.77733189840549	-1.5021876816585	-0.260828079552371	0.0771847006599429	-0.604292572765595	-0.84982924776389	-0.85677678164119	-0.0443261493308404	-0.595043125938243	-1.94712586829352	-0.303603058577634	-2.01104354466594	0.815122860262993	-0.483431887509083	0.963660002727615	0.714209339304259	-0.620394230658383	0.00698482729061182	0.905748718713477	-0.49195525386584	-0.316926008734705	-0.311400313381705	-0.458153067349861	-0.768649635857133	-7.53954420981807	-0.30552076446992
d__Bacteria|p__Proteobacteria|c__Alphaproteobacteria|o__Rhizobiales|f__Methylobacteriaceae	2.38629426628304	2.0571762572093	1.65507186261547	2.18820984232285	2.26977844530651	2.35762612375887	1.37082152091414	2.31569628497044	3.35852877576656	1.40418998598365	1.66677836678359	1.80291232254744	2.83371243646829	2.31689355661232	2.23734591372261	1.74703569822656	2.01147316138551	2.48279926862283	2.03251509370414	2.63720923354157	2.76894799062019	1.87187780267379	2.09512457892994	2.40341949889145	2.43383701492426	2.63111255405382	2.43670522557812	2.63568219129929	2.87883543138832	3.27615788496965	3.1608377697633	4.32381773634528	3.07809481091826	4.1171135918417	2.90095837583669	2.77311904905507	2.98914290096779	4.07095365157076	3.61790273993484	2.3408332440028	2.55256718385758	2.53378049276903	2.67806234715869	3.85933504618645	3.76931180043751	3.89821463959565	3.39015373277684
d__Bacteria|p__Proteobacteria|c__Alphaproteobacteria|o__Rhizobiales|f__Aurantimonadaceae	1.78845726552742	1.61780959742546	1.16956404683377	1.44627249759348	1.01701547681114	1.0006021449391	0.147046089292026	1.36241698372694	1.54010105945634	0.824371490730707	0.511813141564347	1.5309786070638	1.1229220297739	1.34749299942421	1.11600537397694	0.648423409558452	1.00817105252173	0.578561815968086	1.35006320226094	1.48143853103351	1.98246887026802	1.03795806823276	1.13686964795675	1.17765203473809	1.49087803596795	1.50592062758099	1.34739532957233	1.23096356285334	1.31665040380476	2.37537133963146	2.39234115196157	3.07227651510023	2.05798320957187	2.72466536514743	1.65663427598719	1.54347849798056	1.899833004962	2.89115120817264	1.95289497634593	1.5786931919559	1.21279283837259	1.45802634217697	1.13551866955462	2.63288938600846	2.68133790997445	2.42381301096549	1.76249208138629
d__Bacteria|p__Proteobacteria|c__Alphaproteobacteria|o__Rhizobiales|f__Xanthobacteraceae	1.33647214178437	1.29503620516241	1.18726362393317	1.62859405438743	1.71016265737109	1.48017522520098	0.935503449656297	1.68218737073022	1.84120615224026	0.453997702433813	1.18298141540552	1.5309786070638	1.01756151411607	1.88079147904226	1.28966886802779	0.871566960872662	1.30490296049342	0.829876244248992	0.677969430898829	1.17395383128555	1.28932168970808	1.3711025147613	1.49354459189549	1.39057403198076	0.971002576682039	1.68992427055793	1.42743803724587	1.49776805028357	1.54490905578574	2.11300707516397	2.30611997651444	3.00145046253162	1.96395425992359	3.34749604728992	1.02064550926719	1.77459021894394	2.20813436461652	3.24033548038221	2.89735658518678	1.32445905357166	1.48904621500074	1.59999660344736	1.85765338698782	2.02675358243814	2.74289580297389	2.41323090163495	1.69103311740415
d__Bacteria|p__Proteobacteria|c__Alphaproteobacteria|o__Rickettsiales|f__Rickettsiaceae	2.25276287365852	1.22943892267659	0.905412471792185	0.878288459987537	3.43738360546157	1.67433123964194	2.34427066662825	1.74343099597094	3.20729780604263	1.2913944918383	0.653463658627374	1.62059076575348	-0.668837439454158	0.981030049119318	1.18269674847562	1.58451676872879	1.53343736044251	1.60818123314924	1.71942330572699	0.59413533603261	3.23523183876339	1.22800167112062	0.895707591139866	0.278168421180317	-0.328280407448222	0.407308338912885	0.597089735172435	0.92380938698874	-1.24829895365678	0.909034270838031	0.38824904752352	1.20047433819864	1.02150270201076	1.32594848402898	0.615180401159026	1.85096319772852	0.395755608185724	-0.214929122550218	2.08642636897045	0.731395331568699	1.85942000329764	1.83483619452476	3.146492411957	1.15128484508424	0.735427760919141	0.577986320467158	0.960145608861355
d__Bacteria|p__Proteobacteria|c__Alphaproteobacteria|o__Rickettsiales|f__Anaplasmataceae	1.37156346159564	1.68450097192413	0.235254809456939	0.501810888752625	1.9333062086853	1.52669524083588	1.97159538134307	0.889510594823245	0.00862468849195031	0.915343268936434	0.511813141564347	1.72880435039372	0.766247085835165	0.741357195853897	0.744441817544462	1.36626320270877	1.14397259368079	1.8023372475902	1.16347724668053	0.950810279971343	1.24486992713724	0.221196931705637	1.90730850281835	0.565850493632098	-0.510601964242176	-0.255985878497379	0.536465113356	0.0460909299008248	0.425677479914895	-0.189578017830079	0.61782348916802	0.256012729357789	-0.564124561729618	-0.976636608965063	1.76785991109741	0.766949708481561	1.26075304567233	0.883683166117892	1.61642273972471	1.71222458458042	0.86259040893947	1.25168990917914	1.37035826063202	2.1809042622654	1.37141652763914	-0.184153731579739	0.474637793079655
d__Bacteria|p__Proteobacteria|c__Alphaproteobacteria|o__Rickettsiales|f__Candidatus_Midichloriaceae	-1.99573236839084	-8.59479837524099	-2.85578764390138	-0.280948450497007	2.19567047315279	0.515094329157396	-0.769244642582129	-0.232632191255059	-9.20651182866704	-2.22015094699272	-3.31682825492475	-1.93475729573593	-1.58512817132831	-1.52040590261989	-0.747213059233255	-0.961014502875648	-8.14657451262234	-1.59049188440144	0.495647874104874	-1.3517748130227	-8.192148239351	-2.7232420474608	-1.78986975411029	-2.20673822860768	-8.45655311828236	-2.39605204199365	-1.83065850077562	-3.5648269827434	-2.34691124232489	-8.42388528197734	-0.273149434721845	-0.996750239137579	-2.70419072522589	-1.66978378952501	-7.51686913961311	-2.36854450744759	-1.68368593349411	-8.61989270962531	-6.69016282797907	-1.90766199804656	-1.18510243442579	-1.92636392116881	-1.00454749394165	-0.458153067349861	-1.46179681641708	-8.46657712224113	-2.70341603726829
d__Bacteria|p__Proteobacteria|c__Alphaproteobacteria|o__Pelagibacterales|f__Pelagibacteraceae	0.64332496122442	0.447738344775203	-0.216730314286119	0.730652461181473	2.26977844530651	1.57114700340671	0.935503449656297	1.1887534896761	1.51270208526822	1.01852750517166	0.294089657719476	0.262467281600288	-1.17966306322015	-0.644937165265993	0.351399229434854	1.31625278213411	0.9128608727174	1.53407326099552	0.996423162017364	-0.946309704914538	1.04419923167509	-0.158292689999267	0.9401593537107	0.432319101007575	0.364866773111724	-0.450141892938337	0.115251648279697	0.0987346633862467	0.697611195398537	0.791251235181647	-0.0500058834076351	1.48815641065042	-0.401605632231843	0.728111483273363	0.902862473610807	0.27051282216767	1.31204634005988	-1.31354141121833	1.3932791884105	1.37575234795921	0.373042183620764	0.964007836727359	1.16450620642787	0.92814129377003	-0.768649635857133	0.0671606967011673	-0.400830944274245
d__Bacteria|p__Proteobacteria|c__Alphaproteobacteria|o__Rhodospirillales|f__Acetobacteraceae	3.3025849981572	2.94491508715502	2.46233234994284	2.61634375024373	3.36839073397462	2.71923934933819	2.40880918776582	2.71555913752993	3.24730314065633	1.77804975467648	2.27788312467709	2.55387907399621	2.66336707072105	2.82599355441084	2.56899110959551	2.72159533822469	2.54601531176882	2.291071913542	2.04321038282089	3.01132381176566	3.32431146881708	2.60463412132878	2.33726463093481	2.44244884279718	2.59845899461882	2.7744319530445	2.88784037051948	2.47304393717874	2.80058323448857	3.14262649234513	3.38559292497185	4.12124357327918	3.00457929094135	3.98270539074364	2.7152412300416	3.06080112150685	3.45797762300855	3.85124456270519	3.79117446120887	2.72057346087253	2.81309826724341	2.73234703174732	3.18510724808477	3.60228994319656	3.47984560619223	3.42676418106449	3.34867313165613
d__Bacteria|p__Proteobacteria|c__Alphaproteobacteria|o__Rhodospirillales|f__Rhodospirillaceae	3.15176210842261	2.95401985414794	2.81753562327012	2.90230019672804	3.36839073397462	3.1270006697067	2.86834151714426	3.21962036120738	3.95504912063743	2.28519890371316	2.6312067342559	3.15899290507083	3.23111298473972	3.04810029899661	2.72888563060202	2.78848957305472	2.68101047630632	2.9790511239435	2.55616140589919	3.30693613989342	2.83595870090315	2.82971753746081	3.11540502432814	3.01361759647064	2.80721380848093	3.06777976303196	2.86068938145353	3.07111957294325	3.12955230960662	3.09383632817569	4.04766646890714	4.45857087622012	3.46017615675956	4.1171135918417	3.27776822818448	3.33523796720861	3.91102544610773	4.84766591047675	3.37428065727709	2.40982611548975	3.41756462134419	3.08427137292745	3.7447230360202	3.3919945343602	3.90884121171058	3.74205390884036	3.44291322040061
d__Bacteria|p__Proteobacteria|c__Alphaproteobacteria|o__Rhodobacterales|f__Rhodobacteraceae	3.77881917715357	3.71009928158314	3.34065648389314	3.6422617443217	4.04956172348785	4.03777160835726	3.89890034256735	4.1591679552458	4.20770457097796	3.23088750657298	3.53647083826133	3.69645448608543	3.83761677359478	3.89034689325793	3.81016646291849	3.53601352449274	3.59525132703903	4.02809574419153	3.39431843481573	3.75113575718272	3.72977657692524	3.30744321280046	3.74220134286398	3.52821986351697	3.60680787091092	3.68844737108152	3.60597048156993	3.46426058140626	3.6063320919629	3.93216551858014	4.61907762832411	5.07859579195111	4.02324099962497	4.73213340720218	3.75067461708818	3.69057868813421	4.22167591456046	5.23467769154404	4.19663956931704	3.4629760300811	3.68627079233696	3.39175607267541	3.83371657421382	4.10619512411798	4.09503124528246	4.31247628583315	3.92990239601209
d__Bacteria|p__Proteobacteria|c__Alphaproteobacteria|o__Rhodobacterales|f__Hyphomonadaceae	1.81093012137948	1.61780959742546	1.18726362393317	1.08959755365474	2.99801694567772	1.26886613153378	2.12112711531404	0.889510594823245	2.82702294676303	1.19757573662065	0.959837864091307	0.550149354052069	0.979821186133224	0.801981817670332	1.0445464099948	1.94315057715285	1.22034557246536	0.935236759906819	0.495647874104874	1.88690363914168	2.43049359279498	0.534854490560678	1.61132762755187	0.501311972494527	1.81178575604805	1.24153411773274	1.77120957634869	0.46052470799175	0.425677479914895	0.909034270838031	1.17376954821448	1.25454155946892	0.807354713605132	2.31920025703927	1.22131620472934	0.850331317420612	1.08890278874567	1.77750104213999	1.79874429651867	0.361021543271805	0.51964565781264	0.906849422887411	1.16450620642787	1.62128847432997	1.7962997216044	2.02881920272462	1.33963523056626
d__Bacteria|p__Proteobacteria|c__Alphaproteobacteria|o__Sphingomonadales|f__Sphingomonadaceae	3.50959916754152	3.44716748021052	3.0275347445869	3.46855562543336	3.60101302924337	3.34830767321361	3.50045280711783	3.40683190329553	4.41990668131462	2.77367722878716	3.03927940577114	3.45887025061643	3.15107027706618	3.40539745595966	3.31705404775157	2.93589486474245	3.1683543581776	3.30360959343887	2.91156165240592	3.49241227343589	3.88067522136613	3.48534797863583	3.40678395866125	3.28837871391496	3.44448053064642	3.62497130735588	3.88087166067141	3.29163500185119	3.54473296950089	3.80555989430857	3.9518578260203	5.18223068164146	3.82449791950261	5.358417642533	3.35602042508423	3.60780640185035	4.15985848353725	4.69034565588821	4.05003609512516	3.48293064461065	3.57707150037197	3.15193002140127	3.72062548444114	3.89855575933973	4.20462987169535	3.94528215045363	4.1187813533522
d__Bacteria|p__Proteobacteria|c__Alphaproteobacteria|o__Sphingomonadales|f__Erythrobacteraceae	2.87180208206474	2.57243647804316	2.16149219291355	2.39320019892952	2.52109287358742	2.39646595707514	2.88141359871161	2.53995653098472	4.15175941488348	2.16187568768117	2.43256473098351	2.43469055673109	3.2270561840441	2.34242685861748	2.1854610783536	2.24781098613905	2.18822367313001	2.05365167587111	1.80398069375505	2.36179725368161	3.08108115893613	2.07254849813594	2.10195054400034	1.69523444096696	2.18402521652789	2.52757187511298	2.63907371431737	2.02615999776746	2.1189968763297	2.96030493555117	2.66799464854774	3.8113607908472	2.13605158294169	3.79827635161012	2.98230401529064	2.31358671967663	2.73515467430249	3.47395033156372	3.44097203177576	2.47018926521684	2.11995108668347	1.93436578987179	2.26311849509598	3.0682074572663	2.85569129711923	3.0573219252057	2.48396976857246
d__Bacteria|p__Proteobacteria|c__Alphaproteobacteria|o__Caulobacterales|f__Caulobacteraceae	3.26695782051405	2.46016917617208	2.1680928769449	2.29832096073928	1.82794569302747	2.2084137255722	2.56295986759308	2.75232798531702	3.44663604327682	1.88249241804408	2.21656123380277	2.43469055673109	2.44022351940684	2.59046796155342	2.49798007395232	2.37119000729956	1.93531180041995	2.07306976172821	1.9307323993942	2.7425697491994	3.31288277299346	2.08894230791161	2.02417284295766	2.38331831957036	2.11406662792098	2.56679258826626	2.31247622561592	2.57505756948286	2.2277997361785	3.3169798794899	3.11967969726979	4.05949556621073	2.8997714141481	4.51642483437549	2.56109055021434	2.82441234344262	2.98914290096779	3.82225702583193	3.30282169329494	2.40089748474545	2.78518947912634	2.68379380633033	2.77394411886197	2.94304431431229	3.79047661162955	3.60650841684414	3.14878644250618
d__Bacteria|p__Proteobacteria|c__Alphaproteobacteria|o__Parvularculales|f__Parvularculaceae	0.0837091732889972	-1.05633905200107	-1.75717535523327	-1.10762702368148	-0.369278884308749	-1.56434721252244	-7.72315000395486	-1.07993005164226	-1.37766967262794	-1.30386021511856	-1.37091810586943	-7.45178233205324	-1.58512817132831	-2.43669663449405	-1.84582534790136	-0.555549394767484	-0.360104803095488	-8.27303758929849	-0.554174250393803	0.0345195480971876	-1.84617252622107	1.12690555424925	-0.490586769980024	-0.702660831831409	-1.02142758800817	-0.255985878497379	-1.31983287700963	-0.731613638687183	-0.401001093269573	-7.6549830406241	-0.74315306396758	1.20047433819864	-0.832388548324297	0.121975679703047	0.209715293050862	0.339505693654622	-0.585073644826002	-1.31354141121833	0.00698482729061182	-0.173060942658453	-0.0864901457576757	-0.422286524392531	-0.311400313381705	-0.458153067349861	0.147641096017022	0.508993448980206	-0.138466679806754
d__Bacteria|p__Proteobacteria|c__Alphaproteobacteria|o__Magnetococcales|f__Magnetococcaceae	1.64185379133555	0.678262003387036	1.07603798882295	1.26395094079952	2.11562776547925	1.2390131683841	1.48204715602437	0.529507860791838	2.34802375460871	0.6130623970635	0.931666987124611	0.955614462160233	-5.53357268187057	0.981030049119318	0.816762479124088	0.948528002008791	0.46657377008898	1.08365676502509	0.590958053909199	0.788291350473568	2.78855646200856	0.572594818543525	1.25465268361314	0.534101795317517	0.364866773111724	0.0462949933755548	0.536465113356	0.68366825930596	0.0509840304734843	-1.28819030649819	-0.273149434721845	0.389544121982311	0.729796479259258	0.276126359530305	-0.483431887509083	0.889552030573894	1.31204634005988	-0.214929122550218	0.700132007850557	0.212601538153531	0.983951265943737	1.18715138804157	2.35409027330171	1.84443202564418	0.617644725262757	1.04798994971289	0.628788472906913
d__Bacteria|p__Proteobacteria|c__Alphaproteobacteria|o__Holosporales|f__Holosporaceae	-1.99573236839084	-8.58869089857287	-2.85578764390138	-1.95492488406868	-7.39283182980665	-8.52220390534549	0.147046089292026	-0.925779371815004	-9.20040435199892	-0.716073550216442	-1.37091810586943	-8.21457709673835	-7.77770567241512	-1.05040227337416	-1.15267816734142	-1.24869657532743	-1.20740266348269	-9.03583235398361	-2.50008439944912	-1.3517748130227	-8.18604076268288	-8.29480437916397	-8.71003072174591	-0.953975260112316	-2.12003987667628	-2.39605204199365	-2.23612360888378	-1.16693170994503	-0.555151773096831	0.503569162729867	-8.8881503195776	-0.303603058577634	-1.78789999335173	-0.571171500856898	0.432858844365072	-0.576785038219533	0.513538643842108	0.765900130461508	1.10559711595872	-3.00627428671467	-8.49633745237547	-2.61951110172875	-10.015671342529	1.73907150998636	1.24625338468513	-1.03145159196694	-9.83300353607932
d__Bacteria|p__Proteobacteria|c__Alphaproteobacteria|o__Holosporales|f__Candidatus_Paracaedibacteraceae	0.0837091732889972	-2.15495134066918	-2.16264046334143	-1.10762702368148	-7.09774449817793	-2.25749439308238	0.617049718537762	-0.232632191255059	-8.90531702037019	-1.52700376643277	-1.23738671324491	1.24329653461201	0.119619920910113	-1.7435494539341	-1.55814327544958	-0.737870951561438	-0.601266859912375	-0.491879595733327	-1.80693721888917	-2.04492199358265	-7.89095343105415	-0.77733189840549	-1.09672257355034	-0.334936051706092	-0.510601964242176	-3.08919922255359	-2.92927078944373	-0.925769653128141	-2.34691124232489	-8.12269047368049	-8.59306298794887	-8.4183630335667	-1.78789999335173	-0.0603458770909076	-1.17657906806903	-0.982250146327698	-8.51818610067641	-0.620394230658383	-6.38896801968222	-9.0415927200239	0.201191926694105	-1.23321674060886	-0.444931706006228	0.234994113210084	-1.46179681641708	-8.16538231394428	-9.53791620445059
d__Bacteria|p__Proteobacteria|c__Betaproteobacteria|o__Nitrosomonadales|f__Nitrosomonadaceae	0.894639389505326	1.85238184456329	1.48801777795231	1.72558632037474	2.26977844530651	2.30685379838545	1.79570471487941	2.04829140495781	1.51270208526822	1.75953070690924	1.4281038734385	0.955614462160233	2.06553006996543	2.33821632608114	1.89974944988912	1.52389214691235	1.22034557246536	1.70534498160289	1.89436475522332	1.71627812211091	1.28932168970808	2.03893188733695	2.27057325643613	1.66446278230021	2.21069346361005	1.37670889610099	1.37479430376044	1.20585764172227	1.87259646285122	1.7075419670558	2.21695203194326	2.2019228784131	1.167010285682	1.9137351489311	1.59600965417075	1.21497443100852	1.95390022623227	3.21905808193493	2.77957354953039	1.32445905357166	1.09216485058397	0.964007836727359	0.941362655113663	2.67734114857929	1.93940056524508	1.23723194935142	1.61407207626802
d__Bacteria|p__Proteobacteria|c__Betaproteobacteria|o__Burkholderiales|f__Alcaligenaceae	3.24070959443911	4.19418765071062	3.85351669635692	3.8185909286022	3.85022882086736	4.00399729123866	3.38963844077754	4.05684829729435	4.14178924256363	3.23088750657298	3.54906281995869	3.2242980034786	4.7958414643091	4.07504869515068	3.94004901547331	3.0864131395587	3.19931658378156	3.77080028130799	3.18008820956795	3.91091537588218	3.30132195059238	3.67867514926638	3.57766268145922	4.49460769805141	4.17152926288204	3.44458961537975	3.19541260145048	4.10839613837831	4.31622145366592	4.39538946084049	6.08143797375379	4.71863137136197	4.84067034343257	4.52462160157966	3.40838841060154	3.25907660624305	4.09705758229822	6.99810253728465	4.26966470433193	2.80186820326577	3.42256463176089	3.17654664903662	3.61057302289961	4.3125315571158	4.51455409288086	4.07247163655287	3.96354075516092
d__Bacteria|p__Proteobacteria|c__Betaproteobacteria|o__Burkholderiales|f__Oxalobacteraceae	3.18041736418299	4.17298544306001	3.96094823669359	3.86515804628368	3.78960419905092	3.86718899781182	3.49343523445919	3.99211387058264	4.31606246617476	3.3289251379025	3.56970338760576	3.20104114131433	4.88489703895838	4.12008172166399	3.867907457608	2.92569069456821	3.29794718722319	3.92896703079014	3.01736849701559	3.71082022000426	3.93765265610867	3.56647352344819	3.68380049991561	4.12742910487215	4.07843883981603	3.30439153139704	3.13683730066002	3.50163998739356	3.96300703590163	3.85347325000447	5.52043565667623	4.35747475934875	4.34332649613141	4.57049205564576	3.16722635378466	3.01135284609287	3.50369987234664	6.42232890873424	4.297444268439	2.78368588418258	3.10192647162582	2.70349887740966	3.42924107529082	3.94856617991439	3.95430358578734	3.4903369850821	3.80386167511672
d__Bacteria|p__Proteobacteria|c__Betaproteobacteria|o__Burkholderiales|f__Comamonadaceae	4.29768691045564	5.15493014515561	6.75714705275795	4.75762621228849	4.80687084826508	4.80040354432947	4.05906909472017	4.89811147513358	5.57649197916835	3.9773109925945	4.27402386876383	3.64119180741038	6.66235383295738	5.7772269611287	4.6971268046915	3.90073401051289	4.08841157284723	4.43778663582926	3.74795847505931	5.02154497655431	4.79631427514618	4.46894001125244	4.32233641069383	8.12294799842352	9.60389177894782	6.07614378349185	4.62663430416762	5.01421361199892	7.87175194697195	5.06443908982138	6.64628734903413	5.2532250031219	5.54968775018686	5.67299539980684	4.01637778282118	4.09135994692995	5.02317640310864	7.47184517606583	5.27484298635394	3.72115743813619	4.11071180190413	4.0098521517087	4.57518233204457	4.9217442861906	5.11327902418254	4.96831175795573	6.25125759168812
d__Bacteria|p__Proteobacteria|c__Betaproteobacteria|o__Burkholderiales|f__Burkholderiaceae	4.80999018502615	5.12677837932975	4.71825736147082	4.81088273225778	5.04682151789567	4.6933203753602	4.45918659650174	4.6098661810392	5.32490475541416	4.26448428864254	4.41246741938573	4.17449028702843	5.95496214881701	4.81535731735877	4.60989718715627	4.12038986210882	4.14445546999337	4.62010819262322	4.29673931882574	4.88263591269567	4.8679980036884	4.52810293591141	4.39221515260635	5.18344319961875	5.11124712765134	4.65407047827541	4.71085238325164	4.79711492340155	4.99974392085165	5.11040462803702	6.5841674475015	5.70090110203815	5.57105828541242	5.89341680283306	5.11684021077745	4.39534040111485	4.9148230951204	7.45332041045148	5.4876237506326	4.27923226180812	4.40308211547937	4.20268628889174	4.50988880898363	5.34093958711066	5.36691525522461	5.3378784516508	5.54903005297866
d__Bacteria|p__Proteobacteria|c__Betaproteobacteria|o__Hydrogenophilales|f__Hydrogenophilaceae	0.64332496122442	1.59455273526119	0.905412471792185	1.2902682491169	1.71016265737109	1.71279752046974	0.147046089292026	1.78227082928721	1.45554367142828	-0.716073550216442	0.690504930307723	0.46313797706244	0.766247085835165	1.42403307654655	1.31824224047184	0.217640493465998	0.738507485572622	1.25732025907593	-0.102189126650746	1.64395746053129	1.81738911990857	0.710745157024343	0.825090023925913	1.39057403198076	0.770331881219888	0.694990411364666	0.366566076560603	1.08913336741412	1.31665040380476	1.27675905096335	2.44319956919506	2.13874397679157	1.32116096550926	1.58831274849647	-0.483431887509083	0.339505693654622	2.30529811307016	3.44004877988804	2.08642636897045	-0.233685564474888	0.201191926694105	-1.01007318929465	-1.00454749394165	2.1809042622654	0.735427760919141	1.87726930459742	0.907501875375933
d__Bacteria|p__Proteobacteria|c__Betaproteobacteria|o__Methylophilales|f__Methylophilaceae	2.16315071496883	2.55457886064315	2.18116495851225	2.41452296839834	2.8087749460392	2.56278717252265	2.34427066662825	2.56638978805288	2.64768201810721	1.96950379503371	1.94586193398014	2.15958726648617	2.71215723489048	2.52614799576586	2.41685452913995	1.97017924954077	2.31404384633104	1.97197364485684	2.57508941578471	2.01552101696377	1.68018799839509	2.60463412132878	2.3155246442984	1.78224581795659	2.65064474778939	1.57423987155847	1.53663732921086	0.92380938698874	2.08390555651843	1.54502303755803	3.20036860851994	1.48815641065042	1.40668313894742	0.815122860262993	1.02064550926719	0.998751322538886	1.57441060452737	3.40495746007677	1.3932791884105	0.964017626837453	1.14217527115863	0.935836959760663	0.976453974924933	1.73907150998636	1.37141652763914	-0.0506223389552165	1.62731730301804
d__Bacteria|p__Proteobacteria|c__Betaproteobacteria|o__Neisseriales|f__Neisseriaceae	6.77966259015467	9.72008974090224	8.9851457649922	8.79928323613215	7.47887420189078	7.95090101257059	8.08855508459378	7.61504663735792	7.1575598812744	7.89689435955403	8.99095675986197	6.34138292382253	6.58264937783078	8.52720796757865	9.71651548258459	6.26464890386512	6.83374199836992	8.32813055571896	8.54008164256158	7.76562756329421	7.62822298757574	8.157443171853	8.15426377745628	8.22540504259181	9.53257796303195	6.69792303885127	6.6888653059789	6.40369896597195	8.69708201921792	7.05178826549224	7.76297918008923	4.76057300244665	5.26412877478683	4.77593602986057	4.4898476200434	4.40224491646139	6.46389180270766	10.7873373714333	6.47468355339497	3.96445579142886	4.59564108136654	4.50174135151579	3.2331756511258	6.0770882036638	5.98128155793144	4.28993104751209	6.47893629816772
d__Bacteria|p__Proteobacteria|c__Betaproteobacteria|o__Neisseriales|f__Chromobacteriaceae	2.72276650290426	4.17921599281065	3.75759657447818	3.8144372362335	3.34429318239556	3.77559182871642	2.98025943334824	3.77599885269301	4.13777317290874	2.96723485884804	3.36903269214361	2.34190882328012	3.96394791356691	4.04181300771452	3.78299408828138	2.60851819360572	2.8268379746697	3.59549629717268	2.8180355943951	3.63525061543442	3.14426006055766	3.34286604264294	3.22741008270464	3.77719805207951	3.77985747690621	2.81343411084777	2.41306346252108	2.78256222691261	3.63450296892959	3.50760023909855	4.89377710370078	3.46339417480026	3.32769573638101	3.55057203555332	2.40693987038708	2.31358671967663	3.24356775166309	5.41508720186637	3.18503865763856	2.21408153836366	2.59908719949248	2.02487979741262	1.73629252998355	3.12536587110625	3.27440163197742	2.43428431083278	3.32967018453051
d__Bacteria|p__Proteobacteria|c__Betaproteobacteria|o__Rhodocyclales|f__Rhodocyclaceae	3.10413405943336	3.69725113910529	3.51753214567564	3.59155379676886	3.31960056980519	3.85839773240065	3.10195636832576	3.94504635972465	3.79848005994589	2.9474880959132	3.36025520632239	2.81017483262732	3.55945509527768	3.98817238941134	3.7673027584867	2.76467892436101	3.08761259420156	3.59129166589065	2.72027142562921	3.28779679968272	2.91600140857668	3.14322600947249	3.28530406112354	3.79591350789086	3.82799511250437	3.19679887195527	3.27528697312496	3.39741648152281	3.69572159135749	3.82980350591857	5.28801284999195	4.20725644793922	4.13099386092141	4.26775241555742	2.7746646505124	2.76725392960267	3.60458109720042	6.18698807417697	4.03233651802576	2.84016448834306	2.98928483546985	2.85275957194272	3.14254763366598	4.05270643916699	4.08338062806248	3.77256945276631	3.73433561246811
d__Bacteria|p__Proteobacteria|c__Betaproteobacteria|o__Gallionellales|f__Gallionellaceae	1.04879006933258	2.04225060699263	1.56305296389522	1.88810524987252	2.26977844530651	2.2084137255722	1.31019689909771	2.41151420786767	1.10723697716006	1.19757573662065	1.31790073330489	1.39744721443927	1.38528629424139	2.19803235373559	1.9153747677922	1.29027729573085	1.5116973738061	2.20499730477076	1.16347724668053	1.42081390921708	1.24486992713724	1.38763181671251	1.63330653427065	1.50683383809662	1.09883594819192	0.694990411364666	0.206223426485423	0.752661130792911	1.34196821178905	1.27675905096335	2.5149434740539	0.389544121982311	0.807354713605132	-0.571171500856898	-0.483431887509083	0.339505693654622	1.899833004962	2.99052368198584	0.700132007850557	-0.521367636926669	0.925110765920804	0.270860656167414	0.442371488994675	1.73907150998636	1.17726051319818	1.04798994971289	0.697781344393865
d__Bacteria|p__Proteobacteria|c__Betaproteobacteria|o__Sulfuricellales|f__Sulfuricellaceae	-0.386294455956738	1.15923466400335	0.511508186085097	1.12085009715885	-0.369278884308749	1.10980143690409	-0.769244642582129	1.25544486417477	1.33038052847427	-0.348348770091125	0.672155791639526	-0.325319383301831	-0.891980990768367	1.26460533961845	1.11600537397694	-0.267867322315703	1.06128087783567	1.40524038915255	-0.554174250393803	1.8671010118455	1.24486992713724	0.773265514005677	0.749104116947991	0.991934888942998	0.971002576682039	0.862044496027833	0.567236772022754	0.24183550702692	0.788582973604263	0.791251235181647	1.88873577616907	0.389544121982311	0.452809695924225	0.409657752154828	-1.17657906806903	0.196404850013948	0.618899159499934	2.37533804289561	1.61642273972471	-3.00627428671467	-0.49195525386584	-2.61951110172875	-1.29222956639343	0.92814129377003	0.617644725262757	1.30392332385009	-0.400830944274245
d__Bacteria|p__Proteobacteria|c__Deltaproteobacteria|o__Myxococcales|f__Myxococcaceae	2.13140201665425	1.57074208656747	1.61012047475321	2.33553455707971	1.9333062086853	1.80294861746403	0.617049718537762	1.87324260749293	2.40651996129032	0.8708915063656	1.4706634878573	1.9570630023747	1.38528629424139	1.83996948452201	1.85135290902727	1.3415705901184	1.27750398630531	1.04856544521382	1.68957034257731	2.45488767674762	1.79141363350531	2.16710708076095	1.67586614868944	2.22407857023563	2.08465274271469	2.45206432260483	2.36403403528077	2.40131975638029	2.48937066462659	2.85494441989334	2.88118786900878	3.65243683226729	2.63814352673892	4.04394901598436	2.63008342170129	2.41057898566394	2.80495043623803	3.11727538762499	2.89735658518678	1.77284920639686	2.37736309483249	2.34333352853116	2.0977945146706	3.20540857877979	3.71435291615675	3.41901220426017	2.5898887874562
d__Bacteria|p__Proteobacteria|c__Deltaproteobacteria|o__Myxococcales|f__Archangiaceae	1.13976184753831	0.958563968541194	1.18726362393317	1.66496169855831	2.57516009485769	1.76785729765276	1.37082152091414	1.37680572117904	0.924915420366105	1.55260999110192	1.5958266308113	1.64876164272018	0.899778478459688	1.72218644886562	1.49821361992084	0.29174846561972	1.07837531119497	0.736785821182981	0.544438038274306	1.21317454443883	0.638734123566929	1.84110614400703	1.44225129750794	1.8096447921447	1.13805666134521	1.54552976567604	1.55936558028841	1.85570801652889	1.74743331989721	2.32272760614604	1.55943202902647	2.94483156853211	1.6331000156066	3.27897610085316	1.71379268982714	2.01348212722629	1.95390022623227	2.26997752723778	2.95142380645705	1.08807027550743	1.587486287814	1.76251553294513	1.85765338698782	2.24989713375235	2.90765103604994	2.99983483428802	2.07570745584324
d__Bacteria|p__Proteobacteria|c__Deltaproteobacteria|o__Myxococcales|f__Vulgatibacteraceae	0.0837091732889972	0.55309886043303	0.727731294554733	-0.0578048991827975	-0.369278884308749	-1.15888210441427	-0.769244642582129	-2.17854234031037	0.873622125978555	-0.833856585872826	-0.67777092530949	1.15628515762238	-0.891980990768367	0.507742344672392	0.233616193778471	0.597130115170902	0.68971732140319	-0.897344703841492	-0.102189126650746	0.257663099411398	-0.0544130569930166	-0.325346774662433	-1.27904413034429	0.144637028555794	0.277855396122094	0.881092690998527	1.78025941186861	0.562307402301692	0.871964582543314	1.35086702311707	0.355459224700529	1.64230709047768	-0.0651333956106299	2.0437882771793	1.38837028939251	1.41564512647067	1.78204996930562	-0.214929122550218	1.61642273972471	0.325930223460535	1.01212214291043	0.712693408446453	0.700200598296775	1.62128847432997	1.48264216274936	1.08881194423315	1.50127658212267
d__Bacteria|p__Proteobacteria|c__Deltaproteobacteria|o__Myxococcales|f__Anaeromyxobacteraceae	1.40546501327132	0.980542875259969	1.33386709812505	1.50033971886375	1.71016265737109	0.738237880471606	0.329367646085981	0.791872125259329	1.84120615224026	0.642049933936752	0.743614755621671	1.5309786070638	0.429774849213952	1.13283606198732	1.22994963332616	0.485904480060678	0.402035248951409	0.242089579346873	1.21348766725519	1.84689830452798	1.44966433978326	1.01442757082256	0.825090023925913	1.37678070984843	1.77178042143435	2.17349096635129	2.15832554578866	2.16851429415435	1.92975487669117	2.44947931178518	2.40099921470468	3.16213284422209	2.21579020060224	3.49500218439851	2.46100709165736	2.16405498570567	2.41065862872799	3.21905808193493	2.77957354953039	1.64768606344285	2.23262424918758	1.90227747532029	2.18386912344184	2.71990076299808	3.22033441070714	3.19294609850336	2.47273369530554
d__Bacteria|p__Proteobacteria|c__Deltaproteobacteria|o__Myxococcales|f__Polyangiaceae	2.42310823940576	1.37140918394698	2.08585477870793	1.35318207452746	1.01701547681114	1.45607767362192	1.71566200720587	1.45904381941601	2.72497369240886	1.05699378599946	1.39270194638759	2.07257588949654	1.55036604460084	1.6063546333405	1.80915255453689	1.20803919749387	1.53343736044251	0.457200958963819	1.26111571624445	1.56599591906158	0.987040817835145	0.887675865183421	1.20586251944371	1.81861346212747	1.64116023901729	2.06409237194418	2.11415432747552	2.28737549703107	2.05980800493937	2.78934713740753	2.15826853011517	3.46915787951701	2.22306295993132	3.41162057545946	2.46100709165736	2.20616647105579	2.47519714986556	2.71181027951682	3.33918933746582	1.58884556341992	1.96120269760758	2.02487979741262	1.76804122829813	2.53757920620413	2.95704379137952	3.46464749896679	2.34000907965096
d__Bacteria|p__Proteobacteria|c__Deltaproteobacteria|o__Myxococcales|f__Sandaracinaceae	0.64332496122442	0.0963404579373144	-0.29083828643984	0.380450031748358	0.323868296251196	1.52669524083588	-0.363779534473964	1.77270137827106	1.5667693065385	-0.428391477764661	-0.272305817201325	0.367827797258115	-0.0810507745520384	0.048210015293952	0.610910424919939	-0.0447237710014927	-0.0034298591567552	1.47756105073218	0.138972930166142	-0.253162524354593	0.233269015458764	0.321280390262619	0.369614495243087	0.0445535699988113	0.44490948078526	1.37670889610099	1.60332870370953	0.94603252377345	0.292146087290372	0.909034270838031	0.250098709042703	2.51479519969344	0.94646751606785	2.76103300931831	1.12600602492502	1.36912511083578	1.26075304567233	1.32551591839693	1.10559711595872	0.944969431866758	1.50614064836004	1.44093190881767	1.27271979106811	1.62128847432997	1.67369739951207	1.8952878101001	1.82918345588497
d__Bacteria|p__Proteobacteria|c__Deltaproteobacteria|o__Myxococcales|f__Kofleriaceae	0.776856353848943	0.958563968541194	0.0886513352650633	0.501810888752625	-0.369278884308749	-0.648056480648284	0.617049718537762	0.424147345134012	1.39491904961184	0.552437775247065	0.777516307297352	0.262467281600288	0.024309741105788	0.583728251650314	0.456759745092681	0.425279858244243	0.219713692157455	0.281310292500155	0.207965801653093	-0.435484081148548	1.14955974733292	-1.1138041350267	0.369614495243087	0.501311972494527	0.364866773111724	0.760948379156464	0.9625495086669	0.765906357542931	1.11882466047484	1.7075419670558	1.36098109030263	2.4997573223289	1.43894400116564	2.86281570362825	1.38837028939251	1.2690416522788	1.53518989137409	2.44765870447523	1.3932791884105	0.577244651741441	1.34062620988247	0.814476102756396	1.2980375990524	1.93974220544851	2.14912109622715	1.76175641747557	0.762319865531436
d__Bacteria|p__Proteobacteria|c__Deltaproteobacteria|o__Desulfuromonadales|f__Desulfuromonadaceae	3.09186396684155	2.071882404599	1.69808924769916	2.22457748649373	2.33877131679346	1.50370572261118	2.29880829255149	2.45618664791926	3.55320065299945	2.19264734634792	1.96128640430577	2.63995368276745	1.955831152709	1.81179860755531	1.66073254941862	1.90118637805382	1.796628412886	2.32651866253775	1.62704998559598	1.45158556788383	3.41132284580671	2.12878821645881	1.57742607587619	2.42799075962195	2.19744823686003	2.27209294315583	2.64667831370259	2.49662993618462	2.55836353611354	2.42538176020612	2.03566620802284	2.69212921497636	1.71464988257071	3.19775066093057	2.37876899342039	2.68131149980195	4.03989916845827	2.6377023073631	2.64604215690587	1.71222458458042	2.59908719949248	2.43673470361956	3.08562169686997	3.45386993807828	2.78669842563228	2.34727293384315	2.5436080348922
d__Bacteria|p__Proteobacteria|c__Deltaproteobacteria|o__Desulfuromonadales|f__Geobacteraceae	3.20827431868596	2.67336239663312	2.66166525256333	2.97954904906201	3.36839073397462	2.85449339527416	3.56804609825036	3.3247546069242	3.55320065299945	2.99749851648787	2.99852974659759	3.49458833321851	2.69845839053232	2.9408939129485	2.82075346621537	2.98540992926983	3.04821004633553	2.82533212985574	3.02137651841313	2.57019852325861	2.83595870090315	2.85648777852542	3.06216050980933	2.67606369397869	2.43383701492426	2.73974639505661	2.82012219646453	2.7613224904117	3.0375838204642	3.27615788496965	2.98012781686369	3.87844708406357	2.85841213596753	3.92492759007683	3.36671571420097	3.08249394611811	4.67588793517827	3.28157843891626	4.06742783783703	2.76827725882974	3.38702789748411	3.05036982125177	3.20014512544932	3.91129478511716	3.58162830050217	3.2359121343868	3.41468116077306
d__Bacteria|p__Proteobacteria|c__Deltaproteobacteria|o__Desulfurellales|f__Desulfurellaceae	-0.386294455956738	-0.76865697954929	-0.29083828643984	0.0819570431923613	2.40330983793103	1.91689287681325	1.24565837796014	0.739228391773907	-0.124906704132572	0.177744325805655	-1.23738671324491	1.15628515762238	-0.0810507745520384	-0.357255092814213	0.387766873605729	0.871566960872662	-0.6965770397167	-0.268736044419117	-0.554174250393803	-2.04492199358265	0.233269015458764	0.272490226093187	1.11885114245408	0.813686657536679	-0.510601964242176	-0.786614129559549	-0.84982924776389	-0.197531152756925	0.697611195398537	0.657719842557125	-1.94712586829352	-0.303603058577634	-0.101501039781505	-0.976636608965063	1.22131620472934	0.404044214792193	1.81282162797237	-7.09393806382032	0.700132007850557	0.549073774774744	-0.26881170255163	0.37622117182524	-0.193617277725322	1.93974220544851	-6.09282111036681	-0.743769519515162	0.0691726849714902
d__Bacteria|p__Proteobacteria|c__Deltaproteobacteria|o__Desulfovibrionales|f__Desulfovibrionaceae	3.45100500327547	2.6813305662823	2.89041554663878	2.96505604175945	3.21424005414736	2.70535023717752	2.98025943334824	2.94542163909289	3.83726608498105	2.78379535895274	2.64931848419894	4.0027789093465	2.60452657069811	3.23662663267744	2.66503415861549	3.29459820694258	2.81197886026595	2.9633850071991	3.16634228866332	3.25339537296539	3.33561102407101	2.75322150447071	2.53646797470301	3.81791928585606	2.94886432554395	3.14912540248591	3.15066240565186	3.83640428166962	3.93908685218398	3.81167612132601	3.11124082862393	3.95907681846368	2.86796330695188	4.46361425347164	5.29576722643187	4.86563267230226	7.92402016833359	4.05709661690933	5.06957986031758	2.83436737065873	6.79833762858076	6.14188238352731	5.48199431996418	4.9217442861906	4.31894669937525	4.11797899387338	3.70181242076255
d__Bacteria|p__Proteobacteria|c__Deltaproteobacteria|o__Desulfovibrionales|f__Desulfomicrobiaceae	1.50077519307564	1.00204908048093	0.833091810212559	1.22312894627927	2.40330983793103	1.71279752046974	2.71199544675356	1.65009905617872	3.51643180521236	1.8402920635537	0.826306471466784	4.271818630989	1.30524358656785	1.56150406717515	1.062895548663	4.09363767663738	0.89265816539988	0.807403388396934	1.45115931913231	0.352973279215723	0.638734123566929	2.8602542613209	1.02354096264975	4.35216854268519	1.17579698932805	1.5159709634345	1.59251778760531	4.27154277780172	4.06654771484247	1.01439478649586	1.50813873463891	2.48448985019811	0.972109946681188	1.42125866383331	9.79982682604341	7.05642325607447	6.32101357705544	2.26997752723778	3.18503865763856	1.54760260488587	8.30636733806326	8.51655128913845	7.81681608743117	4.79412036069677	3.33399372917966	1.8952878101001	6.9253056680826
d__Bacteria|p__Proteobacteria|c__Deltaproteobacteria|o__Desulfovibrionales|f__Desulfohalobiaceae	0.569216989070698	0.24294393212919	-0.216730314286119	-0.00901473501336536	0.323868296251196	-0.871200031962494	0.617049718537762	0.865980097413051	0.126407724148334	0.642049933936752	0.489834234845572	-0.836145007067821	-1.58512817132831	-0.0388013616956777	-0.864996094889639	0.485904480060678	0.497345428755734	0.0189460280326634	0.867211430537357	0.59413533603261	1.14955974733292	-0.643800505780968	0.0018897151177697	-0.414978759379629	-2.12003987667628	-1.47976131011949	-0.156682067203945	-0.792238260503618	-0.0443261493308404	-0.595043125938243	-0.848513579625406	-0.996750239137579	-2.01104354466594	-0.976636608965063	-0.0779667794009189	0.0293507653507823	1.84267459112205	-1.31354141121833	0.700132007850557	-0.173060942658453	1.29980421536222	0.558542728619195	0.499529902834623	-0.458153067349861	-0.768649635857133	-0.0506223389552165	0.00463416383391912
d__Bacteria|p__Proteobacteria|c__Deltaproteobacteria|o__Desulfobacterales|f__Desulfobacteraceae	2.02961932234431	1.29503620516241	1.44827744930279	1.3031716539528	2.19567047315279	2.04657070012179	2.32179781077619	1.60564729360789	2.13387576620308	1.21383625749243	1.18298141540552	2.6295908957319	1.67296836669317	1.70643809189748	1.97554328925865	2.35317150179688	1.71933673858435	1.55581324763193	1.64305032694242	1.51042606790677	2.23136491768465	1.64620580500622	1.31621057661257	2.23001330575544	1.43530818481314	2.09818658328716	1.93054161491795	2.09813349739255	2.27806157095938	1.48439841574159	1.85210164298929	3.01963278161481	1.44684918067276	3.59807436953832	2.46100709165736	1.69189850309883	4.27731940612916	1.7309810265051	2.95142380645705	2.14701730778311	2.48484900980263	2.28576367670968	2.49196006752483	3.27951655093351	2.56355487431807	2.33584423801953	2.36548816495194
d__Bacteria|p__Proteobacteria|c__Deltaproteobacteria|o__Desulfobacterales|f__Desulfobulbaceae	1.74193724989253	1.57074208656747	1.27134674114371	1.72558632037474	2.26977844530651	0.787028044641038	2.64848204103124	2.1255227528938	2.58314349696964	1.89888622781976	1.34661083918732	4.02624804388734	1.88060773147141	1.27687543221026	1.27507006860663	3.29104580533821	1.59595771742384	2.0601663568923	1.43174123327521	0.439984656205352	1.68018799839509	2.7320790678969	2.18042215944184	3.61778586374465	0.875692396877714	0.599680231560341	1.29023691573238	3.47307898070378	3.28430053949648	1.10970496630018	1.52897282154176	1.56819911832396	1.11352160073102	0.527440787811212	1.95891514786012	1.83614811194338	5.43027017607192	2.59848159420982	2.30956992028466	1.21323341846144	1.79805105692135	1.23063649998131	1.97860599740548	4.11655791115352	2.59864619412934	1.04798994971289	2.43238239978197
d__Bacteria|p__Proteobacteria|c__Deltaproteobacteria|o__Syntrophobacterales|f__Syntrophobacteraceae	-0.609438007270948	-0.902188372173813	-0.776346102221541	0.442970388729692	-4.91414049216193	-1.56434721252244	-6.00725343099526	0.172832916853106	-0.972204564519776	-0.0800847834964453	-0.831921605136748	1.00968168343051	-2.27827535188826	-0.357255092814213	-0.459530986781474	-0.150084286659319	-0.0547231535443058	-0.268736044419117	-0.890646487015016	-0.253162524354593	-0.459878165101181	1.03795806823276	-0.490586769980024	2.74556148847561	-1.42689269611633	0.278096607432879	-0.290213459828468	2.57073790833834	2.44058050045716	-1.28819030649819	0.480622367654536	-0.303603058577634	-0.758280576170575	-0.976636608965063	0.209715293050862	0.196404850013948	4.69304101440452	1.08435386158004	0.700132007850557	-0.0105420131606784	0.724440070458653	0.781686279933405	-1.00454749394165	1.33360640187819	0.735427760919141	0.865668392918939	-0.0643587076530325
d__Bacteria|p__Proteobacteria|c__Deltaproteobacteria|o__Syntrophobacterales|f__Syntrophaceae	-0.609438007270948	0.287395694700024	0.727731294554733	0.753125317033531	1.82794569302747	0.0450906999116611	0.483518325913239	-0.30674016340878	1.29647897679859	0.382538738451668	0.179679306541732	1.3610795702684	-0.486515882660203	0.895507875681156	-0.641852543575429	0.948528002008791	0.045360305012677	-2.28363906496138	1.3065780903212	0.727666728657133	-0.0544130569930166	0.710745157024343	0.72243586986583	0.655462652321785	1.05801395367167	0.936152468181555	0.808398828839642	0.609560287152237	0.985293267850317	1.7075419670558	1.28499518332471	2.43723696534757	0.0683979970138928	2.67402163232868	1.12600602492502	0.339505693654622	2.39385151041161	0.295896501215772	2.20420940462683	1.0010588985178	1.53947706862764	0.781686279933405	2.12001765145531	1.93974220544851	1.02310983337092	-0.0506223389552165	1.05778407842527
d__Bacteria|p__Proteobacteria|c__Deltaproteobacteria|o__Bdellovibrionales|f__Bdellovibrionaceae	0.999999905163152	1.02310248967877	-0.0225742998451608	0.0375052806215277	2.88881765371273	1.80294861746403	1.24565837796014	0.529507860791838	-0.461378940753785	0.824371490730707	0.0153762552504557	1.32333924228555	0.286674005573279	0.741357195853897	0.100084801153948	0.871566960872662	0.989821913853528	0.578561815968086	1.08343453900699	-0.0990118445273349	-0.459878165101181	1.14795896344709	0.0018897151177697	-0.501990136369258	-0.174129727620963	-0.0934669489996041	0.16177166391459	-0.386773152395454	-1.65376406176494	1.41985989460402	0.961595028270845	0.389544121982311	-0.758280576170575	-0.0603458770909076	0.769331080986285	0.675977930275835	0.395755608185724	0.478218058009727	1.79874429651867	1.18338045531176	0.424335478008315	0.676325764275579	1.13551866955462	1.33360640187819	0.147641096017022	1.78195912479309	-0.623974495588455
d__Bacteria|p__Proteobacteria|c__Deltaproteobacteria|o__Bdellovibrionales|f__Halobacteriovoraceae	0.0837091732889972	-0.283149163767589	-1.46949328278149	-2.36038999217684	-0.369278884308749	0.140400879715986	0.329367646085981	0.0727494582961232	-2.07081685318789	-0.610713034558616	-0.608778053822538	-0.836145007067821	-1.58512817132831	-0.731948542255623	-0.459530986781474	0.910787674025944	0.4348250717744	-0.578890972722957	-7.16082808530997	-0.658627632462758	-1.15302534566113	-1.33694768634091	0.156040394945028	-1.29044749673353	-1.42689269611633	-1.99058693388549	-0.290213459828468	-1.48538544106356	-0.960616881204996	-7.65494398658242	-1.94712586829352	-7.95061654646863	-2.70419072522589	-7.3433902890493	-1.17657906806903	-0.171319930111369	-0.0742480210600112	-7.85095141423039	1.61642273972471	0.0847681666436468	-0.625486646490363	-0.422286524392531	-0.599082385833486	-5.97513904962549	-6.84983446077689	1.33567202216467	-2.01026885670835
d__Bacteria|p__Proteobacteria|c__Deltaproteobacteria|o__Desulfarculales|f__Desulfarculaceae	-0.0498222193355253	0.958563968541194	0.0345841139947876	0.557380739907436	0.323868296251196	0.787028044641038	0.483518325913239	-0.569104427876271	-0.27905738395983	-0.14070940531288	0.614997377799578	1.46644008592622	0.360781977727	-0.185404835887554	0.422858193416999	0.485904480060678	-0.226573410470965	0.606732692934782	0.0648649580124201	0.152302583753571	0.861877674881139	1.01442757082256	0.289571787569551	2.21810840324913	0.44490948078526	0.89978482401068	0.920876812266332	2.18774565608223	2.27806157095938	1.60218145139798	1.44289821277051	2.62759069383879	0.893121535362557	2.69966406294201	0.209715293050862	0.850331317420612	4.21346793414263	1.51967193283789	1.79874429651867	0.490233274751811	2.03377339044242	0.964007836727359	1.13551866955462	2.71990076299808	1.62924563694124	2.18742423290126	1.76249208138629
d__Bacteria|p__Proteobacteria|c__Epsilonproteobacteria|o__Campylobacterales|f__Helicobacteraceae	3.11021310550974	2.45021884531891	2.62900928958928	2.57408394095385	3.74159497986456	2.80510063994458	3.60020320988489	3.09957231892015	3.59906406979263	3.02423807752976	2.18850328100761	2.94044002746522	1.92641726750271	2.82599355441084	2.9609242114851	3.47277406635682	2.94625847589583	3.25369520205715	3.27756792377354	2.60903835657487	3.27779145318219	2.69285835474362	3.54284903915508	2.47075261896003	2.61615857171822	1.90801305121052	2.26368606144648	1.8862114708223	2.75903423157569	2.5830107044097	1.8595366214768	2.31743576553495	1.44684918067276	1.96780237020138	3.1541542722173	2.18533238415295	3.55806108156553	2.08765597044383	4.1341192123357	2.31184570712955	1.97189798672433	1.86912526800339	2.07506626359304	3.09719499413955	2.27587280186629	1.63113623505851	1.83987874500171
d__Bacteria|p__Proteobacteria|c__Epsilonproteobacteria|o__Campylobacterales|f__Campylobacteraceae	8.92795537940996	9.52166062192581	9.41215590533676	9.99604688792171	10.4355481856483	9.16594390538631	9.46093533689677	8.06572956685959	10.5409008842524	8.93869619988605	9.01083350727076	9.50637137041461	8.42037430661455	9.52172201803742	9.34116219916255	8.44437854024822	8.94975764540247	7.97071660447969	8.79475967979917	8.7840340460934	8.55091310441442	9.66906532176232	8.59823290817175	7.0878513758134	8.14157656231172	8.55114272704126	8.89159515374461	6.78938580930576	7.29208979536265	8.80905318045756	8.72824302439267	8.71805557345191	7.6138703277824	8.278294646339	7.4234836011695	7.55626412679222	7.11219903853577	7.17216111310654	8.64781057915213	8.62676926333861	7.20255138563547	7.40411227204736	5.10913468589058	7.74706535904555	7.83582156366616	9.21067252001978	7.01078576467225
d__Bacteria|p__Proteobacteria|c__Epsilonproteobacteria|o__Nautiliales|f__Nautiliaceae	0.776856353848943	-2.84809852122913	-2.85578764390138	-1.10762702368148	0.323868296251196	-0.46573492385433	-0.769244642582129	-0.0384761768141009	-1.37766967262794	-0.967387978497348	-1.37091810586943	0.550149354052069	-0.891980990768367	-0.827258722059948	-1.15267816734142	-0.150084286659319	-0.91972059103091	-1.59049188440144	-7.65587810131168	-7.89386287600515	-7.91825695995779	-0.77733189840549	-0.691257465442175	-1.10812593993957	-1.02142758800817	-3.08919922255359	-1.13751132021567	-1.61891683368809	-1.24829895365678	-1.28819030649819	-1.65944379584174	-1.68989741969752	-2.70419072522589	-0.571171500856898	-1.17657906806903	-0.982250146327698	0.262224215561202	-0.620394230658383	-6.41627154858586	-0.703689193720623	-1.87824961498573	-2.61951110172875	-1.6976946745016	-0.458153067349861	-1.46179681641708	-0.743769519515162	-0.623974495588455
d__Bacteria|p__Proteobacteria|c__Acidithiobacillia|o__Acidithiobacillales|f__Acidithiobacillaceae	0.0837091732889972	1.02310248967877	1.05623536152677	1.42379964174142	1.42248058491931	1.29785366840703	0.147046089292026	1.67160526139969	1.80038415772001	1.57533824217948	1.68711805102071	0.630192061725606	2.18763276676633	1.57968638625834	1.47440297122712	0.830744966352407	0.952081585870681	1.34070186801498	1.32855699703998	1.1331318367653	1.04419923167509	0.742493855338923	1.69648543589218	1.30480721022334	1.51754628305011	0.717463267216725	0.681647123200498	0.478224285091151	1.2906749174015	1.01439478649586	2.28213801182796	2.35315384813703	1.41484644958658	2.33754939570746	0.769331080986285	0.675977930275835	1.97987571263553	2.69379177401414	0.700132007850557	1.43637696977565	0.829800586116479	0.846224801070976	0.38174686717824	1.62128847432997	1.10315254104446	0.960978572723264	2.11686552833675
d__Bacteria|p__Fusobacteria|c__Fusobacteriia|o__Fusobacteriales|f__Fusobacteriaceae	9.10904439084202	6.51530622647389	7.2804769089172	8.48561144027372	10.2259298325092	9.59397259463043	10.6493756374073	8.79991350497947	9.21192785733512	9.49125645622086	8.55130708128913	10.110330537055	8.60652258789595	9.04178230274181	9.13475572761655	10.2576070133339	10.242357559193	9.8760204639819	10.542460578456	8.65284683643277	9.12589756853147	9.00272814694622	9.34223443366454	9.21401712139041	8.61781226083516	9.4031532627595	9.90581310112702	8.53960045902457	7.90635251245882	9.90899648823773	8.45193152811715	8.28479389184493	7.04500863802899	8.66584325853347	8.61306766804334	9.96516028934903	7.16410513135074	9.27717584811371	9.67094534926201	9.2480026371016	9.80945234760541	10.6399602646472	8.72394658568613	10.7195793424975	9.34238040176455	9.5136529765848	8.87606466390196
d__Bacteria|p__Fusobacteria|c__Fusobacteriia|o__Fusobacteriales|f__Leptotrichiaceae	6.96010277582812	8.15586624658462	8.52150135719288	9.34363918664193	10.8134744565887	10.0091746385715	10.4405669566132	10.1567103695317	7.82519280949228	9.59179704372329	9.45129720657427	8.82684087660789	8.9262209674854	7.6041151089053	8.47259347800201	9.19554426721638	9.84661208442368	10.792298101932	9.3208697349378	8.65103757705691	11.0527572578109	8.95643437931242	10.5692043397049	6.87417659592804	8.83575421165145	7.80639129521764	9.03063273938622	7.3298361148586	6.19399847570867	6.72415933282961	8.88504859831993	8.6426089939005	8.55829064689736	8.77145365371497	7.55556419963289	5.02533378266017	7.09802305234207	8.17745641827267	8.27031749473058	10.1523342273568	6.84782591839245	6.56376635069774	6.19326204163732	7.42113841773241	6.45318618943132	8.12552316440799	7.40891328187119
d__Bacteria|p__Nitrospirae|c__Nitrospira|o__Nitrospirales|f__Nitrospiraceae	1.13976184753831	0.78948763849726	1.11450426965075	1.13611756928964	2.02861638848962	1.61370661782551	1.53334045041192	1.11729452569396	1.45554367142828	1.41743521273367	1.00065985861156	1.91539030597413	0.429774849213952	1.14682230396206	1.41227119012012	1.56471414143261	1.50064753761952	0.955039387202998	1.54296686838543	0.999600444140775	1.28932168970808	0.6089624627144	1.41558305042578	1.14316585866692	1.28115750498588	0.822823782874551	1.38821732409258	1.19734695205436	1.67844044841026	1.27675905096335	1.51861003450621	0.507327157638695	0.792316836240591	0.895165567936529	1.86794336965439	1.46009688904151	2.18751507741378	1.90533441364987	2.30956992028466	1.71222458458042	1.587486287814	1.36947294483552	1.37035826063202	1.84443202564418	1.67369739951207	2.07462873875591	1.22840959545603
d__Bacteria|p__Acidobacteria|c__Acidobacteriia|o__Acidobacteriales|f__Acidobacteriaceae	2.45861492786267	1.94769202436762	1.66600093314766	1.27719616754954	2.19567047315279	1.32602454537373	2.78610341890729	2.10504422155026	2.62966351260453	2.00668279827546	2.14275725921941	2.14278014816979	2.36611554725311	1.32450348119951	1.71900145754259	1.87219884118057	1.97757160970983	2.07945955982698	2.51719543736581	2.03261545032307	2.84517535600807	1.86172543120977	2.6760383645443	1.25899767419204	1.97430468554582	2.06985607666093	2.28566496816526	1.75329301110082	1.78022314272021	2.40068914761575	1.82945916623953	2.66681140699207	2.00533947608645	2.4410900746483	2.04229675679917	2.33193585834483	1.78204996930562	1.90533441364987	1.79874429651867	1.92097939844254	2.15599102316666	1.99560941511251	2.5927647666468	2.37506027670636	1.93940056524508	2.02881920272462	2.13286586968319
d__Bacteria|p__Acidobacteria|c__Solibacteres|o__Solibacterales|f__Solibacteraceae	0.402162904407532	0.147633752324865	0.188734793822046	0.897706545844639	1.01701547681114	0.450555808019825	-1.46239182314207	-0.569104427876271	0.23176823980616	-0.348348770091125	0.489834234845572	1.28411852913227	-0.198833810208422	0.481074097590231	0.88420375991962	0.0505864088028321	-0.108790374814582	0.829876244248992	-0.554174250393803	0.0345195480971876	0.456412566772974	-0.158292689999267	0.156040394945028	0.655462652321785	0.770331881219888	0.548386937172791	0.289605035424474	0.546046881429912	0.425677479914895	1.10970496630018	-0.00121571923820296	1.52897840517068	0.431303490703261	2.31920025703927	0.615180401159026	0.675977930275835	1.45180828243504	0.295896501215772	1.10559711595872	0.490233274751811	0.686699742475806	0.153077620511031	0.38174686717824	1.48775708170545	1.17726051319818	1.82117983794638	0.793091524198189
d__Bacteria|p__Caldiserica|c__Caldisericia|o__Caldisericales|f__Caldisericaceae	-1.99573236839084	-7.93561671881086	-2.16264046334143	-2.36038999217684	1.57663126474656	-0.0602698157461652	-1.46239182314207	-1.26225160843622	-1.37766967262794	-0.833856585872826	-0.544239532684967	-0.836145007067821	-2.27827535188826	-2.43669663449405	-2.94443763656947	-1.24869657532743	-0.801937555374526	1.73274395579101	-0.102189126650746	-7.50857249896823	-1.84617252622107	-0.931482578232749	0.512715338883761	-0.953975260112316	-2.12003987667628	-1.7029048614337	-0.84982924776389	-2.46621469407529	-7.72481227270579	-0.595043125938243	-0.21252481290541	-0.591285131029414	-2.70419072522589	-1.66978378952501	-1.17657906806903	-0.982250146327698	-1.68368593349411	-1.31354141121833	-6.03098117154893	-0.608379013916299	-1.18510243442579	-0.316926008734705	-1.6976946745016	-0.458153067349861	-1.46179681641708	-2.13006388063505	-1.60480374860018
d__Bacteria|p__Dictyoglomi|c__Dictyoglomia|o__Dictyoglomales|f__Dictyoglomaceae	-0.386294455956738	-0.283149163767589	-1.24634973146728	-0.0578048991827975	-6.14021157603786	0.877999822846765	-0.0760974620221833	0.347186303997884	0.494132504273651	0.583209433913819	-0.67777092530949	0.0111528533193821	-2.27827535188826	-0.134111541500003	-0.305380306954216	-0.0447237710014927	0.46657377008898	-0.204197523281546	-0.420642857769281	0.520027363878889	0.718776831240465	-0.238335397672803	-0.249424713163136	-1.10812593993957	-1.02142758800817	-0.604292572765595	0.289605035424474	-0.473784529385084	-1.24829895365678	-1.28819030649819	-7.63553006580881	0.101862049530531	-0.401605632231843	-0.283489428405117	-6.25814140917619	0.722497945910728	-0.990538752934166	-0.214929122550218	-5.43143509754215	0.822367109774426	0.373042183620764	-0.13460445194075	1.39334777885672	-0.458153067349861	-0.768649635857133	-0.0506223389552165	-1.09397812483419
d__Bacteria|p__Elusimicrobia|c__Endomicrobia|o__Endomicrobiales|f__Endomicrobiaceae	1.64185379133555	0.889571097054243	0.640719917565103	0.380450031748358	0.72933340435936	-0.0602698157461652	2.5449413620904	0.956951875618778	0.568240476427373	1.37716131359573	0.760709188980972	1.91539030597413	0.024309741105788	0.0890320098142068	0.422858193416999	1.48133253249356	0.971129780841376	0.915034052589299	0.867211430537357	0.727666728657133	0.233269015458764	0.742493855338923	1.18905540112732	0.683633529288481	0.277855396122094	-0.316610500313814	0.366566076560603	-0.26899011673907	-0.555151773096831	-1.28819030649819	-6.93469099302615	0.256012729357789	0.15801015570358	0.121975679703047	-0.0779667794009189	0.889552030573894	1.26075304567233	0.0727529499015627	0.700132007850557	0.657287359414977	-0.26881170255163	0.471531351629566	0.941362655113663	0.92814129377003	-0.0755024552971877	0.508993448980206	0.186955720627874
d__Bacteria|p__Elusimicrobia|c__Elusimicrobia|o__Elusimicrobiales|f__Elusimicrobiaceae	-0.203972899162784	0.447738344775203	-1.46949328278149	-0.750952079742742	-0.369278884308749	-1.15888210441427	-0.363779534473964	-0.674464943534097	0.327078419610485	-0.833856585872826	-1.0142431619307	-0.142997826507876	-2.27827535188826	-0.932619237717774	-0.747213059233255	0.697213573727884	-0.226573410470965	-0.578890972722957	-0.708324930221062	0.0345195480971876	0.638734123566929	-0.931482578232749	0.545505161706751	-1.10812593993957	-1.02142758800817	-2.39605204199365	-0.62668569644968	-1.0799203329554	-0.401001093269573	-7.58451981909573	-1.94712586829352	0.875051937764012	-0.506966147889669	0.632801303469038	-0.0779667794009189	0.0293507653507823	-0.297391572374221	-7.7805272467437	0.00698482729061182	-0.80904970937845	-0.779637326317621	-0.422286524392531	0.00705341773682955	1.33360640187819	-0.768649635857133	-1.43691670007511	-0.911656568040236
d__Bacteria|p__Aquificae|c__Aquificae|o__Aquificales|f__Aquificaceae	0.306852724603207	0.409998016792356	0.322266186446569	-0.163165414840624	0.323868296251196	-0.46573492385433	1.10255753431946	0.817189933243619	0.873622125978555	0.642049933936752	-0.020991388920419	1.49922990874922	-0.891980990768367	-0.421793613951784	0.552069924897006	1.14919869747094	0.829479263778349	1.28589363151999	0.795752466555212	-0.946309704914538	-0.0544130569930166	0.221196931705637	0.775079603351251	0.683633529288481	0.0771847006599429	-0.524249865092058	0.0664614841102646	-0.569094709189409	0.21803811513665	-1.28819030649819	-1.94712586829352	-0.591285131029414	0.409324583984486	-0.976636608965063	0.769331080986285	-0.982250146327698	0.714209339304259	-1.31354141121833	0.700132007850557	-0.115902528818505	-0.374172218209456	0.32492787743769	0.787211975286405	0.234994113210084	-0.0755024552971877	-0.338304411406997	0.00463416383391912
d__Bacteria|p__Aquificae|c__Aquificae|o__Aquificales|f__Hydrogenothermaceae	0.306852724603207	-0.54551342823508	-0.216730314286119	-0.109098193570348	1.71016265737109	1.17649281140276	1.24565837796014	1.33300309852065	0.126407724148334	0.305577697315539	-0.138774424576802	0.83783142650385	0.024309741105788	-0.134111541500003	0.639081301886635	1.17905166062062	0.527198391905416	1.56650853674868	0.207965801653093	0.0345195480971876	0.861877674881139	0.221196931705637	0.825090023925913	-1.10812593993957	-0.0405983349964409	0.168897315467887	1.54806602503448	-0.00947892125398608	0.292146087290372	-6.65781639416237	-0.00121571923820296	-0.996750239137579	-0.452898926619393	-0.571171500856898	0.902862473610807	0.627187766106402	-0.0742480210600112	-0.214929122550218	0.700132007850557	0.394923094947486	0.686699742475806	0.991406810915474	0.904995010942788	0.234994113210084	-0.768649635857133	-1.43691670007511	-1.09397812483419
d__Bacteria|p__Aquificae|c__Aquificae|o__Desulfurobacteriales|f__Desulfurobacteriaceae	-0.609438007270948	0.447738344775203	0.188734793822046	0.635342281377148	1.9333062086853	1.32602454537373	1.97159538134307	0.124042752683674	0.23176823980616	0.915343268936434	0.148907647874978	0.83783142650385	-0.198833810208422	0.607825803229375	0.581922888046687	1.23621007446057	0.850985468999312	1.18209683783834	0.93390280503603	0.439984656205352	1.19834991150235	0.367800405897512	0.982718968129496	-0.00951365127146442	-0.174129727620963	0.278096607432879	0.567236772022754	-0.163629601081244	-0.401001093269573	1.19671634328981	-0.101299177795186	1.52897840517068	0.0683979970138928	1.16342955453121	-0.0779667794009189	-0.422634358392275	0.881263423967425	0.295896501215772	2.08642636897045	1.27039183230139	0.318974962350489	-0.540069560048915	0.744652360867609	-0.458153067349861	0.617644725262757	-0.338304411406997	0.432078178660859
d__Bacteria|p__Thermotogae|c__Thermotogae|o__Thermotogales|f__Thermotogaceae	-0.386294455956738	-1.74948623256102	-1.06402817467332	0.501810888752625	1.71016265737109	1.03834247292194	1.17666550647318	0.386407017151165	-0.461378940753785	0.131224310170762	0.760709188980972	1.15628515762238	1.15571185259689	-0.731948542255623	0.0512946369845162	1.29027729573085	0.46657377008898	0.201267584826618	1.95426289680439	-0.253162524354593	0.0997376228342417	0.272490226093187	0.800397411335541	-0.953975260112316	0.713173467379939	0.648470395729773	0.98275221598442	-0.473784529385084	-0.401001093269573	0.0981040546217022	0.250098709042703	-0.303603058577634	-0.758280576170575	-0.976636608965063	-0.483431887509083	0.927292358556741	0.714209339304259	-1.31354141121833	-4.93031702516944	1.08807027550743	0.647479029322525	0.87699645973773	1.10566570640494	-4.98423454221078	-0.363184527748968	0.434885476826484	-0.506191459932071
d__Bacteria|p__Thermotogae|c__Thermotogae|o__Thermotogales|f__Fervidobacteriaceae	0.948706610775602	0.55309886043303	0.807774002228269	1.02400027116893	2.96292562586645	1.82004305082333	1.93880555852008	1.31796522115611	1.36317035129726	1.59756137896419	0.842054828434923	2.51959000051758	1.18746055091147	1.20088952523234	1.54419873316266	2.10703843225797	1.33157120757559	1.61833360461326	1.70460821994185	0.899516985583792	1.68018799839509	1.12690555424925	1.57742607587619	0.278168421180317	-0.328280407448222	0.466148838935819	1.05971325712055	0.148745083960908	-0.149686664988667	0.503569162729867	0.355459224700529	0.256012729357789	0.129022618830328	0.527440787811212	1.65663427598719	1.5026565034603	1.36083650422931	-1.31354141121833	1.95289497634593	1.62845470151497	1.25724460094342	1.01807505799764	2.01587739220271	0.92814129377003	1.24625338468513	0.703149463421164	0.186955720627874
d__Bacteria|p__Thermotogae|c__Thermotogae|o__Kosmotogales|f__Kosmotogaceae	0.999999905163152	-0.0148851771729097	0.0345841139947876	0.472823351879373	1.24015902812535	0.140400879715986	1.48204715602437	0.495606309116157	0.762396490868331	0.344798410468821	0.511813141564347	1.32333924228555	0.206631297899742	-0.296630470997778	1.062895548663	1.45935362577478	1.17522513718489	0.114256207836989	1.0552636620403	0.0345195480971876	0.638734123566929	0.773265514005677	0.72243586986583	0.0958468643863619	-0.328280407448222	-0.0446767848301719	0.0664614841102646	-0.42933276681425	0.292146087290372	1.35086702311707	0.924553756590496	-0.591285131029414	-1.60557843655778	-0.976636608965063	1.02064550926719	0.675977930275835	0.801220716293889	-6.84762621180463	0.00698482729061182	0.682605167399267	-0.00644743808413928	0.32492787743769	0.442371488994675	0.92814129377003	0.484113332638235	-0.184153731579739	0.697781344393865
d__Bacteria|p__Deferribacteres|c__Deferribacteres|o__Deferribacterales|f__Deferribacteraceae	0.306852724603207	-0.283149163767589	0.857784422802931	0.753125317033531	2.26977844530651	1.20824150971734	1.58213061458135	1.06013611185401	0.494132504273651	1.39076696565151	0.634415463656679	1.62059076575348	0.429774849213952	0.128252722967488	0.719124009560172	1.41389125169802	1.33157120757559	1.22790637386964	1.47020751410301	0.59413533603261	1.76474538642315	0.887675865183421	1.17196096776802	0.683633529288481	-0.0405983349964409	0.407308338912885	0.920876812266332	0.306374028164492	1.79622348406665	1.27675905096335	0.212358381059856	0.612687673296522	-0.219284075437888	0.527440787811212	1.59600965417075	0.927292358556741	1.53518989137409	-0.214929122550218	1.95289497634593	1.18338045531176	0.894339107254051	1.01807505799764	1.32273021164277	1.15128484508424	0.840788276576968	-2.13006388063505	0.129797306787925
d__Bacteria|p__Chrysiogenetes|c__Chrysiogenetes|o__Chrysiogenales|f__Chrysiogenaceae	-0.386294455956738	-0.650873943892906	-1.06402817467332	-1.10762702368148	0.323868296251196	0.686944586084056	0.483518325913239	0.219352932487999	0.126407724148334	-0.967387978497348	0.0153762552504557	1.00968168343051	-0.668837439454158	-0.0388013616956777	-0.641852543575429	0.597130115170902	0.611755779933478	-1.03087609646601	0.795752466555212	-1.3517748130227	-6.76877533090618	0.6089624627144	-0.942571893723082	0.737700750558757	-0.328280407448222	-0.691303949755224	-0.444364139655726	0.442506202489072	-0.149686664988667	-0.595043125938243	0.537780781494484	0.612687673296522	-0.624749183546053	0.121975679703047	0.769331080986285	0.339505693654622	2.07751418219945	-1.31354141121833	-5.26678991953425	-0.115902528818505	0.26181654851054	0.846224801070976	0.38174686717824	0.234994113210084	-0.363184527748968	-1.03145159196694	0.432078178660859
d__Bacteria|p__Thermodesulfobacteria|c__Thermodesulfobacteria|o__Thermodesulfobacteriales|f__Thermodesulfobacteriaceae	1.22314345647736	-1.05633905200107	-0.29083828643984	-0.750952079742742	2.57516009485769	1.35342351956184	0.329367646085981	1.62812014945995	1.97223441464666	0.305577697315539	-0.544239532684967	0.550149354052069	-0.668837439454158	0.128252722967488	0.233616193778471	0.743733589362777	0.296674733293583	1.19760102437431	0.272504322790664	-0.658627632462758	0.551722746577299	0.64405378252567	0.156040394945028	0.144637028555794	-1.42689269611633	-0.0934669489996041	0.402933720731478	0.0460909299008248	0.292146087290372	-0.189578017830079	0.13231567338632	1.14331592435869	-1.45142775673052	1.46571042640414	1.46247826154623	1.06544269703756	1.0243642676081	-0.620394230658383	1.10559711595872	-0.173060942658453	0.894339107254051	0.906849422887411	1.70350270716056	1.62128847432997	0.329962652810977	1.63113623505851	0.2923162362857
d__Bacteria|p__Spirochaetes|c__Spirochaetia|o__Spirochaetales|f__Spirochaetaceae	9.95652486686572	7.28459417399981	7.44176697179055	7.66423053425731	7.94824311197842	5.93063902142809	10.4976396090954	4.74950564193953	9.26843356594064	9.07047436090637	7.19976168716229	7.55578725883607	6.37484635675222	5.27731127115331	6.15396508216584	10.3305595539321	8.47787705369507	4.77037872099901	5.7238109807297	8.12779084805469	7.56072098479579	8.30158098862843	8.21730190970273	8.76527175270219	7.66353737918729	7.86950587299812	7.71142867481445	8.35168182091697	9.77170083443504	9.21783567772713	5.98523628604623	6.91805013498718	5.22870969054249	7.06461536053869	9.47575050837001	9.15906265205862	11.2410895472925	7.09517530386183	9.88464161979222	7.67811946048741	10.3353868525831	10.2256880297865	10.3716987721133	9.97669776016981	8.0648130848628	5.05683713977658	9.29593989463321
d__Bacteria|p__Spirochaetes|c__Spirochaetia|o__Spirochaetales|f__Borreliaceae	1.18232146195711	0.617637381570601	1.28734708249016	0.935446873827486	2.11562776547925	0.833548060275931	2.03411573832441	1.58265777538319	2.47247792908212	0.95790288335523	1.36530297219947	0.144684245943905	0.612096406007907	0.631356300639569	1.062895548663	1.88679764060172	1.63556685551889	1.65794274270831	1.26111571624445	0.788291350473568	2.37333517895504	0.272490226093187	1.02354096264975	0.971315601740262	0.44490948078526	1.08518804734204	1.36118865170466	0.865989816099914	1.34196821178905	1.19671634328981	0.565179755682598	1.89362151875859	0.291541548328103	1.50827004082294	1.81915320548496	1.69189850309883	2.37675707705231	1.77750104213999	3.14247904321976	1.55807390475317	1.66270970905158	1.95519987677463	2.98443655262262	2.58636937037356	1.37141652763914	0.760307877261112	0.880102901187819
d__Bacteria|p__Spirochaetes|c__Spirochaetia|o__Brachyspirales|f__Brachyspiraceae	1.18232146195711	1.32628874866651	0.807774002228269	1.18056933186047	2.84959694055945	1.80294861746403	2.42942847496855	1.70302145763307	0.762396490868331	1.87419361522938	1.08989099233951	1.72880435039372	0.766247085835165	0.676818674716326	1.00680608201195	1.94315057715285	1.45518516354276	1.91356288270043	1.52526729128603	1.48143853103351	2.38793397837619	1.46641269456562	1.8300168285167	1.65399148243291	1.43530818481314	0.694990411364666	1.0025548432806	0.82962217192904	2.09574001416543	1.88986352384976	1.40860913929188	1.9210204929467	0.316234160918474	1.50827004082294	2.7152412300416	1.24237340519664	2.83810264355493	2.53660619049173	3.72055689399492	2.10571350164187	1.50614064836004	1.88029856860151	2.05180940142878	3.47367256537446	2.63254774580502	1.69857751585404	1.18840426084234
d__Bacteria|p__Spirochaetes|c__Spirochaetia|f__Leptospiraceae	2.14740235800069	1.06392448419902	0.994359957808681	1.76674439286825	2.02861638848962	0.833548060275931	2.5265922234222	1.85569829784202	1.51270208526822	1.26108914234298	0.945851622116567	1.9570630023747	1.27707270960116	0.782179190374152	0.769134430134833	2.22740211450784	1.24933310933861	0.634131667122897	1.39173589866151	0.788291350473568	1.14955974733292	1.67120710721164	1.49354459189549	0.763676236962017	0.824399102490164	0.717463267216725	0.75960866467021	0.82962217192904	1.34196821178905	1.60218145139798	0.13231567338632	0.795009230090476	-0.219284075437888	1.76420341496014	1.71379268982714	1.69189850309883	2.00519352061982	-0.214929122550218	2.49189147707861	1.27039183230139	1.70526932347038	1.79932950606785	2.23413095822273	2.31443565488992	1.10315254104446	0.172521212358994	1.37412140663743
d__Bacteria|p__Synergistetes|c__Synergistia|o__Synergistales|f__Synergistaceae	3.86789880720726	1.72661245727426	2.60804416112423	2.24976773532229	3.03191849735341	1.26886613153378	2.36624957334702	0.495606309116157	2.99808734903235	2.14294767779565	1.10201235287185	4.72068305463172	2.37568499826927	1.01329091133754	1.93075968663168	3.36642394151383	1.46674598594384	0.549574279094834	2.67039959558903	1.1331318367653	1.37270329864713	2.00414577125154	1.38818407623766	2.68361089961407	-0.328280407448222	1.45409555971641	1.24511648045191	2.97475897287427	4.03659539255912	2.70079374006609	1.48686133619163	2.16025018201253	0.663105104760585	2.5497239156511	4.54700603388335	3.64517064859521	4.84134372434935	2.01866309895688	4.10132938951271	1.2977908064895	3.68050708762021	3.3285238874519	2.53641183009566	5.17663653581939	3.54214948952838	1.67659860913527	4.07423055636683
d__Bacteria|p__Verrucomicrobia|c__Verrucomicrobiae|o__Verrucomicrobiales|f__Akkermansiaceae	2.20896025100013	1.3415562207973	0.781798515825009	1.51081101873105	0.323868296251196	1.07471011709282	1.42797993475409	1.11729452569396	2.23324824001628	0.800273939151646	0.372051199189188	2.2083774306556	1.2480851727279	1.14682230396206	0.987387996154851	0.948528002008791	0.785027501207515	1.16634848087021	1.48889964711516	1.1331318367653	1.55502485544108	1.01442757082256	1.15456922505616	1.08909863739665	0.588010324425933	1.00514533966851	1.0219729291377	0.817199651930482	2.23805623634569	1.27675905096335	1.37310245083497	1.71129996196463	1.00938134147842	1.50827004082294	1.65663427598719	1.2690416522788	2.12297655627621	1.57683034667784	2.64604215690587	0.577244651741441	2.06333219268396	1.67094833941964	1.72003200911177	2.31443565488992	1.97219038806807	1.96428068158705	2.05017415383807
d__Bacteria|p__Verrucomicrobia|c__Opitutae|o__Opitutales|f__Opitutaceae	2.06471064215558	1.35659409816184	1.16956404683377	1.37727962610652	2.19567047315279	1.380091766644	1.37082152091414	0.59404638192941	2.2729885686658	0.382538738451668	0.826306471466784	1.49922990874922	0.666163627278182	0.947693628851726	1.11600537397694	1.60393485458589	1.17522513718489	1.2128684965051	-0.102189126650746	2.06595187059066	1.04419923167509	1.08342044230952	1.38818407623766	1.33422109542963	1.81178575604805	2.04069949236948	2.04746295297685	1.6609196909698	1.97057687121142	2.14579689798696	2.00411785028791	3.32073787439873	1.55848915181543	3.39912041269522	2.51230038604491	2.00090334501943	1.97987571263553	2.01866309895688	2.49189147707861	1.54760260488587	2.05357601773859	1.67094833941964	1.37035826063202	2.71990076299808	2.80088306062424	2.79718980452215	2.08407570551375
d__Bacteria|p__Verrucomicrobia|c__Opitutae|o__Puniceicoccales|f__Puniceicoccaceae	-1.99573236839084	-0.363191871441126	-1.46949328278149	-1.10762702368148	-0.369278884308749	-1.56434721252244	-0.769244642582129	-8.58181885578951	-0.684522492067995	-0.833856585872826	-0.426456497028584	-0.836145007067821	0.360781977727	-3.12984381505399	-0.747213059233255	-0.961014502875648	-0.0547231535443058	-2.97678624552133	-1.80693721888917	-2.04492199358265	-7.50210222586322	0.167129710435361	-0.809040501098559	-1.29044749673353	-1.42689269611633	-1.14328907349828	-0.732046212107507	-1.36760240540718	-0.960616881204996	-0.595043125938243	-1.65944379584174	1.56819911832396	0.514685099642312	0.409657752154828	-0.0779667794009189	0.404044214792193	-1.68368593349411	-0.620394230658383	-6.0001168144913	-0.441324929253132	-0.779637326317621	-0.316926008734705	-0.0882567620674952	-6.05403433153264	-6.92872974268403	-2.13006388063505	-2.01026885670835
d__Bacteria|p__Verrucomicrobia|c__Methylacidiphilae|o__Methylacidiphilales|f__Methylacidiphilaceae	-1.99573236839084	-2.15495134066918	-1.24634973146728	-7.53011627139889	-7.26292949280918	-1.15888210441427	0.147046089292026	-0.473794248071946	-1.37766967262794	0.418906382622542	-0.67777092530949	-1.24161011517599	-1.58512817132831	-1.33808434582594	-7.60463473468128	-1.65416168343559	-0.801937555374526	-0.897344703841492	-2.50008439944912	-0.946309704914538	-1.84617252622107	-0.931482578232749	1.06276167580303	-1.10812593993957	-8.32054330461676	-7.86015698328589	-7.73173137392106	-1.9553890703093	-1.65376406176494	-8.28787546831174	-8.75824798258012	-8.58354802819795	-9.70387588703944	-7.97632177077862	-7.38085932594751	-9.5757895854658	-1.68368593349411	-8.48388289595971	-6.55415301431347	-9.20677771465515	-2.57139679554568	-0.673600952673437	-1.29222956639343	-0.458153067349861	-7.48276594250621	-8.33056730857554	-9.70310119908185
d__Bacteria|p__Kiritimatiellaeota|c__Kiritimatiellae|o__Kiritimatiellales|f__Kiritimatiellaceae	1.18232146195711	0.519197308757348	0.755130268742847	0.858485832691358	3.45936251218035	1.76785729765276	2.20116982298757	0.263804695058833	2.35999994565543	-0.205247926450451	-0.138774424576802	0.144684245943905	-0.486515882660203	-0.731948542255623	-0.0540658786733101	0.697213573727884	-0.16594878865453	0.281310292500155	0.390287358447048	1.3890652109025	2.32821474367457	0.534854490560678	-0.180431841676185	-0.702660831831409	-1.02142758800817	0.624372844150713	0.567236772022754	0.697852894297916	0.74413121103343	-0.189578017830079	0.38824904752352	0.875051937764012	0.363862209907729	1.22058796837116	1.22131620472934	1.46009688904151	2.4271879306792	-1.31354141121833	-4.52451567881955	0.0382481510087538	1.25724460094342	1.14168901396481	2.57897144451446	0.234994113210084	-0.0755024552971877	1.48085403200917	1.14673156444177
d__Bacteria|p__Planctomycetes|c__Planctomycetia|o__Planctomycetales|f__Planctomycetaceae	2.44691888809948	1.64053784850301	1.70856054756646	1.75864718263563	2.40330983793103	1.71279752046974	2.5449413620904	1.60564729360789	2.46178263996537	1.90698343805238	1.73941755042356	2.56505237459433	1.61354494622237	1.27687543221026	1.062895548663	2.2874201242341	2.11883167970601	1.63833427131993	1.21348766725519	0.950810279971343	1.48603198395413	1.48145057193016	1.93983169452391	1.45682341752196	1.43530818481314	1.59293200457063	1.66584906069086	1.71328767648712	1.58491439039944	1.54502303755803	1.36098109030263	2.45323730669401	1.36483602901192	2.5497239156511	2.31992849339745	2.12009186228455	2.32364725173836	1.82195280471082	2.57193418475215	1.55807390475317	2.14710207574942	2.13407908937761	2.07506626359304	2.63288938600846	2.66533756862801	2.71412320582354	2.07570745584324
d__Bacteria|p__Planctomycetes|c__Planctomycetia|o__Planctomycetales|f__Isosphaeraceae	1.09531008496748	0.24294393212919	0.578199560583769	0.610024473392858	-4.75352266228061	-0.0602698157461652	1.37082152091414	0.841882545833991	2.04005701098543	1.27635661447376	0.987236838279422	1.46644008592622	-0.0810507745520384	0.507742344672392	0.233616193778471	0.648423409558452	0.93266350001358	0.894414765386564	0.590958053909199	1.618639652547	1.96048996354925	-0.238335397672803	0.0018897151177697	0.813686657536679	0.924482561047146	1.46467766904695	1.37479430376044	1.24735737262902	0.911185295696596	2.40068914761575	1.55943202902647	3.42209036865902	1.6396146966278	3.58771158250277	1.02064550926719	1.46009688904151	2.07751418219945	2.2973765014259	1.61642273972471	1.33753113513901	1.61825794648075	1.45802634217697	1.50097844304909	2.24989713375235	2.25177525028723	1.60760573764832	1.48623870475813
d__Bacteria|p__Planctomycetes|c__Phycisphaerae|o__Phycisphaerales|f__Phycisphaeraceae	1.64185379133555	1.00204908048093	1.01541336700651	0.79661042897327	2.02861638848962	0.515094329157396	1.10255753431946	-1.07993005164226	2.64768201810721	0.670220810903448	-0.67777092530949	-0.548462934616041	-2.27827535188826	0.481074097590231	0.313658901452007	1.54451143411509	0.556185928778667	-0.779561668185108	-0.0151777496611163	1.28728251659256	2.54827662845137	1.01442757082256	-0.809040501098559	-0.00951365127146442	0.277855396122094	0.936152468181555	1.41453463240996	1.41190675967717	0.543460515571278	1.96990623152329	0.59184800276476	2.16025018201253	0.645713362048717	2.59289608751631	1.12600602492502	1.85096319772852	0.262224215561202	1.08435386158004	1.95289497634593	0.657287359414977	1.87125446094464	2.09898776956634	3.35536133547861	2.02675358243814	2.25177525028723	2.17400121256912	1.62731730301804
d__Bacteria|p__Chlamydiae|c__Chlamydiia|o__Chlamydiales|f__Chlamydiaceae	0.712317832711372	0.196423916494297	0.0345841139947876	-0.0578048991827975	1.82794569302747	1.17649281140276	1.17666550647318	0.654671003745845	0.126407724148334	1.16423931635306	0.294089657719476	1.64876164272018	0.206631297899742	-0.185404835887554	1.34259696560335e-06	1.23621007446057	0.952081585870681	0.355418264653876	-0.890646487015016	0.439984656205352	0.861877674881139	0.272490226093187	0.825090023925913	-0.0666720651114128	0.0771847006599429	-0.604292572765595	0.289605035424474	-0.792238260503618	0.543460515571278	0.791251235181647	0.905505561619802	-0.080459507263424	-0.261843689856684	-0.571171500856898	0.615180401159026	-0.422634358392275	0.955371396121147	-6.9690202908484	1.10559711595872	-0.298224085612459	-0.00644743808413928	0.0195462278865079	-0.311400313381705	0.640459221318249	0.147641096017022	-0.520625968200952	0.129797306787925
d__Bacteria|p__Chlamydiae|c__Chlamydiia|o__Parachlamydiales|f__Simkaniaceae	0.999999905163152	-1.23866060879503	-2.85578764390138	-1.6672428116169	-0.369278884308749	-8.03211291214569	0.840193269851972	-8.77566639940936	0.126407724148334	-1.30386021511856	-1.0142431619307	0.0111528533193821	-1.58512817132831	-1.33808434582594	-7.24444607847895	-0.150084286659319	-0.514255482922746	-2.28363906496138	-7.43357091083696	-1.3517748130227	-1.84617252622107	-1.1138041350267	-0.490586769980024	-2.89988540916763	-2.12003987667628	-1.00975768087376	-1.13751132021567	-1.0799203329554	-7.887795459268	-0.595043125938243	-1.94712586829352	-1.68989741969752	-1.60557843655778	0.276126359530305	-0.0779667794009189	0.116362142340412	-0.297391572374221	-1.31354141121833	-6.19396435811114	-1.39683637428057	-0.00644743808413928	0.59936472313945	0.976453974924933	-0.458153067349861	-7.12257728630388	-7.97037865237321	-0.506191459932071
d__Bacteria|p__Chlamydiae|c__Chlamydiia|o__Parachlamydiales|f__Parachlamydiaceae	-0.897120079722729	-2.15495134066918	1.03603265420925	-1.10762702368148	-0.369278884308749	-0.46573492385433	-0.0760974620221833	0.624818040596163	0.00862468849195031	0.0311408516137788	-1.70739034249065	-1.24161011517599	-1.58512817132831	-0.932619237717774	-0.998527487514161	-0.555549394767484	-0.6965770397167	-0.204197523281546	-0.708324930221062	-0.946309704914538	-7.61458939000185	-0.931482578232749	0.0559569363880454	-1.29044749673353	-1.02142758800817	-2.39605204199365	-2.23612360888378	-2.87167980218345	-0.737473329890786	-1.28819030649819	-8.31669894689658	-8.14199899251441	-0.306295452427518	-7.53477273509507	-0.483431887509083	-1.26993221877948	-0.585073644826002	-0.214929122550218	0.700132007850557	-3.00627428671467	-2.57139679554568	-1.23321674060886	-2.39084185506154	-0.458153067349861	-1.46179681641708	-1.43691670007511	-1.09397812483419
d__Bacteria|p__Chlamydiae|c__Chlamydiia|o__Parachlamydiales|f__Waddliaceae	-0.386294455956738	-1.74948623256102	-0.909877494846064	-0.750952079742742	-7.17705608446015	-1.56434721252244	-1.46239182314207	-1.77307723220221	-0.972204564519776	-0.274240797937403	-1.93053389380486	-0.548462934616041	-7.56192992706862	-1.05040227337416	-0.864996094889639	-0.961014502875648	-0.801937555374526	-2.97678624552133	-0.102189126650746	-0.946309704914538	-1.84617252622107	-0.158292689999267	-1.27904413034429	-1.80127312049952	-0.733745515556386	-0.255985878497379	-0.531375516645356	-2.87167980218345	-1.65376406176494	-0.595043125938243	-2.35259097640168	-8.49767461984893	-9.61800247869042	-1.66978378952501	-1.17657906806903	0.404044214792193	-0.990538752934166	-8.39800948761069	0.00698482729061182	-1.39683637428057	-1.47278450687757	-2.61951110172875	-1.29222956639343	-6.52219712300578	-0.768649635857133	-8.24469390022651	-0.506191459932071
d__Bacteria|p__Fibrobacteres|c__Fibrobacteria|o__Fibrobacterales|f__Fibrobacteraceae	2.45861492786267	0.519197308757348	0.781798515825009	1.13611756928964	0.323868296251196	0.63287736481378	1.31019689909771	1.11729452569396	1.61806260092605	0.520689076932485	0.294089657719476	0.630192061725606	-1.58512817132831	0.895507875681156	0.862224853200845	1.08667834048961	1.33157120757559	0.634131667122897	0.138972930166142	0.663128207519562	-0.236734613786971	1.4962656577153	0.9401593537107	0.235608806761521	-0.328280407448222	-0.144760243387155	-0.84982924776389	-0.0683194212769194	-0.401001093269573	0.321247605935912	-0.101299177795186	-0.303603058577634	-0.0651333956106299	-0.976636608965063	0.769331080986285	0.722497945910728	0.513538643842108	-1.31354141121833	1.10559711595872	-0.367216957099411	-0.0864901457576757	-0.673600952673437	0.317208346040669	1.15128484508424	-0.363184527748968	-0.0506223389552165	0.2923162362857
d__Bacteria|p__Bacteroidetes|c__Flavobacteriia|o__Flavobacteriales|f__Blattabacteriaceae	0.64332496122442	0.865473545475182	1.11450426965075	0.817663838171103	2.67524355341467	2.52999734969966	2.29880829255149	2.65376341826147	1.14805897168032	1.3351971144967	0.987236838279422	2.0164864228455	1.01756151411607	1.62374637605237	1.88387610073283	1.76356500017777	1.85286813120887	2.10461811946314	1.16347724668053	0.663128207519562	1.58781467826407	1.70757475138251	1.62237746373845	1.31962229600848	1.46347906177983	0.842626410170731	1.51338046704659	1.02014049592717	0.648821031229105	-0.189578017830079	-0.406680827346368	0.795009230090476	1.14595687648417	0.632801303469038	1.02064550926719	1.69189850309883	0.395755608185724	0.478218058009727	1.61642273972471	1.89156551323624	1.82305235912676	1.33173261685268	2.88215770350221	0.92814129377003	-0.768649635857133	0.960978572723264	1.03425358101508
d__Bacteria|p__Bacteroidetes|c__Flavobacteriia|o__Flavobacteriales|f__Flavobacteriaceae	8.40786358307007	9.29375022033297	9.13791446247465	10.0358380288406	11.868689636205	10.9444118748	10.3845815134786	10.1379843269235	10.9377191545871	9.26666152212026	9.2782040298117	10.2828535282608	8.85605086410837	10.8695337715139	9.68530670012195	9.85447961759558	10.6289821653148	10.3500889860946	9.74886093648645	8.97815625400678	9.14807993803826	9.49513459252553	8.97051232034334	7.19649265151169	8.01590769381141	8.71446115022098	9.30514632909559	6.94363205944895	7.50544089809647	7.99064948190269	8.35196723515533	8.83706564014923	9.15430121244415	9.05043931781568	5.99967546394812	5.7243065200908	6.96365794238717	7.88967363581527	9.28226988790718	7.49670889029995	7.03536793988652	7.00465929468722	5.88986922060131	8.96866871306698	8.48479811715298	6.21965695683744	8.47164221855882
d__Bacteria|p__Bacteroidetes|c__Flavobacteriia|o__Flavobacteriales|f__Cryomorphaceae	1.13976184753831	0.370777303639075	1.09545607468005	0.165338652131412	1.24015902812535	1.43138506103155	1.31019689909771	2.09115510938959	-0.124906704132572	0.418906382622542	0.467361378993513	0.83783142650385	0.119619920910113	0.801981817670332	0.947382661541152	0.984895646179665	0.738507485572622	1.42993300174293	0.996423162017364	-0.0990118445273349	0.0997376228342417	0.773265514005677	0.478813787208079	0.432319101007575	0.44490948078526	0.599680231560341	0.115251648279697	-0.038466458127238	0.292146087290372	1.41985989460402	-0.480788799500089	-1.68989741969752	0.340331712497535	-6.17347603131692	-1.17657906806903	-0.576785038219533	-6.88052535584597	-0.214929122550218	1.79874429651867	-0.367216957099411	0.925110765920804	0.781686279933405	0.174107502399996	-0.458153067349861	-1.46179681641708	0.0671606967011673	-0.138466679806754
d__Bacteria|p__Bacteroidetes|c__Flavobacteriia|o__Flavobacteriales|f__Crocinitomicaceae	1.87546864251705	0.678262003387036	0.857784422802931	0.66003489396752	2.52109287358742	1.78555687475217	2.00334407965765	1.4977583315967	0.327078419610485	1.22983659883887	0.294089657719476	1.56175026573055	0.119619920910113	0.947693628851726	2.0794428842768	1.50283873771452	1.68296909441347	1.27170899652803	1.02627612516704	-0.0990118445273349	0.233269015458764	1.08342044230952	1.15456922505616	0.737700750558757	0.652548845563504	0.881092690998527	1.18160307472959	0.172842635539969	0.648821031229105	1.27675905096335	-1.25397868773357	-1.68989741969752	0.409324583984486	-1.66978378952501	0.902862473610807	0.722497945910728	0.108073535733944	0.295896501215772	-4.40974853687702	0.885546011395957	0.424335478008315	0.781686279933405	0.442371488994675	1.15128484508424	0.147641096017022	0.760307877261112	1.01015602943602
d__Bacteria|p__Bacteroidetes|c__Sphingobacteriia|o__Sphingobacteriales|f__Sphingobacteriaceae	3.73436741458274	2.90447411759651	3.25789453593085	3.1510205898319	4.7782155925047	3.88669124104326	4.31215972240233	4.24632668359502	3.87460375541869	3.45488905879783	3.32696147822292	3.82098491785098	2.71893692187586	3.60474784491895	3.78179576578927	3.46682166782953	4.04661444416877	3.62444387320755	3.57296013465129	2.76726236178977	3.54289920359543	3.85043811949984	3.64820955481291	2.94075624820577	3.19316610236551	2.93666675127172	3.08444436659908	2.39101038672143	3.1785416968069	3.38463852796372	2.40099921470468	2.84270207345573	2.6803043375632	2.76103300931831	3.41854078206556	3.17663293703197	3.25795648911519	3.20824716583071	4.19663956931704	3.2666027198315	3.21550058582103	2.82290660879304	3.51995478897899	4.01918374712835	3.43604298353383	2.53337521347701	2.98694341705577
d__Bacteria|p__Bacteroidetes|c__Bacteroidia|o__Bacteroidales|f__Bacteroidaceae	11.2308865143723	8.95483630595198	9.37138090992353	10.2798000040347	7.33056352308824	5.94059485587373	8.1297355295877	5.511057573993	11.0584486496519	8.3678213755247	7.75055982630761	8.31075845899209	6.00268904866511	5.85872706116112	8.787253812132	7.71480505182301	8.49148704799505	5.47405344534489	6.31765773012573	5.37325882914414	5.64323955728765	8.90695965810021	6.12120985571095	6.99959412197096	7.78094454564173	9.64732224617783	7.43911362496998	7.84576670862901	5.53728869135115	6.56967725283361	5.40103257015807	5.3418438390656	4.34245655262287	4.83300625639062	7.11245803020945	7.31111175733783	4.6810648233578	3.53064567524026	7.86020121544668	6.24932621666638	5.6724116281196	5.74383136486923	5.88377009114801	8.57949919680061	8.29243638302929	5.10986871068542	8.24589816849103
d__Bacteria|p__Bacteroidetes|c__Bacteroidia|o__Bacteroidales|f__Rikenellaceae	4.1419946856954	3.1025440313586	2.98775677312998	2.91517038724858	3.86482762028851	2.93546245780783	4.4209305653462	2.82204261793238	3.65928292978569	3.68248238640865	3.42958387364863	5.84679866349941	3.94430091618311	3.02713517053156	3.19974799755617	4.05957112207378	3.7658768440698	2.79465487760869	3.02536853968267	2.76726236178977	2.76894799062019	3.44427444342754	3.17762604732535	2.78369435817105	2.51468911155336	2.84304596489442	3.18882640859762	2.25525594760896	2.42377338214078	3.49093318661334	2.61025365385823	2.6795504327695	2.12811503334595	2.7845635067285	3.0130756739574	3.42446910093656	2.7936508809841	2.18296615024815	3.18503865763856	3.15704051731997	3.30072099392974	2.80983452722569	3.5063120125752	2.10679629011168	1.93940056524508	2.41323090163495	2.76464410386684
d__Bacteria|p__Bacteroidetes|c__Bacteroidia|o__Bacteroidales|f__Porphyromonadaceae	10.1595205548094	9.85075695136024	10.1761629418922	11.0466431753088	10.3237790453223	9.1470214680371	10.3962770536932	9.31456299721055	10.0730558678879	10.4757080406654	10.5906551017961	10.6733679753345	8.74765494173517	8.35557683679404	8.99886666286322	12.4618308031862	9.45142017443538	10.5660254292932	9.39023586303418	9.13804000667919	9.55911204723177	10.8847005277928	10.7514469932398	9.69215686999827	7.00059458221541	7.97241089432378	9.21818708815987	9.15479956142392	9.42129964497162	8.90609944582596	7.49408810105879	6.89102146259926	9.66136123484961	8.58787557673173	9.75929193532811	9.74428282497295	12.0270394987993	8.79398841932961	10.187725256788	10.579401634467	11.5445553351217	11.9365615700539	11.6537155951611	10.9731392592154	9.49560198872603	7.44665421074125	9.20443923389472
d__Bacteria|p__Bacteroidetes|c__Bacteroidia|o__Bacteroidales|f__Prevotellaceae	11.5624727078604	9.01123536684388	9.79901072839486	9.95487108319036	11.797579848045	9.52889504450201	11.0707662836146	8.75460034305489	10.414632218206	10.7777030736928	9.72761249917147	12.4337488995286	10.5681052486361	9.62231927624244	9.52296027231496	9.92999547831424	9.60288405149398	9.09318026701186	11.3721967749492	9.4870018537969	8.86637683147136	9.99571709677303	10.3204754579107	8.33977357758513	9.28484370319822	10.7149318337793	10.2834176353419	7.8993283178574	7.02919777310418	11.5758918594212	10.8759289997023	8.90496073621944	7.47134482197805	8.56135146340595	11.004626949731	11.8613241650309	6.86983918716952	5.29849962361476	9.48658868619456	10.2460782168898	8.63493557208101	9.06576133888823	9.33116880397186	9.13649687066169	8.68117996596935	8.12643692000682	8.77118431338027
d__Bacteria|p__Bacteroidetes|c__Bacteroidia|o__Bacteroidales|f__Odoribacteraceae	5.54807049911067	3.18017999900157	3.36877078537398	3.41726233104581	6.06847276542765	3.85839773240065	5.41387278874869	3.22862943114975	4.40922770873877	4.20552812150942	3.88434262835693	5.65255321028668	3.79936689146078	4.00981652091093	4.27739818871897	5.0159707229675	4.21828129898579	3.02710082158521	5.67911539897397	4.07757081593174	3.36331362662035	4.27982341132566	4.30294728725798	2.67984441681859	3.57031957764778	4.54271729051766	4.61981192136856	2.38581556984433	2.14172512740725	4.60621252776666	2.65804431769457	3.08922607341401	1.75595368871195	2.67402163232868	4.11672575665546	4.34683887888709	2.66011948835957	1.17136523856967	4.24109133188787	4.14128498447478	3.56416809553606	3.61097034584973	3.63260573789949	4.26034580394523	3.22955106581206	3.20265491263032	3.7230724201894
d__Bacteria|p__Bacteroidetes|c__Bacteroidia|o__Marinilabiliales|f__Prolixibacteraceae	3.0541236388587	1.58271827761419	2.42232701532914	1.75048387199647	3.24163902833548	1.78555687475217	2.93205733153037	2.4064251383602	2.42899281714238	2.43380940316481	2.15544241874673	2.57610221078092	1.45939426639511	1.72218644886562	2.41685452913995	2.94599596072895	3.03631929981401	2.36554800644348	2.40519037898931	1.04612045977567	1.81738911990857	2.67943533441148	2.91665292613809	1.34860983288173	1.34569602612345	1.754987863905	2.09460973140255	0.82962217192904	0.697611195398537	2.62383269892996	1.3237096955054	1.20047433819864	0.822169799390273	0.632801303469038	1.46247826154623	1.72580005477451	1.53518989137409	1.25140794624321	2.08642636897045	1.80591006865775	1.57173793084586	2.15961239138278	1.63450983567361	2.31443565488992	0.617644725262757	0.865668392918939	1.8917038128663
d__Bacteria|p__Bacteroidetes|c__Bacteroidia|o__Marinilabiliales|f__Salinivirgaceae	1.81093012137948	0.409998016792356	1.23855691832072	0.878288459987537	2.02861638848962	1.14370298857977	1.93880555852008	1.57096173562	1.33038052847427	1.7018223892886	1.41055956378759	2.34190882328012	1.1229220297739	1.2889967927426	2.05277463719464	1.60393485458589	1.94248028989856	1.11755831670077	0.996423162017364	0.152302583753571	0.351052051115148	1.78761745905605	1.5303585650182	1.19445915305447	0.770331881219888	1.13030848262251	0.854918844474535	0.711839136272656	0.871964582543314	1.10970496630018	-0.273149434721845	-0.303603058577634	-0.352815468062411	-0.0603458770909076	1.12600602492502	1.12796305401889	-0.0742480210600112	-0.620394230658383	1.3932791884105	0.657287359414977	1.03952111709855	0.59936472313945	1.2980375990524	1.48775708170545	0.329962652810977	-1.43691670007511	1.32193565346686
d__Bacteria|p__Bacteroidetes|c__Cytophagia|o__Cytophagales|f__Cytophagaceae	3.55334371650438	2.61573328379648	3.27543884558176	3.09064846138886	4.22584096582584	3.64513894031898	4.23134031566063	3.77858952771711	3.29982117493978	3.5434715280195	3.4272309313866	3.89124281164452	2.57375491203136	3.34250247944691	3.67430134694774	3.70947514923309	3.99201475441046	3.55554804670102	3.39981295413337	2.48767749957061	2.66468698029578	3.68363793860851	3.69630934960732	2.69853654983075	2.70024168892876	2.78853655922604	2.89672931793672	2.29310617174006	3.58267790106501	3.91581638057861	2.59616891397649	2.77601069895706	2.62852806803948	2.91518368914556	3.08610080897229	3.25907660624305	3.00766194873503	2.47064822269993	3.50349238875709	3.14858380730175	3.32575707209106	2.84854903940638	3.165986206638	2.83768379865447	3.02683955331506	1.9129873871995	2.72592959168615
d__Bacteria|p__Bacteroidetes|c__Cytophagia|o__Cytophagales|f__Flammeovirgaceae	2.5581445232097	2.10772853637213	2.12781897780696	1.84430262721412	3.12722867715773	2.79875141226592	3.47925059946723	2.98624363361314	3.13318983388891	2.52911958296913	2.32861864271849	2.92505510862574	1.5718722498218	2.17842388234721	2.31305773545831	2.19598591827447	2.73741016476845	2.68617423461462	2.68730140639164	1.28728251659256	1.98246887026802	2.7739261778324	2.77447843735755	1.59992426116264	1.66414975724198	1.80114990566816	1.71512010969765	1.09861211136867	0.948925623679443	2.56195729521187	1.43159865751658	1.01815278140469	1.32116096550926	1.22058796837116	1.65663427598719	1.74232935672572	1.20668582440205	1.39450878988388	2.20420940462683	1.64768606344285	1.23526569422464	1.2925119036994	1.43779954142755	1.33360640187819	0.147641096017022	0.914458557088371	1.73923521922203
d__Bacteria|p__Bacteroidetes|c__Cytophagia|o__Cytophagales|f__Cyclobacteriaceae	2.43508443045247	1.06392448419902	2.2741110710217	2.05845061561976	3.5427441211194	2.83010194215	3.34162922159118	2.74508157679625	2.05631753185721	2.17429820767972	1.4706634878573	2.48408331206067	1.71070869467602	2.06311303583622	2.51088347878823	2.4729727016095	2.62485537347659	2.28070912650645	2.45574265815214	1.04612045977567	2.52327532624595	3.26069423322639	2.66059404211683	2.34713866299286	1.90531181405887	1.85956066782457	1.50154600939959	1.29498542161827	1.98382209796144	2.54045108999091	1.6082221931959	2.2419282130268	1.39015383699621	1.0382664115772	2.25740813641612	1.94894360608872	1.899833004962	1.982295454786	3.30282169329494	2.21947238699853	1.74609131799063	1.20913029476034	2.5927647666468	2.67734114857929	1.24625338468513	1.65412575328321	1.80744346924856
d__Bacteria|p__Bacteroidetes|c__Cytophagia|o__Cytophagales|f__Amoebophilaceae	1.87546864251705	0.484105988946078	0.857784422802931	0.124516657611157	1.82794569302747	1.32602454537373	2.5265922234222	2.14559031594461	1.71337278073038	1.27635661447376	0.511813141564347	1.91539030597413	0.286674005573279	0.981030049119318	0.719124009560172	1.88679764060172	1.91349275302531	1.92105355442958	1.26111571624445	0.257663099411398	1.86739954048324	0.990330019243504	1.8477164056161	1.0513583094138	0.971002576682039	0.7394421739355	0.681647123200498	0.68366825930596	0.74413121103343	1.65624867266825	-0.155366399065461	1.14331592435869	0.494482392324793	1.27465518964143	1.30832758171897	1.72580005477451	1.84267459112205	0.883683166117892	3.0027171008446	-0.061835307548229	1.63329582384529	1.49136276244456	2.60637041870257	1.73907150998636	1.62924563694124	-0.338304411406997	1.67861059740559
d__Bacteria|p__Bacteroidetes|c__Cytophagia|o__Cytophagales|f__Hymenobacteraceae	4.14845326573481	3.31941796965922	3.38448820126939	3.59674187585063	4.48275137961087	3.68004181200004	4.11355728000424	3.73900652384744	4.36212323955129	3.621943143461	3.71314465678164	3.77897550977344	2.75867725052537	3.60474784491895	3.9307944507071	3.44570474438861	3.79654364246277	3.34936322763377	3.48887701744075	3.11986398034087	3.43194213300945	3.74290267677682	3.47626871407352	2.75260377110102	2.77030925154548	3.00437054749154	3.19977942061682	2.48961236352597	2.55836353611354	3.57934414395739	3.2981422771647	3.41604805420306	2.83707281993254	3.55596288418819	3.10008705094703	3.28744730337226	3.13659563211093	3.3404189389392	3.67054647342026	3.25139330116797	3.33939984849485	3.0008897639884	3.39911831583571	3.54918011788261	3.30037711838068	2.93884032158518	2.9699072299032
d__Bacteria|p__Bacteroidetes|c__Cytophagia|o__Cytophagales|f__Persicobacteraceae	1.93609326433349	0.0422732366670386	1.15154554133109	0.242299693267541	1.9333062086853	2.18515686340793	1.37082152091414	1.68218737073022	1.06467736274126	1.12975314028189	0.760709188980972	1.84943233818233	0.494313370351523	0.964500747168107	1.71900145754259	1.52389214691235	1.87603519049041	0.851855150967768	-0.0151777496611163	0.59413533603261	0.92641619601871	1.12690555424925	1.38818407623766	0.884304224750632	1.49087803596795	0.988338221352125	1.74355804501818	0.92380938698874	0.697611195398537	0.0981040546217022	0.691931461321742	-0.996750239137579	0.213580006858391	-5.71344390482273	1.38837028939251	0.850331317420612	1.26075304567233	0.765900130461508	1.10559711595872	0.490233274751811	0.829800586116479	1.0440505444009	1.48035915584635	0.92814129377003	-0.768649635857133	-0.743769519515162	0.934170122458095
d__Bacteria|p__Bacteroidetes|c__Cytophagia|o__Cytophagales|f__Bernardetiaceae	0.894639389505326	1.26277534294419	0.322266186446569	0.278667337438415	2.02861638848962	1.43138506103155	1.93880555852008	2.15219099997596	0.126407724148334	1.21383625749243	0.826306471466784	1.9570630023747	0.494313370351523	0.877489370178477	1.54419873316266	1.41389125169802	1.75442805839562	2.33641973352046	1.50724878578335	0.899516985583792	1.98246887026802	1.35429539644492	2.10195054400034	-0.127296686927848	1.13805666134521	0.548386937172791	0.328825748577756	-0.792238260503618	-0.555151773096831	1.35086702311707	-1.43630024452753	-0.303603058577634	0.663105104760585	-0.283489428405117	0.769331080986285	0.675977930275835	-0.297391572374221	-1.31354141121833	0.00698482729061182	1.03677698111988	2.09204229856639	1.4058405890064	2.69675448017084	-0.458153067349861	0.147641096017022	0.760307877261112	0.51545978759991
d__Bacteria|p__Bacteroidetes|o__Bacteroidetes_Order_II_Incertae_sedis|f__Rhodothermaceae	2.65822798176668	1.73686895744145	1.93170409888067	2.388880537785	1.01701547681114	1.07471011709282	2.14852608950215	1.74343099597094	2.19186302385343	1.68182172258193	2.09927214727967	1.56175026573055	0.494313370351523	0.997290569991098	1.59885714570053	1.43688076992272	1.35754669397885	1.44205436227527	1.5603586110973	1.42081390921708	1.19834991150235	2.52378202469968	2.08133125679761	1.41760270436868	1.3764676847902	1.93468129829268	1.89904294785858	1.76789181052197	1.98382209796144	1.96990623152329	1.92407514261437	3.2300835061306	1.82301791929249	3.25019713630312	2.08151746995245	2.07410674904273	2.45944879289742	2.96312470779773	2.49189147707861	2.08747591409209	1.67709844650368	1.47483346049335	1.01035552660061	2.90914276263661	2.75771088875903	2.95753245459733	2.31386379954663
d__Bacteria|p__Bacteroidetes|c__Chitinophagia|o__Chitinophagales|f__Chitinophagaceae	3.50143585690236	2.63254040211287	2.54237505761638	2.60942330739916	4.23589130167934	3.43286506124168	3.840913084917	3.19209568781729	2.58314349696964	2.83609485835559	2.58306909865774	3.43121871928592	2.29643562661512	2.85911760183587	3.14913213347566	3.32601440317595	3.37586268711735	3.04907972830399	2.95095405411658	2.40942530267086	2.75899765976702	3.54395850108056	3.10298250432959	1.76355368494444	2.33430741957723	2.42018911407438	2.6119927557147	1.41190675967717	1.48173015416421	2.87069277686148	1.90302173341654	1.7758384831022	1.75015657102762	1.73141359213715	2.84877262266612	2.39362942735017	2.69834070117977	2.44765870447523	2.64604215690587	2.66360663626585	2.67035021951397	2.32924878864942	2.63303866578474	2.58636937037356	1.62924563694124	1.45345505782106	1.96002305684378
d__Bacteria|p__Bacteroidetes|c__Saprospiria|o__Saprospirales|f__Saprospiraceae	1.58778657006527	0.484105988946078	0.833091810212559	0.529981765719322	1.9333062086853	2.09921443360721	1.67310239278708	1.75328329241395	1.22502001281644	0.724288032173724	0.595194750503398	1.5309786070638	0.554937992167958	1.18764429848232	1.52147048208511	0.360741337106671	1.34464328914294	0.915034052589299	-0.102189126650746	-0.658627632462758	-0.236734613786971	1.10539934902829	1.18905540112732	0.3959514568367	0.824399102490164	0.311998159108561	0.16177166391459	0.0987346633862467	0.292146087290372	0.657719842557125	-0.480788799500089	-0.996750239137579	0.729796479259258	-0.976636608965063	0.432858844365072	0.809509322900357	0.108073535733944	0.295896501215772	0.00698482729061182	0.885546011395957	0.647479029322525	0.747784728257724	0.553597124104899	0.92814129377003	-0.363184527748968	-0.520625968200952	1.10324645250203
d__Bacteria|p__Bacteroidetes|c__Saprospiria|o__Saprospirales|f__Haliscomenobacteraceae	2.28093375062522	1.17725316950602	1.25508622027193	1.38911408375353	2.84959694055945	1.94719822630858	2.96842497570124	2.23425595303026	1.93651633204459	1.71167468573161	1.3745196273044	1.75412215837801	1.21823220957822	1.52411653510353	1.49821361992084	2.0471402906769	1.92809155244646	1.75941220287317	1.52526729128603	0.950810279971343	1.24486992713724	2.26719053931793	1.7166881432097	1.16055760137879	0.924482561047146	1.06968386080608	1.0219729291377	0.51271046116232	0.74413121103343	1.60218145139798	0.537780781494484	1.01815278140469	0.920150207750476	-1.66978378952501	1.22131620472934	0.850331317420612	1.75030127099103	0.632368737836985	1.3932791884105	0.822367109774426	1.27875080616438	1.16467853218951	1.91322323814263	1.62128847432997	0.484113332638235	0.508993448980206	0.554680500753191
d__Bacteria|p__Chlorobi|c__Chlorobia|o__Chlorobiales|f__Chlorobiaceae	3.52972057074094	2.97790158615132	2.60379787024278	2.60594504302283	3.70825855959697	2.88416916342028	3.67927173336059	2.57504785079599	3.82358598107697	3.0554094324327	2.81873663615699	2.90152461121555	1.92641726750271	2.77823912311494	2.53202591536204	3.35980140075334	2.92241628693307	2.69996755674695	3.11668669821746	2.71725194121511	3.80631665404758	2.88988605892727	2.80861144372701	2.91424512265744	2.11406662792098	2.31797254890652	2.44136723868394	2.5879057119607	2.76507654603166	2.73716138423696	2.19070380586832	2.69212921497636	2.09572353755471	2.53490882986596	2.86647219976552	2.95446547169082	4.17424722098935	2.5782788868923	3.44097203177576	2.39640309515761	2.9379915410823	2.66875592896578	3.10221958827901	3.25541899935445	2.59864619412934	2.46505596949954	2.5436080348922
d__Bacteria|p__Ignavibacteriae|c__Ignavibacteria|o__Ignavibacteriales|f__Ignavibacteriaceae	0.306852724603207	-0.54551342823508	-1.46949328278149	0.442970388729692	1.71016265737109	0.0450906999116611	0.483518325913239	0.0727494582961232	1.75782454330121	0.344798410468821	-1.0142431619307	0.144684245943905	-0.486515882660203	-1.18393366599868	-0.546542363771104	0.648423409558452	0.296674733293583	-1.18502677629327	0.272504322790664	-1.3517748130227	-7.08958001877188	-1.1138041350267	-0.249424713163136	-2.20673822860768	-1.42689269611633	-0.786614129559549	-0.221220588341516	-1.36760240540718	-7.28142570855681	0.0981040546217022	-0.00121571923820296	0.795009230090476	-1.45142775673052	-7.0097633638651	1.02064550926719	0.0293507653507823	-0.990538752934166	-1.31354141121833	-5.58759460739995	0.604643625929555	-0.961958883111576	0.0885390993734596	0.174107502399996	0.640459221318249	-0.0755024552971877	-0.520625968200952	-1.09397812483419
d__Bacteria|p__Ignavibacteriae|c__Ignavibacteria|o__Ignavibacteriales|f__Melioribacteraceae	0.776856353848943	-0.76865697954929	0.440049222102952	0.730652461181473	1.57663126474656	0.961381431785816	2.36624957334702	1.34781818430579	0.819554904708279	1.41743521273367	1.5583690682764	0.955614462160233	0.494313370351523	0.676818674716326	-0.459530986781474	1.39036075428783	1.27750398630531	-1.87817395685322	-0.197499306455071	0.257663099411398	0.987040817835145	0.83210601402861	0.407354823225934	-0.414978759379629	-2.12003987667628	-1.00975768087376	0.0664614841102646	-0.925769653128141	-0.401001093269573	1.41985989460402	-0.155366399065461	-0.080459507263424	-1.09475281279179	-0.283489428405117	0.209715293050862	-0.171319930111369	0.513538643842108	-6.71472585386558	0.00698482729061182	1.41256632108193	0.829800586116479	0.270860656167414	1.41582063470878	0.234994113210084	-5.71360890041208	-0.743769519515162	0.129797306787925
d__Bacteria|p__Gemmatimonadetes|c__Gemmatimonadetes|o__Gemmatimonadales|f__Gemmatimonadaceae	0.64332496122442	0.519197308757348	0.363088180966824	0.347660208925367	2.11562776547925	0.787028044641038	0.147046089292026	0.386407017151165	1.86100877953644	0.131224310170762	0.238519806564665	0.83783142650385	0.206631297899742	0.481074097590231	0.351399229434854	0.743733589362777	0.333042377464458	-0.491879595733327	0.0648649580124201	-0.253162524354593	0.718776831240465	0.534854490560678	-0.180431841676185	0.534101795317517	0.44490948078526	0.344787981931551	0.808398828839642	0.386416735838028	0.74413121103343	0.0981040546217022	0.64314129715231	0.507327157638695	0.777049364109803	1.10280493271477	0.432858844365072	0.339505693654622	1.36083650422931	0.632368737836985	1.79874429651867	0.754925828978893	-0.00644743808413928	-0.422286524392531	-1.00454749394165	1.84443202564418	0.735427760919141	0.865668392918939	1.01015602943602
d__Bacteria|p__Firmicutes|c__Bacilli|o__Bacillales|f__Staphylococcaceae	3.12226144402592	3.32568758267281	3.50896311295053	2.82419860904285	4.98730739036326	4.17061087960221	4.38115259388929	3.73900652384744	3.05314712621537	4.34652148281052	3.23567963210984	4.0054139569845	2.98441483701663	6.77399367624642	3.70971488361374	3.56077407417339	3.47318416179015	4.06724665175336	4.11464120075464	3.46040954234971	4.37838590305429	3.43373693812475	3.94670254336891	3.07900035573349	3.02162367982638	2.60116023177047	2.59219012841852	2.8101978370847	2.87344458275344	3.70902196726593	3.55549196176725	2.95449347944385	3.79107483071112	3.02156409270414	3.38776912339881	2.99743150757426	2.45944879289742	3.62810101139098	3.37428065727709	3.83854119249359	2.94203195061931	2.95264293044901	3.4868939267181	2.94304431431229	2.74289580297389	3.24057414749261	3.29799884069286
d__Bacteria|p__Firmicutes|c__Bacilli|o__Bacillales|f__Bacillaceae	4.53805646954251	4.36861096548033	4.08733477891805	3.92000584678335	5.80450721959319	5.07291081876202	5.1388382955868	4.74262262558168	4.52222768095455	4.88440390796403	4.01750109537579	4.89935144307791	4.01514392695822	4.10937115872581	4.26933067154917	4.72426450021599	4.55987612273264	4.65658340415826	5.02069201561368	4.52034297645271	5.14776044900212	4.35846653864477	4.64681465966569	3.87319496648791	4.15848154748957	3.93366886352905	4.21750139000891	3.86291185778949	3.74439863975281	4.68561930537107	4.5226411108749	4.38544861139116	4.41260918069096	4.38230537939941	4.75831512755056	4.48369806160429	4.46049970063153	4.52126932584428	5.13688354221369	4.71018651346169	4.19017597325838	4.39799504121251	5.01647585540788	4.84515184070921	4.25193598909229	4.53816436778235	4.1100285622426
d__Bacteria|p__Firmicutes|c__Bacilli|o__Bacillales|f__Planococcaceae	3.09801783241592	2.54552902512324	2.13464494287736	1.93689541404195	4.09662923434583	2.83625580772438	3.35788974246296	2.5444108813341	2.87794303719028	3.16204790353602	2.23613132999687	2.95559183248582	2.05245798839807	2.33821632608114	2.43545971697099	2.92569069456821	2.37611627497342	2.51215148063536	2.79322042527538	2.71725194121511	3.75962954007493	2.71483726146239	2.28766768979543	1.76355368494444	2.02309484971526	1.97339581047337	1.89904294785858	1.79175929192861	2.05980800493937	2.8389440785469	2.89968245164495	2.35315384813703	2.65003427326044	1.9137351489311	3.10008705094703	2.42724603814915	2.55042057110315	2.78080315100377	2.95142380645705	3.09179999545157	2.62156005534453	2.76956062808775	3.37120952771864	2.37506027670636	1.58272562130634	2.65742786214699	2.2310578958624
d__Bacteria|p__Firmicutes|c__Bacilli|o__Bacillales|f__Listeriaceae	2.06471064215558	1.91407541356863	1.69808924769916	1.40081012351672	4.0374403629555	3.21896915884913	2.71199544675356	2.10504422155026	0.494132504273651	2.71432298613798	1.55070619553083	2.6295908957319	2.29643562661512	1.93275121797297	2.0794428842768	2.05941038326871	1.89867766724017	2.47853486983637	2.75741097257866	2.18918451101461	2.70770436537947	1.95888917966342	1.83890577593395	1.64340937310237	1.59353219002803	0.89978482401068	0.808398828839642	1.59995899118011	1.34196821178905	2.66305341208324	2.58547362485974	1.3546250180259	2.04939946588048	1.0382664115772	2.15562544210618	0.998751322538886	2.12297655627621	2.01866309895688	1.10559711595872	2.58843709288717	0.894339107254051	1.4235401661058	1.50097844304909	1.48775708170545	1.10315254104446	2.39172469641399	1.5870434038801
d__Bacteria|p__Firmicutes|c__Bacilli|o__Bacillales|f__Sporolactobacillaceae	0.201492208945381	-0.0148851771729097	0.0886513352650633	-1.26177770350873	-0.369278884308749	-0.311584244027072	0.734832754194146	-0.792247979190481	-0.27905738395983	-0.14070940531288	-0.751878897463211	0.367827797258115	-2.27827535188826	-0.490786485438735	1.34259696560335e-06	0.0505864088028321	0.296674733293583	-1.36734833308723	1.39173589866151	-0.253162524354593	-0.459878165101181	-0.77733189840549	-0.403575392990394	-0.414978759379629	0.182545216317769	-0.604292572765595	0.681647123200498	-0.345951157875199	-0.737473329890786	1.01439478649586	-1.43630024452753	-0.591285131029414	-1.78789999335173	0.121975679703047	0.209715293050862	0.196404850013948	-0.585073644826002	-0.214929122550218	0.00698482729061182	-0.298224085612459	0.136653405556534	0.558542728619195	0.248215474553717	-5.60985725253009	-0.768649635857133	-0.743769519515162	-0.506191459932071
d__Bacteria|p__Firmicutes|c__Bacilli|o__Bacillales|f__Paenibacillaceae	4.14415218383542	3.67985939639342	3.46318046984506	3.66547598164847	4.97305536765606	3.97495362346814	4.36065407234095	3.70059302182369	4.24273119308921	3.84711656353077	3.66231702014406	4.41612842097881	3.70313885936622	3.42123651998941	3.62924253039117	4.03450715341056	3.92839577356757	3.73616995515574	4.47999154111265	3.91091537588218	4.50121668343494	3.95886654998901	3.82204106667403	3.30467235340106	3.55328339049522	3.70874119042134	3.88417381006717	3.29163500185119	3.54196671600799	3.85347325000447	3.49817368860317	4.54451330602085	3.21201133738155	4.28345954476278	4.08091630395875	4.13574366608906	4.25648531922632	3.74270439412998	4.87451927774619	4.31887467124091	3.87749259860118	3.92440074383604	4.32937830007375	4.43219606087189	3.97192518713716	3.96124600144265	3.84336937349223
d__Bacteria|p__Firmicutes|c__Bacilli|o__Bacillales|f__Alicyclobacillaceae	2.60943781759725	2.071882404599	1.65507186261547	1.79849309118283	2.96292562586645	2.52162910002914	2.14852608950215	2.18455628447799	2.93981844090837	1.82290032084183	1.74576677810222	1.99706833698839	1.27707270960116	1.68234054031842	1.24521710545695	1.74703569822656	1.41967847508585	2.00682037618701	1.62704998559598	1.73926764033561	2.84517535600807	1.71940920902951	1.75590885636298	1.41760270436868	1.61762974160709	1.97339581047337	2.40344800382164	1.68744644530323	1.76396262184843	1.54502303755803	1.27174995657468	3.22275746603853	1.76744806813768	3.18224647439461	2.19071676191745	2.21642297122298	1.57441060452737	0.765900130461508	2.57193418475215	2.44046308495164	2.16480165284882	1.94483708973909	3.01632991639858	2.10679629011168	1.83404004958725	2.31258737585526	2.20923884846776
d__Bacteria|p__Firmicutes|c__Bacilli|o__Bacillales|f__Thermoactinomycetaceae	1.09531008496748	-0.0755097989893447	-1.24634973146728	0.278667337438415	0.323868296251196	-0.871200031962494	0.147046089292026	-1.48539515975043	0.126407724148334	-0.205247926450451	-0.608778053822538	0.704300033879327	-0.891980990768367	0.048210015293952	-0.998527487514161	0.360741337106671	-0.291111931608536	-0.337728915906069	-0.302859822112897	0.727666728657133	0.233269015458764	0.803118477155358	-0.249424713163136	0.0445535699988113	-1.02142758800817	-0.450141892938337	0.206223426485423	0.196373132950163	-0.401001093269573	0.909034270838031	-0.480788799500089	0.507327157638695	-0.912431255997833	0.276126359530305	1.30832758171897	0.575894471718852	1.61215093251022	-1.31354141121833	1.61642273972471	-0.0105420131606784	1.09216485058397	1.06936835238519	1.19267708339457	1.15128484508424	-0.768649635857133	0.0671606967011673	0.822944487347871
d__Bacteria|p__Firmicutes|c__Bacilli|o__Lactobacillales|f__Streptococcaceae	10.6000384037673	11.3163448878674	10.4933686178937	9.01554668167738	12.8412144109517	11.5111058826267	10.4885240216397	10.4302951041058	10.8512621985483	11.2459404231118	10.0933646840543	12.0308666603333	10.3076300143764	10.7550248810126	10.3298533801089	9.34359540833451	9.71907523958665	9.99873931444542	11.0903620140421	12.5725354398369	13.1475929480635	11.4129822313748	11.3587674241715	8.39007148917768	9.72755620296854	8.53318136372348	7.78831971862196	9.26714398589709	7.39276242497303	11.4736421307318	10.4383306900433	8.59871646995124	9.49547896506768	8.41339686845138	9.60850424654437	8.68477112514092	10.4175538349303	10.808072959019	7.74808391732598	9.42906313713465	7.89290582550136	8.8140464278579	8.44076618110232	8.42118010743617	8.52059433371452	10.5261412644984	9.00741721894789
d__Bacteria|p__Firmicutes|c__Bacilli|o__Lactobacillales|f__Lactobacillaceae	4.03495289187043	4.37373730405932	3.7386258158484	3.22498425142906	5.21045094167747	4.48420630156967	5.21216956867235	4.23327592739953	3.2570593156017	4.51444071298023	3.75049159372873	5.86047763326624	4.20635988374699	4.57271229821459	3.93285843492795	4.01571923954493	4.03346212831726	4.23698206259731	4.68302730229416	4.47422529435775	4.91424216486236	4.8945175291477	4.79400040375611	2.85901636470965	3.65761244654638	3.66540487693437	3.31489611122001	3.10212980968581	3.13788569116577	4.29530600228351	4.63904578656116	3.60340740502697	3.9044844363521	3.42396641128175	9.71672844962937	5.54972017864769	3.8922631696522	4.33190548642491	3.644570987017	4.38514094796069	3.20625552767698	3.61685848847495	3.77036546663354	3.56719862338529	2.88200860543661	3.9880333174063	3.39914255734528
d__Bacteria|p__Firmicutes|c__Bacilli|o__Lactobacillales|f__Leuconostocaceae	2.33500097189549	2.61996161990601	1.88914448446187	1.26395094079952	3.82037585771768	3.09436374039368	2.63195273908003	2.62547870442289	1.61806260092605	2.47119693523643	1.88166877634108	3.04884932597241	1.83259851228505	2.3082354938692	2.29200432626047	2.53549305859083	2.59182484780011	2.90653614296695	2.74693967271137	3.53480783240357	3.26581526213547	2.19673887836732	1.93179952282664	1.31962229600848	1.31394732780887	1.41061044777667	1.0025548432806	1.49141882260491	0.788582973604263	2.32272760614604	2.97041900273673	2.31743576553495	1.61329738831042	2.40775365438071	3.99390492696912	2.32280337478156	1.75030127099103	2.01866309895688	2.08642636897045	2.31184570712955	1.90594001893253	2.06262012539547	2.14175763809172	1.73907150998636	1.37141652763914	1.65412575328321	2.05875789752947
d__Bacteria|p__Firmicutes|c__Bacilli|o__Lactobacillales|f__Enterococcaceae	2.568615823077	3.11804821789457	2.77542413791999	2.27433899605279	4.76061983061432	3.93894973471214	4.22796763118199	3.68081836616427	2.14869085198822	3.87115893508498	2.85903901518101	3.91456748421093	2.97922002013952	3.50215796234164	3.57912466958004	3.37953888359166	3.30345684303416	3.48780205816863	3.75566564230425	3.79280845358329	4.38233847737011	2.83358601423873	2.9779860141549	2.26490056475589	3.08396681040052	2.40796900273961	1.9760039889947	2.6131171313072	2.1189968763297	4.17564149852742	4.14719606425417	1.86545064179189	4.25710532068428	1.99377785660464	3.52390129772339	2.30428432701432	3.06124619486914	3.8455138879962	2.64604215690587	3.34809575408268	2.59338917837784	2.79213495012629	2.94669622463978	2.10679629011168	1.75707900845112	3.24521452704911	2.95606617849133
d__Bacteria|p__Firmicutes|c__Bacilli|o__Lactobacillales|f__Aerococcaceae	2.59938748174375	2.61996161990601	2.34821904317542	1.65599302857555	4.32206899792039	3.37729521008686	3.67340661390819	3.2831685731461	2.53435333280021	3.24368085803289	2.41327152804883	3.0956806256565	1.84885903315683	2.93858177319012	2.12446656565076	2.78258985092753	2.8268379746697	3.31292932538767	3.45055815313861	3.15357503768318	3.81678795391487	2.09703951814423	2.57534976224722	1.50683383809662	2.42325490559373	1.96065678469594	1.66584906069086	2.16851429415435	1.69614002550966	3.22266920001866	4.23358067845299	2.13874397679157	3.68268859413676	2.0437882771793	2.48698257806062	2.07410674904273	2.28660598005801	3.38693895457409	1.10559711595872	2.39188841480308	2.22439375005107	2.33631595587251	3.42328867676353	1.33360640187819	0.735427760919141	2.48505663620621	2.5005906498085
d__Bacteria|p__Firmicutes|c__Bacilli|o__Lactobacillales|f__Carnobacteriaceae	1.64185379133555	2.75402029965058	2.26220616851538	1.68266127565771	4.35810893440359	3.6773998025372	3.49343523445919	3.24199265896191	1.75782454330121	3.09058893955388	2.36334435409232	2.6295908957319	2.18763276676633	3.06456157605068	2.42620039155819	2.99979866672193	2.86730592422255	3.47683875337136	3.36921251368466	2.69127645481185	3.39026943660888	1.93071830269672	2.38451751578535	0.991934888942998	2.72414720978231	2.12028693028783	1.60332870370953	2.26705549454012	1.87259646285122	3.83577367290507	4.06577395953453	1.30583485385647	4.04222140334749	2.0437882771793	2.63008342170129	1.32033494666635	2.64704740679222	3.55399303923725	1.79874429651867	2.86019377021863	1.93946271097117	2.46189326325571	2.721145933295	1.15128484508424	0.840788276576968	2.83974941894095	2.5797876914697
d__Bacteria|p__Firmicutes|c__Clostridia|o__Halanaerobiales|f__Halanaerobiaceae	2.23837413620642	1.62923829324908	1.30309543945829	1.32848946193709	2.96292562586645	1.86963999196271	2.34427066662825	1.77270137827106	2.86365707994281	1.67166935111791	1.11398854391857	2.50789396075439	1.4829247638053	0.720303786656065	0.987387996154851	2.30665148616198	1.34464328914294	1.16634848087021	2.27060022501655	1.78371940290645	2.54827662845137	1.08342044230952	1.97905240767719	1.08909863739665	1.17579698932805	1.25460619930009	1.4014625508426	0.956961594305641	0.21803811513665	0.657719842557125	0.59184800276476	1.44559679623163	0.792316836240591	1.79595211327472	1.46247826154623	1.79033857591208	1.71751144816804	0.295896501215772	2.08642636897045	1.99093798704945	1.64811090963043	1.95519987677463	2.97045031064788	0.92814129377003	-0.0755024552971877	0.354842769152948	0.592420828736038
d__Bacteria|p__Firmicutes|c__Clostridia|o__Halanaerobiales|f__Halobacteroidaceae	-0.0498222193355253	-0.650873943892906	-0.909877494846064	0.412198730062938	3.21424005414736	2.23114197664975	1.31019689909771	0.865980097413051	-0.684522492067995	0.670220810903448	0.0153762552504557	0.0111528533193821	0.286674005573279	0.304143389431152	0.233616193778471	0.984895646179665	0.333042377464458	0.319050620483002	1.80398069375505	0.439984656205352	-0.747560237552962	1.10539934902829	1.10050200378588	0.0958468643863619	-6.67606052797904	-0.786614129559549	-0.62668569644968	-0.42933276681425	0.0509840304734843	-6.64339269167402	-1.65944379584174	-6.93906525156023	-1.317896364106	-0.0603458770909076	0.769331080986285	0.404044214792193	0.714209339304259	-6.83940011932199	1.10559711595872	1.0010588985178	0.724440070458653	1.09406096497556	1.43779954142755	-0.458153067349861	-1.46179681641708	0.760307877261112	-0.506191459932071
d__Bacteria|p__Firmicutes|c__Clostridia|o__Thermoanaerobacterales|f__Thermoanaerobacteraceae	2.97408093118516	1.77687429205514	1.77894134432826	2.35363459872333	2.99801694567772	2.46100447821271	3.47925059946723	2.90286202467409	2.49353133827995	2.71071937863468	2.40675684702763	3.46340540578182	2.06553006996543	2.3082354938692	1.96821724916658	2.99979866672193	2.93042701067915	2.56054802149721	2.89807830206864	2.63720923354157	3.30711906827671	2.2396025827991	2.17411299024857	1.90413563556563	2.27440927799616	1.99839711267879	2.55966693671296	1.8862114708223	1.97057687121142	2.56195729521187	1.76644619841079	2.46898566366215	1.60660840015963	1.99377785660464	2.63008342170129	2.71285985753687	2.83810264355493	1.17136523856967	3.40818220895277	2.46178585442046	2.55256718385758	3.01170068009261	2.96574441961047	2.79994347067162	2.09355124507234	1.98080998353826	2.30721925682796
d__Bacteria|p__Firmicutes|c__Clostridia|o__Thermoanaerobacterales|f__Thermodesulfobiaceae	1.66782927773881	0.913101594464437	0.781798515825009	1.02400027116893	1.71016265737109	0.0450906999116611	1.10255753431946	-0.569104427876271	3.2570593156017	-0.14070940531288	-0.67777092530949	0.898456048320285	-0.486515882660203	-0.564894457592457	-0.111224292513258	0.425279858244243	0.1788916976372	0.390509584465147	0.867211430537357	-0.658627632462758	3.30132195059238	0.534854490560678	0.330393782089806	-0.00951365127146442	-0.733745515556386	-2.39605204199365	-0.364321431982189	-0.999877625281863	-0.401001093269573	-0.189578017830079	-0.647842884163255	-0.591285131029414	-1.09475281279179	-1.66978378952501	-1.17657906806903	-0.759106595013488	-0.297391572374221	-0.620394230658383	0.00698482729061182	0.251822251306813	-0.625486646490363	-0.422286524392531	-0.781403942627441	-4.94536948876635	-5.82006489991774	-1.43691670007511	0.0691726849714902
d__Bacteria|p__Firmicutes|c__Clostridia|o__Thermoanaerobacterales|f__Thermoanaerobacterales_Family_III_Incertae_Sedis	1.37156346159564	0.32995530911882	1.51366020856564	1.66496169855831	3.36839073397462	2.18515686340793	2.95644878465452	2.71555913752993	1.77933074852217	2.5462873865915	1.55070619553083	2.82741663906183	1.83259851228505	1.56150406717515	1.891844270382	2.67657165685074	2.273837425853	2.43038552593879	2.81312157959267	2.28581134670368	2.88121529249127	2.27397022630331	2.34795992005155	0.813686657536679	0.713173467379939	1.15929601949576	1.81566133891952	1.32552214547835	1.23660769613122	1.41985989460402	1.67276071433347	2.13874397679157	0.972109946681188	1.54909203534319	2.51230038604491	2.00090334501943	2.18751507741378	0.0727529499015627	1.95289497634593	2.60319750847029	1.71906264560271	2.56227244856333	2.5927647666468	2.63288938600846	1.83404004958725	1.53349776549459	0.663879792718183
d__Bacteria|p__Firmicutes|c__Clostridia|o__Thermoanaerobacterales|f__Thermoanaerobacterales_Family_IV_Incertae_Sedis	-1.99573236839084	-0.902188372173813	-0.29083828643984	-0.280948450497007	-0.369278884308749	-0.648056480648284	0.483518325913239	0.889510594823245	-0.461378940753785	0.131224310170762	-1.52506878569669	-0.142997826507876	-0.668837439454158	-0.421793613951784	-0.546542363771104	0.788185351933611	0.09188032064757	0.0189460280326634	0.138972930166142	-0.435484081148548	-0.236734613786971	-0.77733189840549	-0.490586769980024	-1.10812593993957	-1.02142758800817	-1.99058693388549	-0.221220588341516	-1.48538544106356	-0.149686664988667	-7.46847009861709	-7.93884261288547	-0.996750239137579	-2.70419072522589	0.121975679703047	-0.483431887509083	-0.422634358392275	-0.0742480210600112	-0.620394230658383	0.700132007850557	-0.703689193720623	-0.961958883111576	1.0440505444009	0.867254682959941	0.640459221318249	-1.46179681641708	-2.13006388063505	-1.60480374860018
d__Bacteria|p__Firmicutes|c__Clostridia|o__Clostridiales|f__Clostridiaceae	3.96784697522761	3.6636468084156	3.74951027704682	4.35256620850023	6.07166765632417	5.29264094940604	5.64010753263257	5.18473724665267	3.94289830285492	5.00168487829573	4.06964259390515	5.19293640361147	4.40883325597826	3.93406014641807	4.41820763384835	5.30428670986206	5.08200364501469	5.07232147580508	5.18469954407367	4.86682530666903	5.39447716803439	4.37513359112998	4.86942416557335	3.84652671940575	3.62935310923198	3.70762449572126	4.32632048480994	3.89393570963756	3.82060524856346	4.39538946084049	4.05511375198242	4.41042153232254	3.80681138625011	4.12017638137225	4.58547231471115	4.39994870420104	4.68278451423733	3.89046527585847	5.21099151436741	5.30512399172197	4.53438933393559	5.08485006618156	5.40398129711785	4.72363048294222	3.81631784281344	4.05408501030243	3.61194196425404
d__Bacteria|p__Firmicutes|c__Clostridia|o__Clostridiales|f__Heliobacteriaceae	1.22314345647736	0.370777303639075	-0.0831989216615958	0.79661042897327	-0.369278884308749	-0.648056480648284	0.617049718537762	0.424147345134012	-0.972204564519776	0.487899254109494	0.39674381177956	0.704300033879327	0.554937992167958	0.23745201493248	-0.305380306954216	0.137597785792462	0.850985468999312	-0.0864144876251629	0.444354579717324	0.845449764313516	1.28932168970808	0.83210601402861	0.156040394945028	-0.00951365127146442	-0.0405983349964409	1.15929601949576	1.34739532957233	0.529517579478701	1.02038458766159	0.503569162729867	0.450769404504854	1.52897840517068	0.713535958387478	2.0437882771793	1.22131620472934	1.36912511083578	1.68360989649236	0.0727529499015627	1.61642273972471	1.56843669178871	1.57173793084586	1.2925119036994	1.07489404773819	1.33360640187819	1.37141652763914	1.2711335010271	1.35702697327813
d__Bacteria|p__Firmicutes|c__Clostridia|o__Clostridiales|f__Syntrophomonadaceae	0.569216989070698	-0.0148851771729097	-0.0225742998451608	1.08959755365474	2.19567047315279	1.57114700340671	1.02251482664593	0.654671003745845	-0.27905738395983	0.520689076932485	0.238519806564665	1.77881477096838	1.41060410222568	0.42550424643542	0.66648027607475	1.67804282673961	0.785027501207515	0.488949657278399	1.32855699703998	0.0345195480971876	0.351052051115148	0.367800405897512	0.407354823225934	0.534101795317517	-0.510601964242176	0.648470395729773	0.402933720731478	0.405464930808722	1.11882466047484	0.321247605935912	1.18836834763563	0.256012729357789	-0.0300420757993596	0.121975679703047	1.71379268982714	1.15781601716857	2.07751418219945	-0.620394230658383	0.700132007850557	0.520086237901492	1.23526569422464	1.38782208350372	0.941362655113663	1.15128484508424	-0.0755024552971877	0.703149463421164	1.05778407842527
d__Bacteria|p__Firmicutes|c__Clostridia|o__Clostridiales|f__Lachnospiraceae	4.43881415039661	4.11319752468104	4.53685987682025	5.0658614168755	6.08905939903604	4.81915942236157	5.7365394175461	5.48721109155133	5.27390220096179	5.36893193574402	4.05340238688233	5.85179451069278	4.43952934313543	5.12754184067644	5.40528320090301	5.77208972561676	5.8527875385432	5.43482418331984	6.28988025168315	5.86896472127343	6.52715029477546	5.57155731153177	4.28240643573411	3.60140426137276	3.24593613834557	4.08934626121011	4.25535836327359	3.77859924640397	4.29165654684163	5.04153059902451	4.49859395109206	5.51796245173495	4.42350297412151	4.8812965455184	4.50359354094804	4.74947169701774	4.5147927829982	3.42265703717617	5.07588902951084	6.01580693580081	5.16839766286303	5.66499312552975	5.74509091694335	4.80453712155502	4.32202836591266	4.45196125825777	3.89099742248149
d__Bacteria|p__Firmicutes|c__Clostridia|o__Clostridiales|f__Peptostreptococcaceae	5.64535188078407	4.03638813081366	6.61159516439448	4.40810321947179	7.61994252450653	5.66404123905116	7.39895828765392	6.15436737099837	6.21520061521688	5.76805265002986	4.06342753350171	7.03440283743989	5.19023791960808	4.34945582272884	4.72037814871626	10.0148996324623	7.66571519048158	4.08025073617656	4.89256312127251	5.83285433969461	6.32993781601627	4.67737852991033	4.56450028668706	7.5726872412517	3.30491014080513	3.59915549139317	4.06006447653083	8.74479904656494	7.56731840674314	5.0450893216415	2.90750517732616	3.39769891553486	3.06569155113484	3.05760402918733	8.29458592218905	7.39286091315408	8.26959128354453	5.25313101858491	7.63501595422095	5.31781947473574	8.46333156515029	9.2456474567527	9.46812420911008	8.29900146030675	6.9802417013984	5.90294561796162	4.59773176858774
d__Bacteria|p__Firmicutes|c__Clostridia|o__Clostridiales|f__Eubacteriaceae	2.51512713812601	2.00393174269049	2.17465027749106	2.66677460387062	4.13053078602152	3.29933366861715	3.61901254184239	3.24420260461272	2.41781951654425	3.75238559022975	2.65698135694451	3.69286381795471	2.65619858124243	2.79441198236054	2.73573497244759	3.56077407417339	3.62623023529721	3.21147787756126	3.83496985204894	3.44401573257404	3.93147979700159	3.28311111214093	2.38963261645212	2.06295922109228	0.971002576682039	1.96704658279471	2.35393293929426	2.19407479113388	1.84274349970154	2.78934713740753	2.20128591519886	2.96406293046	2.11609084037915	2.57871145252435	2.60761056584923	3.22616687215425	2.84891355965914	2.618284221506	2.64604215690587	3.71153040830902	3.06339280762357	3.89668197431421	4.21445606588666	2.79994347067162	1.93940056524508	2.72974852372662	2.31386379954663
d__Bacteria|p__Firmicutes|c__Clostridia|o__Clostridiales|f__Peptococcaceae	3.62466849732631	2.53639654155996	2.41207051516195	2.79290160232094	4.27511201483262	3.11778401460178	3.55488801367285	2.69283088645238	3.42635137210532	3.12695658372475	2.56370473147595	3.87338519424451	2.732359942208	2.52963840070563	2.92203042036382	3.6391431412889	3.29055343819825	2.31651857920316	3.74602236603245	3.11413330563188	4.15524235174008	3.17939128594056	2.41978565462281	2.69482597043421	2.39081962984057	2.88715168674434	2.94284700003169	2.77199874840304	2.43221225078664	3.27615788496965	2.72570296616839	3.58310213886622	2.29975558071957	3.58771158250277	3.36671571420097	3.50075240568619	3.62952004554768	2.32404474850806	4.01431801252308	3.45049536885749	3.2979001175881	3.54590675250267	3.72505027042149	3.7759534372474	2.58125445141747	3.29047111863723	2.80597229935969
d__Bacteria|p__Firmicutes|c__Clostridia|o__Clostridiales|f__Oscillospiraceae	1.66782927773881	0.980542875259969	0.511508186085097	0.775104223752307	2.02861638848962	0.450555808019825	1.75648400172613	1.23918434330299	1.71337278073038	0.800273939151646	0.238519806564665	1.84943233818233	0.812767101470058	1.18764429848232	1.31824224047184	1.71313414655088	1.58580534595983	1.36701917633236	2.09503545068547	2.06595187059066	2.34348221580535	1.45114522243483	0.608025518688085	0.501311972494527	0.277855396122094	1.15929601949576	0.831929326249836	0.817199651930482	1.66042194290758	1.7075419670558	0.450769404504854	1.30583485385647	0.00385947587632174	1.16342955453121	2.25740813641612	2.17475027482242	2.0298861332102	-0.620394230658383	1.3932791884105	1.88407484150708	2.61598901029508	1.88029856860151	2.02799875273506	2.71990076299808	1.17726051319818	0.577986320467158	1.37412140663743
d__Bacteria|p__Firmicutes|c__Clostridia|o__Clostridiales|f__Clostridiales_Family_XVII_Incertae_Sedis	0.948706610775602	-1.05633905200107	-0.457892371103006	0.242299693267541	-5.19846658136256	-1.15888210441427	-1.46239182314207	0.562297683614829	-0.461378940753785	-0.967387978497348	-1.0142431619307	-0.142997826507876	-0.332365202832945	-0.239472057157829	-0.459530986781474	0.0505864088028321	-0.434212775249209	-1.03087609646601	-1.40147211078101	-0.253162524354593	-0.236734613786971	-1.33694768634091	-2.88848204277839	0.534101795317517	0.364866773111724	1.24153411773274	1.07806239578874	1.14470321856893	0.425677479914895	1.60218145139798	1.47605042008741	2.95449347944385	1.47019654466975	3.23549098891342	0.902862473610807	1.34502755925672	1.64851857668109	1.25140794624321	1.61642273972471	-0.173060942658453	1.53947706862764	1.38782208350372	1.81385076432942	2.02675358243814	2.17578934330931	2.146602238381	1.67861059740559
d__Bacteria|p__Firmicutes|c__Clostridia|o__Clostridiales|f__Clostridiales_Family_XIII_Incertae_Sedis	5.92326011977441	4.21151910706226	5.00401153666073	3.84719349130838	4.16332060884451	3.37371738873898	6.15684159308473	4.04005777938136	5.63038332766956	6.12613529244482	4.99824875236936	5.08274884720533	4.51519078069175	4.08759961664254	3.29193195363423	5.96727842732404	5.50595847747122	3.35471560437236	6.91082666298888	4.64592028383592	4.15027956239795	3.56275604704806	3.20508772726674	5.06078719922049	3.24593613834557	4.92414395883308	3.56750420074214	5.83033182622533	3.31257097343474	4.03968586229139	2.05412827086257	2.71682182756673	2.65003427326044	2.33754939570746	3.8407007687459	5.73313324000698	4.50046295744337	2.05375441876815	3.67054647342026	5.16842859575479	5.06051971752558	5.56834434196687	5.74098292994565	3.61938437655586	3.28313531194617	3.15313984810294	3.52509496632289
d__Bacteria|p__Firmicutes|c__Clostridia|o__Clostridiales|f__Ruminococcaceae	4.14845326573481	3.48695573026893	3.18208327602076	3.52848796615604	4.60745485811182	3.7339701540256	4.61295420794661	3.89680369077831	3.75812876442232	4.27737790677955	3.15551803957615	4.93321711323436	3.3127116286226	3.36087971944851	3.57765516160068	4.48787572215176	4.10003961084235	3.60800514686439	4.33617487782795	4.18752602296787	4.81183851964968	3.77353294272506	3.38061424092787	2.96374576643047	3.15295968188747	3.07831726833475	3.48909414649249	3.21736507326339	2.87883543138832	3.40315757573096	2.54897322264021	3.57279276920736	2.84293793938494	3.01234743759921	3.62744197666423	3.84806159363728	3.78437420764102	2.40003065548598	3.93881046001494	4.16691745577193	3.77423956528292	4.22317218050967	4.48439023221504	3.92387356732402	2.99255047983643	3.57704638411382	3.06802508586172
d__Bacteria|p__Firmicutes|c__Clostridia|o__Clostridiales|f__Symbiobacteriaceae	0.64332496122442	-0.140048320126916	0.139944629652614	0.380450031748358	-4.98965340912163	-0.311584244027072	1.48204715602437	0.219352932487999	0.494132504273651	-0.428391477764661	-0.138774424576802	0.550149354052069	-0.198833810208422	-0.564894457592457	-0.305380306954216	0.217640493465998	0.219713692157455	0.0189460280326634	-0.554174250393803	0.0345195480971876	-0.0544130569930166	-0.325346774662433	0.0559569363880454	0.906777080602691	0.277855396122094	1.10045551947283	1.42743803724587	1.83333571877435	1.54490905578574	1.84730390943096	0.804409444748432	2.09429221422074	1.03347889305748	3.04871508177009	0.902862473610807	1.41564512647067	2.12297655627621	2.12044579326682	2.08642636897045	0.754925828978893	1.01212214291043	1.53937198163092	1.65220941277301	2.31443565488992	2.71259045347856	3.37932445599293	1.37412140663743
d__Bacteria|p__Firmicutes|c__Clostridia|o__Clostridiales|f__Christensenellaceae	5.1835756011132	1.68450097192413	1.50092118278821	1.61929166172512	6.65714792439089	2.21984242139582	2.94432742412218	1.85569829784202	6.24719342435899	4.01914976401985	1.1940312515921	5.33972226303794	1.81606921033384	1.61508831330926	1.85958340816378	4.95518755973179	1.93531180041995	1.58756194594651	2.62387957995414	6.18618784674551	2.4578925669831	3.83353630869724	1.60015432695374	1.27450186072801	0.44490948078526	1.02167464161972	1.42743803724587	0.711839136272656	2.27806157095938	3.16615698975532	0.509609904527788	1.01815278140469	-0.452898926619393	-0.0603458770909076	1.59600965417075	1.43811798232273	1.57441060452737	0.989043681775718	2.08642636897045	1.33753113513901	1.57173793084586	2.2556862214724	2.68433196017229	0.640459221318249	0.484113332638235	0.703149463421164	0.822944487347871
d__Bacteria|p__Firmicutes|c__Clostridia|o__Natranaerobiales|f__Natranaerobiaceae	-1.30258518783089	-1.23866060879503	-1.06402817467332	-1.26177770350873	-6.24158151429337	-2.25749439308238	0.734832754194146	0.889510594823245	-0.684522492067995	0.0824341460013294	-0.272305817201325	0.0111528533193821	-2.27827535188826	-1.7435494539341	-1.55814327544958	-0.267867322315703	0.136332083218404	0.829876244248992	-0.102189126650746	-0.253162524354593	0.351052051115148	-0.526017470124584	1.34562446181886	-0.820443867487793	-0.733745515556386	-1.14328907349828	-1.13751132021567	-1.16693170994503	-1.24829895365678	-1.28819030649819	-2.35259097640168	-7.56220004968214	-0.689287704683624	-0.0603458770909076	0.209715293050862	-0.576785038219533	0.881263423967425	0.295896501215772	0.00698482729061182	-0.173060942658453	0.318974962350489	1.16467853218951	0.976453974924933	0.234994113210084	-6.46141796399039	-2.13006388063505	-0.400830944274245
d__Bacteria|p__Firmicutes|c__Erysipelotrichia|o__Erysipelotrichales|f__Erysipelotrichaceae	3.09801783241592	2.58998078769407	2.65764110226361	2.44363105255641	4.08506841194476	3.08483985888243	3.63747460468212	2.53995653098472	3.2423891258539	3.38932084819224	2.57481595690102	3.71421694242528	1.91137939013817	2.57059975833669	2.51088347878823	3.4365163183342	2.93308305473726	2.63634186086674	3.41071224459141	2.79135991336883	3.74481445428979	2.75322150447071	2.24141667214468	2.02736827598958	1.81178575604805	1.99220514243087	2.30183782741086	2.35137507986404	2.20696564927565	2.8389440785469	2.23237650226889	2.02367464700678	2.44910086927189	1.96780237020138	2.81240497849525	3.07819286421872	2.62037915971006	2.2973765014259	3.05150726501403	2.66704898045682	3.10877581347139	3.27213311009702	4.04850851603856	2.94304431431229	1.9054990135694	1.50752227909133	2.10876831810413
d__Bacteria|p__Firmicutes|c__Negativicutes|o__Selenomonadales|f__Sporomusaceae	1.09531008496748	0.409998016792356	1.11450426965075	1.78274473421469	3.48086871740131	2.82390997190208	2.20116982298757	1.98812288349135	0.637233347914325	1.80520074374243	1.14907986372984	2.90152461121555	1.72905783334421	1.50488517317564	1.41227119012012	2.2874201242341	2.01147316138551	1.63833427131993	2.93363760410512	1.21317454443883	1.61956337657866	1.76539432227134	1.57742607587619	0.144637028555794	1.01545433925287	1.46467766904695	1.30483571515353	0.82962217192904	-0.149686664988667	2.56195729521187	2.31084811771039	1.14331592435869	0.713535958387478	1.16342955453121	1.95891514786012	2.12009186228455	0.881263423967425	0.632368737836985	1.10559711595872	2.55055377498487	1.91723957418646	1.74993675073827	1.73629252998355	1.93974220544851	1.02310983337092	2.6321100541627	1.60064905593588
d__Bacteria|p__Firmicutes|c__Negativicutes|o__Selenomonadales|f__Selenomonadaceae	9.38561408253714	8.26588551012018	8.56927881221354	9.4470392245921	11.3801248284074	8.48211450896479	8.31473854051753	6.80018118314698	7.52062762598353	7.83033318427775	7.73493438546523	9.45182232716734	8.51946180164514	7.01564829643726	6.73114504755073	7.20902965725526	6.66352693327245	6.6025626975524	8.39504251575102	7.1205256095028	8.61240630837903	9.25434153493039	8.70415992281948	8.71769732424005	8.87093160674012	9.57994369696799	10.0995552357684	8.65824043016264	7.7463698818439	9.13260183590164	6.61796820310727	9.69017071113399	7.51385206005856	8.73350888349364	10.382523626519	10.3809884113425	5.98394015809088	5.97606911023284	9.77899601703835	10.5019485920918	9.63016569450661	8.66289366758822	9.34493911974293	8.9660882745736	8.0817246680821	7.95624510373668	9.68675991013826
d__Bacteria|p__Firmicutes|c__Negativicutes|o__Acidaminococcales|f__Acidaminococcaceae	2.19392237363559	1.48263481905721	1.34890497548959	1.99631883451275	2.8087749460392	2.26429418396666	1.75648400172613	1.02013077724031	1.89947506036424	1.60849044949638	1.24751993654309	2.65021018293464	1.92641726750271	1.36996585527627	1.60943925503107	2.3800789547168	1.94959775766742	0.242089579346873	3.63980015277714	2.31178683310694	2.40232271582829	2.46414375837995	2.02417284295766	0.971315601740262	1.13805666134521	2.16829614947419	2.53456101558188	1.33301281720751	1.524289768583	2.11300707516397	1.7333853361499	2.42097644447579	0.473863105122057	2.90492718897837	2.4343388445752	2.83546217962921	2.47519714986556	0.883683166117892	1.95289497634593	3.64141408684866	2.49750740667456	2.38443520421671	2.25354904407983	2.24989713375235	2.58125445141747	2.3807956258818	2.23822638534101
d__Bacteria|p__Firmicutes|c__Negativicutes|o__Veillonellales|f__Veillonellaceae	8.69657611477352	10.3283666031652	8.85637385152751	9.31814312726519	12.8504924709821	12.1765858015181	9.89929205980302	9.19656828544842	8.6285549573593	10.8372300774619	9.1980627594448	9.93025359743922	8.23152071657528	10.2728975246166	9.94041193015869	10.7892039365132	10.1388934750867	11.007916724638	11.5067652680257	10.013398623683	8.72470840642391	10.2663530746271	9.31011271289582	6.53327846291184	6.54609042751433	7.8724778499847	7.24949725282644	8.2467501678672	7.17502302214939	11.0229673167327	11.2078886126353	9.62836261538744	9.23599395488817	9.84238138649881	8.48572824566674	7.73309693969914	7.66415295166771	7.59623426247506	7.67039249218409	9.30708651537924	5.61144191522035	5.55856636212086	4.22388374514222	6.65090906833731	9.76880552458586	11.8570417438028	8.54474929543394
[truncated: 3,324 more rows]
