# Supplementary material for: Compositional Data Analysis of Periodontal Disease Microbial Communities
Source: Front Microbiol. 2021 May 17;12:617949. doi: 10.3389/fmicb.2021.617949 (PMC8165185; doi:10.3389/fmicb.2021.617949)
Supplement: Supplementary file 3 [file Data_Sheet_3.ZIP › jupyternotebook_and_files/files/2020-09-18_PT_metagen_genus_clr_table_zcomp.csv]

	009A.kraken	009B.kraken	012A.kraken	012B.kraken	015A.kraken	015B.kraken	022A.kraken	022B.kraken	024A.kraken	033A.kraken	033B.kraken	035A.kraken	035B.kraken	038A.kraken	038B.kraken	049A.kraken	049B.kraken	052A.kraken	052B.kraken	057A.kraken	057B.kraken	068A.kraken	068B.kraken
Actinomyces	2.23086401844749	1.61080371061679	1.12976099438506	1.27637025248311	0.145036648964066	0.147071987182246	-1.34612730509154	-0.730335788433925	3.14084468243771	0.860381779263477	0.537741201664335	-0.952010312702493	-1.07690074353036	-0.831865354290343	0.0175468758790718	-1.81383597087857	-0.770676438533243	0.787005935721524	-0.0505553530714185	2.79870717615217	2.68226754127477	0.62604204886202	-0.721678894540929
Bifidobacterium	1.21970715505288	-2.04689504108059	-3.3269748467593	-3.37993433070354	-3.41309499121899	-3.66582950288821	-3.28266421621875	-3.44681938366451	-2.86982638968842	-3.50732278240285	-1.07895350998751	0.400851278570789	-2.86484777962376	-3.23975282171716	-3.44540443319667	-2.40299343791446	-3.02836303870341	-3.07465984203537	-1.62431425385022	-1.2011945603787	-2.69788764390306	-1.53542534442341	-2.46794869376341
Corynebacterium	-2.56952294583093	-0.738308535431914	-1.3897274481412	-0.639889568733485	-2.30907728398398	-0.444182012432167	-2.20467121475337	-1.21754078003821	0.306373872010205	-2.6258719733714	-0.443767438599385	-2.92137665668255	-1.37817102659321	-0.786844964030216	-0.844442542103421	-2.09318150395458	-2.59994610341704	0.496525540436302	-1.7454838994099	1.29205962356098	0.998947444683218	-1.64581641326995	-0.678670129379027
Mycobacterium	-3.7386490188267	-2.80992954756995	-3.43443399907405	-3.72317390184489	-3.97678410454205	-3.04899051539159	-4.40189579208959	-3.36552464127126	-1.13292118581546	-4.11319195485573	-2.11558027711135	-4.62452857938815	-3.46226975650955	-3.32254478316409	-3.39178334175757	-4.25191132098247	-4.25413050285677	-2.30530978298501	-3.9836873217098	-2.17752475752322	-2.67999807915228	-3.82137537691292	-1.66768198214046
Rothia	0.557704073321208	1.47482669395167	0.960222624478801	-0.477316206415217	-0.364322981715023	1.44944768136948	-2.38034822882866	0.205740681840014	1.68460074609686	-1.32064249005341	-1.15727701057333	-1.88595484538478	-1.31709098297242	1.48309703541226	0.412958518528045	-4.43031897845529	-0.922985876193605	-0.0455926067061831	0.583801358094821	0.507801426103104	1.86322125135023	0.967996999076686	-0.440088767415522
Streptomyces	-3.43905191179704	-2.60595220099188	-3.01782671441264	-3.26258372748633	-3.62010916060332	-3.24819385915979	-4.776589241531	-3.58268015074085	-1.67808494716234	-3.87664884389514	-2.76590323465118	-3.9947510127608	-3.33393858361214	-3.22436790287768	-3.40390470228992	-4.12329394316037	-4.01417983322617	-2.70789363781364	-3.97977342238866	-1.24552019966386	-2.4220077965079	-3.45384585208452	-3.21908313197371
Olsenella	3.15802453609363	2.10079182499238	1.89914708621681	3.46125425852401	-2.01267325083989	-2.69165499672884	-0.261741693836198	-1.91384752088852	3.40102118195858	1.00066667539561	1.38509940340615	2.26868285222331	2.16655961825277	0.805166684912111	-0.598329481053829	-0.53150786699937	-1.97773278311919	-0.919840164179908	-0.938604816763672	2.02806078652989	1.12827855242241	0.106910605581797	-2.13214737296743
Bacteroides	3.81121606166811	2.04314882461038	2.62731670051944	3.30571447250458	-0.525436939194426	-0.968998464476819	0.808204925966296	-0.790920036388393	3.61956327932481	1.33604507093812	1.00236338387038	0.884788726945375	-0.666102289446833	-0.497288710983609	2.12930802991925	0.779764673443646	1.77268687282342	-0.955322001062841	-0.707208737293383	-1.74960043529032	-1.52564024714162	1.83247541935016	-0.611308430211549
Porphyromonas	1.30892127314199	-0.166771610787189	-0.109458436041997	-0.203394832716373	2.22169461195026	-0.0963542958431685	0.838461368680996	-0.321717459997759	0.765865993109756	0.413334837217636	0.285485687087393	0.984878950509682	-0.115354772178629	-0.146774259331982	0.554155940806778	5.59952895502258	1.38377168460624	-0.972132741773589	0.841704503904356	-0.449117690968151	-1.17041968618566	1.21348194735738	0.450625336112715
Tannerella	3.27571907355281	3.60196428558202	4.10262101700788	4.75653799146023	2.62963439458713	2.8693051305273	3.69532126368056	3.6773388645567	3.22848286523675	4.10410093409199	4.51590719003226	3.86984301116103	2.70008367706125	2.60143515295626	2.91190895041728	5.41286191928566	3.24141379507368	4.82442365292181	2.92550222233992	2.65552910881102	3.06202718019546	4.46112752550764	4.69297679351716
Prevotella	4.81668158052835	2.75441084406518	3.72963463063875	3.65269107508715	4.61317084716876	3.28231927065792	4.40979370208609	3.09935363000984	3.63880442108845	4.42309404958078	3.63986374921734	5.68432349140183	4.57171970541692	3.93165688493976	3.50096633997672	3.64648520964131	3.52747850949714	3.33479484246018	5.0222364806672	3.03425324517997	2.35485690248415	3.56684888256049	4.25716760715995
Capnocytophaga	1.48139205846384	2.94975829241968	2.8739781799316	3.62931290119343	4.57441291903332	4.58355466906375	3.6097038974414	4.33267346771262	4.06906142559725	2.74924074795666	3.06827862008069	3.41830907079501	2.73678228681161	5.08083920330355	3.56404277599834	3.47500167324087	4.4671022024051	4.46294745119695	3.28044991711895	2.41367163680559	2.53393501746491	2.96292089001533	2.7416272469862
Bacillus	-3.41895073247596	-3.1847101619711	-3.1306015365097	-3.50112784469608	-2.3963337289812	-2.16311357671025	-2.62060762272883	-2.00508723398767	-3.97631273478743	-2.5836990031619	-3.14041230131342	-2.94236209184643	-3.00953048491778	-2.72313008026685	-2.77367134714054	-2.72557088621686	-2.63457446025708	-2.18725198431	-2.33352153683185	-2.99399515411517	-2.51526528999449	-3.1683630327734	-2.59902390562873
Paenibacillus	-3.40904966149324	-3.30773704813349	-3.40953644745232	-3.49093110667557	-3.00492352151309	-3.05562037393026	-3.06033732481109	-2.7028676274691	-3.23494020227301	-3.38545919464601	-3.348429923841	-3.17657813684516	-3.08343551440211	-3.08394239047154	-3.26910379064253	-3.04402461733539	-2.91556754455806	-2.8144879599204	-2.71040796960827	-3.30131320108381	-2.75930228889697	-3.27123142664006	-3.03207385116737
Gemella	-3.00852283502566	-3.00285361332317	-2.18648451761023	-2.8050566854447	-1.46834695734386	-1.54246872727354	-0.349241656921702	-0.0749289358568266	-2.16369201360166	-0.54328759559211	-1.86089976478794	-0.375031333246941	-0.764507425931541	-2.07008261178333	-1.22261490327766	-1.07877150543695	-0.869453006994297	-1.04211968000699	-1.87716482142729	-1.6266288028808	-1.2700495271345	-3.52108279686921	-2.88759843686353
Streptococcus	3.78554435413741	5.02505090293164	4.35707840263232	2.65463442958412	5.5731867767636	5.17669184415894	3.75086386377572	4.7340186978214	4.03443652356771	4.81692079800366	3.97531598884571	5.2131490007839	4.21271963169276	4.99554668014716	4.29324707464268	2.99855254377592	3.63095639411311	4.1896954670475	4.69216536114513	6.08098143314535	6.62651638046133	4.98373640720533	5.2808481619561
Clostridium	-3.5461059079612	-3.28743970806982	-3.08810652366074	-2.69525349833781	-1.81018238741982	-1.66988049022962	-1.76016347202503	-1.18275166816038	-3.55386485405012	-2.09809345000046	-2.73527500832046	-2.3414303740676	-2.31112013431356	-2.51044565974277	-2.32582701606351	-1.73063702702359	-1.72434231305463	-1.38490551178506	-1.89789344984929	-2.34667378576064	-1.83346038603847	-2.77842963249581	-1.92297115842809
Filifactor	-1.31009530558983	-2.40991229783238	0.536887984693156	-2.31249910063476	0.379558354676872	-0.841539406271536	0.693386976066947	0.40228810423268	-0.592391530317146	-0.787712984953952	-2.36608849754853	-0.0381299734607961	-1.0730883103957	-1.59977818542298	-1.46206787862224	3.76714662395487	1.5961462977647	-2.06922477822144	-1.84523722690185	-0.949533331331359	-0.321220365575646	-2.07019117573541	-1.78029387695149
Selenomonas	2.64651650405822	1.98833805879423	2.49002961389089	3.10805958138346	4.20413283104748	2.25139519523882	1.6585116252553	1.15747093652781	0.740031077469368	1.45302362500023	1.62078627794881	2.69711239518431	2.4942983243568	1.29548967059177	0.685175349174395	0.937262056244309	0.590223392056066	0.798614936465068	1.95879292473842	0.648240268737748	2.08585157961248	2.78129171924217	2.6084860632383
Dialister	0.256404849104655	-1.66601824463964	-1.86967705805925	-1.67672025257206	-1.48949933234909	-1.48460526689843	1.00538808071025	-2.48406786207274	-3.56428161490838	-0.103355906000752	-0.723129885645493	0.47362478591862	0.05551123270007	-0.379991236819254	-2.00850557417711	-0.991805741602162	-0.0457764943619203	-2.99598680996289	-0.274620846675884	-0.420429180392752	-2.26044823116238	0.501916505107662	-0.238220399785206
Veillonella	1.765623932724	4.10630359476171	2.79443329659755	3.02663312392278	5.68661354348916	5.95934528120009	3.14316356468214	3.58418496387458	1.87554894820086	4.48809545956502	3.11997915102183	3.12512655830305	2.1274778361002	4.60225341498123	3.97174833160368	4.54202987341822	4.09571456991754	5.27029431582275	5.1676105096326	3.56371789765456	2.23320421617711	3.8471952191741	3.23633443801571
Parvimonas	1.46948881920372	-1.05462058285171	-0.159034882648285	0.15137311978933	0.938388617186339	1.42634188871419	1.82617132601676	0.962042636531836	-1.12809968640506	1.35341942211879	0.143223259160683	2.45722423395699	1.48892969713305	-0.239380168606671	0.801212532678688	0.169995688556408	1.40212795487971	-2.39946646509202	-0.0547108034527142	-0.0708335733960119	-1.25800118861833	0.792487879082298	-0.131060460466285
Fusobacterium	2.36915917234606	0.253497215788292	1.19890706388074	2.17737936840463	3.03543414456726	3.34607617209712	4.00210630455363	3.14828896909526	2.45200961829438	3.12857967782342	2.45222435458559	3.35915079822251	2.6079695386704	3.3517507572597	3.13453216064646	3.99140902114289	4.18347453857588	4.08069617690834	4.19392213071179	2.20644519946247	2.63145952543197	2.59019280326504	3.27084235305018
Leptotrichia	0.20572182046697	1.91767884939766	2.45810933949925	3.0448337856646	3.62481097222819	3.76967353197012	3.79717330137313	4.53574152518503	1.05497733833957	3.23907430492932	3.38095723229844	2.05619401645378	2.92110369691452	1.91843334824326	2.48655410614927	2.93309435828194	3.81041402753295	5.04542874625131	2.97359361187342	2.20135466467552	4.56894348514841	2.55647321802611	4.51901470853725
Burkholderia	-3.25208801706034	-2.70879655550268	-2.98244887533099	-3.1020275071564	-3.29080541346072	-3.13160628090818	-3.46580243291926	-2.49406794540732	-3.01443666757794	-3.91198821034045	-3.37666998341522	-4.13498035406944	-1.44985946679689	-2.51231656767859	-3.02313220677212	-3.55876414042252	-3.28985703519778	-2.8144879599204	-3.74729854364557	-3.00026476712876	-3.02609091376048	-3.33782183183332	-3.21082544673473
Neisseria	-0.304440893099073	3.1704018265457	2.66440007369082	2.08057798290454	-0.165055106150454	1.18153427766956	1.03188079512777	1.61947966215766	0.0369675177345314	1.14590587155886	2.39218402721249	-0.928873883533424	0.0569872477281894	2.67335203217812	3.58397583255331	-0.377854913478172	0.293257944456634	2.1098390395581	1.65223609223453	0.12367816524387	0.70150305253415	1.56143009278259	2.00016948966698
Desulfovibrio	-3.98168081754074	-4.24635725640574	-3.90275836680007	-4.04620849301239	-4.92944248058708	-4.2618129349945	-4.46643431322716	-3.3991155857073	-3.60434037546038	-4.31386265031788	-4.12222532223528	-3.44722402214438	-4.10287960354161	-3.12455710962573	-4.01513476038197	-3.71400473861381	-3.97495912007289	-3.51451748010329	-3.89732975317759	-3.89478169945336	-3.85599703143581	-4.34240517085315	-4.2365052659118
Campylobacter	2.19375058422668	3.29950977136603	3.34273392868942	3.69541285097753	3.26508348576967	2.94186261135688	2.78889327277982	2.38405003850245	3.79186284897205	2.58202680851828	2.94857906063798	2.75913937109892	2.43498670036567	3.83591678600409	3.36771183899922	2.12585994381679	2.8857415070974	2.20264651617255	2.44990825251659	2.34909638679155	2.06346828231402	3.27282787426709	2.50641864400002
Haemophilus	-1.46525293344296	0.623160337981899	-0.386017592075032	-0.167460276469116	-1.29088213666285	-1.01345022704765	-0.562443479496283	1.02632595228344	-3.02201820503034	-0.065982036437843	0.0128782403970078	-2.17382600737101	-2.22926199497651	-1.33452624929829	1.22001143941121	-1.60726738465857	-0.681499245917484	0.358063793273564	3.48370391307161	-1.70671574366282	-0.628651429484126	-1.37704399517546	-0.343749251442084
Pseudomonas	-2.8671837183326	-0.0842033184505127	-2.04708976909132	-1.87456075746582	-2.95227978802767	-1.88158116491015	-2.71781433665973	-0.965175379511326	-2.1121406879909	-2.7795809570784	-2.06702537938225	-3.05445174083463	4.88905891025984	-0.95063003329639	-1.65541206108863	-2.68656872841359	-2.08410874820061	-1.42887970517391	-2.78207023107632	-2.18863598294829	-2.412464438461	-2.42623699099658	-1.81674894517278
Treponema	3.21772028356838	1.03668271240394	1.36133918405514	1.34881844104956	0.736599666086271	-0.342703983176873	3.84444622268633	-1.03890634883306	2.5044166237723	2.70876901479376	1.12060430452238	0.764943614972568	0.345959048594585	-0.494795255010265	0.111395358525931	4.06178234098966	2.42509598770429	-1.13333568827866	-1.00018640995567	1.68167232670293	1.05488142952145	1.90061594046063	2.16108166560568
Mycoplasma	-3.45956545163015	-4.63582202316746	-4.08642310714049	-4.01146554456852	-2.60850824892484	-2.83203346193488	-3.24658815974494	-3.15264378190218	-4.69751786814254	-3.78597904364732	-4.29983359457713	-3.42583283216306	-3.57178828231604	-3.50192330651154	-3.30711741734258	-3.27846217526836	-3.51745313383969	-3.1955616149044	-3.77555788095997	-4.26250647957867	-3.95245729762337	-3.77670293686133	-3.58791410690209
