# Supplementary material for: Compositional Data Analysis of Periodontal Disease Microbial Communities
Source: Front Microbiol. 2021 May 17;12:617949. doi: 10.3389/fmicb.2021.617949 (PMC8165185; doi:10.3389/fmicb.2021.617949)
Supplement: Supplementary file 3 [file Data_Sheet_3.ZIP › jupyternotebook_and_files/files/2020-09-18_PT_metagen_genus_table.csv]

	009A.kraken	009B.kraken	012A.kraken	012B.kraken	015A.kraken	015B.kraken	022A.kraken	022B.kraken	024A.kraken	033A.kraken	033B.kraken	035A.kraken	035B.kraken	038A.kraken	038B.kraken	049A.kraken	049B.kraken	052A.kraken	052B.kraken	057A.kraken	057B.kraken	068A.kraken	068B.kraken
Actinomyces	114264	86733	45689	81145	4317	11094	1699	4644	311934	49289	40246	4486	2618	5733	15062	1752	7687	26720	13022	157391	120249	33650	7327
Bifidobacterium	41569	2237	530	771	123	245	245	307	765	625	7991	17354	438	516	472	972	804	562	2699	2883	554	3875	1278
Corynebacterium	940	8279	3678	11941	371	6142	720	2853	18326	1509	15082	626	1937	5997	6361	1325	1234	19984	2391	34886	22337	3470	7649
Mycobacterium	292	1043	476	547	70	454	80	333	4345	341	2834	114	241	475	498	153	236	1213	255	1086	564	394	2845
Rothia	21442	75706	38564	14049	2594	40804	604	11842	72715	5566	7389	1763	2059	58044	22367	128	6601	11621	24557	15924	53012	47369	9710
Streptomyces	394	1279	722	867	100	372	55	268	2519	432	1479	214	274	524	492	174	300	811	256	2758	730	569	603
Olsenella	288782	141574	98617	721348	499	649	5025	1422	404628	56712	93913	112354	67079	29467	8136	6316	2299	4848	5358	72827	25421	20023	1788
Bacteroides	554942	133644	204264	617440	2208	3634	14649	4371	503463	79310	64048	28156	3948	8011	124454	23438	97797	4679	6753	1666	1789	112443	8182
Porphyromonas	45448	14662	13232	18476	34440	8697	15099	6988	29015	31521	31273	31120	6848	11374	25759	2904809	66286	4601	31782	6116	2552	60549	23662
Tannerella	324851	635235	893117	2634386	51788	168787	262825	381172	340505	1263221	2149900	557139	114365	177601	272200	2410178	424801	1514484	255366	136395	175796	1557907	1646195
Prevotella	1516756	272174	615067	873544	376416	255099	536980	213848	513244	1737866	895277	3419656	743249	671666	490583	412023	565486	341450	2078563	199194	86674	637032	1064662
Capnocytophaga	54003	330891	261406	853359	362106	937191	241259	734056	789191	325890	505500	354703	118640	2119517	522524	347094	1447089	1055061	364179	107093	103672	348240	233895
Bacillus	402	717	645	683	340	1101	475	1298	253	1574	1017	613	379	865	924	704	1192	1365	1328	480	665	757	1121
Paenibacillus	406	634	488	690	185	451	306	646	531	706	826	485	352	603	563	512	900	729	911	353	521	683	727
Gemella	606	860	1658	1370	860	2048	4604	8944	1550	12110	3656	7988	3578	1662	4358	3654	6964	4290	2096	1884	2310	532	840
Streptococcus	540877	2636168	1151908	321984	983100	1695994	277836	1096557	762333	2576636	1252110	2134784	519066	1946233	1083417	215540	627136	802797	1494222	4192311	6209362	2627288	2963402
Clostridium	354	647	673	1529	611	1803	1123	2954	386	2558	1525	1118	762	1070	1446	1904	2962	3045	2053	917	1315	1118	2204
Filifactor	3312	1556	25254	2242	5458	4128	13060	14414	7460	9484	2206	11188	2628	2660	3430	464862	81970	1536	2164	3708	5966	2270	2542
Selenomonas	173151	126516	178061	506704	250049	90988	34284	30673	28275	89152	118873	172446	93094	48115	29365	27436	29977	27032	97124	18325	66231	290401	204738
Dialister	15864	3274	2276	4234	842	2170	17842	804	382	18802	11406	18664	8124	9008	1986	3986	15870	608	10408	6294	858	29722	11882
Veillonella	71756	1051880	241418	467080	1101180	3709594	151310	347268	88014	1854582	532322	264568	64508	1313378	785544	1008908	998168	2365396	2403800	338236	76746	843168	383592
Parvimonas	53364	6034	12592	26344	9544	39872	40542	25228	4366	80700	27126	135666	34064	10368	32978	12738	67514	1104	12968	8928	2338	39744	13226
Fusobacterium	131211	22321	48960	199786	77708	271893	357192	224573	156641	476229	273006	334328	104301	376100	340073	581728	1089726	719893	907885	87049	114292	239886	397060
Leptotrichia	15080	117885	172467	475659	140097	415302	291005	899333	38742	531867	691060	90846	142653	89706	177893	201883	750411	1889061	267947	86607	793331	231932	1383345
Burkholderia	475	1154	748	1018	139	418	204	796	662	417	803	186	1803	1068	720	306	619	729	323	477	399	639	608
Neisseria	9054	412581	211981	181353	3166	31214	18321	48686	13998	65577	257097	4591	8136	190844	533044	7365	22275	100308	71481	10845	16590	85747	111432
Desulfovibrio	229	248	298	396	27	135	75	322	367	279	381	370	127	579	267	262	312	362	278	195	174	234	218
Campylobacter	110101	469440	417728	911672	97769	181489	106172	104581	598131	275709	448473	183481	87733	610343	429379	90058	297659	110063	158714	100396	64765	474755	184872
Haemophilus	2836	32304	10035	19152	1027	3476	3720	26903	657	19518	23811	1322	827	3468	50131	2154	8404	17400	446259	1739	4387	4540	10692
Pseudomonas	698	15924	1906	3474	195	1459	431	3672	1632	1294	2975	548	1020829	5091	2827	732	2067	2914	848	1074	737	1590	2451
Treponema	306546	48848	57595	87242	7800	6798	305092	3411	165069	312964	72087	24976	10862	8031	16544	624141	187786	3916	5038	51506	23622	120372	130886
Mycoplasma	386	168	248	410	275	564	254	412	123	473	319	378	216	397	542	405	493	498	314	135	158	412	417
