# Supplementary material for: Compositional Data Analysis of Periodontal Disease Microbial Communities
Source: Front Microbiol. 2021 May 17;12:617949. doi: 10.3389/fmicb.2021.617949 (PMC8165185; doi:10.3389/fmicb.2021.617949)
Supplement: Supplementary file 3 [file Data_Sheet_3.ZIP › jupyternotebook_and_files/files/2020-09-20_16S_SHT_OTU_clr_Tabl_zcomp.csv]

	1.1.By	1.1.Bz	1.1.pa	1.2.Bx	1.2.Bz	1.2.pa	1.3.Bx	1.3.By	1.3.Bz	1.3.pa	10.1.Bx	10.1.By	10.1.Bz	10.1.pa	10.2.Bx	10.2.By	10.2.Bz	10.2.pa	11.1.Bx	11.1.By	11.1.Bz	11.1.pa	11.2.Bx	11.2.By	11.2.Bz	11.2.pa	12.1.Bx	12.1.By	12.1.Bz	12.1.pa	12.2.Bx	12.2.Bz	12.2.pa	12.3.Bx	12.3.By	12.3.Bz	12.3.PA	13.1.Bx	14.1.Bx	14.1.By	14.1.Bz	14.1.pa	15.1.Bx	15.1.Bz	15.1.pa	15.2.Bx	15.2.By	15.2.Bz	15.2.pa
Unassigned;__;__;__;__;__	1.62169839015317	1.73685141354201	2.45586488987022	1.67073380047413	1.56969893057628	2.62840697633297	1.51690157038219	4.0671231240893	5.10612057200574	2.07909499331817	2.47582343042863	2.44899884548016	2.78806829521586	2.6037800854692	2.13203714189094	1.24647454841938	2.03839544307355	2.51631459867925	2.51778358363135	2.39703533421635	1.87012516587901	2.6249261113537	1.96724787241405	2.21669429530729	2.21852599165566	2.30427933249011	2.79790947932154	2.29849438399631	2.29518902699003	1.36985717095829	4.57890421970448	2.81818737281222	2.95352915814497	2.90171842307232	1.393896161998	2.16118178374851	2.70746330102319	2.18689336065285	1.65085038325799	2.35225051438544	2.7477111348992	2.81789574969384	1.8422950522217	2.08940411401506	2.96021227049553	2.41893465571473	3.240623274605	2.4870541246683	2.06308460192082
k__Archaea;__;__;__;__;__	-0.457743151526667	-0.565733679452037	-0.434506868025948	-0.631851292519912	-0.509742611103553	-0.462635477025345	-0.562539971297644	-0.633357241703114	-0.692972082454789	-0.559962336297092	-0.519908843125358	-0.546733428073835	-0.302974158142457	-0.487262367889111	-0.50702018772432	-0.545284920808673	-0.600661886541711	-0.574727854679069	-0.477948689922638	-0.493336423679813	-0.432459927115036	-0.466116342004616	-0.517658777373951	-0.555894426932489	-0.420531337959597	-0.468309389749667	-0.460187058699944	-0.47409433824347	-0.477399695249753	-0.421902298269763	-0.483690813322486	-0.439909165209258	-0.447668223517184	0.193668221970112	-0.397863307230057	-0.47787554586675	-0.383579152335128	-0.45216396896241	-0.428591158421843	-0.420338207854345	-0.510385403122285	-0.440200788327638	-0.46029004077235	-0.395502535772939	-0.5055236323042	-0.353654066525048	-0.342895663851112	-0.403317633227869	-0.575972727694437
k__Archaea;p__Crenarchaeota;c__Thaumarchaeota;o__Nitrososphaerales;f__Nitrososphaeraceae;g__Candidatus Nitrososphaera	-0.457743151526667	-0.565733679452037	-0.434506868025948	-0.631851292519912	-0.509742611103553	-0.462635477025345	-0.562539971297644	-0.633357241703114	-0.692972082454789	-0.559962336297092	0.173238337434587	-0.546733428073835	-0.302974158142457	-0.487262367889111	-0.50702018772432	0.147862259751272	-0.600661886541711	0.118419325880877	-0.477948689922638	0.199810756880133	0.260687253444909	-0.466116342004616	0.175488403185994	1.52354711474735	-0.420531337959597	-0.468309389749667	0.232960121860001	-0.47409433824347	0.908894665870137	-0.421902298269763	-0.483690813322486	-0.439909165209258	-0.447668223517184	-0.499478958589834	-0.397863307230057	-0.47787554586675	-0.383579152335128	-0.45216396896241	-0.428591158421843	-0.420338207854345	-0.510385403122285	-0.440200788327638	-0.46029004077235	-0.395502535772939	-0.5055236323042	-0.353654066525048	-0.342895663851112	-0.403317633227869	-0.575972727694437
k__Archaea;p__Euryarchaeota;c__DSEG;o__ArcA07;f__;g__	-0.457743151526667	-0.565733679452037	-0.434506868025948	-0.631851292519912	-0.509742611103553	-0.462635477025345	-0.562539971297644	-0.633357241703114	-0.692972082454789	-0.559962336297092	-0.519908843125358	-0.546733428073835	-0.302974158142457	-0.487262367889111	-0.50702018772432	-0.545284920808673	-0.600661886541711	-0.574727854679069	-0.477948689922638	-0.493336423679813	-0.432459927115036	-0.466116342004616	-0.517658777373951	-0.555894426932489	-0.420531337959597	-0.468309389749667	-0.460187058699944	-0.47409433824347	-0.477399695249753	-0.421902298269763	-0.483690813322486	-0.439909165209258	-0.447668223517184	-0.499478958589834	-0.397863307230057	-0.47787554586675	-0.383579152335128	-0.45216396896241	-0.428591158421843	-0.420338207854345	-0.510385403122285	-0.440200788327638	-0.46029004077235	-0.395502535772939	-0.5055236323042	-0.353654066525048	-0.342895663851112	-0.403317633227869	-0.575972727694437
k__Archaea;p__Euryarchaeota;c__Methanobacteria;o__Methanobacteriales;f__Methanobacteriaceae;g__Methanobrevibacter	-0.457743151526667	-0.565733679452037	-0.434506868025948	-0.631851292519912	-0.509742611103553	-0.462635477025345	-0.562539971297644	-0.633357241703114	-0.692972082454789	-0.559962336297092	2.1191484864899	-0.546733428073835	-0.302974158142457	-0.487262367889111	-0.50702018772432	-0.545284920808673	-0.600661886541711	0.118419325880877	-0.477948689922638	-0.493336423679813	-0.432459927115036	-0.466116342004616	-0.517658777373951	-0.555894426932489	-0.420531337959597	-0.468309389749667	-0.460187058699944	-0.47409433824347	-0.477399695249753	-0.421902298269763	-0.483690813322486	-0.439909165209258	-0.447668223517184	-0.499478958589834	-0.397863307230057	-0.47787554586675	-0.383579152335128	-0.45216396896241	-0.428591158421843	-0.420338207854345	-0.510385403122285	-0.440200788327638	-0.46029004077235	-0.395502535772939	-0.5055236323042	-0.353654066525048	-0.342895663851112	-0.403317633227869	-0.575972727694437
k__Archaea;p__[Parvarchaeota];__;__;__;__	-0.457743151526667	-0.565733679452037	-0.434506868025948	-0.631851292519912	-0.509742611103553	-0.462635477025345	-0.562539971297644	-0.633357241703114	-0.692972082454789	-0.559962336297092	-0.519908843125358	-0.546733428073835	-0.302974158142457	-0.487262367889111	-0.50702018772432	-0.545284920808673	-0.600661886541711	-0.574727854679069	-0.477948689922638	-0.493336423679813	-0.432459927115036	-0.466116342004616	-0.517658777373951	-0.555894426932489	-0.420531337959597	-0.468309389749667	-0.460187058699944	-0.47409433824347	-0.477399695249753	-0.421902298269763	-0.483690813322486	-0.439909165209258	-0.447668223517184	-0.499478958589834	-0.397863307230057	-0.47787554586675	-0.383579152335128	-0.45216396896241	-0.428591158421843	-0.420338207854345	-0.510385403122285	-0.440200788327638	-0.46029004077235	-0.395502535772939	-0.5055236323042	-0.353654066525048	-0.342895663851112	-0.403317633227869	-0.575972727694437
k__Archaea;p__[Parvarchaeota];c__[Parvarchaea];o__YLA114;f__;g__	-0.457743151526667	-0.565733679452037	-0.434506868025948	-0.631851292519912	-0.509742611103553	-0.462635477025345	-0.562539971297644	-0.633357241703114	-0.692972082454789	-0.559962336297092	-0.519908843125358	-0.546733428073835	-0.302974158142457	-0.487262367889111	-0.50702018772432	-0.545284920808673	-0.600661886541711	-0.574727854679069	-0.477948689922638	-0.493336423679813	-0.432459927115036	-0.466116342004616	-0.517658777373951	-0.555894426932489	-0.420531337959597	-0.468309389749667	-0.460187058699944	-0.47409433824347	-0.477399695249753	-0.421902298269763	-0.483690813322486	-0.439909165209258	-0.447668223517184	-0.499478958589834	-0.397863307230057	-0.47787554586675	-0.383579152335128	-0.45216396896241	-0.428591158421843	-0.420338207854345	-0.510385403122285	-0.440200788327638	-0.46029004077235	-0.395502535772939	-0.5055236323042	-0.353654066525048	-0.342895663851112	-0.403317633227869	-0.575972727694437
k__Bacteria;__;__;__;__;__	6.46391503262446	6.80952209855772	6.81683811534627	6.64884590286483	6.3080879603506	6.59353980707507	6.55222947706882	6.91308903204291	9.0226183989542	6.92552927173366	6.98448271603588	7.13020371774424	6.40388817846029	6.84967454581851	6.6600176891879	6.4074437238162	6.90152460006121	6.82894243533331	6.56608420735205	6.22325834984117	6.77094559396806	7.03607014459831	6.17690328114714	6.68690349586127	6.35711525567552	6.89813575857793	7.16247689262365	6.64067511012299	6.06794996508467	6.7264434456303	8.3645312550489	6.69895783473627	7.15822177753594	6.8503947461485	6.90463311649727	6.81378066330771	6.72956295637196	6.54543201401952	6.86170172402475	6.47736673527429	6.93034830426698	6.457504154801	6.95789078195444	6.29658120673369	6.67073089971294	6.43306288408003	6.72186336394069	6.80305965824438	6.23527165090686
k__Bacteria;p__AD3;c__ABS-6;o__;f__;g__	-0.457743151526667	-0.565733679452037	-0.434506868025948	-0.631851292519912	-0.509742611103553	-0.462635477025345	-0.562539971297644	-0.633357241703114	-0.692972082454789	-0.559962336297092	-0.519908843125358	-0.546733428073835	-0.302974158142457	-0.487262367889111	-0.50702018772432	-0.545284920808673	-0.600661886541711	-0.574727854679069	-0.477948689922638	-0.493336423679813	-0.432459927115036	-0.466116342004616	-0.517658777373951	-0.555894426932489	-0.420531337959597	-0.468309389749667	-0.460187058699944	-0.47409433824347	-0.477399695249753	-0.421902298269763	-0.483690813322486	-0.439909165209258	-0.447668223517184	-0.499478958589834	-0.397863307230057	-0.47787554586675	-0.383579152335128	-0.45216396896241	-0.428591158421843	-0.420338207854345	-0.510385403122285	-0.440200788327638	-0.46029004077235	-0.395502535772939	-0.5055236323042	-0.353654066525048	-0.342895663851112	-0.403317633227869	-0.575972727694437
k__Bacteria;p__AD3;c__JG37-AG-4;o__;f__;g__	-0.457743151526667	-0.565733679452037	-0.434506868025948	-0.631851292519912	-0.509742611103553	-0.462635477025345	-0.562539971297644	-0.633357241703114	-0.692972082454789	-0.559962336297092	-0.519908843125358	-0.546733428073835	-0.302974158142457	-0.487262367889111	-0.50702018772432	-0.545284920808673	-0.600661886541711	-0.574727854679069	-0.477948689922638	-0.493336423679813	-0.432459927115036	-0.466116342004616	-0.517658777373951	-0.555894426932489	-0.420531337959597	-0.468309389749667	-0.460187058699944	-0.47409433824347	-0.477399695249753	-0.421902298269763	-0.483690813322486	-0.439909165209258	-0.447668223517184	-0.499478958589834	-0.397863307230057	-0.47787554586675	-0.383579152335128	-0.45216396896241	-0.428591158421843	-0.420338207854345	-0.510385403122285	-0.440200788327638	-0.46029004077235	-0.395502535772939	-0.5055236323042	-0.353654066525048	-0.342895663851112	-0.403317633227869	-0.575972727694437
k__Bacteria;p__Acidobacteria;__;__;__;__	-0.457743151526667	-0.565733679452037	-0.434506868025948	-0.631851292519912	-0.509742611103553	-0.462635477025345	-0.562539971297644	-0.633357241703114	-0.692972082454789	-0.559962336297092	-0.519908843125358	-0.546733428073835	-0.302974158142457	-0.487262367889111	-0.50702018772432	-0.545284920808673	-0.600661886541711	-0.574727854679069	-0.477948689922638	-0.493336423679813	-0.432459927115036	-0.466116342004616	-0.517658777373951	-0.555894426932489	-0.420531337959597	-0.468309389749667	-0.460187058699944	-0.47409433824347	-0.477399695249753	-0.421902298269763	-0.483690813322486	-0.439909165209258	-0.447668223517184	-0.499478958589834	-0.397863307230057	-0.47787554586675	-0.383579152335128	-0.45216396896241	-0.428591158421843	-0.420338207854345	-0.510385403122285	-0.440200788327638	-0.46029004077235	-0.395502535772939	-0.5055236323042	-0.353654066525048	-0.342895663851112	-0.403317633227869	-0.575972727694437
k__Bacteria;p__Acidobacteria;c__Acidobacteria-5;o__;f__;g__	-0.457743151526667	-0.565733679452037	-0.434506868025948	-0.631851292519912	-0.509742611103553	-0.462635477025345	-0.562539971297644	-0.633357241703114	-0.692972082454789	-0.559962336297092	-0.519908843125358	0.14641375248611	-0.302974158142457	-0.487262367889111	0.186126992835625	-0.545284920808673	-0.600661886541711	-0.574727854679069	-0.477948689922638	-0.493336423679813	-0.432459927115036	-0.466116342004616	-0.517658777373951	-0.555894426932489	0.272615842600348	-0.468309389749667	0.232960121860001	-0.47409433824347	-0.477399695249753	-0.421902298269763	-0.483690813322486	-0.439909165209258	-0.447668223517184	-0.499478958589834	-0.397863307230057	-0.47787554586675	-0.383579152335128	-0.45216396896241	-0.428591158421843	-0.420338207854345	-0.510385403122285	-0.440200788327638	-0.46029004077235	-0.395502535772939	-0.5055236323042	-0.353654066525048	-0.342895663851112	-0.403317633227869	-0.575972727694437
k__Bacteria;p__Acidobacteria;c__Acidobacteria-6;__;__;__	-0.457743151526667	-0.565733679452037	-0.434506868025948	-0.631851292519912	-0.509742611103553	-0.462635477025345	-0.562539971297644	-0.633357241703114	-0.692972082454789	-0.559962336297092	-0.519908843125358	-0.546733428073835	-0.302974158142457	-0.487262367889111	-0.50702018772432	-0.545284920808673	-0.600661886541711	0.811566506440822	-0.477948689922638	-0.493336423679813	-0.432459927115036	-0.466116342004616	-0.517658777373951	-0.555894426932489	-0.420531337959597	-0.468309389749667	-0.460187058699944	-0.47409433824347	-0.477399695249753	-0.421902298269763	-0.483690813322486	-0.439909165209258	-0.447668223517184	-0.499478958589834	-0.397863307230057	-0.47787554586675	-0.383579152335128	-0.45216396896241	-0.428591158421843	-0.420338207854345	-0.510385403122285	-0.440200788327638	-0.46029004077235	-0.395502535772939	-0.5055236323042	-0.353654066525048	-0.342895663851112	-0.403317633227869	-0.575972727694437
k__Bacteria;p__Acidobacteria;c__Acidobacteria-6;o__CCU21;f__;g__	-0.457743151526667	-0.565733679452037	-0.434506868025948	-0.631851292519912	-0.509742611103553	-0.462635477025345	-0.562539971297644	-0.633357241703114	-0.692972082454789	-0.559962336297092	-0.519908843125358	-0.546733428073835	-0.302974158142457	-0.487262367889111	-0.50702018772432	-0.545284920808673	-0.600661886541711	-0.574727854679069	-0.477948689922638	0.199810756880133	-0.432459927115036	-0.466116342004616	-0.517658777373951	-0.555894426932489	-0.420531337959597	-0.468309389749667	-0.460187058699944	-0.47409433824347	-0.477399695249753	-0.421902298269763	-0.483690813322486	-0.439909165209258	-0.447668223517184	-0.499478958589834	-0.397863307230057	-0.47787554586675	-0.383579152335128	-0.45216396896241	-0.428591158421843	-0.420338207854345	-0.510385403122285	-0.440200788327638	-0.46029004077235	-0.395502535772939	-0.5055236323042	-0.353654066525048	-0.342895663851112	-0.403317633227869	-0.575972727694437
k__Bacteria;p__Acidobacteria;c__Acidobacteria-6;o__iii1-15;f__;g__	-0.457743151526667	-0.565733679452037	-0.434506868025948	-0.631851292519912	-0.509742611103553	-0.462635477025345	-0.562539971297644	-0.633357241703114	-0.692972082454789	-0.559962336297092	0.173238337434587	-0.546733428073835	0.390173022417488	-0.487262367889111	0.87927417339557	-0.545284920808673	0.78563247457818	0.118419325880877	0.908345671197253	0.199810756880133	-0.432459927115036	0.920178019115275	-0.517658777373951	-0.555894426932489	0.272615842600348	-0.468309389749667	-0.460187058699944	0.219052842316475	1.82518539774429	-0.421902298269763	-0.483690813322486	-0.439909165209258	-0.447668223517184	-0.499478958589834	-0.397863307230057	2.00703110392125	-0.383579152335128	-0.45216396896241	-0.428591158421843	-0.420338207854345	-0.510385403122285	-0.440200788327638	-0.46029004077235	-0.395502535772939	-0.5055236323042	-0.353654066525048	-0.342895663851112	-0.403317633227869	-0.575972727694437
k__Bacteria;p__Acidobacteria;c__Acidobacteria-6;o__iii1-15;f__RB40;g__	-0.457743151526667	-0.565733679452037	-0.434506868025948	-0.631851292519912	-0.509742611103553	-0.462635477025345	-0.562539971297644	-0.633357241703114	-0.692972082454789	-0.559962336297092	-0.519908843125358	-0.546733428073835	-0.302974158142457	-0.487262367889111	-0.50702018772432	-0.545284920808673	-0.600661886541711	-0.574727854679069	-0.477948689922638	-0.493336423679813	-0.432459927115036	-0.466116342004616	-0.517658777373951	-0.555894426932489	-0.420531337959597	-0.468309389749667	-0.460187058699944	-0.47409433824347	-0.477399695249753	-0.421902298269763	-0.483690813322486	-0.439909165209258	-0.447668223517184	-0.499478958589834	-0.397863307230057	-0.47787554586675	-0.383579152335128	-0.45216396896241	-0.428591158421843	-0.420338207854345	-0.510385403122285	-0.440200788327638	-0.46029004077235	-0.395502535772939	-0.5055236323042	-0.353654066525048	-0.342895663851112	-0.403317633227869	-0.575972727694437
k__Bacteria;p__Acidobacteria;c__Acidobacteria-6;o__iii1-15;f__mb2424;g__	-0.457743151526667	-0.565733679452037	-0.434506868025948	-0.631851292519912	-0.509742611103553	-0.462635477025345	-0.562539971297644	-0.633357241703114	-0.692972082454789	-0.559962336297092	-0.519908843125358	-0.546733428073835	0.390173022417488	-0.487262367889111	-0.50702018772432	-0.545284920808673	-0.600661886541711	-0.574727854679069	-0.477948689922638	-0.493336423679813	-0.432459927115036	-0.466116342004616	-0.517658777373951	-0.555894426932489	-0.420531337959597	-0.468309389749667	-0.460187058699944	-0.47409433824347	0.215747485310192	-0.421902298269763	-0.483690813322486	-0.439909165209258	-0.447668223517184	-0.499478958589834	-0.397863307230057	-0.47787554586675	-0.383579152335128	-0.45216396896241	-0.428591158421843	-0.420338207854345	-0.510385403122285	-0.440200788327638	-0.46029004077235	-0.395502535772939	-0.5055236323042	-0.353654066525048	-0.342895663851112	-0.403317633227869	-0.575972727694437
k__Bacteria;p__Acidobacteria;c__Acidobacteriia;o__Acidobacteriales;f__Acidobacteriaceae;__	-0.457743151526667	-0.565733679452037	-0.434506868025948	-0.631851292519912	-0.509742611103553	-0.462635477025345	-0.562539971297644	-0.633357241703114	-0.692972082454789	-0.559962336297092	-0.519908843125358	-0.546733428073835	-0.302974158142457	-0.487262367889111	-0.50702018772432	-0.545284920808673	-0.600661886541711	-0.574727854679069	-0.477948689922638	-0.493336423679813	-0.432459927115036	-0.466116342004616	-0.517658777373951	-0.555894426932489	-0.420531337959597	-0.468309389749667	-0.460187058699944	-0.47409433824347	-0.477399695249753	-0.421902298269763	-0.483690813322486	-0.439909165209258	-0.447668223517184	-0.499478958589834	-0.397863307230057	-0.47787554586675	-0.383579152335128	-0.45216396896241	-0.428591158421843	-0.420338207854345	-0.510385403122285	-0.440200788327638	-0.46029004077235	-0.395502535772939	-0.5055236323042	-0.353654066525048	-0.342895663851112	-0.403317633227869	-0.575972727694437
k__Bacteria;p__Acidobacteria;c__Acidobacteriia;o__Acidobacteriales;f__Acidobacteriaceae;g__	-0.457743151526667	-0.565733679452037	-0.434506868025948	-0.631851292519912	-0.509742611103553	-0.462635477025345	-0.562539971297644	-0.633357241703114	-0.692972082454789	-0.559962336297092	-0.519908843125358	-0.546733428073835	-0.302974158142457	-0.487262367889111	-0.50702018772432	-0.545284920808673	-0.600661886541711	-0.574727854679069	1.82463640307141	-0.493336423679813	-0.432459927115036	-0.466116342004616	-0.517658777373951	-0.555894426932489	-0.420531337959597	-0.468309389749667	-0.460187058699944	-0.47409433824347	-0.477399695249753	-0.421902298269763	-0.483690813322486	-0.439909165209258	-0.447668223517184	-0.499478958589834	-0.397863307230057	-0.47787554586675	-0.383579152335128	-0.45216396896241	-0.428591158421843	-0.420338207854345	-0.510385403122285	-0.440200788327638	-0.46029004077235	-0.395502535772939	-0.5055236323042	-0.353654066525048	-0.342895663851112	-0.403317633227869	-0.575972727694437
k__Bacteria;p__Acidobacteria;c__Acidobacteriia;o__Acidobacteriales;f__Acidobacteriaceae;g__Acidicapsa	-0.457743151526667	-0.565733679452037	-0.434506868025948	-0.631851292519912	-0.509742611103553	-0.462635477025345	-0.562539971297644	-0.633357241703114	-0.692972082454789	-0.559962336297092	-0.519908843125358	-0.546733428073835	-0.302974158142457	-0.487262367889111	-0.50702018772432	-0.545284920808673	-0.600661886541711	-0.574727854679069	-0.477948689922638	-0.493336423679813	-0.432459927115036	-0.466116342004616	-0.517658777373951	-0.555894426932489	-0.420531337959597	-0.468309389749667	-0.460187058699944	-0.47409433824347	-0.477399695249753	-0.421902298269763	-0.483690813322486	-0.439909165209258	-0.447668223517184	-0.499478958589834	-0.397863307230057	-0.47787554586675	-0.383579152335128	-0.45216396896241	-0.428591158421843	-0.420338207854345	-0.510385403122285	-0.440200788327638	-0.46029004077235	-0.395502535772939	-0.5055236323042	-0.353654066525048	-0.342895663851112	-0.403317633227869	-0.575972727694437
k__Bacteria;p__Acidobacteria;c__Acidobacteriia;o__Acidobacteriales;f__Acidobacteriaceae;g__Edaphobacter	-0.457743151526667	-0.565733679452037	-0.434506868025948	-0.631851292519912	-0.509742611103553	-0.462635477025345	-0.562539971297644	-0.633357241703114	-0.692972082454789	-0.559962336297092	-0.519908843125358	-0.546733428073835	-0.302974158142457	-0.487262367889111	-0.50702018772432	-0.545284920808673	-0.600661886541711	-0.574727854679069	-0.477948689922638	-0.493336423679813	-0.432459927115036	-0.466116342004616	-0.517658777373951	-0.555894426932489	-0.420531337959597	-0.468309389749667	-0.460187058699944	-0.47409433824347	-0.477399695249753	-0.421902298269763	-0.483690813322486	-0.439909165209258	-0.447668223517184	-0.499478958589834	-0.397863307230057	-0.47787554586675	-0.383579152335128	-0.45216396896241	-0.428591158421843	-0.420338207854345	-0.510385403122285	-0.440200788327638	-0.46029004077235	-0.395502535772939	-0.5055236323042	-0.353654066525048	-0.342895663851112	-0.403317633227869	-0.575972727694437
k__Bacteria;p__Acidobacteria;c__Acidobacteriia;o__Acidobacteriales;f__Acidobacteriaceae;g__Granulicella	-0.457743151526667	-0.565733679452037	-0.434506868025948	-0.631851292519912	-0.509742611103553	-0.462635477025345	-0.562539971297644	-0.633357241703114	-0.692972082454789	-0.559962336297092	-0.519908843125358	-0.546733428073835	-0.302974158142457	-0.487262367889111	-0.50702018772432	-0.545284920808673	-0.600661886541711	-0.574727854679069	-0.477948689922638	-0.493336423679813	-0.432459927115036	-0.466116342004616	-0.517658777373951	-0.555894426932489	-0.420531337959597	-0.468309389749667	-0.460187058699944	-0.47409433824347	-0.477399695249753	-0.421902298269763	-0.483690813322486	-0.439909165209258	-0.447668223517184	-0.499478958589834	-0.397863307230057	-0.47787554586675	-0.383579152335128	-0.45216396896241	-0.428591158421843	-0.420338207854345	-0.510385403122285	-0.440200788327638	-0.46029004077235	-0.395502535772939	-0.5055236323042	-0.353654066525048	-0.342895663851112	-0.403317633227869	-0.575972727694437
k__Bacteria;p__Acidobacteria;c__Acidobacteriia;o__Acidobacteriales;f__Acidobacteriaceae;g__Terriglobus	-0.457743151526667	-0.565733679452037	-0.434506868025948	-0.631851292519912	-0.509742611103553	-0.462635477025345	-0.562539971297644	-0.633357241703114	-0.692972082454789	-0.559962336297092	-0.519908843125358	-0.546733428073835	-0.302974158142457	-0.487262367889111	-0.50702018772432	-0.545284920808673	-0.600661886541711	-0.574727854679069	-0.477948689922638	-0.493336423679813	-0.432459927115036	-0.466116342004616	-0.517658777373951	-0.555894426932489	-0.420531337959597	-0.468309389749667	-0.460187058699944	-0.47409433824347	-0.477399695249753	-0.421902298269763	-0.483690813322486	-0.439909165209258	-0.447668223517184	-0.499478958589834	-0.397863307230057	-0.47787554586675	-0.383579152335128	-0.45216396896241	-0.428591158421843	-0.420338207854345	-0.510385403122285	-0.440200788327638	-0.46029004077235	-0.395502535772939	-0.5055236323042	-0.353654066525048	-0.342895663851112	-0.403317633227869	-0.575972727694437
k__Bacteria;p__Acidobacteria;c__Acidobacteriia;o__Acidobacteriales;f__Koribacteraceae;g__	-0.457743151526667	-0.565733679452037	-0.434506868025948	-0.631851292519912	-0.509742611103553	-0.462635477025345	-0.562539971297644	-0.633357241703114	-0.692972082454789	-0.559962336297092	-0.519908843125358	-0.546733428073835	-0.302974158142457	-0.487262367889111	-0.50702018772432	-0.545284920808673	-0.600661886541711	-0.574727854679069	-0.477948689922638	-0.493336423679813	-0.432459927115036	-0.466116342004616	-0.517658777373951	-0.555894426932489	-0.420531337959597	-0.468309389749667	-0.460187058699944	-0.47409433824347	-0.477399695249753	-0.421902298269763	-0.483690813322486	-0.439909165209258	-0.447668223517184	-0.499478958589834	-0.397863307230057	-0.47787554586675	-0.383579152335128	-0.45216396896241	-0.428591158421843	-0.420338207854345	-0.510385403122285	-0.440200788327638	-0.46029004077235	-0.395502535772939	-0.5055236323042	-0.353654066525048	-0.342895663851112	-0.403317633227869	-0.575972727694437
k__Bacteria;p__Acidobacteria;c__Acidobacteriia;o__Acidobacteriales;f__Koribacteraceae;g__Candidatus Koribacter	-0.457743151526667	-0.565733679452037	-0.434506868025948	-0.631851292519912	-0.509742611103553	-0.462635477025345	-0.562539971297644	-0.633357241703114	-0.692972082454789	-0.559962336297092	-0.519908843125358	-0.546733428073835	-0.302974158142457	-0.487262367889111	-0.50702018772432	-0.545284920808673	-0.600661886541711	-0.574727854679069	-0.477948689922638	0.199810756880133	-0.432459927115036	-0.466116342004616	-0.517658777373951	-0.555894426932489	-0.420531337959597	-0.468309389749667	-0.460187058699944	-0.47409433824347	-0.477399695249753	-0.421902298269763	-0.483690813322486	-0.439909165209258	-0.447668223517184	-0.499478958589834	-0.397863307230057	-0.47787554586675	-0.383579152335128	-0.45216396896241	-0.428591158421843	-0.420338207854345	-0.510385403122285	-0.440200788327638	-0.46029004077235	-0.395502535772939	-0.5055236323042	-0.353654066525048	-0.342895663851112	-0.403317633227869	-0.575972727694437
k__Bacteria;p__Acidobacteria;c__DA052;o__Ellin6513;f__;g__	-0.457743151526667	-0.565733679452037	-0.434506868025948	-0.631851292519912	-0.509742611103553	-0.462635477025345	-0.562539971297644	-0.633357241703114	-0.692972082454789	-0.559962336297092	-0.519908843125358	-0.546733428073835	-0.302974158142457	-0.487262367889111	-0.50702018772432	-0.545284920808673	-0.600661886541711	-0.574727854679069	-0.477948689922638	-0.493336423679813	-0.432459927115036	-0.466116342004616	-0.517658777373951	-0.555894426932489	-0.420531337959597	-0.468309389749667	-0.460187058699944	-0.47409433824347	-0.477399695249753	-0.421902298269763	-0.483690813322486	-0.439909165209258	-0.447668223517184	-0.499478958589834	-0.397863307230057	-0.47787554586675	-0.383579152335128	-0.45216396896241	-0.428591158421843	-0.420338207854345	-0.510385403122285	-0.440200788327638	-0.46029004077235	-0.395502535772939	-0.5055236323042	-0.353654066525048	-0.342895663851112	-0.403317633227869	-0.575972727694437
k__Bacteria;p__Acidobacteria;c__EC1113;o__;f__;g__	-0.457743151526667	-0.565733679452037	-0.434506868025948	-0.631851292519912	-0.509742611103553	-0.462635477025345	-0.562539971297644	-0.633357241703114	-0.692972082454789	-0.559962336297092	-0.519908843125358	-0.546733428073835	-0.302974158142457	-0.487262367889111	-0.50702018772432	-0.545284920808673	-0.600661886541711	-0.574727854679069	-0.477948689922638	-0.493336423679813	-0.432459927115036	-0.466116342004616	-0.517658777373951	-0.555894426932489	-0.420531337959597	-0.468309389749667	-0.460187058699944	-0.47409433824347	-0.477399695249753	-0.421902298269763	-0.483690813322486	-0.439909165209258	-0.447668223517184	-0.499478958589834	-0.397863307230057	-0.47787554586675	-0.383579152335128	-0.45216396896241	-0.428591158421843	-0.420338207854345	-0.510385403122285	-0.440200788327638	-0.46029004077235	-0.395502535772939	-0.5055236323042	-0.353654066525048	-0.342895663851112	-0.403317633227869	-0.575972727694437
k__Bacteria;p__Acidobacteria;c__PAUC37f;o__;f__;g__	-0.457743151526667	-0.565733679452037	-0.434506868025948	-0.631851292519912	-0.509742611103553	-0.462635477025345	-0.562539971297644	-0.633357241703114	-0.692972082454789	-0.559962336297092	-0.519908843125358	-0.546733428073835	0.390173022417488	-0.487262367889111	-0.50702018772432	-0.545284920808673	-0.600661886541711	0.118419325880877	-0.477948689922638	-0.493336423679813	-0.432459927115036	-0.466116342004616	-0.517658777373951	-0.555894426932489	-0.420531337959597	-0.468309389749667	-0.460187058699944	-0.47409433824347	-0.477399695249753	-0.421902298269763	-0.483690813322486	-0.439909165209258	-0.447668223517184	-0.499478958589834	-0.397863307230057	-0.47787554586675	-0.383579152335128	-0.45216396896241	-0.428591158421843	-0.420338207854345	-0.510385403122285	-0.440200788327638	-0.46029004077235	-0.395502535772939	-0.5055236323042	-0.353654066525048	-0.342895663851112	-0.403317633227869	-0.575972727694437
k__Bacteria;p__Acidobacteria;c__RB25;o__;f__;g__	-0.457743151526667	-0.565733679452037	-0.434506868025948	-0.631851292519912	-0.509742611103553	-0.462635477025345	-0.562539971297644	-0.633357241703114	-0.692972082454789	-0.559962336297092	-0.519908843125358	-0.546733428073835	-0.302974158142457	-0.487262367889111	-0.50702018772432	-0.545284920808673	-0.600661886541711	-0.574727854679069	-0.477948689922638	-0.493336423679813	-0.432459927115036	-0.466116342004616	-0.517658777373951	-0.555894426932489	-0.420531337959597	-0.468309389749667	-0.460187058699944	-0.47409433824347	-0.477399695249753	-0.421902298269763	-0.483690813322486	-0.439909165209258	-0.447668223517184	-0.499478958589834	-0.397863307230057	-0.47787554586675	-0.383579152335128	-0.45216396896241	-0.428591158421843	-0.420338207854345	-0.510385403122285	-0.440200788327638	-0.46029004077235	-0.395502535772939	-0.5055236323042	-0.353654066525048	-0.342895663851112	-0.403317633227869	-0.575972727694437
k__Bacteria;p__Acidobacteria;c__Solibacteres;o__Solibacterales;__;__	-0.457743151526667	-0.565733679452037	-0.434506868025948	-0.631851292519912	-0.509742611103553	-0.462635477025345	-0.562539971297644	-0.633357241703114	-0.692972082454789	-0.559962336297092	-0.519908843125358	-0.546733428073835	-0.302974158142457	-0.487262367889111	-0.50702018772432	-0.545284920808673	-0.600661886541711	-0.574727854679069	-0.477948689922638	-0.493336423679813	-0.432459927115036	-0.466116342004616	-0.517658777373951	-0.555894426932489	-0.420531337959597	-0.468309389749667	-0.460187058699944	-0.47409433824347	-0.477399695249753	-0.421902298269763	-0.483690813322486	-0.439909165209258	-0.447668223517184	-0.499478958589834	-0.397863307230057	-0.47787554586675	-0.383579152335128	-0.45216396896241	-0.428591158421843	-0.420338207854345	-0.510385403122285	-0.440200788327638	-0.46029004077235	-0.395502535772939	-0.5055236323042	-0.353654066525048	-0.342895663851112	-0.403317633227869	-0.575972727694437
k__Bacteria;p__Acidobacteria;c__Solibacteres;o__Solibacterales;f__;g__	-0.457743151526667	-0.565733679452037	-0.434506868025948	-0.631851292519912	-0.509742611103553	-0.462635477025345	-0.562539971297644	-0.633357241703114	-0.692972082454789	-0.559962336297092	-0.519908843125358	0.839560933046055	-0.302974158142457	-0.487262367889111	-0.50702018772432	-0.545284920808673	-0.600661886541711	-0.574727854679069	0.908345671197253	-0.493336423679813	0.260687253444909	-0.466116342004616	-0.517658777373951	-0.555894426932489	-0.420531337959597	-0.468309389749667	-0.460187058699944	-0.47409433824347	-0.477399695249753	-0.421902298269763	-0.483690813322486	-0.439909165209258	-0.447668223517184	-0.499478958589834	-0.397863307230057	-0.47787554586675	-0.383579152335128	-0.45216396896241	-0.428591158421843	-0.420338207854345	-0.510385403122285	-0.440200788327638	-0.46029004077235	-0.395502535772939	-0.5055236323042	-0.353654066525048	-0.342895663851112	-0.403317633227869	-0.575972727694437
k__Bacteria;p__Acidobacteria;c__Solibacteres;o__Solibacterales;f__Solibacteraceae;g__Candidatus Solibacter	-0.457743151526667	-0.565733679452037	-0.434506868025948	-0.631851292519912	-0.509742611103553	-0.462635477025345	-0.562539971297644	-0.633357241703114	-0.692972082454789	-0.559962336297092	-0.519908843125358	-0.546733428073835	-0.302974158142457	-0.487262367889111	-0.50702018772432	0.841009440311217	0.78563247457818	-0.574727854679069	-0.477948689922638	0.199810756880133	-0.432459927115036	-0.466116342004616	-0.517658777373951	-0.555894426932489	-0.420531337959597	-0.468309389749667	0.232960121860001	-0.47409433824347	0.215747485310192	-0.421902298269763	-0.483690813322486	-0.439909165209258	-0.447668223517184	-0.499478958589834	-0.397863307230057	-0.47787554586675	-0.383579152335128	-0.45216396896241	-0.428591158421843	-0.420338207854345	-0.510385403122285	-0.440200788327638	-0.46029004077235	-0.395502535772939	-0.5055236323042	-0.353654066525048	-0.342895663851112	-0.403317633227869	-0.575972727694437
k__Bacteria;p__Acidobacteria;c__Solibacteres;o__Solibacterales;f__[Bryobacteraceae];g__Bryobacter	-0.457743151526667	-0.565733679452037	-0.434506868025948	-0.631851292519912	-0.509742611103553	-0.462635477025345	-0.562539971297644	-0.633357241703114	-0.692972082454789	-0.559962336297092	-0.519908843125358	-0.546733428073835	-0.302974158142457	-0.487262367889111	-0.50702018772432	-0.545284920808673	-0.600661886541711	-0.574727854679069	-0.477948689922638	-0.493336423679813	-0.432459927115036	-0.466116342004616	-0.517658777373951	-0.555894426932489	-0.420531337959597	-0.468309389749667	-0.460187058699944	-0.47409433824347	-0.477399695249753	-0.421902298269763	-0.483690813322486	-0.439909165209258	-0.447668223517184	-0.499478958589834	-0.397863307230057	-0.47787554586675	-0.383579152335128	-0.45216396896241	-0.428591158421843	-0.420338207854345	-0.510385403122285	-0.440200788327638	-0.46029004077235	-0.395502535772939	-0.5055236323042	-0.353654066525048	-0.342895663851112	-0.403317633227869	-0.575972727694437
k__Bacteria;p__Acidobacteria;c__Sva0725;o__Sva0725;f__;g__	-0.457743151526667	-0.565733679452037	-0.434506868025948	-0.631851292519912	-0.509742611103553	-0.462635477025345	-0.562539971297644	-0.633357241703114	-0.692972082454789	-0.559962336297092	-0.519908843125358	-0.546733428073835	-0.302974158142457	-0.487262367889111	-0.50702018772432	-0.545284920808673	-0.600661886541711	-0.574727854679069	-0.477948689922638	-0.493336423679813	-0.432459927115036	-0.466116342004616	-0.517658777373951	-0.555894426932489	-0.420531337959597	-0.468309389749667	-0.460187058699944	-0.47409433824347	-0.477399695249753	-0.421902298269763	-0.483690813322486	-0.439909165209258	-0.447668223517184	-0.499478958589834	-0.397863307230057	-0.47787554586675	-0.383579152335128	-0.45216396896241	-0.428591158421843	-0.420338207854345	-0.510385403122285	-0.440200788327638	-0.46029004077235	-0.395502535772939	-0.5055236323042	-0.353654066525048	-0.342895663851112	-0.403317633227869	-0.575972727694437
k__Bacteria;p__Acidobacteria;c__[Chloracidobacteria];o__11-24;f__;g__	-0.457743151526667	-0.565733679452037	-0.434506868025948	-0.631851292519912	-0.509742611103553	-0.462635477025345	-0.562539971297644	-0.633357241703114	-0.692972082454789	-0.559962336297092	-0.519908843125358	-0.546733428073835	-0.302974158142457	-0.487262367889111	-0.50702018772432	-0.545284920808673	-0.600661886541711	-0.574727854679069	-0.477948689922638	-0.493336423679813	-0.432459927115036	-0.466116342004616	-0.517658777373951	-0.555894426932489	-0.420531337959597	-0.468309389749667	-0.460187058699944	-0.47409433824347	-0.477399695249753	-0.421902298269763	-0.483690813322486	-0.439909165209258	-0.447668223517184	-0.499478958589834	-0.397863307230057	-0.47787554586675	-0.383579152335128	-0.45216396896241	-0.428591158421843	-0.420338207854345	-0.510385403122285	-0.440200788327638	-0.46029004077235	-0.395502535772939	-0.5055236323042	-0.353654066525048	-0.342895663851112	-0.403317633227869	-0.575972727694437
k__Bacteria;p__Acidobacteria;c__[Chloracidobacteria];o__PK29;f__;g__	-0.457743151526667	-0.565733679452037	-0.434506868025948	-0.631851292519912	-0.509742611103553	-0.462635477025345	-0.562539971297644	-0.633357241703114	-0.692972082454789	-0.559962336297092	0.173238337434587	-0.546733428073835	-0.302974158142457	-0.487262367889111	-0.50702018772432	-0.545284920808673	-0.600661886541711	-0.574727854679069	-0.477948689922638	-0.493336423679813	-0.432459927115036	-0.466116342004616	-0.517658777373951	-0.555894426932489	-0.420531337959597	0.224837790810278	-0.460187058699944	-0.47409433824347	-0.477399695249753	-0.421902298269763	-0.483690813322486	-0.439909165209258	-0.447668223517184	-0.499478958589834	-0.397863307230057	-0.47787554586675	-0.383579152335128	-0.45216396896241	-0.428591158421843	-0.420338207854345	-0.510385403122285	-0.440200788327638	-0.46029004077235	-0.395502535772939	-0.5055236323042	-0.353654066525048	-0.342895663851112	-0.403317633227869	-0.575972727694437
k__Bacteria;p__Acidobacteria;c__[Chloracidobacteria];o__RB41;f__;g__	-0.457743151526667	-0.565733679452037	-0.434506868025948	-0.631851292519912	-0.509742611103553	-0.462635477025345	-0.562539971297644	-0.633357241703114	-0.692972082454789	-0.559962336297092	0.173238337434587	1.532708113606	-0.302974158142457	-0.487262367889111	0.186126992835625	-0.545284920808673	-0.600661886541711	-0.574727854679069	0.215198490637307	-0.493336423679813	-0.432459927115036	-0.466116342004616	-0.517658777373951	-0.555894426932489	0.965763023160293	-0.468309389749667	-0.460187058699944	-0.47409433824347	-0.477399695249753	-0.421902298269763	-0.483690813322486	-0.439909165209258	-0.447668223517184	-0.499478958589834	-0.397863307230057	-0.47787554586675	-0.383579152335128	-0.45216396896241	-0.428591158421843	-0.420338207854345	-0.510385403122285	-0.440200788327638	-0.46029004077235	-0.395502535772939	-0.5055236323042	-0.353654066525048	-0.342895663851112	-0.403317633227869	-0.575972727694437
k__Bacteria;p__Acidobacteria;c__[Chloracidobacteria];o__RB41;f__Ellin6075;g__	-0.457743151526667	-0.565733679452037	-0.434506868025948	-0.631851292519912	-0.509742611103553	-0.462635477025345	-0.562539971297644	-0.633357241703114	-0.692972082454789	-0.559962336297092	-0.519908843125358	-0.546733428073835	0.390173022417488	-0.487262367889111	-0.50702018772432	-0.545284920808673	-0.600661886541711	0.118419325880877	-0.477948689922638	0.892957937440078	-0.432459927115036	-0.466116342004616	-0.517658777373951	-0.555894426932489	-0.420531337959597	0.224837790810278	0.232960121860001	0.219052842316475	-0.477399695249753	-0.421902298269763	-0.483690813322486	-0.439909165209258	-0.447668223517184	-0.499478958589834	-0.397863307230057	-0.47787554586675	-0.383579152335128	-0.45216396896241	-0.428591158421843	-0.420338207854345	-0.510385403122285	-0.440200788327638	-0.46029004077235	-0.395502535772939	-0.5055236323042	-0.353654066525048	-0.342895663851112	-0.403317633227869	-0.575972727694437
k__Bacteria;p__Acidobacteria;c__iii1-8;o__32-20;f__;g__	-0.457743151526667	-0.565733679452037	-0.434506868025948	-0.631851292519912	-0.509742611103553	-0.462635477025345	-0.562539971297644	-0.633357241703114	-0.692972082454789	-0.559962336297092	-0.519908843125358	-0.546733428073835	-0.302974158142457	-0.487262367889111	-0.50702018772432	-0.545284920808673	-0.600661886541711	-0.574727854679069	-0.477948689922638	-0.493336423679813	-0.432459927115036	-0.466116342004616	-0.517658777373951	-0.555894426932489	-0.420531337959597	-0.468309389749667	-0.460187058699944	-0.47409433824347	-0.477399695249753	-0.421902298269763	-0.483690813322486	-0.439909165209258	-0.447668223517184	-0.499478958589834	-0.397863307230057	-0.47787554586675	-0.383579152335128	-0.45216396896241	-0.428591158421843	-0.420338207854345	-0.510385403122285	-0.440200788327638	-0.46029004077235	-0.395502535772939	-0.5055236323042	-0.353654066525048	-0.342895663851112	-0.403317633227869	-0.575972727694437
k__Bacteria;p__Acidobacteria;c__iii1-8;o__DS-18;f__;g__	-0.457743151526667	-0.565733679452037	-0.434506868025948	-0.631851292519912	-0.509742611103553	-0.462635477025345	-0.562539971297644	-0.633357241703114	-0.692972082454789	-0.559962336297092	-0.519908843125358	-0.546733428073835	-0.302974158142457	-0.487262367889111	-0.50702018772432	-0.545284920808673	0.78563247457818	-0.574727854679069	-0.477948689922638	-0.493336423679813	-0.432459927115036	-0.466116342004616	-0.517658777373951	-0.555894426932489	-0.420531337959597	-0.468309389749667	-0.460187058699944	-0.47409433824347	-0.477399695249753	-0.421902298269763	-0.483690813322486	-0.439909165209258	-0.447668223517184	-0.499478958589834	-0.397863307230057	-0.47787554586675	-0.383579152335128	-0.45216396896241	-0.428591158421843	-0.420338207854345	-0.510385403122285	-0.440200788327638	-0.46029004077235	-0.395502535772939	-0.5055236323042	-0.353654066525048	-0.342895663851112	-0.403317633227869	-0.575972727694437
k__Bacteria;p__Acidobacteria;c__iii1-8;o__SJA-36;f__;g__	-0.457743151526667	-0.565733679452037	-0.434506868025948	-0.631851292519912	-0.509742611103553	-0.462635477025345	-0.562539971297644	-0.633357241703114	-0.692972082454789	-0.559962336297092	-0.519908843125358	-0.546733428073835	-0.302974158142457	-0.487262367889111	-0.50702018772432	-0.545284920808673	-0.600661886541711	-0.574727854679069	-0.477948689922638	-0.493336423679813	-0.432459927115036	-0.466116342004616	-0.517658777373951	-0.555894426932489	-0.420531337959597	-0.468309389749667	-0.460187058699944	-0.47409433824347	-0.477399695249753	-0.421902298269763	-0.483690813322486	-0.439909165209258	-0.447668223517184	-0.499478958589834	-0.397863307230057	-0.47787554586675	-0.383579152335128	-0.45216396896241	-0.428591158421843	-0.420338207854345	-0.510385403122285	-0.440200788327638	-0.46029004077235	-0.395502535772939	-0.5055236323042	-0.353654066525048	-0.342895663851112	-0.403317633227869	-0.575972727694437
k__Bacteria;p__Actinobacteria;__;__;__;__	-0.457743151526667	-0.565733679452037	0.258640312533997	0.0612958880400335	-0.509742611103553	-0.462635477025345	-0.562539971297644	0.0597899388568313	-0.692972082454789	-0.559962336297092	-0.519908843125358	-0.546733428073835	0.390173022417488	0.205884812670834	-0.50702018772432	-0.545284920808673	-0.600661886541711	-0.574727854679069	-0.477948689922638	-0.493336423679813	-0.432459927115036	0.227030838555329	-0.517658777373951	-0.555894426932489	-0.420531337959597	-0.468309389749667	0.232960121860001	-0.47409433824347	0.908894665870137	-0.421902298269763	0.20945636723746	-0.439909165209258	-0.447668223517184	0.193668221970112	-0.397863307230057	-0.47787554586675	0.309568028224817	0.240983211597536	-0.428591158421843	-0.420338207854345	-0.510385403122285	0.946093572792253	-0.46029004077235	-0.395502535772939	-0.5055236323042	-0.353654066525048	0.350251516708834	-0.403317633227869	-0.575972727694437
k__Bacteria;p__Actinobacteria;c__Acidimicrobiia;o__Acidimicrobiales;__;__	-0.457743151526667	-0.565733679452037	-0.434506868025948	-0.631851292519912	-0.509742611103553	-0.462635477025345	-0.562539971297644	-0.633357241703114	-0.692972082454789	-0.559962336297092	-0.519908843125358	-0.546733428073835	-0.302974158142457	-0.487262367889111	-0.50702018772432	-0.545284920808673	-0.600661886541711	-0.574727854679069	-0.477948689922638	-0.493336423679813	-0.432459927115036	-0.466116342004616	-0.517658777373951	-0.555894426932489	-0.420531337959597	-0.468309389749667	-0.460187058699944	-0.47409433824347	-0.477399695249753	-0.421902298269763	-0.483690813322486	-0.439909165209258	-0.447668223517184	-0.499478958589834	-0.397863307230057	-0.47787554586675	-0.383579152335128	-0.45216396896241	-0.428591158421843	-0.420338207854345	-0.510385403122285	-0.440200788327638	-0.46029004077235	-0.395502535772939	-0.5055236323042	-0.353654066525048	-0.342895663851112	-0.403317633227869	-0.575972727694437
k__Bacteria;p__Actinobacteria;c__Acidimicrobiia;o__Acidimicrobiales;f__;g__	-0.457743151526667	0.127413501107909	-0.434506868025948	-0.631851292519912	-0.509742611103553	-0.462635477025345	-0.562539971297644	-0.633357241703114	-0.692972082454789	-0.559962336297092	-0.519908843125358	-0.546733428073835	-0.302974158142457	1.30449710133894	-0.50702018772432	-0.545284920808673	-0.600661886541711	-0.574727854679069	-0.477948689922638	-0.493336423679813	0.260687253444909	-0.466116342004616	-0.517658777373951	-0.555894426932489	-0.420531337959597	-0.468309389749667	-0.460187058699944	-0.47409433824347	-0.477399695249753	-0.421902298269763	-0.483690813322486	-0.439909165209258	-0.447668223517184	-0.499478958589834	-0.397863307230057	-0.47787554586675	-0.383579152335128	-0.45216396896241	-0.428591158421843	-0.420338207854345	-0.510385403122285	-0.440200788327638	-0.46029004077235	-0.395502535772939	-0.5055236323042	-0.353654066525048	-0.342895663851112	-0.403317633227869	-0.575972727694437
k__Bacteria;p__Actinobacteria;c__Acidimicrobiia;o__Acidimicrobiales;f__AKIW874;g__	-0.457743151526667	-0.565733679452037	-0.434506868025948	-0.631851292519912	-0.509742611103553	-0.462635477025345	-0.562539971297644	-0.633357241703114	-0.692972082454789	-0.559962336297092	-0.519908843125358	-0.546733428073835	-0.302974158142457	-0.487262367889111	-0.50702018772432	-0.545284920808673	-0.600661886541711	-0.574727854679069	-0.477948689922638	-0.493336423679813	-0.432459927115036	-0.466116342004616	-0.517658777373951	-0.555894426932489	-0.420531337959597	-0.468309389749667	0.926107302419946	-0.47409433824347	-0.477399695249753	-0.421902298269763	-0.483690813322486	-0.439909165209258	-0.447668223517184	-0.499478958589834	-0.397863307230057	-0.47787554586675	-0.383579152335128	-0.45216396896241	-0.428591158421843	-0.420338207854345	-0.510385403122285	-0.440200788327638	-0.46029004077235	-0.395502535772939	-0.5055236323042	-0.353654066525048	-0.342895663851112	-0.403317633227869	-0.575972727694437
k__Bacteria;p__Actinobacteria;c__Acidimicrobiia;o__Acidimicrobiales;f__Acidimicrobiaceae;g__	-0.457743151526667	-0.565733679452037	-0.434506868025948	-0.631851292519912	-0.509742611103553	-0.462635477025345	-0.562539971297644	-0.633357241703114	-0.692972082454789	-0.559962336297092	-0.519908843125358	-0.546733428073835	-0.302974158142457	-0.487262367889111	-0.50702018772432	-0.545284920808673	-0.600661886541711	-0.574727854679069	-0.477948689922638	-0.493336423679813	-0.432459927115036	-0.466116342004616	-0.517658777373951	-0.555894426932489	-0.420531337959597	-0.468309389749667	-0.460187058699944	-0.47409433824347	-0.477399695249753	-0.421902298269763	-0.483690813322486	-0.439909165209258	-0.447668223517184	-0.499478958589834	-0.397863307230057	-0.47787554586675	-0.383579152335128	-0.45216396896241	-0.428591158421843	-0.420338207854345	-0.510385403122285	-0.440200788327638	-0.46029004077235	-0.395502535772939	-0.5055236323042	-0.353654066525048	-0.342895663851112	-0.403317633227869	-0.575972727694437
k__Bacteria;p__Actinobacteria;c__Acidimicrobiia;o__Acidimicrobiales;f__EB1017;g__	-0.457743151526667	-0.565733679452037	-0.434506868025948	-0.631851292519912	-0.509742611103553	-0.462635477025345	-0.562539971297644	-0.633357241703114	-0.692972082454789	-0.559962336297092	-0.519908843125358	-0.546733428073835	-0.302974158142457	-0.487262367889111	-0.50702018772432	-0.545284920808673	-0.600661886541711	-0.574727854679069	0.215198490637307	-0.493336423679813	-0.432459927115036	-0.466116342004616	-0.517658777373951	-0.555894426932489	-0.420531337959597	-0.468309389749667	0.232960121860001	-0.47409433824347	-0.477399695249753	-0.421902298269763	-0.483690813322486	-0.439909165209258	-0.447668223517184	-0.499478958589834	-0.397863307230057	-0.47787554586675	-0.383579152335128	-0.45216396896241	-0.428591158421843	-0.420338207854345	-0.510385403122285	-0.440200788327638	-0.46029004077235	-0.395502535772939	-0.5055236323042	-0.353654066525048	-0.342895663851112	-0.403317633227869	-0.575972727694437
k__Bacteria;p__Actinobacteria;c__Acidimicrobiia;o__Acidimicrobiales;f__Iamiaceae;g__Iamia	-0.457743151526667	-0.565733679452037	-0.434506868025948	-0.631851292519912	-0.509742611103553	-0.462635477025345	-0.562539971297644	-0.633357241703114	-0.692972082454789	-0.559962336297092	-0.519908843125358	-0.546733428073835	-0.302974158142457	-0.487262367889111	-0.50702018772432	-0.545284920808673	-0.600661886541711	-0.574727854679069	-0.477948689922638	-0.493336423679813	-0.432459927115036	-0.466116342004616	-0.517658777373951	-0.555894426932489	-0.420531337959597	-0.468309389749667	-0.460187058699944	-0.47409433824347	-0.477399695249753	-0.421902298269763	-0.483690813322486	-0.439909165209258	-0.447668223517184	-0.499478958589834	-0.397863307230057	-0.47787554586675	-0.383579152335128	-0.45216396896241	-0.428591158421843	-0.420338207854345	-0.510385403122285	-0.440200788327638	-0.46029004077235	-0.395502535772939	-0.5055236323042	-0.353654066525048	-0.342895663851112	-0.403317633227869	-0.575972727694437
k__Bacteria;p__Actinobacteria;c__Acidimicrobiia;o__Acidimicrobiales;f__TK06;g__	-0.457743151526667	-0.565733679452037	-0.434506868025948	-0.631851292519912	-0.509742611103553	-0.462635477025345	-0.562539971297644	-0.633357241703114	-0.692972082454789	-0.559962336297092	-0.519908843125358	-0.546733428073835	-0.302974158142457	-0.487262367889111	-0.50702018772432	-0.545284920808673	-0.600661886541711	-0.574727854679069	-0.477948689922638	-0.493336423679813	-0.432459927115036	-0.466116342004616	-0.517658777373951	-0.555894426932489	-0.420531337959597	-0.468309389749667	-0.460187058699944	-0.47409433824347	-0.477399695249753	-0.421902298269763	-0.483690813322486	-0.439909165209258	-0.447668223517184	-0.499478958589834	-0.397863307230057	-0.47787554586675	-0.383579152335128	-0.45216396896241	-0.428591158421843	-0.420338207854345	-0.510385403122285	-0.440200788327638	-0.46029004077235	-0.395502535772939	-0.5055236323042	-0.353654066525048	-0.342895663851112	-0.403317633227869	-0.575972727694437
k__Bacteria;p__Actinobacteria;c__Acidimicrobiia;o__Acidimicrobiales;f__koll13;g__	-0.457743151526667	-0.565733679452037	-0.434506868025948	-0.631851292519912	-0.509742611103553	-0.462635477025345	-0.562539971297644	-0.633357241703114	-0.692972082454789	-0.559962336297092	-0.519908843125358	-0.546733428073835	-0.302974158142457	-0.487262367889111	-0.50702018772432	-0.545284920808673	-0.600661886541711	-0.574727854679069	-0.477948689922638	-0.493336423679813	-0.432459927115036	-0.466116342004616	-0.517658777373951	-0.555894426932489	0.272615842600348	-0.468309389749667	-0.460187058699944	-0.47409433824347	-0.477399695249753	-0.421902298269763	-0.483690813322486	-0.439909165209258	-0.447668223517184	-0.499478958589834	-0.397863307230057	-0.47787554586675	-0.383579152335128	-0.45216396896241	-0.428591158421843	-0.420338207854345	-0.510385403122285	-0.440200788327638	-0.46029004077235	-0.395502535772939	-0.5055236323042	-0.353654066525048	-0.342895663851112	-0.403317633227869	-0.575972727694437
k__Bacteria;p__Actinobacteria;c__Actinobacteria;__;__;__	-0.457743151526667	-0.565733679452037	-0.434506868025948	-0.631851292519912	-0.509742611103553	-0.462635477025345	-0.562539971297644	-0.633357241703114	0.693322278665101	-0.559962336297092	-0.519908843125358	-0.546733428073835	-0.302974158142457	-0.487262367889111	-0.50702018772432	-0.545284920808673	-0.600661886541711	-0.574727854679069	-0.477948689922638	-0.493336423679813	-0.432459927115036	-0.466116342004616	-0.517658777373951	-0.555894426932489	-0.420531337959597	-0.468309389749667	0.232960121860001	-0.47409433824347	-0.477399695249753	2.06300435151824	-0.483690813322486	1.3518503040188	0.938626137602707	-0.499478958589834	-0.397863307230057	-0.47787554586675	-0.383579152335128	-0.45216396896241	-0.428591158421843	-0.420338207854345	-0.510385403122285	0.946093572792253	-0.46029004077235	-0.395502535772939	-0.5055236323042	-0.353654066525048	0.350251516708834	0.289829547332076	-0.575972727694437
k__Bacteria;p__Actinobacteria;c__Actinobacteria;o__Actinomycetales;__;__	4.18664774761471	1.73685141354201	4.56270540573817	2.4591911608384	1.56969893057628	1.8399496159687	3.42644407526663	3.49377714334198	3.36747092809163	4.06501047698718	1.96499780666264	2.44899884548016	4.28199332052811	3.34137902859998	1.57242135395552	2.34508683708749	2.65743465147977	1.21703161454899	2.16110863969262	2.14572090593545	3.87160516608913	4.35416522360042	5.1383330334459	2.4398378466215	2.21852599165566	4.13686079623842	5.202773421436	3.21478511587047	3.26026992303361	3.67244226395234	4.30380092945956	4.570726128887	3.82899789549887	3.41254404683831	2.78019052311789	4.24062332542835	4.46845111158449	2.88004054121279	4.07121851190842	4.98233917401793	4.68257144776793	4.31338940277873	2.31229868146743	3.43313886071616	3.87650300236968	4.46662749907999	4.33923556327311	4.96265838179398	3.37527099088699
k__Bacteria;p__Actinobacteria;c__Actinobacteria;o__Actinomycetales;f__;g__	-0.457743151526667	-0.565733679452037	-0.434506868025948	-0.631851292519912	-0.509742611103553	-0.462635477025345	-0.562539971297644	-0.633357241703114	-0.692972082454789	-0.559962336297092	-0.519908843125358	-0.546733428073835	-0.302974158142457	-0.487262367889111	-0.50702018772432	-0.545284920808673	-0.600661886541711	-0.574727854679069	-0.477948689922638	-0.493336423679813	-0.432459927115036	-0.466116342004616	-0.517658777373951	-0.555894426932489	-0.420531337959597	-0.468309389749667	-0.460187058699944	-0.47409433824347	-0.477399695249753	-0.421902298269763	-0.483690813322486	-0.439909165209258	-0.447668223517184	-0.499478958589834	-0.397863307230057	-0.47787554586675	-0.383579152335128	-0.45216396896241	-0.428591158421843	-0.420338207854345	-0.510385403122285	-0.440200788327638	-0.46029004077235	-0.395502535772939	-0.5055236323042	-0.353654066525048	-0.342895663851112	-0.403317633227869	-0.575972727694437
k__Bacteria;p__Actinobacteria;c__Actinobacteria;o__Actinomycetales;f__ACK-M1;g__	-0.457743151526667	-0.565733679452037	-0.434506868025948	-0.631851292519912	-0.509742611103553	-0.462635477025345	-0.562539971297644	-0.633357241703114	-0.692972082454789	-0.559962336297092	-0.519908843125358	-0.546733428073835	-0.302974158142457	-0.487262367889111	-0.50702018772432	-0.545284920808673	-0.600661886541711	-0.574727854679069	-0.477948689922638	-0.493336423679813	-0.432459927115036	-0.466116342004616	-0.517658777373951	-0.555894426932489	-0.420531337959597	-0.468309389749667	-0.460187058699944	-0.47409433824347	-0.477399695249753	-0.421902298269763	-0.483690813322486	-0.439909165209258	-0.447668223517184	-0.499478958589834	-0.397863307230057	-0.47787554586675	-0.383579152335128	-0.45216396896241	-0.428591158421843	-0.420338207854345	-0.510385403122285	-0.440200788327638	-0.46029004077235	-0.395502535772939	-0.5055236323042	-0.353654066525048	-0.342895663851112	-0.403317633227869	-0.575972727694437
k__Bacteria;p__Actinobacteria;c__Actinobacteria;o__Actinomycetales;f__Actinomycetaceae;__	0.235404029033278	0.127413501107909	-0.434506868025948	0.754443068599979	-0.509742611103553	-0.462635477025345	-0.562539971297644	-0.633357241703114	0.000175098105156184	-0.559962336297092	-0.519908843125358	-0.546733428073835	-0.302974158142457	-0.487262367889111	-0.50702018772432	-0.545284920808673	-0.600661886541711	-0.574727854679069	-0.477948689922638	0.199810756880133	0.260687253444909	0.227030838555329	-0.517658777373951	-0.555894426932489	-0.420531337959597	1.32345007947839	2.02471959108806	-0.47409433824347	0.215747485310192	-0.421902298269763	0.20945636723746	-0.439909165209258	-0.447668223517184	0.193668221970112	-0.397863307230057	0.908418815253141	1.40818031689293	-0.45216396896241	-0.428591158421843	2.06456844193366	1.28137406610577	-0.440200788327638	0.232857139787595	-0.395502535772939	0.187623548255745	1.03264029459484	-0.342895663851112	0.982976727892021	0.117174452865508
k__Bacteria;p__Actinobacteria;c__Actinobacteria;o__Actinomycetales;f__Actinomycetaceae;g__	7.3614913023324	0.127413501107909	6.85305377228377	6.65296962004869	-0.509742611103553	1.32912399220271	3.59634311206203	-0.633357241703114	3.46591100090488	4.12216889082713	0.173238337434587	4.56525436028271	3.28054478031365	2.15179496172615	-0.50702018772432	-0.545284920808673	4.70760581085949	-0.574727854679069	5.05148039758879	2.68471740666813	5.84418356222661	3.62822822021748	0.86863558374594	5.05723367945558	2.67051111539872	2.86389512042554	7.71789040514966	4.43856054749258	5.67533299945435	7.45435658403346	4.6039055219099	6.08218363296089	5.84390091604114	4.16396013552223	4.73793512982021	7.25054023397429	8.47436283246958	4.97718165999203	7.04334091982328	7.68194541662573	7.94493238457587	6.01499777501248	5.52112417048213	4.34069591262156	3.82520970798213	6.37017837429616	4.91459970817667	7.4483435446614	3.9458158493546
k__Bacteria;p__Actinobacteria;c__Actinobacteria;o__Actinomycetales;f__Actinomycetaceae;g__Actinomyces	7.07595055832197	6.24109568094014	6.88800356597145	6.68801363728906	5.34245986867092	5.85091256925175	7.27185233161279	7.02769914065872	7.06150946501559	6.40794686550479	4.14353025098671	5.93331113385282	9.4277064299683	5.94567772485007	6.17508840972549	6.43943139930959	6.14221874925019	4.86335145424413	7.39906920569976	6.37359686078207	6.91225912703464	8.30912411673371	6.41771166864116	5.74305481992345	6.7403145687047	7.54337733937818	7.96926721840829	6.04505294969692	7.76850956952434	8.06976793591539	8.26079730053044	8.17332121440392	7.01282208230815	7.49414103623791	6.23545512605032	8.56546528541326	8.70368922205106	7.55553604392162	8.03899153244106	8.93686923993139	6.68104392691409	8.13865178347533	7.40451396255611	7.47619012855071	7.65270628465529	8.28504854228839	7.78214343351663	8.71029154978854	7.52570501976013
k__Bacteria;p__Actinobacteria;c__Actinobacteria;o__Actinomycetales;f__Actinomycetaceae;g__Mobiluncus	-0.457743151526667	-0.565733679452037	-0.434506868025948	-0.631851292519912	-0.509742611103553	-0.462635477025345	-0.562539971297644	-0.633357241703114	-0.692972082454789	-0.559962336297092	-0.519908843125358	-0.546733428073835	-0.302974158142457	-0.487262367889111	-0.50702018772432	-0.545284920808673	-0.600661886541711	-0.574727854679069	-0.477948689922638	-0.493336423679813	-0.432459927115036	-0.466116342004616	-0.517658777373951	-0.555894426932489	-0.420531337959597	-0.468309389749667	-0.460187058699944	-0.47409433824347	-0.477399695249753	-0.421902298269763	-0.483690813322486	-0.439909165209258	-0.447668223517184	0.886815402530057	-0.397863307230057	-0.47787554586675	-0.383579152335128	-0.45216396896241	-0.428591158421843	-0.420338207854345	-0.510385403122285	-0.440200788327638	-0.46029004077235	-0.395502535772939	-0.5055236323042	-0.353654066525048	-0.342895663851112	-0.403317633227869	-0.575972727694437
k__Bacteria;p__Actinobacteria;c__Actinobacteria;o__Actinomycetales;f__Actinosynnemataceae;__	-0.457743151526667	-0.565733679452037	-0.434506868025948	-0.631851292519912	-0.509742611103553	-0.462635477025345	-0.562539971297644	-0.633357241703114	-0.692972082454789	-0.559962336297092	-0.519908843125358	-0.546733428073835	-0.302974158142457	-0.487262367889111	-0.50702018772432	-0.545284920808673	-0.600661886541711	-0.574727854679069	-0.477948689922638	-0.493336423679813	0.260687253444909	-0.466116342004616	-0.517658777373951	-0.555894426932489	-0.420531337959597	-0.468309389749667	-0.460187058699944	-0.47409433824347	-0.477399695249753	-0.421902298269763	-0.483690813322486	-0.439909165209258	-0.447668223517184	-0.499478958589834	-0.397863307230057	-0.47787554586675	-0.383579152335128	-0.45216396896241	-0.428591158421843	-0.420338207854345	-0.510385403122285	-0.440200788327638	-0.46029004077235	-0.395502535772939	-0.5055236323042	-0.353654066525048	-0.342895663851112	-0.403317633227869	-0.575972727694437
k__Bacteria;p__Actinobacteria;c__Actinobacteria;o__Actinomycetales;f__Brevibacteriaceae;g__Brevibacterium	-0.457743151526667	-0.565733679452037	-0.434506868025948	-0.631851292519912	-0.509742611103553	-0.462635477025345	-0.562539971297644	-0.633357241703114	-0.692972082454789	-0.559962336297092	-0.519908843125358	-0.546733428073835	-0.302974158142457	-0.487262367889111	-0.50702018772432	-0.545284920808673	-0.600661886541711	-0.574727854679069	-0.477948689922638	-0.493336423679813	-0.432459927115036	-0.466116342004616	-0.517658777373951	-0.555894426932489	-0.420531337959597	-0.468309389749667	-0.460187058699944	-0.47409433824347	-0.477399695249753	-0.421902298269763	-0.483690813322486	-0.439909165209258	-0.447668223517184	-0.499478958589834	-0.397863307230057	-0.47787554586675	-0.383579152335128	-0.45216396896241	-0.428591158421843	-0.420338207854345	-0.510385403122285	-0.440200788327638	-0.46029004077235	-0.395502535772939	-0.5055236323042	-0.353654066525048	-0.342895663851112	-0.403317633227869	-0.575972727694437
k__Bacteria;p__Actinobacteria;c__Actinobacteria;o__Actinomycetales;f__Cellulomonadaceae;__	-0.457743151526667	-0.565733679452037	-0.434506868025948	-0.631851292519912	-0.509742611103553	-0.462635477025345	-0.562539971297644	-0.633357241703114	-0.692972082454789	-0.559962336297092	-0.519908843125358	-0.546733428073835	-0.302974158142457	-0.487262367889111	-0.50702018772432	-0.545284920808673	-0.600661886541711	-0.574727854679069	-0.477948689922638	-0.493336423679813	-0.432459927115036	-0.466116342004616	-0.517658777373951	-0.555894426932489	-0.420531337959597	-0.468309389749667	-0.460187058699944	-0.47409433824347	-0.477399695249753	-0.421902298269763	-0.483690813322486	-0.439909165209258	-0.447668223517184	-0.499478958589834	-0.397863307230057	-0.47787554586675	-0.383579152335128	-0.45216396896241	-0.428591158421843	-0.420338207854345	-0.510385403122285	-0.440200788327638	-0.46029004077235	-0.395502535772939	-0.5055236323042	-0.353654066525048	-0.342895663851112	-0.403317633227869	-0.575972727694437
k__Bacteria;p__Actinobacteria;c__Actinobacteria;o__Actinomycetales;f__Corynebacteriaceae;g__Corynebacterium	8.29278151759127	5.22727992893211	8.48601581936803	6.24131254169261	6.4860235452013	6.28260087245902	7.72649712698084	7.00580392995606	6.89078421825232	8.18293113521504	5.23583337046155	6.09965708677389	8.32576040800669	7.67838555740839	3.84968863896527	4.50457108644086	6.63495725452504	1.91017879510893	6.55202422178375	4.78477823555071	8.33533632851156	7.87529386945725	3.83905004931564	6.46161171600877	6.99884924495909	6.6415700733226	8.93114064705706	7.24814040646614	6.9395799261314	8.01581469164468	8.39313294985812	7.39289835131561	8.36755333240498	7.116312113446	7.50831553316476	7.87113565230925	8.41849218420016	7.95476782819629	7.98900266777164	8.07869101293422	7.95761754410318	8.83010516481598	5.44234329262902	7.05341356677126	7.44250835833308	9.0304715312228	8.61229436067578	8.79495015751404	6.39944119976151
k__Bacteria;p__Actinobacteria;c__Actinobacteria;o__Actinomycetales;f__Dermabacteraceae;__	-0.457743151526667	-0.565733679452037	-0.434506868025948	-0.631851292519912	-0.509742611103553	-0.462635477025345	-0.562539971297644	-0.633357241703114	-0.692972082454789	-0.559962336297092	-0.519908843125358	-0.546733428073835	-0.302974158142457	-0.487262367889111	-0.50702018772432	-0.545284920808673	-0.600661886541711	-0.574727854679069	-0.477948689922638	-0.493336423679813	-0.432459927115036	-0.466116342004616	-0.517658777373951	-0.555894426932489	-0.420531337959597	-0.468309389749667	-0.460187058699944	-0.47409433824347	-0.477399695249753	-0.421902298269763	-0.483690813322486	-0.439909165209258	-0.447668223517184	-0.499478958589834	-0.397863307230057	-0.47787554586675	-0.383579152335128	-0.45216396896241	-0.428591158421843	-0.420338207854345	-0.510385403122285	-0.440200788327638	-0.46029004077235	-0.395502535772939	-0.5055236323042	-0.353654066525048	-0.342895663851112	-0.403317633227869	-0.575972727694437
k__Bacteria;p__Actinobacteria;c__Actinobacteria;o__Actinomycetales;f__Dermabacteraceae;g__Brachybacterium	-0.457743151526667	-0.565733679452037	-0.434506868025948	-0.631851292519912	-0.509742611103553	-0.462635477025345	-0.562539971297644	-0.633357241703114	-0.692972082454789	-0.559962336297092	-0.519908843125358	-0.546733428073835	-0.302974158142457	-0.487262367889111	-0.50702018772432	-0.545284920808673	-0.600661886541711	-0.574727854679069	-0.477948689922638	-0.493336423679813	-0.432459927115036	-0.466116342004616	-0.517658777373951	-0.555894426932489	-0.420531337959597	-0.468309389749667	-0.460187058699944	-0.47409433824347	-0.477399695249753	-0.421902298269763	-0.483690813322486	-0.439909165209258	-0.447668223517184	-0.499478958589834	-0.397863307230057	-0.47787554586675	-0.383579152335128	-0.45216396896241	-0.428591158421843	-0.420338207854345	-0.510385403122285	-0.440200788327638	-0.46029004077235	-0.395502535772939	-0.5055236323042	-0.353654066525048	-0.342895663851112	-0.403317633227869	-0.575972727694437
k__Bacteria;p__Actinobacteria;c__Actinobacteria;o__Actinomycetales;f__Dermabacteraceae;g__Dermabacter	-0.457743151526667	-0.565733679452037	-0.434506868025948	-0.631851292519912	-0.509742611103553	-0.462635477025345	-0.562539971297644	-0.633357241703114	-0.692972082454789	-0.559962336297092	-0.519908843125358	-0.546733428073835	-0.302974158142457	-0.487262367889111	-0.50702018772432	-0.545284920808673	-0.600661886541711	-0.574727854679069	-0.477948689922638	-0.493336423679813	-0.432459927115036	-0.466116342004616	-0.517658777373951	-0.555894426932489	-0.420531337959597	-0.468309389749667	-0.460187058699944	-0.47409433824347	-0.477399695249753	-0.421902298269763	-0.483690813322486	-0.439909165209258	-0.447668223517184	-0.499478958589834	-0.397863307230057	-0.47787554586675	-0.383579152335128	-0.45216396896241	-0.428591158421843	-0.420338207854345	-0.510385403122285	-0.440200788327638	-0.46029004077235	-0.395502535772939	-0.5055236323042	-0.353654066525048	-0.342895663851112	-0.403317633227869	-0.575972727694437
k__Bacteria;p__Actinobacteria;c__Actinobacteria;o__Actinomycetales;f__Dietziaceae;__	-0.457743151526667	-0.565733679452037	-0.434506868025948	-0.631851292519912	-0.509742611103553	-0.462635477025345	-0.562539971297644	-0.633357241703114	-0.692972082454789	-0.559962336297092	-0.519908843125358	-0.546733428073835	-0.302974158142457	-0.487262367889111	-0.50702018772432	-0.545284920808673	-0.600661886541711	-0.574727854679069	-0.477948689922638	-0.493336423679813	-0.432459927115036	-0.466116342004616	-0.517658777373951	1.74669066606156	-0.420531337959597	-0.468309389749667	-0.460187058699944	-0.47409433824347	-0.477399695249753	-0.421902298269763	-0.483690813322486	-0.439909165209258	-0.447668223517184	-0.499478958589834	-0.397863307230057	-0.47787554586675	-0.383579152335128	-0.45216396896241	-0.428591158421843	-0.420338207854345	-0.510385403122285	-0.440200788327638	-0.46029004077235	-0.395502535772939	-0.5055236323042	-0.353654066525048	-0.342895663851112	-0.403317633227869	-0.575972727694437
k__Bacteria;p__Actinobacteria;c__Actinobacteria;o__Actinomycetales;f__Frankiaceae;__	-0.457743151526667	-0.565733679452037	-0.434506868025948	-0.631851292519912	-0.509742611103553	-0.462635477025345	-0.562539971297644	-0.633357241703114	-0.692972082454789	-0.559962336297092	-0.519908843125358	-0.546733428073835	-0.302974158142457	-0.487262367889111	-0.50702018772432	-0.545284920808673	-0.600661886541711	-0.574727854679069	-0.477948689922638	-0.493336423679813	-0.432459927115036	-0.466116342004616	-0.517658777373951	-0.555894426932489	-0.420531337959597	-0.468309389749667	-0.460187058699944	-0.47409433824347	-0.477399695249753	-0.421902298269763	-0.483690813322486	-0.439909165209258	-0.447668223517184	-0.499478958589834	-0.397863307230057	-0.47787554586675	0.309568028224817	-0.45216396896241	-0.428591158421843	-0.420338207854345	-0.510385403122285	-0.440200788327638	-0.46029004077235	-0.395502535772939	-0.5055236323042	-0.353654066525048	-0.342895663851112	-0.403317633227869	-0.575972727694437
k__Bacteria;p__Actinobacteria;c__Actinobacteria;o__Actinomycetales;f__Frankiaceae;g__	-0.457743151526667	-0.565733679452037	-0.434506868025948	-0.631851292519912	-0.509742611103553	-0.462635477025345	-0.562539971297644	-0.633357241703114	-0.692972082454789	-0.559962336297092	-0.519908843125358	-0.546733428073835	-0.302974158142457	-0.487262367889111	-0.50702018772432	-0.545284920808673	-0.600661886541711	-0.574727854679069	-0.477948689922638	-0.493336423679813	-0.432459927115036	-0.466116342004616	-0.517658777373951	-0.555894426932489	-0.420531337959597	-0.468309389749667	-0.460187058699944	-0.47409433824347	-0.477399695249753	-0.421902298269763	-0.483690813322486	-0.439909165209258	-0.447668223517184	-0.499478958589834	-0.397863307230057	-0.47787554586675	-0.383579152335128	-0.45216396896241	-0.428591158421843	-0.420338207854345	-0.510385403122285	-0.440200788327638	-0.46029004077235	-0.395502535772939	-0.5055236323042	-0.353654066525048	-0.342895663851112	-0.403317633227869	-0.575972727694437
k__Bacteria;p__Actinobacteria;c__Actinobacteria;o__Actinomycetales;f__Geodermatophilaceae;__	-0.457743151526667	-0.565733679452037	-0.434506868025948	-0.631851292519912	-0.509742611103553	-0.462635477025345	-0.562539971297644	-0.633357241703114	-0.692972082454789	-0.559962336297092	-0.519908843125358	-0.546733428073835	-0.302974158142457	-0.487262367889111	-0.50702018772432	-0.545284920808673	-0.600661886541711	-0.574727854679069	-0.477948689922638	-0.493336423679813	-0.432459927115036	-0.466116342004616	-0.517658777373951	-0.555894426932489	-0.420531337959597	-0.468309389749667	-0.460187058699944	-0.47409433824347	-0.477399695249753	-0.421902298269763	-0.483690813322486	-0.439909165209258	-0.447668223517184	-0.499478958589834	-0.397863307230057	-0.47787554586675	-0.383579152335128	-0.45216396896241	-0.428591158421843	-0.420338207854345	-0.510385403122285	-0.440200788327638	-0.46029004077235	-0.395502535772939	-0.5055236323042	-0.353654066525048	-0.342895663851112	-0.403317633227869	-0.575972727694437
k__Bacteria;p__Actinobacteria;c__Actinobacteria;o__Actinomycetales;f__Geodermatophilaceae;g__	-0.457743151526667	-0.565733679452037	-0.434506868025948	-0.631851292519912	-0.509742611103553	-0.462635477025345	-0.562539971297644	-0.633357241703114	-0.692972082454789	-0.559962336297092	-0.519908843125358	-0.546733428073835	-0.302974158142457	-0.487262367889111	0.186126992835625	-0.545284920808673	-0.600661886541711	-0.574727854679069	-0.477948689922638	-0.493336423679813	-0.432459927115036	-0.466116342004616	-0.517658777373951	-0.555894426932489	-0.420531337959597	-0.468309389749667	-0.460187058699944	-0.47409433824347	-0.477399695249753	-0.421902298269763	-0.483690813322486	-0.439909165209258	-0.447668223517184	-0.499478958589834	-0.397863307230057	-0.47787554586675	-0.383579152335128	-0.45216396896241	-0.428591158421843	-0.420338207854345	-0.510385403122285	-0.440200788327638	-0.46029004077235	-0.395502535772939	-0.5055236323042	-0.353654066525048	-0.342895663851112	-0.403317633227869	-0.575972727694437
k__Bacteria;p__Actinobacteria;c__Actinobacteria;o__Actinomycetales;f__Geodermatophilaceae;g__Blastococcus	-0.457743151526667	-0.565733679452037	-0.434506868025948	-0.631851292519912	-0.509742611103553	-0.462635477025345	-0.562539971297644	-0.633357241703114	-0.692972082454789	-0.559962336297092	-0.519908843125358	-0.546733428073835	-0.302974158142457	-0.487262367889111	-0.50702018772432	-0.545284920808673	-0.600661886541711	-0.574727854679069	-0.477948689922638	-0.493336423679813	-0.432459927115036	-0.466116342004616	-0.517658777373951	-0.555894426932489	-0.420531337959597	-0.468309389749667	-0.460187058699944	-0.47409433824347	-0.477399695249753	-0.421902298269763	-0.483690813322486	-0.439909165209258	-0.447668223517184	-0.499478958589834	-0.397863307230057	-0.47787554586675	-0.383579152335128	-0.45216396896241	-0.428591158421843	-0.420338207854345	-0.510385403122285	-0.440200788327638	1.3314694284557	-0.395502535772939	-0.5055236323042	-0.353654066525048	-0.342895663851112	-0.403317633227869	-0.575972727694437
k__Bacteria;p__Actinobacteria;c__Actinobacteria;o__Actinomycetales;f__Geodermatophilaceae;g__Modestobacter	-0.457743151526667	-0.565733679452037	-0.434506868025948	-0.631851292519912	-0.509742611103553	-0.462635477025345	-0.562539971297644	-0.633357241703114	-0.692972082454789	-0.559962336297092	-0.519908843125358	-0.546733428073835	-0.302974158142457	-0.487262367889111	-0.50702018772432	-0.545284920808673	-0.600661886541711	-0.574727854679069	-0.477948689922638	-0.493336423679813	-0.432459927115036	-0.466116342004616	-0.517658777373951	-0.555894426932489	-0.420531337959597	-0.468309389749667	-0.460187058699944	-0.47409433824347	-0.477399695249753	-0.421902298269763	-0.483690813322486	-0.439909165209258	-0.447668223517184	-0.499478958589834	-0.397863307230057	-0.47787554586675	-0.383579152335128	-0.45216396896241	-0.428591158421843	0.2728089727056	-0.510385403122285	-0.440200788327638	-0.46029004077235	-0.395502535772939	-0.5055236323042	-0.353654066525048	-0.342895663851112	0.289829547332076	-0.575972727694437
k__Bacteria;p__Actinobacteria;c__Actinobacteria;o__Actinomycetales;f__Glycomycetaceae;g__Glycomyces	-0.457743151526667	-0.565733679452037	-0.434506868025948	-0.631851292519912	-0.509742611103553	-0.462635477025345	-0.562539971297644	-0.633357241703114	-0.692972082454789	-0.559962336297092	-0.519908843125358	-0.546733428073835	-0.302974158142457	-0.487262367889111	-0.50702018772432	-0.545284920808673	-0.600661886541711	-0.574727854679069	1.31381077930542	-0.493336423679813	-0.432459927115036	-0.466116342004616	-0.517658777373951	-0.555894426932489	-0.420531337959597	-0.468309389749667	-0.460187058699944	-0.47409433824347	-0.477399695249753	-0.421902298269763	-0.483690813322486	-0.439909165209258	-0.447668223517184	-0.499478958589834	-0.397863307230057	-0.47787554586675	-0.383579152335128	-0.45216396896241	-0.428591158421843	-0.420338207854345	-0.510385403122285	-0.440200788327638	-0.46029004077235	-0.395502535772939	-0.5055236323042	-0.353654066525048	-0.342895663851112	-0.403317633227869	-0.575972727694437
k__Bacteria;p__Actinobacteria;c__Actinobacteria;o__Actinomycetales;f__Gordoniaceae;g__Gordonia	-0.457743151526667	-0.565733679452037	-0.434506868025948	-0.631851292519912	-0.509742611103553	-0.462635477025345	-0.562539971297644	-0.633357241703114	-0.692972082454789	-0.559962336297092	-0.519908843125358	-0.546733428073835	-0.302974158142457	-0.487262367889111	-0.50702018772432	-0.545284920808673	-0.600661886541711	-0.574727854679069	-0.477948689922638	-0.493336423679813	-0.432459927115036	-0.466116342004616	0.175488403185994	-0.555894426932489	-0.420531337959597	-0.468309389749667	-0.460187058699944	-0.47409433824347	-0.477399695249753	-0.421902298269763	-0.483690813322486	-0.439909165209258	-0.447668223517184	-0.499478958589834	-0.397863307230057	-0.47787554586675	-0.383579152335128	-0.45216396896241	-0.428591158421843	-0.420338207854345	-0.510385403122285	-0.440200788327638	-0.46029004077235	-0.395502535772939	-0.5055236323042	-0.353654066525048	-0.342895663851112	-0.403317633227869	-0.575972727694437
k__Bacteria;p__Actinobacteria;c__Actinobacteria;o__Actinomycetales;f__Intrasporangiaceae;__	-0.457743151526667	-0.565733679452037	-0.434506868025948	-0.631851292519912	-0.509742611103553	-0.462635477025345	-0.562539971297644	-0.633357241703114	-0.692972082454789	-0.559962336297092	-0.519908843125358	-0.546733428073835	-0.302974158142457	-0.487262367889111	-0.50702018772432	-0.545284920808673	-0.600661886541711	0.118419325880877	1.31381077930542	-0.493336423679813	-0.432459927115036	0.227030838555329	-0.517658777373951	-0.555894426932489	0.272615842600348	-0.468309389749667	-0.460187058699944	-0.47409433824347	-0.477399695249753	-0.421902298269763	-0.483690813322486	-0.439909165209258	-0.447668223517184	-0.499478958589834	0.295283873329889	-0.47787554586675	-0.383579152335128	-0.45216396896241	-0.428591158421843	-0.420338207854345	-0.510385403122285	-0.440200788327638	-0.46029004077235	-0.395502535772939	-0.5055236323042	-0.353654066525048	-0.342895663851112	-0.403317633227869	-0.575972727694437
k__Bacteria;p__Actinobacteria;c__Actinobacteria;o__Actinomycetales;f__Intrasporangiaceae;g__Kytococcus	-0.457743151526667	-0.565733679452037	-0.434506868025948	-0.631851292519912	-0.509742611103553	-0.462635477025345	-0.562539971297644	-0.633357241703114	-0.692972082454789	-0.559962336297092	-0.519908843125358	-0.546733428073835	-0.302974158142457	-0.487262367889111	-0.50702018772432	-0.545284920808673	-0.600661886541711	-0.574727854679069	-0.477948689922638	-0.493336423679813	-0.432459927115036	-0.466116342004616	-0.517658777373951	-0.555894426932489	-0.420531337959597	-0.468309389749667	-0.460187058699944	-0.47409433824347	-0.477399695249753	-0.421902298269763	-0.483690813322486	-0.439909165209258	-0.447668223517184	-0.499478958589834	-0.397863307230057	-0.47787554586675	-0.383579152335128	-0.45216396896241	-0.428591158421843	-0.420338207854345	-0.510385403122285	-0.440200788327638	-0.46029004077235	-0.395502535772939	-0.5055236323042	-0.353654066525048	-0.342895663851112	-0.403317633227869	-0.575972727694437
k__Bacteria;p__Actinobacteria;c__Actinobacteria;o__Actinomycetales;f__Intrasporangiaceae;g__Terracoccus	-0.457743151526667	-0.565733679452037	-0.434506868025948	-0.631851292519912	-0.509742611103553	-0.462635477025345	-0.562539971297644	-0.633357241703114	-0.692972082454789	-0.559962336297092	-0.519908843125358	-0.546733428073835	-0.302974158142457	-0.487262367889111	-0.50702018772432	-0.545284920808673	-0.600661886541711	-0.574727854679069	-0.477948689922638	-0.493336423679813	-0.432459927115036	-0.466116342004616	-0.517658777373951	-0.555894426932489	-0.420531337959597	-0.468309389749667	-0.460187058699944	-0.47409433824347	0.215747485310192	-0.421902298269763	-0.483690813322486	-0.439909165209258	-0.447668223517184	-0.499478958589834	-0.397863307230057	-0.47787554586675	-0.383579152335128	-0.45216396896241	-0.428591158421843	-0.420338207854345	-0.510385403122285	-0.440200788327638	-0.46029004077235	-0.395502535772939	-0.5055236323042	-0.353654066525048	-0.342895663851112	-0.403317633227869	-0.575972727694437
k__Bacteria;p__Actinobacteria;c__Actinobacteria;o__Actinomycetales;f__Kineosporiaceae;__	-0.457743151526667	-0.565733679452037	-0.434506868025948	-0.631851292519912	-0.509742611103553	-0.462635477025345	-0.562539971297644	-0.633357241703114	-0.692972082454789	-0.559962336297092	-0.519908843125358	-0.546733428073835	-0.302974158142457	-0.487262367889111	-0.50702018772432	-0.545284920808673	-0.600661886541711	-0.574727854679069	-0.477948689922638	-0.493336423679813	-0.432459927115036	-0.466116342004616	-0.517658777373951	-0.555894426932489	-0.420531337959597	-0.468309389749667	-0.460187058699944	-0.47409433824347	-0.477399695249753	-0.421902298269763	-0.483690813322486	-0.439909165209258	-0.447668223517184	-0.499478958589834	-0.397863307230057	-0.47787554586675	-0.383579152335128	-0.45216396896241	-0.428591158421843	-0.420338207854345	0.18276177743766	-0.440200788327638	-0.46029004077235	-0.395502535772939	-0.5055236323042	-0.353654066525048	-0.342895663851112	-0.403317633227869	-0.575972727694437
k__Bacteria;p__Actinobacteria;c__Actinobacteria;o__Actinomycetales;f__Kineosporiaceae;g__	-0.457743151526667	-0.565733679452037	-0.434506868025948	-0.631851292519912	-0.509742611103553	-0.462635477025345	-0.562539971297644	-0.633357241703114	-0.692972082454789	-0.559962336297092	-0.519908843125358	-0.546733428073835	-0.302974158142457	-0.487262367889111	-0.50702018772432	-0.545284920808673	-0.600661886541711	-0.574727854679069	-0.477948689922638	-0.493336423679813	-0.432459927115036	-0.466116342004616	-0.517658777373951	-0.555894426932489	-0.420531337959597	-0.468309389749667	-0.460187058699944	-0.47409433824347	-0.477399695249753	-0.421902298269763	-0.483690813322486	-0.439909165209258	-0.447668223517184	-0.499478958589834	-0.397863307230057	-0.47787554586675	-0.383579152335128	-0.45216396896241	-0.428591158421843	-0.420338207854345	-0.510385403122285	-0.440200788327638	-0.46029004077235	-0.395502535772939	-0.5055236323042	-0.353654066525048	-0.342895663851112	-0.403317633227869	-0.575972727694437
k__Bacteria;p__Actinobacteria;c__Actinobacteria;o__Actinomycetales;f__Kineosporiaceae;g__Kineococcus	-0.457743151526667	-0.565733679452037	-0.434506868025948	-0.631851292519912	-0.509742611103553	-0.462635477025345	-0.562539971297644	-0.633357241703114	-0.692972082454789	-0.559962336297092	-0.519908843125358	-0.546733428073835	-0.302974158142457	-0.487262367889111	-0.50702018772432	-0.545284920808673	-0.600661886541711	-0.574727854679069	-0.477948689922638	-0.493336423679813	-0.432459927115036	0.227030838555329	-0.517658777373951	-0.555894426932489	-0.420531337959597	-0.468309389749667	-0.460187058699944	-0.47409433824347	-0.477399695249753	-0.421902298269763	-0.483690813322486	-0.439909165209258	-0.447668223517184	-0.499478958589834	-0.397863307230057	-0.47787554586675	-0.383579152335128	-0.45216396896241	-0.428591158421843	-0.420338207854345	-0.510385403122285	-0.440200788327638	-0.46029004077235	-0.395502535772939	-0.5055236323042	-0.353654066525048	-0.342895663851112	-0.403317633227869	-0.575972727694437
k__Bacteria;p__Actinobacteria;c__Actinobacteria;o__Actinomycetales;f__Microbacteriaceae;__	-0.457743151526667	-0.565733679452037	-0.434506868025948	-0.631851292519912	-0.509742611103553	-0.462635477025345	-0.562539971297644	-0.633357241703114	-0.692972082454789	-0.559962336297092	-0.519908843125358	-0.546733428073835	-0.302974158142457	-0.487262367889111	-0.50702018772432	-0.545284920808673	-0.600661886541711	-0.574727854679069	-0.477948689922638	-0.493336423679813	-0.432459927115036	-0.466116342004616	-0.517658777373951	0.137252753627456	-0.420531337959597	-0.468309389749667	-0.460187058699944	-0.47409433824347	-0.477399695249753	-0.421902298269763	-0.483690813322486	-0.439909165209258	-0.447668223517184	-0.499478958589834	-0.397863307230057	-0.47787554586675	-0.383579152335128	-0.45216396896241	-0.428591158421843	-0.420338207854345	-0.510385403122285	-0.440200788327638	-0.46029004077235	-0.395502535772939	0.187623548255745	0.339493114034898	-0.342895663851112	-0.403317633227869	-0.575972727694437
k__Bacteria;p__Actinobacteria;c__Actinobacteria;o__Actinomycetales;f__Microbacteriaceae;g__Agromyces	-0.457743151526667	-0.565733679452037	-0.434506868025948	-0.631851292519912	-0.509742611103553	-0.462635477025345	-0.562539971297644	-0.633357241703114	-0.692972082454789	-0.559962336297092	-0.519908843125358	-0.546733428073835	-0.302974158142457	-0.487262367889111	-0.50702018772432	-0.545284920808673	-0.600661886541711	-0.574727854679069	-0.477948689922638	0.199810756880133	-0.432459927115036	-0.466116342004616	-0.517658777373951	-0.555894426932489	-0.420531337959597	-0.468309389749667	-0.460187058699944	-0.47409433824347	-0.477399695249753	-0.421902298269763	-0.483690813322486	-0.439909165209258	-0.447668223517184	-0.499478958589834	-0.397863307230057	-0.47787554586675	-0.383579152335128	-0.45216396896241	-0.428591158421843	-0.420338207854345	-0.510385403122285	-0.440200788327638	-0.46029004077235	-0.395502535772939	-0.5055236323042	-0.353654066525048	-0.342895663851112	-0.403317633227869	-0.575972727694437
k__Bacteria;p__Actinobacteria;c__Actinobacteria;o__Actinomycetales;f__Microbacteriaceae;g__Cryocola	-0.457743151526667	-0.565733679452037	-0.434506868025948	-0.631851292519912	-0.509742611103553	-0.462635477025345	-0.562539971297644	-0.633357241703114	-0.692972082454789	-0.559962336297092	-0.519908843125358	-0.546733428073835	-0.302974158142457	-0.487262367889111	-0.50702018772432	-0.545284920808673	-0.600661886541711	-0.574727854679069	-0.477948689922638	-0.493336423679813	-0.432459927115036	-0.466116342004616	-0.517658777373951	-0.555894426932489	-0.420531337959597	-0.468309389749667	-0.460187058699944	-0.47409433824347	-0.477399695249753	-0.421902298269763	-0.483690813322486	-0.439909165209258	-0.447668223517184	-0.499478958589834	-0.397863307230057	-0.47787554586675	-0.383579152335128	-0.45216396896241	-0.428591158421843	-0.420338207854345	-0.510385403122285	-0.440200788327638	-0.46029004077235	-0.395502535772939	-0.5055236323042	-0.353654066525048	-0.342895663851112	-0.403317633227869	-0.575972727694437
k__Bacteria;p__Actinobacteria;c__Actinobacteria;o__Actinomycetales;f__Microbacteriaceae;g__Microbacterium	-0.457743151526667	-0.565733679452037	-0.434506868025948	-0.631851292519912	-0.509742611103553	-0.462635477025345	-0.562539971297644	-0.633357241703114	-0.692972082454789	-0.559962336297092	-0.519908843125358	-0.546733428073835	-0.302974158142457	-0.487262367889111	-0.50702018772432	-0.545284920808673	-0.600661886541711	-0.574727854679069	-0.477948689922638	-0.493336423679813	-0.432459927115036	-0.466116342004616	-0.517658777373951	-0.555894426932489	-0.420531337959597	-0.468309389749667	-0.460187058699944	-0.47409433824347	-0.477399695249753	-0.421902298269763	-0.483690813322486	-0.439909165209258	-0.447668223517184	-0.499478958589834	-0.397863307230057	-0.47787554586675	-0.383579152335128	-0.45216396896241	-0.428591158421843	-0.420338207854345	-0.510385403122285	-0.440200788327638	-0.46029004077235	-0.395502535772939	-0.5055236323042	-0.353654066525048	-0.342895663851112	-0.403317633227869	-0.575972727694437
k__Bacteria;p__Actinobacteria;c__Actinobacteria;o__Actinomycetales;f__Micrococcaceae;__	0.235404029033278	-0.565733679452037	1.64493467365389	-0.631851292519912	-0.509742611103553	0.923658884094545	0.130607209262301	-0.633357241703114	-0.692972082454789	0.826332024822798	0.173238337434587	-0.546733428073835	-0.302974158142457	-0.487262367889111	-0.50702018772432	0.147862259751272	0.0924852940182346	-0.574727854679069	-0.477948689922638	0.199810756880133	-0.432459927115036	0.227030838555329	0.175488403185994	0.137252753627456	0.272615842600348	2.30427933249011	1.61925448297989	0.219052842316475	1.3143597739783	-0.421902298269763	0.902603547797405	2.199148164406	-0.447668223517184	0.886815402530057	-0.397863307230057	1.31388392336131	0.309568028224817	-0.45216396896241	-0.428591158421843	1.65910333382549	0.875908957997605	0.946093572792253	-0.46029004077235	-0.395502535772939	1.28623583692386	-0.353654066525048	-0.342895663851112	-0.403317633227869	1.21578674153362
k__Bacteria;p__Actinobacteria;c__Actinobacteria;o__Actinomycetales;f__Micrococcaceae;g__Arthrobacter	-0.457743151526667	0.820560681667854	0.258640312533997	-0.631851292519912	0.876551750016337	-0.462635477025345	-0.562539971297644	-0.633357241703114	-0.692972082454789	-0.559962336297092	-0.519908843125358	-0.546733428073835	-0.302974158142457	-0.487262367889111	-0.50702018772432	0.147862259751272	0.0924852940182346	0.118419325880877	0.215198490637307	-0.493336423679813	-0.432459927115036	-0.466116342004616	-0.517658777373951	0.137252753627456	-0.420531337959597	-0.468309389749667	-0.460187058699944	-0.47409433824347	0.908894665870137	-0.421902298269763	-0.483690813322486	-0.439909165209258	-0.447668223517184	-0.499478958589834	-0.397863307230057	-0.47787554586675	-0.383579152335128	-0.45216396896241	-0.428591158421843	0.2728089727056	0.18276177743766	-0.440200788327638	-0.46029004077235	-0.395502535772939	-0.5055236323042	-0.353654066525048	-0.342895663851112	-0.403317633227869	-0.575972727694437
k__Bacteria;p__Actinobacteria;c__Actinobacteria;o__Actinomycetales;f__Micrococcaceae;g__Citricoccus	-0.457743151526667	-0.565733679452037	-0.434506868025948	-0.631851292519912	-0.509742611103553	-0.462635477025345	-0.562539971297644	-0.633357241703114	-0.692972082454789	-0.559962336297092	-0.519908843125358	-0.546733428073835	-0.302974158142457	-0.487262367889111	-0.50702018772432	-0.545284920808673	-0.600661886541711	-0.574727854679069	-0.477948689922638	-0.493336423679813	-0.432459927115036	-0.466116342004616	-0.517658777373951	-0.555894426932489	-0.420531337959597	-0.468309389749667	-0.460187058699944	-0.47409433824347	-0.477399695249753	-0.421902298269763	-0.483690813322486	-0.439909165209258	-0.447668223517184	-0.499478958589834	-0.397863307230057	-0.47787554586675	-0.383579152335128	-0.45216396896241	-0.428591158421843	-0.420338207854345	-0.510385403122285	-0.440200788327638	-0.46029004077235	-0.395502535772939	-0.5055236323042	-0.353654066525048	-0.342895663851112	-0.403317633227869	-0.575972727694437
k__Bacteria;p__Actinobacteria;c__Actinobacteria;o__Actinomycetales;f__Micrococcaceae;g__Kocuria	-0.457743151526667	-0.565733679452037	-0.434506868025948	-0.631851292519912	-0.509742611103553	-0.462635477025345	-0.562539971297644	-0.633357241703114	-0.692972082454789	-0.559962336297092	-0.519908843125358	-0.546733428073835	-0.302974158142457	-0.487262367889111	-0.50702018772432	-0.545284920808673	-0.600661886541711	-0.574727854679069	-0.477948689922638	-0.493336423679813	-0.432459927115036	-0.466116342004616	-0.517658777373951	-0.555894426932489	0.965763023160293	-0.468309389749667	-0.460187058699944	-0.47409433824347	0.215747485310192	-0.421902298269763	-0.483690813322486	-0.439909165209258	-0.447668223517184	-0.499478958589834	-0.397863307230057	-0.47787554586675	-0.383579152335128	-0.45216396896241	-0.428591158421843	-0.420338207854345	-0.510385403122285	-0.440200788327638	-0.46029004077235	-0.395502535772939	-0.5055236323042	-0.353654066525048	-0.342895663851112	-0.403317633227869	-0.575972727694437
k__Bacteria;p__Actinobacteria;c__Actinobacteria;o__Actinomycetales;f__Micrococcaceae;g__Micrococcus	-0.457743151526667	-0.565733679452037	-0.434506868025948	-0.631851292519912	1.2820168581245	-0.462635477025345	0.823754389822247	-0.633357241703114	-0.692972082454789	-0.559962336297092	-0.519908843125358	-0.546733428073835	-0.302974158142457	-0.487262367889111	-0.50702018772432	1.24647454841938	-0.600661886541711	1.91017879510893	0.215198490637307	-0.493336423679813	-0.432459927115036	-0.466116342004616	-0.517658777373951	-0.555894426932489	-0.420531337959597	-0.468309389749667	-0.460187058699944	-0.47409433824347	3.5479519954854	-0.421902298269763	-0.483690813322486	-0.439909165209258	-0.447668223517184	-0.499478958589834	0.295283873329889	-0.47787554586675	-0.383579152335128	-0.45216396896241	-0.428591158421843	-0.420338207854345	0.18276177743766	-0.440200788327638	-0.46029004077235	-0.395502535772939	-0.5055236323042	-0.353654066525048	-0.342895663851112	-0.403317633227869	1.5034688139854
k__Bacteria;p__Actinobacteria;c__Actinobacteria;o__Actinomycetales;f__Micrococcaceae;g__Nesterenkonia	-0.457743151526667	-0.565733679452037	-0.434506868025948	-0.631851292519912	-0.509742611103553	-0.462635477025345	-0.562539971297644	-0.633357241703114	-0.692972082454789	-0.559962336297092	-0.519908843125358	-0.546733428073835	-0.302974158142457	-0.487262367889111	-0.50702018772432	-0.545284920808673	-0.600661886541711	-0.574727854679069	-0.477948689922638	-0.493336423679813	0.953834434004854	-0.466116342004616	-0.517658777373951	-0.555894426932489	-0.420531337959597	-0.468309389749667	-0.460187058699944	-0.47409433824347	-0.477399695249753	-0.421902298269763	-0.483690813322486	-0.439909165209258	-0.447668223517184	-0.499478958589834	-0.397863307230057	-0.47787554586675	-0.383579152335128	-0.45216396896241	-0.428591158421843	-0.420338207854345	-0.510385403122285	-0.440200788327638	-0.46029004077235	-0.395502535772939	-0.5055236323042	-0.353654066525048	-0.342895663851112	-0.403317633227869	-0.575972727694437
k__Bacteria;p__Actinobacteria;c__Actinobacteria;o__Actinomycetales;f__Micrococcaceae;g__Rothia	5.50840358759702	3.93407599087823	6.14751827086688	5.61812394973957	3.22792700717981	5.64215775538964	6.08644457872713	4.50244119534715	3.78436473202342	5.45130483810707	0.173238337434587	3.51370958247258	7.15405793097992	3.34137902859998	4.4901920860398	4.27499664479636	4.63578007628824	1.21703161454899	4.64601528948062	3.49564762288446	4.865857439433	5.78385890025487	6.65553296511265	3.18177519135088	4.01028546088372	7.23334297289256	7.15658874999843	5.72438437824884	7.12450226462541	3.88216279493441	5.27205140026443	8.24008291651207	5.8023070187423	6.33999747963901	2.08704334255794	6.37436702318513	5.72566843042924	3.64218059325969	3.87547393478233	7.4498277386155	6.05205869057143	5.72940994416382	1.8422950522217	4.47203191468264	7.44533122541579	2.64207820702894	3.44129397006715	3.23426852649852	7.44495499128714
k__Bacteria;p__Actinobacteria;c__Actinobacteria;o__Actinomycetales;f__Micromonosporaceae;__	-0.457743151526667	-0.565733679452037	-0.434506868025948	-0.631851292519912	-0.509742611103553	-0.462635477025345	0.130607209262301	-0.633357241703114	-0.692972082454789	-0.559962336297092	-0.519908843125358	-0.546733428073835	-0.302974158142457	-0.487262367889111	-0.50702018772432	-0.545284920808673	-0.600661886541711	-0.574727854679069	-0.477948689922638	0.892957937440078	-0.432459927115036	-0.466116342004616	-0.517658777373951	-0.555894426932489	-0.420531337959597	-0.468309389749667	-0.460187058699944	-0.47409433824347	-0.477399695249753	-0.421902298269763	-0.483690813322486	-0.439909165209258	-0.447668223517184	-0.499478958589834	-0.397863307230057	-0.47787554586675	-0.383579152335128	-0.45216396896241	0.264556022138102	-0.420338207854345	-0.510385403122285	-0.440200788327638	-0.46029004077235	-0.395502535772939	-0.5055236323042	-0.353654066525048	-0.342895663851112	0.289829547332076	-0.575972727694437
k__Bacteria;p__Actinobacteria;c__Actinobacteria;o__Actinomycetales;f__Micromonosporaceae;g__Actinoplanes	-0.457743151526667	-0.565733679452037	-0.434506868025948	-0.631851292519912	-0.509742611103553	-0.462635477025345	-0.562539971297644	-0.633357241703114	-0.692972082454789	-0.559962336297092	-0.519908843125358	-0.546733428073835	-0.302974158142457	-0.487262367889111	-0.50702018772432	-0.545284920808673	-0.600661886541711	-0.574727854679069	-0.477948689922638	-0.493336423679813	-0.432459927115036	-0.466116342004616	-0.517658777373951	-0.555894426932489	-0.420531337959597	-0.468309389749667	-0.460187058699944	-0.47409433824347	-0.477399695249753	-0.421902298269763	-0.483690813322486	-0.439909165209258	-0.447668223517184	-0.499478958589834	-0.397863307230057	-0.47787554586675	-0.383579152335128	-0.45216396896241	-0.428591158421843	-0.420338207854345	-0.510385403122285	-0.440200788327638	-0.46029004077235	-0.395502535772939	-0.5055236323042	-0.353654066525048	-0.342895663851112	-0.403317633227869	-0.575972727694437
k__Bacteria;p__Actinobacteria;c__Actinobacteria;o__Actinomycetales;f__Micromonosporaceae;g__Dactylosporangium	-0.457743151526667	-0.565733679452037	-0.434506868025948	-0.631851292519912	-0.509742611103553	-0.462635477025345	-0.562539971297644	-0.633357241703114	-0.692972082454789	-0.559962336297092	-0.519908843125358	-0.546733428073835	-0.302974158142457	-0.487262367889111	-0.50702018772432	-0.545284920808673	-0.600661886541711	-0.574727854679069	-0.477948689922638	-0.493336423679813	-0.432459927115036	-0.466116342004616	-0.517658777373951	-0.555894426932489	-0.420531337959597	-0.468309389749667	-0.460187058699944	-0.47409433824347	-0.477399695249753	-0.421902298269763	-0.483690813322486	-0.439909165209258	-0.447668223517184	-0.499478958589834	-0.397863307230057	-0.47787554586675	-0.383579152335128	-0.45216396896241	-0.428591158421843	-0.420338207854345	-0.510385403122285	-0.440200788327638	-0.46029004077235	-0.395502535772939	-0.5055236323042	-0.353654066525048	-0.342895663851112	-0.403317633227869	-0.575972727694437
k__Bacteria;p__Actinobacteria;c__Actinobacteria;o__Actinomycetales;f__Micromonosporaceae;g__Micromonospora	-0.457743151526667	-0.565733679452037	-0.434506868025948	-0.631851292519912	-0.509742611103553	-0.462635477025345	-0.562539971297644	-0.633357241703114	-0.692972082454789	-0.559962336297092	-0.519908843125358	-0.546733428073835	-0.302974158142457	-0.487262367889111	-0.50702018772432	-0.545284920808673	-0.600661886541711	-0.574727854679069	-0.477948689922638	-0.493336423679813	-0.432459927115036	-0.466116342004616	-0.517658777373951	-0.555894426932489	-0.420531337959597	-0.468309389749667	-0.460187058699944	-0.47409433824347	-0.477399695249753	-0.421902298269763	-0.483690813322486	-0.439909165209258	-0.447668223517184	-0.499478958589834	-0.397863307230057	-0.47787554586675	-0.383579152335128	-0.45216396896241	-0.428591158421843	-0.420338207854345	-0.510385403122285	-0.440200788327638	-0.46029004077235	-0.395502535772939	-0.5055236323042	-0.353654066525048	-0.342895663851112	-0.403317633227869	-0.575972727694437
k__Bacteria;p__Actinobacteria;c__Actinobacteria;o__Actinomycetales;f__Micromonosporaceae;g__Virgisporangium	-0.457743151526667	-0.565733679452037	-0.434506868025948	-0.631851292519912	-0.509742611103553	-0.462635477025345	-0.562539971297644	-0.633357241703114	-0.692972082454789	-0.559962336297092	-0.519908843125358	-0.546733428073835	-0.302974158142457	-0.487262367889111	-0.50702018772432	-0.545284920808673	-0.600661886541711	-0.574727854679069	-0.477948689922638	-0.493336423679813	-0.432459927115036	-0.466116342004616	-0.517658777373951	-0.555894426932489	-0.420531337959597	-0.468309389749667	-0.460187058699944	-0.47409433824347	-0.477399695249753	-0.421902298269763	-0.483690813322486	-0.439909165209258	-0.447668223517184	-0.499478958589834	-0.397863307230057	-0.47787554586675	-0.383579152335128	-0.45216396896241	-0.428591158421843	-0.420338207854345	-0.510385403122285	-0.440200788327638	-0.46029004077235	-0.395502535772939	-0.5055236323042	-0.353654066525048	-0.342895663851112	-0.403317633227869	-0.575972727694437
k__Bacteria;p__Actinobacteria;c__Actinobacteria;o__Actinomycetales;f__Mycobacteriaceae;g__Mycobacterium	-0.457743151526667	-0.565733679452037	-0.434506868025948	-0.631851292519912	-0.509742611103553	-0.462635477025345	-0.562539971297644	-0.633357241703114	-0.692972082454789	-0.559962336297092	-0.519908843125358	-0.546733428073835	-0.302974158142457	-0.487262367889111	-0.50702018772432	-0.545284920808673	-0.600661886541711	-0.574727854679069	-0.477948689922638	-0.493336423679813	-0.432459927115036	-0.466116342004616	-0.517658777373951	-0.555894426932489	-0.420531337959597	-0.468309389749667	-0.460187058699944	-0.47409433824347	-0.477399695249753	-0.421902298269763	-0.483690813322486	-0.439909165209258	-0.447668223517184	-0.499478958589834	-0.397863307230057	-0.47787554586675	-0.383579152335128	-0.45216396896241	-0.428591158421843	-0.420338207854345	-0.510385403122285	-0.440200788327638	-0.46029004077235	-0.395502535772939	0.187623548255745	0.339493114034898	0.350251516708834	0.289829547332076	-0.575972727694437
k__Bacteria;p__Actinobacteria;c__Actinobacteria;o__Actinomycetales;f__Nocardiaceae;g__Rhodococcus	-0.457743151526667	-0.565733679452037	-0.434506868025948	-0.631851292519912	-0.509742611103553	-0.462635477025345	-0.562539971297644	-0.633357241703114	-0.692972082454789	-0.559962336297092	0.173238337434587	-0.546733428073835	-0.302974158142457	-0.487262367889111	-0.50702018772432	-0.545284920808673	-0.600661886541711	-0.574727854679069	-0.477948689922638	-0.493336423679813	-0.432459927115036	-0.466116342004616	-0.517658777373951	-0.555894426932489	-0.420531337959597	-0.468309389749667	-0.460187058699944	-0.47409433824347	-0.477399695249753	-0.421902298269763	0.20945636723746	-0.439909165209258	-0.447668223517184	-0.499478958589834	-0.397863307230057	-0.47787554586675	-0.383579152335128	-0.45216396896241	-0.428591158421843	-0.420338207854345	-0.510385403122285	-0.440200788327638	-0.46029004077235	-0.395502535772939	-0.5055236323042	-0.353654066525048	-0.342895663851112	-0.403317633227869	-0.575972727694437
k__Bacteria;p__Actinobacteria;c__Actinobacteria;o__Actinomycetales;f__Nocardioidaceae;__	-0.457743151526667	-0.565733679452037	-0.434506868025948	-0.631851292519912	-0.509742611103553	-0.462635477025345	-0.562539971297644	-0.633357241703114	-0.692972082454789	-0.559962336297092	0.866385517994532	-0.546733428073835	-0.302974158142457	1.30449710133894	-0.50702018772432	-0.545284920808673	-0.600661886541711	-0.574727854679069	-0.477948689922638	-0.493336423679813	-0.432459927115036	-0.466116342004616	-0.517658777373951	0.137252753627456	-0.420531337959597	-0.468309389749667	-0.460187058699944	-0.47409433824347	0.215747485310192	-0.421902298269763	-0.483690813322486	-0.439909165209258	-0.447668223517184	-0.499478958589834	-0.397863307230057	-0.47787554586675	-0.383579152335128	-0.45216396896241	-0.428591158421843	-0.420338207854345	-0.510385403122285	-0.440200788327638	-0.46029004077235	-0.395502535772939	-0.5055236323042	-0.353654066525048	-0.342895663851112	-0.403317633227869	-0.575972727694437
k__Bacteria;p__Actinobacteria;c__Actinobacteria;o__Actinomycetales;f__Nocardioidaceae;g__Aeromicrobium	-0.457743151526667	-0.565733679452037	-0.434506868025948	-0.631851292519912	-0.509742611103553	-0.462635477025345	-0.562539971297644	-0.633357241703114	-0.692972082454789	-0.559962336297092	-0.519908843125358	-0.546733428073835	-0.302974158142457	-0.487262367889111	-0.50702018772432	-0.545284920808673	-0.600661886541711	-0.574727854679069	-0.477948689922638	-0.493336423679813	-0.432459927115036	-0.466116342004616	0.175488403185994	-0.555894426932489	-0.420531337959597	-0.468309389749667	-0.460187058699944	-0.47409433824347	-0.477399695249753	-0.421902298269763	-0.483690813322486	-0.439909165209258	-0.447668223517184	-0.499478958589834	-0.397863307230057	-0.47787554586675	-0.383579152335128	-0.45216396896241	-0.428591158421843	-0.420338207854345	-0.510385403122285	-0.440200788327638	-0.46029004077235	-0.395502535772939	-0.5055236323042	-0.353654066525048	-0.342895663851112	-0.403317633227869	-0.575972727694437
k__Bacteria;p__Actinobacteria;c__Actinobacteria;o__Actinomycetales;f__Nocardioidaceae;g__Kribbella	-0.457743151526667	-0.565733679452037	-0.434506868025948	-0.631851292519912	-0.509742611103553	-0.462635477025345	-0.562539971297644	-0.633357241703114	-0.692972082454789	-0.559962336297092	-0.519908843125358	-0.546733428073835	-0.302974158142457	-0.487262367889111	-0.50702018772432	-0.545284920808673	-0.600661886541711	-0.574727854679069	-0.477948689922638	-0.493336423679813	0.260687253444909	-0.466116342004616	-0.517658777373951	-0.555894426932489	-0.420531337959597	-0.468309389749667	-0.460187058699944	-0.47409433824347	-0.477399695249753	-0.421902298269763	-0.483690813322486	-0.439909165209258	-0.447668223517184	-0.499478958589834	-0.397863307230057	-0.47787554586675	-0.383579152335128	-0.45216396896241	-0.428591158421843	-0.420338207854345	-0.510385403122285	-0.440200788327638	-0.46029004077235	-0.395502535772939	-0.5055236323042	-0.353654066525048	-0.342895663851112	-0.403317633227869	-0.575972727694437
k__Bacteria;p__Actinobacteria;c__Actinobacteria;o__Actinomycetales;f__Nocardioidaceae;g__Marmoricola	-0.457743151526667	-0.565733679452037	-0.434506868025948	-0.631851292519912	-0.509742611103553	-0.462635477025345	-0.562539971297644	-0.633357241703114	-0.692972082454789	-0.559962336297092	-0.519908843125358	-0.546733428073835	-0.302974158142457	-0.487262367889111	-0.50702018772432	-0.545284920808673	-0.600661886541711	-0.574727854679069	-0.477948689922638	-0.493336423679813	-0.432459927115036	-0.466116342004616	-0.517658777373951	0.137252753627456	-0.420531337959597	-0.468309389749667	-0.460187058699944	-0.47409433824347	-0.477399695249753	-0.421902298269763	-0.483690813322486	-0.439909165209258	-0.447668223517184	-0.499478958589834	-0.397863307230057	-0.47787554586675	-0.383579152335128	-0.45216396896241	-0.428591158421843	-0.420338207854345	-0.510385403122285	-0.440200788327638	-0.46029004077235	-0.395502535772939	-0.5055236323042	-0.353654066525048	-0.342895663851112	-0.403317633227869	-0.575972727694437
k__Bacteria;p__Actinobacteria;c__Actinobacteria;o__Actinomycetales;f__Nocardioidaceae;g__Nocardioides	-0.457743151526667	-0.565733679452037	-0.434506868025948	-0.631851292519912	-0.509742611103553	-0.462635477025345	-0.562539971297644	-0.633357241703114	-0.692972082454789	0.133184844262853	0.173238337434587	-0.546733428073835	-0.302974158142457	-0.487262367889111	-0.50702018772432	-0.545284920808673	0.0924852940182346	0.118419325880877	0.215198490637307	-0.493336423679813	-0.432459927115036	0.227030838555329	-0.517658777373951	0.830399934187401	-0.420531337959597	0.224837790810278	-0.460187058699944	0.219052842316475	-0.477399695249753	-0.421902298269763	-0.483690813322486	-0.439909165209258	-0.447668223517184	-0.499478958589834	-0.397863307230057	-0.47787554586675	-0.383579152335128	0.934130392157481	-0.428591158421843	-0.420338207854345	-0.510385403122285	-0.440200788327638	-0.46029004077235	-0.395502535772939	-0.5055236323042	-0.353654066525048	-0.342895663851112	-0.403317633227869	-0.575972727694437
k__Bacteria;p__Actinobacteria;c__Actinobacteria;o__Actinomycetales;f__Nocardiopsaceae;__	-0.457743151526667	-0.565733679452037	-0.434506868025948	-0.631851292519912	-0.509742611103553	-0.462635477025345	-0.562539971297644	-0.633357241703114	-0.692972082454789	-0.559962336297092	-0.519908843125358	-0.546733428073835	-0.302974158142457	-0.487262367889111	-0.50702018772432	-0.545284920808673	-0.600661886541711	-0.574727854679069	-0.477948689922638	-0.493336423679813	-0.432459927115036	-0.466116342004616	-0.517658777373951	-0.555894426932489	-0.420531337959597	-0.468309389749667	-0.460187058699944	-0.47409433824347	-0.477399695249753	-0.421902298269763	-0.483690813322486	-0.439909165209258	-0.447668223517184	-0.499478958589834	-0.397863307230057	-0.47787554586675	-0.383579152335128	-0.45216396896241	-0.428591158421843	-0.420338207854345	-0.510385403122285	-0.440200788327638	-0.46029004077235	-0.395502535772939	-0.5055236323042	-0.353654066525048	-0.342895663851112	-0.403317633227869	-0.575972727694437
k__Bacteria;p__Actinobacteria;c__Actinobacteria;o__Actinomycetales;f__Nocardiopsaceae;g__Nocardiopsis	-0.457743151526667	-0.565733679452037	-0.434506868025948	-0.631851292519912	-0.509742611103553	-0.462635477025345	-0.562539971297644	-0.633357241703114	-0.692972082454789	-0.559962336297092	-0.519908843125358	-0.546733428073835	-0.302974158142457	-0.487262367889111	-0.50702018772432	-0.545284920808673	-0.600661886541711	-0.574727854679069	-0.477948689922638	-0.493336423679813	-0.432459927115036	-0.466116342004616	-0.517658777373951	-0.555894426932489	-0.420531337959597	-0.468309389749667	-0.460187058699944	-0.47409433824347	-0.477399695249753	-0.421902298269763	-0.483690813322486	-0.439909165209258	-0.447668223517184	-0.499478958589834	-0.397863307230057	-0.47787554586675	-0.383579152335128	-0.45216396896241	-0.428591158421843	-0.420338207854345	-0.510385403122285	-0.440200788327638	-0.46029004077235	-0.395502535772939	-0.5055236323042	-0.353654066525048	-0.342895663851112	-0.403317633227869	-0.575972727694437
k__Bacteria;p__Actinobacteria;c__Actinobacteria;o__Actinomycetales;f__Promicromonosporaceae;g__Promicromonospora	-0.457743151526667	-0.565733679452037	-0.434506868025948	-0.631851292519912	-0.509742611103553	-0.462635477025345	-0.562539971297644	-0.633357241703114	-0.692972082454789	-0.559962336297092	-0.519908843125358	-0.546733428073835	-0.302974158142457	-0.487262367889111	-0.50702018772432	-0.545284920808673	-0.600661886541711	-0.574727854679069	-0.477948689922638	-0.493336423679813	-0.432459927115036	-0.466116342004616	0.175488403185994	0.137252753627456	-0.420531337959597	-0.468309389749667	-0.460187058699944	-0.47409433824347	-0.477399695249753	-0.421902298269763	-0.483690813322486	-0.439909165209258	-0.447668223517184	-0.499478958589834	-0.397863307230057	-0.47787554586675	-0.383579152335128	-0.45216396896241	-0.428591158421843	-0.420338207854345	-0.510385403122285	-0.440200788327638	-0.46029004077235	-0.395502535772939	-0.5055236323042	-0.353654066525048	-0.342895663851112	-0.403317633227869	-0.575972727694437
k__Bacteria;p__Actinobacteria;c__Actinobacteria;o__Actinomycetales;f__Propionibacteriaceae;g__	-0.457743151526667	-0.565733679452037	0.258640312533997	-0.631851292519912	-0.509742611103553	-0.462635477025345	-0.562539971297644	-0.633357241703114	-0.692972082454789	-0.559962336297092	-0.519908843125358	-0.546733428073835	-0.302974158142457	-0.487262367889111	-0.50702018772432	-0.545284920808673	0.0924852940182346	-0.574727854679069	-0.477948689922638	-0.493336423679813	-0.432459927115036	-0.466116342004616	-0.517658777373951	-0.555894426932489	-0.420531337959597	-0.468309389749667	1.61925448297989	-0.47409433824347	-0.477399695249753	-0.421902298269763	-0.483690813322486	0.253238015350688	0.245478957042761	-0.499478958589834	-0.397863307230057	0.908418815253141	-0.383579152335128	-0.45216396896241	-0.428591158421843	1.65910333382549	0.18276177743766	2.45017096956853	-0.46029004077235	-0.395502535772939	-0.5055236323042	-0.353654066525048	-0.342895663851112	-0.403317633227869	-0.575972727694437
k__Bacteria;p__Actinobacteria;c__Actinobacteria;o__Actinomycetales;f__Propionibacteriaceae;g__Propionibacterium	-0.457743151526667	-0.565733679452037	-0.434506868025948	-0.631851292519912	-0.509742611103553	-0.462635477025345	-0.562539971297644	-0.633357241703114	-0.692972082454789	-0.559962336297092	-0.519908843125358	-0.546733428073835	-0.302974158142457	-0.487262367889111	-0.50702018772432	-0.545284920808673	-0.600661886541711	-0.574727854679069	-0.477948689922638	-0.493336423679813	-0.432459927115036	-0.466116342004616	-0.517658777373951	-0.555894426932489	-0.420531337959597	-0.468309389749667	-0.460187058699944	-0.47409433824347	1.60204184643008	-0.421902298269763	-0.483690813322486	-0.439909165209258	-0.447668223517184	-0.499478958589834	-0.397863307230057	-0.47787554586675	-0.383579152335128	-0.45216396896241	-0.428591158421843	-0.420338207854345	-0.510385403122285	-0.440200788327638	-0.46029004077235	-0.395502535772939	-0.5055236323042	-0.353654066525048	-0.342895663851112	-0.403317633227869	-0.575972727694437
k__Bacteria;p__Actinobacteria;c__Actinobacteria;o__Actinomycetales;f__Pseudonocardiaceae;__	-0.457743151526667	-0.565733679452037	-0.434506868025948	-0.631851292519912	-0.509742611103553	-0.462635477025345	-0.562539971297644	-0.633357241703114	-0.692972082454789	-0.559962336297092	-0.519908843125358	-0.546733428073835	-0.302974158142457	-0.487262367889111	-0.50702018772432	-0.545284920808673	-0.600661886541711	-0.574727854679069	-0.477948689922638	-0.493336423679813	-0.432459927115036	-0.466116342004616	-0.517658777373951	-0.555894426932489	-0.420531337959597	-0.468309389749667	-0.460187058699944	-0.47409433824347	-0.477399695249753	-0.421902298269763	-0.483690813322486	-0.439909165209258	-0.447668223517184	-0.499478958589834	-0.397863307230057	-0.47787554586675	-0.383579152335128	-0.45216396896241	-0.428591158421843	-0.420338207854345	-0.510385403122285	-0.440200788327638	-0.46029004077235	-0.395502535772939	-0.5055236323042	-0.353654066525048	-0.342895663851112	-0.403317633227869	-0.575972727694437
k__Bacteria;p__Actinobacteria;c__Actinobacteria;o__Actinomycetales;f__Pseudonocardiaceae;g__Actinomycetospora	-0.457743151526667	-0.565733679452037	-0.434506868025948	-0.631851292519912	-0.509742611103553	-0.462635477025345	-0.562539971297644	-0.633357241703114	-0.692972082454789	-0.559962336297092	-0.519908843125358	-0.546733428073835	-0.302974158142457	-0.487262367889111	-0.50702018772432	-0.545284920808673	-0.600661886541711	-0.574727854679069	-0.477948689922638	-0.493336423679813	-0.432459927115036	-0.466116342004616	-0.517658777373951	-0.555894426932489	-0.420531337959597	-0.468309389749667	-0.460187058699944	-0.47409433824347	-0.477399695249753	-0.421902298269763	-0.483690813322486	-0.439909165209258	-0.447668223517184	-0.499478958589834	-0.397863307230057	-0.47787554586675	-0.383579152335128	-0.45216396896241	-0.428591158421843	-0.420338207854345	-0.510385403122285	-0.440200788327638	-0.46029004077235	-0.395502535772939	-0.5055236323042	-0.353654066525048	-0.342895663851112	-0.403317633227869	-0.575972727694437
k__Bacteria;p__Actinobacteria;c__Actinobacteria;o__Actinomycetales;f__Pseudonocardiaceae;g__Amycolatopsis	-0.457743151526667	-0.565733679452037	-0.434506868025948	-0.631851292519912	0.183404569456392	-0.462635477025345	-0.562539971297644	-0.633357241703114	-0.692972082454789	-0.559962336297092	-0.519908843125358	-0.546733428073835	-0.302974158142457	-0.487262367889111	-0.50702018772432	-0.545284920808673	-0.600661886541711	-0.574727854679069	-0.477948689922638	-0.493336423679813	-0.432459927115036	-0.466116342004616	-0.517658777373951	-0.555894426932489	-0.420531337959597	-0.468309389749667	-0.460187058699944	-0.47409433824347	-0.477399695249753	-0.421902298269763	-0.483690813322486	-0.439909165209258	-0.447668223517184	-0.499478958589834	-0.397863307230057	-0.47787554586675	-0.383579152335128	-0.45216396896241	-0.428591158421843	-0.420338207854345	-0.510385403122285	-0.440200788327638	-0.46029004077235	-0.395502535772939	-0.5055236323042	-0.353654066525048	-0.342895663851112	-0.403317633227869	-0.575972727694437
k__Bacteria;p__Actinobacteria;c__Actinobacteria;o__Actinomycetales;f__Pseudonocardiaceae;g__Pseudonocardia	-0.457743151526667	-0.565733679452037	-0.434506868025948	-0.631851292519912	-0.509742611103553	0.2305117035346	-0.562539971297644	-0.633357241703114	-0.692972082454789	-0.559962336297092	-0.519908843125358	0.14641375248611	-0.302974158142457	-0.487262367889111	-0.50702018772432	-0.545284920808673	-0.600661886541711	-0.574727854679069	-0.477948689922638	-0.493336423679813	-0.432459927115036	-0.466116342004616	-0.517658777373951	-0.555894426932489	-0.420531337959597	-0.468309389749667	-0.460187058699944	-0.47409433824347	-0.477399695249753	-0.421902298269763	-0.483690813322486	-0.439909165209258	-0.447668223517184	-0.499478958589834	-0.397863307230057	-0.47787554586675	-0.383579152335128	-0.45216396896241	-0.428591158421843	-0.420338207854345	-0.510385403122285	-0.440200788327638	-0.46029004077235	-0.395502535772939	-0.5055236323042	-0.353654066525048	-0.342895663851112	-0.403317633227869	-0.575972727694437
k__Bacteria;p__Actinobacteria;c__Actinobacteria;o__Actinomycetales;f__Pseudonocardiaceae;g__Saccharopolyspora	-0.457743151526667	-0.565733679452037	-0.434506868025948	-0.631851292519912	-0.509742611103553	-0.462635477025345	-0.562539971297644	-0.633357241703114	-0.692972082454789	-0.559962336297092	-0.519908843125358	-0.546733428073835	-0.302974158142457	-0.487262367889111	-0.50702018772432	-0.545284920808673	-0.600661886541711	-0.574727854679069	-0.477948689922638	-0.493336423679813	-0.432459927115036	-0.466116342004616	-0.517658777373951	-0.555894426932489	-0.420531337959597	-0.468309389749667	-0.460187058699944	-0.47409433824347	-0.477399695249753	-0.421902298269763	-0.483690813322486	-0.439909165209258	-0.447668223517184	-0.499478958589834	-0.397863307230057	-0.47787554586675	-0.383579152335128	-0.45216396896241	-0.428591158421843	-0.420338207854345	-0.510385403122285	-0.440200788327638	-0.46029004077235	-0.395502535772939	-0.5055236323042	-0.353654066525048	-0.342895663851112	-0.403317633227869	-0.575972727694437
k__Bacteria;p__Actinobacteria;c__Actinobacteria;o__Actinomycetales;f__Sporichthyaceae;g__	-0.457743151526667	-0.565733679452037	-0.434506868025948	-0.631851292519912	-0.509742611103553	-0.462635477025345	-0.562539971297644	-0.633357241703114	-0.692972082454789	-0.559962336297092	-0.519908843125358	-0.546733428073835	0.390173022417488	-0.487262367889111	-0.50702018772432	-0.545284920808673	0.0924852940182346	-0.574727854679069	-0.477948689922638	-0.493336423679813	-0.432459927115036	-0.466116342004616	-0.517658777373951	-0.555894426932489	-0.420531337959597	-0.468309389749667	-0.460187058699944	-0.47409433824347	-0.477399695249753	-0.421902298269763	-0.483690813322486	-0.439909165209258	-0.447668223517184	-0.499478958589834	-0.397863307230057	-0.47787554586675	-0.383579152335128	-0.45216396896241	-0.428591158421843	-0.420338207854345	-0.510385403122285	-0.440200788327638	-0.46029004077235	-0.395502535772939	-0.5055236323042	-0.353654066525048	-0.342895663851112	-0.403317633227869	-0.575972727694437
k__Bacteria;p__Actinobacteria;c__Actinobacteria;o__Actinomycetales;f__Streptomycetaceae;__	-0.457743151526667	-0.565733679452037	-0.434506868025948	-0.631851292519912	-0.509742611103553	-0.462635477025345	-0.562539971297644	-0.633357241703114	-0.692972082454789	-0.559962336297092	-0.519908843125358	-0.546733428073835	-0.302974158142457	-0.487262367889111	-0.50702018772432	-0.545284920808673	-0.600661886541711	-0.574727854679069	-0.477948689922638	-0.493336423679813	-0.432459927115036	-0.466116342004616	-0.517658777373951	-0.555894426932489	-0.420531337959597	-0.468309389749667	-0.460187058699944	-0.47409433824347	-0.477399695249753	-0.421902298269763	-0.483690813322486	-0.439909165209258	-0.447668223517184	-0.499478958589834	-0.397863307230057	-0.47787554586675	-0.383579152335128	-0.45216396896241	-0.428591158421843	-0.420338207854345	-0.510385403122285	-0.440200788327638	-0.46029004077235	-0.395502535772939	-0.5055236323042	-0.353654066525048	-0.342895663851112	-0.403317633227869	-0.575972727694437
k__Bacteria;p__Actinobacteria;c__Actinobacteria;o__Actinomycetales;f__Streptomycetaceae;g__Streptomyces	-0.457743151526667	-0.565733679452037	-0.434506868025948	-0.631851292519912	-0.509742611103553	-0.462635477025345	-0.562539971297644	-0.633357241703114	-0.692972082454789	-0.559962336297092	-0.519908843125358	0.14641375248611	-0.302974158142457	-0.487262367889111	-0.50702018772432	-0.545284920808673	-0.600661886541711	-0.574727854679069	-0.477948689922638	0.892957937440078	0.260687253444909	1.32564312722344	-0.517658777373951	-0.555894426932489	-0.420531337959597	-0.468309389749667	-0.460187058699944	-0.47409433824347	-0.477399695249753	-0.421902298269763	-0.483690813322486	-0.439909165209258	-0.447668223517184	-0.499478958589834	-0.397863307230057	-0.47787554586675	-0.383579152335128	-0.45216396896241	-0.428591158421843	-0.420338207854345	-0.510385403122285	-0.440200788327638	-0.46029004077235	-0.395502535772939	-0.5055236323042	-0.353654066525048	-0.342895663851112	-0.403317633227869	-0.575972727694437
k__Bacteria;p__Actinobacteria;c__Actinobacteria;o__Bifidobacteriales;f__Bifidobacteriaceae;__	-0.457743151526667	-0.565733679452037	-0.434506868025948	-0.631851292519912	-0.509742611103553	-0.462635477025345	-0.562539971297644	-0.633357241703114	-0.692972082454789	-0.559962336297092	-0.519908843125358	-0.546733428073835	-0.302974158142457	-0.487262367889111	-0.50702018772432	-0.545284920808673	-0.600661886541711	-0.574727854679069	-0.477948689922638	-0.493336423679813	-0.432459927115036	-0.466116342004616	-0.517658777373951	-0.555894426932489	-0.420531337959597	-0.468309389749667	-0.460187058699944	-0.47409433824347	-0.477399695249753	0.271244882290182	-0.483690813322486	-0.439909165209258	0.938626137602707	-0.499478958589834	-0.397863307230057	-0.47787554586675	-0.383579152335128	-0.45216396896241	-0.428591158421843	-0.420338207854345	-0.510385403122285	-0.440200788327638	0.232857139787595	-0.395502535772939	-0.5055236323042	0.339493114034898	-0.342895663851112	-0.403317633227869	-0.575972727694437
k__Bacteria;p__Actinobacteria;c__Actinobacteria;o__Bifidobacteriales;f__Bifidobacteriaceae;g__	-0.457743151526667	-0.565733679452037	-0.434506868025948	-0.631851292519912	-0.509742611103553	-0.462635477025345	-0.562539971297644	-0.633357241703114	-0.692972082454789	-0.559962336297092	-0.519908843125358	-0.546733428073835	-0.302974158142457	-0.487262367889111	-0.50702018772432	-0.545284920808673	-0.600661886541711	-0.574727854679069	-0.477948689922638	-0.493336423679813	-0.432459927115036	-0.466116342004616	-0.517658777373951	-0.555894426932489	-0.420531337959597	-0.468309389749667	-0.460187058699944	-0.47409433824347	-0.477399695249753	-0.421902298269763	-0.483690813322486	-0.439909165209258	-0.447668223517184	-0.499478958589834	-0.397863307230057	-0.47787554586675	-0.383579152335128	-0.45216396896241	-0.428591158421843	-0.420338207854345	-0.510385403122285	-0.440200788327638	-0.46029004077235	-0.395502535772939	-0.5055236323042	-0.353654066525048	-0.342895663851112	-0.403317633227869	-0.575972727694437
k__Bacteria;p__Actinobacteria;c__Actinobacteria;o__Bifidobacteriales;f__Bifidobacteriaceae;g__Alloscardovia	-0.457743151526667	-0.565733679452037	-0.434506868025948	-0.631851292519912	-0.509742611103553	-0.462635477025345	-0.562539971297644	-0.633357241703114	-0.692972082454789	-0.559962336297092	-0.519908843125358	-0.546733428073835	-0.302974158142457	-0.487262367889111	-0.50702018772432	-0.545284920808673	-0.600661886541711	-0.574727854679069	-0.477948689922638	-0.493336423679813	-0.432459927115036	-0.466116342004616	-0.517658777373951	-0.555894426932489	-0.420531337959597	-0.468309389749667	-0.460187058699944	-0.47409433824347	-0.477399695249753	-0.421902298269763	-0.483690813322486	-0.439909165209258	-0.447668223517184	-0.499478958589834	-0.397863307230057	-0.47787554586675	-0.383579152335128	-0.45216396896241	-0.428591158421843	-0.420338207854345	-0.510385403122285	-0.440200788327638	-0.46029004077235	-0.395502535772939	-0.5055236323042	-0.353654066525048	-0.342895663851112	-0.403317633227869	-0.575972727694437
k__Bacteria;p__Actinobacteria;c__Actinobacteria;o__Bifidobacteriales;f__Bifidobacteriaceae;g__Bifidobacterium	-0.457743151526667	-0.565733679452037	-0.434506868025948	-0.631851292519912	-0.509742611103553	-0.462635477025345	-0.562539971297644	-0.633357241703114	4.94893498848332	0.133184844262853	-0.519908843125358	2.22585529416595	-0.302974158142457	1.30449710133894	-0.50702018772432	-0.545284920808673	-0.600661886541711	-0.574727854679069	-0.477948689922638	-0.493336423679813	-0.432459927115036	-0.466116342004616	-0.517658777373951	-0.555894426932489	-0.420531337959597	-0.468309389749667	0.232960121860001	1.31766513098458	-0.477399695249753	-0.421902298269763	0.902603547797405	0.253238015350688	1.34409124571087	-0.499478958589834	-0.397863307230057	0.215271634693196	-0.383579152335128	-0.45216396896241	-0.428591158421843	-0.420338207854345	-0.510385403122285	-0.440200788327638	3.06607048384381	-0.395502535772939	-0.5055236323042	-0.353654066525048	3.29469049587527	0.289829547332076	-0.575972727694437
k__Bacteria;p__Actinobacteria;c__Actinobacteria;o__Bifidobacteriales;f__Bifidobacteriaceae;g__Gardnerella	-0.457743151526667	-0.565733679452037	-0.434506868025948	-0.631851292519912	-0.509742611103553	-0.462635477025345	-0.562539971297644	-0.633357241703114	-0.692972082454789	-0.559962336297092	-0.519908843125358	-0.546733428073835	-0.302974158142457	0.205884812670834	2.75107635029716	0.147862259751272	0.0924852940182346	0.118419325880877	-0.477948689922638	-0.493336423679813	-0.432459927115036	-0.466116342004616	-0.517658777373951	-0.555894426932489	-0.420531337959597	-0.468309389749667	3.00554884409978	-0.47409433824347	2.61364275810856	-0.421902298269763	-0.483690813322486	-0.439909165209258	-0.447668223517184	1.29228051063822	-0.397863307230057	-0.47787554586675	-0.383579152335128	-0.45216396896241	-0.428591158421843	-0.420338207854345	-0.510385403122285	-0.440200788327638	0.232857139787595	-0.395502535772939	0.187623548255745	1.948931026469	-0.342895663851112	-0.403317633227869	1.21578674153362
k__Bacteria;p__Actinobacteria;c__Actinobacteria;o__Bifidobacteriales;f__Bifidobacteriaceae;g__Scardovia	-0.457743151526667	-0.565733679452037	-0.434506868025948	0.754443068599979	-0.509742611103553	0.2305117035346	-0.562539971297644	-0.633357241703114	-0.692972082454789	-0.559962336297092	-0.519908843125358	-0.546733428073835	-0.302974158142457	-0.487262367889111	-0.50702018772432	-0.545284920808673	-0.600661886541711	-0.574727854679069	-0.477948689922638	-0.493336423679813	-0.432459927115036	-0.466116342004616	-0.517658777373951	-0.555894426932489	0.272615842600348	-0.468309389749667	2.02471959108806	0.91220002287642	-0.477399695249753	6.60629913378824	2.00121583646551	7.37449046859523	3.38097317297191	2.83272555158537	0.988431053889834	2.51785672768724	4.02314009492913	-0.45216396896241	-0.428591158421843	-0.420338207854345	-0.510385403122285	0.252946392232308	5.26980974220122	1.6839390059069	-0.5055236323042	0.339493114034898	-0.342895663851112	2.08158901656013	5.56391182453182
k__Bacteria;p__Actinobacteria;c__Coriobacteriia;o__Coriobacteriales;f__Coriobacteriaceae;__	-0.457743151526667	1.5137078622278	-0.434506868025948	3.64481482649614	0.876551750016337	-0.462635477025345	-0.562539971297644	1.85154940808489	0.000175098105156184	2.69813420172439	0.866385517994532	3.19093619020953	-0.302974158142457	-0.487262367889111	-0.50702018772432	1.75730017218537	3.58899285548471	2.68336868334241	4.77954668210514	2.90786095798234	0.953834434004854	-0.466116342004616	2.66039505297399	3.22829520698577	2.0643753118284	-0.468309389749667	3.22869239541399	3.58634867230295	4.76962437691073	4.73715300094477	3.94712598552083	4.18506364807501	4.09562655875282	5.56894662965428	4.24652759191132	2.7001782844812	4.48395529812045	0.240983211597536	2.7494626719261	-0.420338207854345	1.79219968987176	-0.440200788327638	2.17876728884291	2.86259400224854	4.15791546180787	3.43053556739321	4.80459881296234	5.307109384147	3.51837183452766
k__Bacteria;p__Actinobacteria;c__Coriobacteriia;o__Coriobacteriales;f__Coriobacteriaceae;g__	0.235404029033278	-0.565733679452037	0.258640312533997	1.44759024915992	0.183404569456392	-0.462635477025345	-0.562539971297644	0.0597899388568313	0.000175098105156184	0.133184844262853	0.173238337434587	1.532708113606	-0.302974158142457	-0.487262367889111	-0.50702018772432	-0.545284920808673	2.39507038701228	1.21703161454899	3.90407794475124	2.14572090593545	-0.432459927115036	-0.466116342004616	1.96724787241405	2.21669429530729	0.272615842600348	-0.468309389749667	0.232960121860001	2.52163793531052	3.16018646447663	3.56708174829451	2.51204146023151	3.19767699451713	2.03723842627082	4.02230961845921	2.78019052311789	2.00703110392125	3.25400700739126	1.62727757271743	0.264556022138102	-0.420338207854345	-0.510385403122285	-0.440200788327638	-0.46029004077235	0.990791825346951	2.49020864124979	2.90444247149643	3.29469049587527	3.87334848578819	2.68212381032705
k__Bacteria;p__Actinobacteria;c__Coriobacteriia;o__Coriobacteriales;f__Coriobacteriaceae;g__Adlercreutzia	-0.457743151526667	-0.565733679452037	-0.434506868025948	-0.631851292519912	-0.509742611103553	-0.462635477025345	-0.562539971297644	-0.633357241703114	-0.692972082454789	-0.559962336297092	-0.519908843125358	-0.546733428073835	-0.302974158142457	-0.487262367889111	-0.50702018772432	-0.545284920808673	-0.600661886541711	-0.574727854679069	-0.477948689922638	-0.493336423679813	-0.432459927115036	-0.466116342004616	-0.517658777373951	-0.555894426932489	-0.420531337959597	-0.468309389749667	-0.460187058699944	-0.47409433824347	-0.477399695249753	-0.421902298269763	-0.483690813322486	-0.439909165209258	-0.447668223517184	-0.499478958589834	-0.397863307230057	-0.47787554586675	-0.383579152335128	-0.45216396896241	-0.428591158421843	-0.420338207854345	-0.510385403122285	-0.440200788327638	-0.46029004077235	-0.395502535772939	-0.5055236323042	-0.353654066525048	-0.342895663851112	-0.403317633227869	-0.575972727694437
k__Bacteria;p__Actinobacteria;c__Coriobacteriia;o__Coriobacteriales;f__Coriobacteriaceae;g__Atopobium	0.235404029033278	0.820560681667854	2.20455046158931	6.04018165294116	0.183404569456392	-0.462635477025345	-0.562539971297644	2.36237503185088	1.09878738677327	-0.559962336297092	0.173238337434587	3.9750551489752	1.08332020297743	2.40310939000705	0.186126992835625	-0.545284920808673	-0.600661886541711	0.118419325880877	4.0438398871264	4.02845215336923	0.260687253444909	-0.466116342004616	2.94807712542578	2.77631008324271	5.23546047286025	-0.468309389749667	-0.460187058699944	3.85663900204286	5.54846627857556	6.65643928128791	3.87301801336711	4.70758531160419	3.90904060317241	4.45634809901143	4.73793512982021	3.30631408805151	4.40391259044692	1.85042112403164	-0.428591158421843	0.2728089727056	4.17174582400193	0.252946392232308	6.7281226957246	2.24355479384232	2.96021227049553	4.10069322972846	5.47421549611209	3.92741570705846	4.99237177606666
k__Bacteria;p__Actinobacteria;c__Coriobacteriia;o__Coriobacteriales;f__Coriobacteriaceae;g__Collinsella	-0.457743151526667	-0.565733679452037	-0.434506868025948	-0.631851292519912	-0.509742611103553	-0.462635477025345	-0.562539971297644	-0.633357241703114	-0.692972082454789	-0.559962336297092	-0.519908843125358	-0.546733428073835	-0.302974158142457	-0.487262367889111	-0.50702018772432	-0.545284920808673	-0.600661886541711	-0.574727854679069	-0.477948689922638	-0.493336423679813	-0.432459927115036	-0.466116342004616	-0.517658777373951	-0.555894426932489	-0.420531337959597	-0.468309389749667	-0.460187058699944	-0.47409433824347	-0.477399695249753	-0.421902298269763	-0.483690813322486	-0.439909165209258	-0.447668223517184	-0.499478958589834	-0.397863307230057	-0.47787554586675	-0.383579152335128	-0.45216396896241	-0.428591158421843	-0.420338207854345	-0.510385403122285	-0.440200788327638	-0.46029004077235	-0.395502535772939	-0.5055236323042	-0.353654066525048	-0.342895663851112	-0.403317633227869	-0.575972727694437
k__Bacteria;p__Actinobacteria;c__Coriobacteriia;o__Coriobacteriales;f__Coriobacteriaceae;g__Olsenella	-0.457743151526667	-0.565733679452037	-0.434506868025948	3.05702816159402	-0.509742611103553	-0.462635477025345	-0.562539971297644	0.0597899388568313	-0.692972082454789	-0.559962336297092	-0.519908843125358	0.14641375248611	-0.302974158142457	-0.487262367889111	-0.50702018772432	-0.545284920808673	-0.600661886541711	-0.574727854679069	0.215198490637307	-0.493336423679813	-0.432459927115036	-0.466116342004616	-0.517658777373951	0.830399934187401	-0.420531337959597	-0.468309389749667	0.232960121860001	0.91220002287642	0.908894665870137	1.65753924341007	1.81889427967156	0.946385195910633	0.245478957042761	2.59156349476848	1.90472178576399	-0.47787554586675	1.40818031689293	-0.45216396896241	-0.428591158421843	-0.420338207854345	-0.510385403122285	-0.440200788327638	-0.46029004077235	0.297644644787006	-0.5055236323042	0.339493114034898	0.350251516708834	1.38844183600019	2.68212381032705
k__Bacteria;p__Actinobacteria;c__Coriobacteriia;o__Coriobacteriales;f__Coriobacteriaceae;g__Paraeggerthella	-0.457743151526667	-0.565733679452037	-0.434506868025948	-0.631851292519912	-0.509742611103553	-0.462635477025345	-0.562539971297644	-0.633357241703114	-0.692972082454789	-0.559962336297092	-0.519908843125358	-0.546733428073835	-0.302974158142457	-0.487262367889111	0.186126992835625	1.24647454841938	-0.600661886541711	-0.574727854679069	-0.477948689922638	-0.493336423679813	-0.432459927115036	-0.466116342004616	-0.517658777373951	-0.555894426932489	-0.420531337959597	-0.468309389749667	-0.460187058699944	-0.47409433824347	-0.477399695249753	-0.421902298269763	-0.483690813322486	-0.439909165209258	-0.447668223517184	-0.499478958589834	-0.397863307230057	-0.47787554586675	-0.383579152335128	-0.45216396896241	-0.428591158421843	-0.420338207854345	-0.510385403122285	-0.440200788327638	-0.46029004077235	-0.395502535772939	-0.5055236323042	-0.353654066525048	-0.342895663851112	-0.403317633227869	-0.575972727694437
k__Bacteria;p__Actinobacteria;c__Coriobacteriia;o__Coriobacteriales;f__Coriobacteriaceae;g__Slackia	-0.457743151526667	1.22602578977602	-0.434506868025948	-0.631851292519912	-0.509742611103553	-0.462635477025345	-0.562539971297644	-0.633357241703114	-0.692972082454789	-0.559962336297092	-0.519908843125358	0.14641375248611	-0.302974158142457	-0.487262367889111	-0.50702018772432	-0.545284920808673	-0.600661886541711	-0.574727854679069	0.908345671197253	-0.493336423679813	-0.432459927115036	-0.466116342004616	-0.517658777373951	-0.555894426932489	-0.420531337959597	-0.468309389749667	-0.460187058699944	-0.47409433824347	-0.477399695249753	-0.421902298269763	-0.483690813322486	0.946385195910633	-0.447668223517184	0.193668221970112	0.988431053889834	-0.47787554586675	-0.383579152335128	0.240983211597536	-0.428591158421843	-0.420338207854345	-0.510385403122285	-0.440200788327638	2.87191446940285	-0.395502535772939	-0.5055236323042	1.43810540270301	-0.342895663851112	0.289829547332076	1.5034688139854
k__Bacteria;p__Actinobacteria;c__MB-A2-108;o__0319-7L14;f__;g__	-0.457743151526667	-0.565733679452037	-0.434506868025948	-0.631851292519912	-0.509742611103553	-0.462635477025345	-0.562539971297644	-0.633357241703114	-0.692972082454789	-0.559962336297092	-0.519908843125358	-0.546733428073835	-0.302974158142457	-0.487262367889111	0.186126992835625	-0.545284920808673	-0.600661886541711	-0.574727854679069	-0.477948689922638	0.892957937440078	0.953834434004854	-0.466116342004616	-0.517658777373951	-0.555894426932489	-0.420531337959597	-0.468309389749667	-0.460187058699944	-0.47409433824347	-0.477399695249753	-0.421902298269763	-0.483690813322486	-0.439909165209258	-0.447668223517184	-0.499478958589834	-0.397863307230057	-0.47787554586675	-0.383579152335128	-0.45216396896241	-0.428591158421843	-0.420338207854345	-0.510385403122285	-0.440200788327638	-0.46029004077235	-0.395502535772939	-0.5055236323042	-0.353654066525048	-0.342895663851112	-0.403317633227869	-0.575972727694437
k__Bacteria;p__Actinobacteria;c__Rubrobacteria;o__Rubrobacterales;f__Rubrobacteraceae;g__Rubrobacter	-0.457743151526667	-0.565733679452037	-0.434506868025948	-0.631851292519912	-0.509742611103553	-0.462635477025345	-0.562539971297644	-0.633357241703114	-0.692972082454789	-0.559962336297092	-0.519908843125358	-0.546733428073835	-0.302974158142457	-0.487262367889111	-0.50702018772432	0.147862259751272	-0.600661886541711	0.118419325880877	-0.477948689922638	-0.493336423679813	-0.432459927115036	-0.466116342004616	-0.517658777373951	-0.555894426932489	-0.420531337959597	-0.468309389749667	-0.460187058699944	-0.47409433824347	-0.477399695249753	-0.421902298269763	-0.483690813322486	-0.439909165209258	-0.447668223517184	-0.499478958589834	-0.397863307230057	-0.47787554586675	-0.383579152335128	-0.45216396896241	-0.428591158421843	-0.420338207854345	-0.510385403122285	-0.440200788327638	-0.46029004077235	-0.395502535772939	-0.5055236323042	-0.353654066525048	-0.342895663851112	-0.403317633227869	-0.575972727694437
k__Bacteria;p__Actinobacteria;c__Thermoleophilia;o__Gaiellales;f__;g__	-0.457743151526667	-0.565733679452037	-0.434506868025948	-0.631851292519912	-0.509742611103553	-0.462635477025345	-0.562539971297644	-0.633357241703114	-0.692972082454789	-0.559962336297092	-0.519908843125358	-0.546733428073835	-0.302974158142457	-0.487262367889111	-0.50702018772432	-0.545284920808673	-0.600661886541711	-0.574727854679069	-0.477948689922638	-0.493336423679813	-0.432459927115036	-0.466116342004616	-0.517658777373951	-0.555894426932489	-0.420531337959597	-0.468309389749667	-0.460187058699944	-0.47409433824347	-0.477399695249753	-0.421902298269763	-0.483690813322486	-0.439909165209258	-0.447668223517184	-0.499478958589834	-0.397863307230057	-0.47787554586675	-0.383579152335128	-0.45216396896241	-0.428591158421843	-0.420338207854345	-0.510385403122285	-0.440200788327638	-0.46029004077235	-0.395502535772939	-0.5055236323042	-0.353654066525048	-0.342895663851112	-0.403317633227869	-0.575972727694437
k__Bacteria;p__Actinobacteria;c__Thermoleophilia;o__Gaiellales;f__Gaiellaceae;__	-0.457743151526667	-0.565733679452037	-0.434506868025948	-0.631851292519912	-0.509742611103553	-0.462635477025345	-0.562539971297644	-0.633357241703114	-0.692972082454789	-0.559962336297092	-0.519908843125358	-0.546733428073835	-0.302974158142457	-0.487262367889111	-0.50702018772432	-0.545284920808673	-0.600661886541711	-0.574727854679069	-0.477948689922638	-0.493336423679813	-0.432459927115036	-0.466116342004616	-0.517658777373951	-0.555894426932489	-0.420531337959597	-0.468309389749667	-0.460187058699944	-0.47409433824347	-0.477399695249753	-0.421902298269763	-0.483690813322486	-0.439909165209258	-0.447668223517184	-0.499478958589834	-0.397863307230057	-0.47787554586675	-0.383579152335128	-0.45216396896241	-0.428591158421843	-0.420338207854345	-0.510385403122285	-0.440200788327638	-0.46029004077235	-0.395502535772939	-0.5055236323042	-0.353654066525048	-0.342895663851112	-0.403317633227869	-0.575972727694437
k__Bacteria;p__Actinobacteria;c__Thermoleophilia;o__Gaiellales;f__Gaiellaceae;g__	-0.457743151526667	-0.565733679452037	-0.434506868025948	-0.631851292519912	-0.509742611103553	-0.462635477025345	-0.562539971297644	0.0597899388568313	-0.692972082454789	-0.559962336297092	-0.519908843125358	-0.546733428073835	0.390173022417488	-0.487262367889111	0.87927417339557	1.24647454841938	-0.600661886541711	0.118419325880877	0.215198490637307	-0.493336423679813	0.953834434004854	-0.466116342004616	-0.517658777373951	-0.555894426932489	1.37122813126846	-0.468309389749667	-0.460187058699944	-0.47409433824347	0.908894665870137	-0.421902298269763	-0.483690813322486	-0.439909165209258	-0.447668223517184	-0.499478958589834	-0.397863307230057	-0.47787554586675	-0.383579152335128	-0.45216396896241	-0.428591158421843	-0.420338207854345	-0.510385403122285	-0.440200788327638	-0.46029004077235	-0.395502535772939	-0.5055236323042	-0.353654066525048	-0.342895663851112	-0.403317633227869	-0.575972727694437
k__Bacteria;p__Actinobacteria;c__Thermoleophilia;o__Gaiellales;f__Gaiellaceae;g__Gaiella	-0.457743151526667	-0.565733679452037	-0.434506868025948	-0.631851292519912	-0.509742611103553	-0.462635477025345	-0.562539971297644	-0.633357241703114	-0.692972082454789	-0.559962336297092	-0.519908843125358	-0.546733428073835	-0.302974158142457	-0.487262367889111	-0.50702018772432	-0.545284920808673	-0.600661886541711	-0.574727854679069	-0.477948689922638	-0.493336423679813	0.260687253444909	0.227030838555329	-0.517658777373951	0.137252753627456	-0.420531337959597	-0.468309389749667	-0.460187058699944	-0.47409433824347	-0.477399695249753	-0.421902298269763	-0.483690813322486	-0.439909165209258	-0.447668223517184	-0.499478958589834	-0.397863307230057	-0.47787554586675	-0.383579152335128	-0.45216396896241	-0.428591158421843	-0.420338207854345	-0.510385403122285	-0.440200788327638	-0.46029004077235	-0.395502535772939	-0.5055236323042	-0.353654066525048	-0.342895663851112	-0.403317633227869	-0.575972727694437
k__Bacteria;p__Actinobacteria;c__Thermoleophilia;o__Solirubrobacterales;__;__	-0.457743151526667	-0.565733679452037	-0.434506868025948	-0.631851292519912	-0.509742611103553	-0.462635477025345	-0.562539971297644	-0.633357241703114	-0.692972082454789	-0.559962336297092	-0.519908843125358	-0.546733428073835	-0.302974158142457	-0.487262367889111	-0.50702018772432	-0.545284920808673	-0.600661886541711	-0.574727854679069	-0.477948689922638	-0.493336423679813	-0.432459927115036	-0.466116342004616	-0.517658777373951	-0.555894426932489	-0.420531337959597	-0.468309389749667	-0.460187058699944	-0.47409433824347	-0.477399695249753	-0.421902298269763	-0.483690813322486	-0.439909165209258	-0.447668223517184	-0.499478958589834	-0.397863307230057	-0.47787554586675	-0.383579152335128	-0.45216396896241	-0.428591158421843	-0.420338207854345	-0.510385403122285	-0.440200788327638	-0.46029004077235	-0.395502535772939	-0.5055236323042	-0.353654066525048	-0.342895663851112	-0.403317633227869	-0.575972727694437
k__Bacteria;p__Actinobacteria;c__Thermoleophilia;o__Solirubrobacterales;f__;g__	-0.457743151526667	-0.565733679452037	-0.434506868025948	-0.631851292519912	-0.509742611103553	-0.462635477025345	-0.562539971297644	-0.633357241703114	0.000175098105156184	-0.559962336297092	-0.519908843125358	-0.546733428073835	-0.302974158142457	2.15179496172615	-0.50702018772432	0.841009440311217	-0.600661886541711	-0.574727854679069	1.31381077930542	-0.493336423679813	-0.432459927115036	-0.466116342004616	-0.517658777373951	-0.555894426932489	-0.420531337959597	-0.468309389749667	0.232960121860001	-0.47409433824347	0.215747485310192	-0.421902298269763	-0.483690813322486	-0.439909165209258	-0.447668223517184	-0.499478958589834	-0.397863307230057	-0.47787554586675	-0.383579152335128	1.33959550026565	-0.428591158421843	-0.420338207854345	-0.510385403122285	-0.440200788327638	-0.46029004077235	-0.395502535772939	-0.5055236323042	-0.353654066525048	-0.342895663851112	-0.403317633227869	-0.575972727694437
k__Bacteria;p__Actinobacteria;c__Thermoleophilia;o__Solirubrobacterales;f__Conexibacteraceae;g__	-0.457743151526667	-0.565733679452037	-0.434506868025948	-0.631851292519912	-0.509742611103553	-0.462635477025345	-0.562539971297644	-0.633357241703114	-0.692972082454789	-0.559962336297092	-0.519908843125358	-0.546733428073835	-0.302974158142457	-0.487262367889111	-0.50702018772432	-0.545284920808673	-0.600661886541711	-0.574727854679069	-0.477948689922638	-0.493336423679813	-0.432459927115036	-0.466116342004616	-0.517658777373951	-0.555894426932489	-0.420531337959597	-0.468309389749667	-0.460187058699944	-0.47409433824347	-0.477399695249753	-0.421902298269763	-0.483690813322486	-0.439909165209258	-0.447668223517184	-0.499478958589834	-0.397863307230057	-0.47787554586675	-0.383579152335128	-0.45216396896241	-0.428591158421843	-0.420338207854345	-0.510385403122285	-0.440200788327638	-0.46029004077235	-0.395502535772939	-0.5055236323042	-0.353654066525048	-0.342895663851112	-0.403317633227869	-0.575972727694437
k__Bacteria;p__Actinobacteria;c__Thermoleophilia;o__Solirubrobacterales;f__Patulibacteraceae;g__	-0.457743151526667	-0.565733679452037	-0.434506868025948	-0.631851292519912	-0.509742611103553	-0.462635477025345	-0.562539971297644	-0.633357241703114	-0.692972082454789	-0.559962336297092	-0.519908843125358	-0.546733428073835	-0.302974158142457	-0.487262367889111	-0.50702018772432	-0.545284920808673	-0.600661886541711	-0.574727854679069	-0.477948689922638	-0.493336423679813	-0.432459927115036	-0.466116342004616	-0.517658777373951	-0.555894426932489	-0.420531337959597	-0.468309389749667	-0.460187058699944	-0.47409433824347	-0.477399695249753	-0.421902298269763	-0.483690813322486	-0.439909165209258	-0.447668223517184	-0.499478958589834	-0.397863307230057	-0.47787554586675	-0.383579152335128	-0.45216396896241	-0.428591158421843	-0.420338207854345	-0.510385403122285	-0.440200788327638	-0.46029004077235	-0.395502535772939	-0.5055236323042	-0.353654066525048	-0.342895663851112	-0.403317633227869	-0.575972727694437
k__Bacteria;p__Actinobacteria;c__Thermoleophilia;o__Solirubrobacterales;f__Solirubrobacteraceae;__	-0.457743151526667	-0.565733679452037	-0.434506868025948	-0.631851292519912	-0.509742611103553	-0.462635477025345	-0.562539971297644	-0.633357241703114	-0.692972082454789	-0.559962336297092	-0.519908843125358	-0.546733428073835	-0.302974158142457	-0.487262367889111	-0.50702018772432	-0.545284920808673	-0.600661886541711	-0.574727854679069	-0.477948689922638	-0.493336423679813	-0.432459927115036	-0.466116342004616	-0.517658777373951	-0.555894426932489	-0.420531337959597	-0.468309389749667	-0.460187058699944	-0.47409433824347	-0.477399695249753	-0.421902298269763	-0.483690813322486	-0.439909165209258	-0.447668223517184	-0.499478958589834	-0.397863307230057	-0.47787554586675	-0.383579152335128	-0.45216396896241	-0.428591158421843	-0.420338207854345	-0.510385403122285	-0.440200788327638	-0.46029004077235	-0.395502535772939	-0.5055236323042	-0.353654066525048	-0.342895663851112	-0.403317633227869	-0.575972727694437
k__Bacteria;p__Actinobacteria;c__Thermoleophilia;o__Solirubrobacterales;f__Solirubrobacteraceae;g__	-0.457743151526667	-0.565733679452037	-0.434506868025948	-0.631851292519912	-0.509742611103553	-0.462635477025345	-0.562539971297644	-0.633357241703114	-0.692972082454789	-0.559962336297092	-0.519908843125358	-0.546733428073835	-0.302974158142457	-0.487262367889111	0.186126992835625	-0.545284920808673	-0.600661886541711	-0.574727854679069	-0.477948689922638	-0.493336423679813	-0.432459927115036	-0.466116342004616	-0.517658777373951	-0.555894426932489	-0.420531337959597	-0.468309389749667	-0.460187058699944	0.219052842316475	-0.477399695249753	-0.421902298269763	-0.483690813322486	-0.439909165209258	-0.447668223517184	-0.499478958589834	-0.397863307230057	-0.47787554586675	-0.383579152335128	-0.45216396896241	-0.428591158421843	-0.420338207854345	-0.510385403122285	-0.440200788327638	-0.46029004077235	-0.395502535772939	-0.5055236323042	-0.353654066525048	-0.342895663851112	-0.403317633227869	-0.575972727694437
k__Bacteria;p__Actinobacteria;c__Thermoleophilia;o__Solirubrobacterales;f__Solirubrobacteraceae;g__Solirubrobacter	-0.457743151526667	-0.565733679452037	-0.434506868025948	-0.631851292519912	-0.509742611103553	-0.462635477025345	-0.562539971297644	-0.633357241703114	-0.692972082454789	-0.559962336297092	-0.519908843125358	-0.546733428073835	-0.302974158142457	-0.487262367889111	-0.50702018772432	-0.545284920808673	-0.600661886541711	-0.574727854679069	-0.477948689922638	-0.493336423679813	-0.432459927115036	-0.466116342004616	-0.517658777373951	-0.555894426932489	-0.420531337959597	-0.468309389749667	-0.460187058699944	-0.47409433824347	-0.477399695249753	-0.421902298269763	-0.483690813322486	-0.439909165209258	-0.447668223517184	-0.499478958589834	-0.397863307230057	-0.47787554586675	-0.383579152335128	-0.45216396896241	-0.428591158421843	-0.420338207854345	-0.510385403122285	-0.440200788327638	-0.46029004077235	-0.395502535772939	-0.5055236323042	-0.353654066525048	-0.342895663851112	-0.403317633227869	-0.575972727694437
k__Bacteria;p__Armatimonadetes;c__Chthonomonadetes;o__Chthonomonadales;f__Chthonomonadaceae;g__	-0.457743151526667	-0.565733679452037	-0.434506868025948	-0.631851292519912	-0.509742611103553	-0.462635477025345	-0.562539971297644	-0.633357241703114	-0.692972082454789	-0.559962336297092	-0.519908843125358	-0.546733428073835	-0.302974158142457	-0.487262367889111	-0.50702018772432	-0.545284920808673	-0.600661886541711	-0.574727854679069	-0.477948689922638	-0.493336423679813	-0.432459927115036	-0.466116342004616	-0.517658777373951	-0.555894426932489	-0.420531337959597	-0.468309389749667	-0.460187058699944	-0.47409433824347	-0.477399695249753	-0.421902298269763	-0.483690813322486	-0.439909165209258	-0.447668223517184	-0.499478958589834	-0.397863307230057	-0.47787554586675	-0.383579152335128	-0.45216396896241	-0.428591158421843	-0.420338207854345	-0.510385403122285	-0.440200788327638	-0.46029004077235	-0.395502535772939	-0.5055236323042	-0.353654066525048	-0.342895663851112	-0.403317633227869	-0.575972727694437
k__Bacteria;p__Armatimonadetes;c__[Fimbriimonadia];o__[Fimbriimonadales];f__[Fimbriimonadaceae];g__Fimbriimonas	-0.457743151526667	-0.565733679452037	-0.434506868025948	-0.631851292519912	-0.509742611103553	-0.462635477025345	-0.562539971297644	-0.633357241703114	-0.692972082454789	-0.559962336297092	-0.519908843125358	-0.546733428073835	-0.302974158142457	-0.487262367889111	-0.50702018772432	-0.545284920808673	-0.600661886541711	-0.574727854679069	-0.477948689922638	-0.493336423679813	-0.432459927115036	-0.466116342004616	-0.517658777373951	-0.555894426932489	-0.420531337959597	-0.468309389749667	-0.460187058699944	-0.47409433824347	-0.477399695249753	-0.421902298269763	-0.483690813322486	-0.439909165209258	-0.447668223517184	-0.499478958589834	-0.397863307230057	-0.47787554586675	-0.383579152335128	-0.45216396896241	-0.428591158421843	-0.420338207854345	-0.510385403122285	-0.440200788327638	-0.46029004077235	-0.395502535772939	-0.5055236323042	-0.353654066525048	-0.342895663851112	-0.403317633227869	-0.575972727694437
k__Bacteria;p__BRC1;c__PRR-11;o__;f__;g__	-0.457743151526667	-0.565733679452037	-0.434506868025948	-0.631851292519912	-0.509742611103553	-0.462635477025345	-0.562539971297644	-0.633357241703114	-0.692972082454789	-0.559962336297092	-0.519908843125358	-0.546733428073835	-0.302974158142457	-0.487262367889111	-0.50702018772432	-0.545284920808673	-0.600661886541711	-0.574727854679069	-0.477948689922638	-0.493336423679813	-0.432459927115036	-0.466116342004616	-0.517658777373951	-0.555894426932489	-0.420531337959597	-0.468309389749667	-0.460187058699944	-0.47409433824347	-0.477399695249753	-0.421902298269763	-0.483690813322486	-0.439909165209258	-0.447668223517184	-0.499478958589834	-0.397863307230057	-0.47787554586675	-0.383579152335128	-0.45216396896241	-0.428591158421843	-0.420338207854345	-0.510385403122285	-0.440200788327638	-0.46029004077235	-0.395502535772939	-0.5055236323042	-0.353654066525048	-0.342895663851112	-0.403317633227869	-0.575972727694437
k__Bacteria;p__Bacteroidetes;__;__;__;__	3.17984300819972	3.76499966083429	2.743546962322	2.4591911608384	2.8914547705586	3.69624760633433	3.12633948281629	3.93099094976472	2.48508174789316	3.3112386746108	2.94582705967437	3.75733166513033	0.390173022417488	2.84494214228609	2.584022265634	2.98107560380749	3.22797950994738	3.29647315622882	2.61309376343568	2.50239584987418	2.20659740250022	2.79198019601687	2.12139855224131	2.08316290268277	1.37122813126846	2.17074793986559	2.02471959108806	2.70395949210448	1.3143597739783	1.65753924341007	2.774405724699	1.3518503040188	2.19138910609807	2.13957837102542	0.988431053889834	3.25979407241662	2.61215312121886	2.43820778893376	2.05631549136616	0.2728089727056	3.27380423079598	0.252946392232308	2.79780649724913	1.39625693345512	2.38484812559197	-0.353654066525048	1.04339869726878	1.67612390845197	3.1129067264195
k__Bacteria;p__Bacteroidetes;c__Bacteroidia;o__Bacteroidales;__;__	3.60269985901975	6.49902534833977	2.20455046158931	6.41043487941983	5.50152456330061	4.50717782255066	5.67187075442073	6.53058944263943	4.54346988037516	5.32614169515306	8.08052194686094	8.16799828594122	2.78806829521586	5.06569721703251	7.29437113256717	6.48645633795446	8.14700790355553	7.77947570824271	7.17554621973862	3.33530497280928	3.20512623261135	2.6249261113537	5.69694932104824	3.85082482033176	3.04520456484013	2.99742651305006	1.8423980342941	3.21478511587047	1.82518539774429	2.35068642397002	2.40668094457368	2.9612882164529	2.54806405003681	2.96625694420989	2.08704334255794	3.04848497874941	2.61215312121886	2.43820778893376	2.56714111513215	1.65910333382549	4.50024989097397	2.04470586146036	4.03951962955791	3.00569484588922	3.79854146089997	1.43810540270301	1.95968942914293	2.36927108901191	5.28765844790366
k__Bacteria;p__Bacteroidetes;c__Bacteroidia;o__Bacteroidales;f__;g__	1.84484194146738	5.74054160749598	0.258640312533997	5.17928970045679	4.59012381672065	2.86956903314986	4.48731603595189	5.33790459808735	3.89199539621578	4.00438585517074	4.57995758469884	5.64767196303084	-0.302974158142457	3.46398135069232	1.57242135395552	3.95452474952159	4.53513655050855	5.31137617677109	-0.477948689922638	-0.493336423679813	-0.432459927115036	0.920178019115275	-0.517658777373951	-0.555894426932489	0.272615842600348	-0.468309389749667	-0.460187058699944	-0.47409433824347	0.215747485310192	-0.421902298269763	0.902603547797405	-0.439909165209258	0.938626137602707	0.193668221970112	-0.397863307230057	-0.47787554586675	0.309568028224817	-0.45216396896241	-0.428591158421843	-0.420338207854345	2.37998635477388	-0.440200788327638	-0.46029004077235	-0.395502535772939	-0.5055236323042	-0.353654066525048	0.350251516708834	-0.403317633227869	-0.575972727694437
k__Bacteria;p__Bacteroidetes;c__Bacteroidia;o__Bacteroidales;f__BS11;g__	-0.457743151526667	-0.565733679452037	-0.434506868025948	-0.631851292519912	-0.509742611103553	-0.462635477025345	-0.562539971297644	-0.633357241703114	-0.692972082454789	-0.559962336297092	-0.519908843125358	-0.546733428073835	-0.302974158142457	-0.487262367889111	-0.50702018772432	-0.545284920808673	-0.600661886541711	-0.574727854679069	-0.477948689922638	-0.493336423679813	-0.432459927115036	-0.466116342004616	-0.517658777373951	-0.555894426932489	-0.420531337959597	-0.468309389749667	-0.460187058699944	-0.47409433824347	-0.477399695249753	-0.421902298269763	-0.483690813322486	-0.439909165209258	-0.447668223517184	-0.499478958589834	-0.397863307230057	-0.47787554586675	-0.383579152335128	-0.45216396896241	-0.428591158421843	-0.420338207854345	-0.510385403122285	-0.440200788327638	-0.46029004077235	-0.395502535772939	-0.5055236323042	-0.353654066525048	-0.342895663851112	-0.403317633227869	-0.575972727694437
k__Bacteria;p__Bacteroidetes;c__Bacteroidia;o__Bacteroidales;f__Bacteroidaceae;__	-0.457743151526667	3.1231457746619	-0.434506868025948	4.20443061443157	0.876551750016337	0.2305117035346	-0.562539971297644	3.00422891802327	1.09878738677327	2.21262638594269	5.43073370946237	4.54086290715855	-0.302974158142457	2.97847353491062	3.36418082318357	2.63276890953927	4.46193314648526	5.93254985770594	6.47477995470223	1.58610511800002	-0.432459927115036	-0.466116342004616	3.06586016108216	4.12623680019173	-0.420531337959597	-0.468309389749667	-0.460187058699944	-0.47409433824347	0.215747485310192	0.271244882290182	-0.483690813322486	-0.439909165209258	0.245478957042761	-0.499478958589834	0.295283873329889	-0.47787554586675	-0.383579152335128	2.43820778893376	-0.428591158421843	-0.420338207854345	0.875908957997605	-0.440200788327638	-0.46029004077235	2.49486922212323	5.63866200182145	-0.353654066525048	-0.342895663851112	-0.403317633227869	6.29719110651808
k__Bacteria;p__Bacteroidetes;c__Bacteroidia;o__Bacteroidales;f__Bacteroidaceae;g__	-0.457743151526667	-0.565733679452037	-0.434506868025948	-0.631851292519912	-0.509742611103553	-0.462635477025345	-0.562539971297644	0.0597899388568313	-0.692972082454789	-0.559962336297092	-0.519908843125358	-0.546733428073835	-0.302974158142457	-0.487262367889111	-0.50702018772432	-0.545284920808673	-0.600661886541711	-0.574727854679069	1.31381077930542	-0.493336423679813	-0.432459927115036	-0.466116342004616	-0.517658777373951	0.137252753627456	-0.420531337959597	-0.468309389749667	-0.460187058699944	-0.47409433824347	-0.477399695249753	-0.421902298269763	-0.483690813322486	-0.439909165209258	-0.447668223517184	-0.499478958589834	-0.397863307230057	-0.47787554586675	-0.383579152335128	-0.45216396896241	-0.428591158421843	-0.420338207854345	-0.510385403122285	-0.440200788327638	-0.46029004077235	-0.395502535772939	-0.5055236323042	-0.353654066525048	-0.342895663851112	-0.403317633227869	0.810321633425454
k__Bacteria;p__Bacteroidetes;c__Bacteroidia;o__Bacteroidales;f__Bacteroidaceae;g__Bacteroides	-0.457743151526667	-0.565733679452037	-0.434506868025948	-0.631851292519912	-0.509742611103553	-0.462635477025345	-0.562539971297644	-0.633357241703114	4.44282635459547	5.06043852942006	2.65814498722259	2.22585529416595	-0.302974158142457	-0.487262367889111	1.28473928150373	2.63276890953927	3.22797950994738	2.68336868334241	0.215198490637307	-0.493336423679813	0.260687253444909	-0.466116342004616	-0.517658777373951	-0.555894426932489	-0.420531337959597	-0.468309389749667	-0.460187058699944	-0.47409433824347	-0.477399695249753	-0.421902298269763	-0.483690813322486	-0.439909165209258	-0.447668223517184	-0.499478958589834	-0.397863307230057	-0.47787554586675	-0.383579152335128	-0.45216396896241	-0.428591158421843	-0.420338207854345	-0.510385403122285	-0.440200788327638	-0.46029004077235	-0.395502535772939	-0.5055236323042	-0.353654066525048	-0.342895663851112	-0.403317633227869	-0.575972727694437
k__Bacteria;p__Bacteroidetes;c__Bacteroidia;o__Bacteroidales;f__Porphyromonadaceae;__	2.4326286063695	2.96062684516412	1.35725260120211	1.44759024915992	1.2820168581245	0.2305117035346	1.7400451216964	0.752937119416777	0.693322278665101	1.92494431349091	2.1191484864899	1.75585166492021	-0.302974158142457	1.99764428189889	1.57242135395552	0.841009440311217	1.70192320645233	2.06432947493619	1.6014928517572	1.80924866931423	2.34012879512474	0.227030838555329	-0.517658777373951	0.137252753627456	-0.420531337959597	-0.468309389749667	0.232960121860001	0.219052842316475	-0.477399695249753	0.271244882290182	-0.483690813322486	0.253238015350688	-0.447668223517184	0.193668221970112	0.295283873329889	0.908418815253141	1.00271520878476	-0.45216396896241	0.957703202698047	-0.420338207854345	1.79219968987176	-0.440200788327638	1.3314694284557	-0.395502535772939	-0.5055236323042	-0.353654066525048	-0.342895663851112	-0.403317633227869	0.810321633425454
k__Bacteria;p__Bacteroidetes;c__Bacteroidia;o__Bacteroidales;f__Porphyromonadaceae;g__Dysgonomonas	-0.457743151526667	-0.565733679452037	-0.434506868025948	-0.631851292519912	-0.509742611103553	-0.462635477025345	-0.562539971297644	-0.633357241703114	-0.692972082454789	-0.559962336297092	-0.519908843125358	-0.546733428073835	-0.302974158142457	-0.487262367889111	-0.50702018772432	-0.545284920808673	-0.600661886541711	-0.574727854679069	-0.477948689922638	-0.493336423679813	-0.432459927115036	-0.466116342004616	-0.517658777373951	-0.555894426932489	-0.420531337959597	-0.468309389749667	-0.460187058699944	-0.47409433824347	-0.477399695249753	-0.421902298269763	-0.483690813322486	-0.439909165209258	-0.447668223517184	-0.499478958589834	-0.397863307230057	-0.47787554586675	-0.383579152335128	-0.45216396896241	-0.428591158421843	-0.420338207854345	-0.510385403122285	-0.440200788327638	-0.46029004077235	-0.395502535772939	-0.5055236323042	-0.353654066525048	-0.342895663851112	-0.403317633227869	-0.575972727694437
k__Bacteria;p__Bacteroidetes;c__Bacteroidia;o__Bacteroidales;f__Porphyromonadaceae;g__Paludibacter	4.1672296617576	7.4995315294457	0.258640312533997	6.68003487155725	6.8490882872388	5.38956700274913	7.31523636197962	5.80918292476508	4.27684121712121	3.268679060192	5.44623789599833	4.97472748978841	-0.302974158142457	5.06569721703251	4.93105912119888	5.28366069680153	4.87997703680028	5.24831804080395	3.61639587229946	1.58610511800002	2.89974458306017	2.52961593154938	-0.517658777373951	2.90984147586724	0.272615842600348	0.917984971370223	0.232960121860001	4.09025385322437	0.215747485310192	3.26697715584417	1.59575072835735	3.8367569538068	4.15750196247091	4.27120566587583	2.2411940223852	0.215271634693196	-0.383579152335128	4.61043106406456	2.56714111513215	2.21871912176091	-0.510385403122285	-0.440200788327638	7.44809711851769	5.44513912160046	6.79021144044508	-0.353654066525048	-0.342895663851112	3.58566641333641	6.35549907790502
k__Bacteria;p__Bacteroidetes;c__Bacteroidia;o__Bacteroidales;f__Porphyromonadaceae;g__Parabacteroides	-0.457743151526667	-0.565733679452037	-0.434506868025948	-0.631851292519912	-0.509742611103553	-0.462635477025345	-0.562539971297644	-0.633357241703114	4.04322636593971	2.4357699372569	-0.519908843125358	-0.546733428073835	-0.302974158142457	-0.487262367889111	-0.50702018772432	-0.545284920808673	-0.600661886541711	-0.574727854679069	-0.477948689922638	-0.493336423679813	-0.432459927115036	-0.466116342004616	-0.517658777373951	-0.555894426932489	-0.420531337959597	-0.468309389749667	-0.460187058699944	-0.47409433824347	-0.477399695249753	0.271244882290182	-0.483690813322486	-0.439909165209258	-0.447668223517184	0.193668221970112	-0.397863307230057	-0.47787554586675	-0.383579152335128	-0.45216396896241	-0.428591158421843	-0.420338207854345	-0.510385403122285	-0.440200788327638	-0.46029004077235	-0.395502535772939	-0.5055236323042	-0.353654066525048	-0.342895663851112	-0.403317633227869	-0.575972727694437
k__Bacteria;p__Bacteroidetes;c__Bacteroidia;o__Bacteroidales;f__Porphyromonadaceae;g__Porphyromonas	6.29686094796129	6.26729805333416	6.16672325070293	6.88131225271416	7.52683079860376	6.45308797160597	6.22868149142854	6.12589802896058	6.10273369271873	6.38508872742874	5.90657961433233	6.93313070309119	0.390173022417488	4.28342225657655	5.85945026000712	6.65812060027442	5.54352374758393	5.7779015416405	4.10701878874793	6.24006546815755	6.85646776740622	5.65637646750977	6.32181766085489	7.08422874576287	6.00271562557392	4.47333303285964	2.63085539465837	6.66794223646333	1.82518539774429	3.63854071227666	5.47731452630079	4.16526102077883	6.13435691537564	7.08529411902236	4.22710950605421	4.51933672789737	3.30530030177881	5.75441195776252	5.28843654298438	4.98233917401793	6.97622791001767	6.22165395221767	3.49095367780908	2.60022973778105	4.84158389841327	2.53671769137112	1.95968942914293	4.2410732659135	6.03875287250932
k__Bacteria;p__Bacteroidetes;c__Bacteroidia;o__Bacteroidales;f__Porphyromonadaceae;g__Tannerella	5.9524317304395	6.6799213881425	5.73510386446551	6.26383140522796	5.40915124316959	4.01470133745286	6.52920214379751	5.68019080457398	4.99060768488389	6.6655191364852	6.80127971361412	6.22863266286256	2.95512237987902	6.616059694637	5.72739053799405	5.59890071331697	6.13985747306451	6.02105265928224	6.68289721674166	7.05416525913515	6.49313526999543	2.71193748834333	3.7590073416421	6.72617923116097	5.37248227042455	2.93288799191249	4.75474869890904	1.60534720343637	3.97694760100375	5.09152644789522	3.04266971129368	4.22352992890281	5.24269123080688	4.16396013552223	5.51563969840821	5.47796182359808	5.87791253198591	6.13262742342331	5.08483758774314	2.21871912176091	6.51426362733135	4.57043450576862	4.08300474149765	3.88116358324312	5.12209748138644	4.46662749907999	1.95968942914293	2.77473619712008	5.4003781816035
k__Bacteria;p__Bacteroidetes;c__Bacteroidia;o__Bacteroidales;f__Prevotellaceae;__	-0.457743151526667	2.20685504278774	-0.434506868025948	1.85305535726809	2.26284611113623	-0.462635477025345	-0.562539971297644	0.752937119416777	0.000175098105156184	-0.559962336297092	1.2718506261027	1.24502604115422	-0.302974158142457	-0.487262367889111	-0.50702018772432	-0.545284920808673	1.47877965513813	-0.574727854679069	-0.477948689922638	0.199810756880133	0.953834434004854	-0.466116342004616	0.175488403185994	-0.555894426932489	0.272615842600348	-0.468309389749667	0.232960121860001	0.91220002287642	-0.477399695249753	0.271244882290182	-0.483690813322486	1.86267592778479	-0.447668223517184	3.23819065969353	1.393896161998	-0.47787554586675	-0.383579152335128	0.934130392157481	0.264556022138102	-0.420338207854345	-0.510385403122285	-0.440200788327638	2.7177637895756	-0.395502535772939	0.187623548255745	-0.353654066525048	-0.342895663851112	0.289829547332076	-0.575972727694437
k__Bacteria;p__Bacteroidetes;c__Bacteroidia;o__Bacteroidales;f__Prevotellaceae;g__Prevotella	6.12428198736616	6.42819929577115	5.64313537532309	6.70247805778062	6.86926551652475	5.67724907520091	6.158885729493	7.84384694149676	5.70395757276136	7.58210094680705	6.81832930694023	8.76778676281201	3.9736919608736	7.05601097881633	7.97101628849072	6.92550885338639	6.96668378947153	7.29467385789802	6.35292554472354	7.09143665393239	6.76347729936053	4.97196296691858	7.49733811697435	7.49225467473271	8.76202665300413	4.99552241527594	6.45553638993137	7.48518162187293	8.10931955881509	8.51268457211991	7.85102080849843	7.95804993828328	8.19245031473635	8.54763635228338	8.50568012843466	6.67204129026536	7.52627751493428	7.72478989926337	7.76563814639797	6.76958396289146	7.57909707123847	4.6096552189219	9.17466425815076	8.63881639195777	7.16583729088644	6.82107024331133	8.42240682489708	8.03872088458761	7.25365766145576
k__Bacteria;p__Bacteroidetes;c__Bacteroidia;o__Bacteroidales;f__Rikenellaceae;__	-0.457743151526667	-0.565733679452037	-0.434506868025948	-0.631851292519912	-0.509742611103553	-0.462635477025345	-0.562539971297644	-0.633357241703114	3.49668265957164	2.07909499331817	-0.519908843125358	-0.546733428073835	-0.302974158142457	-0.487262367889111	-0.50702018772432	-0.545284920808673	-0.600661886541711	-0.574727854679069	-0.477948689922638	-0.493336423679813	-0.432459927115036	-0.466116342004616	-0.517658777373951	-0.555894426932489	-0.420531337959597	-0.468309389749667	-0.460187058699944	-0.47409433824347	-0.477399695249753	-0.421902298269763	-0.483690813322486	-0.439909165209258	-0.447668223517184	-0.499478958589834	-0.397863307230057	-0.47787554586675	-0.383579152335128	-0.45216396896241	-0.428591158421843	-0.420338207854345	-0.510385403122285	-0.440200788327638	-0.46029004077235	-0.395502535772939	-0.5055236323042	-0.353654066525048	-0.342895663851112	-0.403317633227869	-0.575972727694437
k__Bacteria;p__Bacteroidetes;c__Bacteroidia;o__Bacteroidales;f__Rikenellaceae;g__	-0.457743151526667	-0.565733679452037	-0.434506868025948	-0.631851292519912	-0.509742611103553	-0.462635477025345	-0.562539971297644	-0.633357241703114	3.98915914466943	-0.559962336297092	-0.519908843125358	-0.546733428073835	-0.302974158142457	-0.487262367889111	-0.50702018772432	-0.545284920808673	-0.600661886541711	-0.574727854679069	-0.477948689922638	-0.493336423679813	-0.432459927115036	-0.466116342004616	-0.517658777373951	-0.555894426932489	-0.420531337959597	-0.468309389749667	-0.460187058699944	-0.47409433824347	-0.477399695249753	-0.421902298269763	-0.483690813322486	-0.439909165209258	-0.447668223517184	-0.499478958589834	-0.397863307230057	-0.47787554586675	-0.383579152335128	-0.45216396896241	-0.428591158421843	-0.420338207854345	-0.510385403122285	-0.440200788327638	-0.46029004077235	-0.395502535772939	-0.5055236323042	-0.353654066525048	-0.342895663851112	-0.403317633227869	-0.575972727694437
k__Bacteria;p__Bacteroidetes;c__Bacteroidia;o__Bacteroidales;f__Rikenellaceae;g__Alistipes	-0.457743151526667	-0.565733679452037	-0.434506868025948	-0.631851292519912	-0.509742611103553	-0.462635477025345	-0.562539971297644	-0.633357241703114	-0.692972082454789	-0.559962336297092	-0.519908843125358	-0.546733428073835	-0.302974158142457	-0.487262367889111	-0.50702018772432	-0.545284920808673	-0.600661886541711	-0.574727854679069	-0.477948689922638	-0.493336423679813	-0.432459927115036	-0.466116342004616	-0.517658777373951	-0.555894426932489	-0.420531337959597	-0.468309389749667	-0.460187058699944	-0.47409433824347	-0.477399695249753	-0.421902298269763	-0.483690813322486	-0.439909165209258	-0.447668223517184	-0.499478958589834	-0.397863307230057	-0.47787554586675	-0.383579152335128	-0.45216396896241	-0.428591158421843	-0.420338207854345	-0.510385403122285	-0.440200788327638	-0.46029004077235	-0.395502535772939	-0.5055236323042	-0.353654066525048	-0.342895663851112	-0.403317633227869	-0.575972727694437
k__Bacteria;p__Bacteroidetes;c__Bacteroidia;o__Bacteroidales;f__Rikenellaceae;g__Blvii28	-0.457743151526667	3.21845595446622	-0.434506868025948	-0.631851292519912	-0.509742611103553	-0.462635477025345	-0.562539971297644	0.0597899388568313	2.07961663978499	-0.559962336297092	-0.519908843125358	-0.546733428073835	-0.302974158142457	-0.487262367889111	-0.50702018772432	-0.545284920808673	-0.600661886541711	-0.574727854679069	-0.477948689922638	-0.493336423679813	-0.432459927115036	-0.466116342004616	-0.517658777373951	-0.555894426932489	-0.420531337959597	-0.468309389749667	-0.460187058699944	-0.47409433824347	-0.477399695249753	-0.421902298269763	-0.483690813322486	-0.439909165209258	-0.447668223517184	-0.499478958589834	-0.397863307230057	-0.47787554586675	-0.383579152335128	-0.45216396896241	-0.428591158421843	-0.420338207854345	-0.510385403122285	-0.440200788327638	-0.46029004077235	-0.395502535772939	-0.5055236323042	-0.353654066525048	-0.342895663851112	-0.403317633227869	-0.575972727694437
k__Bacteria;p__Bacteroidetes;c__Bacteroidia;o__Bacteroidales;f__S24-7;g__	-0.457743151526667	-0.565733679452037	-0.434506868025948	-0.631851292519912	-0.509742611103553	-0.462635477025345	-0.562539971297644	-0.633357241703114	7.00414923482784	0.826332024822798	-0.519908843125358	-0.546733428073835	-0.302974158142457	-0.487262367889111	-0.50702018772432	-0.545284920808673	0.0924852940182346	-0.574727854679069	-0.477948689922638	-0.493336423679813	-0.432459927115036	-0.466116342004616	-0.517658777373951	-0.555894426932489	-0.420531337959597	-0.468309389749667	-0.460187058699944	-0.47409433824347	-0.477399695249753	-0.421902298269763	-0.483690813322486	-0.439909165209258	-0.447668223517184	-0.499478958589834	-0.397863307230057	-0.47787554586675	-0.383579152335128	-0.45216396896241	-0.428591158421843	-0.420338207854345	-0.510385403122285	0.946093572792253	-0.46029004077235	-0.395502535772939	-0.5055236323042	-0.353654066525048	-0.342895663851112	-0.403317633227869	-0.575972727694437
k__Bacteria;p__Bacteroidetes;c__Bacteroidia;o__Bacteroidales;f__SB-1;g__	-0.457743151526667	-0.565733679452037	-0.434506868025948	-0.631851292519912	-0.509742611103553	-0.462635477025345	-0.562539971297644	-0.633357241703114	-0.692972082454789	-0.559962336297092	-0.519908843125358	-0.546733428073835	-0.302974158142457	-0.487262367889111	-0.50702018772432	-0.545284920808673	-0.600661886541711	-0.574727854679069	-0.477948689922638	-0.493336423679813	-0.432459927115036	-0.466116342004616	-0.517658777373951	-0.555894426932489	-0.420531337959597	-0.468309389749667	-0.460187058699944	-0.47409433824347	-0.477399695249753	-0.421902298269763	-0.483690813322486	-0.439909165209258	-0.447668223517184	-0.499478958589834	-0.397863307230057	-0.47787554586675	-0.383579152335128	-0.45216396896241	-0.428591158421843	-0.420338207854345	-0.510385403122285	-0.440200788327638	-0.46029004077235	-0.395502535772939	-0.5055236323042	-0.353654066525048	-0.342895663851112	-0.403317633227869	-0.575972727694437
k__Bacteria;p__Bacteroidetes;c__Bacteroidia;o__Bacteroidales;f__[Odoribacteraceae];g__Butyricimonas	-0.457743151526667	-0.565733679452037	-0.434506868025948	-0.631851292519912	-0.509742611103553	-0.462635477025345	-0.562539971297644	-0.633357241703114	-0.692972082454789	1.23179713293096	-0.519908843125358	-0.546733428073835	-0.302974158142457	-0.487262367889111	-0.50702018772432	-0.545284920808673	-0.600661886541711	-0.574727854679069	-0.477948689922638	-0.493336423679813	-0.432459927115036	-0.466116342004616	-0.517658777373951	-0.555894426932489	-0.420531337959597	-0.468309389749667	-0.460187058699944	-0.47409433824347	-0.477399695249753	-0.421902298269763	-0.483690813322486	-0.439909165209258	-0.447668223517184	-0.499478958589834	-0.397863307230057	-0.47787554586675	-0.383579152335128	-0.45216396896241	-0.428591158421843	-0.420338207854345	-0.510385403122285	-0.440200788327638	-0.46029004077235	-0.395502535772939	-0.5055236323042	-0.353654066525048	-0.342895663851112	-0.403317633227869	-0.575972727694437
k__Bacteria;p__Bacteroidetes;c__Bacteroidia;o__Bacteroidales;f__[Odoribacteraceae];g__Odoribacter	-0.457743151526667	-0.565733679452037	-0.434506868025948	-0.631851292519912	-0.509742611103553	-0.462635477025345	0.130607209262301	-0.633357241703114	4.14330982449669	-0.559962336297092	3.54053416742106	4.67901324563937	-0.302974158142457	-0.487262367889111	3.68263455430211	0.841009440311217	3.6188458186344	4.57276662213438	-0.477948689922638	-0.493336423679813	-0.432459927115036	-0.466116342004616	-0.517658777373951	-0.555894426932489	-0.420531337959597	0.224837790810278	-0.460187058699944	-0.47409433824347	-0.477399695249753	-0.421902298269763	-0.483690813322486	-0.439909165209258	-0.447668223517184	-0.499478958589834	-0.397863307230057	-0.47787554586675	-0.383579152335128	-0.45216396896241	-0.428591158421843	-0.420338207854345	-0.510385403122285	-0.440200788327638	-0.46029004077235	0.297644644787006	-0.5055236323042	-0.353654066525048	-0.342895663851112	-0.403317633227869	-0.575972727694437
k__Bacteria;p__Bacteroidetes;c__Bacteroidia;o__Bacteroidales;f__[Paraprevotellaceae];__	-0.457743151526667	-0.565733679452037	0.258640312533997	0.0612958880400335	-0.509742611103553	-0.462635477025345	-0.562539971297644	-0.633357241703114	0.000175098105156184	0.133184844262853	-0.519908843125358	0.14641375248611	-0.302974158142457	-0.487262367889111	-0.50702018772432	0.147862259751272	-0.600661886541711	-0.574727854679069	-0.477948689922638	-0.493336423679813	-0.432459927115036	-0.466116342004616	-0.517658777373951	-0.555894426932489	0.965763023160293	0.224837790810278	-0.460187058699944	-0.47409433824347	-0.477399695249753	-0.421902298269763	-0.483690813322486	0.253238015350688	-0.447668223517184	-0.499478958589834	-0.397863307230057	-0.47787554586675	-0.383579152335128	-0.45216396896241	-0.428591158421843	-0.420338207854345	-0.510385403122285	-0.440200788327638	0.232857139787595	0.990791825346951	-0.5055236323042	-0.353654066525048	-0.342895663851112	-0.403317633227869	-0.575972727694437
k__Bacteria;p__Bacteroidetes;c__Bacteroidia;o__Bacteroidales;f__[Paraprevotellaceae];g__	-0.457743151526667	-0.565733679452037	-0.434506868025948	-0.631851292519912	-0.509742611103553	-0.462635477025345	-0.562539971297644	-0.633357241703114	-0.692972082454789	2.33040942159907	-0.519908843125358	-0.546733428073835	-0.302974158142457	-0.487262367889111	-0.50702018772432	-0.545284920808673	-0.600661886541711	-0.574727854679069	-0.477948689922638	-0.493336423679813	-0.432459927115036	-0.466116342004616	-0.517658777373951	-0.555894426932489	-0.420531337959597	-0.468309389749667	-0.460187058699944	-0.47409433824347	-0.477399695249753	-0.421902298269763	-0.483690813322486	-0.439909165209258	-0.447668223517184	-0.499478958589834	-0.397863307230057	-0.47787554586675	-0.383579152335128	-0.45216396896241	-0.428591158421843	-0.420338207854345	-0.510385403122285	-0.440200788327638	0.232857139787595	-0.395502535772939	-0.5055236323042	-0.353654066525048	-0.342895663851112	-0.403317633227869	1.72661236529961
k__Bacteria;p__Bacteroidetes;c__Bacteroidia;o__Bacteroidales;f__[Paraprevotellaceae];g__Paraprevotella	-0.457743151526667	-0.565733679452037	-0.434506868025948	-0.631851292519912	-0.509742611103553	-0.462635477025345	-0.562539971297644	-0.633357241703114	-0.692972082454789	-0.559962336297092	-0.519908843125358	-0.546733428073835	-0.302974158142457	-0.487262367889111	-0.50702018772432	-0.545284920808673	-0.600661886541711	-0.574727854679069	-0.477948689922638	-0.493336423679813	-0.432459927115036	-0.466116342004616	-0.517658777373951	-0.555894426932489	-0.420531337959597	-0.468309389749667	-0.460187058699944	-0.47409433824347	-0.477399695249753	-0.421902298269763	-0.483690813322486	-0.439909165209258	-0.447668223517184	-0.499478958589834	-0.397863307230057	-0.47787554586675	-0.383579152335128	-0.45216396896241	-0.428591158421843	-0.420338207854345	-0.510385403122285	-0.440200788327638	-0.46029004077235	-0.395502535772939	-0.5055236323042	-0.353654066525048	-0.342895663851112	-0.403317633227869	-0.575972727694437
k__Bacteria;p__Bacteroidetes;c__Bacteroidia;o__Bacteroidales;f__[Paraprevotellaceae];g__[Prevotella]	2.94345423013549	3.86508311939128	3.14901207043016	5.99354107548804	3.92107418773976	2.02227117276266	3.30866103961025	6.41415997965418	3.21905092297336	4.24405870843616	2.37046291477081	6.23545862793296	0.390173022417488	2.84494214228609	4.47658643398402	2.34508683708749	4.04372901259966	4.03044233130902	7.03630596289377	7.74994609936856	2.96873745454712	3.9647004568387	6.86757214569262	7.10704342352905	7.56767225906298	4.4144925328367	2.43018469919622	4.63789345011307	4.51981257851436	3.73698078508991	4.74205586039072	6.67486028315721	4.99041108540601	5.66593889564159	5.91568473904704	2.51785672768724	3.35409046594824	1.33959550026565	2.05631549136616	2.06456844193366	2.82181910705292	0.946093572792253	6.92989138745408	5.36654884700724	6.74298044006641	4.433837676257	2.14201098593689	4.76716636181028	6.73858010462964
k__Bacteria;p__Bacteroidetes;c__Bacteroidia;o__Bacteroidales;f__p-2534-18B5;__	-0.457743151526667	-0.565733679452037	-0.434506868025948	-0.631851292519912	-0.509742611103553	-0.462635477025345	-0.562539971297644	-0.633357241703114	-0.692972082454789	-0.559962336297092	-0.519908843125358	-0.546733428073835	-0.302974158142457	-0.487262367889111	-0.50702018772432	-0.545284920808673	-0.600661886541711	-0.574727854679069	-0.477948689922638	-0.493336423679813	-0.432459927115036	-0.466116342004616	-0.517658777373951	-0.555894426932489	-0.420531337959597	-0.468309389749667	-0.460187058699944	-0.47409433824347	-0.477399695249753	-0.421902298269763	-0.483690813322486	-0.439909165209258	-0.447668223517184	-0.499478958589834	-0.397863307230057	-0.47787554586675	-0.383579152335128	-0.45216396896241	-0.428591158421843	-0.420338207854345	-0.510385403122285	-0.440200788327638	-0.46029004077235	-0.395502535772939	-0.5055236323042	-0.353654066525048	-0.342895663851112	-0.403317633227869	-0.575972727694437
k__Bacteria;p__Bacteroidetes;c__Bacteroidia;o__Bacteroidales;f__p-2534-18B5;g__	-0.457743151526667	-0.565733679452037	-0.434506868025948	-0.631851292519912	-0.509742611103553	-0.462635477025345	-0.562539971297644	-0.633357241703114	-0.692972082454789	-0.559962336297092	-0.519908843125358	-0.546733428073835	-0.302974158142457	-0.487262367889111	-0.50702018772432	-0.545284920808673	-0.600661886541711	-0.574727854679069	-0.477948689922638	-0.493336423679813	-0.432459927115036	-0.466116342004616	-0.517658777373951	-0.555894426932489	-0.420531337959597	-0.468309389749667	-0.460187058699944	-0.47409433824347	-0.477399695249753	-0.421902298269763	-0.483690813322486	-0.439909165209258	-0.447668223517184	-0.499478958589834	-0.397863307230057	-0.47787554586675	-0.383579152335128	-0.45216396896241	-0.428591158421843	-0.420338207854345	-0.510385403122285	-0.440200788327638	-0.46029004077235	-0.395502535772939	-0.5055236323042	-0.353654066525048	-0.342895663851112	-0.403317633227869	-0.575972727694437
k__Bacteria;p__Bacteroidetes;c__Bacteroidia;o__Bacteroidales;f__p-2534-18B5;g__BE24	-0.457743151526667	-0.565733679452037	-0.434506868025948	-0.631851292519912	-0.509742611103553	-0.462635477025345	-0.562539971297644	-0.633357241703114	-0.692972082454789	-0.559962336297092	-0.519908843125358	-0.546733428073835	-0.302974158142457	-0.487262367889111	-0.50702018772432	-0.545284920808673	-0.600661886541711	-0.574727854679069	-0.477948689922638	-0.493336423679813	-0.432459927115036	0.227030838555329	-0.517658777373951	-0.555894426932489	-0.420531337959597	-0.468309389749667	-0.460187058699944	-0.47409433824347	-0.477399695249753	-0.421902298269763	-0.483690813322486	-0.439909165209258	-0.447668223517184	-0.499478958589834	-0.397863307230057	-0.47787554586675	-0.383579152335128	-0.45216396896241	-0.428591158421843	-0.420338207854345	-0.510385403122285	-0.440200788327638	-0.46029004077235	-0.395502535772939	-0.5055236323042	-0.353654066525048	-0.342895663851112	-0.403317633227869	-0.575972727694437
k__Bacteria;p__Bacteroidetes;c__Cytophagia;o__Cytophagales;__;__	-0.457743151526667	-0.565733679452037	-0.434506868025948	-0.631851292519912	-0.509742611103553	-0.462635477025345	-0.562539971297644	0.0597899388568313	-0.692972082454789	-0.559962336297092	-0.519908843125358	-0.546733428073835	-0.302974158142457	0.205884812670834	-0.50702018772432	-0.545284920808673	-0.600661886541711	-0.574727854679069	-0.477948689922638	-0.493336423679813	-0.432459927115036	-0.466116342004616	-0.517658777373951	-0.555894426932489	-0.420531337959597	-0.468309389749667	-0.460187058699944	-0.47409433824347	-0.477399695249753	-0.421902298269763	-0.483690813322486	-0.439909165209258	-0.447668223517184	-0.499478958589834	-0.397863307230057	0.215271634693196	-0.383579152335128	-0.45216396896241	-0.428591158421843	-0.420338207854345	-0.510385403122285	-0.440200788327638	-0.46029004077235	-0.395502535772939	-0.5055236323042	-0.353654066525048	0.350251516708834	-0.403317633227869	-0.575972727694437
k__Bacteria;p__Bacteroidetes;c__Cytophagia;o__Cytophagales;f__Cyclobacteriaceae;g__Algoriphagus	-0.457743151526667	-0.565733679452037	-0.434506868025948	-0.631851292519912	-0.509742611103553	-0.462635477025345	-0.562539971297644	-0.633357241703114	-0.692972082454789	-0.559962336297092	-0.519908843125358	-0.546733428073835	-0.302974158142457	-0.487262367889111	-0.50702018772432	-0.545284920808673	-0.600661886541711	-0.574727854679069	-0.477948689922638	-0.493336423679813	-0.432459927115036	-0.466116342004616	-0.517658777373951	-0.555894426932489	-0.420531337959597	-0.468309389749667	-0.460187058699944	-0.47409433824347	-0.477399695249753	-0.421902298269763	-0.483690813322486	-0.439909165209258	-0.447668223517184	-0.499478958589834	-0.397863307230057	-0.47787554586675	-0.383579152335128	-0.45216396896241	-0.428591158421843	-0.420338207854345	-0.510385403122285	-0.440200788327638	-0.46029004077235	-0.395502535772939	-0.5055236323042	-0.353654066525048	-0.342895663851112	-0.403317633227869	-0.575972727694437
k__Bacteria;p__Bacteroidetes;c__Cytophagia;o__Cytophagales;f__Cytophagaceae;g__	-0.457743151526667	-0.565733679452037	-0.434506868025948	-0.631851292519912	-0.509742611103553	-0.462635477025345	-0.562539971297644	-0.633357241703114	-0.692972082454789	-0.559962336297092	-0.519908843125358	-0.546733428073835	0.390173022417488	1.59217917379072	-0.50702018772432	0.841009440311217	0.0924852940182346	0.118419325880877	-0.477948689922638	-0.493336423679813	0.953834434004854	-0.466116342004616	0.86863558374594	-0.555894426932489	-0.420531337959597	-0.468309389749667	0.232960121860001	-0.47409433824347	-0.477399695249753	-0.421902298269763	-0.483690813322486	-0.439909165209258	-0.447668223517184	-0.499478958589834	-0.397863307230057	-0.47787554586675	-0.383579152335128	-0.45216396896241	-0.428591158421843	-0.420338207854345	-0.510385403122285	-0.440200788327638	-0.46029004077235	-0.395502535772939	-0.5055236323042	-0.353654066525048	-0.342895663851112	-0.403317633227869	-0.575972727694437
k__Bacteria;p__Bacteroidetes;c__Cytophagia;o__Cytophagales;f__Cytophagaceae;g__Adhaeribacter	-0.457743151526667	-0.565733679452037	-0.434506868025948	-0.631851292519912	-0.509742611103553	-0.462635477025345	-0.562539971297644	-0.633357241703114	-0.692972082454789	-0.559962336297092	-0.519908843125358	-0.546733428073835	-0.302974158142457	-0.487262367889111	-0.50702018772432	-0.545284920808673	-0.600661886541711	-0.574727854679069	-0.477948689922638	-0.493336423679813	-0.432459927115036	-0.466116342004616	-0.517658777373951	-0.555894426932489	-0.420531337959597	-0.468309389749667	-0.460187058699944	-0.47409433824347	-0.477399695249753	-0.421902298269763	-0.483690813322486	-0.439909165209258	-0.447668223517184	-0.499478958589834	-0.397863307230057	0.215271634693196	-0.383579152335128	-0.45216396896241	-0.428591158421843	-0.420338207854345	-0.510385403122285	-0.440200788327638	-0.46029004077235	-0.395502535772939	-0.5055236323042	-0.353654066525048	-0.342895663851112	-0.403317633227869	-0.575972727694437
k__Bacteria;p__Bacteroidetes;c__Cytophagia;o__Cytophagales;f__Cytophagaceae;g__Cytophaga	-0.457743151526667	-0.565733679452037	-0.434506868025948	-0.631851292519912	-0.509742611103553	-0.462635477025345	-0.562539971297644	-0.633357241703114	-0.692972082454789	-0.559962336297092	-0.519908843125358	-0.546733428073835	-0.302974158142457	-0.487262367889111	-0.50702018772432	-0.545284920808673	-0.600661886541711	-0.574727854679069	-0.477948689922638	-0.493336423679813	-0.432459927115036	-0.466116342004616	-0.517658777373951	-0.555894426932489	-0.420531337959597	-0.468309389749667	-0.460187058699944	-0.47409433824347	-0.477399695249753	-0.421902298269763	-0.483690813322486	-0.439909165209258	-0.447668223517184	-0.499478958589834	-0.397863307230057	-0.47787554586675	-0.383579152335128	-0.45216396896241	-0.428591158421843	-0.420338207854345	-0.510385403122285	-0.440200788327638	-0.46029004077235	-0.395502535772939	-0.5055236323042	-0.353654066525048	-0.342895663851112	-0.403317633227869	-0.575972727694437
k__Bacteria;p__Bacteroidetes;c__Cytophagia;o__Cytophagales;f__Cytophagaceae;g__Dyadobacter	-0.457743151526667	-0.565733679452037	-0.434506868025948	-0.631851292519912	-0.509742611103553	-0.462635477025345	-0.562539971297644	-0.633357241703114	-0.692972082454789	-0.559962336297092	-0.519908843125358	-0.546733428073835	-0.302974158142457	-0.487262367889111	-0.50702018772432	-0.545284920808673	-0.600661886541711	-0.574727854679069	-0.477948689922638	-0.493336423679813	-0.432459927115036	-0.466116342004616	-0.517658777373951	-0.555894426932489	-0.420531337959597	-0.468309389749667	-0.460187058699944	-0.47409433824347	-0.477399695249753	-0.421902298269763	-0.483690813322486	-0.439909165209258	-0.447668223517184	-0.499478958589834	-0.397863307230057	-0.47787554586675	-0.383579152335128	-0.45216396896241	-0.428591158421843	-0.420338207854345	-0.510385403122285	-0.440200788327638	-0.46029004077235	-0.395502535772939	-0.5055236323042	-0.353654066525048	-0.342895663851112	-0.403317633227869	-0.575972727694437
k__Bacteria;p__Bacteroidetes;c__Cytophagia;o__Cytophagales;f__Cytophagaceae;g__Hymenobacter	-0.457743151526667	-0.565733679452037	-0.434506868025948	-0.631851292519912	-0.509742611103553	-0.462635477025345	-0.562539971297644	-0.633357241703114	-0.692972082454789	-0.559962336297092	-0.519908843125358	-0.546733428073835	-0.302974158142457	-0.487262367889111	-0.50702018772432	-0.545284920808673	-0.600661886541711	-0.574727854679069	-0.477948689922638	-0.493336423679813	-0.432459927115036	-0.466116342004616	-0.517658777373951	-0.555894426932489	-0.420531337959597	-0.468309389749667	-0.460187058699944	-0.47409433824347	-0.477399695249753	-0.421902298269763	-0.483690813322486	-0.439909165209258	-0.447668223517184	-0.499478958589834	-0.397863307230057	-0.47787554586675	-0.383579152335128	-0.45216396896241	-0.428591158421843	-0.420338207854345	-0.510385403122285	-0.440200788327638	-0.46029004077235	-0.395502535772939	-0.5055236323042	-0.353654066525048	-0.342895663851112	-0.403317633227869	-0.575972727694437
k__Bacteria;p__Bacteroidetes;c__Cytophagia;o__Cytophagales;f__Cytophagaceae;g__Rhodocytophaga	-0.457743151526667	-0.565733679452037	-0.434506868025948	-0.631851292519912	-0.509742611103553	-0.462635477025345	-0.562539971297644	-0.633357241703114	-0.692972082454789	-0.559962336297092	-0.519908843125358	-0.546733428073835	-0.302974158142457	-0.487262367889111	-0.50702018772432	-0.545284920808673	-0.600661886541711	-0.574727854679069	-0.477948689922638	-0.493336423679813	-0.432459927115036	-0.466116342004616	-0.517658777373951	-0.555894426932489	-0.420531337959597	-0.468309389749667	-0.460187058699944	-0.47409433824347	-0.477399695249753	-0.421902298269763	-0.483690813322486	-0.439909165209258	-0.447668223517184	-0.499478958589834	-0.397863307230057	-0.47787554586675	-0.383579152335128	-0.45216396896241	-0.428591158421843	-0.420338207854345	-0.510385403122285	-0.440200788327638	-0.46029004077235	-0.395502535772939	-0.5055236323042	-0.353654066525048	-0.342895663851112	-0.403317633227869	-0.575972727694437
k__Bacteria;p__Bacteroidetes;c__Cytophagia;o__Cytophagales;f__Cytophagaceae;g__Spirosoma	-0.457743151526667	-0.565733679452037	-0.434506868025948	-0.631851292519912	-0.509742611103553	-0.462635477025345	-0.562539971297644	-0.633357241703114	-0.692972082454789	-0.559962336297092	-0.519908843125358	-0.546733428073835	0.390173022417488	-0.487262367889111	-0.50702018772432	-0.545284920808673	-0.600661886541711	-0.574727854679069	-0.477948689922638	-0.493336423679813	-0.432459927115036	-0.466116342004616	-0.517658777373951	-0.555894426932489	-0.420531337959597	-0.468309389749667	-0.460187058699944	-0.47409433824347	-0.477399695249753	-0.421902298269763	-0.483690813322486	-0.439909165209258	-0.447668223517184	-0.499478958589834	-0.397863307230057	-0.47787554586675	-0.383579152335128	-0.45216396896241	-0.428591158421843	-0.420338207854345	-0.510385403122285	-0.440200788327638	-0.46029004077235	-0.395502535772939	-0.5055236323042	-0.353654066525048	-0.342895663851112	-0.403317633227869	-0.575972727694437
k__Bacteria;p__Bacteroidetes;c__Cytophagia;o__Cytophagales;f__Cytophagaceae;g__Sporocytophaga	-0.457743151526667	-0.565733679452037	-0.434506868025948	-0.631851292519912	-0.509742611103553	-0.462635477025345	-0.562539971297644	-0.633357241703114	-0.692972082454789	-0.559962336297092	-0.519908843125358	-0.546733428073835	-0.302974158142457	-0.487262367889111	-0.50702018772432	-0.545284920808673	-0.600661886541711	-0.574727854679069	-0.477948689922638	-0.493336423679813	-0.432459927115036	-0.466116342004616	-0.517658777373951	-0.555894426932489	-0.420531337959597	-0.468309389749667	-0.460187058699944	-0.47409433824347	-0.477399695249753	-0.421902298269763	-0.483690813322486	-0.439909165209258	-0.447668223517184	-0.499478958589834	-0.397863307230057	-0.47787554586675	-0.383579152335128	-0.45216396896241	-0.428591158421843	-0.420338207854345	-0.510385403122285	-0.440200788327638	-0.46029004077235	-0.395502535772939	-0.5055236323042	-0.353654066525048	-0.342895663851112	-0.403317633227869	-0.575972727694437
k__Bacteria;p__Bacteroidetes;c__Flavobacteriia;o__Flavobacteriales;__;__	2.18131417808859	-0.565733679452037	2.65653558533237	-0.631851292519912	-0.509742611103553	1.32912399220271	-0.562539971297644	0.0597899388568313	0.693322278665101	1.74262275669695	-0.519908843125358	-0.546733428073835	-0.302974158142457	2.15179496172615	-0.50702018772432	0.147862259751272	0.78563247457818	-0.574727854679069	-0.477948689922638	0.199810756880133	0.260687253444909	1.32564312722344	-0.517658777373951	0.137252753627456	-0.420531337959597	-0.468309389749667	1.33157241052811	1.31766513098458	-0.477399695249753	-0.421902298269763	0.20945636723746	-0.439909165209258	0.245478957042761	0.193668221970112	0.295283873329889	1.31388392336131	0.309568028224817	-0.45216396896241	0.957703202698047	-0.420338207854345	1.28137406610577	0.946093572792253	-0.46029004077235	-0.395502535772939	0.187623548255745	-0.353654066525048	-0.342895663851112	-0.403317633227869	-0.575972727694437
k__Bacteria;p__Bacteroidetes;c__Flavobacteriia;o__Flavobacteriales;f__;g__	-0.457743151526667	-0.565733679452037	-0.434506868025948	-0.631851292519912	-0.509742611103553	-0.462635477025345	-0.562539971297644	-0.633357241703114	-0.692972082454789	-0.559962336297092	-0.519908843125358	-0.546733428073835	-0.302974158142457	-0.487262367889111	-0.50702018772432	-0.545284920808673	-0.600661886541711	-0.574727854679069	-0.477948689922638	-0.493336423679813	-0.432459927115036	-0.466116342004616	-0.517658777373951	-0.555894426932489	-0.420531337959597	-0.468309389749667	-0.460187058699944	-0.47409433824347	-0.477399695249753	-0.421902298269763	-0.483690813322486	-0.439909165209258	-0.447668223517184	-0.499478958589834	-0.397863307230057	-0.47787554586675	-0.383579152335128	-0.45216396896241	-0.428591158421843	-0.420338207854345	-0.510385403122285	-0.440200788327638	-0.46029004077235	-0.395502535772939	-0.5055236323042	-0.353654066525048	-0.342895663851112	-0.403317633227869	-0.575972727694437
k__Bacteria;p__Bacteroidetes;c__Flavobacteriia;o__Flavobacteriales;f__Cryomorphaceae;g__	-0.457743151526667	-0.565733679452037	-0.434506868025948	-0.631851292519912	-0.509742611103553	-0.462635477025345	-0.562539971297644	-0.633357241703114	-0.692972082454789	-0.559962336297092	-0.519908843125358	-0.546733428073835	-0.302974158142457	-0.487262367889111	-0.50702018772432	-0.545284920808673	-0.600661886541711	-0.574727854679069	-0.477948689922638	-0.493336423679813	-0.432459927115036	-0.466116342004616	-0.517658777373951	-0.555894426932489	-0.420531337959597	-0.468309389749667	-0.460187058699944	-0.47409433824347	-0.477399695249753	-0.421902298269763	-0.483690813322486	-0.439909165209258	-0.447668223517184	-0.499478958589834	-0.397863307230057	-0.47787554586675	-0.383579152335128	-0.45216396896241	-0.428591158421843	-0.420338207854345	-0.510385403122285	-0.440200788327638	-0.46029004077235	-0.395502535772939	-0.5055236323042	-0.353654066525048	-0.342895663851112	-0.403317633227869	-0.575972727694437
k__Bacteria;p__Bacteroidetes;c__Flavobacteriia;o__Flavobacteriales;f__Flavobacteriaceae;__	0.928551209593224	-0.565733679452037	1.64493467365389	-0.631851292519912	0.183404569456392	2.86956903314986	-0.562539971297644	-0.633357241703114	0.693322278665101	-0.559962336297092	-0.519908843125358	-0.546733428073835	-0.302974158142457	0.205884812670834	0.186126992835625	-0.545284920808673	0.0924852940182346	0.811566506440822	-0.477948689922638	-0.493336423679813	-0.432459927115036	0.920178019115275	0.175488403185994	-0.555894426932489	-0.420531337959597	1.32345007947839	0.232960121860001	0.219052842316475	-0.477399695249753	-0.421902298269763	-0.483690813322486	-0.439909165209258	0.938626137602707	0.193668221970112	0.988431053889834	0.215271634693196	0.309568028224817	-0.45216396896241	1.8739939345722	-0.420338207854345	1.28137406610577	0.946093572792253	-0.46029004077235	-0.395502535772939	-0.5055236323042	-0.353654066525048	1.04339869726878	-0.403317633227869	0.117174452865508
k__Bacteria;p__Bacteroidetes;c__Flavobacteriia;o__Flavobacteriales;f__Flavobacteriaceae;g__Capnocytophaga	7.15112747766459	5.95341360848836	7.22277592495224	5.50371359856183	5.79287636464135	7.17266840923407	6.48149292597704	5.53625349078834	6.02362269106619	7.63316138521497	4.56768749210703	4.17176544322126	4.68063246356588	7.12359042250614	5.90971209478801	6.58561390948767	5.98136325235112	5.53895432515316	0.215198490637307	4.49027019802852	6.38973746350545	5.67376821022164	3.35354223353394	6.00654966676123	3.31713828032377	5.06902487726887	5.31436448684446	6.93443622865116	4.49241360432625	5.84339891446795	6.8093268664503	4.97173688664578	5.79843854196438	5.98056560333682	6.40230676107214	7.33085376087765	7.01275614146568	5.99037619750579	6.40228307622434	5.55601270144359	7.0621175818981	6.34651616227744	3.63405452144975	3.79415220625349	6.42203427397412	4.74621236129915	5.57599819042204	5.3650033625659	5.17342025821382
k__Bacteria;p__Bacteroidetes;c__Flavobacteriia;o__Flavobacteriales;f__Flavobacteriaceae;g__Flavobacterium	-0.457743151526667	1.73685141354201	-0.434506868025948	0.0612958880400335	1.2820168581245	0.923658884094545	-0.562539971297644	-0.633357241703114	-0.692972082454789	-0.559962336297092	-0.519908843125358	-0.546733428073835	-0.302974158142457	-0.487262367889111	-0.50702018772432	-0.545284920808673	-0.600661886541711	-0.574727854679069	-0.477948689922638	0.199810756880133	-0.432459927115036	-0.466116342004616	-0.517658777373951	-0.555894426932489	-0.420531337959597	-0.468309389749667	-0.460187058699944	-0.47409433824347	-0.477399695249753	-0.421902298269763	-0.483690813322486	-0.439909165209258	-0.447668223517184	-0.499478958589834	-0.397863307230057	-0.47787554586675	-0.383579152335128	-0.45216396896241	-0.428591158421843	-0.420338207854345	-0.510385403122285	-0.440200788327638	-0.46029004077235	-0.395502535772939	-0.5055236323042	-0.353654066525048	-0.342895663851112	-0.403317633227869	-0.575972727694437
k__Bacteria;p__Bacteroidetes;c__Flavobacteriia;o__Flavobacteriales;f__[Weeksellaceae];__	-0.457743151526667	-0.565733679452037	-0.434506868025948	-0.631851292519912	-0.509742611103553	0.923658884094545	-0.562539971297644	-0.633357241703114	-0.692972082454789	0.133184844262853	-0.519908843125358	-0.546733428073835	-0.302974158142457	0.205884812670834	-0.50702018772432	-0.545284920808673	-0.600661886541711	-0.574727854679069	-0.477948689922638	-0.493336423679813	-0.432459927115036	-0.466116342004616	-0.517658777373951	2.21669429530729	-0.420531337959597	-0.468309389749667	-0.460187058699944	-0.47409433824347	-0.477399695249753	-0.421902298269763	-0.483690813322486	-0.439909165209258	-0.447668223517184	-0.499478958589834	-0.397863307230057	0.215271634693196	-0.383579152335128	-0.45216396896241	-0.428591158421843	-0.420338207854345	-0.510385403122285	-0.440200788327638	-0.46029004077235	0.297644644787006	-0.5055236323042	-0.353654066525048	-0.342895663851112	-0.403317633227869	-0.575972727694437
k__Bacteria;p__Bacteroidetes;c__Flavobacteriia;o__Flavobacteriales;f__[Weeksellaceae];g__	5.21901065074161	4.71238097977848	5.39443874958426	2.62624524550157	5.54938058447824	7.29270333582116	3.17512964698572	3.23784376920478	4.29063453925355	4.99299724862452	3.43133487545607	0.839560933046055	-0.302974158142457	5.54342289237215	3.36418082318357	4.65872176626812	3.96368630492613	1.72785723831498	-0.477948689922638	1.99157022610819	4.53735337246096	4.385913921915	-0.517658777373951	3.39534929164894	-0.420531337959597	4.9069690179345	4.57676554371368	5.2363326791314	-0.477399695249753	3.49012070715838	4.12147937266561	2.89229534496595	4.86059947388402	3.52587273214532	2.86023323079143	4.02193412446352	2.79447467801282	1.85042112403164	5.19902995526879	4.44719624260124	4.98678282217092	4.74158276196445	4.08300474149765	3.85299270627642	4.98341409385249	-0.353654066525048	0.350251516708834	2.4870541246683	3.55116165735065
k__Bacteria;p__Bacteroidetes;c__Flavobacteriia;o__Flavobacteriales;f__[Weeksellaceae];g__Chryseobacterium	-0.457743151526667	0.127413501107909	1.35725260120211	-0.631851292519912	-0.509742611103553	-0.462635477025345	-0.562539971297644	-0.633357241703114	-0.692972082454789	-0.559962336297092	-0.519908843125358	-0.546733428073835	-0.302974158142457	-0.487262367889111	-0.50702018772432	-0.545284920808673	-0.600661886541711	-0.574727854679069	-0.477948689922638	-0.493336423679813	-0.432459927115036	-0.466116342004616	-0.517658777373951	-0.555894426932489	-0.420531337959597	-0.468309389749667	-0.460187058699944	-0.47409433824347	-0.477399695249753	-0.421902298269763	-0.483690813322486	-0.439909165209258	-0.447668223517184	-0.499478958589834	-0.397863307230057	-0.47787554586675	-0.383579152335128	-0.45216396896241	-0.428591158421843	-0.420338207854345	-0.510385403122285	-0.440200788327638	-0.46029004077235	-0.395502535772939	-0.5055236323042	-0.353654066525048	-0.342895663851112	-0.403317633227869	-0.575972727694437
k__Bacteria;p__Bacteroidetes;c__Flavobacteriia;o__Flavobacteriales;f__[Weeksellaceae];g__Cloacibacterium	-0.457743151526667	-0.565733679452037	-0.434506868025948	-0.631851292519912	-0.509742611103553	-0.462635477025345	-0.562539971297644	-0.633357241703114	-0.692972082454789	-0.559962336297092	-0.519908843125358	-0.546733428073835	-0.302974158142457	-0.487262367889111	-0.50702018772432	-0.545284920808673	-0.600661886541711	-0.574727854679069	-0.477948689922638	-0.493336423679813	-0.432459927115036	-0.466116342004616	-0.517658777373951	3.0816917327939	-0.420531337959597	-0.468309389749667	-0.460187058699944	-0.47409433824347	-0.477399695249753	-0.421902298269763	-0.483690813322486	-0.439909165209258	-0.447668223517184	-0.499478958589834	-0.397863307230057	1.60156599581309	0.309568028224817	-0.45216396896241	-0.428591158421843	-0.420338207854345	-0.510385403122285	-0.440200788327638	-0.46029004077235	-0.395502535772939	0.187623548255745	-0.353654066525048	-0.342895663851112	-0.403317633227869	-0.575972727694437
k__Bacteria;p__Bacteroidetes;c__Flavobacteriia;o__Flavobacteriales;f__[Weeksellaceae];g__Wautersiella	-0.457743151526667	-0.565733679452037	-0.434506868025948	-0.631851292519912	-0.509742611103553	-0.462635477025345	-0.562539971297644	-0.633357241703114	-0.692972082454789	-0.559962336297092	-0.519908843125358	-0.546733428073835	-0.302974158142457	-0.487262367889111	-0.50702018772432	-0.545284920808673	-0.600661886541711	-0.574727854679069	-0.477948689922638	-0.493336423679813	-0.432459927115036	-0.466116342004616	-0.517658777373951	-0.555894426932489	-0.420531337959597	-0.468309389749667	-0.460187058699944	-0.47409433824347	-0.477399695249753	-0.421902298269763	-0.483690813322486	-0.439909165209258	-0.447668223517184	-0.499478958589834	-0.397863307230057	-0.47787554586675	-0.383579152335128	-0.45216396896241	-0.428591158421843	-0.420338207854345	-0.510385403122285	-0.440200788327638	-0.46029004077235	-0.395502535772939	-0.5055236323042	-0.353654066525048	-0.342895663851112	-0.403317633227869	-0.575972727694437
k__Bacteria;p__Bacteroidetes;c__Sphingobacteriia;o__Sphingobacteriales;f__;g__	-0.457743151526667	-0.565733679452037	-0.434506868025948	-0.631851292519912	-0.509742611103553	-0.462635477025345	-0.562539971297644	-0.633357241703114	-0.692972082454789	-0.559962336297092	-0.519908843125358	-0.546733428073835	-0.302974158142457	-0.487262367889111	-0.50702018772432	-0.545284920808673	-0.600661886541711	-0.574727854679069	-0.477948689922638	-0.493336423679813	-0.432459927115036	-0.466116342004616	-0.517658777373951	-0.555894426932489	-0.420531337959597	-0.468309389749667	-0.460187058699944	-0.47409433824347	-0.477399695249753	-0.421902298269763	-0.483690813322486	-0.439909165209258	-0.447668223517184	-0.499478958589834	-0.397863307230057	-0.47787554586675	-0.383579152335128	-0.45216396896241	-0.428591158421843	-0.420338207854345	-0.510385403122285	-0.440200788327638	-0.46029004077235	-0.395502535772939	-0.5055236323042	-0.353654066525048	-0.342895663851112	-0.403317633227869	-0.575972727694437
k__Bacteria;p__Bacteroidetes;c__Sphingobacteriia;o__Sphingobacteriales;f__Sphingobacteriaceae;__	0.928551209593224	-0.565733679452037	-0.434506868025948	-0.631851292519912	-0.509742611103553	-0.462635477025345	-0.562539971297644	-0.633357241703114	-0.692972082454789	-0.559962336297092	0.173238337434587	-0.546733428073835	-0.302974158142457	-0.487262367889111	-0.50702018772432	-0.545284920808673	-0.600661886541711	-0.574727854679069	0.215198490637307	0.199810756880133	-0.432459927115036	-0.466116342004616	0.175488403185994	-0.555894426932489	-0.420531337959597	-0.468309389749667	-0.460187058699944	-0.47409433824347	-0.477399695249753	-0.421902298269763	-0.483690813322486	-0.439909165209258	-0.447668223517184	-0.499478958589834	-0.397863307230057	-0.47787554586675	-0.383579152335128	-0.45216396896241	-0.428591158421843	-0.420338207854345	-0.510385403122285	-0.440200788327638	-0.46029004077235	-0.395502535772939	-0.5055236323042	-0.353654066525048	-0.342895663851112	-0.403317633227869	-0.575972727694437
k__Bacteria;p__Bacteroidetes;c__Sphingobacteriia;o__Sphingobacteriales;f__Sphingobacteriaceae;g__	-0.457743151526667	-0.565733679452037	-0.434506868025948	-0.631851292519912	-0.509742611103553	-0.462635477025345	-0.562539971297644	-0.633357241703114	-0.692972082454789	-0.559962336297092	-0.519908843125358	-0.546733428073835	-0.302974158142457	-0.487262367889111	-0.50702018772432	-0.545284920808673	-0.600661886541711	-0.574727854679069	-0.477948689922638	-0.493336423679813	-0.432459927115036	-0.466116342004616	-0.517658777373951	-0.555894426932489	-0.420531337959597	-0.468309389749667	-0.460187058699944	-0.47409433824347	-0.477399695249753	-0.421902298269763	-0.483690813322486	-0.439909165209258	-0.447668223517184	-0.499478958589834	-0.397863307230057	-0.47787554586675	-0.383579152335128	-0.45216396896241	-0.428591158421843	-0.420338207854345	-0.510385403122285	-0.440200788327638	-0.46029004077235	-0.395502535772939	-0.5055236323042	-0.353654066525048	-0.342895663851112	-0.403317633227869	-0.575972727694437
k__Bacteria;p__Bacteroidetes;c__Sphingobacteriia;o__Sphingobacteriales;f__Sphingobacteriaceae;g__Mucilaginibacter	-0.457743151526667	-0.565733679452037	-0.434506868025948	-0.631851292519912	-0.509742611103553	-0.462635477025345	-0.562539971297644	-0.633357241703114	-0.692972082454789	-0.559962336297092	-0.519908843125358	-0.546733428073835	-0.302974158142457	-0.487262367889111	-0.50702018772432	-0.545284920808673	0.0924852940182346	-0.574727854679069	-0.477948689922638	-0.493336423679813	-0.432459927115036	-0.466116342004616	-0.517658777373951	-0.555894426932489	-0.420531337959597	-0.468309389749667	-0.460187058699944	-0.47409433824347	-0.477399695249753	-0.421902298269763	-0.483690813322486	-0.439909165209258	-0.447668223517184	-0.499478958589834	-0.397863307230057	-0.47787554586675	-0.383579152335128	-0.45216396896241	-0.428591158421843	-0.420338207854345	-0.510385403122285	-0.440200788327638	-0.46029004077235	-0.395502535772939	-0.5055236323042	-0.353654066525048	-0.342895663851112	-0.403317633227869	-0.575972727694437
k__Bacteria;p__Bacteroidetes;c__Sphingobacteriia;o__Sphingobacteriales;f__Sphingobacteriaceae;g__Pedobacter	0.928551209593224	0.820560681667854	-0.434506868025948	0.0612958880400335	-0.509742611103553	-0.462635477025345	-0.562539971297644	-0.633357241703114	-0.692972082454789	-0.559962336297092	-0.519908843125358	-0.546733428073835	-0.302974158142457	-0.487262367889111	-0.50702018772432	-0.545284920808673	-0.600661886541711	-0.574727854679069	-0.477948689922638	-0.493336423679813	-0.432459927115036	-0.466116342004616	-0.517658777373951	-0.555894426932489	-0.420531337959597	-0.468309389749667	-0.460187058699944	-0.47409433824347	-0.477399695249753	-0.421902298269763	-0.483690813322486	-0.439909165209258	-0.447668223517184	-0.499478958589834	-0.397863307230057	0.215271634693196	-0.383579152335128	0.240983211597536	-0.428591158421843	-0.420338207854345	-0.510385403122285	-0.440200788327638	-0.46029004077235	-0.395502535772939	-0.5055236323042	-0.353654066525048	-0.342895663851112	-0.403317633227869	-0.575972727694437
k__Bacteria;p__Bacteroidetes;c__Sphingobacteriia;o__Sphingobacteriales;f__Sphingobacteriaceae;g__Solitalea	-0.457743151526667	-0.565733679452037	-0.434506868025948	-0.631851292519912	-0.509742611103553	-0.462635477025345	-0.562539971297644	-0.633357241703114	-0.692972082454789	-0.559962336297092	-0.519908843125358	-0.546733428073835	-0.302974158142457	-0.487262367889111	0.186126992835625	-0.545284920808673	-0.600661886541711	-0.574727854679069	-0.477948689922638	-0.493336423679813	-0.432459927115036	-0.466116342004616	-0.517658777373951	-0.555894426932489	-0.420531337959597	-0.468309389749667	-0.460187058699944	-0.47409433824347	-0.477399695249753	-0.421902298269763	-0.483690813322486	-0.439909165209258	-0.447668223517184	-0.499478958589834	-0.397863307230057	-0.47787554586675	-0.383579152335128	-0.45216396896241	-0.428591158421843	-0.420338207854345	-0.510385403122285	-0.440200788327638	-0.46029004077235	-0.395502535772939	-0.5055236323042	-0.353654066525048	-0.342895663851112	-0.403317633227869	-0.575972727694437
k__Bacteria;p__Bacteroidetes;c__Sphingobacteriia;o__Sphingobacteriales;f__Sphingobacteriaceae;g__Sphingobacterium	-0.457743151526667	-0.565733679452037	-0.434506868025948	-0.631851292519912	-0.509742611103553	-0.462635477025345	-0.562539971297644	-0.633357241703114	-0.692972082454789	-0.559962336297092	-0.519908843125358	-0.546733428073835	-0.302974158142457	-0.487262367889111	-0.50702018772432	-0.545284920808673	-0.600661886541711	-0.574727854679069	-0.477948689922638	-0.493336423679813	-0.432459927115036	-0.466116342004616	-0.517658777373951	-0.555894426932489	-0.420531337959597	-0.468309389749667	-0.460187058699944	-0.47409433824347	-0.477399695249753	-0.421902298269763	-0.483690813322486	-0.439909165209258	-0.447668223517184	-0.499478958589834	-0.397863307230057	-0.47787554586675	-0.383579152335128	-0.45216396896241	-0.428591158421843	-0.420338207854345	-0.510385403122285	-0.440200788327638	-0.46029004077235	-0.395502535772939	-0.5055236323042	-0.353654066525048	-0.342895663851112	-0.403317633227869	-0.575972727694437
k__Bacteria;p__Bacteroidetes;c__[Rhodothermi];o__[Rhodothermales];f__Rhodothermaceae;g__Rubricoccus	-0.457743151526667	-0.565733679452037	-0.434506868025948	-0.631851292519912	-0.509742611103553	-0.462635477025345	-0.562539971297644	-0.633357241703114	-0.692972082454789	-0.559962336297092	-0.519908843125358	-0.546733428073835	-0.302974158142457	-0.487262367889111	-0.50702018772432	-0.545284920808673	-0.600661886541711	-0.574727854679069	-0.477948689922638	-0.493336423679813	-0.432459927115036	-0.466116342004616	-0.517658777373951	-0.555894426932489	-0.420531337959597	-0.468309389749667	-0.460187058699944	-0.47409433824347	-0.477399695249753	-0.421902298269763	-0.483690813322486	-0.439909165209258	-0.447668223517184	-0.499478958589834	-0.397863307230057	-0.47787554586675	-0.383579152335128	-0.45216396896241	-0.428591158421843	-0.420338207854345	-0.510385403122285	-0.440200788327638	-0.46029004077235	-0.395502535772939	-0.5055236323042	-0.353654066525048	-0.342895663851112	-0.403317633227869	-0.575972727694437
k__Bacteria;p__Bacteroidetes;c__[Saprospirae];o__[Saprospirales];__;__	-0.457743151526667	-0.565733679452037	-0.434506868025948	-0.631851292519912	-0.509742611103553	-0.462635477025345	-0.562539971297644	-0.633357241703114	-0.692972082454789	-0.559962336297092	-0.519908843125358	-0.546733428073835	-0.302974158142457	-0.487262367889111	-0.50702018772432	-0.545284920808673	-0.600661886541711	-0.574727854679069	-0.477948689922638	-0.493336423679813	-0.432459927115036	-0.466116342004616	-0.517658777373951	-0.555894426932489	-0.420531337959597	-0.468309389749667	-0.460187058699944	0.91220002287642	-0.477399695249753	-0.421902298269763	-0.483690813322486	-0.439909165209258	-0.447668223517184	-0.499478958589834	-0.397863307230057	-0.47787554586675	-0.383579152335128	-0.45216396896241	-0.428591158421843	-0.420338207854345	-0.510385403122285	-0.440200788327638	-0.46029004077235	-0.395502535772939	-0.5055236323042	-0.353654066525048	-0.342895663851112	-0.403317633227869	-0.575972727694437
k__Bacteria;p__Bacteroidetes;c__[Saprospirae];o__[Saprospirales];f__Chitinophagaceae;__	-0.457743151526667	-0.565733679452037	-0.434506868025948	-0.631851292519912	-0.509742611103553	-0.462635477025345	-0.562539971297644	-0.633357241703114	-0.692972082454789	-0.559962336297092	-0.519908843125358	-0.546733428073835	-0.302974158142457	-0.487262367889111	0.87927417339557	-0.545284920808673	-0.600661886541711	-0.574727854679069	-0.477948689922638	-0.493336423679813	1.35929954211302	0.227030838555329	0.175488403185994	0.137252753627456	-0.420531337959597	-0.468309389749667	-0.460187058699944	-0.47409433824347	4.04438888179929	-0.421902298269763	-0.483690813322486	-0.439909165209258	-0.447668223517184	-0.499478958589834	-0.397863307230057	-0.47787554586675	-0.383579152335128	-0.45216396896241	-0.428591158421843	-0.420338207854345	-0.510385403122285	-0.440200788327638	-0.46029004077235	-0.395502535772939	-0.5055236323042	-0.353654066525048	-0.342895663851112	-0.403317633227869	-0.575972727694437
k__Bacteria;p__Bacteroidetes;c__[Saprospirae];o__[Saprospirales];f__Chitinophagaceae;g__	-0.457743151526667	-0.565733679452037	-0.434506868025948	-0.631851292519912	-0.509742611103553	-0.462635477025345	-0.562539971297644	-0.633357241703114	-0.692972082454789	-0.559962336297092	-0.519908843125358	-0.546733428073835	-0.302974158142457	-0.487262367889111	-0.50702018772432	0.147862259751272	-0.600661886541711	1.21703161454899	-0.477948689922638	-0.493336423679813	1.6469816145648	1.32564312722344	-0.517658777373951	0.830399934187401	0.272615842600348	0.224837790810278	-0.460187058699944	1.31766513098458	-0.477399695249753	-0.421902298269763	-0.483690813322486	-0.439909165209258	-0.447668223517184	-0.499478958589834	-0.397863307230057	-0.47787554586675	-0.383579152335128	-0.45216396896241	-0.428591158421843	-0.420338207854345	-0.510385403122285	-0.440200788327638	-0.46029004077235	-0.395502535772939	-0.5055236323042	-0.353654066525048	-0.342895663851112	-0.403317633227869	0.117174452865508
k__Bacteria;p__Bacteroidetes;c__[Saprospirae];o__[Saprospirales];f__Chitinophagaceae;g__Flavisolibacter	-0.457743151526667	-0.565733679452037	-0.434506868025948	-0.631851292519912	-0.509742611103553	-0.462635477025345	-0.562539971297644	-0.633357241703114	-0.692972082454789	-0.559962336297092	-0.519908843125358	-0.546733428073835	0.390173022417488	-0.487262367889111	-0.50702018772432	-0.545284920808673	-0.600661886541711	-0.574727854679069	-0.477948689922638	0.199810756880133	-0.432459927115036	-0.466116342004616	-0.517658777373951	0.137252753627456	-0.420531337959597	-0.468309389749667	-0.460187058699944	-0.47409433824347	-0.477399695249753	-0.421902298269763	-0.483690813322486	-0.439909165209258	-0.447668223517184	-0.499478958589834	-0.397863307230057	-0.47787554586675	-0.383579152335128	-0.45216396896241	-0.428591158421843	-0.420338207854345	-0.510385403122285	-0.440200788327638	-0.46029004077235	-0.395502535772939	-0.5055236323042	-0.353654066525048	-0.342895663851112	-0.403317633227869	-0.575972727694437
k__Bacteria;p__Bacteroidetes;c__[Saprospirae];o__[Saprospirales];f__Chitinophagaceae;g__Lacibacter	-0.457743151526667	-0.565733679452037	-0.434506868025948	-0.631851292519912	-0.509742611103553	-0.462635477025345	-0.562539971297644	-0.633357241703114	-0.692972082454789	-0.559962336297092	-0.519908843125358	-0.546733428073835	-0.302974158142457	-0.487262367889111	-0.50702018772432	-0.545284920808673	-0.600661886541711	-0.574727854679069	-0.477948689922638	-0.493336423679813	-0.432459927115036	-0.466116342004616	-0.517658777373951	-0.555894426932489	-0.420531337959597	-0.468309389749667	-0.460187058699944	-0.47409433824347	-0.477399695249753	-0.421902298269763	-0.483690813322486	-0.439909165209258	-0.447668223517184	-0.499478958589834	-0.397863307230057	-0.47787554586675	-0.383579152335128	-0.45216396896241	-0.428591158421843	-0.420338207854345	-0.510385403122285	-0.440200788327638	-0.46029004077235	-0.395502535772939	-0.5055236323042	-0.353654066525048	-0.342895663851112	-0.403317633227869	-0.575972727694437
k__Bacteria;p__Bacteroidetes;c__[Saprospirae];o__[Saprospirales];f__Chitinophagaceae;g__Sediminibacterium	-0.457743151526667	-0.565733679452037	-0.434506868025948	-0.631851292519912	-0.509742611103553	-0.462635477025345	-0.562539971297644	-0.633357241703114	-0.692972082454789	-0.559962336297092	-0.519908843125358	-0.546733428073835	-0.302974158142457	-0.487262367889111	-0.50702018772432	-0.545284920808673	-0.600661886541711	-0.574727854679069	-0.477948689922638	-0.493336423679813	-0.432459927115036	-0.466116342004616	-0.517658777373951	-0.555894426932489	-0.420531337959597	-0.468309389749667	-0.460187058699944	-0.47409433824347	4.70438385504233	-0.421902298269763	-0.483690813322486	-0.439909165209258	-0.447668223517184	-0.499478958589834	-0.397863307230057	-0.47787554586675	-0.383579152335128	-0.45216396896241	-0.428591158421843	-0.420338207854345	-0.510385403122285	-0.440200788327638	-0.46029004077235	-0.395502535772939	-0.5055236323042	-0.353654066525048	-0.342895663851112	-0.403317633227869	-0.575972727694437
k__Bacteria;p__Bacteroidetes;c__[Saprospirae];o__[Saprospirales];f__Chitinophagaceae;g__Segetibacter	-0.457743151526667	-0.565733679452037	-0.434506868025948	-0.631851292519912	-0.509742611103553	-0.462635477025345	-0.562539971297644	-0.633357241703114	-0.692972082454789	-0.559962336297092	-0.519908843125358	-0.546733428073835	-0.302974158142457	-0.487262367889111	-0.50702018772432	-0.545284920808673	-0.600661886541711	-0.574727854679069	-0.477948689922638	0.892957937440078	-0.432459927115036	-0.466116342004616	-0.517658777373951	-0.555894426932489	-0.420531337959597	-0.468309389749667	-0.460187058699944	-0.47409433824347	-0.477399695249753	-0.421902298269763	-0.483690813322486	-0.439909165209258	-0.447668223517184	-0.499478958589834	-0.397863307230057	-0.47787554586675	-0.383579152335128	-0.45216396896241	-0.428591158421843	-0.420338207854345	-0.510385403122285	-0.440200788327638	-0.46029004077235	-0.395502535772939	-0.5055236323042	-0.353654066525048	-0.342895663851112	-0.403317633227869	-0.575972727694437
k__Bacteria;p__Bacteroidetes;c__[Saprospirae];o__[Saprospirales];f__Chitinophagaceae;g__Trachelomonas	-0.457743151526667	-0.565733679452037	-0.434506868025948	-0.631851292519912	-0.509742611103553	-0.462635477025345	-0.562539971297644	-0.633357241703114	-0.692972082454789	-0.559962336297092	-0.519908843125358	-0.546733428073835	-0.302974158142457	-0.487262367889111	-0.50702018772432	-0.545284920808673	-0.600661886541711	-0.574727854679069	-0.477948689922638	-0.493336423679813	-0.432459927115036	-0.466116342004616	-0.517658777373951	-0.555894426932489	-0.420531337959597	-0.468309389749667	0.232960121860001	-0.47409433824347	-0.477399695249753	-0.421902298269763	-0.483690813322486	-0.439909165209258	-0.447668223517184	-0.499478958589834	-0.397863307230057	-0.47787554586675	-0.383579152335128	-0.45216396896241	-0.428591158421843	-0.420338207854345	-0.510385403122285	-0.440200788327638	-0.46029004077235	-0.395502535772939	-0.5055236323042	-0.353654066525048	-0.342895663851112	-0.403317633227869	-0.575972727694437
k__Bacteria;p__Bacteroidetes;c__[Saprospirae];o__[Saprospirales];f__Saprospiraceae;g__	-0.457743151526667	-0.565733679452037	-0.434506868025948	-0.631851292519912	-0.509742611103553	-0.462635477025345	-0.562539971297644	-0.633357241703114	-0.692972082454789	-0.559962336297092	0.173238337434587	-0.546733428073835	-0.302974158142457	0.899031993230779	-0.50702018772432	-0.545284920808673	-0.600661886541711	-0.574727854679069	-0.477948689922638	0.892957937440078	-0.432459927115036	-0.466116342004616	-0.517658777373951	-0.555894426932489	-0.420531337959597	-0.468309389749667	-0.460187058699944	-0.47409433824347	-0.477399695249753	-0.421902298269763	-0.483690813322486	-0.439909165209258	-0.447668223517184	-0.499478958589834	-0.397863307230057	3.25979407241662	-0.383579152335128	-0.45216396896241	-0.428591158421843	-0.420338207854345	-0.510385403122285	-0.440200788327638	-0.46029004077235	-0.395502535772939	-0.5055236323042	-0.353654066525048	-0.342895663851112	-0.403317633227869	-0.575972727694437
k__Bacteria;p__Chlamydiae;c__Chlamydiia;o__Chlamydiales;__;__	-0.457743151526667	-0.565733679452037	-0.434506868025948	-0.631851292519912	-0.509742611103553	-0.462635477025345	-0.562539971297644	-0.633357241703114	-0.692972082454789	-0.559962336297092	-0.519908843125358	-0.546733428073835	-0.302974158142457	-0.487262367889111	-0.50702018772432	-0.545284920808673	-0.600661886541711	-0.574727854679069	-0.477948689922638	-0.493336423679813	-0.432459927115036	-0.466116342004616	-0.517658777373951	-0.555894426932489	-0.420531337959597	-0.468309389749667	-0.460187058699944	-0.47409433824347	-0.477399695249753	-0.421902298269763	-0.483690813322486	-0.439909165209258	-0.447668223517184	-0.499478958589834	-0.397863307230057	-0.47787554586675	-0.383579152335128	-0.45216396896241	-0.428591158421843	-0.420338207854345	-0.510385403122285	-0.440200788327638	-0.46029004077235	-0.395502535772939	-0.5055236323042	-0.353654066525048	-0.342895663851112	-0.403317633227869	-0.575972727694437
k__Bacteria;p__Chlamydiae;c__Chlamydiia;o__Chlamydiales;f__;g__	-0.457743151526667	-0.565733679452037	-0.434506868025948	-0.631851292519912	-0.509742611103553	-0.462635477025345	-0.562539971297644	-0.633357241703114	-0.692972082454789	-0.559962336297092	-0.519908843125358	-0.546733428073835	-0.302974158142457	-0.487262367889111	-0.50702018772432	-0.545284920808673	-0.600661886541711	-0.574727854679069	-0.477948689922638	-0.493336423679813	-0.432459927115036	-0.466116342004616	-0.517658777373951	-0.555894426932489	-0.420531337959597	-0.468309389749667	-0.460187058699944	-0.47409433824347	-0.477399695249753	-0.421902298269763	-0.483690813322486	-0.439909165209258	-0.447668223517184	-0.499478958589834	-0.397863307230057	-0.47787554586675	-0.383579152335128	-0.45216396896241	-0.428591158421843	-0.420338207854345	-0.510385403122285	-0.440200788327638	-0.46029004077235	-0.395502535772939	-0.5055236323042	-0.353654066525048	-0.342895663851112	-0.403317633227869	-0.575972727694437
k__Bacteria;p__Chlamydiae;c__Chlamydiia;o__Chlamydiales;f__Parachlamydiaceae;g__Candidatus Protochlamydia	-0.457743151526667	-0.565733679452037	-0.434506868025948	-0.631851292519912	-0.509742611103553	-0.462635477025345	-0.562539971297644	-0.633357241703114	-0.692972082454789	-0.559962336297092	-0.519908843125358	-0.546733428073835	-0.302974158142457	-0.487262367889111	-0.50702018772432	-0.545284920808673	-0.600661886541711	-0.574727854679069	-0.477948689922638	0.199810756880133	-0.432459927115036	-0.466116342004616	-0.517658777373951	-0.555894426932489	-0.420531337959597	-0.468309389749667	-0.460187058699944	-0.47409433824347	-0.477399695249753	-0.421902298269763	-0.483690813322486	-0.439909165209258	-0.447668223517184	-0.499478958589834	-0.397863307230057	-0.47787554586675	-0.383579152335128	-0.45216396896241	-0.428591158421843	-0.420338207854345	-0.510385403122285	-0.440200788327638	-0.46029004077235	-0.395502535772939	-0.5055236323042	-0.353654066525048	-0.342895663851112	-0.403317633227869	-0.575972727694437
k__Bacteria;p__Chlorobi;__;__;__;__	-0.457743151526667	-0.565733679452037	-0.434506868025948	-0.631851292519912	-0.509742611103553	-0.462635477025345	-0.562539971297644	-0.633357241703114	-0.692972082454789	-0.559962336297092	-0.519908843125358	-0.546733428073835	-0.302974158142457	-0.487262367889111	-0.50702018772432	-0.545284920808673	-0.600661886541711	-0.574727854679069	-0.477948689922638	-0.493336423679813	-0.432459927115036	-0.466116342004616	-0.517658777373951	-0.555894426932489	-0.420531337959597	-0.468309389749667	-0.460187058699944	-0.47409433824347	-0.477399695249753	-0.421902298269763	-0.483690813322486	-0.439909165209258	-0.447668223517184	-0.499478958589834	-0.397863307230057	-0.47787554586675	-0.383579152335128	-0.45216396896241	-0.428591158421843	-0.420338207854345	-0.510385403122285	-0.440200788327638	-0.46029004077235	-0.395502535772939	-0.5055236323042	-0.353654066525048	-0.342895663851112	-0.403317633227869	-0.575972727694437
k__Bacteria;p__Chlorobi;c__;o__;f__;g__	-0.457743151526667	-0.565733679452037	-0.434506868025948	-0.631851292519912	-0.509742611103553	-0.462635477025345	-0.562539971297644	-0.633357241703114	-0.692972082454789	-0.559962336297092	-0.519908843125358	-0.546733428073835	-0.302974158142457	-0.487262367889111	-0.50702018772432	-0.545284920808673	-0.600661886541711	-0.574727854679069	-0.477948689922638	-0.493336423679813	-0.432459927115036	-0.466116342004616	-0.517658777373951	-0.555894426932489	-0.420531337959597	-0.468309389749667	-0.460187058699944	-0.47409433824347	-0.477399695249753	-0.421902298269763	-0.483690813322486	-0.439909165209258	-0.447668223517184	-0.499478958589834	-0.397863307230057	-0.47787554586675	-0.383579152335128	-0.45216396896241	-0.428591158421843	-0.420338207854345	-0.510385403122285	-0.440200788327638	-0.46029004077235	-0.395502535772939	-0.5055236323042	-0.353654066525048	-0.342895663851112	-0.403317633227869	-0.575972727694437
k__Bacteria;p__Chloroflexi;__;__;__;__	-0.457743151526667	-0.565733679452037	-0.434506868025948	-0.631851292519912	-0.509742611103553	-0.462635477025345	-0.562539971297644	-0.633357241703114	-0.692972082454789	-0.559962336297092	-0.519908843125358	-0.546733428073835	-0.302974158142457	-0.487262367889111	-0.50702018772432	-0.545284920808673	-0.600661886541711	-0.574727854679069	-0.477948689922638	-0.493336423679813	-0.432459927115036	-0.466116342004616	-0.517658777373951	-0.555894426932489	-0.420531337959597	0.224837790810278	-0.460187058699944	-0.47409433824347	-0.477399695249753	-0.421902298269763	-0.483690813322486	-0.439909165209258	-0.447668223517184	-0.499478958589834	-0.397863307230057	-0.47787554586675	-0.383579152335128	-0.45216396896241	-0.428591158421843	-0.420338207854345	-0.510385403122285	-0.440200788327638	-0.46029004077235	-0.395502535772939	0.187623548255745	-0.353654066525048	-0.342895663851112	-0.403317633227869	-0.575972727694437
k__Bacteria;p__Chloroflexi;c__Anaerolineae;__;__;__	-0.457743151526667	-0.565733679452037	-0.434506868025948	-0.631851292519912	-0.509742611103553	-0.462635477025345	-0.562539971297644	-0.633357241703114	-0.692972082454789	-0.559962336297092	-0.519908843125358	-0.546733428073835	-0.302974158142457	-0.487262367889111	-0.50702018772432	-0.545284920808673	-0.600661886541711	-0.574727854679069	-0.477948689922638	-0.493336423679813	-0.432459927115036	-0.466116342004616	-0.517658777373951	-0.555894426932489	-0.420531337959597	-0.468309389749667	-0.460187058699944	-0.47409433824347	-0.477399695249753	-0.421902298269763	-0.483690813322486	-0.439909165209258	-0.447668223517184	-0.499478958589834	-0.397863307230057	-0.47787554586675	-0.383579152335128	-0.45216396896241	-0.428591158421843	-0.420338207854345	-0.510385403122285	-0.440200788327638	-0.46029004077235	-0.395502535772939	-0.5055236323042	-0.353654066525048	-0.342895663851112	-0.403317633227869	-0.575972727694437
k__Bacteria;p__Chloroflexi;c__Anaerolineae;o__A31;f__S47;g__	-0.457743151526667	-0.565733679452037	-0.434506868025948	-0.631851292519912	-0.509742611103553	-0.462635477025345	-0.562539971297644	-0.633357241703114	-0.692972082454789	-0.559962336297092	-0.519908843125358	-0.546733428073835	-0.302974158142457	-0.487262367889111	-0.50702018772432	-0.545284920808673	-0.600661886541711	-0.574727854679069	-0.477948689922638	-0.493336423679813	-0.432459927115036	-0.466116342004616	-0.517658777373951	-0.555894426932489	-0.420531337959597	-0.468309389749667	-0.460187058699944	-0.47409433824347	-0.477399695249753	-0.421902298269763	-0.483690813322486	-0.439909165209258	-0.447668223517184	-0.499478958589834	-0.397863307230057	-0.47787554586675	-0.383579152335128	-0.45216396896241	-0.428591158421843	-0.420338207854345	-0.510385403122285	-0.440200788327638	-0.46029004077235	-0.395502535772939	-0.5055236323042	-0.353654066525048	-0.342895663851112	-0.403317633227869	-0.575972727694437
k__Bacteria;p__Chloroflexi;c__Anaerolineae;o__Anaerolineales;f__Anaerolinaceae;g__Anaerolinea	-0.457743151526667	-0.565733679452037	-0.434506868025948	-0.631851292519912	-0.509742611103553	-0.462635477025345	-0.562539971297644	-0.633357241703114	-0.692972082454789	-0.559962336297092	-0.519908843125358	-0.546733428073835	-0.302974158142457	-0.487262367889111	-0.50702018772432	-0.545284920808673	-0.600661886541711	-0.574727854679069	-0.477948689922638	-0.493336423679813	-0.432459927115036	-0.466116342004616	-0.517658777373951	0.137252753627456	-0.420531337959597	-0.468309389749667	-0.460187058699944	-0.47409433824347	-0.477399695249753	-0.421902298269763	-0.483690813322486	-0.439909165209258	-0.447668223517184	-0.499478958589834	-0.397863307230057	-0.47787554586675	-0.383579152335128	-0.45216396896241	-0.428591158421843	-0.420338207854345	-0.510385403122285	-0.440200788327638	-0.46029004077235	-0.395502535772939	-0.5055236323042	-0.353654066525048	-0.342895663851112	-0.403317633227869	-0.575972727694437
k__Bacteria;p__Chloroflexi;c__Anaerolineae;o__Anaerolineales;f__Anaerolinaceae;g__SHD-231	0.235404029033278	3.59314940390764	-0.434506868025948	3.55780344950651	2.38062914679261	-0.462635477025345	3.38870374728378	2.25701451619305	0.000175098105156184	-0.559962336297092	4.19859002816974	0.14641375248611	-0.302974158142457	-0.487262367889111	-0.50702018772432	2.34508683708749	3.64783335550765	3.9250818156512	3.87876013676695	-0.493336423679813	-0.432459927115036	-0.466116342004616	1.96724787241405	-0.555894426932489	-0.420531337959597	-0.468309389749667	-0.460187058699944	-0.47409433824347	-0.477399695249753	-0.421902298269763	-0.483690813322486	-0.439909165209258	-0.447668223517184	-0.499478958589834	0.988431053889834	-0.47787554586675	-0.383579152335128	1.33959550026565	-0.428591158421843	-0.420338207854345	-0.510385403122285	-0.440200788327638	-0.46029004077235	-0.395502535772939	-0.5055236323042	-0.353654066525048	-0.342895663851112	-0.403317633227869	-0.575972727694437
k__Bacteria;p__Chloroflexi;c__Anaerolineae;o__Caldilineales;f__Caldilineaceae;__	-0.457743151526667	-0.565733679452037	-0.434506868025948	-0.631851292519912	-0.509742611103553	-0.462635477025345	-0.562539971297644	-0.633357241703114	-0.692972082454789	-0.559962336297092	-0.519908843125358	-0.546733428073835	-0.302974158142457	-0.487262367889111	-0.50702018772432	-0.545284920808673	-0.600661886541711	-0.574727854679069	-0.477948689922638	-0.493336423679813	-0.432459927115036	-0.466116342004616	-0.517658777373951	-0.555894426932489	0.272615842600348	-0.468309389749667	-0.460187058699944	-0.47409433824347	-0.477399695249753	-0.421902298269763	-0.483690813322486	-0.439909165209258	-0.447668223517184	-0.499478958589834	-0.397863307230057	-0.47787554586675	-0.383579152335128	-0.45216396896241	-0.428591158421843	-0.420338207854345	-0.510385403122285	-0.440200788327638	-0.46029004077235	-0.395502535772939	-0.5055236323042	-0.353654066525048	-0.342895663851112	-0.403317633227869	-0.575972727694437
k__Bacteria;p__Chloroflexi;c__Anaerolineae;o__Caldilineales;f__Caldilineaceae;g__	-0.457743151526667	-0.565733679452037	-0.434506868025948	-0.631851292519912	-0.509742611103553	-0.462635477025345	-0.562539971297644	-0.633357241703114	-0.692972082454789	-0.559962336297092	-0.519908843125358	-0.546733428073835	-0.302974158142457	-0.487262367889111	-0.50702018772432	-0.545284920808673	-0.600661886541711	-0.574727854679069	-0.477948689922638	-0.493336423679813	-0.432459927115036	-0.466116342004616	-0.517658777373951	-0.555894426932489	-0.420531337959597	-0.468309389749667	-0.460187058699944	-0.47409433824347	-0.477399695249753	-0.421902298269763	-0.483690813322486	-0.439909165209258	-0.447668223517184	-0.499478958589834	-0.397863307230057	-0.47787554586675	-0.383579152335128	-0.45216396896241	-0.428591158421843	-0.420338207854345	-0.510385403122285	-0.440200788327638	-0.46029004077235	-0.395502535772939	-0.5055236323042	-0.353654066525048	-0.342895663851112	-0.403317633227869	-0.575972727694437
k__Bacteria;p__Chloroflexi;c__Anaerolineae;o__H39;f__;g__	-0.457743151526667	-0.565733679452037	-0.434506868025948	-0.631851292519912	-0.509742611103553	-0.462635477025345	-0.562539971297644	-0.633357241703114	-0.692972082454789	-0.559962336297092	-0.519908843125358	-0.546733428073835	-0.302974158142457	-0.487262367889111	-0.50702018772432	-0.545284920808673	-0.600661886541711	-0.574727854679069	-0.477948689922638	-0.493336423679813	-0.432459927115036	-0.466116342004616	-0.517658777373951	-0.555894426932489	-0.420531337959597	-0.468309389749667	-0.460187058699944	-0.47409433824347	-0.477399695249753	-0.421902298269763	-0.483690813322486	-0.439909165209258	-0.447668223517184	-0.499478958589834	-0.397863307230057	-0.47787554586675	-0.383579152335128	-0.45216396896241	-0.428591158421843	-0.420338207854345	-0.510385403122285	-0.440200788327638	-0.46029004077235	-0.395502535772939	-0.5055236323042	-0.353654066525048	-0.342895663851112	-0.403317633227869	-0.575972727694437
k__Bacteria;p__Chloroflexi;c__Anaerolineae;o__SBR1031;__;__	-0.457743151526667	-0.565733679452037	-0.434506868025948	-0.631851292519912	-0.509742611103553	-0.462635477025345	-0.562539971297644	-0.633357241703114	-0.692972082454789	-0.559962336297092	-0.519908843125358	-0.546733428073835	-0.302974158142457	-0.487262367889111	-0.50702018772432	-0.545284920808673	-0.600661886541711	-0.574727854679069	-0.477948689922638	-0.493336423679813	-0.432459927115036	-0.466116342004616	-0.517658777373951	-0.555894426932489	0.272615842600348	-0.468309389749667	-0.460187058699944	-0.47409433824347	-0.477399695249753	-0.421902298269763	-0.483690813322486	-0.439909165209258	-0.447668223517184	-0.499478958589834	-0.397863307230057	-0.47787554586675	-0.383579152335128	-0.45216396896241	-0.428591158421843	-0.420338207854345	-0.510385403122285	-0.440200788327638	-0.46029004077235	-0.395502535772939	-0.5055236323042	-0.353654066525048	-0.342895663851112	-0.403317633227869	-0.575972727694437
k__Bacteria;p__Chloroflexi;c__Anaerolineae;o__SBR1031;f__A4b;g__	-0.457743151526667	-0.565733679452037	-0.434506868025948	-0.631851292519912	-0.509742611103553	-0.462635477025345	-0.562539971297644	-0.633357241703114	-0.692972082454789	-0.559962336297092	-0.519908843125358	-0.546733428073835	-0.302974158142457	-0.487262367889111	-0.50702018772432	-0.545284920808673	-0.600661886541711	-0.574727854679069	-0.477948689922638	-0.493336423679813	0.260687253444909	-0.466116342004616	-0.517658777373951	-0.555894426932489	-0.420531337959597	-0.468309389749667	-0.460187058699944	-0.47409433824347	-0.477399695249753	-0.421902298269763	-0.483690813322486	-0.439909165209258	-0.447668223517184	-0.499478958589834	-0.397863307230057	-0.47787554586675	-0.383579152335128	-0.45216396896241	-0.428591158421843	-0.420338207854345	-0.510385403122285	-0.440200788327638	-0.46029004077235	-0.395502535772939	-0.5055236323042	-0.353654066525048	-0.342895663851112	-0.403317633227869	-0.575972727694437
k__Bacteria;p__Chloroflexi;c__Anaerolineae;o__SBR1031;f__oc28;g__	-0.457743151526667	-0.565733679452037	-0.434506868025948	-0.631851292519912	-0.509742611103553	-0.462635477025345	-0.562539971297644	-0.633357241703114	-0.692972082454789	-0.559962336297092	-0.519908843125358	-0.546733428073835	-0.302974158142457	-0.487262367889111	-0.50702018772432	-0.545284920808673	-0.600661886541711	-0.574727854679069	-0.477948689922638	-0.493336423679813	-0.432459927115036	-0.466116342004616	-0.517658777373951	-0.555894426932489	-0.420531337959597	-0.468309389749667	-0.460187058699944	-0.47409433824347	-0.477399695249753	-0.421902298269763	-0.483690813322486	-0.439909165209258	-0.447668223517184	-0.499478958589834	-0.397863307230057	-0.47787554586675	-0.383579152335128	-0.45216396896241	-0.428591158421843	-0.420338207854345	-0.510385403122285	-0.440200788327638	-0.46029004077235	-0.395502535772939	-0.5055236323042	-0.353654066525048	-0.342895663851112	-0.403317633227869	-0.575972727694437
k__Bacteria;p__Chloroflexi;c__Anaerolineae;o__envOPS12;f__;g__	-0.457743151526667	-0.565733679452037	-0.434506868025948	-0.631851292519912	-0.509742611103553	-0.462635477025345	-0.562539971297644	-0.633357241703114	-0.692972082454789	-0.559962336297092	-0.519908843125358	-0.546733428073835	-0.302974158142457	-0.487262367889111	-0.50702018772432	-0.545284920808673	-0.600661886541711	-0.574727854679069	-0.477948689922638	-0.493336423679813	-0.432459927115036	-0.466116342004616	0.175488403185994	-0.555894426932489	-0.420531337959597	-0.468309389749667	-0.460187058699944	-0.47409433824347	-0.477399695249753	-0.421902298269763	-0.483690813322486	-0.439909165209258	-0.447668223517184	-0.499478958589834	-0.397863307230057	-0.47787554586675	-0.383579152335128	-0.45216396896241	-0.428591158421843	-0.420338207854345	-0.510385403122285	-0.440200788327638	-0.46029004077235	-0.395502535772939	-0.5055236323042	-0.353654066525048	-0.342895663851112	-0.403317633227869	-0.575972727694437
k__Bacteria;p__Chloroflexi;c__C0119;o__;f__;g__	-0.457743151526667	-0.565733679452037	-0.434506868025948	-0.631851292519912	-0.509742611103553	-0.462635477025345	-0.562539971297644	-0.633357241703114	-0.692972082454789	-0.559962336297092	-0.519908843125358	-0.546733428073835	-0.302974158142457	-0.487262367889111	-0.50702018772432	-0.545284920808673	-0.600661886541711	-0.574727854679069	-0.477948689922638	-0.493336423679813	-0.432459927115036	-0.466116342004616	-0.517658777373951	-0.555894426932489	-0.420531337959597	-0.468309389749667	-0.460187058699944	-0.47409433824347	-0.477399695249753	-0.421902298269763	-0.483690813322486	-0.439909165209258	-0.447668223517184	-0.499478958589834	-0.397863307230057	-0.47787554586675	-0.383579152335128	-0.45216396896241	-0.428591158421843	-0.420338207854345	-0.510385403122285	-0.440200788327638	-0.46029004077235	-0.395502535772939	-0.5055236323042	-0.353654066525048	-0.342895663851112	-0.403317633227869	-0.575972727694437
k__Bacteria;p__Chloroflexi;c__Chloroflexi;o__Herpetosiphonales;f__;g__	-0.457743151526667	-0.565733679452037	-0.434506868025948	-0.631851292519912	-0.509742611103553	-0.462635477025345	-0.562539971297644	-0.633357241703114	-0.692972082454789	-0.559962336297092	-0.519908843125358	-0.546733428073835	-0.302974158142457	-0.487262367889111	-0.50702018772432	-0.545284920808673	-0.600661886541711	-0.574727854679069	-0.477948689922638	-0.493336423679813	-0.432459927115036	-0.466116342004616	-0.517658777373951	-0.555894426932489	-0.420531337959597	-0.468309389749667	-0.460187058699944	-0.47409433824347	-0.477399695249753	-0.421902298269763	-0.483690813322486	0.253238015350688	-0.447668223517184	-0.499478958589834	-0.397863307230057	-0.47787554586675	-0.383579152335128	-0.45216396896241	-0.428591158421843	-0.420338207854345	-0.510385403122285	-0.440200788327638	-0.46029004077235	-0.395502535772939	-0.5055236323042	-0.353654066525048	-0.342895663851112	-0.403317633227869	-0.575972727694437
k__Bacteria;p__Chloroflexi;c__Chloroflexi;o__[Roseiflexales];f__[Kouleothrixaceae];g__	-0.457743151526667	-0.565733679452037	-0.434506868025948	-0.631851292519912	-0.509742611103553	-0.462635477025345	-0.562539971297644	-0.633357241703114	-0.692972082454789	-0.559962336297092	-0.519908843125358	-0.546733428073835	-0.302974158142457	-0.487262367889111	-0.50702018772432	0.841009440311217	-0.600661886541711	-0.574727854679069	-0.477948689922638	-0.493336423679813	-0.432459927115036	-0.466116342004616	-0.517658777373951	-0.555894426932489	-0.420531337959597	-0.468309389749667	-0.460187058699944	-0.47409433824347	-0.477399695249753	-0.421902298269763	-0.483690813322486	-0.439909165209258	-0.447668223517184	-0.499478958589834	-0.397863307230057	-0.47787554586675	-0.383579152335128	-0.45216396896241	-0.428591158421843	-0.420338207854345	-0.510385403122285	-0.440200788327638	-0.46029004077235	-0.395502535772939	-0.5055236323042	-0.353654066525048	-0.342895663851112	-0.403317633227869	-0.575972727694437
k__Bacteria;p__Chloroflexi;c__Ellin6529;o__;f__;g__	-0.457743151526667	-0.565733679452037	-0.434506868025948	-0.631851292519912	-0.509742611103553	-0.462635477025345	-0.562539971297644	-0.633357241703114	-0.692972082454789	-0.559962336297092	-0.519908843125358	-0.546733428073835	-0.302974158142457	-0.487262367889111	-0.50702018772432	-0.545284920808673	-0.600661886541711	-0.574727854679069	-0.477948689922638	-0.493336423679813	-0.432459927115036	-0.466116342004616	-0.517658777373951	-0.555894426932489	-0.420531337959597	-0.468309389749667	0.926107302419946	-0.47409433824347	-0.477399695249753	-0.421902298269763	-0.483690813322486	-0.439909165209258	-0.447668223517184	-0.499478958589834	-0.397863307230057	-0.47787554586675	-0.383579152335128	-0.45216396896241	-0.428591158421843	-0.420338207854345	-0.510385403122285	-0.440200788327638	-0.46029004077235	-0.395502535772939	-0.5055236323042	-0.353654066525048	-0.342895663851112	-0.403317633227869	-0.575972727694437
k__Bacteria;p__Chloroflexi;c__Gitt-GS-136;o__;f__;g__	-0.457743151526667	-0.565733679452037	-0.434506868025948	-0.631851292519912	-0.509742611103553	-0.462635477025345	-0.562539971297644	-0.633357241703114	-0.692972082454789	-0.559962336297092	-0.519908843125358	-0.546733428073835	-0.302974158142457	-0.487262367889111	-0.50702018772432	-0.545284920808673	-0.600661886541711	-0.574727854679069	-0.477948689922638	-0.493336423679813	-0.432459927115036	-0.466116342004616	-0.517658777373951	-0.555894426932489	-0.420531337959597	-0.468309389749667	0.232960121860001	-0.47409433824347	-0.477399695249753	-0.421902298269763	-0.483690813322486	-0.439909165209258	-0.447668223517184	-0.499478958589834	-0.397863307230057	-0.47787554586675	-0.383579152335128	-0.45216396896241	-0.428591158421843	-0.420338207854345	-0.510385403122285	-0.440200788327638	-0.46029004077235	-0.395502535772939	-0.5055236323042	-0.353654066525048	-0.342895663851112	-0.403317633227869	-0.575972727694437
k__Bacteria;p__Chloroflexi;c__Ktedonobacteria;o__JG30-KF-AS9;f__;g__	-0.457743151526667	-0.565733679452037	-0.434506868025948	-0.631851292519912	-0.509742611103553	-0.462635477025345	-0.562539971297644	-0.633357241703114	-0.692972082454789	-0.559962336297092	-0.519908843125358	-0.546733428073835	-0.302974158142457	-0.487262367889111	-0.50702018772432	-0.545284920808673	-0.600661886541711	-0.574727854679069	-0.477948689922638	-0.493336423679813	-0.432459927115036	-0.466116342004616	-0.517658777373951	-0.555894426932489	-0.420531337959597	-0.468309389749667	-0.460187058699944	-0.47409433824347	-0.477399695249753	-0.421902298269763	-0.483690813322486	-0.439909165209258	-0.447668223517184	-0.499478958589834	-0.397863307230057	-0.47787554586675	-0.383579152335128	-0.45216396896241	-0.428591158421843	-0.420338207854345	-0.510385403122285	-0.440200788327638	-0.46029004077235	-0.395502535772939	-0.5055236323042	-0.353654066525048	-0.342895663851112	-0.403317633227869	-0.575972727694437
k__Bacteria;p__Chloroflexi;c__Ktedonobacteria;o__Ktedonobacterales;f__Ktedonobacteraceae;g__	-0.457743151526667	-0.565733679452037	-0.434506868025948	-0.631851292519912	-0.509742611103553	-0.462635477025345	-0.562539971297644	-0.633357241703114	-0.692972082454789	-0.559962336297092	-0.519908843125358	-0.546733428073835	-0.302974158142457	-0.487262367889111	-0.50702018772432	-0.545284920808673	-0.600661886541711	-0.574727854679069	-0.477948689922638	-0.493336423679813	-0.432459927115036	-0.466116342004616	-0.517658777373951	-0.555894426932489	-0.420531337959597	-0.468309389749667	-0.460187058699944	-0.47409433824347	-0.477399695249753	-0.421902298269763	-0.483690813322486	-0.439909165209258	-0.447668223517184	-0.499478958589834	-0.397863307230057	-0.47787554586675	-0.383579152335128	-0.45216396896241	-0.428591158421843	-0.420338207854345	-0.510385403122285	-0.440200788327638	-0.46029004077235	-0.395502535772939	-0.5055236323042	-0.353654066525048	-0.342895663851112	-0.403317633227869	-0.575972727694437
k__Bacteria;p__Chloroflexi;c__S085;o__;f__;g__	-0.457743151526667	-0.565733679452037	-0.434506868025948	-0.631851292519912	-0.509742611103553	-0.462635477025345	-0.562539971297644	-0.633357241703114	-0.692972082454789	-0.559962336297092	-0.519908843125358	-0.546733428073835	-0.302974158142457	-0.487262367889111	-0.50702018772432	-0.545284920808673	-0.600661886541711	-0.574727854679069	-0.477948689922638	-0.493336423679813	-0.432459927115036	-0.466116342004616	-0.517658777373951	-0.555894426932489	-0.420531337959597	-0.468309389749667	-0.460187058699944	-0.47409433824347	-0.477399695249753	-0.421902298269763	-0.483690813322486	-0.439909165209258	-0.447668223517184	-0.499478958589834	-0.397863307230057	-0.47787554586675	-0.383579152335128	-0.45216396896241	-0.428591158421843	-0.420338207854345	-0.510385403122285	-0.440200788327638	-0.46029004077235	-0.395502535772939	-0.5055236323042	-0.353654066525048	-0.342895663851112	-0.403317633227869	-0.575972727694437
k__Bacteria;p__Chloroflexi;c__TK10;o__;f__;g__	-0.457743151526667	-0.565733679452037	-0.434506868025948	-0.631851292519912	-0.509742611103553	-0.462635477025345	-0.562539971297644	-0.633357241703114	-0.692972082454789	-0.559962336297092	-0.519908843125358	-0.546733428073835	-0.302974158142457	-0.487262367889111	-0.50702018772432	-0.545284920808673	-0.600661886541711	-0.574727854679069	-0.477948689922638	-0.493336423679813	-0.432459927115036	-0.466116342004616	-0.517658777373951	-0.555894426932489	-0.420531337959597	-0.468309389749667	-0.460187058699944	-0.47409433824347	-0.477399695249753	-0.421902298269763	-0.483690813322486	-0.439909165209258	-0.447668223517184	-0.499478958589834	-0.397863307230057	-0.47787554586675	-0.383579152335128	-0.45216396896241	-0.428591158421843	-0.420338207854345	-0.510385403122285	-0.440200788327638	-0.46029004077235	-0.395502535772939	-0.5055236323042	-0.353654066525048	-0.342895663851112	-0.403317633227869	-0.575972727694437
k__Bacteria;p__Chloroflexi;c__TK10;o__AKYG885;f__5B-12;g__	-0.457743151526667	-0.565733679452037	-0.434506868025948	-0.631851292519912	-0.509742611103553	-0.462635477025345	-0.562539971297644	-0.633357241703114	-0.692972082454789	-0.559962336297092	-0.519908843125358	-0.546733428073835	-0.302974158142457	-0.487262367889111	-0.50702018772432	-0.545284920808673	-0.600661886541711	-0.574727854679069	-0.477948689922638	-0.493336423679813	-0.432459927115036	-0.466116342004616	-0.517658777373951	-0.555894426932489	-0.420531337959597	-0.468309389749667	-0.460187058699944	-0.47409433824347	-0.477399695249753	-0.421902298269763	-0.483690813322486	-0.439909165209258	-0.447668223517184	-0.499478958589834	-0.397863307230057	-0.47787554586675	-0.383579152335128	-0.45216396896241	-0.428591158421843	-0.420338207854345	-0.510385403122285	-0.440200788327638	-0.46029004077235	-0.395502535772939	-0.5055236323042	-0.353654066525048	-0.342895663851112	-0.403317633227869	-0.575972727694437
k__Bacteria;p__Chloroflexi;c__TK17;o__mle1-48;f__;g__	-0.457743151526667	-0.565733679452037	-0.434506868025948	-0.631851292519912	-0.509742611103553	-0.462635477025345	-0.562539971297644	-0.633357241703114	-0.692972082454789	-0.559962336297092	-0.519908843125358	-0.546733428073835	-0.302974158142457	-0.487262367889111	-0.50702018772432	-0.545284920808673	-0.600661886541711	-0.574727854679069	-0.477948689922638	-0.493336423679813	-0.432459927115036	0.920178019115275	-0.517658777373951	-0.555894426932489	-0.420531337959597	-0.468309389749667	-0.460187058699944	-0.47409433824347	-0.477399695249753	-0.421902298269763	-0.483690813322486	-0.439909165209258	-0.447668223517184	-0.499478958589834	-0.397863307230057	-0.47787554586675	-0.383579152335128	-0.45216396896241	-0.428591158421843	-0.420338207854345	-0.510385403122285	-0.440200788327638	-0.46029004077235	-0.395502535772939	-0.5055236323042	-0.353654066525048	-0.342895663851112	-0.403317633227869	-0.575972727694437
k__Bacteria;p__Chloroflexi;c__Thermomicrobia;o__JG30-KF-CM45;f__;g__	-0.457743151526667	-0.565733679452037	-0.434506868025948	-0.631851292519912	-0.509742611103553	-0.462635477025345	-0.562539971297644	-0.633357241703114	-0.692972082454789	-0.559962336297092	-0.519908843125358	-0.546733428073835	-0.302974158142457	-0.487262367889111	-0.50702018772432	-0.545284920808673	-0.600661886541711	-0.574727854679069	-0.477948689922638	-0.493336423679813	-0.432459927115036	-0.466116342004616	-0.517658777373951	-0.555894426932489	-0.420531337959597	-0.468309389749667	-0.460187058699944	-0.47409433824347	1.3143597739783	-0.421902298269763	-0.483690813322486	-0.439909165209258	-0.447668223517184	-0.499478958589834	-0.397863307230057	-0.47787554586675	-0.383579152335128	-0.45216396896241	-0.428591158421843	-0.420338207854345	-0.510385403122285	-0.440200788327638	-0.46029004077235	-0.395502535772939	-0.5055236323042	-0.353654066525048	-0.342895663851112	-0.403317633227869	-0.575972727694437
k__Bacteria;p__Cyanobacteria;__;__;__;__	-0.457743151526667	-0.565733679452037	-0.434506868025948	-0.631851292519912	-0.509742611103553	-0.462635477025345	-0.562539971297644	-0.633357241703114	-0.692972082454789	-0.559962336297092	-0.519908843125358	-0.546733428073835	-0.302974158142457	-0.487262367889111	-0.50702018772432	-0.545284920808673	-0.600661886541711	-0.574727854679069	-0.477948689922638	-0.493336423679813	-0.432459927115036	-0.466116342004616	-0.517658777373951	-0.555894426932489	-0.420531337959597	-0.468309389749667	-0.460187058699944	-0.47409433824347	-0.477399695249753	-0.421902298269763	-0.483690813322486	-0.439909165209258	-0.447668223517184	-0.499478958589834	-0.397863307230057	-0.47787554586675	-0.383579152335128	-0.45216396896241	-0.428591158421843	-0.420338207854345	-0.510385403122285	-0.440200788327638	-0.46029004077235	-0.395502535772939	-0.5055236323042	-0.353654066525048	-0.342895663851112	-0.403317633227869	-0.575972727694437
k__Bacteria;p__Cyanobacteria;c__4C0d-2;o__YS2;f__;g__	-0.457743151526667	-0.565733679452037	-0.434506868025948	-0.631851292519912	-0.509742611103553	-0.462635477025345	-0.562539971297644	-0.633357241703114	2.19739967544138	-0.559962336297092	-0.519908843125358	-0.546733428073835	-0.302974158142457	-0.487262367889111	-0.50702018772432	-0.545284920808673	-0.600661886541711	-0.574727854679069	-0.477948689922638	-0.493336423679813	-0.432459927115036	-0.466116342004616	-0.517658777373951	-0.555894426932489	-0.420531337959597	-0.468309389749667	-0.460187058699944	-0.47409433824347	-0.477399695249753	-0.421902298269763	-0.483690813322486	-0.439909165209258	-0.447668223517184	-0.499478958589834	-0.397863307230057	-0.47787554586675	-0.383579152335128	-0.45216396896241	-0.428591158421843	-0.420338207854345	-0.510385403122285	-0.440200788327638	-0.46029004077235	-0.395502535772939	-0.5055236323042	-0.353654066525048	-0.342895663851112	-0.403317633227869	-0.575972727694437
k__Bacteria;p__Cyanobacteria;c__Chloroplast;__;__;__	-0.457743151526667	-0.565733679452037	-0.434506868025948	-0.631851292519912	-0.509742611103553	-0.462635477025345	-0.562539971297644	-0.633357241703114	-0.692972082454789	-0.559962336297092	-0.519908843125358	-0.546733428073835	-0.302974158142457	-0.487262367889111	-0.50702018772432	-0.545284920808673	-0.600661886541711	-0.574727854679069	-0.477948689922638	-0.493336423679813	0.260687253444909	-0.466116342004616	-0.517658777373951	-0.555894426932489	-0.420531337959597	-0.468309389749667	-0.460187058699944	-0.47409433824347	4.35888221170172	-0.421902298269763	-0.483690813322486	-0.439909165209258	-0.447668223517184	-0.499478958589834	-0.397863307230057	-0.47787554586675	-0.383579152335128	-0.45216396896241	-0.428591158421843	-0.420338207854345	-0.510385403122285	-0.440200788327638	-0.46029004077235	-0.395502535772939	-0.5055236323042	-0.353654066525048	-0.342895663851112	-0.403317633227869	-0.575972727694437
k__Bacteria;p__Cyanobacteria;c__Chloroplast;o__;f__;g__	-0.457743151526667	-0.565733679452037	-0.434506868025948	-0.631851292519912	-0.509742611103553	-0.462635477025345	-0.562539971297644	-0.633357241703114	-0.692972082454789	-0.559962336297092	-0.519908843125358	-0.546733428073835	-0.302974158142457	-0.487262367889111	-0.50702018772432	-0.545284920808673	-0.600661886541711	-0.574727854679069	-0.477948689922638	-0.493336423679813	-0.432459927115036	-0.466116342004616	-0.517658777373951	-0.555894426932489	-0.420531337959597	-0.468309389749667	-0.460187058699944	-0.47409433824347	0.215747485310192	-0.421902298269763	-0.483690813322486	-0.439909165209258	-0.447668223517184	-0.499478958589834	-0.397863307230057	-0.47787554586675	-0.383579152335128	-0.45216396896241	-0.428591158421843	-0.420338207854345	-0.510385403122285	-0.440200788327638	-0.46029004077235	-0.395502535772939	-0.5055236323042	-0.353654066525048	-0.342895663851112	-0.403317633227869	-0.575972727694437
k__Bacteria;p__Cyanobacteria;c__Chloroplast;o__Chlorophyta;__;__	-0.457743151526667	-0.565733679452037	-0.434506868025948	-0.631851292519912	-0.509742611103553	-0.462635477025345	-0.562539971297644	-0.633357241703114	-0.692972082454789	-0.559962336297092	-0.519908843125358	-0.546733428073835	-0.302974158142457	-0.487262367889111	-0.50702018772432	-0.545284920808673	-0.600661886541711	-0.574727854679069	-0.477948689922638	-0.493336423679813	-0.432459927115036	-0.466116342004616	-0.517658777373951	-0.555894426932489	-0.420531337959597	-0.468309389749667	-0.460187058699944	-0.47409433824347	-0.477399695249753	-0.421902298269763	-0.483690813322486	-0.439909165209258	-0.447668223517184	-0.499478958589834	-0.397863307230057	-0.47787554586675	-0.383579152335128	-0.45216396896241	-0.428591158421843	-0.420338207854345	-0.510385403122285	-0.440200788327638	-0.46029004077235	-0.395502535772939	-0.5055236323042	-0.353654066525048	-0.342895663851112	-0.403317633227869	-0.575972727694437
k__Bacteria;p__Cyanobacteria;c__Chloroplast;o__Chlorophyta;f__;g__	-0.457743151526667	-0.565733679452037	-0.434506868025948	-0.631851292519912	-0.509742611103553	-0.462635477025345	-0.562539971297644	-0.633357241703114	-0.692972082454789	-0.559962336297092	-0.519908843125358	-0.546733428073835	-0.302974158142457	-0.487262367889111	-0.50702018772432	-0.545284920808673	-0.600661886541711	-0.574727854679069	-0.477948689922638	-0.493336423679813	-0.432459927115036	-0.466116342004616	-0.517658777373951	-0.555894426932489	-0.420531337959597	-0.468309389749667	-0.460187058699944	0.219052842316475	-0.477399695249753	-0.421902298269763	-0.483690813322486	-0.439909165209258	-0.447668223517184	-0.499478958589834	-0.397863307230057	-0.47787554586675	-0.383579152335128	-0.45216396896241	-0.428591158421843	-0.420338207854345	-0.510385403122285	-0.440200788327638	-0.46029004077235	-0.395502535772939	-0.5055236323042	-0.353654066525048	-0.342895663851112	-0.403317633227869	-0.575972727694437
k__Bacteria;p__Cyanobacteria;c__Chloroplast;o__Chlorophyta;f__Chlamydomonadaceae;__	-0.457743151526667	-0.565733679452037	-0.434506868025948	-0.631851292519912	-0.509742611103553	-0.462635477025345	-0.562539971297644	-0.633357241703114	-0.692972082454789	-0.559962336297092	-0.519908843125358	-0.546733428073835	-0.302974158142457	-0.487262367889111	-0.50702018772432	-0.545284920808673	-0.600661886541711	-0.574727854679069	-0.477948689922638	-0.493336423679813	-0.432459927115036	-0.466116342004616	-0.517658777373951	-0.555894426932489	-0.420531337959597	-0.468309389749667	-0.460187058699944	-0.47409433824347	-0.477399695249753	-0.421902298269763	-0.483690813322486	-0.439909165209258	-0.447668223517184	-0.499478958589834	-0.397863307230057	-0.47787554586675	-0.383579152335128	-0.45216396896241	-0.428591158421843	-0.420338207854345	-0.510385403122285	-0.440200788327638	-0.46029004077235	-0.395502535772939	-0.5055236323042	-0.353654066525048	-0.342895663851112	-0.403317633227869	-0.575972727694437
k__Bacteria;p__Cyanobacteria;c__Chloroplast;o__Cryptophyta;f__;g__	-0.457743151526667	-0.565733679452037	-0.434506868025948	-0.631851292519912	-0.509742611103553	-0.462635477025345	-0.562539971297644	-0.633357241703114	-0.692972082454789	-0.559962336297092	-0.519908843125358	-0.546733428073835	-0.302974158142457	-0.487262367889111	-0.50702018772432	-0.545284920808673	-0.600661886541711	-0.574727854679069	-0.477948689922638	-0.493336423679813	-0.432459927115036	-0.466116342004616	-0.517658777373951	-0.555894426932489	-0.420531337959597	-0.468309389749667	-0.460187058699944	-0.47409433824347	4.42044010470116	-0.421902298269763	-0.483690813322486	-0.439909165209258	-0.447668223517184	-0.499478958589834	-0.397863307230057	-0.47787554586675	-0.383579152335128	-0.45216396896241	-0.428591158421843	-0.420338207854345	-0.510385403122285	-0.440200788327638	-0.46029004077235	-0.395502535772939	-0.5055236323042	-0.353654066525048	-0.342895663851112	-0.403317633227869	-0.575972727694437
k__Bacteria;p__Cyanobacteria;c__Chloroplast;o__Stramenopiles;f__;g__	-0.457743151526667	-0.565733679452037	-0.434506868025948	-0.631851292519912	-0.509742611103553	-0.462635477025345	-0.562539971297644	-0.633357241703114	-0.692972082454789	-0.559962336297092	-0.519908843125358	-0.546733428073835	-0.302974158142457	-0.487262367889111	-0.50702018772432	-0.545284920808673	-0.600661886541711	-0.574727854679069	-0.477948689922638	-0.493336423679813	-0.432459927115036	-0.466116342004616	-0.517658777373951	-0.555894426932489	0.272615842600348	-0.468309389749667	-0.460187058699944	-0.47409433824347	-0.477399695249753	-0.421902298269763	-0.483690813322486	-0.439909165209258	-0.447668223517184	-0.499478958589834	-0.397863307230057	-0.47787554586675	-0.383579152335128	-0.45216396896241	-0.428591158421843	-0.420338207854345	-0.510385403122285	-0.440200788327638	-0.46029004077235	-0.395502535772939	-0.5055236323042	-0.353654066525048	-0.342895663851112	-0.403317633227869	-0.575972727694437
k__Bacteria;p__Cyanobacteria;c__Chloroplast;o__Streptophyta;f__;g__	-0.457743151526667	-0.565733679452037	-0.434506868025948	-0.631851292519912	-0.509742611103553	-0.462635477025345	0.130607209262301	0.0597899388568313	0.000175098105156184	0.133184844262853	0.173238337434587	-0.546733428073835	-0.302974158142457	1.30449710133894	-0.50702018772432	-0.545284920808673	0.0924852940182346	0.811566506440822	0.215198490637307	-0.493336423679813	-0.432459927115036	-0.466116342004616	1.96724787241405	-0.555894426932489	-0.420531337959597	0.917984971370223	0.232960121860001	0.91220002287642	-0.477399695249753	0.271244882290182	-0.483690813322486	3.47211384021889	-0.447668223517184	0.193668221970112	-0.397863307230057	0.215271634693196	1.91900594065892	-0.45216396896241	0.264556022138102	0.2728089727056	0.18276177743766	-0.440200788327638	0.92600432034754	0.990791825346951	0.187623548255745	-0.353654066525048	0.350251516708834	-0.403317633227869	-0.575972727694437
k__Bacteria;p__Cyanobacteria;c__Nostocophycideae;o__Nostocales;f__Nostocaceae;__	-0.457743151526667	-0.565733679452037	-0.434506868025948	-0.631851292519912	-0.509742611103553	-0.462635477025345	-0.562539971297644	-0.633357241703114	-0.692972082454789	-0.559962336297092	-0.519908843125358	-0.546733428073835	-0.302974158142457	-0.487262367889111	-0.50702018772432	-0.545284920808673	-0.600661886541711	-0.574727854679069	-0.477948689922638	-0.493336423679813	-0.432459927115036	-0.466116342004616	-0.517658777373951	-0.555894426932489	-0.420531337959597	-0.468309389749667	-0.460187058699944	-0.47409433824347	-0.477399695249753	-0.421902298269763	-0.483690813322486	-0.439909165209258	-0.447668223517184	-0.499478958589834	-0.397863307230057	-0.47787554586675	-0.383579152335128	-0.45216396896241	-0.428591158421843	-0.420338207854345	-0.510385403122285	-0.440200788327638	-0.46029004077235	-0.395502535772939	-0.5055236323042	-0.353654066525048	-0.342895663851112	-0.403317633227869	-0.575972727694437
k__Bacteria;p__Cyanobacteria;c__Nostocophycideae;o__Nostocales;f__Nostocaceae;g__Dolichospermum	-0.457743151526667	-0.565733679452037	-0.434506868025948	-0.631851292519912	-0.509742611103553	-0.462635477025345	-0.562539971297644	-0.633357241703114	-0.692972082454789	-0.559962336297092	-0.519908843125358	-0.546733428073835	-0.302974158142457	-0.487262367889111	-0.50702018772432	-0.545284920808673	-0.600661886541711	-0.574727854679069	-0.477948689922638	-0.493336423679813	-0.432459927115036	-0.466116342004616	-0.517658777373951	-0.555894426932489	-0.420531337959597	-0.468309389749667	-0.460187058699944	-0.47409433824347	-0.477399695249753	-0.421902298269763	-0.483690813322486	-0.439909165209258	-0.447668223517184	-0.499478958589834	-0.397863307230057	-0.47787554586675	-0.383579152335128	-0.45216396896241	-0.428591158421843	-0.420338207854345	-0.510385403122285	-0.440200788327638	-0.46029004077235	-0.395502535772939	-0.5055236323042	-0.353654066525048	-0.342895663851112	-0.403317633227869	-0.575972727694437
k__Bacteria;p__Cyanobacteria;c__Nostocophycideae;o__Nostocales;f__Nostocaceae;g__Nostoc	-0.457743151526667	-0.565733679452037	-0.434506868025948	-0.631851292519912	-0.509742611103553	-0.462635477025345	-0.562539971297644	-0.633357241703114	-0.692972082454789	-0.559962336297092	-0.519908843125358	-0.546733428073835	-0.302974158142457	-0.487262367889111	-0.50702018772432	-0.545284920808673	-0.600661886541711	-0.574727854679069	-0.477948689922638	-0.493336423679813	-0.432459927115036	-0.466116342004616	-0.517658777373951	-0.555894426932489	-0.420531337959597	-0.468309389749667	-0.460187058699944	0.219052842316475	-0.477399695249753	-0.421902298269763	-0.483690813322486	-0.439909165209258	-0.447668223517184	-0.499478958589834	-0.397863307230057	-0.47787554586675	-0.383579152335128	-0.45216396896241	-0.428591158421843	-0.420338207854345	-0.510385403122285	-0.440200788327638	-0.46029004077235	-0.395502535772939	-0.5055236323042	-0.353654066525048	-0.342895663851112	-0.403317633227869	-0.575972727694437
k__Bacteria;p__Cyanobacteria;c__Oscillatoriophycideae;__;__;__	-0.457743151526667	-0.565733679452037	-0.434506868025948	-0.631851292519912	-0.509742611103553	-0.462635477025345	-0.562539971297644	-0.633357241703114	-0.692972082454789	-0.559962336297092	-0.519908843125358	-0.546733428073835	-0.302974158142457	-0.487262367889111	-0.50702018772432	-0.545284920808673	-0.600661886541711	-0.574727854679069	-0.477948689922638	-0.493336423679813	-0.432459927115036	-0.466116342004616	-0.517658777373951	-0.555894426932489	-0.420531337959597	-0.468309389749667	-0.460187058699944	-0.47409433824347	-0.477399695249753	-0.421902298269763	-0.483690813322486	0.253238015350688	-0.447668223517184	-0.499478958589834	-0.397863307230057	-0.47787554586675	-0.383579152335128	-0.45216396896241	-0.428591158421843	-0.420338207854345	-0.510385403122285	-0.440200788327638	-0.46029004077235	-0.395502535772939	-0.5055236323042	-0.353654066525048	-0.342895663851112	-0.403317633227869	-0.575972727694437
k__Bacteria;p__Cyanobacteria;c__Oscillatoriophycideae;o__Chroococcales;f__Xenococcaceae;g__	-0.457743151526667	-0.565733679452037	-0.434506868025948	-0.631851292519912	-0.509742611103553	-0.462635477025345	-0.562539971297644	-0.633357241703114	-0.692972082454789	-0.559962336297092	0.173238337434587	-0.546733428073835	-0.302974158142457	-0.487262367889111	-0.50702018772432	-0.545284920808673	-0.600661886541711	-0.574727854679069	-0.477948689922638	-0.493336423679813	-0.432459927115036	-0.466116342004616	-0.517658777373951	-0.555894426932489	-0.420531337959597	-0.468309389749667	-0.460187058699944	-0.47409433824347	-0.477399695249753	-0.421902298269763	-0.483690813322486	-0.439909165209258	-0.447668223517184	-0.499478958589834	-0.397863307230057	-0.47787554586675	-0.383579152335128	-0.45216396896241	-0.428591158421843	-0.420338207854345	-0.510385403122285	-0.440200788327638	-0.46029004077235	0.297644644787006	-0.5055236323042	-0.353654066525048	-0.342895663851112	-0.403317633227869	-0.575972727694437
k__Bacteria;p__Cyanobacteria;c__Oscillatoriophycideae;o__Oscillatoriales;f__Phormidiaceae;__	-0.457743151526667	-0.565733679452037	-0.434506868025948	-0.631851292519912	-0.509742611103553	-0.462635477025345	-0.562539971297644	-0.633357241703114	0.693322278665101	-0.559962336297092	-0.519908843125358	-0.546733428073835	-0.302974158142457	-0.487262367889111	-0.50702018772432	-0.545284920808673	-0.600661886541711	-0.574727854679069	-0.477948689922638	-0.493336423679813	-0.432459927115036	-0.466116342004616	-0.517658777373951	-0.555894426932489	-0.420531337959597	-0.468309389749667	-0.460187058699944	-0.47409433824347	-0.477399695249753	-0.421902298269763	-0.483690813322486	-0.439909165209258	-0.447668223517184	-0.499478958589834	-0.397863307230057	-0.47787554586675	-0.383579152335128	-0.45216396896241	-0.428591158421843	-0.420338207854345	-0.510385403122285	-0.440200788327638	-0.46029004077235	-0.395502535772939	-0.5055236323042	-0.353654066525048	-0.342895663851112	-0.403317633227869	-0.575972727694437
k__Bacteria;p__Cyanobacteria;c__Synechococcophycideae;o__Pseudanabaenales;f__Pseudanabaenaceae;__	-0.457743151526667	-0.565733679452037	-0.434506868025948	-0.631851292519912	-0.509742611103553	-0.462635477025345	-0.562539971297644	-0.633357241703114	-0.692972082454789	-0.559962336297092	-0.519908843125358	-0.546733428073835	-0.302974158142457	-0.487262367889111	-0.50702018772432	-0.545284920808673	-0.600661886541711	-0.574727854679069	-0.477948689922638	-0.493336423679813	-0.432459927115036	-0.466116342004616	-0.517658777373951	-0.555894426932489	-0.420531337959597	-0.468309389749667	-0.460187058699944	-0.47409433824347	-0.477399695249753	-0.421902298269763	-0.483690813322486	-0.439909165209258	-0.447668223517184	-0.499478958589834	-0.397863307230057	-0.47787554586675	-0.383579152335128	-0.45216396896241	-0.428591158421843	-0.420338207854345	-0.510385403122285	-0.440200788327638	-0.46029004077235	-0.395502535772939	-0.5055236323042	-0.353654066525048	-0.342895663851112	-0.403317633227869	-0.575972727694437
k__Bacteria;p__Cyanobacteria;c__Synechococcophycideae;o__Pseudanabaenales;f__Pseudanabaenaceae;g__Arthronema	-0.457743151526667	-0.565733679452037	-0.434506868025948	-0.631851292519912	-0.509742611103553	-0.462635477025345	-0.562539971297644	-0.633357241703114	-0.692972082454789	-0.559962336297092	-0.519908843125358	-0.546733428073835	-0.302974158142457	-0.487262367889111	-0.50702018772432	-0.545284920808673	-0.600661886541711	-0.574727854679069	-0.477948689922638	-0.493336423679813	-0.432459927115036	-0.466116342004616	-0.517658777373951	-0.555894426932489	-0.420531337959597	-0.468309389749667	-0.460187058699944	-0.47409433824347	-0.477399695249753	-0.421902298269763	-0.483690813322486	-0.439909165209258	-0.447668223517184	-0.499478958589834	-0.397863307230057	-0.47787554586675	-0.383579152335128	-0.45216396896241	-0.428591158421843	-0.420338207854345	-0.510385403122285	-0.440200788327638	-0.46029004077235	-0.395502535772939	-0.5055236323042	-0.353654066525048	-0.342895663851112	-0.403317633227869	-0.575972727694437
k__Bacteria;p__Cyanobacteria;c__Synechococcophycideae;o__Synechococcales;f__Synechococcaceae;g__Synechococcus	-0.457743151526667	-0.565733679452037	-0.434506868025948	-0.631851292519912	-0.509742611103553	-0.462635477025345	-0.562539971297644	-0.633357241703114	-0.692972082454789	-0.559962336297092	-0.519908843125358	-0.546733428073835	-0.302974158142457	-0.487262367889111	-0.50702018772432	-0.545284920808673	-0.600661886541711	-0.574727854679069	-0.477948689922638	-0.493336423679813	-0.432459927115036	-0.466116342004616	-0.517658777373951	-0.555894426932489	-0.420531337959597	-0.468309389749667	-0.460187058699944	-0.47409433824347	-0.477399695249753	-0.421902298269763	-0.483690813322486	-0.439909165209258	-0.447668223517184	-0.499478958589834	-0.397863307230057	-0.47787554586675	-0.383579152335128	-0.45216396896241	-0.428591158421843	-0.420338207854345	-0.510385403122285	-0.440200788327638	-0.46029004077235	-0.395502535772939	-0.5055236323042	-0.353654066525048	-0.342895663851112	-0.403317633227869	-0.575972727694437
k__Bacteria;p__Deferribacteres;c__Deferribacteres;o__Deferribacterales;f__Deferribacteraceae;g__Mucispirillum	-0.457743151526667	-0.565733679452037	-0.434506868025948	-0.631851292519912	-0.509742611103553	-0.462635477025345	-0.562539971297644	-0.633357241703114	2.89054685600132	0.133184844262853	-0.519908843125358	-0.546733428073835	-0.302974158142457	-0.487262367889111	-0.50702018772432	-0.545284920808673	-0.600661886541711	-0.574727854679069	-0.477948689922638	-0.493336423679813	-0.432459927115036	-0.466116342004616	-0.517658777373951	-0.555894426932489	-0.420531337959597	-0.468309389749667	-0.460187058699944	-0.47409433824347	-0.477399695249753	-0.421902298269763	-0.483690813322486	-0.439909165209258	-0.447668223517184	-0.499478958589834	-0.397863307230057	-0.47787554586675	-0.383579152335128	-0.45216396896241	-0.428591158421843	-0.420338207854345	-0.510385403122285	-0.440200788327638	-0.46029004077235	-0.395502535772939	-0.5055236323042	-0.353654066525048	-0.342895663851112	-0.403317633227869	-0.575972727694437
k__Bacteria;p__Elusimicrobia;c__Elusimicrobia;o__Elusimicrobiales;f__;g__	-0.457743151526667	-0.565733679452037	-0.434506868025948	-0.631851292519912	-0.509742611103553	-0.462635477025345	-0.562539971297644	-0.633357241703114	-0.692972082454789	-0.559962336297092	-0.519908843125358	-0.546733428073835	-0.302974158142457	-0.487262367889111	-0.50702018772432	-0.545284920808673	-0.600661886541711	-0.574727854679069	-0.477948689922638	-0.493336423679813	-0.432459927115036	-0.466116342004616	-0.517658777373951	-0.555894426932489	-0.420531337959597	-0.468309389749667	-0.460187058699944	-0.47409433824347	-0.477399695249753	-0.421902298269763	-0.483690813322486	-0.439909165209258	-0.447668223517184	-0.499478958589834	-0.397863307230057	-0.47787554586675	-0.383579152335128	-0.45216396896241	-0.428591158421843	-0.420338207854345	-0.510385403122285	-0.440200788327638	-0.46029004077235	-0.395502535772939	-0.5055236323042	-0.353654066525048	-0.342895663851112	-0.403317633227869	-0.575972727694437
k__Bacteria;p__Elusimicrobia;c__Elusimicrobia;o__FAC88;f__;g__	-0.457743151526667	-0.565733679452037	-0.434506868025948	-0.631851292519912	-0.509742611103553	-0.462635477025345	-0.562539971297644	-0.633357241703114	-0.692972082454789	-0.559962336297092	-0.519908843125358	-0.546733428073835	-0.302974158142457	-0.487262367889111	-0.50702018772432	-0.545284920808673	-0.600661886541711	-0.574727854679069	-0.477948689922638	-0.493336423679813	-0.432459927115036	-0.466116342004616	-0.517658777373951	-0.555894426932489	-0.420531337959597	-0.468309389749667	-0.460187058699944	-0.47409433824347	-0.477399695249753	-0.421902298269763	-0.483690813322486	-0.439909165209258	-0.447668223517184	-0.499478958589834	-0.397863307230057	-0.47787554586675	-0.383579152335128	-0.45216396896241	-0.428591158421843	-0.420338207854345	-0.510385403122285	-0.440200788327638	-0.46029004077235	-0.395502535772939	-0.5055236323042	-0.353654066525048	-0.342895663851112	-0.403317633227869	-0.575972727694437
k__Bacteria;p__Elusimicrobia;c__Elusimicrobia;o__IIb;f__;g__	-0.457743151526667	-0.565733679452037	-0.434506868025948	-0.631851292519912	-0.509742611103553	-0.462635477025345	-0.562539971297644	-0.633357241703114	-0.692972082454789	-0.559962336297092	-0.519908843125358	-0.546733428073835	-0.302974158142457	-0.487262367889111	-0.50702018772432	-0.545284920808673	-0.600661886541711	-0.574727854679069	-0.477948689922638	-0.493336423679813	-0.432459927115036	-0.466116342004616	-0.517658777373951	-0.555894426932489	-0.420531337959597	0.224837790810278	-0.460187058699944	-0.47409433824347	-0.477399695249753	-0.421902298269763	-0.483690813322486	-0.439909165209258	-0.447668223517184	-0.499478958589834	-0.397863307230057	-0.47787554586675	-0.383579152335128	-0.45216396896241	-0.428591158421843	-0.420338207854345	-0.510385403122285	-0.440200788327638	-0.46029004077235	-0.395502535772939	-0.5055236323042	-0.353654066525048	-0.342895663851112	-0.403317633227869	-0.575972727694437
k__Bacteria;p__Elusimicrobia;c__Endomicrobia;o__;f__;g__	-0.457743151526667	-0.565733679452037	-0.434506868025948	-0.631851292519912	-0.509742611103553	-0.462635477025345	-0.562539971297644	-0.633357241703114	-0.692972082454789	-0.559962336297092	4.52994716412418	1.93817322171416	-0.302974158142457	-0.487262367889111	-0.50702018772432	3.36673808461947	-0.600661886541711	4.27730240924055	-0.477948689922638	-0.493336423679813	-0.432459927115036	-0.466116342004616	-0.517658777373951	-0.555894426932489	-0.420531337959597	-0.468309389749667	-0.460187058699944	-0.47409433824347	-0.477399695249753	-0.421902298269763	-0.483690813322486	-0.439909165209258	-0.447668223517184	-0.499478958589834	-0.397863307230057	-0.47787554586675	-0.383579152335128	-0.45216396896241	-0.428591158421843	-0.420338207854345	-0.510385403122285	-0.440200788327638	-0.46029004077235	-0.395502535772939	-0.5055236323042	-0.353654066525048	-0.342895663851112	-0.403317633227869	-0.575972727694437
k__Bacteria;p__FBP;c__;o__;f__;g__	-0.457743151526667	-0.565733679452037	-0.434506868025948	-0.631851292519912	-0.509742611103553	-0.462635477025345	-0.562539971297644	-0.633357241703114	-0.692972082454789	-0.559962336297092	-0.519908843125358	-0.546733428073835	-0.302974158142457	-0.487262367889111	-0.50702018772432	-0.545284920808673	-0.600661886541711	-0.574727854679069	-0.477948689922638	-0.493336423679813	-0.432459927115036	-0.466116342004616	-0.517658777373951	-0.555894426932489	-0.420531337959597	-0.468309389749667	-0.460187058699944	-0.47409433824347	-0.477399695249753	-0.421902298269763	-0.483690813322486	-0.439909165209258	-0.447668223517184	-0.499478958589834	-0.397863307230057	-0.47787554586675	-0.383579152335128	-0.45216396896241	-0.428591158421843	-0.420338207854345	-0.510385403122285	-0.440200788327638	-0.46029004077235	-0.395502535772939	-0.5055236323042	-0.353654066525048	-0.342895663851112	-0.403317633227869	-0.575972727694437
k__Bacteria;p__Fibrobacteres;c__Fibrobacteria;o__258ds10;f__;g__	-0.457743151526667	-0.565733679452037	-0.434506868025948	-0.631851292519912	-0.509742611103553	-0.462635477025345	-0.562539971297644	-0.633357241703114	-0.692972082454789	-0.559962336297092	-0.519908843125358	-0.546733428073835	-0.302974158142457	-0.487262367889111	-0.50702018772432	-0.545284920808673	-0.600661886541711	0.118419325880877	-0.477948689922638	-0.493336423679813	0.260687253444909	-0.466116342004616	-0.517658777373951	-0.555894426932489	-0.420531337959597	-0.468309389749667	-0.460187058699944	-0.47409433824347	-0.477399695249753	-0.421902298269763	-0.483690813322486	-0.439909165209258	-0.447668223517184	-0.499478958589834	-0.397863307230057	-0.47787554586675	-0.383579152335128	-0.45216396896241	-0.428591158421843	-0.420338207854345	-0.510385403122285	-0.440200788327638	-0.46029004077235	-0.395502535772939	-0.5055236323042	-0.353654066525048	-0.342895663851112	-0.403317633227869	-0.575972727694437
k__Bacteria;p__Firmicutes;__;__;__;__	0.928551209593224	2.61232015089591	1.8680782249681	2.00720603709535	1.97516403868445	1.32912399220271	1.92236667849036	2.89300328291305	2.63923242772041	1.92494431349091	3.43133487545607	2.63132040227411	1.77646738353738	2.28532635435067	2.584022265634	2.22730380143111	2.86507401625802	3.29647315622882	1.31381077930542	1.58610511800002	2.34012879512474	2.30647238023516	1.2741006918541	1.52354711474735	1.37122813126846	2.17074793986559	2.43018469919622	2.16496299137179	2.29518902699003	1.88068279472428	2.2888979089173	3.0864513594069	2.3249204987226	2.39089279930633	1.68157823444978	2.51785672768724	2.61215312121886	2.72588986138554	2.21046617119342	1.65910333382549	2.48534687043171	2.19885654128762	3.41091097013554	2.24355479384232	2.58551882105412	1.72578747515479	2.7481467895072	3.06241826957186	0.810321633425454
k__Bacteria;p__Firmicutes;c__Bacilli;__;__;__	2.80035338649482	3.07185248027435	2.82358966999553	3.46249326970219	3.27444702281471	4.27356297136915	1.92236667849036	3.05552221241082	2.9446140772716	2.61809149405085	1.55953269855448	1.93817322171416	1.4887853110856	1.99764428189889	2.48871208582967	3.14359453330526	2.03839544307355	2.3156439032171	1.31381077930542	2.50239584987418	2.82563661090645	4.25238252929048	3.67199596465247	1.52354711474735	2.21852599165566	3.48293432883176	3.41101395220795	3.10942460021264	3.95341710359356	2.91030221190544	2.00121583646551	2.33267955703052	3.38097317297191	2.67857487175811	1.90472178576399	2.41249621202942	1.91900594065892	2.43820778893376	3.26028829569209	4.6916495805022	1.28137406610577	2.81789574969384	4.01704677370586	3.55574118280849	3.02083689231196	1.03264029459484	2.14201098593689	1.89926745976618	2.51506972566388
k__Bacteria;p__Firmicutes;c__Bacilli;o__Bacillales;__;__	2.02716349826133	2.07332365016322	1.8680782249681	2.4591911608384	2.58129984225476	3.69624760633433	1.92236667849036	2.4576852116552	2.19739967544138	2.07909499331817	0.866385517994532	1.75585166492021	-0.302974158142457	1.99764428189889	1.57242135395552	1.53415662087116	0.0924852940182346	1.72785723831498	1.6014928517572	0.892957937440078	0.260687253444909	2.93508103965754	0.175488403185994	2.08316290268277	1.65891020372024	2.4220623681465	2.53554521485405	2.85811017193173	2.16165763436551	0.964392062850128	2.15536651629277	1.86267592778479	2.54806405003681	1.57996258309	1.393896161998	2.16118178374851	1.91900594065892	2.03274268082559	2.21046617119342	2.98085917380781	0.875908957997605	0.946093572792253	2.63075241258597	1.39625693345512	0.880770728815691	0.339493114034898	1.44886380537694	0.289829547332076	1.90893392209356
k__Bacteria;p__Firmicutes;c__Bacilli;o__Bacillales;f__Alicyclobacillaceae;g__Alicyclobacillus	-0.457743151526667	0.127413501107909	-0.434506868025948	1.85305535726809	1.97516403868445	-0.462635477025345	-0.562539971297644	-0.633357241703114	0.000175098105156184	-0.559962336297092	-0.519908843125358	-0.546733428073835	1.4887853110856	-0.487262367889111	-0.50702018772432	2.54575753254964	-0.600661886541711	2.89100804812066	2.00695795986536	-0.493336423679813	-0.432459927115036	-0.466116342004616	1.78492631562009	0.137252753627456	1.37122813126846	0.917984971370223	-0.460187058699944	-0.47409433824347	-0.477399695249753	0.964392062850128	1.59575072835735	-0.439909165209258	-0.447668223517184	1.80310613440421	-0.397863307230057	3.58256746467967	1.40818031689293	-0.45216396896241	-0.428591158421843	2.7577156224936	0.18276177743766	2.65084166503068	-0.46029004077235	-0.395502535772939	1.57391790937564	3.22986487193106	-0.342895663851112	2.23573969638739	3.41301131886984
k__Bacteria;p__Firmicutes;c__Bacilli;o__Bacillales;f__Bacillaceae;__	0.235404029033278	0.127413501107909	-0.434506868025948	-0.631851292519912	-0.509742611103553	1.32912399220271	0.130607209262301	2.13923148053667	1.79193456733321	0.826332024822798	-0.519908843125358	0.14641375248611	-0.302974158142457	-0.487262367889111	0.186126992835625	0.147862259751272	-0.600661886541711	-0.574727854679069	0.215198490637307	0.199810756880133	-0.432459927115036	0.920178019115275	0.175488403185994	1.23586504229557	-0.420531337959597	1.32345007947839	0.232960121860001	-0.47409433824347	0.908894665870137	0.271244882290182	0.20945636723746	-0.439909165209258	0.938626137602707	0.886815402530057	-0.397863307230057	0.215271634693196	0.309568028224817	0.240983211597536	0.957703202698047	-0.420338207854345	0.875908957997605	-0.440200788327638	0.232857139787595	-0.395502535772939	-0.5055236323042	-0.353654066525048	1.04339869726878	0.289829547332076	0.810321633425454
k__Bacteria;p__Firmicutes;c__Bacilli;o__Bacillales;f__Bacillaceae;g__Anoxybacillus	-0.457743151526667	-0.565733679452037	-0.434506868025948	-0.631851292519912	-0.509742611103553	-0.462635477025345	-0.562539971297644	-0.633357241703114	0.000175098105156184	-0.559962336297092	-0.519908843125358	-0.546733428073835	-0.302974158142457	-0.487262367889111	-0.50702018772432	-0.545284920808673	-0.600661886541711	-0.574727854679069	-0.477948689922638	-0.493336423679813	-0.432459927115036	-0.466116342004616	-0.517658777373951	-0.555894426932489	-0.420531337959597	-0.468309389749667	-0.460187058699944	-0.47409433824347	-0.477399695249753	-0.421902298269763	-0.483690813322486	-0.439909165209258	-0.447668223517184	-0.499478958589834	-0.397863307230057	-0.47787554586675	-0.383579152335128	-0.45216396896241	-0.428591158421843	-0.420338207854345	-0.510385403122285	-0.440200788327638	-0.46029004077235	-0.395502535772939	-0.5055236323042	-0.353654066525048	-0.342895663851112	-0.403317633227869	-0.575972727694437
k__Bacteria;p__Firmicutes;c__Bacilli;o__Bacillales;f__Bacillaceae;g__Bacillus	1.84484194146738	2.07332365016322	1.35725260120211	-0.631851292519912	0.183404569456392	0.923658884094545	0.823754389822247	2.00570008791214	1.38646945922505	0.826332024822798	1.78267624986869	1.75585166492021	1.08332020297743	1.59217917379072	1.28473928150373	0.147862259751272	1.70192320645233	1.50471368700077	0.908345671197253	1.99157022610819	0.953834434004854	0.920178019115275	0.86863558374594	1.52354711474735	0.965763023160293	1.61113215193017	2.02471959108806	0.219052842316475	0.215747485310192	-0.421902298269763	0.20945636723746	1.63953237647058	1.63177331816265	0.886815402530057	0.988431053889834	2.00703110392125	-0.383579152335128	0.240983211597536	2.21046617119342	1.37142126137371	1.28137406610577	0.946093572792253	1.8422950522217	1.39625693345512	1.57391790937564	1.43810540270301	1.04339869726878	1.67612390845197	1.90893392209356
k__Bacteria;p__Firmicutes;c__Bacilli;o__Bacillales;f__Bacillaceae;g__Geobacillus	-0.457743151526667	-0.565733679452037	-0.434506868025948	-0.631851292519912	-0.509742611103553	-0.462635477025345	-0.562539971297644	-0.633357241703114	-0.692972082454789	-0.559962336297092	-0.519908843125358	-0.546733428073835	-0.302974158142457	-0.487262367889111	-0.50702018772432	-0.545284920808673	-0.600661886541711	-0.574727854679069	-0.477948689922638	-0.493336423679813	-0.432459927115036	-0.466116342004616	-0.517658777373951	-0.555894426932489	-0.420531337959597	-0.468309389749667	-0.460187058699944	-0.47409433824347	-0.477399695249753	-0.421902298269763	-0.483690813322486	-0.439909165209258	-0.447668223517184	-0.499478958589834	-0.397863307230057	-0.47787554586675	-0.383579152335128	-0.45216396896241	-0.428591158421843	-0.420338207854345	-0.510385403122285	-0.440200788327638	-0.46029004077235	-0.395502535772939	-0.5055236323042	-0.353654066525048	-0.342895663851112	-0.403317633227869	-0.575972727694437
k__Bacteria;p__Firmicutes;c__Bacilli;o__Bacillales;f__Bacillaceae;g__Marinibacillus	-0.457743151526667	-0.565733679452037	-0.434506868025948	-0.631851292519912	-0.509742611103553	-0.462635477025345	-0.562539971297644	-0.633357241703114	-0.692972082454789	-0.559962336297092	-0.519908843125358	-0.546733428073835	-0.302974158142457	-0.487262367889111	-0.50702018772432	-0.545284920808673	-0.600661886541711	-0.574727854679069	-0.477948689922638	-0.493336423679813	-0.432459927115036	-0.466116342004616	-0.517658777373951	-0.555894426932489	-0.420531337959597	-0.468309389749667	-0.460187058699944	-0.47409433824347	-0.477399695249753	-0.421902298269763	-0.483690813322486	-0.439909165209258	-0.447668223517184	-0.499478958589834	-0.397863307230057	-0.47787554586675	-0.383579152335128	-0.45216396896241	-0.428591158421843	-0.420338207854345	-0.510385403122285	-0.440200788327638	-0.46029004077235	-0.395502535772939	-0.5055236323042	-0.353654066525048	-0.342895663851112	-0.403317633227869	-0.575972727694437
k__Bacteria;p__Firmicutes;c__Bacilli;o__Bacillales;f__Listeriaceae;g__Listeria	-0.457743151526667	-0.565733679452037	-0.434506868025948	-0.631851292519912	-0.509742611103553	-0.462635477025345	-0.562539971297644	-0.633357241703114	-0.692972082454789	-0.559962336297092	-0.519908843125358	-0.546733428073835	-0.302974158142457	-0.487262367889111	-0.50702018772432	-0.545284920808673	-0.600661886541711	-0.574727854679069	-0.477948689922638	-0.493336423679813	-0.432459927115036	-0.466116342004616	-0.517658777373951	-0.555894426932489	-0.420531337959597	-0.468309389749667	-0.460187058699944	-0.47409433824347	-0.477399695249753	-0.421902298269763	-0.483690813322486	-0.439909165209258	-0.447668223517184	-0.499478958589834	-0.397863307230057	-0.47787554586675	-0.383579152335128	-0.45216396896241	-0.428591158421843	-0.420338207854345	-0.510385403122285	-0.440200788327638	-0.46029004077235	-0.395502535772939	-0.5055236323042	-0.353654066525048	-0.342895663851112	-0.403317633227869	-0.575972727694437
k__Bacteria;p__Firmicutes;c__Bacilli;o__Bacillales;f__Paenibacillaceae;__	-0.457743151526667	-0.565733679452037	-0.434506868025948	-0.631851292519912	-0.509742611103553	-0.462635477025345	-0.562539971297644	-0.633357241703114	-0.692972082454789	-0.559962336297092	-0.519908843125358	-0.546733428073835	-0.302974158142457	-0.487262367889111	-0.50702018772432	-0.545284920808673	-0.600661886541711	-0.574727854679069	-0.477948689922638	-0.493336423679813	-0.432459927115036	-0.466116342004616	-0.517658777373951	-0.555894426932489	-0.420531337959597	-0.468309389749667	-0.460187058699944	-0.47409433824347	-0.477399695249753	0.271244882290182	-0.483690813322486	-0.439909165209258	-0.447668223517184	-0.499478958589834	-0.397863307230057	-0.47787554586675	-0.383579152335128	-0.45216396896241	-0.428591158421843	-0.420338207854345	-0.510385403122285	-0.440200788327638	-0.46029004077235	-0.395502535772939	-0.5055236323042	-0.353654066525048	-0.342895663851112	-0.403317633227869	-0.575972727694437
k__Bacteria;p__Firmicutes;c__Bacilli;o__Bacillales;f__Paenibacillaceae;g__Ammoniphilus	-0.457743151526667	-0.565733679452037	-0.434506868025948	-0.631851292519912	-0.509742611103553	-0.462635477025345	-0.562539971297644	-0.633357241703114	-0.692972082454789	-0.559962336297092	-0.519908843125358	-0.546733428073835	-0.302974158142457	-0.487262367889111	-0.50702018772432	-0.545284920808673	-0.600661886541711	-0.574727854679069	-0.477948689922638	-0.493336423679813	-0.432459927115036	-0.466116342004616	-0.517658777373951	-0.555894426932489	-0.420531337959597	-0.468309389749667	-0.460187058699944	-0.47409433824347	-0.477399695249753	-0.421902298269763	-0.483690813322486	-0.439909165209258	-0.447668223517184	-0.499478958589834	-0.397863307230057	-0.47787554586675	-0.383579152335128	-0.45216396896241	-0.428591158421843	-0.420338207854345	-0.510385403122285	-0.440200788327638	-0.46029004077235	-0.395502535772939	-0.5055236323042	-0.353654066525048	-0.342895663851112	-0.403317633227869	-0.575972727694437
k__Bacteria;p__Firmicutes;c__Bacilli;o__Bacillales;f__Paenibacillaceae;g__Brevibacillus	-0.457743151526667	-0.565733679452037	-0.434506868025948	-0.631851292519912	-0.509742611103553	-0.462635477025345	-0.562539971297644	-0.633357241703114	-0.692972082454789	-0.559962336297092	-0.519908843125358	-0.546733428073835	-0.302974158142457	-0.487262367889111	-0.50702018772432	-0.545284920808673	-0.600661886541711	-0.574727854679069	-0.477948689922638	-0.493336423679813	-0.432459927115036	-0.466116342004616	-0.517658777373951	-0.555894426932489	-0.420531337959597	-0.468309389749667	-0.460187058699944	-0.47409433824347	-0.477399695249753	-0.421902298269763	-0.483690813322486	-0.439909165209258	-0.447668223517184	-0.499478958589834	-0.397863307230057	-0.47787554586675	-0.383579152335128	-0.45216396896241	-0.428591158421843	-0.420338207854345	-0.510385403122285	-0.440200788327638	-0.46029004077235	-0.395502535772939	-0.5055236323042	-0.353654066525048	-0.342895663851112	-0.403317633227869	-0.575972727694437
k__Bacteria;p__Firmicutes;c__Bacilli;o__Bacillales;f__Paenibacillaceae;g__Paenibacillus	0.928551209593224	-0.565733679452037	-0.434506868025948	1.15990817670814	-0.509742611103553	-0.462635477025345	-0.562539971297644	0.0597899388568313	-0.692972082454789	0.133184844262853	-0.519908843125358	-0.546733428073835	-0.302974158142457	-0.487262367889111	-0.50702018772432	-0.545284920808673	-0.600661886541711	-0.574727854679069	-0.477948689922638	-0.493336423679813	0.260687253444909	0.920178019115275	-0.517658777373951	-0.555894426932489	-0.420531337959597	0.917984971370223	0.926107302419946	-0.47409433824347	-0.477399695249753	-0.421902298269763	-0.483690813322486	0.253238015350688	0.245478957042761	-0.499478958589834	0.988431053889834	1.8247095471273	1.00271520878476	0.934130392157481	-0.428591158421843	-0.420338207854345	0.875908957997605	-0.440200788327638	-0.46029004077235	-0.395502535772939	-0.5055236323042	0.339493114034898	1.44886380537694	-0.403317633227869	-0.575972727694437
k__Bacteria;p__Firmicutes;c__Bacilli;o__Bacillales;f__Planococcaceae;__	-0.457743151526667	-0.565733679452037	-0.434506868025948	-0.631851292519912	-0.509742611103553	-0.462635477025345	-0.562539971297644	-0.633357241703114	0.000175098105156184	-0.559962336297092	-0.519908843125358	-0.546733428073835	-0.302974158142457	-0.487262367889111	-0.50702018772432	-0.545284920808673	-0.600661886541711	-0.574727854679069	-0.477948689922638	-0.493336423679813	-0.432459927115036	-0.466116342004616	-0.517658777373951	-0.555894426932489	-0.420531337959597	0.224837790810278	-0.460187058699944	-0.47409433824347	-0.477399695249753	-0.421902298269763	-0.483690813322486	-0.439909165209258	0.245478957042761	-0.499478958589834	-0.397863307230057	-0.47787554586675	-0.383579152335128	-0.45216396896241	-0.428591158421843	0.2728089727056	-0.510385403122285	0.252946392232308	-0.46029004077235	-0.395502535772939	-0.5055236323042	-0.353654066525048	-0.342895663851112	-0.403317633227869	-0.575972727694437
k__Bacteria;p__Firmicutes;c__Bacilli;o__Bacillales;f__Planococcaceae;g__Chryseomicrobium	-0.457743151526667	-0.565733679452037	-0.434506868025948	-0.631851292519912	-0.509742611103553	-0.462635477025345	-0.562539971297644	-0.633357241703114	-0.692972082454789	-0.559962336297092	-0.519908843125358	-0.546733428073835	-0.302974158142457	-0.487262367889111	-0.50702018772432	-0.545284920808673	-0.600661886541711	-0.574727854679069	-0.477948689922638	-0.493336423679813	-0.432459927115036	-0.466116342004616	-0.517658777373951	-0.555894426932489	-0.420531337959597	-0.468309389749667	-0.460187058699944	-0.47409433824347	-0.477399695249753	-0.421902298269763	-0.483690813322486	-0.439909165209258	-0.447668223517184	-0.499478958589834	-0.397863307230057	-0.47787554586675	-0.383579152335128	-0.45216396896241	-0.428591158421843	-0.420338207854345	-0.510385403122285	-0.440200788327638	-0.46029004077235	-0.395502535772939	-0.5055236323042	-0.353654066525048	-0.342895663851112	-0.403317633227869	-0.575972727694437
k__Bacteria;p__Firmicutes;c__Bacilli;o__Bacillales;f__Planococcaceae;g__Solibacillus	-0.457743151526667	-0.565733679452037	-0.434506868025948	-0.631851292519912	-0.509742611103553	-0.462635477025345	-0.562539971297644	-0.633357241703114	-0.692972082454789	-0.559962336297092	-0.519908843125358	-0.546733428073835	-0.302974158142457	-0.487262367889111	-0.50702018772432	-0.545284920808673	-0.600661886541711	-0.574727854679069	-0.477948689922638	-0.493336423679813	-0.432459927115036	-0.466116342004616	-0.517658777373951	-0.555894426932489	-0.420531337959597	-0.468309389749667	-0.460187058699944	-0.47409433824347	-0.477399695249753	-0.421902298269763	-0.483690813322486	-0.439909165209258	-0.447668223517184	-0.499478958589834	-0.397863307230057	-0.47787554586675	-0.383579152335128	-0.45216396896241	-0.428591158421843	-0.420338207854345	-0.510385403122285	-0.440200788327638	-0.46029004077235	-0.395502535772939	-0.5055236323042	-0.353654066525048	-0.342895663851112	-0.403317633227869	-0.575972727694437
k__Bacteria;p__Firmicutes;c__Bacilli;o__Bacillales;f__Staphylococcaceae;__	-0.457743151526667	-0.565733679452037	-0.434506868025948	-0.631851292519912	-0.509742611103553	-0.462635477025345	-0.562539971297644	0.0597899388568313	-0.692972082454789	-0.559962336297092	0.173238337434587	-0.546733428073835	-0.302974158142457	-0.487262367889111	-0.50702018772432	-0.545284920808673	-0.600661886541711	-0.574727854679069	-0.477948689922638	-0.493336423679813	-0.432459927115036	-0.466116342004616	-0.517658777373951	-0.555894426932489	-0.420531337959597	-0.468309389749667	-0.460187058699944	-0.47409433824347	-0.477399695249753	-0.421902298269763	-0.483690813322486	-0.439909165209258	-0.447668223517184	-0.499478958589834	-0.397863307230057	-0.47787554586675	-0.383579152335128	-0.45216396896241	-0.428591158421843	-0.420338207854345	-0.510385403122285	-0.440200788327638	-0.46029004077235	-0.395502535772939	-0.5055236323042	-0.353654066525048	-0.342895663851112	-0.403317633227869	-0.575972727694437
k__Bacteria;p__Firmicutes;c__Bacilli;o__Bacillales;f__Staphylococcaceae;g__Jeotgalicoccus	-0.457743151526667	-0.565733679452037	-0.434506868025948	-0.631851292519912	-0.509742611103553	-0.462635477025345	-0.562539971297644	-0.633357241703114	-0.692972082454789	-0.559962336297092	-0.519908843125358	-0.546733428073835	-0.302974158142457	-0.487262367889111	-0.50702018772432	-0.545284920808673	-0.600661886541711	-0.574727854679069	-0.477948689922638	-0.493336423679813	-0.432459927115036	-0.466116342004616	-0.517658777373951	-0.555894426932489	-0.420531337959597	-0.468309389749667	-0.460187058699944	-0.47409433824347	-0.477399695249753	-0.421902298269763	-0.483690813322486	-0.439909165209258	-0.447668223517184	-0.499478958589834	-0.397863307230057	-0.47787554586675	-0.383579152335128	-0.45216396896241	-0.428591158421843	-0.420338207854345	-0.510385403122285	-0.440200788327638	-0.46029004077235	-0.395502535772939	-0.5055236323042	-0.353654066525048	-0.342895663851112	-0.403317633227869	-0.575972727694437
k__Bacteria;p__Firmicutes;c__Bacilli;o__Bacillales;f__Staphylococcaceae;g__Staphylococcus	-0.457743151526667	0.127413501107909	0.951787493093942	0.0612958880400335	0.183404569456392	1.32912399220271	1.22921949793041	1.15840222752494	0.693322278665101	0.826332024822798	0.173238337434587	-0.546733428073835	-0.302974158142457	0.205884812670834	-0.50702018772432	0.147862259751272	-0.600661886541711	-0.574727854679069	-0.477948689922638	-0.493336423679813	0.953834434004854	-0.466116342004616	1.2741006918541	0.137252753627456	0.272615842600348	0.224837790810278	0.926107302419946	0.91220002287642	2.61364275810856	-0.421902298269763	0.20945636723746	0.253238015350688	-0.447668223517184	0.886815402530057	0.295283873329889	0.215271634693196	0.309568028224817	0.240983211597536	0.264556022138102	1.8822468851397	-0.510385403122285	1.35155868090042	-0.46029004077235	-0.395502535772939	1.28623583692386	-0.353654066525048	1.04339869726878	0.982976727892021	0.117174452865508
k__Bacteria;p__Firmicutes;c__Bacilli;o__Bacillales;f__Thermoactinomycetaceae;__	-0.457743151526667	-0.565733679452037	-0.434506868025948	-0.631851292519912	0.876551750016337	-0.462635477025345	-0.562539971297644	-0.633357241703114	-0.692972082454789	-0.559962336297092	-0.519908843125358	-0.546733428073835	-0.302974158142457	-0.487262367889111	-0.50702018772432	-0.545284920808673	-0.600661886541711	-0.574727854679069	-0.477948689922638	-0.493336423679813	-0.432459927115036	-0.466116342004616	-0.517658777373951	-0.555894426932489	-0.420531337959597	-0.468309389749667	-0.460187058699944	-0.47409433824347	-0.477399695249753	-0.421902298269763	-0.483690813322486	-0.439909165209258	-0.447668223517184	-0.499478958589834	-0.397863307230057	-0.47787554586675	-0.383579152335128	-0.45216396896241	-0.428591158421843	-0.420338207854345	-0.510385403122285	-0.440200788327638	-0.46029004077235	-0.395502535772939	-0.5055236323042	-0.353654066525048	-0.342895663851112	-0.403317633227869	-0.575972727694437
k__Bacteria;p__Firmicutes;c__Bacilli;o__Gemellales;__;__	-0.457743151526667	-0.565733679452037	-0.434506868025948	0.0612958880400335	-0.509742611103553	-0.462635477025345	-0.562539971297644	-0.633357241703114	-0.692972082454789	-0.559962336297092	-0.519908843125358	-0.546733428073835	-0.302974158142457	-0.487262367889111	-0.50702018772432	-0.545284920808673	-0.600661886541711	-0.574727854679069	-0.477948689922638	-0.493336423679813	-0.432459927115036	-0.466116342004616	-0.517658777373951	-0.555894426932489	-0.420531337959597	-0.468309389749667	-0.460187058699944	-0.47409433824347	-0.477399695249753	-0.421902298269763	-0.483690813322486	-0.439909165209258	-0.447668223517184	-0.499478958589834	0.295283873329889	-0.47787554586675	-0.383579152335128	-0.45216396896241	-0.428591158421843	-0.420338207854345	-0.510385403122285	0.252946392232308	-0.46029004077235	-0.395502535772939	-0.5055236323042	-0.353654066525048	-0.342895663851112	-0.403317633227869	-0.575972727694437
k__Bacteria;p__Firmicutes;c__Bacilli;o__Gemellales;f__;g__	-0.457743151526667	-0.565733679452037	-0.434506868025948	-0.631851292519912	-0.509742611103553	-0.462635477025345	-0.562539971297644	-0.633357241703114	-0.692972082454789	-0.559962336297092	-0.519908843125358	-0.546733428073835	-0.302974158142457	-0.487262367889111	-0.50702018772432	-0.545284920808673	-0.600661886541711	-0.574727854679069	-0.477948689922638	-0.493336423679813	-0.432459927115036	-0.466116342004616	-0.517658777373951	-0.555894426932489	-0.420531337959597	-0.468309389749667	-0.460187058699944	-0.47409433824347	-0.477399695249753	-0.421902298269763	-0.483690813322486	-0.439909165209258	-0.447668223517184	-0.499478958589834	-0.397863307230057	-0.47787554586675	-0.383579152335128	-0.45216396896241	0.264556022138102	0.965956153265546	-0.510385403122285	-0.440200788327638	-0.46029004077235	-0.395502535772939	-0.5055236323042	-0.353654066525048	-0.342895663851112	-0.403317633227869	-0.575972727694437
k__Bacteria;p__Firmicutes;c__Bacilli;o__Gemellales;f__Gemellaceae;__	3.45427985390148	3.79097514723756	4.10878791424406	6.47639284721163	5.75174907321749	6.27551701757061	5.84763491066852	4.89607184580831	4.06061810865158	4.36729134886011	4.2841122016079	4.5031225791757	2.69275811541153	3.86944645880048	4.46279311185168	5.45116716781035	4.92876720096971	5.24238330528414	0.215198490637307	2.27925229855997	4.59142059373124	3.48512737657681	4.26983296540809	6.16070034658849	4.3156671104349	4.69074590946486	4.89639921597207	5.16069526492578	5.38623148034834	4.12139248400024	3.38751019758541	3.58544252552589	4.17730458976709	3.48950508797444	3.55338041135137	4.32614549886651	1.40818031689293	5.57852129129885	5.04367951524963	4.64225682517262	4.76772925610823	5.75420460277704	1.8422950522217	0.297644644787006	3.85118519438539	2.8243997638229	2.29616166576415	2.77473619712008	4.17761746341193
k__Bacteria;p__Firmicutes;c__Bacilli;o__Gemellales;f__Gemellaceae;g__	0.235404029033278	1.5137078622278	0.951787493093942	3.15233834139835	1.79284248189049	2.86956903314986	0.823754389822247	1.44608429997672	0.693322278665101	0.133184844262853	1.55953269855448	1.24502604115422	-0.302974158142457	0.899031993230779	1.28473928150373	0.147862259751272	0.78563247457818	1.91017879510893	-0.477948689922638	-0.493336423679813	-0.432459927115036	0.920178019115275	-0.517658777373951	1.92901222285551	0.965763023160293	1.61113215193017	-0.460187058699944	0.91220002287642	0.908894665870137	-0.421902298269763	-0.483690813322486	-0.439909165209258	-0.447668223517184	-0.499478958589834	-0.397863307230057	0.908418815253141	-0.383579152335128	1.85042112403164	0.957703202698047	0.2728089727056	1.28137406610577	0.946093572792253	-0.46029004077235	-0.395502535772939	0.187623548255745	1.03264029459484	-0.342895663851112	-0.403317633227869	0.117174452865508
k__Bacteria;p__Firmicutes;c__Bacilli;o__Gemellales;f__Gemellaceae;g__Gemella	-0.457743151526667	-0.565733679452037	-0.434506868025948	0.754443068599979	0.183404569456392	-0.462635477025345	0.130607209262301	-0.633357241703114	-0.692972082454789	-0.559962336297092	-0.519908843125358	0.14641375248611	-0.302974158142457	-0.487262367889111	-0.50702018772432	-0.545284920808673	-0.600661886541711	0.811566506440822	-0.477948689922638	-0.493336423679813	-0.432459927115036	-0.466116342004616	-0.517658777373951	0.830399934187401	-0.420531337959597	-0.468309389749667	0.926107302419946	0.219052842316475	0.215747485310192	-0.421902298269763	-0.483690813322486	-0.439909165209258	-0.447668223517184	-0.499478958589834	-0.397863307230057	-0.47787554586675	-0.383579152335128	0.240983211597536	-0.428591158421843	-0.420338207854345	-0.510385403122285	-0.440200788327638	-0.46029004077235	-0.395502535772939	-0.5055236323042	-0.353654066525048	-0.342895663851112	-0.403317633227869	-0.575972727694437
k__Bacteria;p__Firmicutes;c__Bacilli;o__Lactobacillales;__;__	5.11820595161965	4.9716005875665	5.04613205531604	5.69608549120928	5.7008574659211	6.35956191359515	5.37763128142279	4.7232290329689	5.21511085571414	4.74830536110411	1.2718506261027	3.09085273165255	4.6528528994588	3.096256570567	4.90462586413072	5.20410806509958	3.96368630492613	2.95163266993709	2.41242306797353	4.41931846205624	4.26802043867738	6.35171422944953	5.37949509026279	2.97046609768367	3.53071238062183	5.29374199303051	5.64906052406442	5.26247795923572	4.58519533777721	5.36499508309694	2.98204508947724	5.32841183058451	5.78674250220119	4.38332296399654	2.78019052311789	5.67485714883736	3.14278137228103	4.71832002607574	4.97408622345044	5.63878498772745	3.17849405099165	4.79624117450231	6.58374285650233	4.69209379945945	3.68413110972223	3.5583689389031	3.60834805473032	4.33288081516663	4.79930567998973
k__Bacteria;p__Firmicutes;c__Bacilli;o__Lactobacillales;f__Aerococcaceae;__	0.235404029033278	1.22602578977602	-0.434506868025948	-0.631851292519912	0.876551750016337	2.93856190463681	-0.562539971297644	-0.633357241703114	-0.692972082454789	-0.559962336297092	-0.519908843125358	-0.546733428073835	-0.302974158142457	-0.487262367889111	-0.50702018772432	0.841009440311217	-0.600661886541711	0.811566506440822	-0.477948689922638	-0.493336423679813	-0.432459927115036	2.79198019601687	-0.517658777373951	-0.555894426932489	-0.420531337959597	1.32345007947839	-0.460187058699944	-0.47409433824347	-0.477399695249753	-0.421902298269763	-0.483690813322486	-0.439909165209258	-0.447668223517184	-0.499478958589834	-0.397863307230057	-0.47787554586675	-0.383579152335128	-0.45216396896241	-0.428591158421843	-0.420338207854345	1.28137406610577	-0.440200788327638	-0.46029004077235	1.90708255722111	0.187623548255745	-0.353654066525048	-0.342895663851112	-0.403317633227869	-0.575972727694437
k__Bacteria;p__Firmicutes;c__Bacilli;o__Lactobacillales;f__Aerococcaceae;g__Abiotrophia	3.8463219416775	5.80758611012498	3.62593614252047	4.23568315793567	4.62605582594671	6.74225703317933	0.130607209262301	2.13923148053667	1.60961301053926	2.21262638594269	-0.519908843125358	-0.546733428073835	1.08332020297743	-0.487262367889111	0.186126992835625	4.94365280534801	0.0924852940182346	0.811566506440822	-0.477948689922638	-0.493336423679813	1.87012516587901	6.65189986246072	2.25492994486583	0.830399934187401	0.272615842600348	4.65565458965359	3.27748255958342	2.85811017193173	-0.477399695249753	3.31576732001361	2.69436301702546	1.86267592778479	3.13585071493893	2.59156349476848	0.295283873329889	1.8247095471273	1.91900594065892	-0.45216396896241	2.05631549136616	2.21871912176091	3.36081560778561	2.73785304202031	3.17729611895404	6.50422057151193	6.29909088775842	-0.353654066525048	-0.342895663851112	0.289829547332076	4.17761746341193
k__Bacteria;p__Firmicutes;c__Bacilli;o__Lactobacillales;f__Aerococcaceae;g__Aerococcus	-0.457743151526667	-0.565733679452037	-0.434506868025948	-0.631851292519912	-0.509742611103553	0.2305117035346	-0.562539971297644	-0.633357241703114	-0.692972082454789	-0.559962336297092	-0.519908843125358	-0.546733428073835	-0.302974158142457	-0.487262367889111	-0.50702018772432	-0.545284920808673	-0.600661886541711	-0.574727854679069	-0.477948689922638	-0.493336423679813	-0.432459927115036	-0.466116342004616	-0.517658777373951	-0.555894426932489	-0.420531337959597	-0.468309389749667	-0.460187058699944	-0.47409433824347	-0.477399695249753	0.271244882290182	-0.483690813322486	-0.439909165209258	-0.447668223517184	-0.499478958589834	-0.397863307230057	-0.47787554586675	-0.383579152335128	-0.45216396896241	-0.428591158421843	-0.420338207854345	-0.510385403122285	-0.440200788327638	-0.46029004077235	-0.395502535772939	-0.5055236323042	-0.353654066525048	-0.342895663851112	-0.403317633227869	-0.575972727694437
k__Bacteria;p__Firmicutes;c__Bacilli;o__Lactobacillales;f__Aerococcaceae;g__Alloiococcus	-0.457743151526667	-0.565733679452037	-0.434506868025948	-0.631851292519912	-0.509742611103553	-0.462635477025345	-0.562539971297644	-0.633357241703114	-0.692972082454789	-0.559962336297092	-0.519908843125358	-0.546733428073835	0.390173022417488	-0.487262367889111	-0.50702018772432	-0.545284920808673	-0.600661886541711	-0.574727854679069	-0.477948689922638	-0.493336423679813	-0.432459927115036	-0.466116342004616	2.57338367598437	-0.555894426932489	-0.420531337959597	-0.468309389749667	-0.460187058699944	-0.47409433824347	-0.477399695249753	-0.421902298269763	-0.483690813322486	-0.439909165209258	-0.447668223517184	-0.499478958589834	-0.397863307230057	0.215271634693196	-0.383579152335128	-0.45216396896241	-0.428591158421843	-0.420338207854345	-0.510385403122285	-0.440200788327638	-0.46029004077235	-0.395502535772939	-0.5055236323042	-0.353654066525048	-0.342895663851112	-0.403317633227869	-0.575972727694437
k__Bacteria;p__Firmicutes;c__Bacilli;o__Lactobacillales;f__Aerococcaceae;g__Granulicatella	-0.457743151526667	-0.565733679452037	-0.434506868025948	-0.631851292519912	-0.509742611103553	-0.462635477025345	-0.562539971297644	-0.633357241703114	-0.692972082454789	-0.559962336297092	-0.519908843125358	-0.546733428073835	-0.302974158142457	-0.487262367889111	-0.50702018772432	-0.545284920808673	-0.600661886541711	-0.574727854679069	-0.477948689922638	-0.493336423679813	-0.432459927115036	-0.466116342004616	-0.517658777373951	-0.555894426932489	-0.420531337959597	-0.468309389749667	-0.460187058699944	-0.47409433824347	-0.477399695249753	-0.421902298269763	-0.483690813322486	-0.439909165209258	-0.447668223517184	-0.499478958589834	-0.397863307230057	-0.47787554586675	-0.383579152335128	-0.45216396896241	-0.428591158421843	-0.420338207854345	-0.510385403122285	-0.440200788327638	-0.46029004077235	-0.395502535772939	-0.5055236323042	-0.353654066525048	-0.342895663851112	-0.403317633227869	-0.575972727694437
k__Bacteria;p__Firmicutes;c__Bacilli;o__Lactobacillales;f__Carnobacteriaceae;__	0.235404029033278	-0.565733679452037	-0.434506868025948	0.754443068599979	-0.509742611103553	0.923658884094545	-0.562539971297644	0.0597899388568313	-0.692972082454789	-0.559962336297092	-0.519908843125358	-0.546733428073835	-0.302974158142457	-0.487262367889111	-0.50702018772432	-0.545284920808673	-0.600661886541711	-0.574727854679069	-0.477948689922638	-0.493336423679813	0.260687253444909	0.227030838555329	-0.517658777373951	0.137252753627456	-0.420531337959597	-0.468309389749667	-0.460187058699944	-0.47409433824347	-0.477399695249753	-0.421902298269763	-0.483690813322486	-0.439909165209258	-0.447668223517184	-0.499478958589834	-0.397863307230057	-0.47787554586675	-0.383579152335128	0.240983211597536	-0.428591158421843	-0.420338207854345	-0.510385403122285	0.252946392232308	-0.46029004077235	-0.395502535772939	0.187623548255745	-0.353654066525048	-0.342895663851112	-0.403317633227869	-0.575972727694437
k__Bacteria;p__Firmicutes;c__Bacilli;o__Lactobacillales;f__Carnobacteriaceae;g__Carnobacterium	-0.457743151526667	-0.565733679452037	-0.434506868025948	-0.631851292519912	-0.509742611103553	-0.462635477025345	-0.562539971297644	-0.633357241703114	-0.692972082454789	-0.559962336297092	-0.519908843125358	-0.546733428073835	-0.302974158142457	-0.487262367889111	-0.50702018772432	-0.545284920808673	-0.600661886541711	-0.574727854679069	1.6014928517572	-0.493336423679813	-0.432459927115036	-0.466116342004616	-0.517658777373951	-0.555894426932489	-0.420531337959597	-0.468309389749667	-0.460187058699944	-0.47409433824347	-0.477399695249753	-0.421902298269763	-0.483690813322486	-0.439909165209258	-0.447668223517184	-0.499478958589834	-0.397863307230057	-0.47787554586675	-0.383579152335128	-0.45216396896241	-0.428591158421843	-0.420338207854345	-0.510385403122285	-0.440200788327638	-0.46029004077235	-0.395502535772939	-0.5055236323042	-0.353654066525048	-0.342895663851112	-0.403317633227869	-0.575972727694437
k__Bacteria;p__Firmicutes;c__Bacilli;o__Lactobacillales;f__Carnobacteriaceae;g__Desemzia	-0.457743151526667	-0.565733679452037	-0.434506868025948	-0.631851292519912	-0.509742611103553	-0.462635477025345	-0.562539971297644	-0.633357241703114	-0.692972082454789	-0.559962336297092	-0.519908843125358	-0.546733428073835	-0.302974158142457	-0.487262367889111	-0.50702018772432	-0.545284920808673	-0.600661886541711	-0.574727854679069	-0.477948689922638	-0.493336423679813	-0.432459927115036	-0.466116342004616	-0.517658777373951	-0.555894426932489	-0.420531337959597	-0.468309389749667	-0.460187058699944	-0.47409433824347	-0.477399695249753	-0.421902298269763	-0.483690813322486	-0.439909165209258	-0.447668223517184	-0.499478958589834	-0.397863307230057	-0.47787554586675	-0.383579152335128	-0.45216396896241	-0.428591158421843	-0.420338207854345	-0.510385403122285	-0.440200788327638	-0.46029004077235	-0.395502535772939	-0.5055236323042	-0.353654066525048	-0.342895663851112	-0.403317633227869	-0.575972727694437
k__Bacteria;p__Firmicutes;c__Bacilli;o__Lactobacillales;f__Carnobacteriaceae;g__Granulicatella	-0.457743151526667	-0.565733679452037	-0.434506868025948	-0.631851292519912	0.183404569456392	-0.462635477025345	-0.562539971297644	3.10431237658025	0.000175098105156184	3.22422729762117	-0.519908843125358	-0.546733428073835	-0.302974158142457	-0.487262367889111	1.79556490526973	-0.545284920808673	-0.600661886541711	-0.574727854679069	-0.477948689922638	0.199810756880133	-0.432459927115036	-0.466116342004616	0.86863558374594	-0.555894426932489	-0.420531337959597	-0.468309389749667	-0.460187058699944	2.16496299137179	-0.477399695249753	1.36985717095829	0.902603547797405	0.253238015350688	-0.447668223517184	-0.499478958589834	-0.397863307230057	-0.47787554586675	-0.383579152335128	-0.45216396896241	-0.428591158421843	-0.420338207854345	-0.510385403122285	-0.440200788327638	0.232857139787595	-0.395502535772939	1.57391790937564	-0.353654066525048	-0.342895663851112	-0.403317633227869	-0.575972727694437
k__Bacteria;p__Firmicutes;c__Bacilli;o__Lactobacillales;f__Enterococcaceae;__	-0.457743151526667	-0.565733679452037	-0.434506868025948	-0.631851292519912	-0.509742611103553	0.2305117035346	0.130607209262301	-0.633357241703114	-0.692972082454789	-0.559962336297092	-0.519908843125358	-0.546733428073835	-0.302974158142457	-0.487262367889111	-0.50702018772432	-0.545284920808673	-0.600661886541711	-0.574727854679069	-0.477948689922638	-0.493336423679813	-0.432459927115036	0.920178019115275	0.175488403185994	-0.555894426932489	-0.420531337959597	-0.468309389749667	0.926107302419946	-0.47409433824347	-0.477399695249753	0.271244882290182	-0.483690813322486	-0.439909165209258	-0.447668223517184	0.193668221970112	0.295283873329889	-0.47787554586675	-0.383579152335128	-0.45216396896241	0.264556022138102	-0.420338207854345	-0.510385403122285	-0.440200788327638	-0.46029004077235	0.297644644787006	-0.5055236323042	-0.353654066525048	-0.342895663851112	-0.403317633227869	0.117174452865508
k__Bacteria;p__Firmicutes;c__Bacilli;o__Lactobacillales;f__Enterococcaceae;g__Enterococcus	0.928551209593224	-0.565733679452037	-0.434506868025948	0.754443068599979	-0.509742611103553	0.923658884094545	-0.562539971297644	0.0597899388568313	0.000175098105156184	-0.559962336297092	-0.519908843125358	-0.546733428073835	-0.302974158142457	-0.487262367889111	-0.50702018772432	-0.545284920808673	-0.600661886541711	0.811566506440822	-0.477948689922638	-0.493336423679813	0.260687253444909	0.227030838555329	-0.517658777373951	-0.555894426932489	-0.420531337959597	-0.468309389749667	-0.460187058699944	-0.47409433824347	0.908894665870137	-0.421902298269763	-0.483690813322486	-0.439909165209258	-0.447668223517184	-0.499478958589834	-0.397863307230057	-0.47787554586675	0.309568028224817	-0.45216396896241	0.957703202698047	-0.420338207854345	0.18276177743766	-0.440200788327638	-0.46029004077235	0.297644644787006	0.187623548255745	-0.353654066525048	-0.342895663851112	-0.403317633227869	0.117174452865508
k__Bacteria;p__Firmicutes;c__Bacilli;o__Lactobacillales;f__Lactobacillaceae;__	-0.457743151526667	-0.565733679452037	-0.434506868025948	-0.631851292519912	-0.509742611103553	-0.462635477025345	-0.562539971297644	-0.633357241703114	2.3027601910992	-0.559962336297092	-0.519908843125358	-0.546733428073835	-0.302974158142457	-0.487262367889111	-0.50702018772432	-0.545284920808673	-0.600661886541711	-0.574727854679069	-0.477948689922638	-0.493336423679813	-0.432459927115036	-0.466116342004616	-0.517658777373951	-0.555894426932489	-0.420531337959597	-0.468309389749667	-0.460187058699944	-0.47409433824347	-0.477399695249753	-0.421902298269763	-0.483690813322486	-0.439909165209258	-0.447668223517184	-0.499478958589834	-0.397863307230057	-0.47787554586675	-0.383579152335128	-0.45216396896241	-0.428591158421843	-0.420338207854345	-0.510385403122285	-0.440200788327638	-0.46029004077235	-0.395502535772939	-0.5055236323042	-0.353654066525048	-0.342895663851112	-0.403317633227869	-0.575972727694437
k__Bacteria;p__Firmicutes;c__Bacilli;o__Lactobacillales;f__Lactobacillaceae;g__Lactobacillus	-0.457743151526667	-0.565733679452037	-0.434506868025948	-0.631851292519912	-0.509742611103553	-0.462635477025345	1.51690157038219	2.00570008791214	4.5219636751542	1.23179713293096	-0.519908843125358	-0.546733428073835	-0.302974158142457	-0.487262367889111	-0.50702018772432	0.147862259751272	-0.600661886541711	-0.574727854679069	-0.477948689922638	-0.493336423679813	-0.432459927115036	-0.466116342004616	-0.517658777373951	-0.555894426932489	-0.420531337959597	0.917984971370223	-0.460187058699944	1.60534720343637	-0.477399695249753	-0.421902298269763	-0.483690813322486	-0.439909165209258	0.245478957042761	0.193668221970112	-0.397863307230057	-0.47787554586675	0.309568028224817	-0.45216396896241	-0.428591158421843	0.2728089727056	-0.510385403122285	0.946093572792253	-0.46029004077235	-0.395502535772939	-0.5055236323042	-0.353654066525048	-0.342895663851112	-0.403317633227869	3.80605390697944
k__Bacteria;p__Firmicutes;c__Bacilli;o__Lactobacillales;f__Lactobacillaceae;g__Pediococcus	-0.457743151526667	-0.565733679452037	-0.434506868025948	-0.631851292519912	-0.509742611103553	-0.462635477025345	-0.562539971297644	-0.633357241703114	-0.692972082454789	-0.559962336297092	-0.519908843125358	-0.546733428073835	-0.302974158142457	-0.487262367889111	-0.50702018772432	-0.545284920808673	-0.600661886541711	-0.574727854679069	-0.477948689922638	-0.493336423679813	-0.432459927115036	-0.466116342004616	-0.517658777373951	-0.555894426932489	-0.420531337959597	-0.468309389749667	-0.460187058699944	-0.47409433824347	-0.477399695249753	-0.421902298269763	-0.483690813322486	-0.439909165209258	-0.447668223517184	-0.499478958589834	-0.397863307230057	-0.47787554586675	-0.383579152335128	-0.45216396896241	-0.428591158421843	-0.420338207854345	-0.510385403122285	-0.440200788327638	-0.46029004077235	-0.395502535772939	-0.5055236323042	-0.353654066525048	-0.342895663851112	-0.403317633227869	-0.575972727694437
k__Bacteria;p__Firmicutes;c__Bacilli;o__Lactobacillales;f__Leuconostocaceae;__	-0.457743151526667	-0.565733679452037	-0.434506868025948	-0.631851292519912	-0.509742611103553	-0.462635477025345	-0.562539971297644	-0.633357241703114	-0.692972082454789	-0.559962336297092	-0.519908843125358	-0.546733428073835	-0.302974158142457	-0.487262367889111	-0.50702018772432	-0.545284920808673	-0.600661886541711	-0.574727854679069	-0.477948689922638	-0.493336423679813	-0.432459927115036	-0.466116342004616	-0.517658777373951	-0.555894426932489	-0.420531337959597	-0.468309389749667	-0.460187058699944	-0.47409433824347	-0.477399695249753	-0.421902298269763	-0.483690813322486	-0.439909165209258	-0.447668223517184	-0.499478958589834	-0.397863307230057	-0.47787554586675	-0.383579152335128	-0.45216396896241	-0.428591158421843	-0.420338207854345	-0.510385403122285	-0.440200788327638	-0.46029004077235	-0.395502535772939	-0.5055236323042	-0.353654066525048	-0.342895663851112	-0.403317633227869	-0.575972727694437
k__Bacteria;p__Firmicutes;c__Bacilli;o__Lactobacillales;f__Leuconostocaceae;g__Leuconostoc	-0.457743151526667	-0.565733679452037	-0.434506868025948	-0.631851292519912	-0.509742611103553	-0.462635477025345	-0.562539971297644	-0.633357241703114	-0.692972082454789	-0.559962336297092	-0.519908843125358	-0.546733428073835	-0.302974158142457	-0.487262367889111	-0.50702018772432	-0.545284920808673	-0.600661886541711	-0.574727854679069	-0.477948689922638	-0.493336423679813	-0.432459927115036	-0.466116342004616	-0.517658777373951	-0.555894426932489	-0.420531337959597	-0.468309389749667	-0.460187058699944	-0.47409433824347	-0.477399695249753	-0.421902298269763	-0.483690813322486	-0.439909165209258	-0.447668223517184	-0.499478958589834	-0.397863307230057	-0.47787554586675	-0.383579152335128	-0.45216396896241	-0.428591158421843	-0.420338207854345	-0.510385403122285	1.35155868090042	-0.46029004077235	-0.395502535772939	-0.5055236323042	-0.353654066525048	-0.342895663851112	-0.403317633227869	-0.575972727694437
k__Bacteria;p__Firmicutes;c__Bacilli;o__Lactobacillales;f__Leuconostocaceae;g__Weissella	-0.457743151526667	-0.565733679452037	-0.434506868025948	-0.631851292519912	-0.509742611103553	-0.462635477025345	-0.562539971297644	-0.633357241703114	-0.692972082454789	-0.559962336297092	-0.519908843125358	-0.546733428073835	-0.302974158142457	-0.487262367889111	-0.50702018772432	-0.545284920808673	-0.600661886541711	-0.574727854679069	-0.477948689922638	-0.493336423679813	-0.432459927115036	-0.466116342004616	-0.517658777373951	-0.555894426932489	-0.420531337959597	-0.468309389749667	-0.460187058699944	-0.47409433824347	-0.477399695249753	-0.421902298269763	-0.483690813322486	-0.439909165209258	-0.447668223517184	-0.499478958589834	-0.397863307230057	-0.47787554586675	-0.383579152335128	-0.45216396896241	-0.428591158421843	-0.420338207854345	-0.510385403122285	-0.440200788327638	-0.46029004077235	-0.395502535772939	-0.5055236323042	-0.353654066525048	-0.342895663851112	-0.403317633227869	-0.575972727694437
k__Bacteria;p__Firmicutes;c__Bacilli;o__Lactobacillales;f__Streptococcaceae;__	-0.457743151526667	-0.565733679452037	0.258640312533997	1.15990817670814	-0.509742611103553	-0.462635477025345	-0.562539971297644	0.0597899388568313	-0.692972082454789	-0.559962336297092	-0.519908843125358	0.14641375248611	-0.302974158142457	-0.487262367889111	-0.50702018772432	-0.545284920808673	-0.600661886541711	-0.574727854679069	-0.477948689922638	-0.493336423679813	-0.432459927115036	0.227030838555329	-0.517658777373951	0.137252753627456	0.272615842600348	-0.468309389749667	-0.460187058699944	-0.47409433824347	0.215747485310192	-0.421902298269763	-0.483690813322486	-0.439909165209258	-0.447668223517184	-0.499478958589834	-0.397863307230057	-0.47787554586675	-0.383579152335128	-0.45216396896241	-0.428591158421843	-0.420338207854345	-0.510385403122285	-0.440200788327638	1.61915150090749	-0.395502535772939	-0.5055236323042	-0.353654066525048	-0.342895663851112	-0.403317633227869	-0.575972727694437
k__Bacteria;p__Firmicutes;c__Bacilli;o__Lactobacillales;f__Streptococcaceae;g__	0.235404029033278	-0.565733679452037	-0.434506868025948	-0.631851292519912	-0.509742611103553	-0.462635477025345	-0.562539971297644	-0.633357241703114	-0.692972082454789	0.133184844262853	-0.519908843125358	-0.546733428073835	-0.302974158142457	-0.487262367889111	-0.50702018772432	-0.545284920808673	-0.600661886541711	-0.574727854679069	-0.477948689922638	-0.493336423679813	-0.432459927115036	-0.466116342004616	-0.517658777373951	-0.555894426932489	-0.420531337959597	-0.468309389749667	-0.460187058699944	-0.47409433824347	-0.477399695249753	-0.421902298269763	-0.483690813322486	-0.439909165209258	0.245478957042761	-0.499478958589834	-0.397863307230057	-0.47787554586675	-0.383579152335128	-0.45216396896241	-0.428591158421843	-0.420338207854345	-0.510385403122285	-0.440200788327638	0.232857139787595	-0.395502535772939	-0.5055236323042	-0.353654066525048	-0.342895663851112	-0.403317633227869	-0.575972727694437
k__Bacteria;p__Firmicutes;c__Bacilli;o__Lactobacillales;f__Streptococcaceae;g__Lactococcus	-0.457743151526667	-0.565733679452037	-0.434506868025948	-0.631851292519912	-0.509742611103553	-0.462635477025345	-0.562539971297644	0.0597899388568313	-0.692972082454789	-0.559962336297092	-0.519908843125358	-0.546733428073835	-0.302974158142457	-0.487262367889111	-0.50702018772432	-0.545284920808673	-0.600661886541711	-0.574727854679069	-0.477948689922638	-0.493336423679813	-0.432459927115036	-0.466116342004616	-0.517658777373951	-0.555894426932489	-0.420531337959597	-0.468309389749667	-0.460187058699944	-0.47409433824347	-0.477399695249753	-0.421902298269763	-0.483690813322486	-0.439909165209258	-0.447668223517184	-0.499478958589834	-0.397863307230057	-0.47787554586675	0.309568028224817	-0.45216396896241	-0.428591158421843	-0.420338207854345	-0.510385403122285	-0.440200788327638	-0.46029004077235	-0.395502535772939	-0.5055236323042	-0.353654066525048	-0.342895663851112	-0.403317633227869	-0.575972727694437
k__Bacteria;p__Firmicutes;c__Bacilli;o__Lactobacillales;f__Streptococcaceae;g__Streptococcus	7.49381617962858	7.60161830760403	7.68161156358342	8.07563162533946	7.6850390273398	8.61941687464931	6.08644457872713	6.22730642974517	7.14694727755779	6.70126275567483	6.45550508433059	7.808411311388	6.90043136294064	6.56718729024383	7.94702018868665	8.04997980602772	7.63363774915454	7.74352647411978	4.10701878874793	5.80192957775983	7.48252307873336	8.49216646849271	6.45400982735184	6.05345481623489	6.16149380093323	8.02949708786638	7.24777447313555	7.99011992838188	5.88907075248169	6.91242705203077	5.93630411482466	6.08218363296089	7.61192410537036	7.29863367023995	5.86743790550765	7.68092694482725	6.36635204145344	6.68192975223046	7.17729884263128	7.94974611852368	7.27948315593242	7.07732006227539	8.85368936596332	7.61684710355486	8.4400696385027	6.34338018114144	5.79266922723063	6.35128646626009	7.24245754437622
k__Bacteria;p__Firmicutes;c__Bacilli;o__Turicibacterales;f__Turicibacteraceae;g__Turicibacter	-0.457743151526667	-0.565733679452037	-0.434506868025948	-0.631851292519912	-0.509742611103553	-0.462635477025345	-0.562539971297644	-0.633357241703114	3.58369403656127	-0.559962336297092	-0.519908843125358	-0.546733428073835	-0.302974158142457	-0.487262367889111	-0.50702018772432	0.841009440311217	-0.600661886541711	-0.574727854679069	-0.477948689922638	-0.493336423679813	-0.432459927115036	-0.466116342004616	-0.517658777373951	-0.555894426932489	-0.420531337959597	-0.468309389749667	-0.460187058699944	-0.47409433824347	-0.477399695249753	-0.421902298269763	-0.483690813322486	-0.439909165209258	-0.447668223517184	-0.499478958589834	-0.397863307230057	-0.47787554586675	-0.383579152335128	-0.45216396896241	-0.428591158421843	-0.420338207854345	-0.510385403122285	-0.440200788327638	-0.46029004077235	-0.395502535772939	-0.5055236323042	-0.353654066525048	-0.342895663851112	-0.403317633227869	-0.575972727694437
k__Bacteria;p__Firmicutes;c__Clostridia;__;__;__	-0.457743151526667	0.820560681667854	-0.434506868025948	0.754443068599979	0.183404569456392	-0.462635477025345	1.22921949793041	1.66922785129093	1.60961301053926	1.23179713293096	2.47582343042863	1.532708113606	-0.302974158142457	2.15179496172615	1.28473928150373	0.147862259751272	0.0924852940182346	1.50471368700077	0.215198490637307	-0.493336423679813	0.260687253444909	0.227030838555329	-0.517658777373951	0.137252753627456	-0.420531337959597	0.224837790810278	0.926107302419946	-0.47409433824347	-0.477399695249753	0.271244882290182	0.902603547797405	-0.439909165209258	-0.447668223517184	0.193668221970112	0.988431053889834	-0.47787554586675	1.00271520878476	1.33959550026565	1.36316831080621	0.965956153265546	0.18276177743766	0.946093572792253	-0.46029004077235	-0.395502535772939	-0.5055236323042	1.03264029459484	0.350251516708834	1.38844183600019	-0.575972727694437
k__Bacteria;p__Firmicutes;c__Clostridia;o__Clostridiales;__;__	3.23113630258727	6.28439248669346	2.743546962322	6.10392872172241	6.17736599676296	4.18175542211603	5.89579831204715	6.20397557298248	5.9637544417236	5.57560255478465	7.64175160893092	6.5248399361377	3.0982232235197	6.51580309089735	6.41266366212309	6.05049559315264	6.85982841928363	6.83501409940185	3.54740300081251	3.88869021099407	6.37215459294759	6.36042888155198	3.81307456291238	5.78269965127069	4.27994902783282	6.04492072116264	4.63967936912425	4.50951228346487	2.41297206264641	4.12139248400024	5.34525480428772	3.38873223127984	4.49397419909212	5.52154439075969	4.49997649272085	2.7001782844812	3.89308696668093	5.6116212397252	2.7494626719261	2.47003355004182	3.44085831545914	3.99061601051568	3.22858941334159	2.69553991758538	4.36201081815138	2.53671769137112	3.34598379026282	3.69102692899423	4.27605753622518
k__Bacteria;p__Firmicutes;c__Clostridia;o__Clostridiales;f__;g__	-0.457743151526667	-0.565733679452037	-0.434506868025948	-0.631851292519912	-0.509742611103553	-0.462635477025345	-0.562539971297644	-0.633357241703114	1.94608524716047	-0.559962336297092	-0.519908843125358	-0.546733428073835	-0.302974158142457	0.899031993230779	0.186126992835625	0.841009440311217	-0.600661886541711	-0.574727854679069	-0.477948689922638	-0.493336423679813	0.260687253444909	0.227030838555329	-0.517658777373951	0.137252753627456	-0.420531337959597	0.224837790810278	0.232960121860001	0.219052842316475	-0.477399695249753	-0.421902298269763	0.902603547797405	-0.439909165209258	-0.447668223517184	-0.499478958589834	0.295283873329889	-0.47787554586675	0.309568028224817	-0.45216396896241	-0.428591158421843	-0.420338207854345	0.18276177743766	-0.440200788327638	-0.46029004077235	-0.395502535772939	-0.5055236323042	-0.353654066525048	0.350251516708834	-0.403317633227869	-0.575972727694437
k__Bacteria;p__Firmicutes;c__Clostridia;o__Clostridiales;f__Clostridiaceae;__	-0.457743151526667	-0.565733679452037	-0.434506868025948	-0.631851292519912	-0.509742611103553	-0.462635477025345	-0.562539971297644	-0.633357241703114	1.60961301053926	-0.559962336297092	-0.519908843125358	-0.546733428073835	-0.302974158142457	-0.487262367889111	-0.50702018772432	-0.545284920808673	-0.600661886541711	-0.574727854679069	-0.477948689922638	-0.493336423679813	-0.432459927115036	-0.466116342004616	-0.517658777373951	-0.555894426932489	-0.420531337959597	-0.468309389749667	-0.460187058699944	-0.47409433824347	-0.477399695249753	-0.421902298269763	-0.483690813322486	-0.439909165209258	-0.447668223517184	-0.499478958589834	-0.397863307230057	-0.47787554586675	-0.383579152335128	-0.45216396896241	-0.428591158421843	-0.420338207854345	-0.510385403122285	-0.440200788327638	-0.46029004077235	-0.395502535772939	-0.5055236323042	-0.353654066525048	-0.342895663851112	-0.403317633227869	-0.575972727694437
k__Bacteria;p__Firmicutes;c__Clostridia;o__Clostridiales;f__Clostridiaceae;g__Candidatus Arthromitus	-0.457743151526667	-0.565733679452037	-0.434506868025948	-0.631851292519912	-0.509742611103553	-0.462635477025345	-0.562539971297644	0.752937119416777	0.693322278665101	-0.559962336297092	-0.519908843125358	-0.546733428073835	-0.302974158142457	-0.487262367889111	-0.50702018772432	-0.545284920808673	-0.600661886541711	-0.574727854679069	-0.477948689922638	-0.493336423679813	-0.432459927115036	-0.466116342004616	-0.517658777373951	-0.555894426932489	-0.420531337959597	-0.468309389749667	-0.460187058699944	-0.47409433824347	-0.477399695249753	-0.421902298269763	-0.483690813322486	-0.439909165209258	-0.447668223517184	-0.499478958589834	-0.397863307230057	-0.47787554586675	-0.383579152335128	-0.45216396896241	-0.428591158421843	-0.420338207854345	-0.510385403122285	-0.440200788327638	-0.46029004077235	-0.395502535772939	-0.5055236323042	-0.353654066525048	-0.342895663851112	-0.403317633227869	-0.575972727694437
k__Bacteria;p__Firmicutes;c__Clostridia;o__Clostridiales;f__Clostridiaceae;g__Clostridium	-0.457743151526667	-0.565733679452037	-0.434506868025948	-0.631851292519912	-0.509742611103553	-0.462635477025345	-0.562539971297644	-0.633357241703114	3.09121755146347	-0.559962336297092	-0.519908843125358	-0.546733428073835	-0.302974158142457	-0.487262367889111	-0.50702018772432	-0.545284920808673	-0.600661886541711	-0.574727854679069	-0.477948689922638	-0.493336423679813	-0.432459927115036	-0.466116342004616	-0.517658777373951	-0.555894426932489	-0.420531337959597	-0.468309389749667	-0.460187058699944	-0.47409433824347	-0.477399695249753	-0.421902298269763	-0.483690813322486	-0.439909165209258	-0.447668223517184	-0.499478958589834	-0.397863307230057	-0.47787554586675	-0.383579152335128	-0.45216396896241	-0.428591158421843	-0.420338207854345	-0.510385403122285	-0.440200788327638	-0.46029004077235	-0.395502535772939	-0.5055236323042	-0.353654066525048	-0.342895663851112	-0.403317633227869	-0.575972727694437
k__Bacteria;p__Firmicutes;c__Clostridia;o__Clostridiales;f__Eubacteriaceae;g__Pseudoramibacter_Eubacterium	0.235404029033278	2.20685504278774	-0.434506868025948	3.86795837781035	-0.509742611103553	-0.462635477025345	2.69555656672384	1.15840222752494	0.693322278665101	-0.559962336297092	-0.519908843125358	-0.546733428073835	-0.302974158142457	-0.487262367889111	-0.50702018772432	-0.545284920808673	-0.600661886541711	-0.574727854679069	0.215198490637307	-0.493336423679813	-0.432459927115036	-0.466116342004616	1.78492631562009	2.90984147586724	0.965763023160293	-0.468309389749667	-0.460187058699944	-0.47409433824347	-0.477399695249753	-0.421902298269763	-0.483690813322486	-0.439909165209258	-0.447668223517184	0.886815402530057	-0.397863307230057	-0.47787554586675	-0.383579152335128	4.11218422250543	-0.428591158421843	-0.420338207854345	-0.510385403122285	-0.440200788327638	-0.46029004077235	-0.395502535772939	0.187623548255745	-0.353654066525048	-0.342895663851112	-0.403317633227869	2.19661599454534
k__Bacteria;p__Firmicutes;c__Clostridia;o__Clostridiales;f__Lachnospiraceae;__	2.94345423013549	3.26290771703706	3.39413452846315	4.37878400157634	3.70976509407255	3.72701926500108	4.28949029262197	4.0671231240893	5.22053092318348	3.62969240572933	2.8812885385368	4.82854497961033	-0.302974158142457	4.05603241438089	3.18185926638962	3.09230123891771	2.03839544307355	4.0696630444623	5.70825993397786	4.63062755572345	3.51878379146639	3.83794875119955	3.60947560767114	4.72222023229803	3.36365829595866	3.69057369361	1.8423980342941	-0.47409433824347	0.908894665870137	2.2171550313455	2.2888979089173	0.946385195910633	-0.447668223517184	0.886815402530057	0.988431053889834	0.908418815253141	2.25547817728013	3.01357193383732	2.82950537959964	2.35225051438544	4.69362128395451	2.04470586146036	1.3314694284557	1.39625693345512	0.187623548255745	2.28540326309021	2.83515816649683	2.92888687694733	4.16022572070006
k__Bacteria;p__Firmicutes;c__Clostridia;o__Clostridiales;f__Lachnospiraceae;g__Blautia	-0.457743151526667	-0.565733679452037	-0.434506868025948	-0.631851292519912	-0.509742611103553	-0.462635477025345	-0.562539971297644	-0.633357241703114	-0.692972082454789	-0.559962336297092	-0.519908843125358	-0.546733428073835	-0.302974158142457	-0.487262367889111	-0.50702018772432	-0.545284920808673	-0.600661886541711	-0.574727854679069	-0.477948689922638	-0.493336423679813	-0.432459927115036	-0.466116342004616	-0.517658777373951	-0.555894426932489	-0.420531337959597	-0.468309389749667	-0.460187058699944	-0.47409433824347	-0.477399695249753	-0.421902298269763	-0.483690813322486	-0.439909165209258	-0.447668223517184	-0.499478958589834	-0.397863307230057	-0.47787554586675	-0.383579152335128	-0.45216396896241	-0.428591158421843	-0.420338207854345	-0.510385403122285	-0.440200788327638	-0.46029004077235	-0.395502535772939	-0.5055236323042	-0.353654066525048	-0.342895663851112	-0.403317633227869	-0.575972727694437
k__Bacteria;p__Firmicutes;c__Clostridia;o__Clostridiales;f__Lachnospiraceae;g__Butyrivibrio	-0.457743151526667	1.5137078622278	-0.434506868025948	-0.631851292519912	-0.509742611103553	3.94408377023891	-0.562539971297644	1.15840222752494	-0.692972082454789	2.53108011706122	1.96499780666264	4.15374693771858	0.390173022417488	2.15179496172615	3.87500644694956	2.22730380143111	2.49038056681661	4.29280659577651	-0.477948689922638	-0.493336423679813	-0.432459927115036	-0.466116342004616	-0.517658777373951	-0.555894426932489	0.272615842600348	-0.468309389749667	-0.460187058699944	-0.47409433824347	-0.477399695249753	-0.421902298269763	-0.483690813322486	-0.439909165209258	-0.447668223517184	-0.499478958589834	-0.397863307230057	-0.47787554586675	-0.383579152335128	-0.45216396896241	-0.428591158421843	-0.420338207854345	-0.510385403122285	-0.440200788327638	-0.46029004077235	-0.395502535772939	-0.5055236323042	-0.353654066525048	-0.342895663851112	-0.403317633227869	-0.575972727694437
k__Bacteria;p__Firmicutes;c__Clostridia;o__Clostridiales;f__Lachnospiraceae;g__Catonella	0.928551209593224	3.17193593883133	0.951787493093942	3.28017171290823	3.36145839980434	1.8399496159687	3.49790303924878	3.99161557158116	3.04469753582858	1.51947920538274	3.63897424023431	4.80985284659818	1.08332020297743	3.096256570567	1.79556490526973	3.19238469747469	4.08146934058251	3.78198097201052	3.30624094399562	3.75515881836955	2.74559390323291	3.06024418261155	4.46594784433439	3.27274696955661	1.88205375503445	2.99742651305006	-0.460187058699944	2.52163793531052	-0.477399695249753	0.271244882290182	3.54166087741266	-0.439909165209258	0.245478957042761	3.85722986809976	3.33980631105331	-0.47787554586675	-0.383579152335128	4.35185707577085	1.36316831080621	1.65910333382549	3.17849405099165	3.08615973628852	3.5650616499628	2.49486922212323	3.90119561496005	-0.353654066525048	-0.342895663851112	3.28556182088607	4.22804831703882
k__Bacteria;p__Firmicutes;c__Clostridia;o__Clostridiales;f__Lachnospiraceae;g__Clostridium	-0.457743151526667	-0.565733679452037	-0.434506868025948	-0.631851292519912	-0.509742611103553	-0.462635477025345	-0.562539971297644	3.7974595571402	1.09878738677327	-0.559962336297092	-0.519908843125358	-0.546733428073835	-0.302974158142457	-0.487262367889111	-0.50702018772432	-0.545284920808673	-0.600661886541711	-0.574727854679069	-0.477948689922638	-0.493336423679813	-0.432459927115036	-0.466116342004616	-0.517658777373951	-0.555894426932489	-0.420531337959597	-0.468309389749667	-0.460187058699944	-0.47409433824347	-0.477399695249753	-0.421902298269763	-0.483690813322486	-0.439909165209258	-0.447668223517184	-0.499478958589834	-0.397863307230057	-0.47787554586675	-0.383579152335128	-0.45216396896241	-0.428591158421843	-0.420338207854345	-0.510385403122285	-0.440200788327638	-0.46029004077235	-0.395502535772939	-0.5055236323042	-0.353654066525048	-0.342895663851112	-0.403317633227869	-0.575972727694437
k__Bacteria;p__Firmicutes;c__Clostridia;o__Clostridiales;f__Lachnospiraceae;g__Coprococcus	-0.457743151526667	-0.565733679452037	-0.434506868025948	-0.631851292519912	-0.509742611103553	-0.462635477025345	-0.562539971297644	-0.633357241703114	-0.692972082454789	1.23179713293096	-0.519908843125358	-0.546733428073835	-0.302974158142457	-0.487262367889111	-0.50702018772432	-0.545284920808673	-0.600661886541711	-0.574727854679069	-0.477948689922638	-0.493336423679813	-0.432459927115036	-0.466116342004616	-0.517658777373951	-0.555894426932489	-0.420531337959597	-0.468309389749667	-0.460187058699944	-0.47409433824347	-0.477399695249753	-0.421902298269763	-0.483690813322486	-0.439909165209258	-0.447668223517184	-0.499478958589834	-0.397863307230057	-0.47787554586675	-0.383579152335128	-0.45216396896241	-0.428591158421843	-0.420338207854345	-0.510385403122285	-0.440200788327638	-0.46029004077235	-0.395502535772939	-0.5055236323042	-0.353654066525048	-0.342895663851112	-0.403317633227869	-0.575972727694437
k__Bacteria;p__Firmicutes;c__Clostridia;o__Clostridiales;f__Lachnospiraceae;g__Defluviitalea	-0.457743151526667	-0.565733679452037	-0.434506868025948	0.0612958880400335	-0.509742611103553	-0.462635477025345	-0.562539971297644	-0.633357241703114	-0.692972082454789	-0.559962336297092	-0.519908843125358	0.14641375248611	-0.302974158142457	-0.487262367889111	-0.50702018772432	-0.545284920808673	-0.600661886541711	-0.574727854679069	-0.477948689922638	-0.493336423679813	-0.432459927115036	-0.466116342004616	-0.517658777373951	-0.555894426932489	-0.420531337959597	-0.468309389749667	-0.460187058699944	-0.47409433824347	-0.477399695249753	-0.421902298269763	-0.483690813322486	-0.439909165209258	-0.447668223517184	-0.499478958589834	-0.397863307230057	-0.47787554586675	-0.383579152335128	-0.45216396896241	-0.428591158421843	-0.420338207854345	-0.510385403122285	-0.440200788327638	-0.46029004077235	-0.395502535772939	-0.5055236323042	-0.353654066525048	-0.342895663851112	-0.403317633227869	-0.575972727694437
k__Bacteria;p__Firmicutes;c__Clostridia;o__Clostridiales;f__Lachnospiraceae;g__Dorea	-0.457743151526667	-0.565733679452037	-0.434506868025948	-0.631851292519912	-0.509742611103553	-0.462635477025345	-0.562539971297644	-0.633357241703114	0.693322278665101	-0.559962336297092	-0.519908843125358	-0.546733428073835	-0.302974158142457	-0.487262367889111	-0.50702018772432	-0.545284920808673	-0.600661886541711	-0.574727854679069	-0.477948689922638	-0.493336423679813	-0.432459927115036	-0.466116342004616	-0.517658777373951	-0.555894426932489	-0.420531337959597	-0.468309389749667	-0.460187058699944	-0.47409433824347	-0.477399695249753	-0.421902298269763	-0.483690813322486	-0.439909165209258	-0.447668223517184	-0.499478958589834	-0.397863307230057	-0.47787554586675	-0.383579152335128	-0.45216396896241	-0.428591158421843	-0.420338207854345	-0.510385403122285	-0.440200788327638	-0.46029004077235	-0.395502535772939	-0.5055236323042	-0.353654066525048	-0.342895663851112	-0.403317633227869	-0.575972727694437
k__Bacteria;p__Firmicutes;c__Clostridia;o__Clostridiales;f__Lachnospiraceae;g__Epulopiscium	-0.457743151526667	-0.565733679452037	-0.434506868025948	-0.631851292519912	-0.509742611103553	-0.462635477025345	-0.562539971297644	-0.633357241703114	-0.692972082454789	-0.559962336297092	-0.519908843125358	-0.546733428073835	-0.302974158142457	-0.487262367889111	-0.50702018772432	-0.545284920808673	-0.600661886541711	-0.574727854679069	-0.477948689922638	-0.493336423679813	-0.432459927115036	-0.466116342004616	-0.517658777373951	-0.555894426932489	-0.420531337959597	-0.468309389749667	-0.460187058699944	-0.47409433824347	-0.477399695249753	-0.421902298269763	-0.483690813322486	-0.439909165209258	-0.447668223517184	-0.499478958589834	-0.397863307230057	-0.47787554586675	-0.383579152335128	-0.45216396896241	-0.428591158421843	-0.420338207854345	-0.510385403122285	-0.440200788327638	-0.46029004077235	-0.395502535772939	-0.5055236323042	-0.353654066525048	-0.342895663851112	-0.403317633227869	-0.575972727694437
k__Bacteria;p__Firmicutes;c__Clostridia;o__Clostridiales;f__Lachnospiraceae;g__Johnsonella	0.928551209593224	1.91917297033596	-0.434506868025948	-0.631851292519912	-0.509742611103553	1.8399496159687	-0.562539971297644	1.15840222752494	2.9446140772716	1.74262275669695	-0.519908843125358	0.14641375248611	-0.302974158142457	-0.487262367889111	0.87927417339557	-0.545284920808673	2.03839544307355	-0.574727854679069	-0.477948689922638	-0.493336423679813	-0.432459927115036	-0.466116342004616	0.175488403185994	-0.555894426932489	-0.420531337959597	-0.468309389749667	-0.460187058699944	-0.47409433824347	-0.477399695249753	-0.421902298269763	-0.483690813322486	-0.439909165209258	-0.447668223517184	-0.499478958589834	-0.397863307230057	-0.47787554586675	-0.383579152335128	-0.45216396896241	0.264556022138102	0.965956153265546	2.7477111348992	0.252946392232308	-0.46029004077235	0.990791825346951	5.09289832669417	-0.353654066525048	1.44886380537694	2.68772482013045	4.14252614360066
k__Bacteria;p__Firmicutes;c__Clostridia;o__Clostridiales;f__Lachnospiraceae;g__Lachnoanaerobaculum	4.73521369936354	2.32463807844413	4.61534913922359	4.25095063006646	2.26284611113623	0.923658884094545	2.6155138590503	3.95161023696746	5.65616690892501	5.67836228874241	4.51704375928827	4.55313299975036	3.68600988842182	6.86773955321615	1.97788646206368	5.69693834464649	3.52647249850338	3.11415159943487	2.29464003231714	2.76476011434167	6.91225912703464	4.2160148851196	4.28636226735931	6.14606593907005	4.85758332127092	4.86922868995165	6.98054664868932	1.82849075475058	5.46277155747068	6.23482422590863	4.01611885700778	3.8085860768401	6.51835596358893	4.92105604068245	5.40122934723047	5.83928914088053	6.29852944511468	5.6346107579499	5.50630303719774	3.45086280305355	6.53886943813355	5.32812020746613	2.53544223278164	0.297644644787006	1.57391790937564	5.22229503662127	5.77520153419024	5.47161309762416	4.78061354697758
k__Bacteria;p__Firmicutes;c__Clostridia;o__Clostridiales;f__Lachnospiraceae;g__Lachnobacterium	-0.457743151526667	-0.565733679452037	-0.434506868025948	-0.631851292519912	-0.509742611103553	-0.462635477025345	-0.562539971297644	-0.633357241703114	-0.692972082454789	-0.559962336297092	-0.519908843125358	-0.546733428073835	-0.302974158142457	-0.487262367889111	-0.50702018772432	-0.545284920808673	-0.600661886541711	-0.574727854679069	-0.477948689922638	-0.493336423679813	-0.432459927115036	-0.466116342004616	-0.517658777373951	-0.555894426932489	-0.420531337959597	-0.468309389749667	-0.460187058699944	-0.47409433824347	-0.477399695249753	-0.421902298269763	-0.483690813322486	-0.439909165209258	-0.447668223517184	-0.499478958589834	-0.397863307230057	-0.47787554586675	-0.383579152335128	-0.45216396896241	-0.428591158421843	-0.420338207854345	-0.510385403122285	-0.440200788327638	-0.46029004077235	-0.395502535772939	-0.5055236323042	-0.353654066525048	-0.342895663851112	-0.403317633227869	-0.575972727694437
k__Bacteria;p__Firmicutes;c__Clostridia;o__Clostridiales;f__Lachnospiraceae;g__Lachnospira	-0.457743151526667	-0.565733679452037	-0.434506868025948	-0.631851292519912	-0.509742611103553	-0.462635477025345	-0.562539971297644	-0.633357241703114	-0.692972082454789	-0.559962336297092	-0.519908843125358	-0.546733428073835	-0.302974158142457	-0.487262367889111	-0.50702018772432	-0.545284920808673	-0.600661886541711	-0.574727854679069	-0.477948689922638	-0.493336423679813	-0.432459927115036	-0.466116342004616	-0.517658777373951	-0.555894426932489	-0.420531337959597	-0.468309389749667	-0.460187058699944	-0.47409433824347	-0.477399695249753	-0.421902298269763	1.81889427967156	-0.439909165209258	-0.447668223517184	-0.499478958589834	-0.397863307230057	-0.47787554586675	-0.383579152335128	-0.45216396896241	-0.428591158421843	-0.420338207854345	-0.510385403122285	-0.440200788327638	-0.46029004077235	-0.395502535772939	-0.5055236323042	-0.353654066525048	-0.342895663851112	-0.403317633227869	-0.575972727694437
k__Bacteria;p__Firmicutes;c__Clostridia;o__Clostridiales;f__Lachnospiraceae;g__Moryella	0.928551209593224	2.32463807844413	1.35725260120211	2.9516676459362	3.27444702281471	-0.462635477025345	2.52850248206067	-0.633357241703114	1.94608524716047	2.07909499331817	0.173238337434587	3.93060338640437	2.78806829521586	1.99764428189889	-0.50702018772432	-0.545284920808673	2.39507038701228	2.51631459867925	1.31381077930542	-0.493336423679813	3.51878379146639	-0.466116342004616	4.18282158841847	4.38574799567682	5.22844290020161	-0.468309389749667	0.232960121860001	1.82849075475058	-0.477399695249753	5.37111131011438	2.15536651629277	1.86267592778479	2.95352915814497	3.69017578343659	2.78019052311789	3.47336817271468	4.93454084150909	5.5737020048629	0.957703202698047	1.65910333382549	1.79219968987176	-0.440200788327638	5.6795945114539	5.7357239537102	-0.5055236323042	4.52914785606132	6.80387651560153	6.81339185348159	4.04900008558983
k__Bacteria;p__Firmicutes;c__Clostridia;o__Clostridiales;f__Lachnospiraceae;g__Oribacterium	4.45491173420938	0.820560681667854	2.20455046158931	3.55780344950651	1.2820168581245	0.2305117035346	2.83865741036451	1.66922785129093	3.33237960828036	3.268679060192	-0.519908843125358	3.09085273165255	-0.302974158142457	0.899031993230779	-0.50702018772432	-0.545284920808673	0.0924852940182346	-0.574727854679069	4.99432198374884	5.82382826306747	5.01427744455127	-0.466116342004616	5.87593197657668	4.35676045880356	6.07473421797741	0.917984971370223	3.27748255958342	0.91220002287642	5.09854940789656	4.38211874646349	3.64344357172261	4.39637274174222	3.46435478191096	4.64801551822362	3.66257970331636	5.05155354164467	5.30678030198893	3.49907974961902	-0.428591158421843	2.47003355004182	3.44085831545914	0.252946392232308	4.69876525844218	5.14967490870662	3.3231177641849	5.34343941998036	5.83504845019949	6.18698341496882	4.43466256640182
k__Bacteria;p__Firmicutes;c__Clostridia;o__Clostridiales;f__Lachnospiraceae;g__Roseburia	-0.457743151526667	-0.565733679452037	-0.434506868025948	-0.631851292519912	-0.509742611103553	-0.462635477025345	-0.562539971297644	-0.633357241703114	-0.692972082454789	-0.559962336297092	-0.519908843125358	-0.546733428073835	-0.302974158142457	-0.487262367889111	-0.50702018772432	-0.545284920808673	-0.600661886541711	-0.574727854679069	-0.477948689922638	-0.493336423679813	-0.432459927115036	-0.466116342004616	-0.517658777373951	-0.555894426932489	-0.420531337959597	-0.468309389749667	-0.460187058699944	-0.47409433824347	-0.477399695249753	-0.421902298269763	-0.483690813322486	-0.439909165209258	-0.447668223517184	-0.499478958589834	-0.397863307230057	-0.47787554586675	-0.383579152335128	-0.45216396896241	-0.428591158421843	-0.420338207854345	-0.510385403122285	-0.440200788327638	-0.46029004077235	-0.395502535772939	-0.5055236323042	-0.353654066525048	-0.342895663851112	-0.403317633227869	0.117174452865508
k__Bacteria;p__Firmicutes;c__Clostridia;o__Clostridiales;f__Lachnospiraceae;g__Shuttleworthia	-0.457743151526667	-0.565733679452037	-0.434506868025948	2.25852046537625	-0.509742611103553	-0.462635477025345	-0.562539971297644	-0.633357241703114	-0.692972082454789	-0.559962336297092	-0.519908843125358	-0.546733428073835	-0.302974158142457	-0.487262367889111	-0.50702018772432	-0.545284920808673	-0.600661886541711	-0.574727854679069	-0.477948689922638	-0.493336423679813	-0.432459927115036	-0.466116342004616	0.86863558374594	-0.555894426932489	0.965763023160293	-0.468309389749667	-0.460187058699944	2.70395949210448	-0.477399695249753	-0.421902298269763	0.20945636723746	2.73814466513869	1.85491686947686	1.57996258309	1.90472178576399	-0.47787554586675	-0.383579152335128	-0.45216396896241	-0.428591158421843	-0.420338207854345	-0.510385403122285	-0.440200788327638	-0.46029004077235	0.297644644787006	-0.5055236323042	-0.353654066525048	-0.342895663851112	2.36927108901191	0.117174452865508
k__Bacteria;p__Firmicutes;c__Clostridia;o__Clostridiales;f__Lachnospiraceae;g__[Ruminococcus]	-0.457743151526667	-0.565733679452037	-0.434506868025948	-0.631851292519912	-0.509742611103553	-0.462635477025345	-0.562539971297644	-0.633357241703114	0.000175098105156184	-0.559962336297092	-0.519908843125358	-0.546733428073835	-0.302974158142457	-0.487262367889111	-0.50702018772432	-0.545284920808673	-0.600661886541711	-0.574727854679069	-0.477948689922638	-0.493336423679813	-0.432459927115036	-0.466116342004616	-0.517658777373951	-0.555894426932489	-0.420531337959597	-0.468309389749667	-0.460187058699944	-0.47409433824347	-0.477399695249753	-0.421902298269763	-0.483690813322486	-0.439909165209258	-0.447668223517184	-0.499478958589834	-0.397863307230057	-0.47787554586675	-0.383579152335128	-0.45216396896241	-0.428591158421843	-0.420338207854345	-0.510385403122285	-0.440200788327638	-0.46029004077235	-0.395502535772939	-0.5055236323042	-0.353654066525048	-0.342895663851112	-0.403317633227869	-0.575972727694437
k__Bacteria;p__Firmicutes;c__Clostridia;o__Clostridiales;f__Peptococcaceae;__	-0.457743151526667	-0.565733679452037	-0.434506868025948	-0.631851292519912	-0.509742611103553	-0.462635477025345	-0.562539971297644	-0.633357241703114	-0.692972082454789	-0.559962336297092	-0.519908843125358	-0.546733428073835	-0.302974158142457	-0.487262367889111	-0.50702018772432	-0.545284920808673	-0.600661886541711	-0.574727854679069	-0.477948689922638	-0.493336423679813	-0.432459927115036	-0.466116342004616	-0.517658777373951	-0.555894426932489	-0.420531337959597	-0.468309389749667	-0.460187058699944	-0.47409433824347	-0.477399695249753	-0.421902298269763	-0.483690813322486	-0.439909165209258	-0.447668223517184	-0.499478958589834	-0.397863307230057	-0.47787554586675	-0.383579152335128	-0.45216396896241	-0.428591158421843	-0.420338207854345	-0.510385403122285	-0.440200788327638	-0.46029004077235	-0.395502535772939	-0.5055236323042	-0.353654066525048	-0.342895663851112	-0.403317633227869	-0.575972727694437
k__Bacteria;p__Firmicutes;c__Clostridia;o__Clostridiales;f__Peptococcaceae;g__Peptococcus	0.928551209593224	3.9986145120158	-0.434506868025948	4.13883333194575	2.58129984225476	-0.462635477025345	-0.562539971297644	3.49377714334198	3.61109301074938	3.82206429837679	4.4359182144759	4.38052025708337	-0.302974158142457	2.28532635435067	3.44422353085711	3.83674171386521	4.26687256391387	3.70193826433699	-0.477948689922638	-0.493336423679813	2.89974458306017	-0.466116342004616	2.57338367598437	3.02762451152362	3.4081100585295	2.30427933249011	-0.460187058699944	-0.47409433824347	-0.477399695249753	-0.421902298269763	-0.483690813322486	3.71897391815041	-0.447668223517184	-0.499478958589834	-0.397863307230057	-0.47787554586675	-0.383579152335128	3.07419655565375	-0.428591158421843	-0.420338207854345	2.37998635477388	-0.440200788327638	-0.46029004077235	-0.395502535772939	-0.5055236323042	-0.353654066525048	-0.342895663851112	-0.403317633227869	1.5034688139854
k__Bacteria;p__Firmicutes;c__Clostridia;o__Clostridiales;f__Peptostreptococcaceae;__	-0.457743151526667	-0.565733679452037	-0.434506868025948	0.0612958880400335	-0.509742611103553	-0.462635477025345	-0.562539971297644	0.0597899388568313	0.693322278665101	-0.559962336297092	0.866385517994532	-0.546733428073835	-0.302974158142457	-0.487262367889111	-0.50702018772432	-0.545284920808673	-0.600661886541711	-0.574727854679069	-0.477948689922638	-0.493336423679813	-0.432459927115036	-0.466116342004616	-0.517658777373951	-0.555894426932489	-0.420531337959597	-0.468309389749667	-0.460187058699944	-0.47409433824347	-0.477399695249753	-0.421902298269763	-0.483690813322486	-0.439909165209258	-0.447668223517184	-0.499478958589834	-0.397863307230057	-0.47787554586675	-0.383579152335128	-0.45216396896241	-0.428591158421843	-0.420338207854345	-0.510385403122285	-0.440200788327638	-0.46029004077235	-0.395502535772939	-0.5055236323042	-0.353654066525048	-0.342895663851112	-0.403317633227869	-0.575972727694437
k__Bacteria;p__Firmicutes;c__Clostridia;o__Clostridiales;f__Peptostreptococcaceae;g__	-0.457743151526667	-0.565733679452037	-0.434506868025948	-0.631851292519912	-0.509742611103553	0.2305117035346	1.22921949793041	-0.633357241703114	-0.692972082454789	0.133184844262853	0.866385517994532	-0.546733428073835	-0.302974158142457	-0.487262367889111	-0.50702018772432	-0.545284920808673	-0.600661886541711	-0.574727854679069	-0.477948689922638	-0.493336423679813	-0.432459927115036	-0.466116342004616	-0.517658777373951	-0.555894426932489	-0.420531337959597	0.224837790810278	-0.460187058699944	-0.47409433824347	-0.477399695249753	-0.421902298269763	-0.483690813322486	-0.439909165209258	-0.447668223517184	-0.499478958589834	-0.397863307230057	-0.47787554586675	-0.383579152335128	-0.45216396896241	-0.428591158421843	-0.420338207854345	-0.510385403122285	-0.440200788327638	-0.46029004077235	-0.395502535772939	-0.5055236323042	-0.353654066525048	-0.342895663851112	-0.403317633227869	-0.575972727694437
k__Bacteria;p__Firmicutes;c__Clostridia;o__Clostridiales;f__Peptostreptococcaceae;g__Filifactor	2.80035338649482	6.36768934627868	1.8680782249681	7.07160775534726	6.1103305954268	3.12088346143076	5.67187075442073	5.18375391826009	5.81430562993022	3.35206066913105	6.42128121194302	6.49380296214212	0.390173022417488	4.19486885923511	6.04975816843372	6.06406432235871	6.20837741950127	6.96003480235847	3.43407431550551	4.44830599892949	-0.432459927115036	-0.466116342004616	4.30262278823109	4.81008158808936	-0.420531337959597	-0.468309389749667	-0.460187058699944	-0.47409433824347	-0.477399695249753	-0.421902298269763	0.20945636723746	0.253238015350688	0.245478957042761	-0.499478958589834	-0.397863307230057	-0.47787554586675	1.00271520878476	-0.45216396896241	-0.428591158421843	-0.420338207854345	-0.510385403122285	-0.440200788327638	-0.46029004077235	-0.395502535772939	0.187623548255745	-0.353654066525048	-0.342895663851112	-0.403317633227869	-0.575972727694437
k__Bacteria;p__Firmicutes;c__Clostridia;o__Clostridiales;f__Peptostreptococcaceae;g__Peptostreptococcus	-0.457743151526667	-0.565733679452037	-0.434506868025948	4.22017897139971	2.12931471851171	0.2305117035346	2.6155138590503	3.35562680486116	0.000175098105156184	0.133184844262853	2.47582343042863	3.83529320660005	-0.302974158142457	2.84494214228609	4.09814999826377	3.48006676992648	0.0924852940182346	4.46222474773456	3.2109307641913	2.90786095798234	-0.432459927115036	-0.466116342004616	3.06586016108216	2.77631008324271	4.62932466928994	-0.468309389749667	0.232960121860001	-0.47409433824347	-0.477399695249753	0.271244882290182	-0.483690813322486	0.253238015350688	-0.447668223517184	-0.499478958589834	-0.397863307230057	-0.47787554586675	-0.383579152335128	3.07419655565375	-0.428591158421843	-0.420338207854345	2.58065705023603	-0.440200788327638	3.12322889768376	0.990791825346951	3.74297160974516	1.03264029459484	-0.342895663851112	1.67612390845197	2.51506972566388
k__Bacteria;p__Firmicutes;c__Clostridia;o__Clostridiales;f__Ruminococcaceae;__	-0.457743151526667	-0.565733679452037	-0.434506868025948	-0.631851292519912	-0.509742611103553	-0.462635477025345	-0.562539971297644	5.80279312666631	1.60961301053926	3.50048067424933	-0.519908843125358	-0.546733428073835	-0.302974158142457	-0.487262367889111	-0.50702018772432	-0.545284920808673	-0.600661886541711	-0.574727854679069	-0.477948689922638	-0.493336423679813	-0.432459927115036	-0.466116342004616	-0.517658777373951	-0.555894426932489	-0.420531337959597	-0.468309389749667	-0.460187058699944	-0.47409433824347	-0.477399695249753	-0.421902298269763	-0.483690813322486	-0.439909165209258	-0.447668223517184	-0.499478958589834	-0.397863307230057	-0.47787554586675	-0.383579152335128	-0.45216396896241	-0.428591158421843	-0.420338207854345	-0.510385403122285	-0.440200788327638	-0.46029004077235	-0.395502535772939	-0.5055236323042	-0.353654066525048	-0.342895663851112	-0.403317633227869	-0.575972727694437
k__Bacteria;p__Firmicutes;c__Clostridia;o__Clostridiales;f__Ruminococcaceae;g__	-0.457743151526667	-0.565733679452037	-0.434506868025948	-0.631851292519912	-0.509742611103553	-0.462635477025345	-0.562539971297644	3.95161023696746	-0.692972082454789	-0.559962336297092	-0.519908843125358	-0.546733428073835	-0.302974158142457	-0.487262367889111	-0.50702018772432	-0.545284920808673	-0.600661886541711	-0.574727854679069	-0.477948689922638	-0.493336423679813	-0.432459927115036	-0.466116342004616	-0.517658777373951	-0.555894426932489	-0.420531337959597	-0.468309389749667	-0.460187058699944	-0.47409433824347	-0.477399695249753	-0.421902298269763	-0.483690813322486	-0.439909165209258	-0.447668223517184	-0.499478958589834	-0.397863307230057	-0.47787554586675	-0.383579152335128	-0.45216396896241	-0.428591158421843	-0.420338207854345	-0.510385403122285	-0.440200788327638	-0.46029004077235	-0.395502535772939	-0.5055236323042	-0.353654066525048	-0.342895663851112	-0.403317633227869	-0.575972727694437
k__Bacteria;p__Firmicutes;c__Clostridia;o__Clostridiales;f__Ruminococcaceae;g__Butyricicoccus	-0.457743151526667	-0.565733679452037	-0.434506868025948	-0.631851292519912	-0.509742611103553	-0.462635477025345	-0.562539971297644	4.40359536071052	0.000175098105156184	1.74262275669695	-0.519908843125358	-0.546733428073835	-0.302974158142457	-0.487262367889111	-0.50702018772432	-0.545284920808673	-0.600661886541711	-0.574727854679069	-0.477948689922638	-0.493336423679813	-0.432459927115036	-0.466116342004616	-0.517658777373951	-0.555894426932489	-0.420531337959597	-0.468309389749667	-0.460187058699944	-0.47409433824347	-0.477399695249753	-0.421902298269763	-0.483690813322486	-0.439909165209258	-0.447668223517184	-0.499478958589834	-0.397863307230057	-0.47787554586675	-0.383579152335128	-0.45216396896241	-0.428591158421843	-0.420338207854345	-0.510385403122285	-0.440200788327638	-0.46029004077235	-0.395502535772939	-0.5055236323042	-0.353654066525048	-0.342895663851112	-0.403317633227869	-0.575972727694437
k__Bacteria;p__Firmicutes;c__Clostridia;o__Clostridiales;f__Ruminococcaceae;g__Clostridium	-0.457743151526667	-0.565733679452037	-0.434506868025948	-0.631851292519912	-0.509742611103553	-0.462635477025345	-0.562539971297644	-0.633357241703114	-0.692972082454789	-0.559962336297092	-0.519908843125358	-0.546733428073835	-0.302974158142457	-0.487262367889111	-0.50702018772432	-0.545284920808673	-0.600661886541711	-0.574727854679069	-0.477948689922638	-0.493336423679813	-0.432459927115036	-0.466116342004616	-0.517658777373951	-0.555894426932489	-0.420531337959597	-0.468309389749667	-0.460187058699944	-0.47409433824347	-0.477399695249753	-0.421902298269763	-0.483690813322486	-0.439909165209258	-0.447668223517184	-0.499478958589834	-0.397863307230057	-0.47787554586675	-0.383579152335128	-0.45216396896241	-0.428591158421843	-0.420338207854345	-0.510385403122285	-0.440200788327638	-0.46029004077235	-0.395502535772939	-0.5055236323042	-0.353654066525048	-0.342895663851112	-0.403317633227869	-0.575972727694437
k__Bacteria;p__Firmicutes;c__Clostridia;o__Clostridiales;f__Ruminococcaceae;g__Faecalibacterium	-0.457743151526667	-0.565733679452037	-0.434506868025948	-0.631851292519912	-0.509742611103553	-0.462635477025345	-0.562539971297644	-0.633357241703114	-0.692972082454789	0.826332024822798	-0.519908843125358	-0.546733428073835	-0.302974158142457	-0.487262367889111	-0.50702018772432	-0.545284920808673	-0.600661886541711	-0.574727854679069	-0.477948689922638	-0.493336423679813	-0.432459927115036	-0.466116342004616	-0.517658777373951	-0.555894426932489	-0.420531337959597	-0.468309389749667	-0.460187058699944	-0.47409433824347	-0.477399695249753	-0.421902298269763	-0.483690813322486	-0.439909165209258	-0.447668223517184	-0.499478958589834	-0.397863307230057	-0.47787554586675	-0.383579152335128	-0.45216396896241	-0.428591158421843	-0.420338207854345	-0.510385403122285	-0.440200788327638	-0.46029004077235	0.297644644787006	-0.5055236323042	-0.353654066525048	-0.342895663851112	-0.403317633227869	-0.575972727694437
k__Bacteria;p__Firmicutes;c__Clostridia;o__Clostridiales;f__Ruminococcaceae;g__Gemmiger	-0.457743151526667	-0.565733679452037	-0.434506868025948	-0.631851292519912	-0.509742611103553	-0.462635477025345	-0.562539971297644	-0.633357241703114	-0.692972082454789	-0.559962336297092	-0.519908843125358	-0.546733428073835	-0.302974158142457	-0.487262367889111	-0.50702018772432	-0.545284920808673	-0.600661886541711	-0.574727854679069	-0.477948689922638	-0.493336423679813	-0.432459927115036	-0.466116342004616	-0.517658777373951	-0.555894426932489	-0.420531337959597	-0.468309389749667	-0.460187058699944	-0.47409433824347	-0.477399695249753	-0.421902298269763	-0.483690813322486	-0.439909165209258	-0.447668223517184	-0.499478958589834	-0.397863307230057	-0.47787554586675	-0.383579152335128	-0.45216396896241	-0.428591158421843	-0.420338207854345	-0.510385403122285	-0.440200788327638	-0.46029004077235	-0.395502535772939	-0.5055236323042	-0.353654066525048	-0.342895663851112	-0.403317633227869	-0.575972727694437
k__Bacteria;p__Firmicutes;c__Clostridia;o__Clostridiales;f__Ruminococcaceae;g__Oscillospira	-0.457743151526667	-0.565733679452037	-0.434506868025948	-0.631851292519912	-0.509742611103553	-0.462635477025345	-0.562539971297644	4.23417720875247	2.63923242772041	0.826332024822798	-0.519908843125358	-0.546733428073835	-0.302974158142457	-0.487262367889111	-0.50702018772432	-0.545284920808673	-0.600661886541711	-0.574727854679069	-0.477948689922638	-0.493336423679813	-0.432459927115036	-0.466116342004616	-0.517658777373951	-0.555894426932489	-0.420531337959597	-0.468309389749667	-0.460187058699944	-0.47409433824347	-0.477399695249753	-0.421902298269763	-0.483690813322486	-0.439909165209258	-0.447668223517184	-0.499478958589834	-0.397863307230057	-0.47787554586675	-0.383579152335128	-0.45216396896241	-0.428591158421843	-0.420338207854345	-0.510385403122285	-0.440200788327638	-0.46029004077235	-0.395502535772939	-0.5055236323042	-0.353654066525048	-0.342895663851112	-0.403317633227869	-0.575972727694437
k__Bacteria;p__Firmicutes;c__Clostridia;o__Clostridiales;f__Ruminococcaceae;g__Ruminococcus	-0.457743151526667	-0.565733679452037	-0.434506868025948	-0.631851292519912	-0.509742611103553	-0.462635477025345	-0.562539971297644	1.66922785129093	0.000175098105156184	1.23179713293096	-0.519908843125358	-0.546733428073835	-0.302974158142457	-0.487262367889111	-0.50702018772432	-0.545284920808673	-0.600661886541711	-0.574727854679069	-0.477948689922638	-0.493336423679813	-0.432459927115036	-0.466116342004616	-0.517658777373951	-0.555894426932489	-0.420531337959597	-0.468309389749667	-0.460187058699944	-0.47409433824347	-0.477399695249753	-0.421902298269763	-0.483690813322486	-0.439909165209258	-0.447668223517184	-0.499478958589834	-0.397863307230057	-0.47787554586675	-0.383579152335128	-0.45216396896241	-0.428591158421843	-0.420338207854345	-0.510385403122285	-0.440200788327638	-0.46029004077235	-0.395502535772939	-0.5055236323042	-0.353654066525048	-0.342895663851112	-0.403317633227869	-0.575972727694437
k__Bacteria;p__Firmicutes;c__Clostridia;o__Clostridiales;f__Ruminococcaceae;g__Subdoligranulum	-0.457743151526667	-0.565733679452037	-0.434506868025948	-0.631851292519912	-0.509742611103553	-0.462635477025345	-0.562539971297644	1.85154940808489	-0.692972082454789	-0.559962336297092	-0.519908843125358	-0.546733428073835	-0.302974158142457	-0.487262367889111	-0.50702018772432	-0.545284920808673	-0.600661886541711	-0.574727854679069	-0.477948689922638	-0.493336423679813	-0.432459927115036	-0.466116342004616	-0.517658777373951	-0.555894426932489	-0.420531337959597	-0.468309389749667	-0.460187058699944	-0.47409433824347	-0.477399695249753	-0.421902298269763	-0.483690813322486	-0.439909165209258	-0.447668223517184	-0.499478958589834	-0.397863307230057	-0.47787554586675	-0.383579152335128	-0.45216396896241	-0.428591158421843	-0.420338207854345	-0.510385403122285	-0.440200788327638	-0.46029004077235	-0.395502535772939	-0.5055236323042	-0.353654066525048	-0.342895663851112	-0.403317633227869	-0.575972727694437
k__Bacteria;p__Firmicutes;c__Clostridia;o__Clostridiales;f__Veillonellaceae;__	3.17984300819972	3.26290771703706	2.20455046158931	3.28017171290823	2.12931471851171	2.42773628087082	2.69555656672384	4.96506471729526	3.29601196410949	4.10347675781497	5.21666345435383	5.07366743764331	3.33461200158393	4.81105499865893	3.18185926638962	3.19238469747469	2.9828570519144	4.33792703105698	4.06534609234737	2.68471740666813	3.55652411944924	2.99961956079511	3.35354223353394	3.53845013528961	4.03381595829391	3.22057006436427	4.08310772357006	3.71556040378296	3.51158435131452	5.32749068763849	5.05364345369605	4.01443813104425	4.09562655875282	4.74754511357065	5.3515296786782	2.78022099215473	4.8842790067282	4.68363446808785	5.15490515035986	3.45086280305355	4.30989616248275	4.20419011081374	3.66684434427274	2.49486922212323	3.02083689231196	4.05306518073921	5.58136013356342	5.00832841862717	3.16169689058893
k__Bacteria;p__Firmicutes;c__Clostridia;o__Clostridiales;f__Veillonellaceae;g__	2.53798912202732	1.73685141354201	1.64493467365389	1.67073380047413	0.183404569456392	-0.462635477025345	0.823754389822247	3.39199444903204	2.39807037090353	3.50048067424933	3.30873255336374	2.97962709654233	-0.302974158142457	3.63987201715598	0.87927417339557	1.53415662087116	2.28970987135445	2.3156439032171	2.00695795986536	0.892957937440078	2.34012879512474	2.01879030778338	0.86863558374594	1.52354711474735	1.37122813126846	2.62273306360865	3.17739910102644	0.91220002287642	2.00750695453825	3.63854071227666	3.20518864079145	0.946385195910633	3.13585071493893	2.13957837102542	2.37472541500972	2.00703110392125	2.79447467801282	2.63887848439591	3.69854322662325	2.47003355004182	2.95535049967744	2.19885654128762	2.02461660901565	0.297644644787006	2.13353369731106	2.41893465571473	2.65283660970288	3.23426852649852	1.5034688139854
k__Bacteria;p__Firmicutes;c__Clostridia;o__Clostridiales;f__Veillonellaceae;g__Dialister	4.36253841407837	1.73685141354201	0.951787493093942	4.37878400157634	3.22792700717981	-0.462635477025345	2.6155138590503	3.99161557158116	0.693322278665101	1.23179713293096	0.866385517994532	5.67584283999753	0.390173022417488	3.86944645880048	4.05732800374352	2.54575753254964	3.70340320666246	4.78185841999294	5.60882603698967	5.53734883658145	3.62798308343138	0.920178019115275	5.65612732652799	5.7756074229612	6.82369617764375	4.88827688492234	3.99416023755356	5.09425016551763	6.65189785367962	6.88864786026466	4.95438849560071	7.89719996435322	5.86225005470933	6.73180804573778	6.88969733307967	6.26971098096257	7.93418701438422	5.25161850569379	4.46924864152907	4.31586024054015	4.15305369098978	1.35155868090042	4.95135601108269	3.76338054758673	3.5888209299179	5.36337363488117	5.77959714566328	5.22430348046277	6.62146262640215
k__Bacteria;p__Firmicutes;c__Clostridia;o__Clostridiales;f__Veillonellaceae;g__Megasphaera	-0.457743151526667	3.65377402572407	-0.434506868025948	4.85708643363678	-0.509742611103553	-0.462635477025345	-0.562539971297644	-0.633357241703114	-0.692972082454789	0.826332024822798	-0.519908843125358	0.839560933046055	-0.302974158142457	-0.487262367889111	-0.50702018772432	-0.545284920808673	-0.600661886541711	0.118419325880877	5.43013424824629	3.29085321023845	-0.432459927115036	-0.466116342004616	4.66412477291813	1.74669066606156	4.92657619275787	1.61113215193017	0.926107302419946	3.90793229643041	-0.477399695249753	0.271244882290182	4.57890421970448	5.16589290108674	3.50357549506424	4.04381582368017	4.30261705856236	2.7001782844812	2.87451738568635	3.85190112424176	-0.428591158421843	3.36385142606392	3.84632342356731	-0.440200788327638	1.3314694284557	1.6839390059069	4.19495673348822	6.27173830148291	4.13444115062709	4.77846591706422	4.39384057188156
k__Bacteria;p__Firmicutes;c__Clostridia;o__Clostridiales;f__Veillonellaceae;g__Mitsuokella	-0.457743151526667	-0.565733679452037	-0.434506868025948	-0.631851292519912	-0.509742611103553	-0.462635477025345	-0.562539971297644	-0.633357241703114	-0.692972082454789	-0.559962336297092	-0.519908843125358	-0.546733428073835	-0.302974158142457	-0.487262367889111	-0.50702018772432	-0.545284920808673	-0.600661886541711	-0.574727854679069	-0.477948689922638	-0.493336423679813	-0.432459927115036	-0.466116342004616	-0.517658777373951	-0.555894426932489	-0.420531337959597	-0.468309389749667	-0.460187058699944	-0.47409433824347	-0.477399695249753	-0.421902298269763	-0.483690813322486	-0.439909165209258	-0.447668223517184	-0.499478958589834	-0.397863307230057	-0.47787554586675	-0.383579152335128	-0.45216396896241	-0.428591158421843	-0.420338207854345	-0.510385403122285	-0.440200788327638	-0.46029004077235	-0.395502535772939	-0.5055236323042	-0.353654066525048	-0.342895663851112	-0.403317633227869	-0.575972727694437
k__Bacteria;p__Firmicutes;c__Clostridia;o__Clostridiales;f__Veillonellaceae;g__Phascolarctobacterium	-0.457743151526667	-0.565733679452037	-0.434506868025948	-0.631851292519912	-0.509742611103553	-0.462635477025345	-0.562539971297644	-0.633357241703114	-0.692972082454789	0.826332024822798	-0.519908843125358	-0.546733428073835	-0.302974158142457	-0.487262367889111	-0.50702018772432	-0.545284920808673	-0.600661886541711	-0.574727854679069	-0.477948689922638	-0.493336423679813	-0.432459927115036	-0.466116342004616	-0.517658777373951	-0.555894426932489	-0.420531337959597	-0.468309389749667	-0.460187058699944	-0.47409433824347	-0.477399695249753	-0.421902298269763	-0.483690813322486	-0.439909165209258	-0.447668223517184	-0.499478958589834	-0.397863307230057	-0.47787554586675	-0.383579152335128	-0.45216396896241	1.36316831080621	-0.420338207854345	-0.510385403122285	-0.440200788327638	-0.46029004077235	-0.395502535772939	-0.5055236323042	-0.353654066525048	-0.342895663851112	-0.403317633227869	-0.575972727694437
k__Bacteria;p__Firmicutes;c__Clostridia;o__Clostridiales;f__Veillonellaceae;g__Schwartzia	-0.457743151526667	4.36152000570517	0.258640312533997	4.58308446508907	3.8969766361607	-0.462635477025345	3.71412614771841	6.00521054746341	1.60961301053926	4.24405870843616	5.04843566063574	5.89261694302626	0.390173022417488	3.67162071547056	4.31326137788072	2.34508683708749	3.92112669050733	5.51658202739863	6.53416660438374	4.71067026339698	2.82563661090645	-0.466116342004616	6.08085025124057	4.73237260376205	6.79028711551262	-0.468309389749667	2.87201745147526	3.8299707549607	4.29328492921591	2.83619423975172	5.89981582156152	5.00682820645705	4.68813021353308	5.99276087643064	4.84916076493043	3.58256746467967	5.30678030198893	5.09301347551715	5.30798113905735	0.965956153265546	1.79219968987176	-0.440200788327638	5.03687818452085	5.06832926925267	5.5857862497735	2.73738838683327	3.39477395443226	3.7555654501318	6.53063341003287
k__Bacteria;p__Firmicutes;c__Clostridia;o__Clostridiales;f__Veillonellaceae;g__Selenomonas	6.14890703467155	6.16766821238532	5.68798594148844	6.77910058306372	6.28372352147646	4.53457679673877	6.7988354576797	8.32492556879422	7.1018510697246	7.76267476065685	8.24164129600429	7.64362097568943	5.61052884749581	8.7485508000601	7.01158702909093	7.06457728010488	6.31307546411797	7.95439390760244	6.21661336859846	5.83460036004938	7.96324336671349	6.73281489868356	6.38809449893751	6.95289274370179	6.68114463365985	6.34513520976123	8.19572405202812	6.75284168024982	7.97706666625818	8.06441922947939	8.44640641529891	5.59077609505201	7.84638141658484	7.50555438604728	8.2305134131468	6.59029645452129	7.88822487881958	8.56337732470871	8.88502756300784	6.67306641801442	7.89877704408025	8.21361900062043	6.11059292156723	5.06832926925267	6.26755674335134	7.57367029378475	7.64054439915543	8.23219178500641	6.303383076766
k__Bacteria;p__Firmicutes;c__Clostridia;o__Clostridiales;f__Veillonellaceae;g__Veillonella	7.16687583463273	6.48178354190526	6.88403268054195	6.29177733561852	5.37079037529715	4.21949575009887	5.5555572267437	6.47978486700397	6.4443063548056	6.91877248927078	4.81762923657596	6.74355945437276	9.12376708428054	6.63237327012852	5.57975453918799	5.32964581004336	4.38294473516663	5.25421776293114	3.2109307641913	3.81072866952436	5.31054326069445	2.86608816817059	6.15437416808712	6.09049608791524	5.47662252967714	6.9606178050526	6.63653431979482	4.09025385322437	6.14533662870009	7.57911766305389	4.47213624427877	7.26805236662623	7.14116165479063	5.69083644726331	4.70200312059414	7.37844402553984	6.89711804304961	6.51762670093918	6.71975458547822	7.63862180991507	5.9757753858218	5.01512032703006	8.05128741185825	8.17995956376727	6.5226777997538	7.0681217271196	7.02859363136317	7.08553532250559	6.35939771832067
k__Bacteria;p__Firmicutes;c__Clostridia;o__Clostridiales;f__[Acidaminobacteraceae];g__	-0.457743151526667	-0.565733679452037	-0.434506868025948	0.754443068599979	-0.509742611103553	-0.462635477025345	-0.562539971297644	-0.633357241703114	-0.692972082454789	-0.559962336297092	-0.519908843125358	-0.546733428073835	-0.302974158142457	-0.487262367889111	-0.50702018772432	-0.545284920808673	-0.600661886541711	-0.574727854679069	-0.477948689922638	-0.493336423679813	-0.432459927115036	-0.466116342004616	-0.517658777373951	-0.555894426932489	-0.420531337959597	-0.468309389749667	-0.460187058699944	-0.47409433824347	-0.477399695249753	-0.421902298269763	-0.483690813322486	-0.439909165209258	-0.447668223517184	-0.499478958589834	-0.397863307230057	-0.47787554586675	-0.383579152335128	-0.45216396896241	-0.428591158421843	-0.420338207854345	-0.510385403122285	-0.440200788327638	-0.46029004077235	-0.395502535772939	-0.5055236323042	-0.353654066525048	-0.342895663851112	-0.403317633227869	-0.575972727694437
k__Bacteria;p__Firmicutes;c__Clostridia;o__Clostridiales;f__[Acidaminobacteraceae];g__Fusibacter	-0.457743151526667	-0.565733679452037	-0.434506868025948	-0.631851292519912	-0.509742611103553	-0.462635477025345	-0.562539971297644	-0.633357241703114	-0.692972082454789	-0.559962336297092	-0.519908843125358	-0.546733428073835	-0.302974158142457	-0.487262367889111	-0.50702018772432	-0.545284920808673	-0.600661886541711	-0.574727854679069	-0.477948689922638	-0.493336423679813	-0.432459927115036	-0.466116342004616	-0.517658777373951	-0.555894426932489	-0.420531337959597	-0.468309389749667	-0.460187058699944	-0.47409433824347	-0.477399695249753	-0.421902298269763	-0.483690813322486	-0.439909165209258	-0.447668223517184	-0.499478958589834	-0.397863307230057	-0.47787554586675	-0.383579152335128	-0.45216396896241	-0.428591158421843	-0.420338207854345	-0.510385403122285	-0.440200788327638	-0.46029004077235	-0.395502535772939	-0.5055236323042	-0.353654066525048	-0.342895663851112	-0.403317633227869	-0.575972727694437
k__Bacteria;p__Firmicutes;c__Clostridia;o__Clostridiales;f__[Mogibacteriaceae];__	-0.457743151526667	-0.565733679452037	-0.434506868025948	1.15990817670814	1.56969893057628	-0.462635477025345	0.130607209262301	0.0597899388568313	-0.692972082454789	-0.559962336297092	2.37046291477081	0.839560933046055	-0.302974158142457	-0.487262367889111	-0.50702018772432	-0.545284920808673	0.78563247457818	1.50471368700077	-0.477948689922638	-0.493336423679813	-0.432459927115036	-0.466116342004616	-0.517658777373951	0.137252753627456	-0.420531337959597	-0.468309389749667	-0.460187058699944	-0.47409433824347	-0.477399695249753	-0.421902298269763	-0.483690813322486	-0.439909165209258	-0.447668223517184	0.193668221970112	-0.397863307230057	-0.47787554586675	-0.383579152335128	-0.45216396896241	-0.428591158421843	-0.420338207854345	-0.510385403122285	-0.440200788327638	0.92600432034754	-0.395502535772939	-0.5055236323042	-0.353654066525048	0.350251516708834	-0.403317633227869	-0.575972727694437
k__Bacteria;p__Firmicutes;c__Clostridia;o__Clostridiales;f__[Mogibacteriaceae];g__	1.33401631770139	5.06905592371721	1.35725260120211	6.36939432954956	5.90698967140877	2.62840697633297	5.48246534273837	4.5595996091871	4.44282635459547	2.61809149405085	6.7271717414604	5.38816076754575	1.08332020297743	1.30449710133894	3.99278948260594	5.68125174847879	6.56018402012259	6.30050423259751	4.5719073173269	4.61865136467673	0.953834434004854	1.61332519967522	4.04668941409389	4.34194537301842	4.33305885314677	1.61113215193017	0.232960121860001	3.35454705824562	5.21969379125565	1.36985717095829	3.70596392870394	2.199148164406	2.44270353437898	3.95486833766367	4.26557578688201	0.215271634693196	-0.383579152335128	1.62727757271743	-0.428591158421843	2.06456844193366	3.31825599336681	-0.440200788327638	5.28271314703713	1.90708255722111	2.58551882105412	-0.353654066525048	0.350251516708834	1.38844183600019	2.82522465396772
k__Bacteria;p__Firmicutes;c__Clostridia;o__Clostridiales;f__[Mogibacteriaceae];g__Anaerovorax	-0.457743151526667	-0.565733679452037	-0.434506868025948	2.14073742971987	2.26284611113623	-0.462635477025345	-0.562539971297644	0.0597899388568313	-0.692972082454789	-0.559962336297092	-0.519908843125358	-0.546733428073835	-0.302974158142457	-0.487262367889111	-0.50702018772432	-0.545284920808673	-0.600661886541711	-0.574727854679069	-0.477948689922638	-0.493336423679813	-0.432459927115036	-0.466116342004616	-0.517658777373951	-0.555894426932489	-0.420531337959597	-0.468309389749667	-0.460187058699944	-0.47409433824347	-0.477399695249753	-0.421902298269763	-0.483690813322486	-0.439909165209258	-0.447668223517184	-0.499478958589834	-0.397863307230057	-0.47787554586675	-0.383579152335128	-0.45216396896241	-0.428591158421843	-0.420338207854345	-0.510385403122285	-0.440200788327638	-0.46029004077235	-0.395502535772939	-0.5055236323042	-0.353654066525048	-0.342895663851112	-0.403317633227869	-0.575972727694437
k__Bacteria;p__Firmicutes;c__Clostridia;o__Clostridiales;f__[Mogibacteriaceae];g__Mogibacterium	0.235404029033278	3.01778525900407	-0.434506868025948	4.71525623819756	-0.509742611103553	-0.462635477025345	2.21004875094214	3.05552221241082	-0.692972082454789	0.133184844262853	-0.519908843125358	3.09085273165255	-0.302974158142457	-0.487262367889111	-0.50702018772432	-0.545284920808673	-0.600661886541711	0.118419325880877	2.51778358363135	3.45790729490161	0.953834434004854	0.227030838555329	2.74043776064753	3.43308961963178	2.21852599165566	-0.468309389749667	-0.460187058699944	1.31766513098458	-0.477399695249753	-0.421902298269763	0.20945636723746	-0.439909165209258	-0.447668223517184	2.67857487175811	3.06787259556967	-0.47787554586675	-0.383579152335128	3.1313549694937	-0.428591158421843	0.965956153265546	1.56905613855755	-0.440200788327638	3.99405725548116	1.90708255722111	1.28623583692386	0.339493114034898	1.04339869726878	-0.403317633227869	0.117174452865508
k__Bacteria;p__Firmicutes;c__Clostridia;o__Clostridiales;f__[Tissierellaceae];__	-0.457743151526667	-0.565733679452037	-0.434506868025948	0.0612958880400335	-0.509742611103553	-0.462635477025345	-0.562539971297644	0.0597899388568313	-0.692972082454789	-0.559962336297092	2.94582705967437	-0.546733428073835	-0.302974158142457	-0.487262367889111	0.87927417339557	2.09377240880659	1.70192320645233	2.3156439032171	-0.477948689922638	0.199810756880133	-0.432459927115036	-0.466116342004616	-0.517658777373951	-0.555894426932489	-0.420531337959597	-0.468309389749667	-0.460187058699944	-0.47409433824347	-0.477399695249753	-0.421902298269763	-0.483690813322486	-0.439909165209258	-0.447668223517184	0.193668221970112	0.295283873329889	-0.47787554586675	-0.383579152335128	-0.45216396896241	0.264556022138102	-0.420338207854345	0.875908957997605	-0.440200788327638	1.61915150090749	0.297644644787006	0.187623548255745	-0.353654066525048	-0.342895663851112	0.289829547332076	0.117174452865508
k__Bacteria;p__Firmicutes;c__Clostridia;o__Clostridiales;f__[Tissierellaceae];g__	-0.457743151526667	-0.565733679452037	-0.434506868025948	-0.631851292519912	-0.509742611103553	-0.462635477025345	-0.562539971297644	-0.633357241703114	-0.692972082454789	-0.559962336297092	6.62212773158144	3.90761386817967	-0.302974158142457	1.99764428189889	5.0459393971973	-0.545284920808673	6.04312784660596	5.55649863480407	0.215198490637307	-0.493336423679813	-0.432459927115036	-0.466116342004616	0.175488403185994	0.137252753627456	-0.420531337959597	-0.468309389749667	-0.460187058699944	-0.47409433824347	-0.477399695249753	-0.421902298269763	-0.483690813322486	-0.439909165209258	-0.447668223517184	0.193668221970112	-0.397863307230057	-0.47787554586675	-0.383579152335128	2.32042475327737	-0.428591158421843	-0.420338207854345	-0.510385403122285	-0.440200788327638	0.92600432034754	-0.395502535772939	-0.5055236323042	-0.353654066525048	-0.342895663851112	0.289829547332076	-0.575972727694437
k__Bacteria;p__Firmicutes;c__Clostridia;o__Clostridiales;f__[Tissierellaceae];g__1-68	-0.457743151526667	-0.565733679452037	-0.434506868025948	-0.631851292519912	-0.509742611103553	-0.462635477025345	-0.562539971297644	-0.633357241703114	-0.692972082454789	-0.559962336297092	-0.519908843125358	-0.546733428073835	-0.302974158142457	-0.487262367889111	-0.50702018772432	-0.545284920808673	-0.600661886541711	-0.574727854679069	-0.477948689922638	-0.493336423679813	-0.432459927115036	-0.466116342004616	-0.517658777373951	-0.555894426932489	-0.420531337959597	-0.468309389749667	-0.460187058699944	-0.47409433824347	-0.477399695249753	-0.421902298269763	-0.483690813322486	-0.439909165209258	-0.447668223517184	-0.499478958589834	-0.397863307230057	-0.47787554586675	-0.383579152335128	-0.45216396896241	-0.428591158421843	-0.420338207854345	-0.510385403122285	-0.440200788327638	-0.46029004077235	-0.395502535772939	-0.5055236323042	-0.353654066525048	-0.342895663851112	-0.403317633227869	-0.575972727694437
k__Bacteria;p__Firmicutes;c__Clostridia;o__Clostridiales;f__[Tissierellaceae];g__Anaerococcus	-0.457743151526667	-0.565733679452037	-0.434506868025948	-0.631851292519912	-0.509742611103553	-0.462635477025345	-0.562539971297644	-0.633357241703114	-0.692972082454789	-0.559962336297092	-0.519908843125358	-0.546733428073835	-0.302974158142457	-0.487262367889111	-0.50702018772432	-0.545284920808673	-0.600661886541711	-0.574727854679069	-0.477948689922638	-0.493336423679813	-0.432459927115036	-0.466116342004616	2.81454573280125	-0.555894426932489	-0.420531337959597	-0.468309389749667	-0.460187058699944	-0.47409433824347	-0.477399695249753	-0.421902298269763	-0.483690813322486	-0.439909165209258	-0.447668223517184	-0.499478958589834	-0.397863307230057	0.215271634693196	-0.383579152335128	-0.45216396896241	-0.428591158421843	-0.420338207854345	-0.510385403122285	-0.440200788327638	-0.46029004077235	-0.395502535772939	-0.5055236323042	-0.353654066525048	-0.342895663851112	-0.403317633227869	-0.575972727694437
k__Bacteria;p__Firmicutes;c__Clostridia;o__Clostridiales;f__[Tissierellaceae];g__Finegoldia	-0.457743151526667	-0.565733679452037	-0.434506868025948	-0.631851292519912	-0.509742611103553	-0.462635477025345	-0.562539971297644	-0.633357241703114	-0.692972082454789	-0.559962336297092	-0.519908843125358	-0.546733428073835	-0.302974158142457	-0.487262367889111	-0.50702018772432	-0.545284920808673	-0.600661886541711	-0.574727854679069	-0.477948689922638	-0.493336423679813	-0.432459927115036	-0.466116342004616	4.02563600489605	-0.555894426932489	-0.420531337959597	-0.468309389749667	-0.460187058699944	-0.47409433824347	-0.477399695249753	-0.421902298269763	-0.483690813322486	-0.439909165209258	-0.447668223517184	-0.499478958589834	-0.397863307230057	-0.47787554586675	-0.383579152335128	-0.45216396896241	-0.428591158421843	-0.420338207854345	-0.510385403122285	-0.440200788327638	-0.46029004077235	-0.395502535772939	-0.5055236323042	-0.353654066525048	-0.342895663851112	0.289829547332076	-0.575972727694437
k__Bacteria;p__Firmicutes;c__Clostridia;o__Clostridiales;f__[Tissierellaceae];g__GW-34	-0.457743151526667	-0.565733679452037	-0.434506868025948	-0.631851292519912	-0.509742611103553	-0.462635477025345	-0.562539971297644	-0.633357241703114	-0.692972082454789	-0.559962336297092	-0.519908843125358	-0.546733428073835	-0.302974158142457	-0.487262367889111	-0.50702018772432	-0.545284920808673	-0.600661886541711	-0.574727854679069	-0.477948689922638	-0.493336423679813	-0.432459927115036	-0.466116342004616	-0.517658777373951	-0.555894426932489	-0.420531337959597	-0.468309389749667	-0.460187058699944	-0.47409433824347	-0.477399695249753	-0.421902298269763	-0.483690813322486	-0.439909165209258	-0.447668223517184	-0.499478958589834	-0.397863307230057	-0.47787554586675	-0.383579152335128	-0.45216396896241	-0.428591158421843	-0.420338207854345	-0.510385403122285	-0.440200788327638	-0.46029004077235	-0.395502535772939	-0.5055236323042	-0.353654066525048	-0.342895663851112	-0.403317633227869	-0.575972727694437
k__Bacteria;p__Firmicutes;c__Clostridia;o__Clostridiales;f__[Tissierellaceae];g__Gallicola	-0.457743151526667	-0.565733679452037	-0.434506868025948	-0.631851292519912	-0.509742611103553	-0.462635477025345	-0.562539971297644	-0.633357241703114	-0.692972082454789	-0.559962336297092	-0.519908843125358	-0.546733428073835	-0.302974158142457	-0.487262367889111	-0.50702018772432	-0.545284920808673	-0.600661886541711	-0.574727854679069	-0.477948689922638	-0.493336423679813	-0.432459927115036	-0.466116342004616	-0.517658777373951	-0.555894426932489	-0.420531337959597	-0.468309389749667	-0.460187058699944	-0.47409433824347	-0.477399695249753	-0.421902298269763	-0.483690813322486	-0.439909165209258	-0.447668223517184	-0.499478958589834	-0.397863307230057	-0.47787554586675	-0.383579152335128	-0.45216396896241	-0.428591158421843	-0.420338207854345	-0.510385403122285	-0.440200788327638	-0.46029004077235	-0.395502535772939	-0.5055236323042	-0.353654066525048	-0.342895663851112	-0.403317633227869	-0.575972727694437
k__Bacteria;p__Firmicutes;c__Clostridia;o__Clostridiales;f__[Tissierellaceae];g__Parvimonas	2.31484557071311	0.127413501107909	-0.434506868025948	5.09173380943247	5.29539235781294	1.32912399220271	3.12633948281629	4.49060673770015	2.99590737165915	1.51947920538274	5.4913583312788	4.56525436028271	1.4887853110856	1.99764428189889	3.5534228228221	4.4785956000376	4.11783698475338	3.85608894416425	3.39325232098525	4.74310553915014	1.87012516587901	2.01879030778338	4.47955349639016	4.34194537301842	3.88353375524457	1.83427570324438	-0.460187058699944	3.39710667266442	4.91622785110261	2.35068642397002	3.50529323324179	3.8367569538068	3.67946616152791	4.51115633550642	4.35572688387631	2.61316690749157	-0.383579152335128	0.934130392157481	3.26028829569209	4.59029708624191	3.94396189313122	-0.440200788327638	6.85559346373743	4.34069591262156	5.0628208714569	2.97855044365016	0.350251516708834	3.65712537731855	4.67105134446605
k__Bacteria;p__Firmicutes;c__Clostridia;o__Clostridiales;f__[Tissierellaceae];g__Peptoniphilus	-0.457743151526667	-0.565733679452037	-0.434506868025948	-0.631851292519912	-0.509742611103553	-0.462635477025345	-0.562539971297644	-0.633357241703114	-0.692972082454789	-0.559962336297092	-0.519908843125358	-0.546733428073835	-0.302974158142457	-0.487262367889111	-0.50702018772432	-0.545284920808673	-0.600661886541711	1.21703161454899	-0.477948689922638	-0.493336423679813	-0.432459927115036	-0.466116342004616	1.78492631562009	-0.555894426932489	-0.420531337959597	-0.468309389749667	-0.460187058699944	-0.47409433824347	-0.477399695249753	-0.421902298269763	-0.483690813322486	-0.439909165209258	-0.447668223517184	-0.499478958589834	-0.397863307230057	-0.47787554586675	-0.383579152335128	-0.45216396896241	-0.428591158421843	-0.420338207854345	-0.510385403122285	-0.440200788327638	-0.46029004077235	-0.395502535772939	-0.5055236323042	1.03264029459484	-0.342895663851112	-0.403317633227869	-0.575972727694437
k__Bacteria;p__Firmicutes;c__Clostridia;o__Clostridiales;f__[Tissierellaceae];g__ph2	-0.457743151526667	-0.565733679452037	-0.434506868025948	-0.631851292519912	-0.509742611103553	-0.462635477025345	-0.562539971297644	-0.633357241703114	-0.692972082454789	-0.559962336297092	-0.519908843125358	-0.546733428073835	-0.302974158142457	-0.487262367889111	-0.50702018772432	-0.545284920808673	-0.600661886541711	-0.574727854679069	-0.477948689922638	-0.493336423679813	-0.432459927115036	-0.466116342004616	-0.517658777373951	-0.555894426932489	-0.420531337959597	-0.468309389749667	-0.460187058699944	-0.47409433824347	-0.477399695249753	-0.421902298269763	-0.483690813322486	-0.439909165209258	-0.447668223517184	-0.499478958589834	-0.397863307230057	-0.47787554586675	-0.383579152335128	-0.45216396896241	-0.428591158421843	-0.420338207854345	-0.510385403122285	-0.440200788327638	-0.46029004077235	-0.395502535772939	-0.5055236323042	-0.353654066525048	-0.342895663851112	-0.403317633227869	-0.575972727694437
k__Bacteria;p__Firmicutes;c__Clostridia;o__OPB54;f__;g__	-0.457743151526667	-0.565733679452037	-0.434506868025948	-0.631851292519912	-0.509742611103553	-0.462635477025345	-0.562539971297644	-0.633357241703114	-0.692972082454789	-0.559962336297092	-0.519908843125358	-0.546733428073835	0.390173022417488	-0.487262367889111	-0.50702018772432	-0.545284920808673	-0.600661886541711	-0.574727854679069	-0.477948689922638	-0.493336423679813	-0.432459927115036	-0.466116342004616	-0.517658777373951	-0.555894426932489	-0.420531337959597	-0.468309389749667	-0.460187058699944	-0.47409433824347	-0.477399695249753	-0.421902298269763	-0.483690813322486	-0.439909165209258	-0.447668223517184	-0.499478958589834	-0.397863307230057	-0.47787554586675	-0.383579152335128	-0.45216396896241	-0.428591158421843	-0.420338207854345	-0.510385403122285	-0.440200788327638	-0.46029004077235	-0.395502535772939	-0.5055236323042	-0.353654066525048	-0.342895663851112	-0.403317633227869	-0.575972727694437
k__Bacteria;p__Firmicutes;c__Erysipelotrichi;o__Erysipelotrichales;f__Erysipelotrichaceae;__	-0.457743151526667	-0.565733679452037	-0.434506868025948	-0.631851292519912	-0.509742611103553	-0.462635477025345	-0.562539971297644	2.13923148053667	3.29601196410949	-0.559962336297092	-0.519908843125358	-0.546733428073835	-0.302974158142457	-0.487262367889111	-0.50702018772432	-0.545284920808673	-0.600661886541711	-0.574727854679069	-0.477948689922638	-0.493336423679813	-0.432459927115036	-0.466116342004616	-0.517658777373951	-0.555894426932489	-0.420531337959597	-0.468309389749667	-0.460187058699944	-0.47409433824347	-0.477399695249753	-0.421902298269763	-0.483690813322486	-0.439909165209258	-0.447668223517184	-0.499478958589834	-0.397863307230057	-0.47787554586675	-0.383579152335128	-0.45216396896241	-0.428591158421843	-0.420338207854345	-0.510385403122285	-0.440200788327638	-0.46029004077235	-0.395502535772939	-0.5055236323042	-0.353654066525048	-0.342895663851112	-0.403317633227869	-0.575972727694437
k__Bacteria;p__Firmicutes;c__Erysipelotrichi;o__Erysipelotrichales;f__Erysipelotrichaceae;g__	-0.457743151526667	-0.565733679452037	-0.434506868025948	-0.631851292519912	-0.509742611103553	-0.462635477025345	-0.562539971297644	0.752937119416777	1.94608524716047	1.74262275669695	-0.519908843125358	-0.546733428073835	-0.302974158142457	-0.487262367889111	-0.50702018772432	-0.545284920808673	-0.600661886541711	-0.574727854679069	-0.477948689922638	-0.493336423679813	-0.432459927115036	-0.466116342004616	-0.517658777373951	-0.555894426932489	-0.420531337959597	-0.468309389749667	-0.460187058699944	-0.47409433824347	-0.477399695249753	-0.421902298269763	-0.483690813322486	-0.439909165209258	-0.447668223517184	-0.499478958589834	-0.397863307230057	-0.47787554586675	-0.383579152335128	-0.45216396896241	-0.428591158421843	-0.420338207854345	-0.510385403122285	-0.440200788327638	-0.46029004077235	-0.395502535772939	-0.5055236323042	-0.353654066525048	-0.342895663851112	-0.403317633227869	-0.575972727694437
k__Bacteria;p__Firmicutes;c__Erysipelotrichi;o__Erysipelotrichales;f__Erysipelotrichaceae;g__Allobaculum	-0.457743151526667	-0.565733679452037	-0.434506868025948	-0.631851292519912	-0.509742611103553	-0.462635477025345	-0.562539971297644	-0.633357241703114	3.97046701165728	-0.559962336297092	-0.519908843125358	-0.546733428073835	-0.302974158142457	-0.487262367889111	-0.50702018772432	-0.545284920808673	-0.600661886541711	0.118419325880877	-0.477948689922638	-0.493336423679813	-0.432459927115036	-0.466116342004616	-0.517658777373951	-0.555894426932489	-0.420531337959597	-0.468309389749667	-0.460187058699944	-0.47409433824347	-0.477399695249753	-0.421902298269763	-0.483690813322486	-0.439909165209258	-0.447668223517184	-0.499478958589834	-0.397863307230057	-0.47787554586675	-0.383579152335128	-0.45216396896241	-0.428591158421843	-0.420338207854345	-0.510385403122285	-0.440200788327638	-0.46029004077235	-0.395502535772939	-0.5055236323042	-0.353654066525048	-0.342895663851112	-0.403317633227869	-0.575972727694437
k__Bacteria;p__Firmicutes;c__Erysipelotrichi;o__Erysipelotrichales;f__Erysipelotrichaceae;g__Bulleidia	-0.457743151526667	3.07185248027435	0.951787493093942	5.9220821115059	1.2820168581245	-0.462635477025345	-0.562539971297644	3.88843133534593	0.000175098105156184	-0.559962336297092	-0.519908843125358	4.13539779905038	0.390173022417488	-0.487262367889111	2.26556853451546	-0.545284920808673	0.0924852940182346	0.118419325880877	6.18390605062267	4.31068462105344	-0.432459927115036	0.920178019115275	4.40959490778325	5.13446502739157	6.42321861104663	1.61113215193017	0.232960121860001	2.85811017193173	-0.477399695249753	-0.421902298269763	2.91750656833967	3.43129184569863	2.64337422984113	3.62765542645526	3.82164439794605	0.215271634693196	-0.383579152335128	2.18689336065285	-0.428591158421843	0.965956153265546	3.1272007566041	0.946093572792253	3.12322889768376	3.51652046965521	4.01626494474484	2.8243997638229	3.68245602688404	1.38844183600019	4.2443088379106
k__Bacteria;p__Firmicutes;c__Erysipelotrichi;o__Erysipelotrichales;f__Erysipelotrichaceae;g__Clostridium	-0.457743151526667	-0.565733679452037	-0.434506868025948	-0.631851292519912	-0.509742611103553	-0.462635477025345	-0.562539971297644	3.52552584165656	-0.692972082454789	-0.559962336297092	-0.519908843125358	-0.546733428073835	-0.302974158142457	-0.487262367889111	-0.50702018772432	-0.545284920808673	-0.600661886541711	-0.574727854679069	-0.477948689922638	-0.493336423679813	-0.432459927115036	-0.466116342004616	-0.517658777373951	-0.555894426932489	-0.420531337959597	-0.468309389749667	-0.460187058699944	-0.47409433824347	-0.477399695249753	-0.421902298269763	-0.483690813322486	-0.439909165209258	-0.447668223517184	-0.499478958589834	-0.397863307230057	-0.47787554586675	-0.383579152335128	-0.45216396896241	-0.428591158421843	-0.420338207854345	-0.510385403122285	-0.440200788327638	-0.46029004077235	-0.395502535772939	-0.5055236323042	-0.353654066525048	-0.342895663851112	-0.403317633227869	-0.575972727694437
k__Bacteria;p__Firmicutes;c__Erysipelotrichi;o__Erysipelotrichales;f__Erysipelotrichaceae;g__RFN20	-0.457743151526667	-0.565733679452037	-0.434506868025948	-0.631851292519912	-0.509742611103553	-0.462635477025345	-0.562539971297644	-0.633357241703114	-0.692972082454789	-0.559962336297092	-0.519908843125358	-0.546733428073835	-0.302974158142457	-0.487262367889111	-0.50702018772432	-0.545284920808673	-0.600661886541711	-0.574727854679069	-0.477948689922638	-0.493336423679813	-0.432459927115036	-0.466116342004616	-0.517658777373951	-0.555894426932489	-0.420531337959597	-0.468309389749667	-0.460187058699944	-0.47409433824347	-0.477399695249753	-0.421902298269763	-0.483690813322486	-0.439909165209258	-0.447668223517184	-0.499478958589834	-0.397863307230057	-0.47787554586675	-0.383579152335128	-0.45216396896241	-0.428591158421843	-0.420338207854345	-0.510385403122285	-0.440200788327638	-0.46029004077235	-0.395502535772939	-0.5055236323042	-0.353654066525048	-0.342895663851112	-0.403317633227869	-0.575972727694437
k__Bacteria;p__Firmicutes;c__Erysipelotrichi;o__Erysipelotrichales;f__Erysipelotrichaceae;g__Sharpea	-0.457743151526667	-0.565733679452037	-0.434506868025948	3.72485753416968	-0.509742611103553	-0.462635477025345	-0.562539971297644	-0.633357241703114	-0.692972082454789	-0.559962336297092	-0.519908843125358	-0.546733428073835	-0.302974158142457	-0.487262367889111	-0.50702018772432	-0.545284920808673	-0.600661886541711	-0.574727854679069	-0.477948689922638	-0.493336423679813	-0.432459927115036	-0.466116342004616	0.86863558374594	0.830399934187401	-0.420531337959597	-0.468309389749667	-0.460187058699944	-0.47409433824347	-0.477399695249753	-0.421902298269763	-0.483690813322486	-0.439909165209258	-0.447668223517184	-0.499478958589834	-0.397863307230057	-0.47787554586675	-0.383579152335128	-0.45216396896241	-0.428591158421843	-0.420338207854345	-0.510385403122285	-0.440200788327638	-0.46029004077235	0.297644644787006	-0.5055236323042	-0.353654066525048	-0.342895663851112	-0.403317633227869	-0.575972727694437
k__Bacteria;p__Fusobacteria;c__Fusobacteriia;o__Fusobacteriales;__;__	-0.457743151526667	-0.565733679452037	-0.434506868025948	-0.631851292519912	-0.509742611103553	-0.462635477025345	-0.562539971297644	-0.633357241703114	0.000175098105156184	0.826332024822798	-0.519908843125358	-0.546733428073835	-0.302974158142457	-0.487262367889111	-0.50702018772432	-0.545284920808673	-0.600661886541711	-0.574727854679069	-0.477948689922638	-0.493336423679813	0.260687253444909	-0.466116342004616	0.86863558374594	-0.555894426932489	-0.420531337959597	-0.468309389749667	-0.460187058699944	-0.47409433824347	-0.477399695249753	0.964392062850128	-0.483690813322486	-0.439909165209258	-0.447668223517184	-0.499478958589834	0.295283873329889	0.215271634693196	-0.383579152335128	1.33959550026565	-0.428591158421843	-0.420338207854345	0.18276177743766	-0.440200788327638	-0.46029004077235	-0.395502535772939	-0.5055236323042	-0.353654066525048	-0.342895663851112	-0.403317633227869	1.21578674153362
k__Bacteria;p__Fusobacteria;c__Fusobacteriia;o__Fusobacteriales;f__;g__	-0.457743151526667	-0.565733679452037	-0.434506868025948	-0.631851292519912	-0.509742611103553	-0.462635477025345	-0.562539971297644	-0.633357241703114	-0.692972082454789	-0.559962336297092	-0.519908843125358	-0.546733428073835	-0.302974158142457	-0.487262367889111	-0.50702018772432	-0.545284920808673	-0.600661886541711	-0.574727854679069	-0.477948689922638	-0.493336423679813	-0.432459927115036	-0.466116342004616	-0.517658777373951	-0.555894426932489	-0.420531337959597	-0.468309389749667	-0.460187058699944	-0.47409433824347	-0.477399695249753	-0.421902298269763	-0.483690813322486	-0.439909165209258	-0.447668223517184	-0.499478958589834	-0.397863307230057	-0.47787554586675	-0.383579152335128	-0.45216396896241	-0.428591158421843	-0.420338207854345	-0.510385403122285	-0.440200788327638	-0.46029004077235	-0.395502535772939	-0.5055236323042	-0.353654066525048	-0.342895663851112	-0.403317633227869	-0.575972727694437
k__Bacteria;p__Fusobacteria;c__Fusobacteriia;o__Fusobacteriales;f__Fusobacteriaceae;__	-0.457743151526667	-0.565733679452037	0.258640312533997	-0.631851292519912	-0.509742611103553	-0.462635477025345	-0.562539971297644	0.752937119416777	0.000175098105156184	-0.559962336297092	0.173238337434587	0.14641375248611	-0.302974158142457	0.899031993230779	-0.50702018772432	-0.545284920808673	0.78563247457818	0.811566506440822	-0.477948689922638	1.29842304554824	0.260687253444909	-0.466116342004616	-0.517658777373951	-0.555894426932489	-0.420531337959597	0.917984971370223	-0.460187058699944	0.219052842316475	-0.477399695249753	-0.421902298269763	-0.483690813322486	0.253238015350688	0.245478957042761	0.193668221970112	-0.397863307230057	-0.47787554586675	0.309568028224817	-0.45216396896241	-0.428591158421843	-0.420338207854345	-0.510385403122285	-0.440200788327638	-0.46029004077235	-0.395502535772939	0.880770728815691	-0.353654066525048	-0.342895663851112	-0.403317633227869	-0.575972727694437
k__Bacteria;p__Fusobacteria;c__Fusobacteriia;o__Fusobacteriales;f__Fusobacteriaceae;g__Fusobacterium	7.36790158069332	8.17652122243431	6.82671822394597	8.0552534356136	8.54464545909874	7.48539651361194	7.20048133772087	7.99251096633878	8.13844773663534	8.49606067529473	7.85063876794939	8.02646195345769	4.7076611359538	8.74189975832766	8.08787451135577	7.75970465933169	8.00819849340035	7.94366461731265	8.8764920260273	9.07117576201698	8.4076859508349	7.46624581233513	8.54557272956402	8.49966173124283	9.00168939305209	8.15684094317166	7.24417410921037	7.24013680660561	7.73976890051632	6.96084415146915	8.00592561032352	8.57246795398301	7.77542232764435	9.08256289134171	8.46235205167113	8.30842833241583	8.07640856531033	8.41314766370944	8.0203231922411	7.4843657060194	8.10502283579091	8.31222261553796	8.02231170587427	6.95693856447064	8.35667669818309	6.96488548204285	6.13099503250116	6.73554936671765	8.17866131973684
k__Bacteria;p__Fusobacteria;c__Fusobacteriia;o__Fusobacteriales;f__Leptotrichiaceae;__	0.235404029033278	2.61232015089591	0.258640312533997	1.44759024915992	0.183404569456392	-0.462635477025345	1.92236667849036	0.752937119416777	1.60961301053926	0.133184844262853	-0.519908843125358	-0.546733428073835	-0.302974158142457	0.205884812670834	-0.50702018772432	0.147862259751272	-0.600661886541711	-0.574727854679069	-0.477948689922638	-0.493336423679813	0.260687253444909	-0.466116342004616	-0.517658777373951	-0.555894426932489	-0.420531337959597	-0.468309389749667	-0.460187058699944	-0.47409433824347	-0.477399695249753	-0.421902298269763	0.20945636723746	-0.439909165209258	-0.447668223517184	-0.499478958589834	0.295283873329889	-0.47787554586675	-0.383579152335128	-0.45216396896241	-0.428591158421843	-0.420338207854345	-0.510385403122285	0.252946392232308	-0.46029004077235	-0.395502535772939	0.187623548255745	-0.353654066525048	-0.342895663851112	-0.403317633227869	-0.575972727694437
k__Bacteria;p__Fusobacteria;c__Fusobacteriia;o__Fusobacteriales;f__Leptotrichiaceae;g__	3.701139931833	6.89934905694751	2.20455046158931	6.5180655436122	3.44150110747787	3.66449890801975	6.82764145692879	3.84397957277509	6.54552475843958	4.22752940648495	0.173238337434587	-0.546733428073835	0.390173022417488	0.205884812670834	-0.50702018772432	-0.545284920808673	-0.600661886541711	-0.574727854679069	-0.477948689922638	0.199810756880133	-0.432459927115036	0.227030838555329	0.86863558374594	-0.555894426932489	-0.420531337959597	0.224837790810278	-0.460187058699944	-0.47409433824347	-0.477399695249753	0.271244882290182	-0.483690813322486	-0.439909165209258	-0.447668223517184	-0.499478958589834	-0.397863307230057	0.215271634693196	-0.383579152335128	-0.45216396896241	0.264556022138102	-0.420338207854345	0.18276177743766	0.252946392232308	-0.46029004077235	-0.395502535772939	-0.5055236323042	0.339493114034898	0.350251516708834	-0.403317633227869	0.810321633425454
[truncated: 376 more rows]
[truncated: 237 more columns]
