# Supplementary material for: Compositional Data Analysis of Periodontal Disease Microbial Communities
Source: Front Microbiol. 2021 May 17;12:617949. doi: 10.3389/fmicb.2021.617949 (PMC8165185; doi:10.3389/fmicb.2021.617949)
Supplement: Supplementary file 3 [file Data_Sheet_3.ZIP › jupyternotebook_and_files/files/2020-09-20_SHT_16S_OTU_genus_clr_Tabl_zcomp.csv]

	1.1.By	1.1.Bz	1.1.pa	1.2.Bx	1.2.Bz	1.2.pa	1.3.Bx	1.3.By	1.3.Bz	1.3.pa	10.1.Bx	10.1.By	10.1.Bz	10.1.pa	10.2.Bx	10.2.By	10.2.Bz	10.2.pa	11.1.Bx	11.1.By	11.1.Bz	11.1.pa	11.2.Bx	11.2.By	11.2.Bz	11.2.pa	12.1.Bx	12.1.By	12.1.Bz	12.1.pa	12.2.Bx	12.2.Bz	12.2.pa	12.3.Bx	12.3.By	12.3.Bz	12.3.PA	13.1.Bx	14.1.Bx	14.1.By	14.1.Bz	14.1.pa	15.1.Bx	15.1.Bz	15.1.pa	15.2.Bx	15.2.By	15.2.Bz	15.2.pa
Abiotrophia	0.789145999695697	2.20066681165336	0.985043159366978	0.125703343748147	1.21350981175697	4.02306441938791	-3.4637022853664	-1.4472247134746	-1.7850053916416	-1.03177569583093	-3.2732174078706	-3.88845046830881	-1.13422226463054	-3.47808638539621	-2.98085399719732	1.62259968788601	-3.19277337411058	-2.40008486128665	-3.6788026278009	-3.73875614064491	-0.94343261360585	4.01760714479081	-1.24517111154343	-2.93583231365124	-2.89512172371111	1.8038762322798	0.450971254128742	-0.049032712632429	-3.12301561558259	0.173589948060488	-0.436316692570776	-1.40548817712009	-0.100335444185534	-0.822379737605022	-2.62412749590213	-1.4041788780421	-1.03024955112835	-3.80843883090674	-0.830089922259908	-0.772529942854513	-0.108970273843613	-0.0393150656064511	-0.219961119643595	3.48609708482872	2.46953247011725	-3.10889246952359	-2.94930933100022	-2.69963971498851	0.0510533106055702
Acinetobacter	-1.72315962428042	-4.17265297792365	-2.3822526706195	-3.35553674558754	-1.28323129567804	-1.39006862158871	-2.07740792424651	-4.21981343571438	-3.3944433040757	-3.11121723751077	4.10329071845562	1.9404951493014	2.71592533707952	3.18120753428743	3.1740040968191	3.35768677001515	3.33372148546021	3.15093485881714	3.5364373509292	3.09642844550239	3.07834125578141	1.73587284727696	4.00185296061706	2.4417582337913	3.91391758233187	3.35951143872093	3.27007999200342	1.14055135424141	4.63745141363083	1.06089314306139	3.47403825575667	2.22682092550545	0.535653322534463	-0.822379737605022	-1.23783313478224	0.898406214951946	-1.9465402830025	3.12887525031694	2.64600876757537	3.98719900295018	1.81892136970902	3.90549776264469	0.747622906618111	1.51362766270105	2.63282715185651	4.67931908832349	2.64167764951063	3.06241166779167	3.06218366427068
Actinomyces	4.01877461634016	2.63417638246853	4.24711058281795	2.57803382310153	1.92991385448118	3.13171995546033	3.67754283698409	3.44124294664745	3.66689106283474	3.16354478373117	1.39022168624147	2.59159409361785	7.21016396236033	2.95485370734297	3.00810741969255	3.11837828184759	2.85696008112138	1.65170008651666	4.1982152678215	3.12817714381697	4.09870134754978	5.67483139906381	2.9176106122319	1.97682257208481	3.57257700239324	4.69159898200439	5.1427559129536	3.13791006513276	5.1228936491915	4.92759056396227	5.1301175909342	4.90515710949904	3.77663592318369	4.08019780386441	3.3160437568183	5.33657686024387	5.75443373026379	4.19926118197728	5.15258611881499	5.94562017531596	3.21125804528487	5.36148367584857	4.00725672395848	4.45806664186749	3.82314786701412	5.52981013928984	5.17572976636752	5.72082228746796	3.39914086695378
Aggregatibacter	1.71082758020473	0.0170017641027749	3.09421088131202	-0.752847060143161	-0.184619007009928	1.80177853089157	3.31735534056978	1.16468162707471	2.37074779870915	3.31202972602275	0.310301530585511	-1.40354381852081	2.02277815651957	2.08259524561932	-0.495947347409315	0.985692225648938	0.303734187355899	-0.790646948852549	-0.27760524613874	-3.73875614064491	-1.16657616492006	1.30631018758973	-2.22600036455515	2.75452714067282	2.48015668397305	-1.24064620544362	3.71999686268241	4.58222284383134	3.10352105370488	3.23386074275205	-0.0308515844626118	-3.70807327011414	3.4373980706029	0.890598853769919	0.209085848154088	2.60315430719037	-0.241792190764076	3.02674575524056	3.02005767945015	1.06574954200843	2.26205198070366	4.02971168863136	0.0136537315379108	-2.72047884189621	3.44563883617254	-2.41574528896364	-2.25616215044028	-1.09020180255441	1.2270522628891
Alicyclobacillus	-3.51491909350847	-3.47950579736371	-3.07539985117944	-2.25692445691943	-1.4373819755053	-3.18182809081677	-4.15684946592634	-4.21981343571438	-3.3944433040757	-3.80436441807071	-3.2732174078706	-3.88845046830881	-0.728757156522379	-3.47808638539621	-3.67400117775726	-0.775295584912363	-3.88592055467053	-0.320643319606813	-1.1938959780129	-3.73875614064491	-3.2460177065999	-3.10040905967452	-1.71517474078916	-3.62897949421119	-1.796509435043	-1.93379338600357	-3.28669836415463	-3.38123722280763	-3.12301561558259	-2.17778530910299	-1.53492898123889	-3.70807327011414	-3.68385438264164	-1.61083709796929	-3.31727467646207	0.353679039510274	-1.54107517489434	-3.80843883090674	-3.31499657204791	-0.233533442121826	-3.28702410419156	-0.126326442596081	-3.85754727936998	-3.41362602245616	-2.25564050826554	0.474626468932521	-2.94930933100022	-0.753729565933195	-0.71355283393652
Atopobium	-2.82177191294853	-2.78635861680376	-0.436342521564183	1.93020183875363	-3.22914144473335	-3.18182809081677	-4.15684946592634	-1.22408116216039	-2.29583101540759	-3.80436441807071	-2.58007022731065	0.633338108740233	-1.13422226463054	-0.587714627500042	-2.98085399719732	-3.86633803827068	-3.88592055467053	-3.09323204184659	0.842985949248145	0.783032436404126	-2.55287052603995	-3.10040905967452	-0.552023930983483	-0.989922164595932	2.0677229065488	-3.32008774712346	-3.28669836415463	0.949496117478698	2.90285035824273	3.51426190933479	0.74233830377087	1.43942120669932	0.672854444047947	1.04240486663792	1.81852376058819	0.0774256628821162	1.45465709865965	-1.5058537379127	-3.31499657204791	-2.71844009190983	0.701959942372716	-2.52422171539445	3.33086545712697	-0.774568692840899	-0.869346147145647	1.34545482672992	2.86780182896298	0.937946444737878	0.865807623260302
Bacillus	-1.21233400051443	-1.53359564830839	-1.28364038195139	-4.74183110670744	-3.22914144473335	-1.79553372969687	-2.77055510480645	-1.58075610609912	-2.00814894295581	-2.41807005695082	-0.970632314876554	-1.58586537531476	-1.13422226463054	-1.39864484371637	-1.88224170852921	-3.17319085771073	-1.58333546167648	-1.7069376807267	-2.292508266681	-1.25384949085691	-1.85972334548001	-1.71411469855463	-2.63146547266332	-2.2426851330913	-2.20197454315117	-1.24064620544362	-0.801791714366626	-2.68809004224769	-2.42986843502264	-3.56407967022288	-2.92122334235878	-1.6286317284343	-1.60441284096181	-2.52712782984345	-1.93098031534218	-1.22185732124814	-3.33283464412239	-3.1152916503468	-0.67593924243265	-1.61982780324172	-2.18841181552345	-1.83107453483451	-1.55496218637593	-1.6218665532281	-2.25564050826554	-1.31713300029553	-1.56301496988033	-1.31334535386862	-2.21763023071279
Bulleidia	-3.51491909350847	-0.535066818197265	-1.68910549005955	1.81210229731838	-2.13052915606524	-3.18182809081677	-4.15684946592634	0.301975141334661	-3.3944433040757	-3.80436441807071	-3.2732174078706	0.793680758815413	-1.82736944519049	-3.47808638539621	-0.901412455517479	-3.86633803827068	-3.19277337411058	-3.09323204184659	2.98305211274442	1.06526490408834	-3.2460177065999	-1.71411469855463	0.909493851373995	1.36823277955292	3.25548104473517	-1.24064620544362	-2.59355118359468	-0.049032712632429	-3.12301561558259	-3.56407967022288	-0.213173141256566	0.163127740793754	-0.592811929283328	0.213712194081753	0.902233028714033	-3.0136167904762	-3.33283464412239	-1.16938150129148	-3.31499657204791	-2.02529291134988	-0.342585125025118	-1.83107453483451	-0.27402834091387	0.498396982971988	0.186706527103667	0.0691613608243564	1.07604235973493	-1.6010274263204	0.117744685104243
Campylobacter	2.67128953039202	3.10942068016981	2.911052154105	1.2645220528943	2.32381814018827	1.55437035757773	2.89066775543095	3.10796710270725	3.0449070670244	3.01346615338344	3.01835173168772	2.11296440965234	3.34878028738334	3.19899707585093	2.38512201782454	1.88940417531623	2.74212082150901	2.09972480904362	1.99795117446739	2.6648180572899	3.67761092153853	2.8960430289445	2.33834782691268	2.56949922228112	1.64817305855889	3.00068054712713	3.3979133635133	3.36164341298427	2.99508158245876	3.06396170595665	3.17008653971892	2.76272623366846	3.00822935986498	3.40644273884563	3.43499569967967	3.06860211990025	4.4912113667339	4.73286143585273	4.69602680713853	2.88736197438617	3.17288035018598	4.14273507703476	2.3729341682085	2.31647376051742	2.56060064780249	2.70821869043961	3.86633065907411	3.0561024985984	2.30957841380559
Capnocytophaga	4.09395153568279	2.34649431001674	4.58188294179875	1.3937337843743	2.38033035045161	4.45347579544265	2.88718343134834	1.94979729677708	2.62900428888534	4.38875930344136	1.81437892736179	0.830048402986288	2.4630899959579	4.13276640499904	2.74273110475507	3.26456079202567	2.6961045842223	2.32730295742569	-2.98565544724095	1.24485048106342	3.57617968402059	3.03947549255174	-0.146558822875319	2.24031741892258	0.149400714012312	2.21724651989508	2.48785318138978	4.02729334408699	1.84679768399341	2.70122154251483	3.67864715685406	1.7035727817409	2.56225238283992	2.56662237096331	3.48289539184013	4.10196533570825	4.06350064967842	2.63410133556146	3.51587766259827	2.56476363682816	3.59233170026888	3.56934805465068	0.236797282852121	0.776028719570268	2.59247585633294	1.99097395830061	2.96958452327292	2.37553410024532	1.04685610540746
Cardiobacterium	3.41459767725518	1.00913057236843	3.67920424830852	0.110199157212182	0.0289550932881308	2.29044258285471	2.45787613427742	-0.582227275987994	0.810249315315269	2.53422966013247	1.05751593241573	0.3310572368673	4.06427476663528	3.0291913269888	0.351350512977889	2.45802092411063	2.40934544676912	-1.48379412941249	0.0100768263130409	0.420126942714757	3.26424063392325	3.83106274592493	-0.926717380424894	2.0443437729603	-3.58826890427106	2.64091759249982	3.28698180280602	3.16123473769917	-2.42986843502264	2.40718216956758	3.3326054692167	1.77256565322785	2.38457120560247	1.56721673237865	1.38320568933034	3.29265849647182	2.45406273724432	1.54814744376527	3.46719548395888	2.96173251710724	3.72868831629567	3.645389017097	-2.47125291825009	-2.72047884189621	0.452409692836672	-3.10889246952359	-2.25616215044028	-3.39278689554845	0.294675393263321
Catonella	-2.12862473238858	-0.434983359640282	-1.68910549005955	-0.829808101279289	-0.0510876143854055	-0.879242997822719	-0.0964064553799249	0.405159377569892	-0.349920866352273	-1.72492287639088	0.885665675489073	1.46813580636321	-1.13422226463054	0.105432553059903	-1.37141608476321	-0.12866841998731	0.796210672453693	0.570329604283052	0.105387006117366	0.509739101404444	-0.0679638762519503	0.425951464941643	0.965846787925126	-0.49348527828204	-1.28568381127701	0.14564815567627	-3.28669836415463	-0.385504949253642	-3.12301561558259	-2.87093248966293	0.410981167816427	-3.70807327011414	-2.9907072020817	0.443286635726253	0.420394941821295	-3.70676397103615	-3.33283464412239	0.995582213826514	-1.52323710281985	-1.33214573078994	-0.291291830637568	0.308991628661765	0.167804411365169	-0.523254264559993	0.0716371973188794	-3.10889246952359	-2.94930933100022	0.296092558565483	0.101484164232462
Corynebacterium	5.23560557560946	1.62036063046049	5.84512283621454	2.13133272750508	3.07347753101155	3.5634082586676	4.13218763235214	3.41934773594479	3.49616581607147	4.93852905344143	2.48252480571631	2.75794004653892	6.10821794039871	4.6875615399013	0.682707648932331	1.18351796897886	3.34969858639622	-1.30147257261854	3.35117028390549	1.5393585185856	5.5217785490267	5.24100115178735	0.338948992906382	2.69537946817012	3.83111167864764	3.78979171594881	6.10462934160237	4.34099752190197	4.29396400579857	4.87363731969156	5.26245324026188	4.12473424641073	5.13136717328052	3.70236888107249	4.58890416393274	4.64224722713986	5.46923669241289	4.59849296625196	5.10259725414557	5.08744194831879	4.48783166247396	6.05293705718922	2.04508605403139	4.03529008008804	3.61294994069191	6.27523312822426	6.00588069352666	5.80548089519346	2.27287704695516
Desulfobulbus	0.397103911919673	2.307391584003	-3.07539985117944	1.76842723381571	1.73370318552656	-1.79553372969687	1.74578386747502	0.632216828205237	-0.56122996001948	-3.80436441807071	-0.0151208698491172	0.0627932502726205	-2.52051662575043	-3.47808638539621	-3.67400117775726	-3.86633803827068	-3.88592055467053	-0.260018697790378	2.24009122647225	0.97974273065018	-3.2460177065999	-3.10040905967452	0.786261210950047	0.590528210964917	-2.89512172371111	-3.32008774712346	-3.28669836415463	-3.38123722280763	-3.12301561558259	-3.56407967022288	-2.92122334235878	-0.817701512217972	-3.68385438264164	-3.91342219096334	-3.31727467646207	-3.70676397103615	-3.33283464412239	1.46967582832377	-3.31499657204791	-3.41158727246977	-3.28702410419156	-3.2173688959544	-3.16440009881003	-3.41362602245616	-4.33508204994537	-3.10889246952359	-2.94930933100022	-2.69963971498851	-4.70253688050079
Desulfovibrio	-3.51491909350847	-3.47950579736371	-3.07539985117944	-4.74183110670744	-3.9222886252933	-2.48868091025682	-3.4637022853664	-3.52666625515443	-1.31500176239586	-3.11121723751077	-3.2732174078706	-3.88845046830881	-2.52051662575043	-3.47808638539621	-2.98085399719732	-3.17319085771073	-3.88592055467053	-2.40008486128665	-2.98565544724095	-3.73875614064491	-3.2460177065999	-2.40726187911457	-4.01775983378321	-4.32212667477113	-3.58826890427106	-2.62694056656351	-3.28669836415463	-3.38123722280763	-3.12301561558259	-3.56407967022288	-2.22807616179883	-3.70807327011414	-3.68385438264164	-3.91342219096334	-2.62412749590213	-3.70676397103615	-3.33283464412239	-3.80843883090674	-2.62184939148796	-3.41158727246977	-3.28702410419156	-3.2173688959544	-3.85754727936998	-3.41362602245616	-2.94878768882548	-2.41574528896364	-2.25616215044028	-3.39278689554845	-4.70253688050079
Dialister	1.30536247209656	-1.87006788492961	-1.68910549005955	0.26880418738882	-0.184619007009928	-3.18182809081677	-0.978795635578399	0.405159377569892	-2.70129612351575	-2.01260494884266	-1.88692304675071	2.33412579976256	-1.82736944519049	0.878622441293385	0.890347013710576	-0.775295584912363	0.418144538533643	1.57020705226547	2.40797209911141	2.29192911961635	0.814425303946523	-1.71411469855463	2.15602627011873	2.00937517512256	3.65595861133229	2.03649852754856	1.16764893209888	2.18710728095346	4.00628193334678	3.74647048831154	1.82370878600447	4.62903585944834	2.62606389558487	3.31786481336428	3.97028596384765	3.04082255579317	4.98493152259695	1.89534364374946	1.582843227903	1.32461117592472	0.683267809360563	-1.42560942672634	1.55409877248506	0.745257060903514	-0.240737487723273	2.60813523188263	3.17318347851416	2.23483421814218	2.4948984735958
Eikenella	-0.519186819954482	0.951311001479608	0.753241545309654	0.428652888330717	1.73370318552656	3.19149169876025	1.54693300872986	0.93924186350015	1.26899579003637	1.80876368831736	-0.788310758082599	-0.710396637960861	-1.13422226463054	-0.387043932037891	1.11349056502479	1.68662154665094	1.11129171909359	-0.896007464510375	0.1498387686882	1.87437196574316	-3.2460177065999	1.91022623442174	-0.839706003435264	1.04384934025072	-1.50882736259122	1.11072905171986	-3.28669836415463	-2.68809004224769	-3.12301561558259	-1.77232020099483	-1.53492898123889	-3.01492608955419	-1.89209491341359	-1.61083709796929	-3.31727467646207	-3.0136167904762	-2.63968746356245	0.180545215657531	0.42267304623546	-0.41585499891578	1.52516025118086	1.44607019815767	1.79844453144987	0.415015374032937	1.73796248415503	-3.10889246952359	-0.0589375731040573	-2.69963971498851	0.267276419075206
Enterococcus	-2.12862473238858	-4.17265297792365	-3.07539985117944	-3.35553674558754	-3.9222886252933	-1.79553372969687	-4.15684946592634	-3.52666625515443	-3.3944433040757	-3.80436441807071	-3.2732174078706	-3.88845046830881	-2.52051662575043	-3.47808638539621	-3.67400117775726	-3.86633803827068	-3.88592055467053	-2.40008486128665	-3.6788026278009	-3.73875614064491	-2.55287052603995	-2.40726187911457	-4.01775983378321	-4.32212667477113	-3.58826890427106	-3.32008774712346	-3.28669836415463	-3.38123722280763	-1.7367212544627	-3.56407967022288	-3.61437052291872	-3.70807327011414	-3.68385438264164	-3.91342219096334	-3.31727467646207	-3.70676397103615	-2.63968746356245	-3.80843883090674	-1.92870221092802	-3.41158727246977	-3.28702410419156	-3.2173688959544	-3.85754727936998	-2.72047884189621	-3.64193486938543	-3.10889246952359	-2.94930933100022	-3.39278689554845	-4.00938969994085
Filifactor	-0.256822555486991	2.76077004780706	-0.772814758185395	2.96162794115974	2.69778458123706	0.401690847639345	2.07756125979203	1.59729772424882	2.41968722774937	0.107658587357435	3.66797264719778	3.15208592190715	-1.82736944519049	1.20404484172801	2.88277717840078	2.7430112048967	2.92311875137245	3.748383434631	0.233220377627251	1.20288628196439	-3.2460177065999	-3.10040905967452	0.802521731821827	1.04384934025072	-3.58826890427106	-3.32008774712346	-3.28669836415463	-3.38123722280763	-3.12301561558259	-3.56407967022288	-2.92122334235878	-3.01492608955419	-2.9907072020817	-3.91342219096334	-3.31727467646207	-3.70676397103615	-1.9465402830025	-3.80843883090674	-3.31499657204791	-3.41158727246977	-3.9801712847515	-3.2173688959544	-3.85754727936998	-3.41362602245616	-3.64193486938543	-3.10889246952359	-2.94930933100022	-3.39278689554845	-4.70253688050079
Fusobacterium	4.31072563871152	4.5696019239627	4.18582524079248	3.94527362142608	5.132099444909	4.76620389982052	3.60617184309217	4.40605477232751	4.74382933445449	5.25165859352111	5.09733020320415	4.68474491322272	2.49011866834582	5.75107574082056	4.92089352132283	4.43865154186968	4.72293982527153	4.73201324958518	5.67563808814904	5.82575604505188	5.59412817135004	4.83195309466523	5.04547167315476	4.73342948340418	5.83395182674063	5.30506258579787	4.41766280375569	4.33299392204145	5.09415298018348	3.81866677951603	4.87524590072728	5.30430384907813	4.53923616851989	5.6686196589682	5.54294068243911	5.07953990724644	5.12715307352307	5.05687280176511	5.13391777861503	4.49311664140398	4.63523695416169	5.5350545079112	4.62505446727664	3.93881507778742	4.52711828054191	4.20964707904431	3.52458136535205	3.74608010439707	4.05209716693048
Haemophilus	3.89965378784212	2.79713769197794	4.35944802403256	0.170823779028617	2.98346465101817	4.47356255400939	1.2547965859287	1.0376819363134	2.94767811464546	2.49825455767419	-2.58007022731065	-1.11586174606903	3.22248656205905	-0.705497663156426	3.7174140569181	1.32661881261953	4.16542037862245	2.21007286621248	-3.6788026278009	-0.00108652236154638	0.538171927318365	4.3008222047385	3.77458909032983	1.17504155052207	1.16532128683531	5.55645680343492	2.82254921860974	3.00226941207637	-2.42986843502264	0.124799783891056	-0.975313193303463	0.076116363804124	-0.911265660401863	-1.27436486134808	-0.832368026674073	1.12951793591533	-0.693777314507134	-3.80843883090674	-0.223954118689592	-0.521215514573607	-1.20758256251172	0.183828485707759	0.767425533914291	1.56998059925218	1.5784209556929	0.474626468932521	-1.56301496988033	-1.6010274263204	0.210118005235258
Herbaspirillum	-3.51491909350847	-4.17265297792365	-3.07539985117944	-4.04868392614749	-3.9222886252933	-3.18182809081677	-0.467970011812408	-4.21981343571438	-2.70129612351575	-3.11121723751077	-1.88692304675071	-3.88845046830881	-2.52051662575043	-3.47808638539621	-0.272803796095105	-0.339977513654517	-1.11333183243075	-1.7069376807267	-3.6788026278009	-3.04560896008497	-3.2460177065999	-3.10040905967452	-1.37870250416795	-1.68306934515588	-2.89512172371111	-3.32008774712346	-0.984113271160581	-3.38123722280763	-3.12301561558259	-2.87093248966293	-2.22807616179883	-1.91631380088608	-3.68385438264164	-3.91342219096334	-3.31727467646207	-0.615721517677829	-3.33283464412239	-2.01667936167869	-1.52323710281985	-3.41158727246977	-2.59387692363161	-0.914783802960351	-3.16440009881003	-3.41362602245616	-1.69602472033012	-1.31713300029553	-2.25616215044028	-3.39278689554845	-2.62309533882096
Johnsonella	-2.12862473238858	-1.68774632813565	-3.07539985117944	-4.74183110670744	-3.9222886252933	-0.879242997822719	-4.15684946592634	-2.42805396648632	-0.450004324909256	-1.50177932507667	-3.2732174078706	-3.19530328774886	-2.52051662575043	-3.47808638539621	-2.28770681663737	-3.86633803827068	-1.24686322505527	-3.78637922240654	-3.6788026278009	-3.73875614064491	-3.2460177065999	-3.10040905967452	-3.32461265322326	-4.32212667477113	-3.58826890427106	-3.32008774712346	-3.28669836415463	-3.38123722280763	-3.12301561558259	-3.56407967022288	-3.61437052291872	-3.70807327011414	-3.68385438264164	-3.91342219096334	-3.31727467646207	-3.70676397103615	-3.33283464412239	-3.80843883090674	-2.62184939148796	-2.02529291134988	-0.722074746730022	-2.52422171539445	-3.85754727936998	-2.02733166133627	1.263339909053	-3.10889246952359	-1.15754986177217	-0.301744442190137	0.0159619907943007
Kingella	1.73210497865201	0.0468547272524562	1.67819033992692	0.669814945147604	0.64205956617454	0.977054992542907	-1.16111719237235	-0.961716897692897	1.78734024621639	0.385290323955715	-3.2732174078706	-1.58586537531476	2.61528181129983	-0.705497663156426	-0.147640653141099	-0.228751878544293	1.33982611904268	0.667968073846968	-3.6788026278009	-1.09969881102966	-0.355645948703731	-0.00936660631620256	-4.01775983378321	0.0345821519184564	-3.58826890427106	0.591935258304689	0.114499017507529	-1.99494286168774	1.42027916668741	1.2722022367286	-0.282166012743518	-1.22316662032614	0.535653322534463	-0.822379737605022	-1.93098031534218	2.26958693826179	1.54996727846398	-3.80843883090674	1.79699121630864	2.98867017283905	0.756027163642992	1.13933993073519	1.41031087969335	3.63736342461189	2.35948000857572	0.803130535904557	1.00193438758121	0.478414115359438	-1.61149442714248
Lachnoanaerobaculum	1.67803775738174	-1.28228122002749	1.9744561560701	0.140970815878935	-1.14969990305352	-1.79553372969687	-0.978795635578399	0.365154042956192	2.26154850674416	2.4339602069688	1.76373519454303	1.21141595951539	1.46846742081384	3.87691553570905	-1.18909452796926	2.37588522718449	0.241213830374565	-0.0974997682926038	-0.906213905561114	-0.480659602623433	4.09870134754978	1.5817221674497	0.786261210950047	2.3798336912314	1.68984575495946	2.01745033257786	4.15403534323463	-1.07865212981359	2.81715563713784	3.09264685395551	0.885439147411543	0.540421971935221	3.28216980446447	1.50711280830895	2.48181797799845	2.61040071571114	3.34927395332742	2.27833589600556	2.61989762357168	0.45961373843812	3.06908355650433	2.55095209983938	-0.861815005815989	-2.72047884189621	-2.25564050826554	2.46705663362273	3.16878786704113	2.48214383530358	0.654049394171218
Lactobacillus	-3.51491909350847	-4.17265297792365	-3.07539985117944	-4.74183110670744	-3.9222886252933	-3.18182809081677	-2.07740792424651	-1.58075610609912	1.12734527297334	-2.01260494884266	-3.2732174078706	-3.88845046830881	-2.52051662575043	-3.47808638539621	-3.67400117775726	-3.17319085771073	-3.88592055467053	-3.78637922240654	-3.6788026278009	-3.73875614064491	-3.2460177065999	-3.10040905967452	-4.01775983378321	-4.32212667477113	-3.58826890427106	-1.93379338600357	-3.28669836415463	-1.3017956811278	-3.12301561558259	-3.56407967022288	-3.61437052291872	-3.70807327011414	-2.9907072020817	-3.22027501040339	-3.31727467646207	-3.70676397103615	-2.63968746356245	-3.80843883090674	-3.31499657204791	-2.71844009190983	-3.9801712847515	-1.83107453483451	-3.85754727936998	-3.41362602245616	-4.33508204994537	-3.10889246952359	-2.94930933100022	-3.39278689554845	-0.320510245826913
Lautropia	3.54297884390338	0.889942055103316	4.3931134203169	1.72275719698253	3.24936819747522	5.77902475450561	1.35657928023864	1.24401836931123	1.13815618907756	2.68787541694976	-1.88692304675071	-1.11586174606903	2.92622074591588	0.547265305338942	3.82708094650261	4.85428567314975	2.19172168867851	0.777968969061297	0.480080455558777	0.565308952559255	0.538171927318365	5.40592538840684	1.50370108407904	0.848357320267017	-2.89512172371111	4.73061563434684	1.68311493542137	0.679205787738787	2.46797136492827	1.18951052088348	-0.282166012743518	0.450809813245534	1.28595891693436	0.906859374641699	-1.01468958346803	1.83841347344342	0.404834974160976	-3.1152916503468	2.54863460355019	4.95152190356375	1.8067260966152	4.98566134576046	0.805891814742087	4.39429060647025	2.92333010064993	-1.31713300029553	-0.310252001384964	0.391402738369808	2.73584664954351
Leptotrichia	3.79563106502595	2.42857714080523	4.72762679245278	3.00662891719226	2.20020418422109	3.38624982059521	2.70171556886502	2.0973512510329	3.30751706192684	4.73302348063105	3.99639934173757	3.15033307307973	4.28852268029255	5.55670941406505	2.63954686851983	3.39909168498327	3.13694753141211	2.40802616869813	2.04478247415149	2.27251103375925	4.91849256214715	4.01922657834312	2.0506657544609	3.70208081100744	2.37273643535222	4.53001579805212	4.51141426467516	4.02486615842938	4.19153721674149	5.30938838511075	4.1886561207135	2.77808751882995	5.7957494762623	4.32511473920843	5.15492114902343	4.81800048587641	4.95419038104267	3.71342042129489	4.83287055787604	2.95144083107069	4.68440689357779	4.63429228193487	2.3924279628895	5.21367639164011	2.95247859036435	5.55741014448049	6.45330292862308	5.46686060416654	2.63179246979974
Megasphaera	-3.51491909350847	0.0468547272524562	-3.07539985117944	0.747106619449251	-3.9222886252933	-3.18182809081677	-4.15684946592634	-4.21981343571438	-4.08759048463564	-2.41807005695082	-3.2732174078706	-2.50215610718892	-2.52051662575043	-3.47808638539621	-3.67400117775726	-3.86633803827068	-3.88592055467053	-3.09323204184659	2.22928031036804	0.0454334932733467	-3.2460177065999	-3.10040905967452	1.16402371650888	-2.01954158177709	1.75883862644641	-1.24064620544362	-1.90040400303474	1.00078941186625	-3.12301561558259	-2.87093248966293	1.44822451010825	1.89772879618186	0.267389335939783	0.629872591306666	1.38320568933034	-0.5287101406882	-0.0747381061009103	0.495626262297427	-3.31499657204791	0.37260236144849	0.376537541938088	-3.2173688959544	-2.06578781014193	-1.33418448077632	0.365398315847043	3.51649989848437	1.52802748347798	1.78899665474363	0.267276419075206
Mogibacterium	-2.82177191294853	-0.589134039467541	-3.07539985117944	0.605276424010033	-3.9222886252933	-3.18182809081677	-1.38426074368656	-0.530933981600443	-4.08759048463564	-3.11121723751077	-3.2732174078706	-0.250864308582421	-2.52051662575043	-3.47808638539621	-3.67400117775726	-3.86633803827068	-3.88592055467053	-3.09323204184659	-0.683070354246904	0.212487577936513	-1.85972334548001	-2.40726187911457	-0.759663295761728	-0.333142628206861	-0.949211574655798	-3.32008774712346	-3.28669836415463	-1.58947775357958	-3.12301561558259	-3.56407967022288	-2.92122334235878	-3.70807327011414	-3.68385438264164	-0.735368360615392	0.148461226337653	-3.70676397103615	-3.33283464412239	-0.224919892450633	-3.31499657204791	-2.02529291134988	-1.90072974307167	-3.2173688959544	0.596800016883527	-1.11104092946211	-2.54332258071732	-2.41574528896364	-1.56301496988033	-3.39278689554845	-4.00938969994085
Moryella	-2.12862473238858	-1.28228122002749	-1.28364038195139	-1.15831216825133	-0.138098991375035	-3.18182809081677	-1.06580701256803	-4.21981343571438	-1.44853315502038	-1.16530708845545	-2.58007022731065	0.588886346169399	0.570525827607882	-0.993179735608206	-3.67400117775726	-3.86633803827068	-0.890188281116535	-0.695336769048224	-1.88704315857284	-3.73875614064491	0.705226011981531	-3.10040905967452	0.682720532009207	0.619515747838169	2.06070533389015	-3.32008774712346	-2.59355118359468	-1.07865212981359	-3.12301561558259	2.22893393816126	-0.975313193303463	-1.40548817712009	-0.282657000979489	0.276232551063087	-0.139220846114128	0.244479747545282	1.98528534972182	2.21742714291857	-1.92870221092802	-1.33214573078994	-1.67758619175746	-3.2173688959544	2.28233727285627	2.71760046702698	-4.33508204994537	1.77390945306278	4.19746284845241	3.823922591161	-0.0775640672165232
Mycoplasma	-3.51491909350847	1.53112949673255	-3.07539985117944	0.140970815878935	0.0666954212709778	-2.48868091025682	1.7403044017104	0.721828986894925	1.14885147819431	-1.31945776828271	-3.2732174078706	-3.88845046830881	-1.82736944519049	-3.47808638539621	-3.67400117775726	-3.86633803827068	-3.88592055467053	-3.78637922240654	-3.6788026278009	1.6178301340271	-0.250285433045905	-2.40726187911457	-4.01775983378321	-4.32212667477113	0.472174106275363	-3.32008774712346	-2.59355118359468	-1.99494286168774	-3.12301561558259	-1.77232020099483	-3.61437052291872	-3.70807327011414	-1.89209491341359	-1.02305043306717	-3.31727467646207	-3.70676397103615	-3.33283464412239	-3.80843883090674	-3.31499657204791	-3.41158727246977	-0.984439011197513	-3.2173688959544	1.74825478692602	0.370563611462103	1.80480250228088	-1.02945092784375	-2.94930933100022	-3.39278689554845	0.433261556549468
Neisseria	5.62306561627557	4.71057125235534	6.30383905725856	0.0456606360746106	2.66250276709242	5.55786844702626	3.29090181412156	0.892174352642164	2.9616643566202	4.59224181035641	-0.277485134316608	-1.40354381852081	-1.82736944519049	2.68733146883521	-0.901412455517479	1.07530438433863	-0.707866724322581	-1.48379412941249	1.26283979480841	-0.273020237845188	0.779333984135253	3.94187711226522	0.735830357323155	-0.194992289726044	-1.10336225448306	0.551113263784434	2.03142162968959	5.01446607102089	2.79587823869056	1.22341207255917	-0.436316692570776	0.974057957010082	0.646878957644687	-0.224542736849402	1.87568217442814	1.46372002400201	0.250684294333718	2.12115031248315	2.58763676135346	3.87048638562369	3.43319605094374	3.52786745352997	-0.456349897707825	-1.6218665532281	-1.69602472033012	-0.623985819735589	-0.869867789320386	0.133573629067708	0.321343640345482
Olsenella	-3.51491909350847	-4.17265297792365	-3.07539985117944	-1.0529516525935	-3.9222886252933	-3.18182809081677	-4.15684946592634	-3.52666625515443	-4.08759048463564	-3.80436441807071	-3.2732174078706	-3.19530328774886	-2.52051662575043	-3.47808638539621	-3.67400117775726	-3.86633803827068	-3.88592055467053	-3.78637922240654	-2.98565544724095	-3.73875614064491	-3.2460177065999	-3.10040905967452	-4.01775983378321	-2.93583231365124	-3.58826890427106	-3.32008774712346	-2.59355118359468	-1.99494286168774	-1.7367212544627	-1.48463812854304	-1.31178542992468	-2.32177890899425	-2.9907072020817	-0.822379737605022	-1.01468958346803	-3.70676397103615	-1.54107517489434	-3.80843883090674	-3.31499657204791	-3.41158727246977	-3.9801712847515	-3.2173688959544	-3.85754727936998	-2.72047884189621	-4.33508204994537	-2.41574528896364	-2.25616215044028	-1.6010274263204	-1.44444034247931
Oribacterium	1.39773579222758	-2.78635861680376	-0.436342521564183	-0.55217636468101	-2.13052915606524	-2.48868091025682	-0.755652084264189	-1.91722834272033	-0.0622387939004927	0.0242769784183841	-3.2732174078706	-0.250864308582421	-2.52051662575043	-2.09179202427632	-3.67400117775726	-3.86633803827068	-3.19277337411058	-3.78637922240654	1.79346804587058	2.57840854610237	2.20071966506641	-3.10040905967452	2.37583092016742	0.590528210964917	2.90699665166595	-1.93379338600357	0.450971254128742	-1.99494286168774	2.45293348756373	1.23994137451038	0.51276386212637	1.12820863683734	0.228168622786502	1.23407228585011	0.743168334084346	1.82266511647528	2.35752481020167	0.142804887674684	-3.31499657204791	-0.521215514573607	-0.0289275661700765	-2.52422171539445	1.30150801984455	2.1315514220234	-0.506440653456279	2.58820101698182	3.22863478305038	3.19751415264823	0.308098413595461
Paenibacillus	-2.12862473238858	-4.17265297792365	-3.07539985117944	-2.95007163747938	-3.9222886252933	-3.18182809081677	-4.15684946592634	-3.52666625515443	-4.08759048463564	-3.11121723751077	-3.2732174078706	-3.88845046830881	-2.52051662575043	-3.47808638539621	-3.67400117775726	-3.86633803827068	-3.88592055467053	-3.78637922240654	-3.6788026278009	-3.73875614064491	-2.55287052603995	-1.71411469855463	-4.01775983378321	-4.32212667477113	-3.58826890427106	-1.93379338600357	-1.90040400303474	-3.38123722280763	-3.12301561558259	-3.56407967022288	-3.61437052291872	-3.01492608955419	-2.9907072020817	-3.91342219096334	-1.93098031534218	-1.4041788780421	-1.9465402830025	-2.42214446978685	-3.31499657204791	-3.41158727246977	-2.59387692363161	-3.2173688959544	-3.85754727936998	-3.41362602245616	-4.33508204994537	-2.41574528896364	-1.15754986177217	-3.39278689554845	-4.70253688050079
Paludibacter	1.1100537197758	3.89261223097408	-2.3822526706195	2.57005505736973	3.43654227304906	2.67037438895771	3.72092686735092	2.22272673075382	0.882222814940359	0.0242769784183841	2.69292933125309	1.63301044955344	-2.52051662575043	2.07487319952541	1.76407813116594	1.96260757933953	1.59471836867146	2.03666667307648	0.415541934421205	-1.65931459896508	0.0861868035753077	-0.104676786120527	-4.01775983378321	-0.856390771971409	-2.89512172371111	-1.93379338600357	-2.59355118359468	1.1831109686602	-2.42986843502264	0.124799783891056	-1.53492898123889	0.568592848901918	0.921315803346447	0.857262433502327	-0.678217346846815	-3.0136167904762	-3.33283464412239	1.25415620212022	-0.319264298493917	-0.772529942854513	-3.9801712847515	-3.2173688959544	4.05083987992006	2.42701563491724	2.96065302280391	-3.10889246952359	-2.94930933100022	0.596197151015821	2.22893492509866
Parvimonas	-0.742330371268692	-3.47950579736371	-3.07539985117944	0.981753995244945	1.88284634362319	-1.39006862158871	-0.467970011812408	0.904150543688879	-0.398711030521706	-1.72492287639088	2.73804976653356	1.22353732004774	-0.728757156522379	-0.993179735608206	0.386441832789159	1.1575424825756	0.832578316624569	0.644437576436774	0.192398383106996	1.49768582218503	-0.94343261360585	-0.615502409886518	0.979452439980906	0.575713125179776	0.715796188933113	-1.01750265412941	-3.28669836415463	0.489963788100258	2.27061193076977	-0.791490947983099	0.374613523645553	0.568592848901918	0.443280002403447	1.09721310313292	1.43631551464429	-0.615721517677829	-3.33283464412239	-2.42214446978685	0.373882882066028	1.59904802162648	0.474176011502004	-3.2173688959544	3.45833622513981	1.32257242593834	1.23326245381572	0.223312040651614	-2.25616215044028	0.667656114997966	0.544487191659692
Peptococcus	-2.12862473238858	0.391695213544186	-3.07539985117944	0.0288535177582299	-0.831246171934981	-3.18182809081677	-4.15684946592634	-0.0926790506692878	0.216474608568528	0.577662216603171	1.68260964973066	1.0388032168484	-2.52051662575043	-0.705497663156426	0.277242540824167	0.515688596403203	0.981613895785056	0.490286896609515	-3.6788026278009	-3.73875614064491	0.0861868035753077	-3.10040905967452	-0.926717380424894	-0.738607736315025	0.240372492218039	-0.547499024883676	-3.28669836415463	-3.38123722280763	-3.12301561558259	-3.56407967022288	-3.61437052291872	0.450809813245534	-3.68385438264164	-3.91342219096334	-3.31727467646207	-3.70676397103615	-3.33283464412239	-0.282078306290582	-3.31499657204791	-3.41158727246977	-1.08979952685534	-3.2173688959544	-3.85754727936998	-3.41362602245616	-4.33508204994537	-3.10889246952359	-2.94930933100022	-3.39278689554845	-2.62309533882096
Peptostreptococcus	-3.51491909350847	-4.17265297792365	-3.07539985117944	0.110199157212182	-1.28323129567804	-2.48868091025682	-0.978795635578399	-0.230829389150105	-3.3944433040757	-3.11121723751077	-0.277485134316608	0.493576166365075	-2.52051662575043	-0.145881875221003	0.931169008230831	0.15901365246447	-3.19277337411058	1.25057338000709	0.0100768263130409	-0.337558758982759	-3.2460177065999	-3.10040905967452	-0.4342408953271	-0.989922164595932	1.46158710297848	-3.32008774712346	-2.59355118359468	-3.38123722280763	-3.12301561558259	-2.87093248966293	-3.61437052291872	-3.01492608955419	-3.68385438264164	-3.91342219096334	-3.31727467646207	-3.70676397103615	-3.33283464412239	-0.282078306290582	-3.31499657204791	-3.41158727246977	-0.889128831393188	-3.2173688959544	-0.27402834091387	-2.02733166133627	-0.086586807896015	-1.7225981084037	-2.94930933100022	-1.31334535386862	-1.61149442714248
Porphyromonas	3.23968500597949	2.66037875486255	3.52583026754944	2.77133243852664	4.11428478441402	3.73389535781455	2.63437199679984	2.53944183494931	2.70811529053787	3.14068664565512	3.15327104958709	3.59141366285622	-1.82736944519049	1.29259823906946	2.69246926997418	3.33706748281242	2.25826507945512	2.56625017391303	0.906164850869676	2.99464575119244	4.04290998792136	3.02208374983987	2.82171660444563	3.31799649792423	2.83497805926246	1.62155467548585	-0.195655910796311	3.76079935189917	-0.820430522588543	0.496363340323539	2.34663481670455	0.897096915873954	2.89817075625118	3.67135088664886	1.3076981368222	1.29044830272797	0.356044809991544	2.39813709581818	2.40203112935831	1.99109010940251	3.50644202838845	3.44448584459091	0.0936964392114472	-0.417893748902167	1.01202548077209	-0.218520711627424	-0.646724238006177	1.25160400359292	1.91218871970297
Prevotella	3.10781723044137	2.89551902246439	3.08157913440611	2.99272773764732	3.5078255132685	2.98358976341466	2.62079712770877	4.47200510586134	2.38938187825404	4.37258945015507	4.07665629686774	5.50254340336063	1.78354846745374	4.0799085731346	4.83394943229204	3.61465412459885	3.73380365911214	4.12053626627205	4.2441833309103	4.92167121885723	3.97215913180351	2.64898392623373	4.42427868403227	4.24499888539331	5.85888120978315	2.58799519104547	3.64672466157609	4.63442039174971	5.49094124426596	5.37890399576277	4.76402026561706	4.93451833069643	4.99613769907968	5.1882187640895	5.65860838429963	3.4587295040247	4.59232286810231	4.37019995768396	4.88254216767328	3.7873439682184	4.11786347142457	1.85780491927943	5.87811316252265	5.65791194663957	3.84018405416669	4.15373613145065	5.81786406568378	5.08649672279456	3.59550478087077
Pseudomonas	-0.0491831907087463	-0.840448467748447	0.182696686842041	-0.957641472789174	0.204845759751795	0.344532433799396	1.57972283155285	0.136895390975212	-0.0622387939004927	0.0668365928371801	0.916437334155826	-0.998078710412642	0.737579912271048	0.582356625150213	2.13713981521944	1.66309104924074	0.996881367915844	1.501887808288	2.78578567588907	1.98482896130747	0.0120788314215861	-1.30864959044646	1.88487349961816	0.514155232180343	0.282932106636835	0.551113263784434	2.08858004352954	-1.3017956811278	4.37252632830167	-0.305983132201398	1.28346927703219	1.68555427623822	-1.60441284096181	0.276232551063087	-0.426902918565909	1.94221026712506	0.451354989795869	0.691370839423522	0.086200809614247	-0.63899855022999	-1.34111395513625	0.653832114953494	-0.967175521473815	-2.72047884189621	-0.383838331363946	1.11061523565252	0.228744499347723	0.190732042907657	0.523209793212407
Rothia	2.45122764561522	0.327156692406614	3.50662528771338	1.50814413555205	-0.184619007009928	2.92296514159822	2.49213508409843	0.915985001335883	0.389746329842565	2.20690275633345	-2.58007022731065	0.171992542237613	4.93651546337195	0.350555011092888	1.32321109600686	0.953943527334358	1.35052140815942	-1.99461975317848	1.44516135160236	0.25022790591936	2.05229965994814	3.14956618258496	3.15543190870339	-0.584457056487767	0.842547894572257	4.38156461551877	4.33007744454375	2.81724149368468	4.47888634429258	0.739985422981289	2.14137169066819	4.97191881160719	2.56612085961784	2.9260542472655	-0.832368026674073	3.14547859801573	2.77641293864197	0.285905731315358	0.989068521156261	4.45857867400007	2.58227280894222	2.95224183653706	-1.55496218637593	1.45390842799942	3.61577280777461	-0.113160195969598	0.834880302918039	0.244799264177932	3.31839083848078
Rubrivivax	-3.51491909350847	-0.914556439902169	-3.07539985117944	-2.25692445691943	-1.28323129567804	-1.79553372969687	-0.0297150808812527	-1.04175960536643	-0.996548031277326	-3.11121723751077	-1.19377586619076	-2.50215610718892	-2.52051662575043	-2.78493920483626	0.238021827670885	-0.177458584156743	-0.248334394944141	-0.695336769048224	-3.6788026278009	-0.647713687286599	-3.2460177065999	0.300788321987637	-1.93831829210337	-0.49348527828204	-3.58826890427106	-1.24064620544362	-3.28669836415463	-3.38123722280763	-3.12301561558259	-3.56407967022288	-3.61437052291872	-3.70807327011414	-2.29756002152175	-3.91342219096334	-3.31727467646207	-3.70676397103615	-3.33283464412239	-3.80843883090674	-3.31499657204791	-3.41158727246977	-3.9801712847515	-3.2173688959544	-3.85754727936998	-3.41362602245616	-4.33508204994537	-3.10889246952359	-2.94930933100022	-3.39278689554845	-4.70253688050079
Scardovia	-3.51491909350847	-4.17265297792365	-3.07539985117944	-3.35553674558754	-3.9222886252933	-2.48868091025682	-4.15684946592634	-4.21981343571438	-4.08759048463564	-3.80436441807071	-3.2732174078706	-3.88845046830881	-2.52051662575043	-3.47808638539621	-3.67400117775726	-3.86633803827068	-3.88592055467053	-3.78637922240654	-3.6788026278009	-3.73875614064491	-3.2460177065999	-3.10040905967452	-4.01775983378321	-4.32212667477113	-2.89512172371111	-3.32008774712346	-0.801791714366626	-1.99494286168774	-3.12301561558259	3.46412176183512	-1.12946387313072	4.10632636369035	0.144787013847451	-0.581217680788134	-1.93098031534218	-0.711031697482154	1.07388460314186	-3.80843883090674	-3.31499657204791	-3.41158727246977	-3.9801712847515	-2.52422171539445	1.87255250360359	-1.33418448077632	-4.33508204994537	-2.41574528896364	-2.94930933100022	-0.907880245760453	1.43734767172546
Schwartzia	-3.51491909350847	0.754600707233554	-2.3822526706195	0.473104650901551	0.484430621970957	-3.18182809081677	0.119816653089711	2.41875435345214	-1.7850053916416	0.999656626662546	2.2951270958905	2.55089990279129	-1.82736944519049	0.680796697963465	1.14628038784778	-0.975966280374514	0.635868022378514	2.30493065967116	3.33331266650548	1.46525054643188	0.0120788314215861	-3.10040905967452	2.58074919483131	0.9661403559234	3.62254954920116	-3.32008774712346	0.045506146020577	0.922827870396537	1.64766900888308	-0.305983132201398	2.76913611196528	1.73866410155217	1.45194405440862	2.57881764405713	1.92974939569841	0.353679039510274	2.35752481020167	1.73673861357282	2.42157572543128	-2.02529291134988	-1.67758619175746	-3.2173688959544	1.63962094592322	2.05020578256945	1.75622783213232	-0.0178500161652733	0.788360287283146	0.766096187811219	2.40406925722651
Selenomonas	3.09173109268974	2.56074891391371	3.04709295833495	2.6691207688762	2.87117750728671	1.81538418294735	3.204525963051	4.73846937478295	3.70723266754375	4.51827267888323	5.48833273125905	4.30190393545446	3.39298637988784	5.75772678255301	3.84460603905799	3.74352416264288	3.02781679598916	4.74274253987497	3.0157594307202	2.58918064308428	5.14968558722863	4.09852218101366	2.88799344252825	3.18666049586314	3.51340706734839	3.49335685238744	5.36921274657343	3.84569879568566	5.33145074592534	4.92224185752627	5.31572670570268	2.32261199014713	4.61019525746038	4.09161115367377	5.31110204391478	3.3614080293519	4.93896938703232	5.20710246276437	5.99862214938178	3.68181735339899	4.42899116245103	5.43645089299367	2.7133356829696	2.05020578256945	2.43799832571016	4.8184318907862	5.03413073200632	5.24272252268583	2.17681892395964
SHD-231	-2.82177191294853	-0.0137698945639788	-3.07539985117944	-0.55217636468101	-1.03191686739713	-3.18182809081677	-0.205605747344917	-1.32944167781821	-3.3944433040757	-3.80436441807071	1.4452814634245	-3.19530328774886	-2.52051662575043	-3.47808638539621	-3.67400117775726	-0.975966280374514	0.362574687378832	0.713430447923725	0.677906198888696	-3.73875614064491	-3.2460177065999	-3.10040905967452	-1.53285318399521	-4.32212667477113	-3.58826890427106	-3.32008774712346	-3.28669836415463	-3.38123722280763	-3.12301561558259	-3.56407967022288	-3.61437052291872	-3.70807327011414	-3.68385438264164	-3.91342219096334	-1.93098031534218	-3.70676397103615	-3.33283464412239	-2.01667936167869	-3.31499657204791	-3.41158727246977	-3.9801712847515	-3.2173688959544	-3.85754727936998	-3.41362602245616	-4.33508204994537	-3.10889246952359	-2.94930933100022	-3.39278689554845	-4.70253688050079
Sphingobium	-3.51491909350847	-3.47950579736371	-3.07539985117944	-4.74183110670744	-1.84284708361346	-3.18182809081677	-4.15684946592634	-4.21981343571438	-4.08759048463564	-3.80436441807071	-2.58007022731065	-3.88845046830881	-2.52051662575043	-2.09179202427632	0.110188456161001	-3.86633803827068	-2.09416108544247	-0.20286028395043	-0.0412164680745097	-1.94699667141686	-3.2460177065999	-3.10040905967452	-4.01775983378321	-2.93583231365124	-2.89512172371111	-2.62694056656351	-0.984113271160581	-3.38123722280763	1.42027916668741	-3.56407967022288	-3.61437052291872	-3.70807327011414	-3.68385438264164	-3.91342219096334	-3.31727467646207	-1.22185732124814	-3.33283464412239	-2.42214446978685	-3.31499657204791	-2.02529291134988	-3.9801712847515	-1.42560942672634	-3.85754727936998	-3.41362602245616	-2.54332258071732	-0.0178500161652733	-2.94930933100022	-3.39278689554845	-4.70253688050079
Staphylococcus	-3.51491909350847	-3.47950579736371	-1.68910549005955	-4.04868392614749	-3.22914144473335	-1.39006862158871	-2.36508999669829	-2.42805396648632	-2.70129612351575	-2.41807005695082	-2.58007022731065	-3.88845046830881	-2.52051662575043	-2.78493920483626	-3.67400117775726	-3.17319085771073	-3.88592055467053	-3.78637922240654	-3.6788026278009	-3.73875614064491	-1.85972334548001	-3.10040905967452	-2.22600036455515	-3.62897949421119	-2.89512172371111	-2.62694056656351	-1.90040400303474	-1.99494286168774	-0.0319731622242729	-3.56407967022288	-2.92122334235878	-3.01492608955419	-3.68385438264164	-2.52712782984345	-2.62412749590213	-3.0136167904762	-2.63968746356245	-3.1152916503468	-2.62184939148796	-1.10900217947573	-3.9801712847515	-1.42560942672634	-3.85754727936998	-3.41362602245616	-2.54332258071732	-3.10889246952359	-1.56301496988033	-2.00649253442856	-4.00938969994085
Streptococcus	4.43664023764678	3.99469900913242	5.04071858042992	3.96565181115193	4.27249301315006	5.90022426085789	2.49213508409843	2.64085023573391	3.75232887537694	3.45686067390121	3.70219651958535	4.46669427115303	4.68288889533266	3.57636327273673	4.78003919865371	4.72892668856571	4.34837908102573	4.53187510639231	0.906164850869676	2.55650986079473	4.6689652992485	5.85787375082281	2.95390877094258	2.28722256839625	2.99375623462177	5.17771873049259	4.42126316768086	5.08297704381772	3.24345483214885	3.77024968007766	2.80562440522842	2.81401952805602	4.3757379462459	3.88469043786645	2.94802653627564	4.45203851965786	3.41709654966618	3.32565489028612	4.29089342900521	4.95849705390825	3.8096972743032	4.30015195464864	5.45643212736569	4.59872361687164	4.61051122086152	3.58814177814289	3.18625556008152	3.36181720393951	3.11589339156986
Tannerella	2.89525578845769	3.07300208967088	3.09421088131202	2.15385159104043	1.99660522897985	1.29550872366144	2.93489264916881	2.09373461056272	1.59598928270304	3.42111705471158	4.04797114886888	2.88691562262758	0.737579912271048	3.62523567712991	2.56040954796111	2.27784759585497	2.8545988049357	2.80940129155477	3.4820432788634	3.80874554217005	3.67957749051057	0.0776447706734271	0.258906285232845	2.95994698332233	2.20474470411309	0.0811096345386986	1.92823739345436	-1.3017956811278	1.33133168067092	1.9493490759421	-0.0880099983025602	0.95536582399793	2.00650507168242	0.750016903148729	2.5962283291762	2.24907339842869	2.92865704019865	2.77635256147897	2.19843217411707	-0.772529942854513	3.04447774570213	1.79326639814186	0.685747502900024	0.863040096559897	1.29253906374526	1.71138909608145	-0.646724238006177	-0.214733065200508	1.27381402879714
TG5	-0.742330371268692	3.03223953228102	-3.07539985117944	1.60380525412116	1.52444874637301	0.21936929084539	3.14294790083182	2.35943777629572	2.35175988646446	0.552344408618881	4.07537012305699	2.57301770804491	-1.13422226463054	-0.482354111842215	3.15471089388442	1.32661881261953	3.55949700203116	3.28349490605203	2.68766781993054	1.99134364232866	-2.55287052603995	-0.615502409886518	0.587410352204881	0.976190691776902	-1.796509435043	0.0811096345386986	-1.90040400303474	-1.99494286168774	-3.12301561558259	-2.87093248966293	0.214270873570373	-0.0704871103877518	-1.04479705302639	-1.8339806492835	-0.426902918565909	-2.32046960991625	-2.63968746356245	0.979052911875303	-2.62184939148796	-1.61982780324172	-1.90072974307167	-2.52422171539445	1.27825115768028	0.32404359582721	1.34849771739331	-3.10889246952359	-2.25616215044028	-2.69963971498851	1.61462780624649
Treponema	1.63257538330498	4.90049215487469	0.182696686842041	3.21394467482675	3.75186429598838	2.33963282704548	4.92702024199589	4.55697094798711	4.34099004842399	2.88024730959722	5.79602012312758	5.30413318207812	0.252072096489347	2.97080300875065	4.89995034747759	3.97042674499339	4.79881890795751	4.54641024601142	4.40822284286681	4.54423255209769	1.79093489581373	1.39940061065575	4.45652585662175	4.0470304378177	3.55850327518158	1.6357393104778	1.37674072995744	2.56940532978009	-0.48395828596733	1.94125186570948	3.6800067763701	3.46970914608106	2.34683087761962	4.04235359057085	3.42796167302229	0.898406214951946	1.99504152466719	2.99839052948543	2.50804932343511	0.539656446111656	2.0928732493489	0.471510558159539	3.19170756188586	1.95234999256569	0.963235316602663	1.83274995308572	-0.0589375731040573	1.10702277478181	2.67020948590353
Veillonella	4.10969989265093	2.87486424343365	4.24313969738846	2.18179752143099	1.9582443611074	1.50030313630745	1.961247732115	2.89332867299271	3.04968795262474	3.67437040749716	2.06432067183072	3.40184241413779	6.90622461667257	3.64154925262143	2.41277354915505	2.00859269258135	1.09768606703781	2.04256639520367	0.0100768263130409	0.565308952559255	2.49698548120959	0.231795450500685	2.65427311167786	2.32426384007659	2.30888496336568	4.10883944767881	3.81002301434013	1.1831109686602	3.49972070836725	4.43694029110077	1.34145653468254	3.99988826172135	3.90497549566617	2.27689321488981	1.78259175136212	4.14955560037044	3.94786255126235	3.16135183899485	3.83334917185216	4.64737274529965	2.50598950419259	2.2379522194033	4.65403017326062	5.16183607708406	2.69311938211263	4.31288332412106	4.42217996421406	4.09606606018501	2.23283356551432
[truncated: 237 more columns]
