# Supplementary material for: Compositional Data Analysis of Periodontal Disease Microbial Communities
Source: Front Microbiol. 2021 May 17;12:617949. doi: 10.3389/fmicb.2021.617949 (PMC8165185; doi:10.3389/fmicb.2021.617949)
Supplement: Supplementary file 3 [file Data_Sheet_3.ZIP › jupyternotebook_and_files/files/2020-09-20_SHT_16S_OTU_genus_Tabl.csv]

	1.1.By	1.1.Bz	1.1.pa	1.2.Bx	1.2.Bz	1.2.pa	1.3.Bx	1.3.By	1.3.Bz	1.3.pa	10.1.Bx	10.1.By	10.1.Bz	10.1.pa	10.2.Bx	10.2.By	10.2.Bz	10.2.pa	11.1.Bx	11.1.By	11.1.Bz	11.1.pa	11.2.Bx	11.2.By	11.2.Bz	11.2.pa	12.1.Bx	12.1.By	12.1.Bz	12.1.pa	12.2.Bx	12.2.Bz	12.2.pa	12.3.Bx	12.3.By	12.3.Bz	12.3.PA	13.1.Bx	14.1.Bx	14.1.By	14.1.Bz	14.1.pa	15.1.Bx	15.1.Bz	15.1.pa	15.2.Bx	15.2.By	15.2.Bz	15.2.pa
Abiotrophia	37	293	29	65	85	673	1	8	5	8	0	0	2	0	1	121	1	2	0	0	5	617	8	2	1	84	21	14	0	21	12	5	18	11	1	5	5	0	6	7	24	12	19	496	451	0	0	1	58
Acinetobacter	3	0	1	2	7	3	4	0	1	1	799	170	94	390	471	686	683	515	680	465	279	63	1520	433	906	398	352	46	1173	51	599	189	34	11	4	50	2	515	194	817	165	620	50	69	531	1206	134	318	1178
Actinomyces	935	452	757	755	174	276	1263	1062	1166	531	53	326	8413	311	399	540	424	115	1318	480	774	3236	514	272	644	1508	2290	339	1906	2437	3138	2752	869	1481	380	4231	4421	1502	2379	5791	664	2659	1302	1311	1746	2823	1689	4539	1650
Aggregatibacter	93	33	239	27	21	73	881	109	319	616	18	6	47	130	12	64	33	10	15	0	4	41	3	592	216	4	552	1437	253	448	18	0	619	61	17	275	11	465	282	44	257	702	24	1	1197	1	1	5	188
Alicyclobacillus	0	1	0	6	6	0	0	0	1	0	0	0	3	0	0	11	0	16	6	0	0	0	5	1	3	2	0	0	0	2	4	0	0	5	0	29	3	0	0	12	1	11	0	0	4	18	0	7	27
Atopobium	1	2	7	395	1	0	0	10	3	0	1	46	2	9	1	0	0	1	46	46	1	0	16	14	143	0	0	38	207	593	39	86	39	71	85	22	60	5	0	1	54	1	662	7	16	43	168	38	131
Bacillus	5	7	3	0	1	2	2	7	4	2	5	5	2	4	3	1	5	4	2	6	2	2	2	4	2	4	6	1	1	0	1	4	4	2	2	6	0	1	7	3	3	2	5	3	4	3	2	4	6
Bulleidia	0	19	2	351	3	0	0	46	1	0	0	54	1	0	8	0	1	1	391	61	0	2	69	148	469	4	1	14	0	0	15	24	11	31	34	1	0	7	0	2	19	2	18	25	46	12	28	3	62
Campylobacter	243	727	199	203	258	57	575	761	626	457	270	202	177	397	214	158	378	180	146	302	508	201	288	492	94	278	400	424	227	378	442	323	403	755	428	438	1250	2561	1507	272	639	786	254	154	494	168	456	316	555
Capnocytophaga	1008	339	1058	231	273	1035	573	239	413	1808	81	56	73	1010	306	625	361	226	1	73	459	232	24	354	21	127	161	825	72	263	735	112	258	326	449	1231	815	314	463	197	972	443	30	33	510	82	186	160	157
Cardiobacterium	511	89	429	64	26	119	373	19	67	283	38	34	362	335	28	279	271	5	20	32	336	512	11	291	0	194	358	347	1	196	520	120	216	120	55	548	163	106	441	293	1114	478	2	1	60	0	1	0	74
Catonella	2	21	2	25	24	5	29	51	21	4	32	106	2	18	5	21	54	39	22	35	12	17	73	23	5	16	0	10	0	1	28	0	1	39	21	0	0	61	3	4	20	17	28	9	41	0	0	20	61
Corynebacterium	3157	164	3742	483	546	425	1990	1039	983	3133	158	385	2795	1759	39	78	694	6	565	98	3212	2097	39	558	834	612	5992	1129	832	2309	3582	1261	3368	1015	1357	2113	3324	2239	2263	2455	2380	5309	183	859	1415	5949	3874	4940	535
Desulfobulbus	25	326	0	336	143	2	183	64	17	0	13	26	0	0	0	0	0	17	186	56	0	0	61	68	1	0	0	0	0	0	1	9	0	0	0	0	0	98	0	0	1	0	1	0	0	0	0	1	0
Desulfovibrio	0	1	0	0	0	1	1	1	8	1	0	0	0	0	1	1	0	2	1	0	0	1	0	0	0	1	0	0	0	0	2	0	0	0	1	0	0	0	1	0	1	0	0	0	2	1	1	0	0
Dialister	62	5	2	75	21	0	12	51	2	3	2	252	1	39	48	11	37	106	220	208	29	2	240	281	700	106	43	131	624	748	115	2088	275	691	731	426	2048	150	67	57	53	3	112	32	30	152	228	139	668
Eikenella	10	84	23	88	143	293	150	87	106	137	6	12	2	11	60	129	74	9	23	137	0	75	12	107	4	42	0	1	0	3	4	1	3	5	0	1	1	27	21	10	123	53	143	23	217	0	9	1	72
Enterococcus	2	0	0	2	0	2	0	1	1	0	0	0	0	0	0	0	0	2	0	0	1	1	0	0	0	0	0	0	2	0	0	0	0	0	0	0	1	0	2	0	1	0	0	1	1	0	0	0	1
Filifactor	13	513	5	1108	375	18	255	168	335	25	517	571	1	54	352	371	453	936	25	70	0	0	62	107	0	0	0	0	0	0	1	1	1	0	0	0	2	0	0	0	0	0	0	0	1	0	0	0	0
Fusobacterium	1252	3131	712	2963	4278	1415	1176	2787	3423	4285	2159	2644	75	5095	2702	2022	2740	2503	5775	7125	3453	1393	4316	4283	6180	2785	1109	1120	1852	804	2432	4102	1863	7251	3523	3272	2361	3541	2335	1355	2758	3163	2415	780	3530	754	324	630	3170
Haemophilus	830	532	847	68	499	1056	112	96	568	273	1	8	156	8	811	90	1569	201	0	21	22	819	1211	122	58	3581	225	296	1	20	7	22	8	7	6	63	7	0	11	9	8	15	51	73	185	18	2	3	68
Herbaspirillum	0	0	0	1	0	0	20	0	2	1	2	0	0	0	15	17	8	4	0	1	0	0	7	7	1	0	5	0	0	1	2	3	0	0	0	11	0	3	3	0	2	5	1	0	7	3	1	0	4
Johnsonella	2	6	0	0	0	5	0	3	19	5	0	1	0	0	2	0	7	0	0	0	0	0	1	0	0	0	0	0	0	0	0	0	0	0	0	0	0	0	1	2	13	1	0	2	135	0	3	11	56
Kingella	95	34	58	112	48	32	10	13	178	33	0	5	85	8	17	19	93	43	0	7	9	11	0	39	0	25	15	2	47	63	14	6	34	11	2	197	66	0	83	301	57	39	97	577	404	25	26	24	11
Lachnoanaerobaculum	90	9	78	66	8	2	12	49	286	256	77	82	27	782	6	257	31	20	8	13	774	54	61	407	98	104	852	5	190	389	45	35	530	113	165	277	399	220	189	24	576	160	10	1	4	132	227	178	106
Lactobacillus	0	0	0	0	0	0	4	7	92	3	0	0	0	0	0	1	0	0	0	0	0	0	0	0	0	2	0	4	0	0	0	0	1	1	0	0	1	0	0	1	0	2	0	0	0	0	0	0	40
Lautropia	581	79	876	321	651	3896	124	118	93	330	2	8	116	28	905	3064	218	48	32	37	22	2473	125	88	1	1568	72	29	134	58	14	32	72	62	5	128	21	1	176	2143	163	1826	53	1230	710	3	7	22	850
Leptotrichia	748	368	1224	1159	228	356	476	277	814	2551	718	570	453	4195	276	715	561	245	153	204	1757	618	216	1527	194	1283	1218	823	751	3570	1224	328	6545	1892	2390	2519	1986	924	1728	290	2897	1285	259	2791	731	2902	6060	3521	766
Megasphaera	0	34	0	121	0	0	0	0	0	2	0	2	0	0	0	0	0	1	184	22	0	0	89	5	105	4	2	40	0	1	79	136	26	47	55	12	13	37	0	22	39	0	3	4	55	377	44	89	72
Mogibacterium	1	18	0	105	0	0	8	20	0	1	0	19	0	0	0	0	0	1	10	26	2	1	13	27	7	0	0	3	0	0	1	0	0	12	16	0	0	18	0	2	4	0	43	5	3	1	2	0	1
Moryella	2	9	3	18	22	0	11	0	7	7	1	44	11	6	0	0	10	11	3	0	26	0	55	70	142	0	1	5	0	164	7	5	15	33	12	26	102	207	2	4	5	0	232	230	0	66	635	681	51
Mycoplasma	0	150	0	66	27	1	182	70	94	6	0	0	1	0	0	0	0	0	0	106	10	1	0	0	29	0	1	2	0	3	0	0	3	9	0	0	0	0	0	0	10	0	136	22	232	4	0	0	85
Neisseria	4651	3605	5920	60	362	3123	858	83	576	2216	10	6	1	238	8	70	12	5	70	16	28	572	58	31	6	24	102	2214	186	60	12	54	38	20	90	88	18	188	183	727	829	425	15	3	7	6	4	17	76
Olsenella	0	0	0	20	0	0	0	1	0	0	0	1	0	0	0	0	0	0	1	0	0	0	0	2	0	0	1	2	2	4	5	2	1	11	5	0	3	0	0	0	0	0	0	1	0	1	1	3	13
Oribacterium	68	2	7	33	3	1	15	5	28	23	0	19	0	2	0	0	1	0	119	277	116	0	299	68	331	2	21	2	132	61	31	63	25	86	29	126	148	26	0	9	26	1	87	128	23	149	241	364	75
Paenibacillus	2	0	0	3	0	0	0	1	0	1	0	0	0	0	0	0	0	0	0	0	1	2	0	0	0	2	2	0	0	0	0	1	1	0	2	5	2	2	0	0	2	0	0	0	0	1	3	0	0
Paludibacter	51	1591	1	749	785	174	1319	314	72	23	195	125	0	129	115	170	120	169	30	4	14	10	0	16	1	2	1	48	1	20	4	36	50	59	7	1	0	79	10	7	0	0	1360	172	737	0	0	27	512
Parvimonas	8	1	0	153	166	3	20	84	20	4	204	83	3	6	29	76	56	42	24	94	5	6	74	67	37	5	0	24	110	8	27	36	31	75	58	11	0	2	20	75	43	0	752	57	131	14	1	29	95
Peptococcus	2	48	0	59	11	0	0	31	37	40	71	69	0	8	26	40	65	36	0	0	14	0	11	18	23	8	0	0	0	0	0	32	0	0	0	0	0	17	0	0	9	0	0	0	0	0	0	0	4
Peptostreptococcus	0	0	0	64	7	1	12	27	1	1	10	40	0	14	50	28	1	77	20	15	0	0	18	14	78	0	1	0	0	1	0	1	0	0	0	0	0	17	0	0	11	0	18	2	35	2	0	4	11
Porphyromonas	429	464	368	916	1546	504	445	431	447	519	309	886	1	59	291	672	233	287	49	420	732	228	467	1040	308	70	11	632	5	29	194	50	361	984	51	74	20	248	152	111	892	391	26	10	105	9	5	52	373
Prevotella	376	587	236	1143	843	238	439	2977	325	1779	778	5990	37	958	2477	887	1019	1358	1380	2885	682	157	2319	2628	6336	184	513	1514	2754	3827	2176	2834	2942	4485	3955	647	1383	1782	1816	669	1644	80	8455	4352	1776	713	3210	2407	2008
Pseudomonas	16	14	13	22	31	17	155	39	28	24	33	9	13	29	167	126	66	99	321	153	13	3	183	63	24	24	108	4	900	13	67	110	4	33	9	142	22	45	15	8	7	24	9	1	26	34	12	18	93
Rothia	195	45	361	259	21	224	386	85	44	204	1	29	866	23	74	62	94	3	84	27	100	259	652	21	42	1106	1016	246	1001	37	158	2942	259	467	6	473	225	30	37	1309	354	239	5	65	1419	10	22	19	1522
Rubrivivax	0	13	0	6	7	2	31	12	11	1	4	2	0	1	25	20	19	11	0	11	0	15	4	23	0	4	0	0	0	0	0	0	2	0	0	0	0	0	0	0	0	0	0	0	0	0	0	0	0
Scardovia	0	0	0	2	0	1	0	0	0	0	0	0	0	0	0	0	0	0	0	0	0	0	0	0	1	0	6	2	0	564	6	1238	23	14	2	10	41	0	0	0	0	1	154	4	0	1	0	6	232
Schwartzia	0	69	1	92	41	0	36	382	5	61	131	313	1	32	62	9	46	221	555	91	13	0	367	99	677	0	14	37	59	13	296	116	85	330	95	29	148	128	155	2	5	0	122	118	221	11	21	32	610
Selenomonas	370	420	228	827	446	74	787	3886	1214	2058	3192	1803	185	5129	921	1009	503	2530	404	280	2214	669	499	912	607	455	2872	688	2348	2424	3778	208	2000	1498	2794	587	1956	4115	5544	602	2244	2866	357	118	437	1386	1466	2814	486
SHD-231	1	32	0	33	9	0	26	9	1	0	56	1	0	0	0	9	35	45	39	0	0	0	6	0	0	0	0	0	0	0	0	0	0	0	2	0	0	3	0	0	0	0	0	0	0	0	0	0	0
Sphingobium	0	1	0	0	4	0	0	0	0	0	1	0	0	2	22	0	3	18	19	3	0	0	0	2	1	1	5	0	47	0	0	0	0	0	0	6	0	2	0	2	0	3	0	0	3	11	0	0	0
Staphylococcus	0	1	2	1	1	3	3	3	2	2	1	0	0	1	0	1	0	0	0	0	2	0	3	1	1	1	2	2	11	0	1	1	0	2	1	1	1	1	1	5	0	3	0	0	3	0	2	2	1
Streptococcus	1420	1762	1674	3024	1811	4398	386	477	1270	712	535	2126	672	579	2347	2703	1884	2049	49	271	1369	3886	533	371	361	2452	1113	2371	291	766	307	340	1582	1218	263	1747	427	627	1005	2158	1208	920	5546	1509	3837	405	231	429	1243
Tannerella	304	701	239	494	186	44	601	276	147	687	756	438	13	608	255	233	423	366	644	948	509	12	36	727	164	15	92	4	43	124	17	53	148	53	185	193	262	362	124	7	562	75	47	36	139	62	5	12	197
TG5	8	673	0	285	116	15	740	360	313	39	777	320	2	10	462	90	856	588	291	154	1	6	50	100	3	15	2	2	0	1	23	19	7	4	9	2	1	60	1	3	4	1	85	21	147	0	1	1	277
Treponema	86	4359	13	1426	1076	125	4406	3241	2288	400	4342	4912	8	316	2646	1266	2956	2079	1626	1978	77	45	2395	2156	635	71	53	192	7	123	736	655	208	1426	425	50	103	452	169	26	217	20	576	107	100	70	9	45	796
Veillonella	1024	575	754	508	179	54	227	614	629	885	104	733	6208	618	220	178	73	170	20	37	156	14	395	385	182	842	604	48	376	1492	71	1113	988	244	82	1291	726	532	636	1581	328	117	2486	2650	564	836	795	894	514
[truncated: 237 more columns]
