# Supplementary material for: Compositional Data Analysis of Periodontal Disease Microbial Communities
Source: Front Microbiol. 2021 May 17;12:617949. doi: 10.3389/fmicb.2021.617949 (PMC8165185; doi:10.3389/fmicb.2021.617949)
Supplement: Supplementary file 3 [file Data_Sheet_3.ZIP › jupyternotebook_and_files/files/2020-09-20_SHT_metab_clr_table_zcomp.csv]

	row ID	row retention time	4.1pa	3.3.Bz	1.3.Bx	1.3.By	4.1.Bx	3.3.Bx	1.3.Bz	3.3.By	4.1.By	4.1.Bz	4.2.Bx	5.1.Bz	5.2.Bx	5.1.By	1.3pa	4.3.Bz	6.2.By	5.1.Bx	4.2.By	3.3pa	4.2.Bz	4.3.Bx	8.1.By	5.2.Bz	5.3.Bz	7.1.By	6.3.Bx	4.3pa	5.1pa	5.3.Bx	6.2.Bx	4.2pa	4.3.By	6.2.Bz	7.1.Bz	6.1.By	6.3.Bz	5.3pa	7.1pa	6.3pa	6.1pa	6.1.Bz	5.3.By	6.1.Bx	8.3pa	9.2.Bx	8.3.By
381.2985187	-3.49497256803654	0.299112759216589	4.70372839178716	3.55489346385966	3.48219235282632	3.83511284284035	3.09466786175656	3.46151647858548	3.36235208549912	3.25034878838292	3.49682460225835	3.27525433393624	3.44959027860016	2.8843337309492	3.23018726805026	3.0415726556315	3.71482044222374	3.3620966995381	3.03799924103397	3.33111088737751	3.22518229090619	3.46089769035846	2.9377525789742	3.39226153960702	4.34351767239345	3.30543484388354	3.11046283029856	3.04377809878768	2.90890813981947	3.25471411335887	2.89254078941602	3.0128119177055	2.99137992520883	3.39853561931234	3.34069565549454	2.68920254533309	2.87402313976871	2.96533784782548	3.01042485110531	3.18920978227418	3.08622153484266	2.70119237065467	2.95124195414297	3.48708826796546	3.33042899980644	2.84990177726582	2.99135014961038	3.24452978389168	2.85967331218593
471.1052951	-3.15850033141532	0.33750795069918	3.81400625574624	-0.0529852865269067	0.137140225931745	0.305214664167872	-0.394760417067266	-0.0738517188951509	-0.524845754489361	-0.343259781071033	-0.18651520239937	-0.548915147506939	-0.488662027018192	-0.205895060441419	-0.376205614454285	-0.461063452868673	0.424198239057983	-0.0129884697624973	-0.308705779215707	-0.0459252284088585	-0.221221196213428	-0.576471638436564	-0.714441086666872	-0.216763371076389	3.82206813319898	-0.512838317312049	-0.562903660383453	-0.319217302739228	-0.420059267151069	-0.458794568303951	-0.127836573389862	-0.613620886748524	-0.492995997414864	-0.697522827525228	-0.648146501707929	-0.618890053378147	-0.428114810442558	-0.741996492149754	-0.186825716014342	-0.578724275886332	-0.545914020737774	-0.890207200722067	-0.468996832487797	-0.223107804450867	-0.307478807979011	-0.670795110145002	0.612843263124313	-0.0806269467300655	0.510738647408036
353.2652873	-1.39083841376633	0.197919318825651	2.73519043447223	3.10132856095709	3.25068055184159	3.49400560371499	2.58999196108564	3.03365043378815	3.03234538864255	2.853772627692	2.99995733074307	2.71563854600082	2.92891235839116	2.67605096681264	2.87405853689173	2.74366084585446	3.38924283856006	2.9807457973758	2.76697845089232	3.02126557814972	2.77850691415136	3.0089125666154	2.6929000479069	2.85269648262115	2.74830738787822	2.87989662249347	2.66259361869364	2.77073197756013	2.74087042736931	2.75180584812287	2.59712780955479	2.60664844374942	2.64841500298663	2.85579239257804	2.85804090869525	2.53631440807803	2.65525094735412	2.59440784584878	2.7496363115122	2.75246796196391	2.65358731841217	2.41483870928358	2.6793532835903	3.10218290442006	2.92343812471982	2.38934607536697	2.6848224708962	2.98513706101807	2.50433444223393
515.4034782	-1.36674086218727	0.198375699730372	-10.9529225302326	2.5960211965962	2.8828075958835	3.00207670631335	2.0789707726028	2.47689089173104	2.43865996321798	2.2066024957893	2.36707500268929	2.14583066374292	2.2862647391772	2.35228278107773	2.38851878076379	2.28717175716801	2.87043772411603	2.52960099226317	2.34649660988605	2.7106285671385	2.13015266156361	2.3096078389783	2.1108305743225	2.34460550731251	-1.45109248289239	2.51264262215374	2.2828255233053	2.38687626614522	2.45084479698182	2.24845584524494	2.26364218411885	2.23616426972237	2.17776816322812	2.09510528873761	2.35726452605994	2.13394018515123	2.24311853218675	2.04920997594473	2.44302982323992	2.33443423624745	2.27254974548808	1.93389955569333	2.18600723925575	2.63663288822117	2.39099503063263	2.08542667161628	2.0894080568844	2.61332415075027	1.96241076473984
381.3000696	-1.34321036477707	0.284591698899531	1.80929505031785	2.09458476251353	2.04866840679949	2.27727282386122	1.87749508961599	2.09844936301204	1.75829568079606	1.98321385578511	2.04124908197324	1.95229202883993	2.39593537333032	2.19518371156792	2.17713596023151	2.15548588305219	2.2456475433803	2.22078593838276	2.19923135381798	2.5211556785441	1.97014596855988	1.9156142590847	1.94098114436814	2.18369930531169	1.65216081673305	2.16882411925695	2.02098139048532	2.16303437230963	2.18341078477691	2.13689045141551	2.19961079654798	1.86777657626051	2.19624625425048	2.12958346119901	2.03405477494212	1.84635601105459	2.06575841763462	1.9421199939614	2.15521240150216	2.16318882493432	2.14929774988155	1.9642808032725	2.17873679312744	2.44451202098722	2.21061541878284	1.87632944928274	1.09679617285255	2.35522198080588	0.947244207578363
350.2422556	-1.32022084655238	0.198144181720576	-0.309284101217708	2.29572331302885	2.40485708165384	2.66932322384857	1.77726487242724	2.1671531458015	2.18708572971084	2.01041595967853	2.12492028886853	1.86052891637326	1.86425163317782	1.82706116705116	1.99911578004785	1.76841181791863	2.52482851108899	2.11470391048367	1.89935753625578	2.18223136120404	1.87210384318626	2.07544171737215	1.77863311385963	1.9984908269973	-1.16244448414471	2.01832251279702	1.76544008690548	1.9315306309899	1.88231576653976	1.88522254527023	1.69912606878303	1.78362500390157	1.728597294489	1.77179871377332	1.99230622490288	1.67638727779408	1.77391746404892	1.70976871884284	1.90072883461341	1.91106449962239	1.74015223891015	1.49294075262866	1.72877613963162	2.18369276855593	2.03958511621288	1.60091989480667	1.94010923797699	2.07725009719295	1.83667817129291
557.4540082	-1.29774799070032	0.298976192467302	0.876329150444834	2.07931277065896	2.18352290151297	2.44661363108865	1.6193688093899	2.00933492126609	1.95609275735965	1.80927815051888	1.8277470744089	1.49847833969742	1.25665902398553	1.67092079915464	1.80071090060504	1.78823415453967	2.31192724918661	1.93502122625314	1.75176507997219	2.00998407951299	1.67233723027257	1.94988322315954	1.56846272202216	1.87165437214921	0.924808816769943	1.90779483625173	1.64694142146593	1.76220699957971	1.7216970757573	1.86037539666615	1.53511070187053	1.60273261297846	1.62388295008032	1.31828413631542	1.91857352317207	1.5363261776669	1.57874494660348	1.57031442807799	1.84179111416804	1.75769877126389	1.68657426879471	1.39301978020282	1.57850819107955	2.12944397592583	1.93661977714063	1.43678942293346	1.98561803853718	1.8469263160086	1.83104375271172
437.1873312	-1.27576908398154	-0.321478499829779	-0.848489915262071	1.91409971722365	2.06271812934346	2.15315266638194	1.29561113583234	2.13341187079701	1.80046181633283	1.6472438576019	1.90555184738495	1.25627618407718	1.55882665467104	1.4752845676704	1.3428358451298	1.86616382502176	2.33450681763349	1.70095563725719	1.78105169453338	2.29688717360559	1.68706849050497	1.75277267153979	1.65380065365362	1.67841702490021	-0.830121454680615	2.05696365704227	1.31847763070644	1.76759148417331	2.00773563253752	1.84209594303525	1.9618540459294	1.69262997589697	1.73900596990594	1.33506751989531	1.67311497653457	1.70178037489337	1.79329336981556	1.61646925000713	1.7616045847463	1.69840823838869	1.8207491368323	1.21986392168499	2.06319369584065	1.62436685653197	1.5267648055772	1.71948346578076	1.61425384318009	1.90727811352989	1.65186889635622
659.2921188	-1.25426287876058	0.250985738686577	-2.12741002888402	1.22341700697565	1.57744032496236	1.73969719172807	0.824786655341768	1.51006420917377	1.26722995855031	1.33377875260992	1.37144274277276	0.824824285797927	0.982998017049825	1.21661792724193	1.08033308896731	1.12261104340942	1.85923102434028	1.05521402446907	1.2693991121383	1.63527363815142	1.05041373857232	1.09040156446679	0.939888959768529	1.02195716304909	-1.36743852489261	1.62845473661771	1.06766606581327	1.19523262367814	1.34634615006111	1.1005395637663	1.24611725067719	0.743891961566716	1.11552147576458	0.866738427092807	1.18122739961328	1.0100270752312	1.19876584520379	1.04981208260605	1.48540597408973	1.22987999643477	1.28252670701261	0.954970354732477	1.22006153009248	1.60116413642108	1.09181937490428	1.12206888577616	0.248000087513001	1.56106957609503	0.577502767069607
739.6028531	-1.23320946956275	0.299156316474601	0.542725703795307	1.64320777302518	1.78602834779603	1.96964314754942	1.19748944081989	1.65008264887775	1.46838091374949	1.30853066638657	1.54534528570449	1.44286001530274	1.92216065177522	1.28427804848379	1.4539022628718	1.37089389849389	1.81016274862708	1.5654783805794	1.3804443444206	1.67613696127824	1.34646468333906	1.566534499526	1.44152646850319	1.5440779363606	1.20263375704405	1.537907497597	1.27086267080803	1.37182479470554	1.33079553821637	1.44363688854305	1.22658120384148	1.25348790788614	1.3923170778131	1.63154500790991	1.51958151565495	1.14721906934616	1.25492254572005	1.21400360931966	1.51268372880821	1.37933587102679	1.37859983782923	1.09005201524369	1.23435732052278	1.71014657651801	1.52111940425178	1.12471722181967	0.941779710183194	1.57518829368889	0.805747118089263
284.2952636	-1.21259018236001	0.400180157228338	0.932713506823918	1.3029277497148	1.10813445585312	1.56016501015538	1.0511333789737	1.10842543606329	0.869933272203774	1.0835810752358	1.24122671115048	0.842226009147517	1.11252621654715	1.48474538282238	1.55605410821918	1.5630852988628	1.11961770230754	1.66200014501053	1.66065908934051	2.08940789325909	1.04539544366732	0.597053219635406	0.819821088389872	1.35646907070901	1.62906902777566	1.46915478143616	1.34120872657684	1.93886743406878	1.57500941760897	1.01452353432907	1.33276290058887	1.1815120919539	1.44536015327732	0.915243742981399	1.13071351639812	1.38678206884335	1.85262016518237	1.28143069727341	1.57351674618036	1.19582355521733	1.4771559470721	1.02596929463282	1.58076149006518	1.89916197204088	1.53835301973076	1.20408907017602	0.676347321865764	1.74168096090946	0.519761213471927
353.255177	-1.19238747504249	0.183052749043761	0.281684563230902	0.815474301137899	0.768472992364391	1.0592343591952	0.678944590398816	0.817197524286634	0.349170559149055	0.753590731569581	0.756152293003197	0.733744825490744	1.42951039649753	1.44691628922737	1.44209443654723	1.59780905326043	0.756103516569103	1.35424491943987	1.57885463908088	1.88479815220729	0.924526021008361	0.507329734476349	1.00679998451299	1.30138963375189	-0.0438129033585959	1.49283554636612	1.2061281292328	1.66449557867631	1.53669087546679	1.17119083920629	1.21115399584055	1.18845535347496	1.25177148256182	0.898361476309374	1.381835260818	1.28160970927284	1.4547547758691	1.30078971176995	1.71421986921315	1.31234903854038	1.51079931784529	1.1331317522478	0.700902592103811	1.88329950726566	1.45164664906734	1.16308636899037	-0.131580491279422	1.8266554315673	2.51174575284254
313.26211	-1.17258484774631	0.198109485886621	0.511266965575318	0.954082613955334	1.22223604608086	1.39530973247434	0.508700998359814	0.989099177505286	0.930003326742957	0.605279135922549	0.771187282986869	0.764368493291288	1.35963035952632	0.947499911092248	1.06070701079086	1.06532593575667	1.03441352059981	0.977316396862323	1.02568007338563	1.25094901165272	0.715299090904574	0.801826640914015	0.732966727286533	0.974408586436248	0.102126163463266	1.15105806118821	0.88109957134534	1.04165305675423	1.04741904867521	1.08401035941379	0.710007961292352	0.729059216157568	0.754481967027937	1.1026254225862	1.07065792312085	0.84867734181311	0.943795394280055	0.833437562914909	1.18385706488753	0.960968420671874	0.936144918573909	0.670215772918963	0.539710010273868	1.38660982801532	1.05070203195016	0.699740706740952	0.119307045342408	1.11060848190348	0.143479371222995
557.4495336	-1.15316676188921	0.284518967245265	-10.9891051462708	0.689248380013925	0.329748524089943	0.830392533475294	0.235227154782201	0.440852238861629	0.141960631564157	0.487484381829265	0.288805389561308	0.0182786299944784	0.0163959899094728	1.03703051624714	0.759680658857855	0.979226361072715	0.307194084020392	1.05218267180224	0.900703817818965	1.18029852422945	0.414990683316244	-0.0978754798573291	0.191471620652296	0.73861583405416	-10.69184845689	1.0765671739317	0.75681729689599	1.11695741429171	0.869955079023887	0.580318301591685	0.538399656848453	0.583479570392475	0.730335316333145	-0.151745561259249	0.803479972774072	0.728607447951552	0.815222660024947	0.70831932496108	1.07189548354967	0.623541492683998	0.803031902377473	0.43496892819109	0.44309924528913	1.25225720587048	0.94130785389598	0.509634726339211	-0.311504201446963	1.11512560904919	-0.427950364585799
378.306285	-1.13411856691852	0.2845986894292	-0.900438101757324	0.813995621135913	0.712054280755599	1.07299612615162	0.201801140389511	0.59059091961765	0.391124587778609	0.494336162315639	0.619780841307458	0.246758248989668	0.377831693784509	0.796725919663162	0.807851193982614	0.697712521581884	0.747513802656803	0.8902404680525	0.891655651852655	0.96363036587949	0.396042844577494	0.063040559137379	0.125486260812542	0.676108416306413	-1.1098063018818	0.757521627777274	0.53754241620768	0.78847660073672	0.650561177065599	0.449896283047012	0.364943686640068	0.340179185231486	0.569463134793022	0.0316414821443498	0.580680053891312	0.452641517591356	0.693044648667954	0.540005850936126	0.712794298045189	0.56977546599486	0.521535079962073	0.327190726535656	0.332709355893863	0.928741676687716	0.738412249767864	0.217570617448247	0.406559057408735	0.804089993673593	0.213528528018072
350.2238681	-1.11542643390636	0.183744674535179	-1.20976973572192	0.199171375454162	0.180317860180491	0.370896384406507	-0.0610568670714908	0.237208289030752	-0.172508475695004	0.204407880105643	0.0182753258819375	0.0494538464902163	0.392549391860959	0.757272106604878	0.772635047779115	0.951544943447644	-0.0981631869266479	0.724407053021196	0.910592902194537	1.12649318871612	0.303327999262498	-0.251620983551415	0.30397350735648	0.684062427418104	-1.20123358358193	0.778053738859963	0.44111822679441	0.919425073920637	0.80937767645775	0.55908343305008	0.422524233503427	0.514809122438567	0.542399537345139	-0.0707680090540777	0.622599238010869	0.587410761151745	0.748336103780435	0.639154286857329	0.833779604902132	0.577121214111793	0.685001655343044	0.423278825569207	0.0435483792773699	1.00343467839449	0.938056160188967	0.32650337583153	-1.0155895866182	0.91763148172468	1.83927837187727
745.5181424	-1.09707729523817	0.198489768720126	-1.53606016557551	0.852425145630313	1.08401402343787	1.28342482121721	0.258845116323375	0.757644799213159	0.695176148599735	0.47881199267437	0.616213737017793	0.37690731022858	0.453642744232161	0.55904928883068	0.672044028429035	0.610138388628901	1.03608207440609	0.793072600470236	0.712212997164922	0.767235431933868	0.42470575015485	0.493091247409888	0.22934306247849	0.67887452445126	-1.98713309832133	0.637051019185956	0.480572689904259	0.656674419477758	0.598595335918553	0.536233491099447	0.192462941796201	0.390535163697415	0.449626587462127	0.257815470275357	0.584160544228158	0.386728275456422	0.563511589186007	0.376681310203418	0.64646116592777	0.514188875662505	0.377473880802253	0.193108093588448	0.310424201503285	0.88090706621897	0.674984044778443	0.257755680800814	0.258679351697245	0.844507531274637	0.039673248097511
341.3004848	-1.07905878973549	0.299061033001698	1.90851987611818	1.31533542918594	1.41864592699501	1.66340363374378	0.976486640880777	1.30849797560049	1.20898284674144	1.14514860994413	1.24965289278957	1.18420388686737	1.50609622044515	0.919596968132419	1.04067381840219	1.09037662105285	1.68221451307142	1.11739766764529	1.10179486464969	1.40263899229722	1.01878809197593	1.51216109172473	1.18300448841884	1.11969499787191	1.79500312246657	1.18047590536099	1.02881379433955	0.934365272199399	0.991840898800614	1.14107814179249	0.924963471743814	0.969256409932722	0.993467835899638	1.3485484624876	1.15468738526023	0.780648998489415	0.960142769250739	0.878354454331967	1.17711486261332	1.04775436222194	0.966539811812602	0.766535914340949	1.03078582312551	1.26261777792975	1.19092968752806	0.808812085232823	0.927562212249418	1.2193536723848	0.864204302534219
683.5417658	-1.02687303656492	0.198211778425646	-10.9927920127862	0.555276791699853	0.793016923204986	0.937409106707992	-0.09444904482522	0.543391884215785	0.48539562502528	0.220984151056861	0.430360418426892	0.368962055447968	0.781782409458081	0.30097056048761	0.305656115896159	0.412115773885322	0.718630515090142	0.50219591921122	0.387556562680189	0.594878081239825	0.14736166037904	0.275618196704997	0.156401626372975	0.350611413993896	-2.29824816021622	0.391029826345298	0.234067384475983	0.364196594188412	0.346774723863183	0.378612639395868	0.271182758755353	0.158538662624318	0.130468303393586	0.519814656602938	0.372630454241213	0.12355630317567	0.274505462367042	0.0700394595724596	0.500213978146412	0.235335023414956	0.268179669747726	-0.0146363953728272	0.10554684802243	0.73059917833306	0.412172271706298	0.0495198954237299	-0.0916247166838389	0.62082955839014	-0.367185393106318
737.1862776	-1.01006591824854	0.299345786029883	-1.83151731220001	0.405325420005223	0.678644460340584	0.818473360002198	0.0355704680576689	-0.145851832998739	0.366632715645665	0.166847302702827	0.315801163128205	0.273537223655982	0.489053353523346	0.245278911209072	0.265831407896421	0.359028691815743	0.646713200878725	0.380188827085542	0.312780362910459	0.605547001692727	0.157665324227615	0.254203080877101	0.202695331672329	0.276021050320379	-1.25214174132624	0.429569286606343	0.184084924167943	0.322897690022158	0.276884032930132	0.343032303801875	0.114027711085345	0.0910646222400864	0.239320340987176	0.366771774176037	0.348768765418702	0.0907004797002724	0.101615262688361	0.0754674042502934	0.424989993745054	0.243608366463386	0.246325293044515	-0.0504375917473396	0.118830767711318	0.639013742490825	0.377196707341055	0.0306944338135882	0.156012450709392	0.382208066161736	0.0287280688583422
239.2373124	-0.993536616297326	0.197996870535305	0.965722137653394	0.714147307009403	0.863280733608283	1.08260380528522	0.231406053090712	0.68222728635174	0.612462960817373	0.367763504208455	0.613309075038014	0.408348076852988	0.716913140309721	0.45897894893012	0.537206379783829	0.575350085863731	0.908477942299715	0.668756903817641	0.643468882751693	0.847167905683646	0.47724067729769	0.521784689374282	0.28293629557383	0.620103046532016	0.522434747520396	0.731575072327923	0.449899326232064	0.561518010051103	0.553110636840204	0.477441154892682	0.255332523464681	0.345476598363557	0.34766930770979	0.491993289134721	0.650720194793394	0.318679837341474	0.429440726896528	0.433420827513896	0.63169452026807	0.412652316682868	0.48551552234683	0.216332736904256	0.224663795696735	0.975243228529004	0.746719030865444	0.265081998498145	0.0691336143837091	0.660329762714031	-0.0696744749344038
341.289279	-0.977276095425545	0.284760266682556	-0.274676780595296	0.238687832439281	0.134860163185795	0.311758043669872	0.185484850100128	0.211094972767965	-0.189500417444815	0.184729442643262	0.0643120612476498	0.3055600015594	0.796165858596027	0.893270969983996	0.763287543167932	0.998640740619321	0.197259500994717	0.523648383906139	0.799599435430284	1.11253559766236	0.359090463094645	0.142684200952282	0.61932659936136	0.493670788200522	-0.572117857162285	0.794482012982943	0.643456934160128	0.881534746926707	0.741005656865653	0.701615856391879	0.907356509559381	0.436727647425343	0.822922386486425	0.546101275456214	0.689506189835228	0.555891274821471	0.697487729437805	0.563020506808238	1.03579684759386	0.658362915017506	1.01313910193096	0.762434710208886	0.654259736552834	1.14603454193497	0.839952911586316	0.567954785207737	-0.659789920196904	0.844037441625941	-0.82938169066912
325.2300751	-0.961275754079105	0.067961896162779	-1.59385490985542	0.264373336267727	0.485405712956798	0.713315714478858	-0.398653386402026	0.186046934465407	0.253641053730828	-0.105258581554862	-0.0830282731012986	-0.329381009014933	0.291264163399985	0.0754710454813843	0.35191730489068	0.26632581231415	0.160267291025198	0.349468065963073	0.522861114312565	0.428916064830661	-0.137995990315623	0.00400527555835239	0.234547617328394	0.354419530279774	-0.743577043416888	0.315814794111956	0.00270192602989283	0.505792631288104	0.323382018238156	0.257331200551315	-0.201859922236086	0.141751404701726	-0.889177679399966	0.00448854614078265	0.548973303249985	0.0880982068190583	0.320538112122623	0.152298421301822	0.402372047174973	0.318123516731406	0.240840726356199	0.0546443960771725	-0.203514017752344	0.749464241313548	0.435965457232783	-0.0416343949376277	-0.48203476032422	0.564548631238482	-0.554970828828875
284.2955647	-0.945527397110966	0.390148742555291	0.0816452406088395	-0.0571728749348335	-0.321091512927449	0.0782499283392877	-0.242107948788234	-0.241437579973631	-0.565002175050243	-0.223558639141228	-0.115548827209036	-0.549291207134468	-0.0286757409040916	0.372574653383364	0.336647868146711	0.455878762609965	-0.167398576043945	0.467224284245123	0.557448251017494	0.9984205272	-0.316042214002751	-0.622857376441608	-0.265023936348488	0.0686746404264795	0.7083441214776	0.276423170965572	0.139453295710407	0.914576987216478	0.41477006434323	-0.161087620490594	0.353788933820447	-0.0941413280700942	0.195641040266464	-0.352721612655472	-0.16749918851095	0.208038994271531	0.667882374550233	-0.0240442063125332	0.395530219563391	-0.0944332461421933	0.315119209322628	-0.168326490243103	0.549377441979326	0.728590295676774	0.356253093996319	-0.00708414284020975	0.681613900773298	0.582695390430526	-0.750761455710037
551.35681	-0.899717861079671	0.0405871259387358	0.313116967394988	0.520149377320179	0.788123917688829	0.890980711851306	0.0454743026764106	0.725550927432796	0.532901686514185	0.327130462268057	0.602737989451516	0.212393235465919	0.628697485887081	0.458534474991756	0.765252477917155	0.643942083124024	0.934783493692382	0.996317962078802	0.80162124145059	0.802765360111096	0.314250760557989	0.632616087070561	0.272011183828262	0.762774969707296	0.496634311990571	0.732358840504128	0.689173078750855	0.802219884397037	0.821679803264608	0.70002919041713	0.628503445902096	0.544529604774464	0.676982829279734	0.435936991919604	0.636592676707362	0.580246169910842	0.689384876315957	0.588971213352877	0.94096221001811	0.803466521302907	0.589933251934827	0.330995828483621	0.531237193234118	1.1189762738806	0.733371501866705	0.412653275615954	0.884761126727579	0.923755110980741	0.840259755285077
595.3831678	-0.88490277529453	0.0354585447264792	0.0922678445193004	0.46172392820748	0.748240446125291	0.830306369223699	-0.0870145731120679	0.650140546785778	0.443786129307954	0.286543225646554	0.55192627555979	-0.0481380827483555	0.507531058735486	0.389223846081389	0.646034769864558	0.455194243162611	0.960916522687986	0.84706195106957	0.844746281794503	0.71790552405858	0.447420735336483	0.515780268160407	0.233261089833297	0.525869592011304	0.0742227721546467	0.822877600692635	0.436117966141699	0.621338130358682	0.764750487603774	0.660187645344308	0.615175325725062	0.618879264922548	0.689599025745599	0.381738792641897	0.759039772584355	0.568949662807031	0.565562141189073	0.354398466558312	0.758259512016801	0.529829330797032	0.469358041478753	0.400534952429764	0.425700418113509	0.808328335631796	0.815608709274965	0.429243636365905	0.695454745760598	0.833920067431682	0.6525598472422
270.2800521	-0.870303975873377	0.0872671124109994	0.619728094799754	0.447514947285326	0.843069264515668	0.630938608792666	0.845966222909407	0.815466829711731	0.416582833479538	0.563468437764465	0.898710103582813	0.587414964618548	0.993823725933217	0.957626982253514	1.11038564262608	1.14265498484811	1.47612875348953	1.18899061279249	1.21531364918688	1.15636883731324	0.682891157268905	0.870574540457833	0.73098826730056	0.895558026840456	-0.329404733726248	1.12193866172474	0.919491100435396	0.896113146244815	1.07894233575271	0.802738233341321	1.3494424687442	0.662072505751182	1.03497811003315	0.787921056807082	0.932449535661965	1.20910346885065	1.32891312573313	0.912787055571469	1.02151860846679	0.777907729092309	0.906051645047217	0.635883187952537	0.559095644863955	1.49588695345034	1.04890056562327	0.824096963938008	-0.897928785594608	0.895263058012898	-0.393468771660174
507.3312039	-0.855915238421278	0.0455325406251013	-0.49410783838777	0.48788252052586	0.709860736731915	0.809953456384951	0.167211681249054	0.661117571095886	0.447238583848916	0.267899807113844	0.516573966107503	0.186554999044848	0.384476601787998	0.499811796156715	0.488396457270458	0.434598928828166	0.876392804025238	0.920822739670374	0.811515726138964	0.778197249755436	0.265266272535213	0.545556038609497	0.373163281259645	0.507315250725785	0.472695660451096	0.662517000063312	0.434928070294097	0.809667855130273	0.747919449382486	0.47925894202826	0.697749682802586	0.641539068651811	0.634140593295516	0.36361711125674	0.713375790737935	0.502491173649508	0.796668078319968	0.437215812571001	0.784612942679628	0.686198405239438	0.654090892822111	0.379551749180898	0.46253990331059	1.05482251588963	0.719638992718902	0.325483775690024	0.981587435592612	0.985480796643547	0.848726253719473
639.4081294	-0.773677140184306	0.0309649915206398	-0.207366125778707	0.279256866263799	0.605426880964107	0.638860605944602	-0.0556172052898418	0.481150229267888	0.309856290935558	0.0813613905857551	0.449266854687421	0.00172693157905002	0.317926291265282	0.382934114047169	0.242878504010902	0.249093734171515	0.814265336210699	0.511832223215727	0.506472266811889	0.592864298447823	0.110851817552206	0.358237265442146	0.221223297960901	0.372430150689626	0.293047960782644	0.475427860109672	0.324744428481816	0.42063672109574	0.524934053966769	0.451814078059769	0.540035940072173	0.250701418143699	0.550844452496996	0.205485683673601	0.357882696188369	0.315806932477447	0.400718655795886	0.105192030162826	0.690757506330344	0.387125964086973	0.471794204304318	0.145028901848681	0.413816618408605	0.762654184181899	0.478932049384841	0.265812744329377	0.366957990481374	0.772505151480104	0.398424445970461
463.2990815	-0.760605058616953	0.0492819091160541	0.489361604674533	0.296087983327093	0.436452627308642	0.538839466781678	-0.142745182737562	0.422195776699946	0.243624570366876	0.0685533612694567	0.305254648905041	-0.0531376189947252	0.333097178993008	0.10469147790686	0.443297454821199	0.33688961851691	0.602585549021036	0.678540459651604	0.637782642865922	0.491026764534441	0.26378576303359	0.321047114551815	0.051268163359568	0.340199726037705	-0.0394388036797402	0.588591926049698	0.22873734806455	0.625875449059066	0.48390921859532	0.208920355908431	0.458126246352945	0.304530637150586	0.360388734762235	-0.0670702915178651	0.405636582341737	0.268458933137572	0.541615782923067	0.182969984965471	0.559701377257689	0.245013597460595	0.290950099052129	-0.0523622127778935	0.413254119904188	0.834610270211245	0.490738365616076	0.145317028541198	0.909259938016257	0.690243561000148	0.718090742860612
379.2851373	-0.697691233206384	0.234284017244586	-0.812370201832143	-0.101000404024239	0.260357277024319	0.403383138572035	-0.40601186610462	-0.0752387830834778	-0.0439002868027654	-0.323332177724367	-0.192358131575173	-0.27171213359669	0.293076557639347	-0.166192744920153	0.0581904389140124	0.0415550561609894	0.091431463889478	0.0472682167258132	0.118724388431657	0.227885472295686	-0.353555245018372	-0.167338705116236	-0.0627458346019463	0.0934157840932297	-1.21130153790835	-0.0186016832731735	-0.0689925898175918	0.197706826828068	0.0762465563824559	0.104290073568809	-0.297326197355652	-0.141543679745606	-0.134716084051179	-0.0216076916275583	0.144650750365878	-0.032828701895566	-0.00123660283150073	-0.161081848552904	0.253826805858598	0.0941626904058808	-0.049827583888753	-0.231640834304949	-0.439284957090644	0.514653607002614	0.196293460000712	-0.293192642704312	-2.69871186367063	0.180291770182999	-3.40625332460716
419.270067	-0.593550973953787	0.0522042905456082	-0.0548989540098486	-0.283958377063904	-0.126173617062141	-0.274086473419805	-0.567067996230014	-0.127678304131717	-0.346181465277347	-0.454052702128674	-0.194727963606137	-0.730445788530616	-0.196233625659922	-0.37370358647609	-0.206270560915655	-0.195050044684287	0.0353130947998483	-0.015980301716267	0.0726630621778721	0.0611393776683826	-0.286926378932002	-0.223385199775619	-0.431808945591399	-0.371700493145303	0.601040618830668	-0.146227904547496	-0.268501381320304	0.161029920564138	-0.0625133871186438	-0.352545156977467	-0.0137297115281765	-0.373271332501059	-0.220956718295088	-0.374062441105183	-0.274703861352585	-0.298074454111569	0.0234515523478454	-0.38240250457083	-0.122217138367182	-0.329593982031398	-0.233907770741711	-0.574786577040037	-0.195011031104633	0.1637817120696	-0.214504861410202	-0.237606393672985	0.510134735425957	-0.0968890617837346	0.325669079646913
205.1458338	-0.120803858762301	-0.636272792074589	-0.310771615962238	-0.0579034933044742	2.38543907153274	-0.26599865137003	1.07068797307693	-0.00722327505769726	0.277880222456192	-0.277594727312282	0.914128794778756	2.11045119390698	1.97365336038738	-0.983711767377553	0.640101890381112	-0.714379890427939	2.5918365143538	-0.0286262946546909	0.531609593424635	-1.70732482496681	1.62826914491112	1.27163510904655	0.957037944771708	-0.356195369685851	-0.178593049049248	3.02620192185024	2.0246273841443	-0.54029705604237	2.42234628251786	1.01703070037238	2.23564504213077	2.25719962699979	0.663062163151251	2.16842020657274	0.31804462836457	2.10214494692594	0.240216586330812	-1.04371327500782	2.41269311513506	1.38340135505024	-0.470080697512492	1.29505114924605	-0.484614961448928	0.409448217326748	2.39314898167448	-0.311593050535913	-3.10923156221103	0.654722347420956	-0.071699928559779
353.0434872	-0.113977893691901	-0.425727549621883	-0.635865019532247	-0.920102318388425	0.744799924308539	0.60511965073211	2.157813962972	1.97775631141057	1.42752376937421	-0.793116874229861	2.29233062318862	1.85515437248371	1.60203698842532	-0.316138456421758	1.1281488069577	-0.18859712711887	2.47436332415327	2.41532247668763	-0.088882525188815	1.60467744697857	2.23642661362785	2.10607628067484	-0.275877667856857	1.97500370029109	0.303890840517937	0.159698497330274	1.54536506628396	0.16905912916811	-0.106838340878292	2.39773321162225	2.3585925474789	1.92967756770859	-0.265710241638189	2.23815381148392	-0.644731852656896	-0.430150908991017	-0.101253464256196	-0.395924670561469	-0.150537442056375	1.27331609027428	-0.422665508924448	-0.734307040031002	2.30860677145002	0.0148832756542543	1.19047005995083	1.54791866354442	0.0587421015586447	-0.425877331288982	-0.778800429843633
120.0792967	0.110525277138349	-2.30409819705434	-1.65720436220502	-1.63113332508955	-0.1248217700635	0.524022051142602	2.13790919751691	1.90080366732422	1.16103841835405	0.856083502654684	1.55459711615726	1.89401696871302	1.01783639608441	0.67705090616314	0.921629611852818	-0.0932283040198048	2.74342341649381	-4.00001043330856	0.226951416433348	1.57396893414721	1.98713781848657	2.85476188678815	2.63731215668171	1.88407209916428	-1.30281510748345	-0.980585171039142	1.73415366733743	-0.575055825633969	1.31769577903524	2.41928968051697	2.50859264096287	1.42085484249374	0.87324448150334	2.48160305847338	0.452347597107961	-2.09584269452351	0.636889221125118	-0.305161713617174	0.0871716329045551	1.45144863062121	1.19642229481138	1.34843083828814	2.48014937681619	1.41266221641108	0.820544597420744	2.01187161510798	-1.36839357697784	-2.50156398123566	-0.0255639995673249
466.4846454	0.17370417875988	0.357908810316834	5.61426050847307	-3.44829315143723	-4.20691754415515	2.30453884575578	-4.56985878957486	-3.89310656999724	-4.48706745214944	0.673800813163211	2.19956494432041	-4.44148097228079	-4.13398851762651	-3.70640950666167	-0.0763094861157505	-0.948392765407323	-3.87984915122051	-3.82565832782685	-0.285737829622059	-3.36848028357583	-5.03561231702787	1.68145236306376	-4.29619447064745	-3.94140905275815	3.86236808618599	-3.88054440241549	-3.67836149600443	-0.873423463679526	-3.58138826150275	0.18795488864683	0.302444613596764	-3.71471020414442	-4.3634133278578	1.79158357266722	0.621321809523574	-3.72019022497162	-4.6545656504576	-0.126812652057925	0.957976493183684	-0.103596677499651	-0.433577363204522	-3.98997450944164	0.0942477763137077	-3.46922326504522	-0.315006458041642	-4.1301231645964	1.44107279465461	-4.30206026338927	1.34616989557311
309.0298592	0.293752221047115	-0.421751595783987	0.0321025137515605	-0.531188181311032	-0.34726294465702	-0.131073589513306	2.68340571963214	1.62552948922581	0.921027295081089	0.306359464891923	1.60460847259104	1.97144711710645	2.11388944866712	0.569159319430353	1.0534800080044	0.758078021430244	2.34674675424661	2.0486146639652	1.02463909549012	1.04680778149834	2.3946521319909	2.55001934255948	0.148466357000338	2.18530023771651	1.12747131299152	0.728556358460576	0.929333253405188	1.07704101361097	0.288733311961082	2.27187586736451	2.3239850349987	1.59098903084255	0.607590551749032	0.827376225290289	0.589719229674605	0.472474163500873	0.982051679167292	0.560651894020429	0.153900804718495	1.00293415813096	0.277236134716187	0.0793538159052751	2.24650756590994	0.551856467345283	0.902225301576129	1.93316226870647	1.58579404071902	0.351324711949404	0.758298001138982
387.1100247	0.302761290989482	-0.640912180708821	0.486909097044306	1.8038339813733	1.88499996168216	2.16316353922474	1.5881035670296	1.86528671526533	1.62197534024886	1.63907271971716	1.72183910486963	1.31402074551367	1.43848134932342	1.79389512349092	1.81559582395395	1.88581224824362	2.1735954698407	1.91368917521371	1.84350864860019	2.23355542635599	1.45442447921078	1.57850429997748	1.31530333166688	1.88781149383739	-0.557132187197077	1.8183983525933	1.60369612724432	1.55456176423121	1.79000238466731	1.62574991065263	1.70867653957594	1.648025403246	1.7416642895352	1.38599341847967	1.43021856779504	1.66913676824992	1.74965317234764	1.49193124441781	1.76310788054574	1.71427823489682	1.66799435142955	1.28796284451659	1.62273349635931	1.86082091281325	1.94406853573844	1.35566420892072	2.0043427411012	2.17592435299557	1.82000280688761
437.1873062	0.350910634887065	-0.259866552705681	0.0237099752040812	0.907517017978455	1.04174316507117	1.09900975668708	0.565378997227148	1.46912949861681	0.970943739776965	0.93768878131125	0.67484727252849	0.105732081062959	0.961634550741559	0.986672546548029	0.384230623722368	0.594795375315389	1.25345552581708	1.00857660153944	0.694198623801929	1.24995412316321	1.40111482703059	1.10839797502558	0.403783180784318	0.438359327842267	-1.17943752160802	1.44806952917604	0.911548283100695	1.3560417922738	1.47834408960799	1.09852728331265	1.08869209311756	0.982148598016554	0.716811260410019	0.34691660885829	1.167289830354	1.05012145445349	1.19087058050851	1.0927847425361	0.9673314813313	0.395108860592574	0.733059641015041	0.222165378183318	1.58409518263022	-12.5518982926969	0.804798898352605	1.44962667058426	1.32336833524498	1.25658976446102	1.39743586044244
166.0841154	0.355175033673522	-2.30619050714757	-1.31668202539186	-2.42523011101112	-1.61117597796875	-0.794984890847658	1.10958269970369	0.829997145236085	0.121126296490269	-0.108285956841199	0.604180335977107	0.839021089315018	0.0624644652233286	-0.388545985322901	0.012447958394235	-1.33690567983921	1.73101035313651	-2.90001870677844	-1.0563141629147	0.643774290662678	0.956552507190477	1.97506916897625	1.6835069911791	0.978205173549506	-0.437529120265928	-1.90042564041403	0.801893294341193	-1.83066818727439	0.441714532983442	1.43272398250704	1.62301962230837	0.482245469995764	0.0703391591790528	1.4930692695092	-0.723462595447058	-2.97861041875413	-0.178980588820716	-1.61248416601914	-1.33062903573292	0.482481028951733	0.338712073340048	0.477463601639471	1.53580507693965	0.514719666424526	-0.0946536802592224	0.98778754994696	-2.54893033551371	-3.33368911313893	-1.85907138191371
494.5609065	0.372053071460874	0.358658356792837	0.472383399849212	1.02013335589939	-4.96415972060773	-6.15990199586967	1.56232960949811	1.65023275512453	2.01797992949768	-3.19504755832559	-1.12445282857485	-3.53077889773624	1.57184024841309	-0.405755931094525	-1.85253239074754	-1.75609179809281	-3.39324244025168	0.381217017451018	-2.00375844834143	-0.0203213660913573	1.46203019322228	-3.32919025781889	-0.963405628805193	-12.722924326771	-10.6951411802773	0.196340961895972	0.514651216594212	-2.17197217101775	-1.88080325951467	-3.58537498675355	0.565271027734928	0.155769664054562	0.194414779706317	-2.26715539413476	-3.15630453204634	-0.303216789347633	1.16889228352701	-2.00071728345018	-3.36923234502566	-2.50420993342281	-2.10765020059223	1.92859845012453	-2.23883370322748	0.833292564510687	-2.16305462958866	-1.031940398061	-4.02221773882284	-0.826021840570014	-3.31069136259675
736.620038	0.715672449881724	0.299075926637417	-1.83151731220001	0.500732214167073	0.691946046319707	0.900031656852537	0.0871158519479227	0.522809725231346	0.396318777546227	0.244768315831552	0.369566263137409	0.330081967641886	0.559489317917469	0.319414734793188	0.33871606566386	0.441619497152313	0.713424497160645	0.414045270160868	0.375242512342593	0.627080316725449	0.277219202647323	0.402206805169817	0.289604969196807	0.399190774332997	-1.53090029030798	0.464831339583446	0.264903943330976	0.358424635521704	0.367792724685479	0.399508109338225	0.124633251433682	0.177592308586496	0.266846914565186	0.426675774816484	0.450298190982254	0.144019522127765	0.189927229788541	0.178757206817908	0.472617700673188	0.330688193235778	0.33120373137999	0.0534573586255735	0.190907402815199	0.709486355660722	0.468587773277546	0.0842073835522594	0.22757086629402	0.485647144296786	0.126548353332408
494.57247	0.718635415012382	0.509050631074908	5.15181909499862	2.09128242924246	-5.03469821771757	-12.4503850693201	1.84975717761848	-12.6264394274149	1.67666797007932	1.47117058069793	-3.57552759649138	0.322931050883794	-12.6995517278829	-12.9352404224783	-12.8000836340979	-12.8871791697924	-4.71609365780239	-12.6563530581701	-12.8122275481538	-12.5174466396515	-12.7954492762891	-12.6474014787229	-1.38663719889303	-12.7238256068496	-10.6960424603559	-12.6788115828662	-12.8811685001915	1.73189283329561	-1.8894217870844	-12.7322360699768	-12.6929926679393	-12.9085223285406	-12.9471494339933	1.46937110376353	-12.866363900597	-13.0139082942972	-12.8667914310726	1.51088566580238	-3.06169835434116	1.34098015241823	-2.39426857551238	-0.896534593322054	-12.7868389167251	-12.5621685786318	-12.7115075687108	-12.9886261820776	-4.97148146435766	-12.6695551494194	-3.43977286997376
554.3658664	0.72453513713957	0.351743717061189	1.94308255384293	-0.879247124036818	-0.841534169179011	-0.597863488427631	-1.44008755099487	-0.398898762602144	-0.740090439599253	-1.00320028612468	-1.06807719205782	-1.53118148749425	-1.24749776996517	-0.979859494092187	-0.911936833549424	-0.487959597527221	-0.360759705053916	-0.640203663072212	-0.283541066019984	-0.609629054284648	-0.728346903971516	-0.780805890850338	-1.35780046170749	-1.07474798537289	2.08831267127232	-0.633970853386645	-1.03025520930098	-0.520148990887005	-0.0676670835207087	-0.683508217418856	-0.777113512106627	-0.411249354914393	-0.562004303598753	-1.34995328342481	-1.23118068724476	-0.55831522526028	-0.220976010617184	-0.275291336244896	-0.715863881875551	-0.459830410256135	0.180434678641308	0.200616109097368	1.29760813931125	-0.0390937307124002	-0.268980389900289	-0.416563691085232	-0.497062826118706	-0.121368064326827	0.586150152239471
637.3201211	0.825178662919257	0.250761893425898	-2.21694475523018	0.391685194048614	0.731975949995345	0.903401976252109	-0.0675236001682595	0.702685485321632	0.450088900992824	0.479730251671459	0.469899522180548	-0.0108112022821381	0.225943951783774	0.326977385827837	0.256667877346809	0.346260914921494	0.997445285770558	0.283375909599396	0.419735619919043	0.778145187914397	0.271096317207142	0.266925226707629	0.0397765174412541	0.259645689292496	-2.32988174777587	0.869474082403077	0.204245921077877	0.339599709681213	0.62942460771769	0.28234403207046	0.401993577737878	-0.0514795576042264	0.280599103125803	0.0678922998967604	0.283786635016815	0.137599682672064	0.400779833748379	0.211283293460522	0.692486627972317	0.369706943327364	0.436021470690815	0.122806035898249	0.419756972177437	0.782635183225882	0.362794448295725	0.259783189581773	-0.408189486117443	0.706344937205118	-0.10778362535123
553.2428045	0.827834706977374	0.238079604457015	-2.30783467138471	-0.23446101066078	0.248973418933621	0.107024533629991	-0.345809115519693	0.834739962538839	-0.0540998301654589	0.00696153361691287	0.598661567180347	-0.44639767675519	-0.297305122882085	-0.115165323116614	-0.00671984128789838	0.006757031003648	1.14094688999714	-0.084686725743822	0.289443224332725	0.367230190179301	0.393599579130701	-0.0472276129538756	-0.00543960488327855	-0.0827070556444536	-1.13888394838629	0.330541276095635	-0.154252990324085	0.0591631693456414	0.185432637934344	-0.0155712565007473	0.738548866880604	-0.16134274883834	-0.0856512302098231	-0.488359128424886	0.214075365333533	-0.0771536757868514	-0.0261371035690185	-0.104788188030595	0.308235423203092	0.0392501630700242	0.135377116008238	-0.30945653691067	0.607330678189802	0.386829956868805	-0.0450070499144708	0.610566816793062	0.272195014451526	0.0860592014839021	0.52937204073891
338.3416895	0.879525800216554	0.385894601317168	1.66763289394958	-1.59393481787733	0.388557138499666	-1.14284804064924	-1.35148042418954	-1.31239358505899	-0.809392044354551	-1.42798581504668	-0.0475222474889083	0.386331663564604	0.275886655189835	-1.79773526881779	-1.32647981493579	-1.48132228573626	0.971173714767554	-0.591181398100948	-1.68848553934411	-0.320393930160803	-0.313484206525262	-0.463951990992953	-0.569295675839502	-1.4749718137368	1.90785095224193	-0.186959124328766	0.0791854298514565	-1.7106449807883	0.661779454768462	-0.610972905139025	0.42031065646891	0.373358983234787	-1.56971489553414	0.332336730654569	-2.07377609368551	0.644252213049581	-1.78156463786571	-1.75336593872687	0.519560975248094	-0.211299750903608	-1.50255155070948	-0.136275971652212	-0.824330780946179	-0.873706271392567	0.692383787751028	-0.951493644691441	0.328146099991486	-1.39304372495348	-1.44212541487097
703.5333607	0.894526081476045	0.321522394236394	-1.05005876358168	-12.6608454419797	-1.9998867430665	-3.52304493181158	-6.55340727343117	-0.571560628124635	-1.60791025412351	-5.17280667747728	-3.25145238939297	0.700498430835989	-12.7006204090368	-2.35817410611427	-5.11561417561329	-4.86012880563153	-5.81585362238048	0.665710807671818	-4.30758900818829	-12.5185153208054	-4.93441768266171	-4.62305709946508	0.978616328183724	0.579235748753501	0.817431595924345	-12.6798802640201	-3.02903786435118	-4.76540979499645	-12.8465491877275	-2.4172345906123	-4.45891564429341	-0.179480588365665	1.12397472722307	-3.96297947617185	-4.28368905228161	-0.0991694384637007	-12.8678601122265	-3.40777254259179	-12.8268701139716	-3.8435411832344	-3.29330580628892	-5.11940423908906	-4.13638030665856	0.0816828260740348	-4.53529059262216	1.07641863513017	-4.67715262048456	1.60016911197493	-4.43985485377298
760.5829757	0.982364246441669	0.356966511312905	0.34613841545845	-2.63703968740731	-3.691788837192	-6.17471708165481	-3.96334668851492	-2.50802706111332	-2.35245449954845	-3.86502329152947	-3.07798616986057	-3.19736938577817	0.371491216041496	0.565202743961114	-2.55575223255332	-3.12470216980702	-2.78317829839422	0.358939241937716	-1.84278092088251	0.901238085660864	0.195013616308984	-2.25713000263744	-2.5817915753586	0.121604440649698	0.62069276286118	-0.138449313191725	-1.47683825949601	-2.59724411346766	-0.743749346366501	-3.61161535918952	0.0340543342825423	-0.626421861277512	-0.490820068083515	-2.66182475088798	-3.14324908373109	-0.774419296150894	-0.264918569884726	-2.98021340466347	-2.91378677256791	-2.28470000280105	-2.7930805276513	-0.405262080101881	-4.33724338751712	0.437369735141464	-2.34398551568975	-0.576082058189652	-2.56496866517361	1.40725065713224	-2.47871729377562
680.5460586	1.10216544625429	0.198363348162068	-2.02187104069123	0.367388141921417	0.753864341586439	0.827901320221615	-0.122009763499458	0.411398640831065	0.28802786114449	0.0034902341532721	0.248829784321984	0.340731329506436	1.05412072712421	0.422319289065159	0.430710531669364	0.485025386235248	0.393938577751436	0.433168091282976	0.58830251611875	0.7465066868763	0.151958338956122	0.170622914165627	0.12830524620869	0.386564109334563	-2.20043869067511	0.574208735738301	0.237166053640301	0.54759521918799	0.471949750629044	0.428514622397106	0.0972639065324046	0.184359950832057	0.263218272732967	0.70595205410954	0.512661242280739	0.352935053618223	0.43118752968741	0.28432301716628	0.713622554523891	0.359272246893186	0.380617088562635	0.118254265247696	0.00615157855613724	0.836086858158414	0.478201756086921	0.145932414205955	-0.703570398239849	0.69211649277219	-0.799142397072782
959.965906	1.16468580323562	-2.40725190502059	4.33696256637487	-0.348539563396836	3.21648918709331	1.69289896007882	0.0434870090879418	1.03070901150236	1.79529779940874	0.937298539262102	-12.726393244017	-0.641004389698026	-0.581792886373062	-1.39075883407367	1.35890935289301	-0.714417349189274	3.84175115081691	0.0454021001165312	0.699438825778648	-0.855969156031881	-0.139526722683518	-0.456017911382281	-1.49907005545885	-0.175873178530367	3.28660857633257	-0.565175053151199	-1.20935301252094	-1.11537047962221	-0.704739441083541	-1.30735410770713	-1.98186915841318	-1.38929405731774	-0.872793717854188	-12.7521539069388	-0.86284517329053	-0.127543584470025	-1.39346663257714	-0.873807600460147	-1.19984729607373	-1.11932527443317	-2.43226891202218	-1.4386037812339	-0.984446129174003	-1.35908207885447	-0.720335422345466	-0.390185222436044	-0.903586103332222	-1.14847286747129	-0.472750710228471
275.0340257	1.30411831058886	-0.493412634842255	-0.163835624736958	0.825224905103029	1.01251712651936	1.12309298230412	0.666786207817811	-12.6103228988484	0.68912487676705	0.503460716833803	0.796621335688421	0.367996086396774	0.606255569905327	0.787545754577572	0.874821287483824	0.914117513300216	1.21868313302443	0.92055098704104	0.901760842833298	1.21966610222731	0.521955321905219	0.680578957079895	0.388673750699679	0.804835864237072	-0.696224084341766	0.953029152928545	0.60290235737582	0.74670150516228	0.894158866990768	0.766429494147292	0.858061141690234	0.577007933984287	0.859194529743583	0.522579083669378	0.665675513056847	0.657619681259778	0.819449669302919	0.582592475259517	0.899391424134631	0.736009566184222	0.712646801022617	0.411667944969887	0.709953865113961	1.03574708507048	0.978853236970528	0.593329304730778	-1.08435561435517	0.950016176638087	-1.27426878617832
226.9507122	1.31232180204169	0.519837110339985	4.65441322818294	0.567937535441601	0.676861223670503	0.931565028333646	0.372927100697604	0.549289852353414	0.319761921785334	0.339196979424699	0.537112536450456	0.0542280914336537	0.394414715182291	0.471909387211602	0.666015434045459	0.589042316350586	0.940308456961892	0.761410776758222	0.707008809107593	0.789711827130144	0.359400423281766	0.238308291536232	1.01145768821693	0.628258708714197	4.54186286546705	0.572632589520552	0.779188478382059	0.659583077019624	0.449189588038271	0.416180254533396	0.503125024526478	0.409683468144204	0.388180256537556	1.04999832780425	0.420363035433004	0.523621143098548	0.598028350162069	0.376765811244832	0.583888009299109	0.478352982526216	0.369692733127765	0.0573610260424644	0.586089832113492	0.726068741252623	0.653414983102692	0.0973915871589419	-0.384092338046893	0.863427955336197	-0.551287959266165
959.9658977	1.77185413142013	-2.30109664396511	4.46892685447769	2.56151091642032	3.13499615284213	1.23168114107166	-0.208240644459593	0.732277411764461	1.63071950803377	0.705233427240019	1.63593749557814	1.1027756320825	-0.374651255260851	-1.32459929238396	1.29019730361676	-1.10568318998403	3.79428461357799	0.198621081613812	0.597960966643585	-1.37039729596226	-0.404511136798977	-0.0878100285840127	-1.53852091899153	-0.425996547336654	3.73982002353921	-0.565175053151199	-1.51844880374331	-1.76751786103923	-0.944244992686714	-1.90190754208836	-2.37139069613511	-1.05697453376935	-1.23420119416812	-0.941539166048305	0.474451158156533	-0.769429585286939	-1.48391271028007	-1.37265368268879	-0.322399878536036	-1.1655163304414	-2.33377792875671	-1.6788232873888	-1.21919361628567	-0.892135473486219	-1.24461736164907	-0.473167400215623	-0.0128162251560013	-0.792965314877399	-0.772608692806758
245.0374468	1.85022838441035	-0.400640291901883	0.393118032017417	-3.30731489458918	-3.40543917395518	-4.16495668011956	-3.56287583591413	-3.59117677356483	-3.16171342042335	-3.57016503095365	-3.64352522424212	-3.54292433217746	-2.8473452531417	-3.0756332487257	-3.10766175745105	-3.64104539717613	-2.62394409802607	-2.61999928868888	-3.18567039898931	-3.22091109087274	-3.33082625479967	-3.31437649335768	-3.24472096867726	-3.43118962082713	0.238183394131957	-2.89201877604598	-3.24304094877481	-2.8177291016625	-3.5004277313164	-3.02464164077784	-2.21609416447352	-2.94752624673336	-3.81878013657082	-2.63312494027308	-2.88808839142672	-3.10761852712481	-3.10040964865639	-3.6448301589645	-3.38134572000626	-3.30727185349749	-3.79646254926846	-3.94081166636919	-3.42716218398599	-4.25989507208121	-3.08532637072684	-3.11809196091096	2.94303157233958	-3.68792564770926	2.30336050072783
284.2409047	1.85118212792566	0.0196151910717863	-1.49064720840605	-3.4518557772538	-4.08611256044124	-4.33508113909132	-4.98835497560085	-4.036574889536	-4.21992703218565	-4.98659074592428	-2.69857146374004	-4.11369115633544	-2.68254806885207	-4.7558658210727	-3.49024259649187	-3.48819975354076	-4.2952571569852	-5.34100601619773	-2.94198540105204	-3.3798046091439	-3.89104916729091	-3.51862761306171	-3.52527972167933	-4.86254137771872	-1.1839425643982	-5.017800904842	-3.83330442497322	-12.7998135663492	-3.79173219920436	-4.58132984486991	-3.43412834986297	-4.37023945914888	-2.75019993638751	-3.53604914799458	-3.26058484530349	-4.28327025483921	-2.16584468943615	-3.54150271206259	-3.82087248322359	-12.8632239444415	-3.88794589913248	-4.29776813214685	-3.4615697158302	-1.63336054064617	-4.19496979897691	-3.06876963199005	2.27120879942733	-4.73759210029444	-2.84962350521672
301.1035645	1.85498803166334	0.0297824434170617	1.82014297546837	-2.01903017281347	-1.80459267417839	-1.38255929060818	-2.09626240767413	-1.97716223526141	-2.16990446362528	-1.81811759112424	-1.88640361945743	-2.25385445344817	-2.03509578809527	-2.12478886632622	-1.96773874418119	-2.07024774000701	-1.49268392302502	-1.44937227485724	-1.82883280009863	-1.77634454307677	-1.88436937875137	-2.03494684711806	-2.27771930469756	-2.01584821118655	2.11972950088204	-1.66359754714246	-2.38184875425637	-1.95266574343845	-1.93656775915646	-2.20217359421928	-1.87116227682842	-2.15875409115996	-1.99688819157512	-2.00016196847765	-2.26516611726956	-2.21791217863423	-2.01627055263472	-2.11905333729963	-2.0557598124148	-2.11937965113382	-2.10898303425948	-2.29877445411837	-1.91463144372393	-1.76069729718223	-2.06886657339719	-2.39200682524837	1.03780151428718	-1.72842202605954	0.568369944241084
708.2598976	1.85593724863067	0.51542640163464	0.32554540450281	-5.03009126883815	-5.19431784090859	-4.05882580420281	-5.16520172000183	-4.29045588382815	-5.13582363043916	-4.31240519015053	-2.43441346323017	-4.62590636251194	-4.77528761973865	-2.35631313236983	-1.10987350424714	-1.42221596569854	-5.20113592938396	-2.75623152621374	-1.91488043628186	-4.40028084842154	-5.1338293140103	-5.21927946474457	-5.69359105903119	-2.75950241296851	-0.345292307349418	-2.69776736702132	-5.12286277680648	-0.871018931644892	-4.38340680703216	-3.89194531561581	-4.65685122207234	-4.3528757638717	-5.423660342206	-4.03819148232018	-1.75531117644721	-1.92124714683406	-1.67417048144481	-2.98207106234477	-3.16591191429045	-5.52584206524764	-4.56556622951242	-3.59342047485205	-3.67770464094494	-4.00162426825228	-2.47366421757051	-3.70931696092366	1.0783287595671	-2.79323230455282	1.01907860577267
326.3728883	1.86725812425515	0.112030100126617	1.45009916631505	-0.966511564212258	-0.743172946070509	-0.566166887652688	-1.27713785161435	-0.929150536390161	-1.1517919834541	-1.01884487906997	-0.941376567559681	-1.19205168980192	-0.99800082888841	-1.00528515080856	-0.769403136954617	-0.879277258000176	-12.1124910293756	-0.825188582134396	-0.926356340823487	-0.617845235651732	-1.22344633301311	-1.07663086964065	-1.30177206523409	-0.998342762468106	1.64998336501461	-0.719967382282347	-0.662426210889818	-0.827284343435583	-0.770367228970848	-0.996555405093659	-1.01388987767765	-1.18273071706274	-0.924028332025777	-1.21215806539877	-1.08466175615949	-0.909574374429985	-1.00033148282662	-1.15990206588743	-0.412574384522706	-0.715235221640194	-0.948884080603023	-0.638728484080309	-1.06171300396253	-0.707519127288416	-0.596386069226829	-1.20283710578907	0.583696326477218	-0.691558132672625	0.439273099687485
437.1873492	2.18383392054949	-0.264126207155323	-0.157943540958211	-0.964289839367103	-1.07727775904162	-0.936167726101372	0.49729997809856	1.48258779861455	0.828427550501711	0.806722937105665	0.67484727252849	0.502287919155123	0.80215188151597	0.854936479273107	0.384230623722368	0.431259515451137	-0.393476229674114	1.00857660153944	-0.525984995299286	1.24995412316321	-0.712191929657667	0.969640212514486	1.06111074812228	0.438359327842267	-1.17943752160802	-0.639886693481728	0.444331251001046	1.25348611456232	-0.708165034190095	1.02514400868724	1.39591802243949	-0.649902140641561	-0.889714041141625	0.125571915456126	1.167289830354	0.442028912231851	-1.01674223927904	-0.988273547149765	-0.486451678610257	-0.816105420596852	1.09469603109901	-1.12700203396446	-0.475009746178657	-12.5535362212187	1.03122538012845	-0.672059088379527	1.22506278844288	1.09865234459341	1.28528451880037
494.5759899	2.23122350145656	0.499320550488504	5.35961059626407	2.63991343755268	-5.03469821771757	-2.63329691980561	2.39056939936214	2.64089810804313	0.719579856397621	2.04779381734505	-3.73199428651837	2.03843787593937	2.1788628133511	2.27521752509346	2.20158593708857	2.38676422032567	-5.33710082162014	2.45515158368382	2.55580595763617	2.78213455615981	2.18386521146231	2.33068802669898	-1.12402436663083	2.15048275904493	6.46695777624816	2.05385800704043	2.12592582792347	2.25531609856502	-2.40715917721081	2.25533441583342	2.55880697118465	2.16241034894421	2.07339208755554	1.93991616622604	1.90149281212282	2.22830055230959	2.09158971127255	2.11038714181437	-2.395817406449	1.85883559912994	-1.66958923541438	-0.488611039309866	2.26823160458716	2.69235745083807	2.37707655473522	2.11304539621484	-4.04213436963553	2.12381687024409	-4.23253735414369
381.2971192	2.37827134768401	0.284341965490548	1.3091586823008	2.09458476251353	2.04866840679949	2.27415606692514	1.87387592055203	2.09844936301204	1.75205480932316	1.97748629092043	2.03763488360937	1.94813925733455	2.39220611685878	2.19518371156792	2.17713596023151	2.15151691226464	2.23456809296189	2.22190873710572	2.19490747837758	2.5211556785441	1.9664274088718	1.9156142590847	1.94098114436814	2.17955201969411	1.72230475906277	2.16964810032697	2.02098139048532	2.16303437230963	2.18341078477691	2.13689045141551	2.19961079654798	1.86777657626051	2.19624625425048	2.20567191539692	2.03405477494212	1.84635601105459	2.06575841763462	1.9421199939614	2.15521240150216	2.16318882493432	2.14929774988155	1.9642808032725	2.18034625034891	2.44026580649365	2.21061541878284	1.87192807932648	1.0914682661412	2.35522198080588	0.964467041893196
284.2958512	2.38051980281902	0.388881945607233	0.254407112222005	-0.0524068709456067	-0.301798617093612	0.105976441665863	-0.198111227198515	-0.219353024554017	-0.537788386871682	-0.212478863671095	-0.103695387959634	-0.535204194538025	-0.0188746490734122	0.384653487125652	0.355636492559542	0.460987455245718	-0.0972059043327747	0.472419346640811	0.560748843068598	1.00129843689693	-0.280748755306961	-0.597728975020093	-0.25823793311776	0.106590479351878	0.918644113528348	0.284453032993071	0.159634924893368	0.91720014313943	0.41477006434323	-0.146770082092297	0.357269636021135	-0.0211598807291828	0.203315698333075	-0.344372086499613	-0.125430536943989	0.21222643245668	0.671193643416146	0.0379335198346293	0.406479946504765	-0.0790836466477991	0.319689152288873	-0.143857336152402	0.557070758261446	0.734631719205749	0.362572420131887	-6.77999211440294e-06	-0.39455885748078	0.598912776153981	-0.571528288845698
494.5626698	2.49348747005115	0.393269966620065	0.807970496801717	0.179972593241553	-5.25532669666615	-4.69542447809717	0.621026348652649	0.419557592281047	-12.7855516386051	-2.14979871917887	-2.98476799581242	-3.36393288703855	-0.232075977992571	-0.587274126398823	-12.795021926297	-1.96436167728022	-12.1142705711601	-12.6512913503692	-12.8071658403529	-12.5123849318506	0.768662242640756	-2.32784507417819	0.821475756164975	1.32692616823381	6.22776806189201	0.32504717584912	0.439548857216689	-12.7965874147328	-2.63802632469313	-3.64931430605017	-12.6879309601384	-0.694038770988314	-1.83121889977286	-2.9413359761393	-2.55980822999124	-0.522746361450894	2.16304838087671	-3.05231412001496	-3.06545358489326	-2.9268137480123	-1.4275104965842	2.08026336137257	-3.2799540227514	-0.519858345120648	-12.7064458609099	-0.958760703153146	-3.85035101204751	-12.6644934416186	-3.44904188447797
643.2515656	2.64835432838069	0.381762833890504	-1.29945555481456	-4.41285641985169	-4.77600274614826	-4.31920823066339	-4.6967635615709	-5.27668804526925	-5.97948930926569	-4.76650102656297	-4.85652953742912	-5.75909484996647	-5.0920420722343	-1.94731013217707	-0.595936431467132	-0.702280506084417	-5.27015928912591	-3.72568513075325	-0.849795259539137	-3.5606283829584	-4.68753135201945	-4.92559940752007	-5.46747938710611	-3.17400655497231	-1.08514279986524	-3.35787143455644	-4.80809371719892	0.124542059951347	-4.41960110335373	-4.45564099619526	-5.11107565847739	-5.01268645886694	-0.791295010406587	-4.77478013665684	-1.45198675610178	-1.1834050300876	-0.462996064981578	-2.47563563121712	-4.28397480013142	-4.94052339592372	-4.20452178587813	-1.49258405456418	-2.33965866271087	-2.19285785998163	-2.72842177120691	-3.20473126456132	0.511675541995471	-2.09252641513279	1.15133515977522
[truncated: 168 more columns]
