# Supplementary material for: Compositional Data Analysis of Periodontal Disease Microbial Communities
Source: Front Microbiol. 2021 May 17;12:617949. doi: 10.3389/fmicb.2021.617949 (PMC8165185; doi:10.3389/fmicb.2021.617949)
Supplement: Supplementary file 3 [file Data_Sheet_3.ZIP › jupyternotebook_and_files/files/2020-09-20_SHT_metagen_genus_clr_table_zcomp.csv]

	1_1bx.kraken	12_1by.kraken	12_2by.kraken	12_3by.kraken	1_2bx.kraken	1_3bx.kraken	15_1bx.kraken	15_1bz.kraken	15_2bz.kraken	15_3bx.kraken	15_bx.kraken	19_1bx.kraken	19_2bx.kraken	20_1bx.kraken	20_2bx.kraken	20_3bx.kraken	22_2bx.kraken	3_1by.kraken	3_2by.kraken	3_3by.kraken	6_1bx.kraken	6_2bx.kraken	6_3by.kraken	7_3bx.kraken
Actinomyces	3.14882507963908	4.0217335179792	4.89287793744218	4.95472236099164	5.27163740052451	4.77394730157076	4.67374151361822	5.71162530424979	6.79992478583151	5.88944000882592	6.39337606949952	4.42960248415194	4.87376738127833	6.61415810267777	6.16928460762038	5.42104841256311	5.28982756477069	5.86099428102105	5.93013501702568	6.36274471462815	3.9724185372471	4.89250103066116	5.89112268125584	6.29575735579487
Bifidobacterium	-1.31498267752923	-0.429373642932689	-0.199459080761175	-0.362706160778085	-0.402659605736023	-0.80120645790903	1.33470959930031	-0.192611308146841	0.856501609762338	0.241531009669146	0.833315306803522	0.536861287665998	2.18613755289567	-1.24660278845116	-0.917001685561285	-1.20771608173311	-0.263492106922714	-0.491576192236885	-0.600397508535455	-0.374034421246248	-1.26955230298567	-0.0242524473511825	0.588537700615319	-0.819768757633495
Corynebacterium	1.0170263650327	2.11492204646715	2.03627837181206	2.04651955177545	0.879642849024034	1.7093865355883	0.791587633086515	1.6524997456599	3.09448736639066	2.09383945504202	3.49312100380363	-0.257490754668006	0.0499109026590983	0.98832365606907	1.43310161800377	1.75033595818617	2.28609736509389	1.70960156038591	1.09930381627465	0.664218490560698	0.860052086675566	1.51027353510156	1.94653458798082	1.71287655057974
Mycobacterium	-0.932261024652396	-0.315674289801587	0.00504174921687195	-0.0614416524442127	-0.212022047937415	-0.12998036556014	-0.143006849960084	-0.0149752888492909	1.21069342768384	3.77650824994029	1.37198686845943	-1.0098497948598	-0.760001915972269	-0.727864626311911	-0.26151585963765	-0.380712040685725	-0.228024471812679	-0.282053319011056	-0.415846565104276	-0.23257612562291	-0.766448725313595	0.340447566859805	0.803722470333517	-0.0400669253716046
Nocardia	-1.92625732373856	-1.29014128430763	-1.11859672824492	-1.17914907011724	-1.34399317960439	-1.28465654837485	-1.35181743167527	-1.36368990006777	-0.145453837065436	0.730985056243252	0.227573930217126	-2.38817598633051	-2.16539140609708	-1.56915368655377	-1.50314698776417	-1.67771971097885	-1.28148057409948	-1.4265504337945	-1.65337853884833	-1.60351369500407	-1.74263759876882	-0.906641627549656	-0.188631675537113	-1.49391943750279
Rhodococcus	-1.76456140192292	-1.01439596606066	-0.674298643438325	-0.873440163306209	-0.98371374253559	-1.11080961857187	-1.27151748927363	-0.93280260528935	0.287074449391556	1.10825554909751	0.392997542369708	-1.84917948559782	-1.7240918449797	-1.82926243210145	-1.17567666525398	-1.44793161694597	-0.83627849056534	-1.06430315131342	-1.29680733473022	-1.15589221454878	-1.95503661080005	-0.489147943575885	0.0769933417920345	-0.94149792520139
Frankia	-2.19045141488313	-2.13308421130146	-1.56799341223387	-1.64815816919647	-1.313283695686	-1.85986443107011	-1.29335923118868	-1.50150523448675	-0.47650600621731	-0.820233389111753	-0.26696922305695	-2.29720420812478	-1.97152808886295	-2.31529339725422	-2.11483322186514	-2.32207672736936	-2.0747519821179	-1.74137281514584	-1.65337853884833	-1.35769734008155	-2.16679483988914	-0.737748665985194	-0.430243761376625	-1.61473124882133
Cellulomonas	-1.76456140192292	-1.49463816645457	-1.04451961124169	-0.990421871004882	-0.611025737112531	-1.16172970899912	-0.553226126912657	-1.07652988453205	0.146102707493904	-0.242309965430767	0.461932742066798	-1.67928044880243	-1.19865350884586	-1.85040486867526	-1.52931670549756	-1.65302709838848	-1.82457975841577	-1.24209688665912	-1.17781467028233	-0.829542600324962	-1.89576000087051	-0.1052914403863	0.337650845691135	-1.20960323830611
Brachybacterium	-1.85909427892869	-1.48266197540785	-1.09722839383922	-1.07136611779544	-0.678512870327474	-1.17803101041044	-0.614509355329556	-1.10405941554521	0.0403554194468043	-0.554650821545801	0.444009655360961	-2.28281547067269	-1.28454742321867	-2.53504135956729	-1.73462778051621	-1.90086326229306	-1.79696459138279	-1.14969509475075	-0.938681011726837	-0.623410394837289	-1.80635341315493	-0.221779498523818	0.206798006493671	-1.32074954611184
Microbacterium	-1.62135688299316	-1.2885059609669	-0.630135974800941	-0.758868876223936	-0.462524151508264	-0.870323237456359	-0.470928626852031	-0.777295993050956	0.477757258910193	0.119594851246589	0.696237033903845	-1.40734673331878	-0.948075186597457	-1.72599615804674	-1.06739488872174	-1.51645156338273	-1.3201747024527	-0.894074954758633	-0.812473326411203	-0.589145800863193	-1.42306216254108	0.134229666428936	0.546347669014608	-1.02313206528461
Arthrobacter	-1.27989135771796	-0.726092968410412	-0.61670942059396	-0.742661065997082	-0.564416106909833	-0.675839264553868	-0.611314464433036	-0.652611204566726	0.513336558637857	0.0499707861516079	0.683702722284751	-1.35234010380657	-1.11693837758673	-1.20316738941939	-0.735364825815648	-0.980414520270242	-1.00862514859427	-0.803935642782043	-0.877638442028389	-0.613654219891925	-1.23181197500283	-0.0586368035416323	0.225736979308046	-0.984708019091336
Kocuria	-1.58691639301287	-1.23598792668345	-0.877558097742677	-0.947583373404153	-0.549103015901947	-0.984395693716207	-0.352145090862065	-0.886405947453911	0.273123684135223	-0.294386986836454	0.63039882898171	-1.49435811030841	-1.10912244548378	-1.56272279622348	-1.13655824865851	-1.35926597986032	-1.66700637131101	-0.92955693772557	-0.826894486656529	-0.525923935610368	-1.43660638764884	-0.0435567351996262	0.272804490166031	-1.09144565678221
Rothia	2.40709454230135	3.40673192886067	2.25090118866156	-1.39949802250043	2.55953260365352	2.80107153282384	-0.938578825233726	2.18974759901589	0.475882063027859	2.33986040233722	-0.730799478229532	3.45782687393018	1.12592077422489	3.46273795313659	2.94534780878255	-0.562578120359531	-0.813221300369217	3.94567822832505	3.70858548340119	1.83393210331941	0.638279337495135	0.259495642433576	2.64735122356506	2.26602958331972
Isoptericola	-1.8438268067979	-1.72382403222474	-1.12249199393625	-1.19798201845033	-0.73469157886872	-1.28184755776379	-0.672138468166192	-1.16320901195173	0.235913719463667	-0.293318420394616	0.288213561752354	-1.96696252125421	-1.28971539337711	-2.21812964880057	-1.98130182924062	-1.87009160362631	-1.85986157256041	-1.20503801414801	-1.09613663926807	-0.733259302818253	-1.8885915113919	-0.46339544747347	0.213092834063961	-1.45611273710429
Actinoplanes	-2.51367842475432	-2.40193333542015	-1.56934842599133	-1.64915269936298	-1.59977268786104	-1.95417511054135	-1.55509277977275	-1.72524800683158	-0.756649001495925	-0.777447692322649	-0.399186476552024	-2.68116311101199	-2.12158878343868	-2.24948017868465	-1.94047983472036	-2.01086415750739	-2.1850715008812	-1.93621259029719	-1.90706685548439	-1.47434594566732	-2.26588574253337	-0.779732775685627	-0.588382482381839	-1.98786327429453
Acidipropionibacterium	-2.19522469363579	-1.69397106907506	-0.809969243787483	-1.32339867896179	-0.923729077628112	-1.22593661017013	-0.903792709148311	-1.34507509162554	-0.211235366442605	-0.821138230072297	0.113928787596041	-1.81281184142695	-1.62225753909843	-1.85040486867526	-1.76772772894256	-1.53795776860369	-2.08162486140566	-1.38661358060524	-1.14296793895216	-0.800516815952136	-1.83302166023709	-0.221779498523818	0.0663517395113935	-1.77802368860668
Cutibacterium	-2.13038717414048	-1.90918049271385	-1.22708187088914	-1.39408633553971	-1.53961577102484	-0.757924352309323	-1.06329958817609	-1.34507509162554	-0.311449757896664	-0.782370244611046	0.126711236882965	-1.42233951790493	-1.77833685983209	-1.60863249752755	-1.04148059995627	-0.97627372760421	-2.12929496342379	-1.96371923608703	-1.64614336516755	-0.875425348540888	-1.2467376252195	-0.446588329157088	-0.623168598467255	-0.242437370937386
Propionibacterium	-2.47496391257363	-2.10681628448085	-0.666572335687185	-1.78652942891976	-1.61741548710379	-1.95417511054135	-1.32541325747876	-1.7302555285622	-0.640616025947327	-1.16148034696149	-0.388735075004316	-1.38091347625063	-1.73212401667696	-2.12394243374087	-2.19261092290782	-2.51396773517947	-2.18316128062508	-1.47790500081465	-1.38085223075475	-1.03214882829042	-2.2869391517312	-0.847376889381351	-0.731842006083746	-1.83434211919691
Pseudopropionibacterium	1.33926481758001	3.53085276697888	1.20974452156893	0.641017336291233	2.38370051006185	2.24599689127966	0.327994783360503	-0.486714527440173	2.00776981400892	1.85631380364943	1.72542290363329	-1.37225541350751	-1.33313142307441	-0.232456266573248	2.77310904307718	3.48123979820735	0.0911656905932805	0.552884234839942	2.19065879368499	1.5293899277472	3.72963307490266	5.26177046371875	2.84930741077982	2.04110051302597
Tessaracoccus	-1.74150119483523	-1.30166404554441	-0.454595907994545	-0.920811270681239	-0.615570750370678	-0.838313188538459	-0.613709675158991	-1.12083924091272	0.155340648478839	-0.364309421686597	0.442364241579611	-1.27381534069426	-1.22452941349242	-1.30927389541394	-1.19718287047494	-1.03148945020666	-1.40149304895778	-0.956110345678086	-0.764002804245451	-0.517069967293114	-0.766448725313595	0.677224573128319	0.297777411097412	-0.982556323801791
Streptomyces	0.0489910077170848	0.375308722345276	0.795335774510802	0.727810407500771	0.972001802736942	0.690166505761113	1.11990344704595	0.772808565727761	1.9045405032881	1.50683105373584	2.21846030255996	0.0726331118784289	0.493022501825212	0.0377002451144088	0.360961747571606	0.23920290120321	0.161466435664517	0.688764908199596	0.779816151359839	1.11061379292594	0.140496144142323	1.51892017796685	1.81896854394659	0.483243255056632
Nocardiopsis	-2.20725853319951	-2.0353573204987	-1.66608334907408	-1.70859642667007	-1.46511580271479	-2.04318648819765	-1.31407710369242	-1.62098699650717	-0.515078281003549	-1.17557411003735	-0.089891516769006	-2.42866734768525	-2.09573540461235	-2.1699275469827	-2.0813852877976	-2.13447811347457	-2.00850259657669	-1.69311442445344	-1.75943085667833	-1.26974051535202	-2.2869391517312	-0.998163612096636	-0.512832548911216	-1.80823746720318
Olsenella	0.620527776685492	2.40927979248731	3.92307669859904	4.13974493880101	3.68229249784664	-0.551531611419929	0.412821731333591	2.56940391176248	3.90591919766596	2.10342728741175	2.35195248897944	2.83957414081183	4.60700280458147	-1.37879995806255	-2.04902000329557	-0.92787718674236	3.23088442519765	2.592942618523	2.83329777798824	3.47167826230032	0.680196622376804	0.0398805631041625	0.359418963002803	1.4744711083328
Bacteroides	2.35309662812015	2.88573046799022	4.56304760775332	2.48788275666483	2.95844031121552	0.69833140337565	0.743591271419553	0.45755404983942	-0.332756724209594	-0.537916906710086	-0.91511903768616	1.73189304720888	2.18504700526859	-0.34253599816272	-1.64994469328617	2.07550293269669	1.4533194069019	0.668198265967963	0.466469973481935	0.747930673047859	2.89854302474231	2.43928838745766	-0.559661381265841	3.12583915878179
Odoribacter	-1.95782911961438	-1.32173160859522	-0.540698001134055	-0.319665628483921	-2.49872650008192	-2.669545427886	-1.15785817080111	-2.23707313093065	-2.52717625061821	-3.08061065300108	-3.00906526556888	-1.23800588799755	-0.753312927821472	-2.26877338161933	-3.92721197829593	-1.53795776860369	-0.603946513196723	-1.35360728413707	-1.60084120532044	-1.42216019249675	-1.41858788214616	-2.62217373138983	-2.4157328967126	-1.39178994242641
Parabacteroides	-1.62676230156007	-2.2891378412748	-1.94904667441164	-1.6304237142567	-2.20714578721448	-0.481098336371009	-1.70515347434849	-2.61055519318576	-3.41447944561911	-2.54017010869616	-2.14338453458114	-1.8399628304929	-1.48981054925503	-2.00740861748492	-2.77453246835754	-1.82082055461952	-1.67615975329749	-0.641166900642449	-1.39999157096545	-1.17273077891161	-2.30844535695216	-2.09316578854065	-3.0850125958659	-1.77090622083782
Porphyromonas	1.55787549787423	1.18599818603684	1.79227382943816	1.91279754243468	0.9598221780517	0.973936975337662	0.771184825718303	0.260256038855907	-0.755933949624199	-0.358213003490729	-1.21406430241665	4.0027701950907	4.33833057506804	6.79125288086661	2.19993009434499	3.50840832095561	0.939304523193869	6.27131392569339	6.4869391183388	5.67171289891469	4.07572204665013	2.61170296855994	-0.418702000936454	1.05707862652229
Tannerella	5.01057919365514	1.46500903493052	2.40343478528166	4.16338749897441	4.2204533322395	4.56444933335881	3.0013907202984	2.46293742754989	1.08374166202602	4.81588506071209	2.87604620996853	3.25142063867828	3.24768618990589	5.70181222889776	3.42826936750888	3.85856413577503	5.82401956945289	5.39164943692487	5.13447930785244	6.08265993690941	4.93324789421345	3.184617872728	1.68854605261222	4.02449383023539
Prevotella	3.67653586511534	4.36833105223786	5.61361037421329	5.31659828793803	2.98209144369329	2.195609356763	5.79890107607028	5.96983876056083	3.25095726388727	2.6068838200684	2.85212787550179	5.63854909146949	6.75377057282683	1.9138714092059	0.158764334255655	3.68669745727371	5.47493738890442	3.6679993501294	3.81708168213002	4.25065538651753	3.43351213380501	2.80761441994939	2.450500075452	3.62538808676733
Capnocytophaga	2.31917761224608	2.90621120775486	3.49056978144811	4.26880721440306	1.90487559716635	2.52929296915656	2.01847241252381	3.32598388175888	3.09072484243484	4.18534845837744	3.24080968584708	-0.440000830644346	-0.191448587524669	1.77336610133327	2.53588247911227	3.32589096818044	2.4965461746685	1.88073276642871	1.56885264634773	0.098724322595908	3.1083794205103	2.47559270826256	0.0576339955013339	3.18414638851908
Elizabethkingia	-2.42858775078348	-2.20807001818602	-3.30893363306572	-3.10657440449845	-4.11207831183716	-2.54306128077688	-2.54691115436008	-2.86256166301678	-3.45615214201968	-2.93808801116894	-3.48166967651467	-1.83538616346549	-3.1920301951401	-2.23682178181273	-1.57187631991635	-1.62892954680942	-3.11193417168075	-3.54759036754912	-3.60448890763075	-3.24840583779597	-1.77398812865289	-2.74917342215113	-3.23211271769649	-3.21310821389601
Flavobacterium	-1.76145580936477	-1.37908877032412	-2.31897628400473	-2.13056443792267	-3.05120635115189	-2.34599744224573	-2.43220220658412	-2.75068039765852	-3.34548657413216	-1.61583104363918	-3.5027230857125	-2.34926057008084	-2.49196257173558	-2.31529339725422	-1.83226625008013	-2.26051883436993	-1.77769617251692	-2.05109286629562	-2.40857770797584	-1.70420844723027	-2.30844535695216	-3.17038688722744	-2.63948049516085	-2.1061971224132
Ornithobacterium	-2.19045141488313	-2.37736207468964	-2.0995699801049	-1.26887784008337	-3.7580211704405	-2.62558230446489	-2.39830065490843	-2.50277629666366	-2.79544023721289	-3.37408984313719	-3.61520106913919	-1.33281368145622	-0.999445997360381	-2.1699275469827	-1.92348225835179	-1.15694375635969	-0.346010121186705	-2.82573308110674	-2.95612532969777	-2.72710891416269	-1.34959501065921	-2.52602987083692	-3.0850125958659	-1.14371700806967
Bacillus	-1.31003462191186	-1.27390716154574	-1.72056555976808	-1.47515758534558	-1.67857962876067	-1.55606297673844	-1.64284959101233	-0.87268360519881	-2.04360955482485	-1.07228024455967	-2.16828208620287	-1.06536250479006	-1.30013215423537	-0.963604565311806	-1.10632924669719	-1.05803968230078	-0.622608956760503	-1.35469012127591	-1.39357100316253	-0.924986657899083	-1.21346283633463	-2.07974276820851	-1.69283932304623	-1.59273036142357
Paenibacillus	-1.45648223980293	-1.58714104543787	-1.62367933550829	-1.32052923653383	-1.86595983051088	-1.44115409621192	-2.11419640380454	-1.75259148250426	-1.31483519662175	-1.87779458680297	-1.75075186654286	-1.42536523882146	-1.13808453997766	-0.917164578487328	-1.5068438496455	-1.09457342563323	-0.648594990629999	-1.32480529323337	-1.50875741297164	-0.90602182984011	-1.33717249066065	-2.06649754145848	-1.98482921496575	-1.5378825609239
Gemella	0.284485062585022	-1.35609925209942	-2.07904474416017	-1.96611500589484	-0.502397694976057	-0.795153694077679	-1.97085664008149	-3.17017098112119	-3.33600783017761	-0.990389272833379	-2.5488496426893	-1.86787161860998	-1.47973489726629	-0.537232772384328	-0.195512526999065	-1.92191667149089	-0.667279362288261	0.054101171486634	0.505786476663548	0.751930954263404	-0.780500478769245	-2.35067698335906	-1.54187576325304	-1.35837394550656
Lactobacillus	-1.92625732373856	-1.36311682475807	-1.57478691662227	-1.74735262259619	-1.94657900675402	-1.92707318076356	-1.57579745313445	-0.523875984205697	-2.0540263156831	-1.18551583877698	-2.41480608616114	4.30889745319975	0.341047911989278	-1.32178970334577	-0.904756634601185	-2.29082418386526	-0.459849575211717	-1.94009609032359	-1.76870091147462	-1.51601864206788	-2.31937442748435	-3.17038688722744	-1.71416714568706	-1.91019546171517
Streptococcus	3.69838697005098	4.77825399493622	3.39527724143536	2.78766359783573	4.33525889061534	2.52084884152124	5.66599584094679	5.51566089279619	2.94169907424422	4.61162931328588	2.67901007988197	4.19405798622706	3.53050767143606	5.45498723641703	5.6731413972295	1.89368915866075	4.63240965322804	2.91325564928407	3.53010527620954	3.31625532825607	2.6448524791437	2.59530167850668	4.83936697703978	3.84873631445515
Clostridium	-0.982913544392697	-1.43993703074151	-1.52039685434838	-0.756828475597663	-1.21051308086821	-1.19717645799487	-1.55714406254331	-0.96731258606671	-1.33249013186047	-1.15177358157194	-1.68991020728661	-0.978351127800426	-0.922628520936293	-0.463042701794536	-1.3092080578785	-0.7383637061737	0.415278504669974	-0.580917021195024	-0.337448766115367	0.0582329612411723	-1.08403074346105	-2.15734401423206	-1.70226224318074	-1.68813945808836
Lachnoclostridium	-1.7865748694601	-2.74239361321932	-1.81650685350942	-1.52223516999408	-1.86803667445572	-1.07140707070584	-1.22626089768551	-1.02711825492717	-0.661859180751084	-0.945316141366919	-1.30786537338655	-1.51734762853311	-1.19770788229785	-1.38147018661843	-2.84258593160256	-1.33531273883782	0.299516423804501	-0.283536998808448	-0.188079352867319	0.0209057710456513	-1.50235776521162	-2.17772317656871	-1.89768702497312	-2.12286417489841
Filifactor	2.92058928140555	-1.89409725050252	-1.77735291608986	-1.22495860614853	3.8525409064327	2.74450543474722	-1.32867590311358	-2.47279546445172	-2.54412580893198	-2.20562372726816	-3.17848341752692	2.92729499934213	2.2588890333882	3.33089839727927	0.108502499474767	1.84076675720641	0.358621017554922	3.53295902529038	4.01980925836699	4.39006038164939	2.59166312003727	1.10473482993724	0.140257834204048	-0.749254973305837
Selenomonas	4.0657737904451	3.92572800170618	4.46219858801646	5.09492406673864	3.75947225657151	2.90034175701752	3.36235712473312	1.62404247055693	4.00611779030926	2.62960579977275	2.97106910302998	5.00773561269951	5.26428443597005	0.999758033694733	0.818806516279542	3.95915105839422	5.69753920031894	4.70407608832709	3.44418283583828	4.28766933711586	3.25173447594294	2.17581320241143	2.22756580456269	4.55265380872261
Dialister	-0.183836615200967	-1.988210542073	0.623270457824578	-0.193202336758359	-0.659500493614942	-2.6043049060176	1.06534974140027	-1.60226152738367	-1.45697496378288	-1.6232062027811	-0.188924003080014	0.897022481468762	1.36549500404592	-1.78426506617071	-4.46620847902862	0.0148331081657567	0.860451983474483	-0.772577401697834	-1.73100370087886	-1.56507479905708	0.0511773696413327	-0.696118635644494	-1.96770817418564	2.16105846493547
Veillonella	1.73641328662036	1.6060328470754	2.64474083727222	2.19054566437812	3.3410593527262	2.35477851917403	5.24342837057203	6.31220834696691	4.00525589255276	4.39650305586399	4.14392539561778	3.00703760317749	2.24175245674481	2.71927098590037	2.49495214809876	1.71622924195848	4.5279985332298	0.309761134822406	0.166004170099171	-1.88877972375824	0.443552383843692	3.90624011533024	6.23729266124451	3.09551832129869
Parvimonas	0.953290270476037	0.68321207204429	0.512463186207116	1.45492071798698	1.56149198813481	0.0392535564784469	3.64722359464457	1.7740709653653	0.161642588556116	0.154093005445697	-0.261128572327408	0.627981192075521	2.67195603105644	0.216133268168671	0.158764334255655	0.477910969058532	0.71038609124497	1.04448474222809	3.36468415212789	2.5283848279637	1.26414451097176	-0.173861277654051	1.92612571634962	0.884398011663674
Fusobacterium	4.5579842929845	3.6992218908797	4.3063399686275	4.95058782897128	3.63659034436578	3.06388675066531	4.11437822313644	3.5240081798046	2.65148658221377	2.18055091900417	2.96728564372906	3.24229591895956	4.8528678546313	2.20819441554778	4.13126035996152	3.86937646447523	4.461741064892	4.87615595556289	5.41323800304021	3.65177193206133	5.02545110366106	3.47555001001215	3.84749972069064	3.72945420659154
Leptotrichia	2.16793488074728	3.9350420785311	2.7034401284816	4.07584265215131	2.40276024862496	1.26799199541092	0.85502260436039	3.97028541957191	3.00003282079187	3.70474836458689	3.06517551246866	2.17988554026199	-0.214872137022508	2.04810848758195	3.07403364377355	2.37984559973995	5.38924942168421	1.80711650889373	0.947773157981604	0.445348930681138	1.69809700182549	0.554923984534007	2.48228714512341	2.28714949631514
Methylobacterium	-2.34460209471039	-2.51785243763847	-2.55948640781724	-2.59063368006569	-2.36600924085741	-2.00778456114673	-2.59211659112812	-1.80420904863437	-1.34916787570226	-1.85293261186144	-1.66929092008388	-2.52397752748957	-2.43825839276372	-2.05345255598633	-1.11881380335944	-2.23110494916364	-2.46830205564819	-2.47853688112256	-2.74372631766654	-2.47232827790529	-1.93239413405029	-2.21670862328166	-1.86234765852781	-1.80701122547994
Rhizobium	-2.1484872157841	-2.32074318069013	-2.57049569332561	-2.4220109676299	-2.53992834104026	-2.03421781821489	-2.87787373517032	-1.98113975679345	-1.71344882978082	-2.2600926356296	-2.29027565439559	-2.02045120620519	-2.10975432579168	-1.51882860266625	-1.27045507158127	-1.46799917999678	-2.06114633006212	-2.2110575159883	-2.87549559529767	-2.30102451885179	-1.87440687639994	-2.22592527838659	-2.49879949541121	-2.35656748642762
Bordetella	-0.878906257102766	-1.52108935254174	-2.31611095253144	-2.50980635093174	-1.52672516119376	-1.25418327629144	-2.10705351629216	0.370051151581599	-1.56169527455328	-0.840023957391104	-1.91696765792196	-2.59948507999772	-2.54871538832803	-1.29201082799016	1.12397860809204	-2.02256019727058	-2.6455603104856	-2.31585129884546	-2.71933486454238	-2.14479353871116	-1.94743201141483	-2.08777493990577	-2.18201740647299	-1.81069447089623
Burkholderia	-0.676371302434795	-0.969458229236896	-1.31510045165992	-1.18726650463721	-1.21989265901231	-0.893831607301138	-1.74399330766475	0.324537325265371	-1.06602389855897	-0.542702149975996	-1.13526708002057	-1.57548365512078	-1.62950920249375	-1.06350271857779	0.918941677134702	-1.37761511852851	-1.44797147676958	-1.42306408511506	-1.97338949841547	-1.25426831397494	-1.10013415102763	-1.26260960786757	-1.17337584937835	-1.11325148747358
Neisseria	3.5034410445612	4.55468791627698	1.51839119844198	1.65410085506678	1.42432917105573	3.81818134446036	1.13489917335797	2.59531230574171	-1.09469615432784	0.170010257458411	-1.11162065805395	-0.970629081706516	-0.872232973264931	1.42995996048206	5.65319370186237	0.57181616092538	-0.944123479550828	-0.525509264298379	-1.01076058561917	-1.95667005930109	0.306249274589045	0.0510254006366715	-1.46059312981618	1.11314140530888
Desulfovibrio	-0.918152628057945	-2.09943617718322	-2.01457676727151	-1.88986257439509	-1.0927699422774	-0.973002509886764	-2.02509640901849	-1.82496348010382	-1.83193043340134	-2.05907501908851	-1.33793378412944	-0.119492445012146	-0.256401845655812	2.96815202332784	-1.17567666525398	-0.859409387464899	-1.96154561348892	1.83877343883163	0.895320762699518	0.386803141730141	-0.989592276627804	-1.70955947424498	-1.55711221849513	-1.48056810432792
Geobacter	-2.13488156372832	-2.60537181565502	-2.50273359122479	-2.22506978870971	-2.27350178256389	-1.88006713838763	-2.65781185039352	-2.1946524150467	-1.83613212025504	-2.17946290122949	-1.82145943870715	-2.17460188603245	-2.18549258541816	-0.645150834193272	-2.19999103020545	-2.02256019727058	-2.0747519821179	-1.80219681887899	-2.35905197922745	-2.02065776797638	-1.96269948354562	-2.37545701235755	-2.50406266545548	-1.84829288445324
Campylobacter	2.43559458516863	3.23995609307731	3.46501222236689	3.94928031540623	1.89535285885825	2.46800296421107	3.04182624570835	3.83024459076947	3.09865982364527	2.77280363625262	2.59156685144252	2.05316722549979	2.44538492659085	2.13810423131158	2.06498146976586	2.84822687621885	3.87644335715283	2.27643166995393	2.18218454467575	-0.0954127955761166	2.05562205899909	1.97853698464207	3.59069165321578	1.88803788260774
Enterobacter	0.0474681647831954	-0.864691714190535	-2.38878933187557	-2.27776135878535	-2.46040763577978	-0.718033023282021	-1.51099745990753	-1.79025283714057	-1.7709359206985	-2.90845621356257	-1.57212717163023	-0.631413359139552	-1.97975858799947	-0.469466706755891	0.0256330216524718	0.530554702543954	-2.88782490324659	-3.16503951896383	-2.89325805163751	-3.14154269225361	0.295853339297922	-0.825076849567051	-1.96616615383382	-1.73834520478851
Klebsiella	0.968371053536929	-0.60603649992613	-1.57888528301455	-2.24653751833382	-2.05494252767162	-0.488049391215051	-0.875354773827777	-1.76291149153625	-1.06602389855897	-2.75534883064789	-1.39444599439278	0.575705177110971	-0.612234329561566	0.175266178836567	0.258013778319164	0.79811816371594	-2.86870386179981	-3.2264922981775	-2.95994942613618	-3.28672470209811	0.686743290603118	-0.286207099579194	-0.342652121594572	-1.71348516746911
Yersinia	3.4373324125302	1.92097950695243	0.387542376643045	0.628242144802512	0.262897379465707	2.52898264144801	1.70567987161285	-0.700205911331385	1.39146347144165	-2.1841687922669	1.19047746147053	2.68823714000505	1.0727015659569	2.82461821772926	3.21844409297533	3.8942124968512	-2.02955600577453	-2.54041228484064	-0.612412945279866	-3.06985076379749	3.6340972238226	2.38001621500573	1.36504733054866	0.929232546594351
Haemophilus	0.387598566624106	3.08125209406489	-1.68340958287999	-1.83087741937407	0.11813695262018	1.24886165029711	0.460083427494333	1.20585250114448	-2.30571478548698	-2.17946290122949	-1.42195264018261	-1.49111661638424	-2.88372883548558	-1.89855421257284	3.80805746216952	-0.427340533838759	-0.774690969472545	-2.49873958844008	-1.51596465137659	-2.29231619096	-0.500513028478506	0.872107277528636	-0.107367440803051	-1.80701122547994
Pseudomonas	0.249823080884102	0.197988565251511	-0.582267568602742	-0.299852675889211	-0.515213819133326	0.148685115499982	-0.888946201031316	0.964181685180149	-0.127754259966035	0.250974342440834	0.222201012085	-1.18182505959961	-0.754525784246681	0.11843929700907	1.68302265161974	-0.791888186589404	-0.90243950175272	-0.617562342873028	-1.12446031629618	-0.0382900749883621	-0.688196528413846	-0.706195979911117	-0.492507370707394	0.353886052227807
Treponema	4.10597802827969	2.76262517837899	2.77642731852428	2.75536779702305	3.4484343854669	4.94206633573558	3.443392498176	1.06694009390634	1.27967296308133	0.365976310535986	1.35287461053827	4.10169211097338	4.0402361895441	6.29226766334332	1.96891113851944	4.08291557527013	2.91873947572973	5.39608309880219	4.99295404469917	5.29708980087858	4.27700639865731	2.18795735015723	-0.617152939660292	4.16894147574902
Mycoplasma	-0.959697587879551	-1.74681355044944	-2.58724027059941	-2.04274823191576	-1.78751431212434	-1.05786284559808	-0.750558199792832	-1.99936942828511	-2.19431195537319	-2.11580504945751	-2.11112367236292	-0.236967646280998	-0.828167099058414	-0.850527420692836	-0.984968389692924	-0.168102133826961	-1.45163784201316	-1.85975411585147	-1.84236123600906	-1.20144088479404	-0.0367678014211927	-1.36287906103124	-2.22499276945305	-1.41304994185326
