# Supplementary material for: Compositional Data Analysis of Periodontal Disease Microbial Communities
Source: Front Microbiol. 2021 May 17;12:617949. doi: 10.3389/fmicb.2021.617949 (PMC8165185; doi:10.3389/fmicb.2021.617949)
Supplement: Supplementary file 3 [file Data_Sheet_3.ZIP › jupyternotebook_and_files/files/2020-09-20_SHT_metagen_genus_table.csv]

	1_1bx.kraken	12_1by.kraken	12_2by.kraken	12_3by.kraken	1_2bx.kraken	1_3bx.kraken	15_1bx.kraken	15_1bz.kraken	15_2bz.kraken	15_3bx.kraken	15_bx.kraken	19_1bx.kraken	19_2bx.kraken	20_1bx.kraken	20_2bx.kraken	20_3bx.kraken	22_2bx.kraken	3_1by.kraken	3_2by.kraken	3_3by.kraken	6_1bx.kraken	6_2bx.kraken	6_3by.kraken	7_3bx.kraken
Actinomyces	87512	123868	944716	741639	1819648	304150	247496	1699132	2674764	2720944	1866161	115158	458452	1110015	582189	145257	922166	1255838	1894764	1985735	49151	399980	1677343	2695739
Bifidobacterium	1008	1445	5804	3638	6247	1153	8779	4635	7016	9591	7182	2348	31194	428	487	192	3573	2188	2763	2356	260	2929	8351	2190
Corynebacterium	10381	18401	54287	40474	22520	14196	5100	29334	65771	61138	102656	1061	3684	4000	5107	3698	45741	19770	15120	6654	2187	13588	32472	27565
Mycobacterium	1478	1619	7121	4917	7559	2256	2003	5536	9998	328916	12308	500	1639	719	938	439	3702	2698	3323	2714	430	4218	10356	4776
Nocardia	547	611	2315	1608	2437	711	598	1437	2576	15647	3919	126	402	310	271	120	1291	859	964	689	162	1212	3839	1116
Rhodococcus	643	805	3610	2183	3494	846	648	2211	3970	22818	4624	216	625	239	376	151	2015	1234	1377	1078	131	1840	5007	1939
Frankia	420	263	1477	1006	2513	400	634	1252	1850	3317	2390	138	488	147	147	63	584	627	964	881	106	1435	3015	989
Cellulomonas	643	498	2493	1942	5072	804	1329	1915	3448	5912	4954	256	1057	234	264	123	750	1033	1551	1494	139	2701	6498	1483
Brachybacterium	585	504	2365	1791	4741	791	1250	1863	3102	4326	4866	140	970	118	215	96	771	1133	1970	1836	152	2404	5701	1327
Microbacterium	742	612	3773	2448	5884	1076	1443	2583	4804	8490	6262	336	1358	265	419	141	1242	1463	2235	1900	223	3432	8006	1787
Arthrobacter	1044	1074	3824	2488	5314	1307	1254	2926	4978	7919	6184	355	1147	447	584	241	1696	1601	2094	1854	270	2830	5810	1857
Kocuria	768	645	2946	2027	5396	960	1625	2316	3915	5612	5863	308	1156	312	391	165	878	1412	2203	2024	220	2873	6090	1669
Rothia	41681	66968	67283	1290	120819	42294	904	50199	4795	78191	1503	43577	10805	47499	23170	366	2062	184979	205470	21433	1752	3890	65444	47928
Isoptericola	594	396	2306	1578	4482	713	1180	1756	3772	5618	4164	192	965	162	168	99	724	1072	1683	1645	140	1888	5737	1159
Actinoplanes	304	201	1475	1005	1887	364	488	1001	1398	3462	2094	94	420	157	175	86	523	516	748	784	96	1376	2574	681
Acidipropionibacterium	418	408	3152	1392	3710	754	936	1464	2412	3314	3498	224	692	234	208	138	580	894	1606	1538	148	2404	4954	840
Cutibacterium	446	329	2077	1297	2004	1204	798	1464	2182	3445	3543	331	592	298	430	242	553	502	971	1427	266	1920	2486	3901
Propionibacterium	316	270	3638	876	1854	364	614	996	1570	2358	2116	345	620	178	136	52	524	816	1266	1220	94	1286	2230	794
Pseudopropionibacterium	14328	75818	23754	9926	101338	24278	3208	3454	22186	48212	17526	348	924	1180	19504	20878	5094	6218	45032	15806	38556	578642	80090	38274
Tessaracoccus	658	604	4497	2082	5049	1111	1251	1832	3480	5233	4858	384	1030	402	368	229	1145	1375	2346	2042	430	5907	6244	1861
Streptomyces	3943	3231	15695	10826	24699	5123	7082	12171	20010	33992	28695	1476	5738	1546	1748	816	5465	7123	10985	10398	1065	13706	28583	8060
Nocardiopsis	413	290	1339	947	2159	333	621	1111	1780	2325	2853	121	431	170	152	76	624	658	867	962	94	1106	2776	815
Olsenella	6983	24699	358197	328286	371316	1480	3492	73380	148059	61727	32793	23483	351107	375	157	254	117658	47823	85628	110242	1827	3123	6641	21718
Bacteroides	39490	39774	679294	62930	180044	5165	4861	8880	2136	4399	1250	7757	31160	1057	234	5119	19890	6978	8030	7235	16794	34405	2649	113240
Odoribacter	530	592	4126	3798	768	178	726	600	238	346	154	398	1650	154	24	138	2542	924	1016	826	224	218	414	1236
Parabacteroides	738	225	1009	1024	1028	1588	420	413	98	594	366	218	790	200	76	104	870	1884	1242	1060	92	370	212	846
Porphyromonas	17829	7268	42533	35408	24400	6804	4997	7290	1399	5265	927	75149	268384	1325074	10995	21453	11896	1892924	3306527	994970	54500	40879	3050	14307
Tannerella	563141	9607	78370	336140	636010	246663	46481	65969	8806	929995	55385	35450	90177	445761	37554	30448	1573279	785416	855079	1500659	128474	72496	25088	278151
Prevotella	148337	175180	1942278	1065009	184353	23085	762463	2199722	76911	102123	54076	385774	3004477	10093	1428	25640	1109689	140129	229017	240244	28674	49726	53750	186617
Capnocytophaga	38173	40597	232427	373511	62780	32229	17394	156371	65524	495042	79764	884	2894	8770	15385	17874	56455	23460	24181	3780	20715	35677	4911	120039
Elizabethkingia	331	244	259	234	153	202	181	321	94	399	96	219	144	159	253	126	207	103	137	133	157	192	183	200
Flavobacterium	645	559	697	621	442	246	203	359	105	1497	94	131	290	147	195	67	786	460	453	623	92	126	331	605
Ornithobacterium	420	206	868	1470	218	186	210	460	182	258	84	362	1290	170	178	202	3290	212	262	224	240	240	212	1584
Bacillus	1013	621	1268	1196	1744	542	447	2348	386	2578	357	473	955	568	403	223	2495	923	1250	1358	275	375	853	1011
Paenibacillus	875	454	1397	1396	1446	608	279	974	800	1152	542	330	1123	595	270	215	2431	951	1114	1384	243	380	637	1068
Gemella	4990	572	886	732	5654	1160	322	236	106	2798	244	212	798	870	1002	94	2386	3776	8352	7264	424	286	992	1278
Lactobacillus	547	568	1467	911	1334	374	478	3328	382	2302	279	102064	4929	397	493	65	2936	514	859	752	91	126	835	736
Streptococcus	151614	263944	211301	84928	713384	31958	667573	1396757	56452	758182	45480	90991	119653	348263	354480	4268	477855	65879	171884	94373	13031	40214	585936	233319
Clostridium	1405	526	1549	2453	2785	776	487	2136	786	2381	576	516	1393	937	329	307	7044	2001	3594	3630	313	347	845	919
Lachnoclostridium	629	143	1152	1141	1443	880	678	2012	1537	2927	844	301	1058	374	71	169	6274	2694	4173	3497	206	340	695	595
Filifactor	69654	334	1198	1536	440232	39968	612	474	234	830	130	25636	33548	41632	1358	4048	6656	122428	280486	276182	12356	9058	5334	2350
Selenomonas	218924	112529	614129	853260	401109	46708	66687	28511	163663	104470	60906	205293	677475	4046	2763	33670	1386360	394903	157732	249303	23908	26436	43009	471691
Dialister	3124	304	13214	4310	4832	190	6706	1132	694	1486	2584	3366	13730	250	14	652	10994	1652	892	716	974	1496	648	43152
Veillonella	21314	11062	99758	46744	263966	27068	437502	3097826	163522	611428	196800	27764	32978	22584	14768	3574	430478	4876	5946	518	1442	149180	2371164	109858
Parvimonas	9740	4396	11828	22400	44534	2672	88666	33126	3502	8788	2404	2572	50706	1848	1428	1036	9462	10166	145678	42922	3276	2522	31816	12038
Fusobacterium	358144	89721	525498	738579	354728	55007	141462	190615	42232	66676	60676	35128	448970	13547	75851	30779	402880	469055	1129977	131996	140883	96976	217314	207084
Leptotrichia	32815	113582	105789	307964	103288	9130	5434	297833	59843	306140	66916	12141	2827	11543	26352	6940	1018562	21795	12994	5346	5056	5227	55486	48951
Methylobacterium	360	179	548	392	877	345	173	925	773	1181	588	110	306	191	398	69	394	300	324	289	134	327	720	816
Rhizobium	438	218	542	464	737	336	130	775	537	786	316	182	425	326	342	148	592	392	284	343	142	324	381	471
Bordetella	1559	485	699	425	2030	733	281	8136	625	3252	459	102	274	409	3749	85	330	353	332	401	132	372	523	813
Burkholderia	1909	842	1902	1595	2759	1051	404	7774	1026	4378	1003	284	687	514	3054	162	1093	862	700	977	308	849	1434	1633
Neisseria	124760	211066	32343	27337	38826	116951	7189	75306	997	8929	1027	520	1465	6221	347479	1138	1809	2115	1833	484	1257	3158	1076	15132
Desulfovibrio	1499	272	945	790	3133	971	305	906	477	961	819	1218	2712	28966	376	272	654	22496	12330	5042	344	543	977	1131
Geobacter	444	164	580	565	962	392	162	626	475	852	505	156	394	781	135	85	584	590	476	454	130	279	379	783
Campylobacter	42886	56681	226562	271353	62185	30313	48399	258913	66046	120554	41672	10696	40426	12630	9607	11086	224380	34848	44652	3113	7229	21703	168096	32842
Enterobacter	3937	935	650	536	798	1253	510	938	507	411	648	730	484	931	1250	1092	259	151	279	148	1244	1315	649	874
Klebsiella	9888	1211	1461	553	1197	1577	963	964	1026	479	774	2441	1900	1774	1577	1427	264	142	261	128	1839	2254	3291	896
Yersinia	116779	15157	10439	9800	12154	32219	12722	2790	11979	848	10265	20185	10245	25093	30446	31553	611	282	2730	159	35043	32425	18154	12590
Haemophilus	5532	48363	1316	838	10516	8957	3661	18767	297	852	753	309	196	223	54903	419	2143	294	1106	346	561	7178	4164	816
Pseudomonas	4820	2706	3958	3874	5582	2981	950	14738	2622	9682	3898	421	1648	1676	6557	291	1886	1929	1636	3296	465	1481	2833	7082
Treponema	227905	35167	113799	82229	293887	359833	72316	16333	10712	10862	12075	82963	199203	804514	8727	38106	86111	788906	742237	684090	66652	26759	2501	321376
Mycoplasma	1438	387	533	678	1564	892	1091	761	332	908	378	1083	1531	636	455	543	1089	557	798	1030	892	768	501	1210
