# Supplementary material for: Compositional Data Analysis of Periodontal Disease Microbial Communities
Source: Front Microbiol. 2021 May 17;12:617949. doi: 10.3389/fmicb.2021.617949 (PMC8165185; doi:10.3389/fmicb.2021.617949)
Supplement: Supplementary file 3 [file Data_Sheet_3.ZIP › jupyternotebook_and_files/files/gnps/clusterinfo_summary/84a9040366c64d39bc58f3d1e87f6c0f.tsv]

G1	G2	G3	G4	G5	G6	GNPSLinkout_Cluster	GNPSLinkout_Network	INCHI	LibraryID	MQScore	RTConsensus	RTMean	RTStdErr	Smiles	SpectrumID	SumPeakIntensity	UniqueFileSourcesCount	cluster index	componentindex	number of spectra	parent mass	precursor charge	precursor mass	sum(precursor intensity)
0.0	0.0	0.0	0.0	0.0	0.0	https://gnps.ucsd.edu/ProteoSAFe/result.jsp?task=5200e74b6db34718a3b0c77820c2b176&view=view_all_clusters_withID&show=true#{"main.cluster index_lowerinput":"1.0","main.cluster index_upperinput":"1.0"}	This Node is a Singleton	N/A	N/A	N/A	11.4458	11.4458	0	N/A	N/A	29573652.871999964	208	1	-1	208	541.1380	1	541.1380	29573652.871999964
0.0	0.0	0.0	0.0	0.0	0.0	https://gnps.ucsd.edu/ProteoSAFe/result.jsp?task=5200e74b6db34718a3b0c77820c2b176&view=view_all_clusters_withID&show=true#{"main.cluster index_lowerinput":"2.0","main.cluster index_upperinput":"2.0"}	This Node is a Singleton	N/A	N/A	N/A	12.7070	12.7070	0	N/A	N/A	126038720.78800006	214	2	-1	214	214.9198	1	214.9198	126038720.78800006
0.0	0.0	0.0	0.0	0.0	0.0	https://gnps.ucsd.edu/ProteoSAFe/result.jsp?task=5200e74b6db34718a3b0c77820c2b176&view=view_all_clusters_withID&show=true#{"main.cluster index_lowerinput":"3.0","main.cluster index_upperinput":"3.0"}	This Node is a Singleton	N/A	N/A	N/A	12.7073	12.7073	0	N/A	N/A	104813429.94600008	214	3	-1	214	250.9392	1	250.9392	104813429.94600008
0.0	0.0	0.0	0.0	0.0	0.0	https://gnps.ucsd.edu/ProteoSAFe/result.jsp?task=5200e74b6db34718a3b0c77820c2b176&view=view_all_clusters_withID&show=true#{"main.cluster index_lowerinput":"4.0","main.cluster index_upperinput":"4.0"}	This Node is a Singleton	N/A	N/A	N/A	12.7070	12.7070	0	N/A	N/A	111861495.45400003	214	4	-1	214	232.9287	1	232.9287	111861495.45400003
0.0	0.0	0.0	0.0	0.0	0.0	https://gnps.ucsd.edu/ProteoSAFe/result.jsp?task=5200e74b6db34718a3b0c77820c2b176&view=view_all_clusters_withID&show=true#{"main.cluster index_lowerinput":"5.0","main.cluster index_upperinput":"5.0"}	This Node is a Singleton	N/A	N/A	N/A	10.1363	10.1363	0	N/A	N/A	1960123573.5940006	214	5	-1	214	381.2985	1	381.2985	1960123573.5940006
0.0	0.0	0.0	0.0	0.0	0.0	https://gnps.ucsd.edu/ProteoSAFe/result.jsp?task=5200e74b6db34718a3b0c77820c2b176&view=view_all_clusters_withID&show=true#{"main.cluster index_lowerinput":"7.0","main.cluster index_upperinput":"7.0"}	This Node is a Singleton	InChI=1S/C21H20O11/c22-7-15-18(27)19(28)20(29)21(32-15)31-14-5-9(23)4-13-17(14)10(6-16(26)30-13)8-1-2-11(24)12(25)3-8/h1-6,15,18-25,27-29H,7H2/t15-,18-,19+,20-,21-/m1/s1	4-(3,4-dihydroxyphenyl)-7-hydroxy-5-[(2S,3R,4S,5S,6R)-3,4,5-trihydroxy-6-(hydroxymethyl)oxan-2-yl]oxychromen-2-one	0.7557149999999999	10.5331	10.5331	0	N/A	CCMSLIB00004697982	140259366.90399995	215	7	-1	215	471.1053	1	471.1053	140259366.90399995
0.0	0.0	0.0	0.0	0.0	0.0	https://gnps.ucsd.edu/ProteoSAFe/result.jsp?task=5200e74b6db34718a3b0c77820c2b176&view=view_all_clusters_withID&show=true#{"main.cluster index_lowerinput":"8.0","main.cluster index_upperinput":"8.0"}	This Node is a Singleton	N/A	N/A	N/A	11.0108	11.0108	0	N/A	N/A	188975353.54399967	215	8	-1	215	413.2663	1	413.2663	188975353.54399967
0.0	0.0	0.0	0.0	0.0	0.0	https://gnps.ucsd.edu/ProteoSAFe/result.jsp?task=5200e74b6db34718a3b0c77820c2b176&view=view_all_clusters_withID&show=true#{"main.cluster index_lowerinput":"9.0","main.cluster index_upperinput":"9.0"}	This Node is a Singleton	N/A	N/A	N/A	12.7112	12.7112	0	N/A	N/A	92637705.48600003	214	9	-1	214	125.9866	1	125.9866	92637705.48600003
0.0	0.0	0.0	0.0	0.0	0.0	https://gnps.ucsd.edu/ProteoSAFe/result.jsp?task=5200e74b6db34718a3b0c77820c2b176&view=view_all_clusters_withID&show=true#{"main.cluster index_lowerinput":"10.0","main.cluster index_upperinput":"10.0"}	This Node is a Singleton	N/A	N/A	N/A	11.2825	11.2825	0	N/A	N/A	6071627.288	205	10	-1	205	855.2484	1	855.2484	6071627.288
0.0	0.0	0.0	0.0	0.0	0.0	https://gnps.ucsd.edu/ProteoSAFe/result.jsp?task=5200e74b6db34718a3b0c77820c2b176&view=view_all_clusters_withID&show=true#{"main.cluster index_lowerinput":"11.0","main.cluster index_upperinput":"11.0"}	This Node is a Singleton	N/A	N/A	N/A	10.5340	10.5340	0	N/A	N/A	104263565.07799993	214	11	-1	214	473.1057	1	473.1057	104263565.07799993
0.0	0.0	0.0	0.0	0.0	0.0	https://gnps.ucsd.edu/ProteoSAFe/result.jsp?task=5200e74b6db34718a3b0c77820c2b176&view=view_all_clusters_withID&show=true#{"main.cluster index_lowerinput":"13.0","main.cluster index_upperinput":"13.0"}	https://gnps.ucsd.edu/ProteoSAFe/result.jsp?view=network_displayer&componentindex=38&task=5200e74b6db34718a3b0c77820c2b176&show=true	N/A	N/A	N/A	11.9336	11.9336	0	N/A	N/A	44365447.30400001	205	13	38	205	750.4423	1	750.4423	44365447.30400001
0.0	0.0	0.0	0.0	0.0	0.0	https://gnps.ucsd.edu/ProteoSAFe/result.jsp?task=5200e74b6db34718a3b0c77820c2b176&view=view_all_clusters_withID&show=true#{"main.cluster index_lowerinput":"14.0","main.cluster index_upperinput":"14.0"}	This Node is a Singleton	N/A	N/A	N/A	12.7125	12.7125	0	N/A	N/A	45452884.35800001	214	14	-1	214	143.9965	1	143.9965	45452884.35800001
0.0	0.0	0.0	0.0	0.0	0.0	https://gnps.ucsd.edu/ProteoSAFe/result.jsp?task=5200e74b6db34718a3b0c77820c2b176&view=view_all_clusters_withID&show=true#{"main.cluster index_lowerinput":"15.0","main.cluster index_upperinput":"15.0"}	https://gnps.ucsd.edu/ProteoSAFe/result.jsp?view=network_displayer&componentindex=24&task=5200e74b6db34718a3b0c77820c2b176&show=true	N/A	N/A	N/A	1.6692	1.6692	0	N/A	N/A	44178341.24200002	215	15	24	215	133.9794	1	133.9794	44178341.24200002
0.0	0.0	0.0	0.0	0.0	0.0	https://gnps.ucsd.edu/ProteoSAFe/result.jsp?task=5200e74b6db34718a3b0c77820c2b176&view=view_all_clusters_withID&show=true#{"main.cluster index_lowerinput":"16.0","main.cluster index_upperinput":"16.0"}	This Node is a Singleton	N/A	N/A	N/A	12.6383	12.6383	0	N/A	N/A	48266995.609999985	214	16	-1	214	158.9593	1	158.9593	48266995.609999985
0.0	0.0	0.0	0.0	0.0	0.0	https://gnps.ucsd.edu/ProteoSAFe/result.jsp?task=5200e74b6db34718a3b0c77820c2b176&view=view_all_clusters_withID&show=true#{"main.cluster index_lowerinput":"17.0","main.cluster index_upperinput":"17.0"}	https://gnps.ucsd.edu/ProteoSAFe/result.jsp?view=network_displayer&componentindex=33&task=5200e74b6db34718a3b0c77820c2b176&show=true	N/A	N/A	N/A	11.6138	11.6138	0	N/A	N/A	34319824.596	199	17	33	199	779.4953	1	779.4953	34319824.596
0.0	0.0	0.0	0.0	0.0	0.0	https://gnps.ucsd.edu/ProteoSAFe/result.jsp?task=5200e74b6db34718a3b0c77820c2b176&view=view_all_clusters_withID&show=true#{"main.cluster index_lowerinput":"18.0","main.cluster index_upperinput":"18.0"}	https://gnps.ucsd.edu/ProteoSAFe/result.jsp?view=network_displayer&componentindex=24&task=5200e74b6db34718a3b0c77820c2b176&show=true	N/A	N/A	N/A	1.8898	1.8898	0	N/A	N/A	57693082.28400002	215	18	24	215	133.9794	1	133.9794	57693082.28400002
0.0	0.0	0.0	0.0	0.0	0.0	https://gnps.ucsd.edu/ProteoSAFe/result.jsp?task=5200e74b6db34718a3b0c77820c2b176&view=view_all_clusters_withID&show=true#{"main.cluster index_lowerinput":"19.0","main.cluster index_upperinput":"19.0"}	https://gnps.ucsd.edu/ProteoSAFe/result.jsp?view=network_displayer&componentindex=24&task=5200e74b6db34718a3b0c77820c2b176&show=true	N/A	N/A	N/A	2.2795	2.2795	0	N/A	N/A	62338517.30200002	215	19	24	215	133.9794	1	133.9794	62338517.30200002
0.0	0.0	0.0	0.0	0.0	0.0	https://gnps.ucsd.edu/ProteoSAFe/result.jsp?task=5200e74b6db34718a3b0c77820c2b176&view=view_all_clusters_withID&show=true#{"main.cluster index_lowerinput":"20.0","main.cluster index_upperinput":"20.0"}	https://gnps.ucsd.edu/ProteoSAFe/result.jsp?view=network_displayer&componentindex=24&task=5200e74b6db34718a3b0c77820c2b176&show=true	N/A	N/A	N/A	1.4583	1.4583	0	N/A	N/A	51831970.82999995	215	20	24	215	133.9794	1	133.9794	51831970.82999995
0.0	0.0	0.0	0.0	0.0	0.0	https://gnps.ucsd.edu/ProteoSAFe/result.jsp?task=5200e74b6db34718a3b0c77820c2b176&view=view_all_clusters_withID&show=true#{"main.cluster index_lowerinput":"21.0","main.cluster index_upperinput":"21.0"}	https://gnps.ucsd.edu/ProteoSAFe/result.jsp?view=network_displayer&componentindex=24&task=5200e74b6db34718a3b0c77820c2b176&show=true	N/A	N/A	N/A	1.0329	1.0329	0	N/A	N/A	36816222.09400002	215	21	24	215	133.9791	1	133.9791	36816222.09400002
0.0	0.0	0.0	0.0	0.0	0.0	https://gnps.ucsd.edu/ProteoSAFe/result.jsp?task=5200e74b6db34718a3b0c77820c2b176&view=view_all_clusters_withID&show=true#{"main.cluster index_lowerinput":"22.0","main.cluster index_upperinput":"22.0"}	https://gnps.ucsd.edu/ProteoSAFe/result.jsp?view=network_displayer&componentindex=24&task=5200e74b6db34718a3b0c77820c2b176&show=true	N/A	N/A	N/A	2.4872	2.4872	0	N/A	N/A	65894647.42000004	214	22	24	214	133.9794	1	133.9794	65894647.42000004
0.0	0.0	0.0	0.0	0.0	0.0	https://gnps.ucsd.edu/ProteoSAFe/result.jsp?task=5200e74b6db34718a3b0c77820c2b176&view=view_all_clusters_withID&show=true#{"main.cluster index_lowerinput":"23.0","main.cluster index_upperinput":"23.0"}	https://gnps.ucsd.edu/ProteoSAFe/result.jsp?view=network_displayer&componentindex=24&task=5200e74b6db34718a3b0c77820c2b176&show=true	N/A	N/A	N/A	2.6144	2.6144	0	N/A	N/A	61208613.824000016	214	23	24	214	133.9794	1	133.9794	61208613.824000016
0.0	0.0	0.0	0.0	0.0	0.0	https://gnps.ucsd.edu/ProteoSAFe/result.jsp?task=5200e74b6db34718a3b0c77820c2b176&view=view_all_clusters_withID&show=true#{"main.cluster index_lowerinput":"24.0","main.cluster index_upperinput":"24.0"}	This Node is a Singleton	N/A	N/A	N/A	12.3814	12.3814	0	N/A	N/A	8223269.652000005	210	24	-1	210	705.3400	1	705.3400	8223269.652000005
0.0	0.0	0.0	0.0	0.0	0.0	https://gnps.ucsd.edu/ProteoSAFe/result.jsp?task=5200e74b6db34718a3b0c77820c2b176&view=view_all_clusters_withID&show=true#{"main.cluster index_lowerinput":"25.0","main.cluster index_upperinput":"25.0"}	https://gnps.ucsd.edu/ProteoSAFe/result.jsp?view=network_displayer&componentindex=9&task=5200e74b6db34718a3b0c77820c2b176&show=true	N/A	N/A	N/A	13.0698	13.0698	0	N/A	N/A	111342746.97400005	215	25	9	215	257.9672	1	257.9672	111342746.97400005
0.0	0.0	0.0	0.0	0.0	0.0	https://gnps.ucsd.edu/ProteoSAFe/result.jsp?task=5200e74b6db34718a3b0c77820c2b176&view=view_all_clusters_withID&show=true#{"main.cluster index_lowerinput":"26.0","main.cluster index_upperinput":"26.0"}	This Node is a Singleton	N/A	N/A	N/A	11.2814	11.2814	0	N/A	N/A	2418200.6779999975	210	26	-1	210	871.2008	1	871.2008	2418200.6779999975
0.0	0.0	0.0	0.0	0.0	0.0	https://gnps.ucsd.edu/ProteoSAFe/result.jsp?task=5200e74b6db34718a3b0c77820c2b176&view=view_all_clusters_withID&show=true#{"main.cluster index_lowerinput":"27.0","main.cluster index_upperinput":"27.0"}	https://gnps.ucsd.edu/ProteoSAFe/result.jsp?view=network_displayer&componentindex=24&task=5200e74b6db34718a3b0c77820c2b176&show=true	N/A	N/A	N/A	1.1707	1.1707	0	N/A	N/A	48979980.13800001	215	27	24	215	133.9793	1	133.9793	48979980.13800001
0.0	0.0	0.0	0.0	0.0	0.0	https://gnps.ucsd.edu/ProteoSAFe/result.jsp?task=5200e74b6db34718a3b0c77820c2b176&view=view_all_clusters_withID&show=true#{"main.cluster index_lowerinput":"28.0","main.cluster index_upperinput":"28.0"}	This Node is a Singleton	N/A	N/A	N/A	4.0770	4.0770	0	N/A	N/A	34907452.54800001	214	28	-1	214	133.9793	1	133.9793	34907452.54800001
0.0	0.0	0.0	0.0	0.0	0.0	https://gnps.ucsd.edu/ProteoSAFe/result.jsp?task=5200e74b6db34718a3b0c77820c2b176&view=view_all_clusters_withID&show=true#{"main.cluster index_lowerinput":"29.0","main.cluster index_upperinput":"29.0"}	https://gnps.ucsd.edu/ProteoSAFe/result.jsp?view=network_displayer&componentindex=24&task=5200e74b6db34718a3b0c77820c2b176&show=true	N/A	N/A	N/A	3.1505	3.1505	0	N/A	N/A	28009855.01800001	213	29	24	213	133.9793	1	133.9793	28009855.01800001
0.0	0.0	0.0	0.0	0.0	0.0	https://gnps.ucsd.edu/ProteoSAFe/result.jsp?task=5200e74b6db34718a3b0c77820c2b176&view=view_all_clusters_withID&show=true#{"main.cluster index_lowerinput":"30.0","main.cluster index_upperinput":"30.0"}	This Node is a Singleton	N/A	N/A	N/A	12.6462	12.6462	0	N/A	N/A	46474836.00399997	214	30	-1	214	362.9178	1	362.9178	46474836.00399997
0.0	0.0	0.0	0.0	0.0	0.0	https://gnps.ucsd.edu/ProteoSAFe/result.jsp?task=5200e74b6db34718a3b0c77820c2b176&view=view_all_clusters_withID&show=true#{"main.cluster index_lowerinput":"32.0","main.cluster index_upperinput":"32.0"}	This Node is a Singleton	N/A	N/A	N/A	10.1601	10.1601	0	N/A	N/A	76992156.83600006	215	32	-1	215	217.1458	1	217.1458	76992156.83600006
0.0	0.0	0.0	0.0	0.0	0.0	https://gnps.ucsd.edu/ProteoSAFe/result.jsp?task=5200e74b6db34718a3b0c77820c2b176&view=view_all_clusters_withID&show=true#{"main.cluster index_lowerinput":"33.0","main.cluster index_upperinput":"33.0"}	https://gnps.ucsd.edu/ProteoSAFe/result.jsp?view=network_displayer&componentindex=24&task=5200e74b6db34718a3b0c77820c2b176&show=true	N/A	N/A	N/A	3.0214	3.0214	0	N/A	N/A	30755931.19599999	214	33	24	214	133.9793	1	133.9793	30755931.19599999
0.0	0.0	0.0	0.0	0.0	0.0	https://gnps.ucsd.edu/ProteoSAFe/result.jsp?task=5200e74b6db34718a3b0c77820c2b176&view=view_all_clusters_withID&show=true#{"main.cluster index_lowerinput":"34.0","main.cluster index_upperinput":"34.0"}	This Node is a Singleton	N/A	N/A	N/A	12.9403	12.9403	0	N/A	N/A	98642211.94200006	214	34	-1	214	184.9684	1	184.9684	98642211.94200006
0.0	0.0	0.0	0.0	0.0	0.0	https://gnps.ucsd.edu/ProteoSAFe/result.jsp?task=5200e74b6db34718a3b0c77820c2b176&view=view_all_clusters_withID&show=true#{"main.cluster index_lowerinput":"35.0","main.cluster index_upperinput":"35.0"}	This Node is a Singleton	N/A	N/A	N/A	13.0401	13.0401	0	N/A	N/A	69791655.79999997	215	35	-1	215	464.8744	1	464.8744	69791655.79999997
0.0	0.0	0.0	0.0	0.0	0.0	https://gnps.ucsd.edu/ProteoSAFe/result.jsp?task=5200e74b6db34718a3b0c77820c2b176&view=view_all_clusters_withID&show=true#{"main.cluster index_lowerinput":"36.0","main.cluster index_upperinput":"36.0"}	This Node is a Singleton	N/A	N/A	N/A	9.8811	9.8811	0	N/A	N/A	16338392.146000005	214	36	-1	214	559.1457	1	559.1457	16338392.146000005
0.0	0.0	0.0	0.0	0.0	0.0	https://gnps.ucsd.edu/ProteoSAFe/result.jsp?task=5200e74b6db34718a3b0c77820c2b176&view=view_all_clusters_withID&show=true#{"main.cluster index_lowerinput":"37.0","main.cluster index_upperinput":"37.0"}	This Node is a Singleton	N/A	N/A	N/A	10.1320	10.1320	0	N/A	N/A	88232190.65799998	215	37	-1	215	208.1407	1	208.1407	88232190.65799998
0.0	0.0	0.0	0.0	0.0	0.0	https://gnps.ucsd.edu/ProteoSAFe/result.jsp?task=5200e74b6db34718a3b0c77820c2b176&view=view_all_clusters_withID&show=true#{"main.cluster index_lowerinput":"38.0","main.cluster index_upperinput":"38.0"}	https://gnps.ucsd.edu/ProteoSAFe/result.jsp?view=network_displayer&componentindex=31&task=5200e74b6db34718a3b0c77820c2b176&show=true	N/A	N/A	N/A	12.6361	12.6361	0	N/A	N/A	19330945.266	214	38	31	214	498.8820	1	498.8820	19330945.266
0.0	0.0	0.0	0.0	0.0	0.0	https://gnps.ucsd.edu/ProteoSAFe/result.jsp?task=5200e74b6db34718a3b0c77820c2b176&view=view_all_clusters_withID&show=true#{"main.cluster index_lowerinput":"40.0","main.cluster index_upperinput":"40.0"}	This Node is a Singleton	N/A	N/A	N/A	1.3788	1.3788	0	N/A	N/A	11774013.339999998	215	40	-1	215	285.2682	1	285.2682	11774013.339999998
0.0	0.0	0.0	0.0	0.0	0.0	https://gnps.ucsd.edu/ProteoSAFe/result.jsp?task=5200e74b6db34718a3b0c77820c2b176&view=view_all_clusters_withID&show=true#{"main.cluster index_lowerinput":"41.0","main.cluster index_upperinput":"41.0"}	https://gnps.ucsd.edu/ProteoSAFe/result.jsp?view=network_displayer&componentindex=49&task=5200e74b6db34718a3b0c77820c2b176&show=true	N/A	N/A	N/A	9.1608	9.1608	0	N/A	N/A	1448670279.9299998	214	41	49	214	353.2653	1	353.2653	1448670279.9299998
0.0	0.0	0.0	0.0	0.0	0.0	https://gnps.ucsd.edu/ProteoSAFe/result.jsp?task=5200e74b6db34718a3b0c77820c2b176&view=view_all_clusters_withID&show=true#{"main.cluster index_lowerinput":"42.0","main.cluster index_upperinput":"42.0"}	This Node is a Singleton	N/A	N/A	N/A	9.1650	9.1650	0	N/A	N/A	933605840.0300008	211	42	-1	211	515.4035	1	515.4035	933605840.0300008
0.0	0.0	0.0	0.0	0.0	0.0	https://gnps.ucsd.edu/ProteoSAFe/result.jsp?task=5200e74b6db34718a3b0c77820c2b176&view=view_all_clusters_withID&show=true#{"main.cluster index_lowerinput":"43.0","main.cluster index_upperinput":"43.0"}	https://gnps.ucsd.edu/ProteoSAFe/result.jsp?view=network_displayer&componentindex=29&task=5200e74b6db34718a3b0c77820c2b176&show=true	N/A	N/A	N/A	9.9902	9.9902	0	N/A	N/A	683447014.7880002	215	43	29	215	381.3001	1	381.3001	683447014.7880002
0.0	0.0	0.0	0.0	0.0	0.0	https://gnps.ucsd.edu/ProteoSAFe/result.jsp?task=5200e74b6db34718a3b0c77820c2b176&view=view_all_clusters_withID&show=true#{"main.cluster index_lowerinput":"44.0","main.cluster index_upperinput":"44.0"}	https://gnps.ucsd.edu/ProteoSAFe/result.jsp?view=network_displayer&componentindex=49&task=5200e74b6db34718a3b0c77820c2b176&show=true	N/A	N/A	N/A	9.1628	9.1628	0	N/A	N/A	607712572.5040003	215	44	49	215	350.2423	1	350.2423	607712572.5040003
0.0	0.0	0.0	0.0	0.0	0.0	https://gnps.ucsd.edu/ProteoSAFe/result.jsp?task=5200e74b6db34718a3b0c77820c2b176&view=view_all_clusters_withID&show=true#{"main.cluster index_lowerinput":"45.0","main.cluster index_upperinput":"45.0"}	https://gnps.ucsd.edu/ProteoSAFe/result.jsp?view=network_displayer&componentindex=4&task=5200e74b6db34718a3b0c77820c2b176&show=true	N/A	N/A	N/A	10.1349	10.1349	0	N/A	N/A	605245620.3140005	214	45	4	214	557.4540	1	557.4540	605245620.3140005
0.0	0.0	0.0	0.0	0.0	0.0	https://gnps.ucsd.edu/ProteoSAFe/result.jsp?task=5200e74b6db34718a3b0c77820c2b176&view=view_all_clusters_withID&show=true#{"main.cluster index_lowerinput":"46.0","main.cluster index_upperinput":"46.0"}	This Node is a Singleton	N/A	N/A	N/A	5.4496	5.4496	0	N/A	N/A	599122473.7759997	215	46	-1	215	437.1873	1	437.1873	599122473.7759997
0.0	0.0	0.0	0.0	0.0	0.0	https://gnps.ucsd.edu/ProteoSAFe/result.jsp?task=5200e74b6db34718a3b0c77820c2b176&view=view_all_clusters_withID&show=true#{"main.cluster index_lowerinput":"47.0","main.cluster index_upperinput":"47.0"}	This Node is a Singleton	N/A	N/A	N/A	9.6600	9.6600	0	N/A	N/A	294641622.47600013	214	47	-1	214	659.2921	1	659.2921	294641622.47600013
0.0	0.0	0.0	0.0	0.0	0.0	https://gnps.ucsd.edu/ProteoSAFe/result.jsp?task=5200e74b6db34718a3b0c77820c2b176&view=view_all_clusters_withID&show=true#{"main.cluster index_lowerinput":"48.0","main.cluster index_upperinput":"48.0"}	https://gnps.ucsd.edu/ProteoSAFe/result.jsp?view=network_displayer&componentindex=4&task=5200e74b6db34718a3b0c77820c2b176&show=true	N/A	N/A	N/A	10.1368	10.1368	0	N/A	N/A	335058026.11200005	215	48	4	215	739.6029	1	739.6029	335058026.11200005
0.0	0.0	0.0	0.0	0.0	0.0	https://gnps.ucsd.edu/ProteoSAFe/result.jsp?task=5200e74b6db34718a3b0c77820c2b176&view=view_all_clusters_withID&show=true#{"main.cluster index_lowerinput":"49.0","main.cluster index_upperinput":"49.0"}	This Node is a Singleton	N/A	N/A	N/A	11.2143	11.2143	0	N/A	N/A	357353513.3220002	214	49	-1	214	284.2953	1	284.2953	357353513.3220002
0.0	0.0	0.0	0.0	0.0	0.0	https://gnps.ucsd.edu/ProteoSAFe/result.jsp?task=5200e74b6db34718a3b0c77820c2b176&view=view_all_clusters_withID&show=true#{"main.cluster index_lowerinput":"50.0","main.cluster index_upperinput":"50.0"}	https://gnps.ucsd.edu/ProteoSAFe/result.jsp?view=network_displayer&componentindex=49&task=5200e74b6db34718a3b0c77820c2b176&show=true	N/A	N/A	N/A	9.0256	9.0256	0	N/A	N/A	416949318.88400006	215	50	49	215	353.2552	1	353.2552	416949318.88400006
0.0	0.0	0.0	0.0	0.0	0.0	https://gnps.ucsd.edu/ProteoSAFe/result.jsp?task=5200e74b6db34718a3b0c77820c2b176&view=view_all_clusters_withID&show=true#{"main.cluster index_lowerinput":"51.0","main.cluster index_upperinput":"51.0"}	This Node is a Singleton	N/A	N/A	N/A	9.1625	9.1625	0	N/A	N/A	229956198.0519998	215	51	-1	215	313.2621	1	313.2621	229956198.0519998
0.0	0.0	0.0	0.0	0.0	0.0	https://gnps.ucsd.edu/ProteoSAFe/result.jsp?task=5200e74b6db34718a3b0c77820c2b176&view=view_all_clusters_withID&show=true#{"main.cluster index_lowerinput":"52.0","main.cluster index_upperinput":"52.0"}	https://gnps.ucsd.edu/ProteoSAFe/result.jsp?view=network_displayer&componentindex=4&task=5200e74b6db34718a3b0c77820c2b176&show=true	N/A	N/A	N/A	9.9895	9.9895	0	N/A	N/A	209970236.516	188	52	4	188	557.4495	1	557.4495	209970236.516
0.0	0.0	0.0	0.0	0.0	0.0	https://gnps.ucsd.edu/ProteoSAFe/result.jsp?task=5200e74b6db34718a3b0c77820c2b176&view=view_all_clusters_withID&show=true#{"main.cluster index_lowerinput":"53.0","main.cluster index_upperinput":"53.0"}	https://gnps.ucsd.edu/ProteoSAFe/result.jsp?view=network_displayer&componentindex=29&task=5200e74b6db34718a3b0c77820c2b176&show=true	N/A	N/A	N/A	9.9903	9.9903	0	N/A	N/A	179065439.67400002	214	53	29	214	378.3063	1	378.3063	179065439.67400002
0.0	0.0	0.0	0.0	0.0	0.0	https://gnps.ucsd.edu/ProteoSAFe/result.jsp?task=5200e74b6db34718a3b0c77820c2b176&view=view_all_clusters_withID&show=true#{"main.cluster index_lowerinput":"54.0","main.cluster index_upperinput":"54.0"}	https://gnps.ucsd.edu/ProteoSAFe/result.jsp?view=network_displayer&componentindex=49&task=5200e74b6db34718a3b0c77820c2b176&show=true	N/A	N/A	N/A	9.0318	9.0318	0	N/A	N/A	199814319.1719998	214	54	49	214	350.2239	1	350.2239	199814319.1719998
0.0	0.0	0.0	0.0	0.0	0.0	https://gnps.ucsd.edu/ProteoSAFe/result.jsp?task=5200e74b6db34718a3b0c77820c2b176&view=view_all_clusters_withID&show=true#{"main.cluster index_lowerinput":"55.0","main.cluster index_upperinput":"55.0"}	https://gnps.ucsd.edu/ProteoSAFe/result.jsp?view=network_displayer&componentindex=10&task=5200e74b6db34718a3b0c77820c2b176&show=true	N/A	N/A	N/A	9.1660	9.1660	0	N/A	N/A	140005360.34199995	208	55	10	208	745.5181	1	745.5181	140005360.34199995
0.0	0.0	0.0	0.0	0.0	0.0	https://gnps.ucsd.edu/ProteoSAFe/result.jsp?task=5200e74b6db34718a3b0c77820c2b176&view=view_all_clusters_withID&show=true#{"main.cluster index_lowerinput":"56.0","main.cluster index_upperinput":"56.0"}	This Node is a Singleton	N/A	N/A	N/A	10.1358	10.1358	0	N/A	N/A	288526980.0180002	214	56	-1	214	341.3005	1	341.3005	288526980.0180002
0.0	0.0	0.0	0.0	0.0	0.0	https://gnps.ucsd.edu/ProteoSAFe/result.jsp?task=5200e74b6db34718a3b0c77820c2b176&view=view_all_clusters_withID&show=true#{"main.cluster index_lowerinput":"58.0","main.cluster index_upperinput":"58.0"}	This Node is a Singleton	N/A	N/A	N/A	11.0095	11.0095	0	N/A	N/A	103518998.032	214	58	-1	214	409.3283	1	409.3283	103518998.032
0.0	0.0	0.0	0.0	0.0	0.0	https://gnps.ucsd.edu/ProteoSAFe/result.jsp?task=5200e74b6db34718a3b0c77820c2b176&view=view_all_clusters_withID&show=true#{"main.cluster index_lowerinput":"59.0","main.cluster index_upperinput":"59.0"}	https://gnps.ucsd.edu/ProteoSAFe/result.jsp?view=network_displayer&componentindex=43&task=5200e74b6db34718a3b0c77820c2b176&show=true	N/A	N/A	N/A	9.1635	9.1635	0	N/A	N/A	126606466.38799997	206	59	43	206	683.5418	1	683.5418	126606466.38799997
0.0	0.0	0.0	0.0	0.0	0.0	https://gnps.ucsd.edu/ProteoSAFe/result.jsp?task=5200e74b6db34718a3b0c77820c2b176&view=view_all_clusters_withID&show=true#{"main.cluster index_lowerinput":"60.0","main.cluster index_upperinput":"60.0"}	https://gnps.ucsd.edu/ProteoSAFe/result.jsp?view=network_displayer&componentindex=4&task=5200e74b6db34718a3b0c77820c2b176&show=true	N/A	N/A	N/A	10.1387	10.1387	0	N/A	N/A	128648333.34	213	60	4	213	737.1863	1	737.1863	128648333.34
0.0	0.0	0.0	0.0	0.0	0.0	https://gnps.ucsd.edu/ProteoSAFe/result.jsp?task=5200e74b6db34718a3b0c77820c2b176&view=view_all_clusters_withID&show=true#{"main.cluster index_lowerinput":"61.0","main.cluster index_upperinput":"61.0"}	This Node is a Singleton	N/A	N/A	N/A	9.1615	9.1615	0	N/A	N/A	148248015.8339999	215	61	-1	215	239.2373	1	239.2373	148248015.8339999
0.0	0.0	0.0	0.0	0.0	0.0	https://gnps.ucsd.edu/ProteoSAFe/result.jsp?task=5200e74b6db34718a3b0c77820c2b176&view=view_all_clusters_withID&show=true#{"main.cluster index_lowerinput":"62.0","main.cluster index_upperinput":"62.0"}	This Node is a Singleton	N/A	N/A	N/A	9.9919	9.9919	0	N/A	N/A	187201640.492	214	62	-1	214	341.2893	1	341.2893	187201640.492
0.0	0.0	0.0	0.0	0.0	0.0	https://gnps.ucsd.edu/ProteoSAFe/result.jsp?task=5200e74b6db34718a3b0c77820c2b176&view=view_all_clusters_withID&show=true#{"main.cluster index_lowerinput":"63.0","main.cluster index_upperinput":"63.0"}	This Node is a Singleton	N/A	N/A	N/A	8.0444	8.0444	0	N/A	N/A	127841111.436	214	63	-1	214	325.2301	1	325.2301	127841111.436
0.0	0.0	0.0	0.0	0.0	0.0	https://gnps.ucsd.edu/ProteoSAFe/result.jsp?task=5200e74b6db34718a3b0c77820c2b176&view=view_all_clusters_withID&show=true#{"main.cluster index_lowerinput":"64.0","main.cluster index_upperinput":"64.0"}	https://gnps.ucsd.edu/ProteoSAFe/result.jsp?view=network_displayer&componentindex=48&task=5200e74b6db34718a3b0c77820c2b176&show=true	N/A	N/A	N/A	11.1024	11.1024	0	N/A	N/A	133719009.30399992	215	64	48	215	284.2956	1	284.2956	133719009.30399992
0.0	0.0	0.0	0.0	0.0	0.0	https://gnps.ucsd.edu/ProteoSAFe/result.jsp?task=5200e74b6db34718a3b0c77820c2b176&view=view_all_clusters_withID&show=true#{"main.cluster index_lowerinput":"65.0","main.cluster index_upperinput":"65.0"}	This Node is a Singleton	N/A	N/A	N/A	5.4499	5.4499	0	N/A	N/A	109327756.57999994	215	65	-1	215	453.1644	1	453.1644	109327756.57999994
0.0	0.0	0.0	0.0	0.0	0.0	https://gnps.ucsd.edu/ProteoSAFe/result.jsp?task=5200e74b6db34718a3b0c77820c2b176&view=view_all_clusters_withID&show=true#{"main.cluster index_lowerinput":"66.0","main.cluster index_upperinput":"66.0"}	This Node is a Singleton	N/A	N/A	N/A	10.3416	10.3416	0	N/A	N/A	115130467.494	214	66	-1	214	256.2640	1	256.2640	115130467.494
0.0	0.0	0.0	0.0	0.0	0.0	https://gnps.ucsd.edu/ProteoSAFe/result.jsp?task=5200e74b6db34718a3b0c77820c2b176&view=view_all_clusters_withID&show=true#{"main.cluster index_lowerinput":"67.0","main.cluster index_upperinput":"67.0"}	https://gnps.ucsd.edu/ProteoSAFe/result.jsp?view=network_displayer&componentindex=6&task=5200e74b6db34718a3b0c77820c2b176&show=true	N/A	N/A	N/A	7.8272	7.8272	0	N/A	N/A	262644763.46600017	215	67	6	215	551.3568	1	551.3568	262644763.46600017
0.0	0.0	0.0	0.0	0.0	0.0	https://gnps.ucsd.edu/ProteoSAFe/result.jsp?task=5200e74b6db34718a3b0c77820c2b176&view=view_all_clusters_withID&show=true#{"main.cluster index_lowerinput":"68.0","main.cluster index_upperinput":"68.0"}	https://gnps.ucsd.edu/ProteoSAFe/result.jsp?view=network_displayer&componentindex=6&task=5200e74b6db34718a3b0c77820c2b176&show=true	N/A	N/A	N/A	7.7871	7.7871	0	N/A	N/A	220452794.93999994	215	68	6	215	595.3832	1	595.3832	220452794.93999994
0.0	0.0	0.0	0.0	0.0	0.0	https://gnps.ucsd.edu/ProteoSAFe/result.jsp?task=5200e74b6db34718a3b0c77820c2b176&view=view_all_clusters_withID&show=true#{"main.cluster index_lowerinput":"69.0","main.cluster index_upperinput":"69.0"}	This Node is a Singleton	N/A	N/A	N/A	8.2012	8.2012	0	N/A	N/A	157096377.5739999	214	69	-1	214	270.2801	1	270.2801	157096377.5739999
0.0	0.0	0.0	0.0	0.0	0.0	https://gnps.ucsd.edu/ProteoSAFe/result.jsp?task=5200e74b6db34718a3b0c77820c2b176&view=view_all_clusters_withID&show=true#{"main.cluster index_lowerinput":"70.0","main.cluster index_upperinput":"70.0"}	https://gnps.ucsd.edu/ProteoSAFe/result.jsp?view=network_displayer&componentindex=6&task=5200e74b6db34718a3b0c77820c2b176&show=true	N/A	N/A	N/A	7.8660	7.8660	0	N/A	N/A	275182859.75799984	215	70	6	215	507.3312	1	507.3312	275182859.75799984
0.0	0.0	0.0	0.0	0.0	0.0	https://gnps.ucsd.edu/ProteoSAFe/result.jsp?task=5200e74b6db34718a3b0c77820c2b176&view=view_all_clusters_withID&show=true#{"main.cluster index_lowerinput":"71.0","main.cluster index_upperinput":"71.0"}	This Node is a Singleton	N/A	N/A	N/A	10.1359	10.1359	0	N/A	N/A	124889208.216	214	71	-1	214	267.2679	1	267.2679	124889208.216
0.0	0.0	0.0	0.0	0.0	0.0	https://gnps.ucsd.edu/ProteoSAFe/result.jsp?task=5200e74b6db34718a3b0c77820c2b176&view=view_all_clusters_withID&show=true#{"main.cluster index_lowerinput":"72.0","main.cluster index_upperinput":"72.0"}	This Node is a Singleton	N/A	N/A	N/A	9.6624	9.6624	0	N/A	N/A	80381110.54799996	215	72	-1	215	367.3181	1	367.3181	80381110.54799996
0.0	0.0	0.0	0.0	0.0	0.0	https://gnps.ucsd.edu/ProteoSAFe/result.jsp?task=5200e74b6db34718a3b0c77820c2b176&view=view_all_clusters_withID&show=true#{"main.cluster index_lowerinput":"73.0","main.cluster index_upperinput":"73.0"}	https://gnps.ucsd.edu/ProteoSAFe/result.jsp?view=network_displayer&componentindex=59&task=5200e74b6db34718a3b0c77820c2b176&show=true	N/A	N/A	N/A	9.1795	9.1795	0	N/A	N/A	91046920.91999999	208	73	59	208	415.2234	1	415.2234	91046920.91999999
0.0	0.0	0.0	0.0	0.0	0.0	https://gnps.ucsd.edu/ProteoSAFe/result.jsp?task=5200e74b6db34718a3b0c77820c2b176&view=view_all_clusters_withID&show=true#{"main.cluster index_lowerinput":"74.0","main.cluster index_upperinput":"74.0"}	https://gnps.ucsd.edu/ProteoSAFe/result.jsp?view=network_displayer&componentindex=1&task=5200e74b6db34718a3b0c77820c2b176&show=true	N/A	N/A	N/A	3.4687	3.4687	0	N/A	N/A	43346535.242	215	74	1	215	279.1183	1	279.1183	43346535.242
0.0	0.0	0.0	0.0	0.0	0.0	https://gnps.ucsd.edu/ProteoSAFe/result.jsp?task=5200e74b6db34718a3b0c77820c2b176&view=view_all_clusters_withID&show=true#{"main.cluster index_lowerinput":"75.0","main.cluster index_upperinput":"75.0"}	https://gnps.ucsd.edu/ProteoSAFe/result.jsp?view=network_displayer&componentindex=3&task=5200e74b6db34718a3b0c77820c2b176&show=true	N/A	N/A	N/A	9.1643	9.1643	0	N/A	N/A	132304421.25799997	215	75	3	215	194.1242	1	194.1242	132304421.25799997
0.0	0.0	0.0	0.0	0.0	0.0	https://gnps.ucsd.edu/ProteoSAFe/result.jsp?task=5200e74b6db34718a3b0c77820c2b176&view=view_all_clusters_withID&show=true#{"main.cluster index_lowerinput":"76.0","main.cluster index_upperinput":"76.0"}	This Node is a Singleton	N/A	N/A	N/A	7.7522	7.7522	0	N/A	N/A	172374960.57599986	215	76	-1	215	639.4081	1	639.4081	172374960.57599986
0.0	0.0	0.0	0.0	0.0	0.0	https://gnps.ucsd.edu/ProteoSAFe/result.jsp?task=5200e74b6db34718a3b0c77820c2b176&view=view_all_clusters_withID&show=true#{"main.cluster index_lowerinput":"77.0","main.cluster index_upperinput":"77.0"}	https://gnps.ucsd.edu/ProteoSAFe/result.jsp?view=network_displayer&componentindex=6&task=5200e74b6db34718a3b0c77820c2b176&show=true	N/A	N/A	N/A	7.8955	7.8955	0	N/A	N/A	249859673.53600025	215	77	6	215	463.2991	1	463.2991	249859673.53600025
0.0	0.0	0.0	0.0	0.0	0.0	https://gnps.ucsd.edu/ProteoSAFe/result.jsp?task=5200e74b6db34718a3b0c77820c2b176&view=view_all_clusters_withID&show=true#{"main.cluster index_lowerinput":"78.0","main.cluster index_upperinput":"78.0"}	https://gnps.ucsd.edu/ProteoSAFe/result.jsp?view=network_displayer&componentindex=56&task=5200e74b6db34718a3b0c77820c2b176&show=true	N/A	N/A	N/A	10.1390	10.1390	0	N/A	N/A	74114515.72800002	215	78	56	215	801.5781	1	801.5781	74114515.72800002
0.0	0.0	0.0	0.0	0.0	0.0	https://gnps.ucsd.edu/ProteoSAFe/result.jsp?task=5200e74b6db34718a3b0c77820c2b176&view=view_all_clusters_withID&show=true#{"main.cluster index_lowerinput":"79.0","main.cluster index_upperinput":"79.0"}	This Node is a Singleton	N/A	N/A	N/A	3.2725	3.2725	0	N/A	N/A	25715240.465999983	206	79	-1	206	245.0555	1	245.0555	25715240.465999983
0.0	0.0	0.0	0.0	0.0	0.0	https://gnps.ucsd.edu/ProteoSAFe/result.jsp?task=5200e74b6db34718a3b0c77820c2b176&view=view_all_clusters_withID&show=true#{"main.cluster index_lowerinput":"80.0","main.cluster index_upperinput":"80.0"}	https://gnps.ucsd.edu/ProteoSAFe/result.jsp?view=network_displayer&componentindex=12&task=5200e74b6db34718a3b0c77820c2b176&show=true	N/A	N/A	N/A	9.0164	9.0164	0	N/A	N/A	50873405.51199998	215	80	12	215	415.1933	1	415.1933	50873405.51199998
0.0	0.0	0.0	0.0	0.0	0.0	https://gnps.ucsd.edu/ProteoSAFe/result.jsp?task=5200e74b6db34718a3b0c77820c2b176&view=view_all_clusters_withID&show=true#{"main.cluster index_lowerinput":"82.0","main.cluster index_upperinput":"82.0"}	This Node is a Singleton	N/A	N/A	N/A	9.5000	9.5000	0	N/A	N/A	76528693.53199992	215	82	-1	215	379.2851	1	379.2851	76528693.53199992
0.0	0.0	0.0	0.0	0.0	0.0	https://gnps.ucsd.edu/ProteoSAFe/result.jsp?task=5200e74b6db34718a3b0c77820c2b176&view=view_all_clusters_withID&show=true#{"main.cluster index_lowerinput":"83.0","main.cluster index_upperinput":"83.0"}	This Node is a Singleton	N/A	N/A	N/A	7.7153	7.7153	0	N/A	N/A	126565081.45600004	214	83	-1	214	683.4336	1	683.4336	126565081.45600004
0.0	0.0	0.0	0.0	0.0	0.0	https://gnps.ucsd.edu/ProteoSAFe/result.jsp?task=5200e74b6db34718a3b0c77820c2b176&view=view_all_clusters_withID&show=true#{"main.cluster index_lowerinput":"84.0","main.cluster index_upperinput":"84.0"}	This Node is a Singleton	N/A	N/A	N/A	9.0180	9.0180	0	N/A	N/A	44481517.91999995	214	84	-1	214	239.2349	1	239.2349	44481517.91999995
0.0	0.0	0.0	0.0	0.0	0.0	https://gnps.ucsd.edu/ProteoSAFe/result.jsp?task=5200e74b6db34718a3b0c77820c2b176&view=view_all_clusters_withID&show=true#{"main.cluster index_lowerinput":"85.0","main.cluster index_upperinput":"85.0"}	This Node is a Singleton	N/A	N/A	N/A	9.9898	9.9898	0	N/A	N/A	50954886.53000001	215	85	-1	215	267.2626	1	267.2626	50954886.53000001
0.0	0.0	0.0	0.0	0.0	0.0	https://gnps.ucsd.edu/ProteoSAFe/result.jsp?task=5200e74b6db34718a3b0c77820c2b176&view=view_all_clusters_withID&show=true#{"main.cluster index_lowerinput":"86.0","main.cluster index_upperinput":"86.0"}	https://gnps.ucsd.edu/ProteoSAFe/result.jsp?view=network_displayer&componentindex=3&task=5200e74b6db34718a3b0c77820c2b176&show=true	N/A	N/A	N/A	9.0229	9.0229	0	N/A	N/A	35593753.97999997	215	86	3	215	203.1320	1	203.1320	35593753.97999997
0.0	0.0	0.0	0.0	0.0	0.0	https://gnps.ucsd.edu/ProteoSAFe/result.jsp?task=5200e74b6db34718a3b0c77820c2b176&view=view_all_clusters_withID&show=true#{"main.cluster index_lowerinput":"87.0","main.cluster index_upperinput":"87.0"}	This Node is a Singleton	N/A	N/A	N/A	9.1871	9.1871	0	N/A	N/A	57476286.74800003	214	87	-1	214	212.1376	1	212.1376	57476286.74800003
0.0	0.0	0.0	0.0	0.0	0.0	https://gnps.ucsd.edu/ProteoSAFe/result.jsp?task=5200e74b6db34718a3b0c77820c2b176&view=view_all_clusters_withID&show=true#{"main.cluster index_lowerinput":"88.0","main.cluster index_upperinput":"88.0"}	https://gnps.ucsd.edu/ProteoSAFe/result.jsp?view=network_displayer&componentindex=1&task=5200e74b6db34718a3b0c77820c2b176&show=true	N/A	N/A	N/A	3.3341	3.3341	0	N/A	N/A	18718540.551999997	210	88	1	210	279.1133	1	279.1133	18718540.551999997
0.0	0.0	0.0	0.0	0.0	0.0	https://gnps.ucsd.edu/ProteoSAFe/result.jsp?task=5200e74b6db34718a3b0c77820c2b176&view=view_all_clusters_withID&show=true#{"main.cluster index_lowerinput":"89.0","main.cluster index_upperinput":"89.0"}	This Node is a Singleton	N/A	N/A	N/A	9.9834	9.9834	0	N/A	N/A	38192778.832000025	215	89	-1	215	443.2616	1	443.2616	38192778.832000025
0.0	0.0	0.0	0.0	0.0	0.0	https://gnps.ucsd.edu/ProteoSAFe/result.jsp?task=5200e74b6db34718a3b0c77820c2b176&view=view_all_clusters_withID&show=true#{"main.cluster index_lowerinput":"90.0","main.cluster index_upperinput":"90.0"}	This Node is a Singleton	N/A	N/A	N/A	11.9197	11.9197	0	N/A	N/A	28735949.226000022	204	90	-1	204	631.1463	1	631.1463	28735949.226000022
0.0	0.0	0.0	0.0	0.0	0.0	https://gnps.ucsd.edu/ProteoSAFe/result.jsp?task=5200e74b6db34718a3b0c77820c2b176&view=view_all_clusters_withID&show=true#{"main.cluster index_lowerinput":"91.0","main.cluster index_upperinput":"91.0"}	This Node is a Singleton	N/A	N/A	N/A	7.9186	7.9186	0	N/A	N/A	163114083.78400007	215	91	-1	215	419.2701	1	419.2701	163114083.78400007
0.0	0.0	0.0	0.0	0.0	0.0	https://gnps.ucsd.edu/ProteoSAFe/result.jsp?task=5200e74b6db34718a3b0c77820c2b176&view=view_all_clusters_withID&show=true#{"main.cluster index_lowerinput":"92.0","main.cluster index_upperinput":"92.0"}	This Node is a Singleton	N/A	N/A	N/A	10.0690	10.0690	0	N/A	N/A	18163029.85399999	214	92	-1	214	522.5926	1	522.5926	18163029.85399999
0.0	0.0	0.0	0.0	0.0	0.0	https://gnps.ucsd.edu/ProteoSAFe/result.jsp?task=5200e74b6db34718a3b0c77820c2b176&view=view_all_clusters_withID&show=true#{"main.cluster index_lowerinput":"93.0","main.cluster index_upperinput":"93.0"}	This Node is a Singleton	N/A	N/A	N/A	7.6837	7.6837	0	N/A	N/A	86901533.15600003	215	93	-1	215	727.4601	1	727.4601	86901533.15600003
0.0	0.0	0.0	0.0	0.0	0.0	https://gnps.ucsd.edu/ProteoSAFe/result.jsp?task=5200e74b6db34718a3b0c77820c2b176&view=view_all_clusters_withID&show=true#{"main.cluster index_lowerinput":"94.0","main.cluster index_upperinput":"94.0"}	This Node is a Singleton	N/A	N/A	N/A	10.1717	10.1717	0	N/A	N/A	62164561.482000045	212	94	-1	212	443.2683	1	443.2683	62164561.482000045
0.0	0.0	0.0	0.0	0.0	0.0	https://gnps.ucsd.edu/ProteoSAFe/result.jsp?task=5200e74b6db34718a3b0c77820c2b176&view=view_all_clusters_withID&show=true#{"main.cluster index_lowerinput":"95.0","main.cluster index_upperinput":"95.0"}	https://gnps.ucsd.edu/ProteoSAFe/result.jsp?view=network_displayer&componentindex=3&task=5200e74b6db34718a3b0c77820c2b176&show=true	N/A	N/A	N/A	9.9915	9.9915	0	N/A	N/A	38803435.492000006	215	95	3	215	208.1407	1	208.1407	38803435.492000006
0.0	0.0	0.0	0.0	0.0	0.0	https://gnps.ucsd.edu/ProteoSAFe/result.jsp?task=5200e74b6db34718a3b0c77820c2b176&view=view_all_clusters_withID&show=true#{"main.cluster index_lowerinput":"96.0","main.cluster index_upperinput":"96.0"}	This Node is a Singleton	N/A	N/A	N/A	9.0342	9.0342	0	N/A	N/A	26852524.67599998	215	96	-1	215	212.1415	1	212.1415	26852524.67599998
0.0	0.0	0.0	0.0	0.0	0.0	https://gnps.ucsd.edu/ProteoSAFe/result.jsp?task=5200e74b6db34718a3b0c77820c2b176&view=view_all_clusters_withID&show=true#{"main.cluster index_lowerinput":"97.0","main.cluster index_upperinput":"97.0"}	This Node is a Singleton	N/A	N/A	N/A	9.1635	9.1635	0	N/A	N/A	52872929.51400002	215	97	-1	215	131.0019	1	131.0019	52872929.51400002
0.0	0.0	0.0	0.0	0.0	0.0	https://gnps.ucsd.edu/ProteoSAFe/result.jsp?task=5200e74b6db34718a3b0c77820c2b176&view=view_all_clusters_withID&show=true#{"main.cluster index_lowerinput":"98.0","main.cluster index_upperinput":"98.0"}	https://gnps.ucsd.edu/ProteoSAFe/result.jsp?view=network_displayer&componentindex=63&task=5200e74b6db34718a3b0c77820c2b176&show=true	N/A	N/A	N/A	4.1941	4.1941	0	N/A	N/A	54574374.58000003	215	98	63	215	959.9646	1	959.9646	54574374.58000003
0.0	0.0	0.0	0.0	0.0	0.0	https://gnps.ucsd.edu/ProteoSAFe/result.jsp?task=5200e74b6db34718a3b0c77820c2b176&view=view_all_clusters_withID&show=true#{"main.cluster index_lowerinput":"99.0","main.cluster index_upperinput":"99.0"}	This Node is a Singleton	N/A	N/A	N/A	10.1223	10.1223	0	N/A	N/A	54759690.57800001	215	99	-1	215	443.2687	1	443.2687	54759690.57800001
0.0	0.0	0.0	0.0	0.0	0.0	https://gnps.ucsd.edu/ProteoSAFe/result.jsp?task=5200e74b6db34718a3b0c77820c2b176&view=view_all_clusters_withID&show=true#{"main.cluster index_lowerinput":"100.0","main.cluster index_upperinput":"100.0"}	This Node is a Singleton	N/A	N/A	N/A	9.9876	9.9876	0	N/A	N/A	37150002.272	215	100	-1	215	217.1413	1	217.1413	37150002.272
0.0	0.0	0.0	0.0	0.0	0.0	https://gnps.ucsd.edu/ProteoSAFe/result.jsp?task=5200e74b6db34718a3b0c77820c2b176&view=view_all_clusters_withID&show=true#{"main.cluster index_lowerinput":"101.0","main.cluster index_upperinput":"101.0"}	This Node is a Singleton	N/A	N/A	N/A	10.7365	10.7365	0	N/A	N/A	33980346.96400003	215	101	-1	215	685.4388	1	685.4388	33980346.96400003
0.0	0.0	0.0	0.0	0.0	0.0	https://gnps.ucsd.edu/ProteoSAFe/result.jsp?task=5200e74b6db34718a3b0c77820c2b176&view=view_all_clusters_withID&show=true#{"main.cluster index_lowerinput":"102.0","main.cluster index_upperinput":"102.0"}	This Node is a Singleton	N/A	N/A	N/A	10.2722	10.2722	0	N/A	N/A	60509321.63599998	214	102	-1	214	256.2637	1	256.2637	60509321.63599998
0.0	0.0	0.0	0.0	0.0	0.0	https://gnps.ucsd.edu/ProteoSAFe/result.jsp?task=5200e74b6db34718a3b0c77820c2b176&view=view_all_clusters_withID&show=true#{"main.cluster index_lowerinput":"104.0","main.cluster index_upperinput":"104.0"}	This Node is a Singleton	N/A	N/A	N/A	10.2047	10.2047	0	N/A	N/A	36691192.318	215	104	-1	215	685.4380	1	685.4380	36691192.318
0.0	0.0	0.0	0.0	0.0	0.0	https://gnps.ucsd.edu/ProteoSAFe/result.jsp?task=5200e74b6db34718a3b0c77820c2b176&view=view_all_clusters_withID&show=true#{"main.cluster index_lowerinput":"105.0","main.cluster index_upperinput":"105.0"}	https://gnps.ucsd.edu/ProteoSAFe/result.jsp?view=network_displayer&componentindex=37&task=5200e74b6db34718a3b0c77820c2b176&show=true	N/A	N/A	N/A	4.7850	4.7850	0	N/A	N/A	33400196.85999998	215	105	37	215	959.9658	1	959.9658	33400196.85999998
0.0	0.0	0.0	0.0	0.0	0.0	https://gnps.ucsd.edu/ProteoSAFe/result.jsp?task=5200e74b6db34718a3b0c77820c2b176&view=view_all_clusters_withID&show=true#{"main.cluster index_lowerinput":"107.0","main.cluster index_upperinput":"107.0"}	This Node is a Singleton	N/A	N/A	N/A	7.6505	7.6505	0	N/A	N/A	57453560.33999995	215	107	-1	215	771.4871	1	771.4871	57453560.33999995
0.0	0.0	0.0	0.0	0.0	0.0	https://gnps.ucsd.edu/ProteoSAFe/result.jsp?task=5200e74b6db34718a3b0c77820c2b176&view=view_all_clusters_withID&show=true#{"main.cluster index_lowerinput":"109.0","main.cluster index_upperinput":"109.0"}	This Node is a Singleton	N/A	N/A	N/A	9.1638	9.1638	0	N/A	N/A	40105052.93199999	214	109	-1	214	185.0960	1	185.0960	40105052.93199999
0.0	0.0	0.0	0.0	0.0	0.0	https://gnps.ucsd.edu/ProteoSAFe/result.jsp?task=5200e74b6db34718a3b0c77820c2b176&view=view_all_clusters_withID&show=true#{"main.cluster index_lowerinput":"110.0","main.cluster index_upperinput":"110.0"}	This Node is a Singleton	N/A	N/A	N/A	10.0463	10.0463	0	N/A	N/A	24903738.523999996	215	110	-1	215	685.4443	1	685.4443	24903738.523999996
0.0	0.0	0.0	0.0	0.0	0.0	https://gnps.ucsd.edu/ProteoSAFe/result.jsp?task=5200e74b6db34718a3b0c77820c2b176&view=view_all_clusters_withID&show=true#{"main.cluster index_lowerinput":"111.0","main.cluster index_upperinput":"111.0"}	This Node is a Singleton	N/A	N/A	N/A	5.4565	5.4565	0	N/A	N/A	33693794.21599998	215	111	-1	215	245.0774	1	245.0774	33693794.21599998
0.0	0.0	0.0	0.0	0.0	0.0	https://gnps.ucsd.edu/ProteoSAFe/result.jsp?task=5200e74b6db34718a3b0c77820c2b176&view=view_all_clusters_withID&show=true#{"main.cluster index_lowerinput":"112.0","main.cluster index_upperinput":"112.0"}	https://gnps.ucsd.edu/ProteoSAFe/result.jsp?view=network_displayer&componentindex=8&task=5200e74b6db34718a3b0c77820c2b176&show=true	N/A	N/A	N/A	10.0983	10.0983	0	N/A	N/A	27017098.866	206	112	8	206	703.4916	1	703.4916	27017098.866
0.0	0.0	0.0	0.0	0.0	0.0	https://gnps.ucsd.edu/ProteoSAFe/result.jsp?task=5200e74b6db34718a3b0c77820c2b176&view=view_all_clusters_withID&show=true#{"main.cluster index_lowerinput":"113.0","main.cluster index_upperinput":"113.0"}	This Node is a Singleton	N/A	N/A	N/A	10.7752	10.7752	0	N/A	N/A	91808671.73400016	215	113	-1	215	510.3583	1	510.3583	91808671.73400016
0.0	0.0	0.0	0.0	0.0	0.0	https://gnps.ucsd.edu/ProteoSAFe/result.jsp?task=5200e74b6db34718a3b0c77820c2b176&view=view_all_clusters_withID&show=true#{"main.cluster index_lowerinput":"114.0","main.cluster index_upperinput":"114.0"}	https://gnps.ucsd.edu/ProteoSAFe/result.jsp?view=network_displayer&componentindex=24&task=5200e74b6db34718a3b0c77820c2b176&show=true	N/A	N/A	N/A	1.9797	1.9797	0	N/A	N/A	51403439.778	215	114	24	215	133.9794	1	133.9794	51403439.778
0.0	0.0	0.0	0.0	0.0	0.0	https://gnps.ucsd.edu/ProteoSAFe/result.jsp?task=5200e74b6db34718a3b0c77820c2b176&view=view_all_clusters_withID&show=true#{"main.cluster index_lowerinput":"115.0","main.cluster index_upperinput":"115.0"}	This Node is a Singleton	N/A	N/A	N/A	5.4511	5.4511	0	N/A	N/A	21257824.49799999	215	115	-1	215	499.1527	1	499.1527	21257824.49799999
0.0	0.0	0.0	0.0	0.0	0.0	https://gnps.ucsd.edu/ProteoSAFe/result.jsp?task=5200e74b6db34718a3b0c77820c2b176&view=view_all_clusters_withID&show=true#{"main.cluster index_lowerinput":"116.0","main.cluster index_upperinput":"116.0"}	https://gnps.ucsd.edu/ProteoSAFe/result.jsp?view=network_displayer&componentindex=8&task=5200e74b6db34718a3b0c77820c2b176&show=true	N/A	N/A	N/A	10.0284	10.0284	0	N/A	N/A	18835853.27800001	206	116	8	206	703.4896	1	703.4896	18835853.27800001
0.0	0.0	0.0	0.0	0.0	0.0	https://gnps.ucsd.edu/ProteoSAFe/result.jsp?task=5200e74b6db34718a3b0c77820c2b176&view=view_all_clusters_withID&show=true#{"main.cluster index_lowerinput":"117.0","main.cluster index_upperinput":"117.0"}	This Node is a Singleton	N/A	N/A	N/A	10.1380	10.1380	0	N/A	N/A	37124192.61200002	215	117	-1	215	359.3080	1	359.3080	37124192.61200002
0.0	0.0	0.0	0.0	0.0	0.0	https://gnps.ucsd.edu/ProteoSAFe/result.jsp?task=5200e74b6db34718a3b0c77820c2b176&view=view_all_clusters_withID&show=true#{"main.cluster index_lowerinput":"118.0","main.cluster index_upperinput":"118.0"}	https://gnps.ucsd.edu/ProteoSAFe/result.jsp?view=network_displayer&componentindex=20&task=5200e74b6db34718a3b0c77820c2b176&show=true	N/A	N/A	N/A	4.9545	4.9545	0	N/A	N/A	59381009.19800003	195	118	20	195	801.5085	1	801.5085	59381009.19800003
0.0	0.0	0.0	0.0	0.0	0.0	https://gnps.ucsd.edu/ProteoSAFe/result.jsp?task=5200e74b6db34718a3b0c77820c2b176&view=view_all_clusters_withID&show=true#{"main.cluster index_lowerinput":"119.0","main.cluster index_upperinput":"119.0"}	https://gnps.ucsd.edu/ProteoSAFe/result.jsp?view=network_displayer&componentindex=1&task=5200e74b6db34718a3b0c77820c2b176&show=true	N/A	N/A	N/A	3.0272	3.0272	0	N/A	N/A	14926860.387999995	212	119	1	212	265.0566	1	265.0566	14926860.387999995
0.0	0.0	0.0	0.0	0.0	0.0	https://gnps.ucsd.edu/ProteoSAFe/result.jsp?task=5200e74b6db34718a3b0c77820c2b176&view=view_all_clusters_withID&show=true#{"main.cluster index_lowerinput":"120.0","main.cluster index_upperinput":"120.0"}	https://gnps.ucsd.edu/ProteoSAFe/result.jsp?view=network_displayer&componentindex=8&task=5200e74b6db34718a3b0c77820c2b176&show=true	N/A	PC(14:0/16:1); [M+H]+ C38H75N1O8P1	0.927572	10.2158	10.2158	0	N/A	CCMSLIB00003100802	48307039.770000026	195	120	8	195	703.5026	1	703.5026	48307039.770000026
0.0	0.0	0.0	0.0	0.0	0.0	https://gnps.ucsd.edu/ProteoSAFe/result.jsp?task=5200e74b6db34718a3b0c77820c2b176&view=view_all_clusters_withID&show=true#{"main.cluster index_lowerinput":"121.0","main.cluster index_upperinput":"121.0"}	This Node is a Singleton	N/A	N/A	N/A	9.6613	9.6613	0	N/A	N/A	16310408.73399998	213	121	-1	213	510.1779	1	510.1779	16310408.73399998
0.0	0.0	0.0	0.0	0.0	0.0	https://gnps.ucsd.edu/ProteoSAFe/result.jsp?task=5200e74b6db34718a3b0c77820c2b176&view=view_all_clusters_withID&show=true#{"main.cluster index_lowerinput":"122.0","main.cluster index_upperinput":"122.0"}	This Node is a Singleton	N/A	N/A	N/A	10.1038	10.1038	0	N/A	N/A	20971180.164000012	214	122	-1	214	685.4427	1	685.4427	20971180.164000012
0.0	0.0	0.0	0.0	0.0	0.0	https://gnps.ucsd.edu/ProteoSAFe/result.jsp?task=5200e74b6db34718a3b0c77820c2b176&view=view_all_clusters_withID&show=true#{"main.cluster index_lowerinput":"123.0","main.cluster index_upperinput":"123.0"}	This Node is a Singleton	N/A	N/A	N/A	9.8753	9.8753	0	N/A	N/A	52509604.152000025	215	123	-1	215	257.2474	1	257.2474	52509604.152000025
0.0	0.0	0.0	0.0	0.0	0.0	https://gnps.ucsd.edu/ProteoSAFe/result.jsp?task=5200e74b6db34718a3b0c77820c2b176&view=view_all_clusters_withID&show=true#{"main.cluster index_lowerinput":"124.0","main.cluster index_upperinput":"124.0"}	This Node is a Singleton	N/A	N/A	N/A	9.1632	9.1632	0	N/A	N/A	22100337.185999993	213	124	-1	213	342.2635	1	342.2635	22100337.185999993
0.0	0.0	0.0	0.0	0.0	0.0	https://gnps.ucsd.edu/ProteoSAFe/result.jsp?task=5200e74b6db34718a3b0c77820c2b176&view=view_all_clusters_withID&show=true#{"main.cluster index_lowerinput":"125.0","main.cluster index_upperinput":"125.0"}	This Node is a Singleton	N/A	N/A	N/A	4.0847	4.0847	0	N/A	N/A	26699335.18600001	215	125	-1	215	943.9916	1	943.9916	26699335.18600001
0.0	0.0	0.0	0.0	0.0	0.0	https://gnps.ucsd.edu/ProteoSAFe/result.jsp?task=5200e74b6db34718a3b0c77820c2b176&view=view_all_clusters_withID&show=true#{"main.cluster index_lowerinput":"126.0","main.cluster index_upperinput":"126.0"}	This Node is a Singleton	N/A	N/A	N/A	4.5887	4.5887	0	N/A	N/A	27242376.628000006	214	126	-1	214	158.9733	1	158.9733	27242376.628000006
0.0	0.0	0.0	0.0	0.0	0.0	https://gnps.ucsd.edu/ProteoSAFe/result.jsp?task=5200e74b6db34718a3b0c77820c2b176&view=view_all_clusters_withID&show=true#{"main.cluster index_lowerinput":"127.0","main.cluster index_upperinput":"127.0"}	This Node is a Singleton	N/A	N/A	N/A	10.1246	10.1246	0	N/A	N/A	28373084.626000024	215	127	-1	215	226.1511	1	226.1511	28373084.626000024
0.0	0.0	0.0	0.0	0.0	0.0	https://gnps.ucsd.edu/ProteoSAFe/result.jsp?task=5200e74b6db34718a3b0c77820c2b176&view=view_all_clusters_withID&show=true#{"main.cluster index_lowerinput":"128.0","main.cluster index_upperinput":"128.0"}	This Node is a Singleton	N/A	N/A	N/A	10.1895	10.1895	0	N/A	N/A	32220096.35399999	211	128	-1	211	226.1519	1	226.1519	32220096.35399999
0.0	0.0	0.0	0.0	0.0	0.0	https://gnps.ucsd.edu/ProteoSAFe/result.jsp?task=5200e74b6db34718a3b0c77820c2b176&view=view_all_clusters_withID&show=true#{"main.cluster index_lowerinput":"129.0","main.cluster index_upperinput":"129.0"}	This Node is a Singleton	N/A	N/A	N/A	9.9898	9.9898	0	N/A	N/A	19260765.022000015	213	129	-1	213	131.0021	1	131.0021	19260765.022000015
0.0	0.0	0.0	0.0	0.0	0.0	https://gnps.ucsd.edu/ProteoSAFe/result.jsp?task=5200e74b6db34718a3b0c77820c2b176&view=view_all_clusters_withID&show=true#{"main.cluster index_lowerinput":"130.0","main.cluster index_upperinput":"130.0"}	This Node is a Singleton	N/A	N/A	N/A	3.1094	3.1094	0	N/A	N/A	15473044.044000005	214	130	-1	214	295.0036	1	295.0036	15473044.044000005
0.0	0.0	0.0	0.0	0.0	0.0	https://gnps.ucsd.edu/ProteoSAFe/result.jsp?task=5200e74b6db34718a3b0c77820c2b176&view=view_all_clusters_withID&show=true#{"main.cluster index_lowerinput":"132.0","main.cluster index_upperinput":"132.0"}	This Node is a Singleton	N/A	N/A	N/A	10.1570	10.1570	0	N/A	N/A	15457551.186000003	214	132	-1	214	449.2729	1	449.2729	15457551.186000003
0.0	0.0	0.0	0.0	0.0	0.0	https://gnps.ucsd.edu/ProteoSAFe/result.jsp?task=5200e74b6db34718a3b0c77820c2b176&view=view_all_clusters_withID&show=true#{"main.cluster index_lowerinput":"133.0","main.cluster index_upperinput":"133.0"}	This Node is a Singleton	N/A	N/A	N/A	3.4635	3.4635	0	N/A	N/A	10176666.091999998	215	133	-1	215	120.0711	1	120.0711	10176666.091999998
0.0	0.0	0.0	0.0	0.0	0.0	https://gnps.ucsd.edu/ProteoSAFe/result.jsp?task=5200e74b6db34718a3b0c77820c2b176&view=view_all_clusters_withID&show=true#{"main.cluster index_lowerinput":"134.0","main.cluster index_upperinput":"134.0"}	This Node is a Singleton	N/A	N/A	N/A	9.9965	9.9965	0	N/A	N/A	18508923.73800001	215	134	-1	215	226.1501	1	226.1501	18508923.73800001
0.0	0.0	0.0	0.0	0.0	0.0	https://gnps.ucsd.edu/ProteoSAFe/result.jsp?task=5200e74b6db34718a3b0c77820c2b176&view=view_all_clusters_withID&show=true#{"main.cluster index_lowerinput":"135.0","main.cluster index_upperinput":"135.0"}	This Node is a Singleton	N/A	N/A	N/A	8.0480	8.0480	0	N/A	N/A	19033782.26799998	215	135	-1	215	198.0520	1	198.0520	19033782.26799998
0.0	0.0	0.0	0.0	0.0	0.0	https://gnps.ucsd.edu/ProteoSAFe/result.jsp?task=5200e74b6db34718a3b0c77820c2b176&view=view_all_clusters_withID&show=true#{"main.cluster index_lowerinput":"138.0","main.cluster index_upperinput":"138.0"}	This Node is a Singleton	N/A	N/A	N/A	11.3897	11.3897	0	N/A	N/A	6456798.728	211	138	-1	211	592.5329	1	592.5329	6456798.728
0.0	0.0	0.0	0.0	0.0	0.0	https://gnps.ucsd.edu/ProteoSAFe/result.jsp?task=5200e74b6db34718a3b0c77820c2b176&view=view_all_clusters_withID&show=true#{"main.cluster index_lowerinput":"139.0","main.cluster index_upperinput":"139.0"}	This Node is a Singleton	N/A	N/A	N/A	1.6171	1.6171	0	N/A	N/A	11861302.714000002	215	139	-1	215	285.2742	1	285.2742	11861302.714000002
0.0	0.0	0.0	0.0	0.0	0.0	https://gnps.ucsd.edu/ProteoSAFe/result.jsp?task=5200e74b6db34718a3b0c77820c2b176&view=view_all_clusters_withID&show=true#{"main.cluster index_lowerinput":"140.0","main.cluster index_upperinput":"140.0"}	This Node is a Singleton	N/A	N/A	N/A	2.0026	2.0026	0	N/A	N/A	11831198.170000002	215	140	-1	215	285.2749	1	285.2749	11831198.170000002
0.0	0.0	0.0	0.0	0.0	0.0	https://gnps.ucsd.edu/ProteoSAFe/result.jsp?task=5200e74b6db34718a3b0c77820c2b176&view=view_all_clusters_withID&show=true#{"main.cluster index_lowerinput":"142.0","main.cluster index_upperinput":"142.0"}	This Node is a Singleton	N/A	N/A	N/A	10.7392	10.7392	0	N/A	N/A	35100393.494000025	215	142	-1	215	329.2426	1	329.2426	35100393.494000025
0.0	0.0	0.0	0.0	0.0	0.0	https://gnps.ucsd.edu/ProteoSAFe/result.jsp?task=5200e74b6db34718a3b0c77820c2b176&view=view_all_clusters_withID&show=true#{"main.cluster index_lowerinput":"143.0","main.cluster index_upperinput":"143.0"}	This Node is a Singleton	N/A	N/A	N/A	4.7860	4.7860	0	N/A	N/A	18756845.06999999	215	143	-1	215	943.9916	1	943.9916	18756845.06999999
0.0	0.0	0.0	0.0	0.0	0.0	https://gnps.ucsd.edu/ProteoSAFe/result.jsp?task=5200e74b6db34718a3b0c77820c2b176&view=view_all_clusters_withID&show=true#{"main.cluster index_lowerinput":"144.0","main.cluster index_upperinput":"144.0"}	This Node is a Singleton	N/A	N/A	N/A	3.2105	3.2105	0	N/A	N/A	5582913.631999999	214	144	-1	214	329.0683	1	329.0683	5582913.631999999
0.0	0.0	0.0	0.0	0.0	0.0	https://gnps.ucsd.edu/ProteoSAFe/result.jsp?task=5200e74b6db34718a3b0c77820c2b176&view=view_all_clusters_withID&show=true#{"main.cluster index_lowerinput":"145.0","main.cluster index_upperinput":"145.0"}	This Node is a Singleton	N/A	N/A	N/A	8.4610	8.4610	0	N/A	N/A	14752809.904000003	214	145	-1	214	959.9516	1	959.9516	14752809.904000003
0.0	0.0	0.0	0.0	0.0	0.0	https://gnps.ucsd.edu/ProteoSAFe/result.jsp?task=5200e74b6db34718a3b0c77820c2b176&view=view_all_clusters_withID&show=true#{"main.cluster index_lowerinput":"146.0","main.cluster index_upperinput":"146.0"}	This Node is a Singleton	N/A	N/A	N/A	3.9778	3.9778	0	N/A	N/A	157481984.76200002	215	146	-1	215	205.1458	1	205.1458	157481984.76200002
0.0	0.0	0.0	0.0	0.0	0.0	https://gnps.ucsd.edu/ProteoSAFe/result.jsp?task=5200e74b6db34718a3b0c77820c2b176&view=view_all_clusters_withID&show=true#{"main.cluster index_lowerinput":"147.0","main.cluster index_upperinput":"147.0"}	This Node is a Singleton	N/A	N/A	N/A	4.9101	4.9101	0	N/A	N/A	135034485.698	215	147	-1	215	353.0435	1	353.0435	135034485.698
0.0	0.0	0.0	0.0	0.0	0.0	https://gnps.ucsd.edu/ProteoSAFe/result.jsp?task=5200e74b6db34718a3b0c77820c2b176&view=view_all_clusters_withID&show=true#{"main.cluster index_lowerinput":"148.0","main.cluster index_upperinput":"148.0"}	This Node is a Singleton	N/A	N/A	N/A	3.7467	3.7467	0	N/A	N/A	79956967.68599999	215	148	-1	215	285.2216	1	285.2216	79956967.68599999
0.0	0.0	0.0	0.0	0.0	0.0	https://gnps.ucsd.edu/ProteoSAFe/result.jsp?task=5200e74b6db34718a3b0c77820c2b176&view=view_all_clusters_withID&show=true#{"main.cluster index_lowerinput":"149.0","main.cluster index_upperinput":"149.0"}	This Node is a Singleton	N/A	N/A	N/A	5.1276	5.1276	0	N/A	N/A	52621162.63200007	215	149	-1	215	288.2788	1	288.2788	52621162.63200007
0.0	0.0	0.0	0.0	0.0	0.0	https://gnps.ucsd.edu/ProteoSAFe/result.jsp?task=5200e74b6db34718a3b0c77820c2b176&view=view_all_clusters_withID&show=true#{"main.cluster index_lowerinput":"150.0","main.cluster index_upperinput":"150.0"}	https://gnps.ucsd.edu/ProteoSAFe/result.jsp?view=network_displayer&componentindex=4&task=5200e74b6db34718a3b0c77820c2b176&show=true	N/A	N/A	N/A	9.9890	9.9890	0	N/A	N/A	87843442.04600008	190	150	4	190	739.6002	1	739.6002	87843442.04600008
0.0	0.0	0.0	0.0	0.0	0.0	https://gnps.ucsd.edu/ProteoSAFe/result.jsp?task=5200e74b6db34718a3b0c77820c2b176&view=view_all_clusters_withID&show=true#{"main.cluster index_lowerinput":"151.0","main.cluster index_upperinput":"151.0"}	https://gnps.ucsd.edu/ProteoSAFe/result.jsp?view=network_displayer&componentindex=46&task=5200e74b6db34718a3b0c77820c2b176&show=true	N/A	N/A	N/A	10.9739	10.9739	0	N/A	N/A	21738862.961999916	195	151	46	195	477.3149	1	477.3149	21738862.961999916
0.0	0.0	0.0	0.0	0.0	0.0	https://gnps.ucsd.edu/ProteoSAFe/result.jsp?task=5200e74b6db34718a3b0c77820c2b176&view=view_all_clusters_withID&show=true#{"main.cluster index_lowerinput":"152.0","main.cluster index_upperinput":"152.0"}	This Node is a Singleton	N/A	N/A	N/A	11.4942	11.4942	0	N/A	N/A	81877331.5580001	215	152	-1	215	884.6231	1	884.6231	81877331.5580001
0.0	0.0	0.0	0.0	0.0	0.0	https://gnps.ucsd.edu/ProteoSAFe/result.jsp?task=5200e74b6db34718a3b0c77820c2b176&view=view_all_clusters_withID&show=true#{"main.cluster index_lowerinput":"153.0","main.cluster index_upperinput":"153.0"}	This Node is a Singleton	N/A	N/A	N/A	4.0127	4.0127	0	N/A	N/A	21930165.61000001	207	153	-1	207	178.1895	1	178.1895	21930165.61000001
0.0	0.0	0.0	0.0	0.0	0.0	https://gnps.ucsd.edu/ProteoSAFe/result.jsp?task=5200e74b6db34718a3b0c77820c2b176&view=view_all_clusters_withID&show=true#{"main.cluster index_lowerinput":"154.0","main.cluster index_upperinput":"154.0"}	https://gnps.ucsd.edu/ProteoSAFe/result.jsp?view=network_displayer&componentindex=44&task=5200e74b6db34718a3b0c77820c2b176&show=true	N/A	N/A	N/A	3.8522	3.8522	0	N/A	N/A	29077215.101999994	215	154	44	215	959.9660	1	959.9660	29077215.101999994
0.0	0.0	0.0	0.0	0.0	0.0	https://gnps.ucsd.edu/ProteoSAFe/result.jsp?task=5200e74b6db34718a3b0c77820c2b176&view=view_all_clusters_withID&show=true#{"main.cluster index_lowerinput":"155.0","main.cluster index_upperinput":"155.0"}	https://gnps.ucsd.edu/ProteoSAFe/result.jsp?view=network_displayer&componentindex=46&task=5200e74b6db34718a3b0c77820c2b176&show=true	N/A	N/A	N/A	10.8313	10.8313	0	N/A	N/A	12630064.96599999	214	155	46	214	477.3198	1	477.3198	12630064.96599999
0.0	0.0	0.0	0.0	0.0	0.0	https://gnps.ucsd.edu/ProteoSAFe/result.jsp?task=5200e74b6db34718a3b0c77820c2b176&view=view_all_clusters_withID&show=true#{"main.cluster index_lowerinput":"157.0","main.cluster index_upperinput":"157.0"}	This Node is a Singleton	N/A	N/A	N/A	5.0663	5.0663	0	N/A	N/A	41473071.16999998	215	157	-1	215	288.2865	1	288.2865	41473071.16999998
0.0	0.0	0.0	0.0	0.0	0.0	https://gnps.ucsd.edu/ProteoSAFe/result.jsp?task=5200e74b6db34718a3b0c77820c2b176&view=view_all_clusters_withID&show=true#{"main.cluster index_lowerinput":"158.0","main.cluster index_upperinput":"158.0"}	This Node is a Singleton	N/A	N/A	N/A	11.8564	11.8564	0	N/A	N/A	15502261.949999986	198	158	-1	198	519.3632	1	519.3632	15502261.949999986
0.0	0.0	0.0	0.0	0.0	0.0	https://gnps.ucsd.edu/ProteoSAFe/result.jsp?task=5200e74b6db34718a3b0c77820c2b176&view=view_all_clusters_withID&show=true#{"main.cluster index_lowerinput":"159.0","main.cluster index_upperinput":"159.0"}	https://gnps.ucsd.edu/ProteoSAFe/result.jsp?view=network_displayer&componentindex=57&task=5200e74b6db34718a3b0c77820c2b176&show=true	N/A	N/A	N/A	5.1992	5.1992	0	N/A	N/A	45038433.94999998	213	159	57	213	304.2581	1	304.2581	45038433.94999998
0.0	0.0	0.0	0.0	0.0	0.0	https://gnps.ucsd.edu/ProteoSAFe/result.jsp?task=5200e74b6db34718a3b0c77820c2b176&view=view_all_clusters_withID&show=true#{"main.cluster index_lowerinput":"160.0","main.cluster index_upperinput":"160.0"}	This Node is a Singleton	N/A	N/A	N/A	4.2318	4.2318	0	N/A	N/A	30210456.957999997	215	160	-1	215	943.9909	1	943.9909	30210456.957999997
0.0	0.0	0.0	0.0	0.0	0.0	https://gnps.ucsd.edu/ProteoSAFe/result.jsp?task=5200e74b6db34718a3b0c77820c2b176&view=view_all_clusters_withID&show=true#{"main.cluster index_lowerinput":"161.0","main.cluster index_upperinput":"161.0"}	This Node is a Singleton	N/A	N/A	N/A	3.2229	3.2229	0	N/A	N/A	48501144.22199996	214	161	-1	214	245.0991	1	245.0991	48501144.22199996
0.0	0.0	0.0	0.0	0.0	0.0	https://gnps.ucsd.edu/ProteoSAFe/result.jsp?task=5200e74b6db34718a3b0c77820c2b176&view=view_all_clusters_withID&show=true#{"main.cluster index_lowerinput":"162.0","main.cluster index_upperinput":"162.0"}	https://gnps.ucsd.edu/ProteoSAFe/result.jsp?view=network_displayer&componentindex=8&task=5200e74b6db34718a3b0c77820c2b176&show=true	N/A	N/A	N/A	10.7371	10.7371	0	N/A	N/A	29630033.17399998	214	162	8	214	703.5532	1	703.5532	29630033.17399998
0.0	0.0	0.0	0.0	0.0	0.0	https://gnps.ucsd.edu/ProteoSAFe/result.jsp?task=5200e74b6db34718a3b0c77820c2b176&view=view_all_clusters_withID&show=true#{"main.cluster index_lowerinput":"163.0","main.cluster index_upperinput":"163.0"}	This Node is a Singleton	N/A	N/A	N/A	11.0123	11.0123	0	N/A	N/A	7232684.93199997	215	163	-1	215	149.0257	1	149.0257	7232684.93199997
0.0	0.0	0.0	0.0	0.0	0.0	https://gnps.ucsd.edu/ProteoSAFe/result.jsp?task=5200e74b6db34718a3b0c77820c2b176&view=view_all_clusters_withID&show=true#{"main.cluster index_lowerinput":"165.0","main.cluster index_upperinput":"165.0"}	https://gnps.ucsd.edu/ProteoSAFe/result.jsp?view=network_displayer&componentindex=11&task=5200e74b6db34718a3b0c77820c2b176&show=true	N/A	N/A	N/A	5.4504	5.4504	0	N/A	N/A	41916787.65399999	215	165	11	215	236.0792	1	236.0792	41916787.65399999
0.0	0.0	0.0	0.0	0.0	0.0	https://gnps.ucsd.edu/ProteoSAFe/result.jsp?task=5200e74b6db34718a3b0c77820c2b176&view=view_all_clusters_withID&show=true#{"main.cluster index_lowerinput":"167.0","main.cluster index_upperinput":"167.0"}	https://gnps.ucsd.edu/ProteoSAFe/result.jsp?view=network_displayer&componentindex=56&task=5200e74b6db34718a3b0c77820c2b176&show=true	N/A	N/A	N/A	9.9952	9.9952	0	N/A	N/A	31406509.006000012	199	167	56	199	801.5810	1	801.5810	31406509.006000012
0.0	0.0	0.0	0.0	0.0	0.0	https://gnps.ucsd.edu/ProteoSAFe/result.jsp?task=5200e74b6db34718a3b0c77820c2b176&view=view_all_clusters_withID&show=true#{"main.cluster index_lowerinput":"168.0","main.cluster index_upperinput":"168.0"}	This Node is a Singleton	N/A	N/A	N/A	10.7341	10.7341	0	N/A	N/A	7961752.013999996	212	168	-1	212	625.5331	1	625.5331	7961752.013999996
0.0	0.0	0.0	0.0	0.0	0.0	https://gnps.ucsd.edu/ProteoSAFe/result.jsp?task=5200e74b6db34718a3b0c77820c2b176&view=view_all_clusters_withID&show=true#{"main.cluster index_lowerinput":"170.0","main.cluster index_upperinput":"170.0"}	https://gnps.ucsd.edu/ProteoSAFe/result.jsp?view=network_displayer&componentindex=19&task=5200e74b6db34718a3b0c77820c2b176&show=true	N/A	N/A	N/A	10.4948	10.4948	0	N/A	N/A	8318038.690000002	179	170	19	179	625.5352	1	625.5352	8318038.690000002
0.0	0.0	0.0	0.0	0.0	0.0	https://gnps.ucsd.edu/ProteoSAFe/result.jsp?task=5200e74b6db34718a3b0c77820c2b176&view=view_all_clusters_withID&show=true#{"main.cluster index_lowerinput":"171.0","main.cluster index_upperinput":"171.0"}	https://gnps.ucsd.edu/ProteoSAFe/result.jsp?view=network_displayer&componentindex=3&task=5200e74b6db34718a3b0c77820c2b176&show=true	N/A	N/A	N/A	9.0219	9.0219	0	N/A	N/A	37942107.22399999	215	171	3	215	194.1227	1	194.1227	37942107.22399999
0.0	0.0	0.0	0.0	0.0	0.0	https://gnps.ucsd.edu/ProteoSAFe/result.jsp?task=5200e74b6db34718a3b0c77820c2b176&view=view_all_clusters_withID&show=true#{"main.cluster index_lowerinput":"174.0","main.cluster index_upperinput":"174.0"}	This Node is a Singleton	N/A	N/A	N/A	9.6944	9.6944	0	N/A	N/A	19627920.893999968	214	174	-1	214	519.1336	1	519.1336	19627920.893999968
0.0	0.0	0.0	0.0	0.0	0.0	https://gnps.ucsd.edu/ProteoSAFe/result.jsp?task=5200e74b6db34718a3b0c77820c2b176&view=view_all_clusters_withID&show=true#{"main.cluster index_lowerinput":"176.0","main.cluster index_upperinput":"176.0"}	This Node is a Singleton	N/A	N/A	N/A	11.7952	11.7952	0	N/A	N/A	7940662.244	215	176	-1	215	575.3844	1	575.3844	7940662.244
0.0	0.0	0.0	0.0	0.0	0.0	https://gnps.ucsd.edu/ProteoSAFe/result.jsp?task=5200e74b6db34718a3b0c77820c2b176&view=view_all_clusters_withID&show=true#{"main.cluster index_lowerinput":"177.0","main.cluster index_upperinput":"177.0"}	This Node is a Singleton	N/A	N/A	N/A	9.0277	9.0277	0	N/A	N/A	27500451.477999993	207	177	-1	207	131.0018	1	131.0018	27500451.477999993
0.0	0.0	0.0	0.0	0.0	0.0	https://gnps.ucsd.edu/ProteoSAFe/result.jsp?task=5200e74b6db34718a3b0c77820c2b176&view=view_all_clusters_withID&show=true#{"main.cluster index_lowerinput":"178.0","main.cluster index_upperinput":"178.0"}	This Node is a Singleton	N/A	N/A	N/A	5.1532	5.1532	0	N/A	N/A	9127437.517999995	215	178	-1	215	419.0422	1	419.0422	9127437.517999995
0.0	0.0	0.0	0.0	0.0	0.0	https://gnps.ucsd.edu/ProteoSAFe/result.jsp?task=5200e74b6db34718a3b0c77820c2b176&view=view_all_clusters_withID&show=true#{"main.cluster index_lowerinput":"181.0","main.cluster index_upperinput":"181.0"}	https://gnps.ucsd.edu/ProteoSAFe/result.jsp?view=network_displayer&componentindex=24&task=5200e74b6db34718a3b0c77820c2b176&show=true	N/A	N/A	N/A	1.3314	1.3314	0	N/A	N/A	54380446.28599998	214	181	24	214	133.9794	1	133.9794	54380446.28599998
0.0	0.0	0.0	0.0	0.0	0.0	https://gnps.ucsd.edu/ProteoSAFe/result.jsp?task=5200e74b6db34718a3b0c77820c2b176&view=view_all_clusters_withID&show=true#{"main.cluster index_lowerinput":"182.0","main.cluster index_upperinput":"182.0"}	This Node is a Singleton	N/A	N/A	N/A	9.6608	9.6608	0	N/A	N/A	10517264.293999996	208	182	-1	208	727.3260	1	727.3260	10517264.293999996
0.0	0.0	0.0	0.0	0.0	0.0	https://gnps.ucsd.edu/ProteoSAFe/result.jsp?task=5200e74b6db34718a3b0c77820c2b176&view=view_all_clusters_withID&show=true#{"main.cluster index_lowerinput":"183.0","main.cluster index_upperinput":"183.0"}	This Node is a Singleton	N/A	N/A	N/A	3.0440	3.0440	0	N/A	N/A	31172895.343999997	214	183	-1	214	245.0864	1	245.0864	31172895.343999997
0.0	0.0	0.0	0.0	0.0	0.0	https://gnps.ucsd.edu/ProteoSAFe/result.jsp?task=5200e74b6db34718a3b0c77820c2b176&view=view_all_clusters_withID&show=true#{"main.cluster index_lowerinput":"184.0","main.cluster index_upperinput":"184.0"}	This Node is a Singleton	N/A	N/A	N/A	0.7504	0.7504	0	N/A	N/A	261157586.78400007	215	184	-1	215	120.0793	1	120.0793	261157586.78400007
0.0	0.0	0.0	0.0	0.0	0.0	https://gnps.ucsd.edu/ProteoSAFe/result.jsp?task=5200e74b6db34718a3b0c77820c2b176&view=view_all_clusters_withID&show=true#{"main.cluster index_lowerinput":"185.0","main.cluster index_upperinput":"185.0"}	https://gnps.ucsd.edu/ProteoSAFe/result.jsp?view=network_displayer&componentindex=54&task=5200e74b6db34718a3b0c77820c2b176&show=true	N/A	N/A	N/A	9.8750	9.8750	0	N/A	N/A	26879408.507999986	215	185	54	215	551.4366	1	551.4366	26879408.507999986
0.0	0.0	0.0	0.0	0.0	0.0	https://gnps.ucsd.edu/ProteoSAFe/result.jsp?task=5200e74b6db34718a3b0c77820c2b176&view=view_all_clusters_withID&show=true#{"main.cluster index_lowerinput":"186.0","main.cluster index_upperinput":"186.0"}	https://gnps.ucsd.edu/ProteoSAFe/result.jsp?view=network_displayer&componentindex=5&task=5200e74b6db34718a3b0c77820c2b176&show=true	N/A	N/A	N/A	9.1702	9.1702	0	N/A	N/A	17372211.524000004	202	186	5	202	707.5452	1	707.5452	17372211.524000004
0.0	0.0	0.0	0.0	0.0	0.0	https://gnps.ucsd.edu/ProteoSAFe/result.jsp?task=5200e74b6db34718a3b0c77820c2b176&view=view_all_clusters_withID&show=true#{"main.cluster index_lowerinput":"189.0","main.cluster index_upperinput":"189.0"}	This Node is a Singleton	N/A	N/A	N/A	11.0090	11.0090	0	N/A	N/A	41877988.56999999	215	189	-1	215	777.5596	1	777.5596	41877988.56999999
0.0	0.0	0.0	0.0	0.0	0.0	https://gnps.ucsd.edu/ProteoSAFe/result.jsp?task=5200e74b6db34718a3b0c77820c2b176&view=view_all_clusters_withID&show=true#{"main.cluster index_lowerinput":"190.0","main.cluster index_upperinput":"190.0"}	This Node is a Singleton	N/A	N/A	N/A	0.9040	0.9040	0	N/A	N/A	28504244.453999996	215	190	-1	215	133.9791	1	133.9791	28504244.453999996
0.0	0.0	0.0	0.0	0.0	0.0	https://gnps.ucsd.edu/ProteoSAFe/result.jsp?task=5200e74b6db34718a3b0c77820c2b176&view=view_all_clusters_withID&show=true#{"main.cluster index_lowerinput":"191.0","main.cluster index_upperinput":"191.0"}	This Node is a Singleton	N/A	N/A	N/A	3.5438	3.5438	0	N/A	N/A	30721808.737999994	215	191	-1	215	133.9793	1	133.9793	30721808.737999994
0.0	0.0	0.0	0.0	0.0	0.0	https://gnps.ucsd.edu/ProteoSAFe/result.jsp?task=5200e74b6db34718a3b0c77820c2b176&view=view_all_clusters_withID&show=true#{"main.cluster index_lowerinput":"192.0","main.cluster index_upperinput":"192.0"}	https://gnps.ucsd.edu/ProteoSAFe/result.jsp?view=network_displayer&componentindex=26&task=5200e74b6db34718a3b0c77820c2b176&show=true	N/A	N/A	N/A	10.0369	10.0369	0	N/A	N/A	13036012.582000019	215	192	26	215	664.4986	1	664.4986	13036012.582000019
0.0	0.0	0.0	0.0	0.0	0.0	https://gnps.ucsd.edu/ProteoSAFe/result.jsp?task=5200e74b6db34718a3b0c77820c2b176&view=view_all_clusters_withID&show=true#{"main.cluster index_lowerinput":"193.0","main.cluster index_upperinput":"193.0"}	This Node is a Singleton	N/A	N/A	N/A	4.2352	4.2352	0	N/A	N/A	28933562.794000015	215	193	-1	215	133.9795	1	133.9795	28933562.794000015
0.0	0.0	0.0	0.0	0.0	0.0	https://gnps.ucsd.edu/ProteoSAFe/result.jsp?task=5200e74b6db34718a3b0c77820c2b176&view=view_all_clusters_withID&show=true#{"main.cluster index_lowerinput":"195.0","main.cluster index_upperinput":"195.0"}	This Node is a Singleton	N/A	N/A	N/A	8.4472	8.4472	0	N/A	N/A	55419877.640000015	215	195	-1	215	286.3103	1	286.3103	55419877.640000015
0.0	0.0	0.0	0.0	0.0	0.0	https://gnps.ucsd.edu/ProteoSAFe/result.jsp?task=5200e74b6db34718a3b0c77820c2b176&view=view_all_clusters_withID&show=true#{"main.cluster index_lowerinput":"196.0","main.cluster index_upperinput":"196.0"}	This Node is a Singleton	N/A	N/A	N/A	10.7502	10.7502	0	N/A	N/A	87688699.63199998	204	196	-1	204	466.4846	1	466.4846	87688699.63199998
0.0	0.0	0.0	0.0	0.0	0.0	https://gnps.ucsd.edu/ProteoSAFe/result.jsp?task=5200e74b6db34718a3b0c77820c2b176&view=view_all_clusters_withID&show=true#{"main.cluster index_lowerinput":"197.0","main.cluster index_upperinput":"197.0"}	This Node is a Singleton	N/A	N/A	N/A	6.0888	6.0888	0	N/A	N/A	14188899.963999985	214	197	-1	214	316.2461	1	316.2461	14188899.963999985
0.0	0.0	0.0	0.0	0.0	0.0	https://gnps.ucsd.edu/ProteoSAFe/result.jsp?task=5200e74b6db34718a3b0c77820c2b176&view=view_all_clusters_withID&show=true#{"main.cluster index_lowerinput":"198.0","main.cluster index_upperinput":"198.0"}	This Node is a Singleton	N/A	N/A	N/A	5.8799	5.8799	0	N/A	N/A	11774709.323999995	211	198	-1	211	316.2560	1	316.2560	11774709.323999995
0.0	0.0	0.0	0.0	0.0	0.0	https://gnps.ucsd.edu/ProteoSAFe/result.jsp?task=5200e74b6db34718a3b0c77820c2b176&view=view_all_clusters_withID&show=true#{"main.cluster index_lowerinput":"200.0","main.cluster index_upperinput":"200.0"}	https://gnps.ucsd.edu/ProteoSAFe/result.jsp?view=network_displayer&componentindex=40&task=5200e74b6db34718a3b0c77820c2b176&show=true	N/A	N/A	N/A	9.1617	9.1617	0	N/A	N/A	40384223.269999996	215	200	40	215	507.4105	1	507.4105	40384223.269999996
0.0	0.0	0.0	0.0	0.0	0.0	https://gnps.ucsd.edu/ProteoSAFe/result.jsp?task=5200e74b6db34718a3b0c77820c2b176&view=view_all_clusters_withID&show=true#{"main.cluster index_lowerinput":"201.0","main.cluster index_upperinput":"201.0"}	This Node is a Singleton	N/A	N/A	N/A	6.4756	6.4756	0	N/A	N/A	73745983.06799996	215	201	-1	215	289.1129	1	289.1129	73745983.06799996
0.0	0.0	0.0	0.0	0.0	0.0	https://gnps.ucsd.edu/ProteoSAFe/result.jsp?task=5200e74b6db34718a3b0c77820c2b176&view=view_all_clusters_withID&show=true#{"main.cluster index_lowerinput":"202.0","main.cluster index_upperinput":"202.0"}	This Node is a Singleton	N/A	N/A	N/A	3.9443	3.9443	0	N/A	N/A	28096215.95599998	215	202	-1	215	409.0430	1	409.0430	28096215.95599998
0.0	0.0	0.0	0.0	0.0	0.0	https://gnps.ucsd.edu/ProteoSAFe/result.jsp?task=5200e74b6db34718a3b0c77820c2b176&view=view_all_clusters_withID&show=true#{"main.cluster index_lowerinput":"203.0","main.cluster index_upperinput":"203.0"}	This Node is a Singleton	N/A	N/A	N/A	12.5731	12.5731	0	N/A	N/A	32959279.21999999	132	203	-1	132	685.4552	1	685.4552	32959279.21999999
0.0	0.0	0.0	0.0	0.0	0.0	https://gnps.ucsd.edu/ProteoSAFe/result.jsp?task=5200e74b6db34718a3b0c77820c2b176&view=view_all_clusters_withID&show=true#{"main.cluster index_lowerinput":"204.0","main.cluster index_upperinput":"204.0"}	This Node is a Singleton	N/A	N/A	N/A	8.2019	8.2019	0	N/A	N/A	13491886.472000001	215	204	-1	215	959.9656	1	959.9656	13491886.472000001
0.0	0.0	0.0	0.0	0.0	0.0	https://gnps.ucsd.edu/ProteoSAFe/result.jsp?task=5200e74b6db34718a3b0c77820c2b176&view=view_all_clusters_withID&show=true#{"main.cluster index_lowerinput":"205.0","main.cluster index_upperinput":"205.0"}	This Node is a Singleton	N/A	N/A	N/A	4.7069	4.7069	0	N/A	N/A	23141817.980000004	215	205	-1	215	943.9917	1	943.9917	23141817.980000004
0.0	0.0	0.0	0.0	0.0	0.0	https://gnps.ucsd.edu/ProteoSAFe/result.jsp?task=5200e74b6db34718a3b0c77820c2b176&view=view_all_clusters_withID&show=true#{"main.cluster index_lowerinput":"206.0","main.cluster index_upperinput":"206.0"}	This Node is a Singleton	N/A	N/A	N/A	10.7362	10.7362	0	N/A	N/A	27850835.866000008	215	206	-1	215	285.2793	1	285.2793	27850835.866000008
0.0	0.0	0.0	0.0	0.0	0.0	https://gnps.ucsd.edu/ProteoSAFe/result.jsp?task=5200e74b6db34718a3b0c77820c2b176&view=view_all_clusters_withID&show=true#{"main.cluster index_lowerinput":"207.0","main.cluster index_upperinput":"207.0"}	This Node is a Singleton	N/A	N/A	N/A	1.1288	1.1288	0	N/A	N/A	11556749.231999997	215	207	-1	215	285.2617	1	285.2617	11556749.231999997
0.0	0.0	0.0	0.0	0.0	0.0	https://gnps.ucsd.edu/ProteoSAFe/result.jsp?task=5200e74b6db34718a3b0c77820c2b176&view=view_all_clusters_withID&show=true#{"main.cluster index_lowerinput":"208.0","main.cluster index_upperinput":"208.0"}	This Node is a Singleton	N/A	N/A	N/A	12.6036	12.6036	0	N/A	N/A	24757915.396000013	133	208	-1	133	494.6057	1	494.6057	24757915.396000013
0.0	0.0	0.0	0.0	0.0	0.0	https://gnps.ucsd.edu/ProteoSAFe/result.jsp?task=5200e74b6db34718a3b0c77820c2b176&view=view_all_clusters_withID&show=true#{"main.cluster index_lowerinput":"209.0","main.cluster index_upperinput":"209.0"}	This Node is a Singleton	N/A	N/A	N/A	12.6744	12.6744	0	N/A	N/A	9005473.534000004	214	209	-1	214	288.9275	1	288.9275	9005473.534000004
0.0	0.0	0.0	0.0	0.0	0.0	https://gnps.ucsd.edu/ProteoSAFe/result.jsp?task=5200e74b6db34718a3b0c77820c2b176&view=view_all_clusters_withID&show=true#{"main.cluster index_lowerinput":"211.0","main.cluster index_upperinput":"211.0"}	This Node is a Singleton	N/A	N/A	N/A	1.5742	1.5742	0	N/A	N/A	52114281.24800002	215	211	-1	215	133.9794	1	133.9794	52114281.24800002
0.0	0.0	0.0	0.0	0.0	0.0	https://gnps.ucsd.edu/ProteoSAFe/result.jsp?task=5200e74b6db34718a3b0c77820c2b176&view=view_all_clusters_withID&show=true#{"main.cluster index_lowerinput":"212.0","main.cluster index_upperinput":"212.0"}	https://gnps.ucsd.edu/ProteoSAFe/result.jsp?view=network_displayer&componentindex=24&task=5200e74b6db34718a3b0c77820c2b176&show=true	N/A	N/A	N/A	2.3751	2.3751	0	N/A	N/A	60251371.308	214	212	24	214	133.9794	1	133.9794	60251371.308
0.0	0.0	0.0	0.0	0.0	0.0	https://gnps.ucsd.edu/ProteoSAFe/result.jsp?task=5200e74b6db34718a3b0c77820c2b176&view=view_all_clusters_withID&show=true#{"main.cluster index_lowerinput":"213.0","main.cluster index_upperinput":"213.0"}	https://gnps.ucsd.edu/ProteoSAFe/result.jsp?view=network_displayer&componentindex=24&task=5200e74b6db34718a3b0c77820c2b176&show=true	N/A	N/A	N/A	1.7869	1.7869	0	N/A	N/A	48482458.235999994	215	213	24	215	133.9794	1	133.9794	48482458.235999994
0.0	0.0	0.0	0.0	0.0	0.0	https://gnps.ucsd.edu/ProteoSAFe/result.jsp?task=5200e74b6db34718a3b0c77820c2b176&view=view_all_clusters_withID&show=true#{"main.cluster index_lowerinput":"215.0","main.cluster index_upperinput":"215.0"}	This Node is a Singleton	N/A	N/A	N/A	10.9835	10.9835	0	N/A	N/A	6564479.192000002	208	215	-1	208	685.3847	1	685.3847	6564479.192000002
0.0	0.0	0.0	0.0	0.0	0.0	https://gnps.ucsd.edu/ProteoSAFe/result.jsp?task=5200e74b6db34718a3b0c77820c2b176&view=view_all_clusters_withID&show=true#{"main.cluster index_lowerinput":"216.0","main.cluster index_upperinput":"216.0"}	https://gnps.ucsd.edu/ProteoSAFe/result.jsp?view=network_displayer&componentindex=24&task=5200e74b6db34718a3b0c77820c2b176&show=true	N/A	N/A	N/A	3.2827	3.2827	0	N/A	N/A	30126053.707999997	214	216	24	214	133.9793	1	133.9793	30126053.707999997
0.0	0.0	0.0	0.0	0.0	0.0	https://gnps.ucsd.edu/ProteoSAFe/result.jsp?task=5200e74b6db34718a3b0c77820c2b176&view=view_all_clusters_withID&show=true#{"main.cluster index_lowerinput":"217.0","main.cluster index_upperinput":"217.0"}	https://gnps.ucsd.edu/ProteoSAFe/result.jsp?view=network_displayer&componentindex=24&task=5200e74b6db34718a3b0c77820c2b176&show=true	N/A	N/A	N/A	3.6614	3.6614	0	N/A	N/A	26420097.01600001	215	217	24	215	133.9793	1	133.9793	26420097.01600001
0.0	0.0	0.0	0.0	0.0	0.0	https://gnps.ucsd.edu/ProteoSAFe/result.jsp?task=5200e74b6db34718a3b0c77820c2b176&view=view_all_clusters_withID&show=true#{"main.cluster index_lowerinput":"218.0","main.cluster index_upperinput":"218.0"}	This Node is a Singleton	N/A	N/A	N/A	3.8414	3.8414	0	N/A	N/A	33811901.40999999	215	218	-1	215	133.9793	1	133.9793	33811901.40999999
0.0	0.0	0.0	0.0	0.0	0.0	https://gnps.ucsd.edu/ProteoSAFe/result.jsp?task=5200e74b6db34718a3b0c77820c2b176&view=view_all_clusters_withID&show=true#{"main.cluster index_lowerinput":"219.0","main.cluster index_upperinput":"219.0"}	This Node is a Singleton	N/A	N/A	N/A	3.9332	3.9332	0	N/A	N/A	31626880.354000013	215	219	-1	215	133.9793	1	133.9793	31626880.354000013
0.0	0.0	0.0	0.0	0.0	0.0	https://gnps.ucsd.edu/ProteoSAFe/result.jsp?task=5200e74b6db34718a3b0c77820c2b176&view=view_all_clusters_withID&show=true#{"main.cluster index_lowerinput":"220.0","main.cluster index_upperinput":"220.0"}	This Node is a Singleton	N/A	N/A	N/A	10.1763	10.1763	0	N/A	N/A	8375080.844000004	213	220	-1	213	415.1669	1	415.1669	8375080.844000004
0.0	0.0	0.0	0.0	0.0	0.0	https://gnps.ucsd.edu/ProteoSAFe/result.jsp?task=5200e74b6db34718a3b0c77820c2b176&view=view_all_clusters_withID&show=true#{"main.cluster index_lowerinput":"221.0","main.cluster index_upperinput":"221.0"}	This Node is a Singleton	N/A	N/A	N/A	4.9296	4.9296	0	N/A	N/A	280304559.4319998	215	221	-1	215	309.0299	1	309.0299	280304559.4319998
0.0	0.0	0.0	0.0	0.0	0.0	https://gnps.ucsd.edu/ProteoSAFe/result.jsp?task=5200e74b6db34718a3b0c77820c2b176&view=view_all_clusters_withID&show=true#{"main.cluster index_lowerinput":"222.0","main.cluster index_upperinput":"222.0"}	This Node is a Singleton	N/A	N/A	N/A	3.6279	3.6279	0	N/A	N/A	85849951.91799997	214	222	-1	214	241.0774	1	241.0774	85849951.91799997
0.0	0.0	0.0	0.0	0.0	0.0	https://gnps.ucsd.edu/ProteoSAFe/result.jsp?task=5200e74b6db34718a3b0c77820c2b176&view=view_all_clusters_withID&show=true#{"main.cluster index_lowerinput":"223.0","main.cluster index_upperinput":"223.0"}	This Node is a Singleton	N/A	N/A	N/A	3.9594	3.9594	0	N/A	N/A	680012525.9980001	215	223	-1	215	387.1100	1	387.1100	680012525.9980001
0.0	0.0	0.0	0.0	0.0	0.0	https://gnps.ucsd.edu/ProteoSAFe/result.jsp?task=5200e74b6db34718a3b0c77820c2b176&view=view_all_clusters_withID&show=true#{"main.cluster index_lowerinput":"224.0","main.cluster index_upperinput":"224.0"}	This Node is a Singleton	N/A	N/A	N/A	9.8785	9.8785	0	N/A	N/A	30724563.82400013	215	224	-1	215	365.2813	1	365.2813	30724563.82400013
0.0	0.0	0.0	0.0	0.0	0.0	https://gnps.ucsd.edu/ProteoSAFe/result.jsp?task=5200e74b6db34718a3b0c77820c2b176&view=view_all_clusters_withID&show=true#{"main.cluster index_lowerinput":"225.0","main.cluster index_upperinput":"225.0"}	This Node is a Singleton	N/A	N/A	N/A	12.0732	12.0732	0	N/A	N/A	16068857.978	215	225	-1	215	722.5399	1	722.5399	16068857.978
0.0	0.0	0.0	0.0	0.0	0.0	https://gnps.ucsd.edu/ProteoSAFe/result.jsp?task=5200e74b6db34718a3b0c77820c2b176&view=view_all_clusters_withID&show=true#{"main.cluster index_lowerinput":"226.0","main.cluster index_upperinput":"226.0"}	This Node is a Singleton	N/A	N/A	N/A	6.9865	6.9865	0	N/A	N/A	13068515.136000004	209	226	-1	209	482.4253	1	482.4253	13068515.136000004
0.0	0.0	0.0	0.0	0.0	0.0	https://gnps.ucsd.edu/ProteoSAFe/result.jsp?task=5200e74b6db34718a3b0c77820c2b176&view=view_all_clusters_withID&show=true#{"main.cluster index_lowerinput":"227.0","main.cluster index_upperinput":"227.0"}	This Node is a Singleton	n/a	C16 Lactosyl Ceramide (d18:1/16:0)	0.879925	11.4958	11.4958	0	[H][C@](/C=C/CCCCCCCCCCCCC)(O)[C@@]([H])(NC(CCCCCCCCCCCCCCC)=O)CO[C@H](O1)[C@H](O)[C@@H](O)[C@@H]([C@H]1CO)O[C@H](O2)[C@H](O)[C@@H](O)[C@H]([C@H]2CO)O	CCMSLIB00001058187	58396482.72200006	215	227	-1	215	862.6244	1	862.6244	58396482.72200006
0.0	0.0	0.0	0.0	0.0	0.0	https://gnps.ucsd.edu/ProteoSAFe/result.jsp?task=5200e74b6db34718a3b0c77820c2b176&view=view_all_clusters_withID&show=true#{"main.cluster index_lowerinput":"228.0","main.cluster index_upperinput":"228.0"}	This Node is a Singleton	N/A	N/A	N/A	0.4583	0.4583	0	N/A	N/A	35686350.032000035	213	228	-1	213	132.0876	1	132.0876	35686350.032000035
0.0	0.0	0.0	0.0	0.0	0.0	https://gnps.ucsd.edu/ProteoSAFe/result.jsp?task=5200e74b6db34718a3b0c77820c2b176&view=view_all_clusters_withID&show=true#{"main.cluster index_lowerinput":"230.0","main.cluster index_upperinput":"230.0"}	This Node is a Singleton	N/A	N/A	N/A	3.3509	3.3509	0	N/A	N/A	55735260.52199999	214	230	-1	214	437.1905	1	437.1905	55735260.52199999
0.0	0.0	0.0	0.0	0.0	0.0	https://gnps.ucsd.edu/ProteoSAFe/result.jsp?task=5200e74b6db34718a3b0c77820c2b176&view=view_all_clusters_withID&show=true#{"main.cluster index_lowerinput":"231.0","main.cluster index_upperinput":"231.0"}	This Node is a Singleton	N/A	N/A	N/A	8.0555	8.0555	0	N/A	N/A	11574295.875999993	215	231	-1	215	466.1409	1	466.1409	11574295.875999993
0.0	0.0	0.0	0.0	0.0	0.0	https://gnps.ucsd.edu/ProteoSAFe/result.jsp?task=5200e74b6db34718a3b0c77820c2b176&view=view_all_clusters_withID&show=true#{"main.cluster index_lowerinput":"232.0","main.cluster index_upperinput":"232.0"}	This Node is a Singleton	N/A	N/A	N/A	3.2813	3.2813	0	N/A	N/A	43911895.80999991	214	232	-1	214	393.1778	1	393.1778	43911895.80999991
0.0	0.0	0.0	0.0	0.0	0.0	https://gnps.ucsd.edu/ProteoSAFe/result.jsp?task=5200e74b6db34718a3b0c77820c2b176&view=view_all_clusters_withID&show=true#{"main.cluster index_lowerinput":"233.0","main.cluster index_upperinput":"233.0"}	This Node is a Singleton	N/A	N/A	N/A	0.4777	0.4777	0	N/A	N/A	29535465.597999997	214	233	-1	214	136.0623	1	136.0623	29535465.597999997
0.0	0.0	0.0	0.0	0.0	0.0	https://gnps.ucsd.edu/ProteoSAFe/result.jsp?task=5200e74b6db34718a3b0c77820c2b176&view=view_all_clusters_withID&show=true#{"main.cluster index_lowerinput":"234.0","main.cluster index_upperinput":"234.0"}	https://gnps.ucsd.edu/ProteoSAFe/result.jsp?view=network_displayer&componentindex=17&task=5200e74b6db34718a3b0c77820c2b176&show=true	N/A	N/A	N/A	5.7959	5.7959	0	N/A	N/A	312932240.27200013	214	234	17	214	437.1873	1	437.1873	312932240.27200013
0.0	0.0	0.0	0.0	0.0	0.0	https://gnps.ucsd.edu/ProteoSAFe/result.jsp?task=5200e74b6db34718a3b0c77820c2b176&view=view_all_clusters_withID&show=true#{"main.cluster index_lowerinput":"235.0","main.cluster index_upperinput":"235.0"}	https://gnps.ucsd.edu/ProteoSAFe/result.jsp?view=network_displayer&componentindex=1&task=5200e74b6db34718a3b0c77820c2b176&show=true	N/A	N/A	N/A	0.7489	0.7489	0	N/A	N/A	96586769.67400002	215	235	1	215	166.0841	1	166.0841	96586769.67400002
0.0	0.0	0.0	0.0	0.0	0.0	https://gnps.ucsd.edu/ProteoSAFe/result.jsp?task=5200e74b6db34718a3b0c77820c2b176&view=view_all_clusters_withID&show=true#{"main.cluster index_lowerinput":"236.0","main.cluster index_upperinput":"236.0"}	https://gnps.ucsd.edu/ProteoSAFe/result.jsp?view=network_displayer&componentindex=42&task=5200e74b6db34718a3b0c77820c2b176&show=true	N/A	N/A	N/A	3.2752	3.2752	0	N/A	N/A	61286726.642	214	236	42	214	263.0679	1	263.0679	61286726.642
0.0	0.0	0.0	0.0	0.0	0.0	https://gnps.ucsd.edu/ProteoSAFe/result.jsp?task=5200e74b6db34718a3b0c77820c2b176&view=view_all_clusters_withID&show=true#{"main.cluster index_lowerinput":"237.0","main.cluster index_upperinput":"237.0"}	This Node is a Singleton	N/A	N/A	N/A	11.0238	11.0238	0	N/A	N/A	63179960.673999965	214	237	-1	214	495.4595	1	495.4595	63179960.673999965
0.0	0.0	0.0	0.0	0.0	0.0	https://gnps.ucsd.edu/ProteoSAFe/result.jsp?task=5200e74b6db34718a3b0c77820c2b176&view=view_all_clusters_withID&show=true#{"main.cluster index_lowerinput":"238.0","main.cluster index_upperinput":"238.0"}	https://gnps.ucsd.edu/ProteoSAFe/result.jsp?view=network_displayer&componentindex=59&task=5200e74b6db34718a3b0c77820c2b176&show=true	N/A	N/A	N/A	9.1682	9.1682	0	N/A	N/A	103483180.95600006	213	238	59	213	415.2238	1	415.2238	103483180.95600006
0.0	0.0	0.0	0.0	0.0	0.0	https://gnps.ucsd.edu/ProteoSAFe/result.jsp?task=5200e74b6db34718a3b0c77820c2b176&view=view_all_clusters_withID&show=true#{"main.cluster index_lowerinput":"239.0","main.cluster index_upperinput":"239.0"}	This Node is a Singleton	N/A	N/A	N/A	10.7582	10.7582	0	N/A	N/A	100200067.77800001	206	239	-1	206	494.5609	1	494.5609	100200067.77800001
0.0	0.0	0.0	0.0	0.0	0.0	https://gnps.ucsd.edu/ProteoSAFe/result.jsp?task=5200e74b6db34718a3b0c77820c2b176&view=view_all_clusters_withID&show=true#{"main.cluster index_lowerinput":"240.0","main.cluster index_upperinput":"240.0"}	This Node is a Singleton	N/A	N/A	N/A	9.1697	9.1697	0	N/A	N/A	91549937.69200006	215	240	-1	215	203.1298	1	203.1298	91549937.69200006
0.0	0.0	0.0	0.0	0.0	0.0	https://gnps.ucsd.edu/ProteoSAFe/result.jsp?task=5200e74b6db34718a3b0c77820c2b176&view=view_all_clusters_withID&show=true#{"main.cluster index_lowerinput":"243.0","main.cluster index_upperinput":"243.0"}	https://gnps.ucsd.edu/ProteoSAFe/result.jsp?view=network_displayer&componentindex=62&task=5200e74b6db34718a3b0c77820c2b176&show=true	N/A	N/A	N/A	7.8468	7.8468	0	N/A	N/A	14264027.220000008	211	243	62	211	524.4653	1	524.4653	14264027.220000008
0.0	0.0	0.0	0.0	0.0	0.0	https://gnps.ucsd.edu/ProteoSAFe/result.jsp?task=5200e74b6db34718a3b0c77820c2b176&view=view_all_clusters_withID&show=true#{"main.cluster index_lowerinput":"244.0","main.cluster index_upperinput":"244.0"}	This Node is a Singleton	N/A	N/A	N/A	9.4534	9.4534	0	N/A	N/A	31800085.235999946	203	244	-1	203	679.4297	1	679.4297	31800085.235999946
0.0	0.0	0.0	0.0	0.0	0.0	https://gnps.ucsd.edu/ProteoSAFe/result.jsp?task=5200e74b6db34718a3b0c77820c2b176&view=view_all_clusters_withID&show=true#{"main.cluster index_lowerinput":"245.0","main.cluster index_upperinput":"245.0"}	This Node is a Singleton	N/A	N/A	N/A	7.7434	7.7434	0	N/A	N/A	9540329.353999995	212	245	-1	212	482.3550	1	482.3550	9540329.353999995
0.0	0.0	0.0	0.0	0.0	0.0	https://gnps.ucsd.edu/ProteoSAFe/result.jsp?task=5200e74b6db34718a3b0c77820c2b176&view=view_all_clusters_withID&show=true#{"main.cluster index_lowerinput":"246.0","main.cluster index_upperinput":"246.0"}	https://gnps.ucsd.edu/ProteoSAFe/result.jsp?view=network_displayer&componentindex=2&task=5200e74b6db34718a3b0c77820c2b176&show=true	N/A	N/A	N/A	11.4952	11.4952	0	N/A	N/A	18098847.974000026	215	246	2	215	952.5978	1	952.5978	18098847.974000026
0.0	0.0	0.0	0.0	0.0	0.0	https://gnps.ucsd.edu/ProteoSAFe/result.jsp?task=5200e74b6db34718a3b0c77820c2b176&view=view_all_clusters_withID&show=true#{"main.cluster index_lowerinput":"247.0","main.cluster index_upperinput":"247.0"}	This Node is a Singleton	N/A	N/A	N/A	7.2911	7.2911	0	N/A	N/A	4650841.141999994	213	247	-1	213	508.4604	1	508.4604	4650841.141999994
0.0	0.0	0.0	0.0	0.0	0.0	https://gnps.ucsd.edu/ProteoSAFe/result.jsp?task=5200e74b6db34718a3b0c77820c2b176&view=view_all_clusters_withID&show=true#{"main.cluster index_lowerinput":"248.0","main.cluster index_upperinput":"248.0"}	This Node is a Singleton	N/A	N/A	N/A	6.9618	6.9618	0	N/A	N/A	9583682.522	214	248	-1	214	438.1619	1	438.1619	9583682.522
0.0	0.0	0.0	0.0	0.0	0.0	https://gnps.ucsd.edu/ProteoSAFe/result.jsp?task=5200e74b6db34718a3b0c77820c2b176&view=view_all_clusters_withID&show=true#{"main.cluster index_lowerinput":"250.0","main.cluster index_upperinput":"250.0"}	This Node is a Singleton	N/A	N/A	N/A	12.6373	12.6373	0	N/A	N/A	46619298.82399997	214	250	-1	214	430.9059	1	430.9059	46619298.82399997
0.0	0.0	0.0	0.0	0.0	0.0	https://gnps.ucsd.edu/ProteoSAFe/result.jsp?task=5200e74b6db34718a3b0c77820c2b176&view=view_all_clusters_withID&show=true#{"main.cluster index_lowerinput":"252.0","main.cluster index_upperinput":"252.0"}	This Node is a Singleton	N/A	N/A	N/A	10.0387	10.0387	0	N/A	N/A	8578168.678	212	252	-1	212	265.2502	1	265.2502	8578168.678
0.0	0.0	0.0	0.0	0.0	0.0	https://gnps.ucsd.edu/ProteoSAFe/result.jsp?task=5200e74b6db34718a3b0c77820c2b176&view=view_all_clusters_withID&show=true#{"main.cluster index_lowerinput":"254.0","main.cluster index_upperinput":"254.0"}	This Node is a Singleton	N/A	N/A	N/A	11.9170	11.9170	0	N/A	N/A	9540742.777999997	210	254	-1	210	537.4169	1	537.4169	9540742.777999997
0.0	0.0	0.0	0.0	0.0	0.0	https://gnps.ucsd.edu/ProteoSAFe/result.jsp?task=5200e74b6db34718a3b0c77820c2b176&view=view_all_clusters_withID&show=true#{"main.cluster index_lowerinput":"255.0","main.cluster index_upperinput":"255.0"}	This Node is a Singleton	N/A	N/A	N/A	9.8751	9.8751	0	N/A	N/A	25654474.674000014	215	255	-1	215	239.2328	1	239.2328	25654474.674000014
0.0	0.0	0.0	0.0	0.0	0.0	https://gnps.ucsd.edu/ProteoSAFe/result.jsp?task=5200e74b6db34718a3b0c77820c2b176&view=view_all_clusters_withID&show=true#{"main.cluster index_lowerinput":"256.0","main.cluster index_upperinput":"256.0"}	This Node is a Singleton	N/A	N/A	N/A	9.3933	9.3933	0	N/A	N/A	28219540.954000026	214	256	-1	214	379.2836	1	379.2836	28219540.954000026
0.0	0.0	0.0	0.0	0.0	0.0	https://gnps.ucsd.edu/ProteoSAFe/result.jsp?task=5200e74b6db34718a3b0c77820c2b176&view=view_all_clusters_withID&show=true#{"main.cluster index_lowerinput":"259.0","main.cluster index_upperinput":"259.0"}	This Node is a Singleton	N/A	N/A	N/A	6.7056	6.7056	0	N/A	N/A	20507681.71000001	196	259	-1	196	496.4210	1	496.4210	20507681.71000001
0.0	0.0	0.0	0.0	0.0	0.0	https://gnps.ucsd.edu/ProteoSAFe/result.jsp?task=5200e74b6db34718a3b0c77820c2b176&view=view_all_clusters_withID&show=true#{"main.cluster index_lowerinput":"260.0","main.cluster index_upperinput":"260.0"}	This Node is a Singleton	N/A	N/A	N/A	10.0428	10.0428	0	N/A	N/A	8285280.914000005	215	260	-1	215	305.2685	1	305.2685	8285280.914000005
0.0	0.0	0.0	0.0	0.0	0.0	https://gnps.ucsd.edu/ProteoSAFe/result.jsp?task=5200e74b6db34718a3b0c77820c2b176&view=view_all_clusters_withID&show=true#{"main.cluster index_lowerinput":"261.0","main.cluster index_upperinput":"261.0"}	This Node is a Singleton	N/A	N/A	N/A	9.4034	9.4034	0	N/A	N/A	5639145.376000002	214	261	-1	214	263.2095	1	263.2095	5639145.376000002
0.0	0.0	0.0	0.0	0.0	0.0	https://gnps.ucsd.edu/ProteoSAFe/result.jsp?task=5200e74b6db34718a3b0c77820c2b176&view=view_all_clusters_withID&show=true#{"main.cluster index_lowerinput":"264.0","main.cluster index_upperinput":"264.0"}	https://gnps.ucsd.edu/ProteoSAFe/result.jsp?view=network_displayer&componentindex=24&task=5200e74b6db34718a3b0c77820c2b176&show=true	N/A	N/A	N/A	2.1710	2.1710	0	N/A	N/A	62776589.246000014	214	264	24	214	133.9794	1	133.9794	62776589.246000014
0.0	0.0	0.0	0.0	0.0	0.0	https://gnps.ucsd.edu/ProteoSAFe/result.jsp?task=5200e74b6db34718a3b0c77820c2b176&view=view_all_clusters_withID&show=true#{"main.cluster index_lowerinput":"265.0","main.cluster index_upperinput":"265.0"}	This Node is a Singleton	N/A	N/A	N/A	6.9514	6.9514	0	N/A	N/A	9062372.240000002	212	265	-1	212	480.3212	1	480.3212	9062372.240000002
0.0	0.0	0.0	0.0	0.0	0.0	https://gnps.ucsd.edu/ProteoSAFe/result.jsp?task=5200e74b6db34718a3b0c77820c2b176&view=view_all_clusters_withID&show=true#{"main.cluster index_lowerinput":"267.0","main.cluster index_upperinput":"267.0"}	This Node is a Singleton	N/A	N/A	N/A	8.9881	8.9881	0	N/A	N/A	19272266.445999976	214	267	-1	214	256.2572	1	256.2572	19272266.445999976
0.0	0.0	0.0	0.0	0.0	0.0	https://gnps.ucsd.edu/ProteoSAFe/result.jsp?task=5200e74b6db34718a3b0c77820c2b176&view=view_all_clusters_withID&show=true#{"main.cluster index_lowerinput":"268.0","main.cluster index_upperinput":"268.0"}	This Node is a Singleton	N/A	N/A	N/A	11.9546	11.9546	0	N/A	N/A	7616695.741999999	208	268	-1	208	615.2555	1	615.2555	7616695.741999999
0.0	0.0	0.0	0.0	0.0	0.0	https://gnps.ucsd.edu/ProteoSAFe/result.jsp?task=5200e74b6db34718a3b0c77820c2b176&view=view_all_clusters_withID&show=true#{"main.cluster index_lowerinput":"269.0","main.cluster index_upperinput":"269.0"}	This Node is a Singleton	N/A	N/A	N/A	9.3143	9.3143	0	N/A	N/A	3929540.6400000066	215	269	-1	215	305.2688	1	305.2688	3929540.6400000066
0.0	0.0	0.0	0.0	0.0	0.0	https://gnps.ucsd.edu/ProteoSAFe/result.jsp?task=5200e74b6db34718a3b0c77820c2b176&view=view_all_clusters_withID&show=true#{"main.cluster index_lowerinput":"272.0","main.cluster index_upperinput":"272.0"}	https://gnps.ucsd.edu/ProteoSAFe/result.jsp?view=network_displayer&componentindex=5&task=5200e74b6db34718a3b0c77820c2b176&show=true	N/A	N/A	N/A	11.3938	11.3938	0	N/A	N/A	43370618.947999984	214	272	5	214	693.5430	1	693.5430	43370618.947999984
0.0	0.0	0.0	0.0	0.0	0.0	https://gnps.ucsd.edu/ProteoSAFe/result.jsp?task=5200e74b6db34718a3b0c77820c2b176&view=view_all_clusters_withID&show=true#{"main.cluster index_lowerinput":"273.0","main.cluster index_upperinput":"273.0"}	This Node is a Singleton	N/A	N/A	N/A	9.0411	9.0411	0	N/A	N/A	14846865.389999991	215	273	-1	215	149.0091	1	149.0091	14846865.389999991
0.0	0.0	0.0	0.0	0.0	0.0	https://gnps.ucsd.edu/ProteoSAFe/result.jsp?task=5200e74b6db34718a3b0c77820c2b176&view=view_all_clusters_withID&show=true#{"main.cluster index_lowerinput":"274.0","main.cluster index_upperinput":"274.0"}	https://gnps.ucsd.edu/ProteoSAFe/result.jsp?view=network_displayer&componentindex=44&task=5200e74b6db34718a3b0c77820c2b176&show=true	N/A	N/A	N/A	3.8817	3.8817	0	N/A	N/A	23224943.703999992	213	274	44	213	959.9665	1	959.9665	23224943.703999992
0.0	0.0	0.0	0.0	0.0	0.0	https://gnps.ucsd.edu/ProteoSAFe/result.jsp?task=5200e74b6db34718a3b0c77820c2b176&view=view_all_clusters_withID&show=true#{"main.cluster index_lowerinput":"275.0","main.cluster index_upperinput":"275.0"}	https://gnps.ucsd.edu/ProteoSAFe/result.jsp?view=network_displayer&componentindex=7&task=5200e74b6db34718a3b0c77820c2b176&show=true	N/A	N/A	N/A	5.2757	5.2757	0	N/A	N/A	29994988.522000015	215	275	7	215	959.9658	1	959.9658	29994988.522000015
0.0	0.0	0.0	0.0	0.0	0.0	https://gnps.ucsd.edu/ProteoSAFe/result.jsp?task=5200e74b6db34718a3b0c77820c2b176&view=view_all_clusters_withID&show=true#{"main.cluster index_lowerinput":"276.0","main.cluster index_upperinput":"276.0"}	This Node is a Singleton	N/A	N/A	N/A	3.8744	3.8744	0	N/A	N/A	72779317.46600005	215	276	-1	215	234.9516	1	234.9516	72779317.46600005
0.0	0.0	0.0	0.0	0.0	0.0	https://gnps.ucsd.edu/ProteoSAFe/result.jsp?task=5200e74b6db34718a3b0c77820c2b176&view=view_all_clusters_withID&show=true#{"main.cluster index_lowerinput":"279.0","main.cluster index_upperinput":"279.0"}	https://gnps.ucsd.edu/ProteoSAFe/result.jsp?view=network_displayer&componentindex=19&task=5200e74b6db34718a3b0c77820c2b176&show=true	N/A	N/A	N/A	12.6675	12.6675	0	N/A	N/A	16473667.790000005	201	279	19	201	611.5827	1	611.5827	16473667.790000005
0.0	0.0	0.0	0.0	0.0	0.0	https://gnps.ucsd.edu/ProteoSAFe/result.jsp?task=5200e74b6db34718a3b0c77820c2b176&view=view_all_clusters_withID&show=true#{"main.cluster index_lowerinput":"281.0","main.cluster index_upperinput":"281.0"}	https://gnps.ucsd.edu/ProteoSAFe/result.jsp?view=network_displayer&componentindex=24&task=5200e74b6db34718a3b0c77820c2b176&show=true	N/A	N/A	N/A	2.9140	2.9140	0	N/A	N/A	34169808.63399999	213	281	24	213	133.9794	1	133.9794	34169808.63399999
0.0	0.0	0.0	0.0	0.0	0.0	https://gnps.ucsd.edu/ProteoSAFe/result.jsp?task=5200e74b6db34718a3b0c77820c2b176&view=view_all_clusters_withID&show=true#{"main.cluster index_lowerinput":"282.0","main.cluster index_upperinput":"282.0"}	This Node is a Singleton	N/A	N/A	N/A	10.6932	10.6932	0	N/A	N/A	12735969.743999988	215	282	-1	215	633.1950	1	633.1950	12735969.743999988
0.0	0.0	0.0	0.0	0.0	0.0	https://gnps.ucsd.edu/ProteoSAFe/result.jsp?task=5200e74b6db34718a3b0c77820c2b176&view=view_all_clusters_withID&show=true#{"main.cluster index_lowerinput":"283.0","main.cluster index_upperinput":"283.0"}	This Node is a Singleton	N/A	N/A	N/A	9.8920	9.8920	0	N/A	N/A	20437447.92200003	215	283	-1	215	685.4383	1	685.4383	20437447.92200003
0.0	0.0	0.0	0.0	0.0	0.0	https://gnps.ucsd.edu/ProteoSAFe/result.jsp?task=5200e74b6db34718a3b0c77820c2b176&view=view_all_clusters_withID&show=true#{"main.cluster index_lowerinput":"284.0","main.cluster index_upperinput":"284.0"}	This Node is a Singleton	N/A	N/A	N/A	10.0274	10.0274	0	N/A	N/A	9326572.765999997	213	284	-1	213	679.5125	1	679.5125	9326572.765999997
0.0	0.0	0.0	0.0	0.0	0.0	https://gnps.ucsd.edu/ProteoSAFe/result.jsp?task=5200e74b6db34718a3b0c77820c2b176&view=view_all_clusters_withID&show=true#{"main.cluster index_lowerinput":"287.0","main.cluster index_upperinput":"287.0"}	This Node is a Singleton	N/A	N/A	N/A	10.0140	10.0140	0	N/A	N/A	11631966.796000004	214	287	-1	214	550.2306	1	550.2306	11631966.796000004
0.0	0.0	0.0	0.0	0.0	0.0	https://gnps.ucsd.edu/ProteoSAFe/result.jsp?task=5200e74b6db34718a3b0c77820c2b176&view=view_all_clusters_withID&show=true#{"main.cluster index_lowerinput":"290.0","main.cluster index_upperinput":"290.0"}	This Node is a Singleton	N/A	N/A	N/A	13.4376	13.4376	0	N/A	N/A	18254240.32799998	213	290	-1	213	133.9793	1	133.9793	18254240.32799998
0.0	0.0	0.0	0.0	0.0	0.0	https://gnps.ucsd.edu/ProteoSAFe/result.jsp?task=5200e74b6db34718a3b0c77820c2b176&view=view_all_clusters_withID&show=true#{"main.cluster index_lowerinput":"291.0","main.cluster index_upperinput":"291.0"}	https://gnps.ucsd.edu/ProteoSAFe/result.jsp?view=network_displayer&componentindex=5&task=5200e74b6db34718a3b0c77820c2b176&show=true	N/A	N/A	N/A	11.7204	11.7204	0	N/A	N/A	51934631.47399999	210	291	5	210	693.5452	1	693.5452	51934631.47399999
0.0	0.0	0.0	0.0	0.0	0.0	https://gnps.ucsd.edu/ProteoSAFe/result.jsp?task=5200e74b6db34718a3b0c77820c2b176&view=view_all_clusters_withID&show=true#{"main.cluster index_lowerinput":"292.0","main.cluster index_upperinput":"292.0"}	https://gnps.ucsd.edu/ProteoSAFe/result.jsp?view=network_displayer&componentindex=19&task=5200e74b6db34718a3b0c77820c2b176&show=true	N/A	N/A	N/A	9.8797	9.8797	0	N/A	N/A	46649085.07599999	210	292	19	210	625.5192	1	625.5192	46649085.07599999
0.0	0.0	0.0	0.0	0.0	0.0	https://gnps.ucsd.edu/ProteoSAFe/result.jsp?task=5200e74b6db34718a3b0c77820c2b176&view=view_all_clusters_withID&show=true#{"main.cluster index_lowerinput":"293.0","main.cluster index_upperinput":"293.0"}	This Node is a Singleton	N/A	N/A	N/A	12.2063	12.2063	0	N/A	N/A	9693177.465999996	204	293	-1	204	560.5049	1	560.5049	9693177.465999996
0.0	0.0	0.0	0.0	0.0	0.0	https://gnps.ucsd.edu/ProteoSAFe/result.jsp?task=5200e74b6db34718a3b0c77820c2b176&view=view_all_clusters_withID&show=true#{"main.cluster index_lowerinput":"294.0","main.cluster index_upperinput":"294.0"}	This Node is a Singleton	N/A	N/A	N/A	12.1287	12.1287	0	N/A	N/A	7458008.3859999925	213	294	-1	213	606.5274	1	606.5274	7458008.3859999925
0.0	0.0	0.0	0.0	0.0	0.0	https://gnps.ucsd.edu/ProteoSAFe/result.jsp?task=5200e74b6db34718a3b0c77820c2b176&view=view_all_clusters_withID&show=true#{"main.cluster index_lowerinput":"295.0","main.cluster index_upperinput":"295.0"}	https://gnps.ucsd.edu/ProteoSAFe/result.jsp?view=network_displayer&componentindex=8&task=5200e74b6db34718a3b0c77820c2b176&show=true	N/A	N/A	N/A	10.4978	10.4978	0	N/A	N/A	38185748.21199999	199	295	8	199	703.5402	1	703.5402	38185748.21199999
0.0	0.0	0.0	0.0	0.0	0.0	https://gnps.ucsd.edu/ProteoSAFe/result.jsp?task=5200e74b6db34718a3b0c77820c2b176&view=view_all_clusters_withID&show=true#{"main.cluster index_lowerinput":"297.0","main.cluster index_upperinput":"297.0"}	This Node is a Singleton	N/A	N/A	N/A	11.5170	11.5170	0	N/A	N/A	21375269.518000003	213	297	-1	213	941.6025	1	941.6025	21375269.518000003
0.0	0.0	0.0	0.0	0.0	0.0	https://gnps.ucsd.edu/ProteoSAFe/result.jsp?task=5200e74b6db34718a3b0c77820c2b176&view=view_all_clusters_withID&show=true#{"main.cluster index_lowerinput":"298.0","main.cluster index_upperinput":"298.0"}	https://gnps.ucsd.edu/ProteoSAFe/result.jsp?view=network_displayer&componentindex=7&task=5200e74b6db34718a3b0c77820c2b176&show=true	N/A	N/A	N/A	5.1131	5.1131	0	N/A	N/A	39160220.89600003	212	298	7	212	959.9653	1	959.9653	39160220.89600003
0.0	0.0	0.0	0.0	0.0	0.0	https://gnps.ucsd.edu/ProteoSAFe/result.jsp?task=5200e74b6db34718a3b0c77820c2b176&view=view_all_clusters_withID&show=true#{"main.cluster index_lowerinput":"299.0","main.cluster index_upperinput":"299.0"}	https://gnps.ucsd.edu/ProteoSAFe/result.jsp?view=network_displayer&componentindex=34&task=5200e74b6db34718a3b0c77820c2b176&show=true	N/A	N/A	N/A	12.4076	12.4076	0	N/A	N/A	32710194.778000005	215	299	34	215	663.4982	1	663.4982	32710194.778000005
0.0	0.0	0.0	0.0	0.0	0.0	https://gnps.ucsd.edu/ProteoSAFe/result.jsp?task=5200e74b6db34718a3b0c77820c2b176&view=view_all_clusters_withID&show=true#{"main.cluster index_lowerinput":"301.0","main.cluster index_upperinput":"301.0"}	This Node is a Singleton	N/A	N/A	N/A	11.7860	11.7860	0	N/A	N/A	33271973.04	215	301	-1	215	640.4513	1	640.4513	33271973.04
0.0	0.0	0.0	0.0	0.0	0.0	https://gnps.ucsd.edu/ProteoSAFe/result.jsp?task=5200e74b6db34718a3b0c77820c2b176&view=view_all_clusters_withID&show=true#{"main.cluster index_lowerinput":"303.0","main.cluster index_upperinput":"303.0"}	https://gnps.ucsd.edu/ProteoSAFe/result.jsp?view=network_displayer&componentindex=51&task=5200e74b6db34718a3b0c77820c2b176&show=true	N/A	N/A	N/A	5.4531	5.4531	0	N/A	N/A	21175747.529999983	215	303	51	215	227.0783	1	227.0783	21175747.529999983
0.0	0.0	0.0	0.0	0.0	0.0	https://gnps.ucsd.edu/ProteoSAFe/result.jsp?task=5200e74b6db34718a3b0c77820c2b176&view=view_all_clusters_withID&show=true#{"main.cluster index_lowerinput":"304.0","main.cluster index_upperinput":"304.0"}	This Node is a Singleton	N/A	N/A	N/A	11.4605	11.4605	0	N/A	N/A	30369179.615999993	214	304	-1	214	611.4484	1	611.4484	30369179.615999993
0.0	0.0	0.0	0.0	0.0	0.0	https://gnps.ucsd.edu/ProteoSAFe/result.jsp?task=5200e74b6db34718a3b0c77820c2b176&view=view_all_clusters_withID&show=true#{"main.cluster index_lowerinput":"305.0","main.cluster index_upperinput":"305.0"}	This Node is a Singleton	N/A	N/A	N/A	9.1652	9.1652	0	N/A	N/A	7042136.7780000055	205	305	-1	205	703.4698	1	703.4698	7042136.7780000055
0.0	0.0	0.0	0.0	0.0	0.0	https://gnps.ucsd.edu/ProteoSAFe/result.jsp?task=5200e74b6db34718a3b0c77820c2b176&view=view_all_clusters_withID&show=true#{"main.cluster index_lowerinput":"306.0","main.cluster index_upperinput":"306.0"}	This Node is a Singleton	N/A	N/A	N/A	12.1503	12.1503	0	N/A	N/A	31640752.663999986	215	306	-1	215	669.4867	1	669.4867	31640752.663999986
0.0	0.0	0.0	0.0	0.0	0.0	https://gnps.ucsd.edu/ProteoSAFe/result.jsp?task=5200e74b6db34718a3b0c77820c2b176&view=view_all_clusters_withID&show=true#{"main.cluster index_lowerinput":"307.0","main.cluster index_upperinput":"307.0"}	This Node is a Singleton	N/A	N/A	N/A	0.4565	0.4565	0	N/A	N/A	16188667.494000003	215	307	-1	215	254.9179	1	254.9179	16188667.494000003
0.0	0.0	0.0	0.0	0.0	0.0	https://gnps.ucsd.edu/ProteoSAFe/result.jsp?task=5200e74b6db34718a3b0c77820c2b176&view=view_all_clusters_withID&show=true#{"main.cluster index_lowerinput":"309.0","main.cluster index_upperinput":"309.0"}	This Node is a Singleton	N/A	N/A	N/A	9.9009	9.9009	0	N/A	N/A	5116600.696000001	194	309	-1	194	655.5163	1	655.5163	5116600.696000001
0.0	0.0	0.0	0.0	0.0	0.0	https://gnps.ucsd.edu/ProteoSAFe/result.jsp?task=5200e74b6db34718a3b0c77820c2b176&view=view_all_clusters_withID&show=true#{"main.cluster index_lowerinput":"310.0","main.cluster index_upperinput":"310.0"}	This Node is a Singleton	N/A	N/A	N/A	9.0125	9.0125	0	N/A	N/A	4692186.362000002	215	310	-1	215	373.1722	1	373.1722	4692186.362000002
0.0	0.0	0.0	0.0	0.0	0.0	https://gnps.ucsd.edu/ProteoSAFe/result.jsp?task=5200e74b6db34718a3b0c77820c2b176&view=view_all_clusters_withID&show=true#{"main.cluster index_lowerinput":"314.0","main.cluster index_upperinput":"314.0"}	https://gnps.ucsd.edu/ProteoSAFe/result.jsp?view=network_displayer&componentindex=22&task=5200e74b6db34718a3b0c77820c2b176&show=true	N/A	N/A	N/A	11.6958	11.6958	0	N/A	N/A	36029768.49799997	214	314	22	214	715.5337	1	715.5337	36029768.49799997
0.0	0.0	0.0	0.0	0.0	0.0	https://gnps.ucsd.edu/ProteoSAFe/result.jsp?task=5200e74b6db34718a3b0c77820c2b176&view=view_all_clusters_withID&show=true#{"main.cluster index_lowerinput":"317.0","main.cluster index_upperinput":"317.0"}	This Node is a Singleton	N/A	N/A	N/A	5.8008	5.8008	0	N/A	N/A	40915803.40200001	214	317	-1	214	236.0687	1	236.0687	40915803.40200001
0.0	0.0	0.0	0.0	0.0	0.0	https://gnps.ucsd.edu/ProteoSAFe/result.jsp?task=5200e74b6db34718a3b0c77820c2b176&view=view_all_clusters_withID&show=true#{"main.cluster index_lowerinput":"318.0","main.cluster index_upperinput":"318.0"}	https://gnps.ucsd.edu/ProteoSAFe/result.jsp?view=network_displayer&componentindex=21&task=5200e74b6db34718a3b0c77820c2b176&show=true	N/A	N/A	N/A	5.7857	5.7857	0	N/A	N/A	36111304.706	214	318	21	214	453.1615	1	453.1615	36111304.706
0.0	0.0	0.0	0.0	0.0	0.0	https://gnps.ucsd.edu/ProteoSAFe/result.jsp?task=5200e74b6db34718a3b0c77820c2b176&view=view_all_clusters_withID&show=true#{"main.cluster index_lowerinput":"319.0","main.cluster index_upperinput":"319.0"}	This Node is a Singleton	N/A	N/A	N/A	5.8097	5.8097	0	N/A	N/A	29974720.12200002	214	319	-1	214	169.0511	1	169.0511	29974720.12200002
0.0	0.0	0.0	0.0	0.0	0.0	https://gnps.ucsd.edu/ProteoSAFe/result.jsp?task=5200e74b6db34718a3b0c77820c2b176&view=view_all_clusters_withID&show=true#{"main.cluster index_lowerinput":"320.0","main.cluster index_upperinput":"320.0"}	This Node is a Singleton	N/A	N/A	N/A	11.1436	11.1436	0	N/A	N/A	23957765.412000004	215	320	-1	215	582.4367	1	582.4367	23957765.412000004
0.0	0.0	0.0	0.0	0.0	0.0	https://gnps.ucsd.edu/ProteoSAFe/result.jsp?task=5200e74b6db34718a3b0c77820c2b176&view=view_all_clusters_withID&show=true#{"main.cluster index_lowerinput":"321.0","main.cluster index_upperinput":"321.0"}	https://gnps.ucsd.edu/ProteoSAFe/result.jsp?view=network_displayer&componentindex=18&task=5200e74b6db34718a3b0c77820c2b176&show=true	N/A	N/A	N/A	10.4827	10.4827	0	N/A	N/A	14691234.145999996	202	321	18	202	725.5449	1	725.5449	14691234.145999996
0.0	0.0	0.0	0.0	0.0	0.0	https://gnps.ucsd.edu/ProteoSAFe/result.jsp?task=5200e74b6db34718a3b0c77820c2b176&view=view_all_clusters_withID&show=true#{"main.cluster index_lowerinput":"322.0","main.cluster index_upperinput":"322.0"}	This Node is a Singleton	N/A	N/A	N/A	10.4239	10.4239	0	N/A	N/A	57621506.689999945	215	322	-1	215	686.4542	1	686.4542	57621506.689999945
0.0	0.0	0.0	0.0	0.0	0.0	https://gnps.ucsd.edu/ProteoSAFe/result.jsp?task=5200e74b6db34718a3b0c77820c2b176&view=view_all_clusters_withID&show=true#{"main.cluster index_lowerinput":"323.0","main.cluster index_upperinput":"323.0"}	This Node is a Singleton	N/A	N/A	N/A	5.4541	5.4541	0	N/A	N/A	12857720.819999991	215	323	-1	215	169.0567	1	169.0567	12857720.819999991
0.0	0.0	0.0	0.0	0.0	0.0	https://gnps.ucsd.edu/ProteoSAFe/result.jsp?task=5200e74b6db34718a3b0c77820c2b176&view=view_all_clusters_withID&show=true#{"main.cluster index_lowerinput":"324.0","main.cluster index_upperinput":"324.0"}	https://gnps.ucsd.edu/ProteoSAFe/result.jsp?view=network_displayer&componentindex=21&task=5200e74b6db34718a3b0c77820c2b176&show=true	N/A	N/A	N/A	5.7941	5.7941	0	N/A	N/A	35059266.83399999	214	324	21	214	453.1610	1	453.1610	35059266.83399999
0.0	0.0	0.0	0.0	0.0	0.0	https://gnps.ucsd.edu/ProteoSAFe/result.jsp?task=5200e74b6db34718a3b0c77820c2b176&view=view_all_clusters_withID&show=true#{"main.cluster index_lowerinput":"326.0","main.cluster index_upperinput":"326.0"}	This Node is a Singleton	N/A	N/A	N/A	12.5825	12.5825	0	N/A	N/A	16811443.064000003	211	326	-1	211	715.5477	1	715.5477	16811443.064000003
0.0	0.0	0.0	0.0	0.0	0.0	https://gnps.ucsd.edu/ProteoSAFe/result.jsp?task=5200e74b6db34718a3b0c77820c2b176&view=view_all_clusters_withID&show=true#{"main.cluster index_lowerinput":"328.0","main.cluster index_upperinput":"328.0"}	This Node is a Singleton	N/A	N/A	N/A	12.4597	12.4597	0	N/A	N/A	18060938.2	209	328	-1	209	698.5100	1	698.5100	18060938.2
0.0	0.0	0.0	0.0	0.0	0.0	https://gnps.ucsd.edu/ProteoSAFe/result.jsp?task=5200e74b6db34718a3b0c77820c2b176&view=view_all_clusters_withID&show=true#{"main.cluster index_lowerinput":"329.0","main.cluster index_upperinput":"329.0"}	https://gnps.ucsd.edu/ProteoSAFe/result.jsp?view=network_displayer&componentindex=22&task=5200e74b6db34718a3b0c77820c2b176&show=true	N/A	N/A	N/A	11.4071	11.4071	0	N/A	N/A	27732901.843999986	209	329	22	209	715.5227	1	715.5227	27732901.843999986
0.0	0.0	0.0	0.0	0.0	0.0	https://gnps.ucsd.edu/ProteoSAFe/result.jsp?task=5200e74b6db34718a3b0c77820c2b176&view=view_all_clusters_withID&show=true#{"main.cluster index_lowerinput":"332.0","main.cluster index_upperinput":"332.0"}	This Node is a Singleton	N/A	N/A	N/A	9.1028	9.1028	0	N/A	N/A	3814604.7059999956	215	332	-1	215	373.2094	1	373.2094	3814604.7059999956
0.0	0.0	0.0	0.0	0.0	0.0	https://gnps.ucsd.edu/ProteoSAFe/result.jsp?task=5200e74b6db34718a3b0c77820c2b176&view=view_all_clusters_withID&show=true#{"main.cluster index_lowerinput":"334.0","main.cluster index_upperinput":"334.0"}	https://gnps.ucsd.edu/ProteoSAFe/result.jsp?view=network_displayer&componentindex=31&task=5200e74b6db34718a3b0c77820c2b176&show=true	N/A	N/A	N/A	12.6369	12.6369	0	N/A	N/A	22398481.90399999	214	334	31	214	566.8774	1	566.8774	22398481.90399999
0.0	0.0	0.0	0.0	0.0	0.0	https://gnps.ucsd.edu/ProteoSAFe/result.jsp?task=5200e74b6db34718a3b0c77820c2b176&view=view_all_clusters_withID&show=true#{"main.cluster index_lowerinput":"335.0","main.cluster index_upperinput":"335.0"}	This Node is a Singleton	N/A	N/A	N/A	12.9976	12.9976	0	N/A	N/A	77229578.97000001	215	335	-1	215	184.9685	1	184.9685	77229578.97000001
0.0	0.0	0.0	0.0	0.0	0.0	https://gnps.ucsd.edu/ProteoSAFe/result.jsp?task=5200e74b6db34718a3b0c77820c2b176&view=view_all_clusters_withID&show=true#{"main.cluster index_lowerinput":"336.0","main.cluster index_upperinput":"336.0"}	https://gnps.ucsd.edu/ProteoSAFe/result.jsp?view=network_displayer&componentindex=18&task=5200e74b6db34718a3b0c77820c2b176&show=true	N/A	N/A	N/A	10.7469	10.7469	0	N/A	N/A	6295818.915999998	212	336	18	212	725.5521	1	725.5521	6295818.915999998
0.0	0.0	0.0	0.0	0.0	0.0	https://gnps.ucsd.edu/ProteoSAFe/result.jsp?task=5200e74b6db34718a3b0c77820c2b176&view=view_all_clusters_withID&show=true#{"main.cluster index_lowerinput":"337.0","main.cluster index_upperinput":"337.0"}	https://gnps.ucsd.edu/ProteoSAFe/result.jsp?view=network_displayer&componentindex=4&task=5200e74b6db34718a3b0c77820c2b176&show=true	N/A	N/A	N/A	10.1359	10.1359	0	N/A	N/A	138858282.40800014	207	337	4	207	736.6200	1	736.6200	138858282.40800014
0.0	0.0	0.0	0.0	0.0	0.0	https://gnps.ucsd.edu/ProteoSAFe/result.jsp?task=5200e74b6db34718a3b0c77820c2b176&view=view_all_clusters_withID&show=true#{"main.cluster index_lowerinput":"338.0","main.cluster index_upperinput":"338.0"}	https://gnps.ucsd.edu/ProteoSAFe/result.jsp?view=network_displayer&componentindex=23&task=5200e74b6db34718a3b0c77820c2b176&show=true	N/A	N/A	N/A	12.5042	12.5042	0	N/A	N/A	65021258.19599997	146	338	23	146	494.5725	1	494.5725	65021258.19599997
0.0	0.0	0.0	0.0	0.0	0.0	https://gnps.ucsd.edu/ProteoSAFe/result.jsp?task=5200e74b6db34718a3b0c77820c2b176&view=view_all_clusters_withID&show=true#{"main.cluster index_lowerinput":"339.0","main.cluster index_upperinput":"339.0"}	https://gnps.ucsd.edu/ProteoSAFe/result.jsp?view=network_displayer&componentindex=14&task=5200e74b6db34718a3b0c77820c2b176&show=true	N/A	N/A	N/A	11.6073	11.6073	0	N/A	N/A	15798371.325999996	211	339	14	211	597.5111	1	597.5111	15798371.325999996
0.0	0.0	0.0	0.0	0.0	0.0	https://gnps.ucsd.edu/ProteoSAFe/result.jsp?task=5200e74b6db34718a3b0c77820c2b176&view=view_all_clusters_withID&show=true#{"main.cluster index_lowerinput":"340.0","main.cluster index_upperinput":"340.0"}	This Node is a Singleton	N/A	N/A	N/A	10.6841	10.6841	0	N/A	N/A	102776001.60999982	213	340	-1	213	554.3659	1	554.3659	102776001.60999982
0.0	0.0	0.0	0.0	0.0	0.0	https://gnps.ucsd.edu/ProteoSAFe/result.jsp?task=5200e74b6db34718a3b0c77820c2b176&view=view_all_clusters_withID&show=true#{"main.cluster index_lowerinput":"344.0","main.cluster index_upperinput":"344.0"}	This Node is a Singleton	N/A	N/A	N/A	10.5956	10.5956	0	N/A	N/A	93603538.99800013	215	344	-1	215	598.4126	1	598.4126	93603538.99800013
0.0	0.0	0.0	0.0	0.0	0.0	https://gnps.ucsd.edu/ProteoSAFe/result.jsp?task=5200e74b6db34718a3b0c77820c2b176&view=view_all_clusters_withID&show=true#{"main.cluster index_lowerinput":"345.0","main.cluster index_upperinput":"345.0"}	This Node is a Singleton	N/A	N/A	N/A	7.0879	7.0879	0	N/A	N/A	44091518.92800005	206	345	-1	206	242.2519	1	242.2519	44091518.92800005
0.0	0.0	0.0	0.0	0.0	0.0	https://gnps.ucsd.edu/ProteoSAFe/result.jsp?task=5200e74b6db34718a3b0c77820c2b176&view=view_all_clusters_withID&show=true#{"main.cluster index_lowerinput":"347.0","main.cluster index_upperinput":"347.0"}	This Node is a Singleton	N/A	N/A	N/A	10.5813	10.5813	0	N/A	N/A	15979031.770000005	202	347	-1	202	395.3634	1	395.3634	15979031.770000005
0.0	0.0	0.0	0.0	0.0	0.0	https://gnps.ucsd.edu/ProteoSAFe/result.jsp?task=5200e74b6db34718a3b0c77820c2b176&view=view_all_clusters_withID&show=true#{"main.cluster index_lowerinput":"349.0","main.cluster index_upperinput":"349.0"}	This Node is a Singleton	N/A	N/A	N/A	5.6483	5.6483	0	N/A	N/A	12708818.709999993	214	349	-1	214	943.9918	1	943.9918	12708818.709999993
0.0	0.0	0.0	0.0	0.0	0.0	https://gnps.ucsd.edu/ProteoSAFe/result.jsp?task=5200e74b6db34718a3b0c77820c2b176&view=view_all_clusters_withID&show=true#{"main.cluster index_lowerinput":"351.0","main.cluster index_upperinput":"351.0"}	This Node is a Singleton	N/A	N/A	N/A	7.4309	7.4309	0	N/A	N/A	17148985.936000016	212	351	-1	212	395.2531	1	395.2531	17148985.936000016
0.0	0.0	0.0	0.0	0.0	0.0	https://gnps.ucsd.edu/ProteoSAFe/result.jsp?task=5200e74b6db34718a3b0c77820c2b176&view=view_all_clusters_withID&show=true#{"main.cluster index_lowerinput":"352.0","main.cluster index_upperinput":"352.0"}	This Node is a Singleton	N/A	N/A	N/A	9.9970	9.9970	0	N/A	N/A	14744569.366000002	211	352	-1	211	370.3221	1	370.3221	14744569.366000002
0.0	0.0	0.0	0.0	0.0	0.0	https://gnps.ucsd.edu/ProteoSAFe/result.jsp?task=5200e74b6db34718a3b0c77820c2b176&view=view_all_clusters_withID&show=true#{"main.cluster index_lowerinput":"353.0","main.cluster index_upperinput":"353.0"}	This Node is a Singleton	N/A	N/A	N/A	10.1342	10.1342	0	N/A	N/A	29208398.51200001	215	353	-1	215	199.1326	1	199.1326	29208398.51200001
0.0	0.0	0.0	0.0	0.0	0.0	https://gnps.ucsd.edu/ProteoSAFe/result.jsp?task=5200e74b6db34718a3b0c77820c2b176&view=view_all_clusters_withID&show=true#{"main.cluster index_lowerinput":"354.0","main.cluster index_upperinput":"354.0"}	This Node is a Singleton	N/A	N/A	N/A	10.7413	10.7413	0	N/A	N/A	9341954.015999997	214	354	-1	214	734.5655	1	734.5655	9341954.015999997
0.0	0.0	0.0	0.0	0.0	0.0	https://gnps.ucsd.edu/ProteoSAFe/result.jsp?task=5200e74b6db34718a3b0c77820c2b176&view=view_all_clusters_withID&show=true#{"main.cluster index_lowerinput":"356.0","main.cluster index_upperinput":"356.0"}	This Node is a Singleton	N/A	N/A	N/A	10.3174	10.3174	0	N/A	N/A	17964417.412	215	356	-1	215	385.2386	1	385.2386	17964417.412
0.0	0.0	0.0	0.0	0.0	0.0	https://gnps.ucsd.edu/ProteoSAFe/result.jsp?task=5200e74b6db34718a3b0c77820c2b176&view=view_all_clusters_withID&show=true#{"main.cluster index_lowerinput":"357.0","main.cluster index_upperinput":"357.0"}	This Node is a Singleton	N/A	N/A	N/A	7.2831	7.2831	0	N/A	N/A	24119116.777999967	214	357	-1	214	421.1444	1	421.1444	24119116.777999967
0.0	0.0	0.0	0.0	0.0	0.0	https://gnps.ucsd.edu/ProteoSAFe/result.jsp?task=5200e74b6db34718a3b0c77820c2b176&view=view_all_clusters_withID&show=true#{"main.cluster index_lowerinput":"358.0","main.cluster index_upperinput":"358.0"}	This Node is a Singleton	N/A	N/A	N/A	10.0830	10.0830	0	N/A	N/A	40782944.43200001	210	358	-1	210	466.3945	1	466.3945	40782944.43200001
0.0	0.0	0.0	0.0	0.0	0.0	https://gnps.ucsd.edu/ProteoSAFe/result.jsp?task=5200e74b6db34718a3b0c77820c2b176&view=view_all_clusters_withID&show=true#{"main.cluster index_lowerinput":"359.0","main.cluster index_upperinput":"359.0"}	This Node is a Singleton	N/A	N/A	N/A	9.0242	9.0242	0	N/A	N/A	51892578.93999996	215	359	-1	215	313.2336	1	313.2336	51892578.93999996
0.0	0.0	0.0	0.0	0.0	0.0	https://gnps.ucsd.edu/ProteoSAFe/result.jsp?task=5200e74b6db34718a3b0c77820c2b176&view=view_all_clusters_withID&show=true#{"main.cluster index_lowerinput":"360.0","main.cluster index_upperinput":"360.0"}	This Node is a Singleton	N/A	N/A	N/A	9.2367	9.2367	0	N/A	N/A	12292549.12999997	214	360	-1	214	282.2270	1	282.2270	12292549.12999997
0.0	0.0	0.0	0.0	0.0	0.0	https://gnps.ucsd.edu/ProteoSAFe/result.jsp?task=5200e74b6db34718a3b0c77820c2b176&view=view_all_clusters_withID&show=true#{"main.cluster index_lowerinput":"361.0","main.cluster index_upperinput":"361.0"}	This Node is a Singleton	N/A	N/A	N/A	9.2610	9.2610	0	N/A	N/A	15447800.031999998	215	361	-1	215	304.2918	1	304.2918	15447800.031999998
0.0	0.0	0.0	0.0	0.0	0.0	https://gnps.ucsd.edu/ProteoSAFe/result.jsp?task=5200e74b6db34718a3b0c77820c2b176&view=view_all_clusters_withID&show=true#{"main.cluster index_lowerinput":"362.0","main.cluster index_upperinput":"362.0"}	https://gnps.ucsd.edu/ProteoSAFe/result.jsp?view=network_displayer&componentindex=33&task=5200e74b6db34718a3b0c77820c2b176&show=true	N/A	N/A	N/A	11.9522	11.9522	0	N/A	N/A	29256727.816	206	362	33	206	779.4760	1	779.4760	29256727.816
0.0	0.0	0.0	0.0	0.0	0.0	https://gnps.ucsd.edu/ProteoSAFe/result.jsp?task=5200e74b6db34718a3b0c77820c2b176&view=view_all_clusters_withID&show=true#{"main.cluster index_lowerinput":"363.0","main.cluster index_upperinput":"363.0"}	This Node is a Singleton	N/A	N/A	N/A	10.7253	10.7253	0	N/A	N/A	95438053.02799995	215	363	-1	215	532.3669	1	532.3669	95438053.02799995
0.0	0.0	0.0	0.0	0.0	0.0	https://gnps.ucsd.edu/ProteoSAFe/result.jsp?task=5200e74b6db34718a3b0c77820c2b176&view=view_all_clusters_withID&show=true#{"main.cluster index_lowerinput":"365.0","main.cluster index_upperinput":"365.0"}	This Node is a Singleton	N/A	N/A	N/A	10.7537	10.7537	0	N/A	N/A	4938166.294000003	215	365	-1	215	693.5087	1	693.5087	4938166.294000003
0.0	0.0	0.0	0.0	0.0	0.0	https://gnps.ucsd.edu/ProteoSAFe/result.jsp?task=5200e74b6db34718a3b0c77820c2b176&view=view_all_clusters_withID&show=true#{"main.cluster index_lowerinput":"366.0","main.cluster index_upperinput":"366.0"}	This Node is a Singleton	N/A	N/A	N/A	10.7129	10.7129	0	N/A	N/A	11165118.868000006	213	366	-1	213	367.3017	1	367.3017	11165118.868000006
0.0	0.0	0.0	0.0	0.0	0.0	https://gnps.ucsd.edu/ProteoSAFe/result.jsp?task=5200e74b6db34718a3b0c77820c2b176&view=view_all_clusters_withID&show=true#{"main.cluster index_lowerinput":"367.0","main.cluster index_upperinput":"367.0"}	This Node is a Singleton	N/A	N/A	N/A	12.0228	12.0228	0	N/A	N/A	12839449.402000006	213	367	-1	213	685.4388	1	685.4388	12839449.402000006
0.0	0.0	0.0	0.0	0.0	0.0	https://gnps.ucsd.edu/ProteoSAFe/result.jsp?task=5200e74b6db34718a3b0c77820c2b176&view=view_all_clusters_withID&show=true#{"main.cluster index_lowerinput":"368.0","main.cluster index_upperinput":"368.0"}	This Node is a Singleton	N/A	N/A	N/A	12.4896	12.4896	0	N/A	N/A	69000621.50799999	215	368	-1	215	123.9645	1	123.9645	69000621.50799999
0.0	0.0	0.0	0.0	0.0	0.0	https://gnps.ucsd.edu/ProteoSAFe/result.jsp?task=5200e74b6db34718a3b0c77820c2b176&view=view_all_clusters_withID&show=true#{"main.cluster index_lowerinput":"369.0","main.cluster index_upperinput":"369.0"}	This Node is a Singleton	N/A	N/A	N/A	2.2393	2.2393	0	N/A	N/A	12156022.801999995	215	369	-1	215	285.2747	1	285.2747	12156022.801999995
0.0	0.0	0.0	0.0	0.0	0.0	https://gnps.ucsd.edu/ProteoSAFe/result.jsp?task=5200e74b6db34718a3b0c77820c2b176&view=view_all_clusters_withID&show=true#{"main.cluster index_lowerinput":"370.0","main.cluster index_upperinput":"370.0"}	This Node is a Singleton	N/A	N/A	N/A	2.0056	2.0056	0	N/A	N/A	38799618.63200002	203	370	-1	203	188.0499	1	188.0499	38799618.63200002
0.0	0.0	0.0	0.0	0.0	0.0	https://gnps.ucsd.edu/ProteoSAFe/result.jsp?task=5200e74b6db34718a3b0c77820c2b176&view=view_all_clusters_withID&show=true#{"main.cluster index_lowerinput":"371.0","main.cluster index_upperinput":"371.0"}	This Node is a Singleton	N/A	N/A	N/A	6.9017	6.9017	0	N/A	N/A	3575562.3659999967	213	371	-1	213	453.1231	1	453.1231	3575562.3659999967
0.0	0.0	0.0	0.0	0.0	0.0	https://gnps.ucsd.edu/ProteoSAFe/result.jsp?task=5200e74b6db34718a3b0c77820c2b176&view=view_all_clusters_withID&show=true#{"main.cluster index_lowerinput":"372.0","main.cluster index_upperinput":"372.0"}	This Node is a Singleton	N/A	N/A	N/A	2.3708	2.3708	0	N/A	N/A	11965031.281999992	215	372	-1	215	285.2769	1	285.2769	11965031.281999992
0.0	0.0	0.0	0.0	0.0	0.0	https://gnps.ucsd.edu/ProteoSAFe/result.jsp?task=5200e74b6db34718a3b0c77820c2b176&view=view_all_clusters_withID&show=true#{"main.cluster index_lowerinput":"375.0","main.cluster index_upperinput":"375.0"}	This Node is a Singleton	N/A	N/A	N/A	12.4791	12.4791	0	N/A	N/A	33063541.972000007	215	375	-1	215	131.9628	1	131.9628	33063541.972000007
0.0	0.0	0.0	0.0	0.0	0.0	https://gnps.ucsd.edu/ProteoSAFe/result.jsp?task=5200e74b6db34718a3b0c77820c2b176&view=view_all_clusters_withID&show=true#{"main.cluster index_lowerinput":"376.0","main.cluster index_upperinput":"376.0"}	This Node is a Singleton	N/A	N/A	N/A	9.6579	9.6579	0	N/A	N/A	137228077.48	209	376	-1	209	637.3201	1	637.3201	137228077.48
0.0	0.0	0.0	0.0	0.0	0.0	https://gnps.ucsd.edu/ProteoSAFe/result.jsp?task=5200e74b6db34718a3b0c77820c2b176&view=view_all_clusters_withID&show=true#{"main.cluster index_lowerinput":"377.0","main.cluster index_upperinput":"377.0"}	This Node is a Singleton	N/A	N/A	N/A	9.5362	9.5362	0	N/A	N/A	138638034.67199987	214	377	-1	214	553.2428	1	553.2428	138638034.67199987
0.0	0.0	0.0	0.0	0.0	0.0	https://gnps.ucsd.edu/ProteoSAFe/result.jsp?task=5200e74b6db34718a3b0c77820c2b176&view=view_all_clusters_withID&show=true#{"main.cluster index_lowerinput":"378.0","main.cluster index_upperinput":"378.0"}	This Node is a Singleton	N/A	N/A	N/A	12.1422	12.1422	0	N/A	N/A	8220104.130000003	200	378	-1	200	994.6924	1	994.6924	8220104.130000003
0.0	0.0	0.0	0.0	0.0	0.0	https://gnps.ucsd.edu/ProteoSAFe/result.jsp?task=5200e74b6db34718a3b0c77820c2b176&view=view_all_clusters_withID&show=true#{"main.cluster index_lowerinput":"383.0","main.cluster index_upperinput":"383.0"}	https://gnps.ucsd.edu/ProteoSAFe/result.jsp?view=network_displayer&componentindex=41&task=5200e74b6db34718a3b0c77820c2b176&show=true	N/A	N/A	N/A	12.1328	12.1328	0	N/A	N/A	5745842.459999999	206	383	41	206	972.6956	1	972.6956	5745842.459999999
0.0	0.0	0.0	0.0	0.0	0.0	https://gnps.ucsd.edu/ProteoSAFe/result.jsp?task=5200e74b6db34718a3b0c77820c2b176&view=view_all_clusters_withID&show=true#{"main.cluster index_lowerinput":"385.0","main.cluster index_upperinput":"385.0"}	https://gnps.ucsd.edu/ProteoSAFe/result.jsp?view=network_displayer&componentindex=45&task=5200e74b6db34718a3b0c77820c2b176&show=true	N/A	N/A	N/A	2.7514	2.7514	0	N/A	N/A	46521854.27599995	214	385	45	214	133.9794	1	133.9794	46521854.27599995
0.0	0.0	0.0	0.0	0.0	0.0	https://gnps.ucsd.edu/ProteoSAFe/result.jsp?task=5200e74b6db34718a3b0c77820c2b176&view=view_all_clusters_withID&show=true#{"main.cluster index_lowerinput":"386.0","main.cluster index_upperinput":"386.0"}	This Node is a Singleton	N/A	N/A	N/A	1.3690	1.3690	0	N/A	N/A	36328101.872	204	386	-1	204	231.0005	1	231.0005	36328101.872
0.0	0.0	0.0	0.0	0.0	0.0	https://gnps.ucsd.edu/ProteoSAFe/result.jsp?task=5200e74b6db34718a3b0c77820c2b176&view=view_all_clusters_withID&show=true#{"main.cluster index_lowerinput":"389.0","main.cluster index_upperinput":"389.0"}	This Node is a Singleton	N/A	N/A	N/A	10.7795	10.7795	0	N/A	N/A	67793013.616	215	389	-1	215	522.5937	1	522.5937	67793013.616
0.0	0.0	0.0	0.0	0.0	0.0	https://gnps.ucsd.edu/ProteoSAFe/result.jsp?task=5200e74b6db34718a3b0c77820c2b176&view=view_all_clusters_withID&show=true#{"main.cluster index_lowerinput":"390.0","main.cluster index_upperinput":"390.0"}	https://gnps.ucsd.edu/ProteoSAFe/result.jsp?view=network_displayer&componentindex=68&task=5200e74b6db34718a3b0c77820c2b176&show=true	N/A	N/A	N/A	1.5975	1.5975	0	N/A	N/A	27936575.610000007	210	390	68	210	230.9972	1	230.9972	27936575.610000007
0.0	0.0	0.0	0.0	0.0	0.0	https://gnps.ucsd.edu/ProteoSAFe/result.jsp?task=5200e74b6db34718a3b0c77820c2b176&view=view_all_clusters_withID&show=true#{"main.cluster index_lowerinput":"391.0","main.cluster index_upperinput":"391.0"}	This Node is a Singleton	N/A	N/A	N/A	3.2774	3.2774	0	N/A	N/A	16102018.208000002	214	391	-1	214	116.0222	1	116.0222	16102018.208000002
0.0	0.0	0.0	0.0	0.0	0.0	https://gnps.ucsd.edu/ProteoSAFe/result.jsp?task=5200e74b6db34718a3b0c77820c2b176&view=view_all_clusters_withID&show=true#{"main.cluster index_lowerinput":"392.0","main.cluster index_upperinput":"392.0"}	This Node is a Singleton	N/A	N/A	N/A	0.6544	0.6544	0	N/A	N/A	19142230.660000004	214	392	-1	214	217.0340	1	217.0340	19142230.660000004
0.0	0.0	0.0	0.0	0.0	0.0	https://gnps.ucsd.edu/ProteoSAFe/result.jsp?task=5200e74b6db34718a3b0c77820c2b176&view=view_all_clusters_withID&show=true#{"main.cluster index_lowerinput":"395.0","main.cluster index_upperinput":"395.0"}	This Node is a Singleton	N/A	N/A	N/A	11.5149	11.5149	0	N/A	N/A	93139543.49000014	215	395	-1	215	939.5901	1	939.5901	93139543.49000014
0.0	0.0	0.0	0.0	0.0	0.0	https://gnps.ucsd.edu/ProteoSAFe/result.jsp?task=5200e74b6db34718a3b0c77820c2b176&view=view_all_clusters_withID&show=true#{"main.cluster index_lowerinput":"396.0","main.cluster index_upperinput":"396.0"}	This Node is a Singleton	N/A	N/A	N/A	11.0505	11.0505	0	N/A	N/A	34314688.58400009	213	396	-1	213	391.2637	1	391.2637	34314688.58400009
0.0	0.0	0.0	0.0	0.0	0.0	https://gnps.ucsd.edu/ProteoSAFe/result.jsp?task=5200e74b6db34718a3b0c77820c2b176&view=view_all_clusters_withID&show=true#{"main.cluster index_lowerinput":"397.0","main.cluster index_upperinput":"397.0"}	This Node is a Singleton	N/A	N/A	N/A	11.0553	11.0553	0	N/A	N/A	121663892.08400016	215	397	-1	215	338.3417	1	338.3417	121663892.08400016
0.0	0.0	0.0	0.0	0.0	0.0	https://gnps.ucsd.edu/ProteoSAFe/result.jsp?task=5200e74b6db34718a3b0c77820c2b176&view=view_all_clusters_withID&show=true#{"main.cluster index_lowerinput":"398.0","main.cluster index_upperinput":"398.0"}	https://gnps.ucsd.edu/ProteoSAFe/result.jsp?view=network_displayer&componentindex=53&task=5200e74b6db34718a3b0c77820c2b176&show=true	N/A	N/A	N/A	11.0893	11.0893	0	N/A	N/A	12215137.422000038	214	398	53	214	781.5226	1	781.5226	12215137.422000038
0.0	0.0	0.0	0.0	0.0	0.0	https://gnps.ucsd.edu/ProteoSAFe/result.jsp?task=5200e74b6db34718a3b0c77820c2b176&view=view_all_clusters_withID&show=true#{"main.cluster index_lowerinput":"400.0","main.cluster index_upperinput":"400.0"}	This Node is a Singleton	N/A	N/A	N/A	11.7187	11.7187	0	N/A	N/A	22439237.918000016	215	400	-1	215	605.4519	1	605.4519	22439237.918000016
0.0	0.0	0.0	0.0	0.0	0.0	https://gnps.ucsd.edu/ProteoSAFe/result.jsp?task=5200e74b6db34718a3b0c77820c2b176&view=view_all_clusters_withID&show=true#{"main.cluster index_lowerinput":"402.0","main.cluster index_upperinput":"402.0"}	This Node is a Singleton	N/A	N/A	N/A	11.0594	11.0594	0	N/A	N/A	54727427.41000003	215	402	-1	215	360.3159	1	360.3159	54727427.41000003
0.0	0.0	0.0	0.0	0.0	0.0	https://gnps.ucsd.edu/ProteoSAFe/result.jsp?task=5200e74b6db34718a3b0c77820c2b176&view=view_all_clusters_withID&show=true#{"main.cluster index_lowerinput":"403.0","main.cluster index_upperinput":"403.0"}	https://gnps.ucsd.edu/ProteoSAFe/result.jsp?view=network_displayer&componentindex=8&task=5200e74b6db34718a3b0c77820c2b176&show=true	N/A	PC(14:0/16:1); [M+H]+ C38H75N1O8P1	0.9111520000000001	10.3660	10.3660	0	N/A	CCMSLIB00003127673	58451653.24800002	193	403	8	193	703.5334	1	703.5334	58451653.24800002
0.0	0.0	0.0	0.0	0.0	0.0	https://gnps.ucsd.edu/ProteoSAFe/result.jsp?task=5200e74b6db34718a3b0c77820c2b176&view=view_all_clusters_withID&show=true#{"main.cluster index_lowerinput":"405.0","main.cluster index_upperinput":"405.0"}	https://gnps.ucsd.edu/ProteoSAFe/result.jsp?view=network_displayer&componentindex=19&task=5200e74b6db34718a3b0c77820c2b176&show=true	N/A	N/A	N/A	12.5251	12.5251	0	N/A	N/A	34980010.83399995	187	405	19	187	611.5502	1	611.5502	34980010.83399995
0.0	0.0	0.0	0.0	0.0	0.0	https://gnps.ucsd.edu/ProteoSAFe/result.jsp?task=5200e74b6db34718a3b0c77820c2b176&view=view_all_clusters_withID&show=true#{"main.cluster index_lowerinput":"406.0","main.cluster index_upperinput":"406.0"}	https://gnps.ucsd.edu/ProteoSAFe/result.jsp?view=network_displayer&componentindex=53&task=5200e74b6db34718a3b0c77820c2b176&show=true	N/A	N/A	N/A	11.0653	11.0653	0	N/A	N/A	8637874.958000017	211	406	53	211	750.5006	1	750.5006	8637874.958000017
0.0	0.0	0.0	0.0	0.0	0.0	https://gnps.ucsd.edu/ProteoSAFe/result.jsp?task=5200e74b6db34718a3b0c77820c2b176&view=view_all_clusters_withID&show=true#{"main.cluster index_lowerinput":"409.0","main.cluster index_upperinput":"409.0"}	This Node is a Singleton	N/A	N/A	N/A	11.6218	11.6218	0	N/A	N/A	22519800.757999998	213	409	-1	213	691.5094	1	691.5094	22519800.757999998
0.0	0.0	0.0	0.0	0.0	0.0	https://gnps.ucsd.edu/ProteoSAFe/result.jsp?task=5200e74b6db34718a3b0c77820c2b176&view=view_all_clusters_withID&show=true#{"main.cluster index_lowerinput":"410.0","main.cluster index_upperinput":"410.0"}	This Node is a Singleton	N/A	N/A	N/A	7.6192	7.6192	0	N/A	N/A	33886110.688	213	410	-1	213	815.5134	1	815.5134	33886110.688
0.0	0.0	0.0	0.0	0.0	0.0	https://gnps.ucsd.edu/ProteoSAFe/result.jsp?task=5200e74b6db34718a3b0c77820c2b176&view=view_all_clusters_withID&show=true#{"main.cluster index_lowerinput":"411.0","main.cluster index_upperinput":"411.0"}	This Node is a Singleton	N/A	N/A	N/A	10.9927	10.9927	0	N/A	N/A	5513579.209999997	195	411	-1	195	560.4589	1	560.4589	5513579.209999997
0.0	0.0	0.0	0.0	0.0	0.0	https://gnps.ucsd.edu/ProteoSAFe/result.jsp?task=5200e74b6db34718a3b0c77820c2b176&view=view_all_clusters_withID&show=true#{"main.cluster index_lowerinput":"412.0","main.cluster index_upperinput":"412.0"}	This Node is a Singleton	N/A	N/A	N/A	12.2449	12.2449	0	N/A	N/A	3168730.86	211	412	-1	211	832.6380	1	832.6380	3168730.86
0.0	0.0	0.0	0.0	0.0	0.0	https://gnps.ucsd.edu/ProteoSAFe/result.jsp?task=5200e74b6db34718a3b0c77820c2b176&view=view_all_clusters_withID&show=true#{"main.cluster index_lowerinput":"415.0","main.cluster index_upperinput":"415.0"}	This Node is a Singleton	N/A	N/A	N/A	10.2691	10.2691	0	N/A	N/A	13263075.988000005	211	415	-1	211	438.6443	1	438.6443	13263075.988000005
0.0	0.0	0.0	0.0	0.0	0.0	https://gnps.ucsd.edu/ProteoSAFe/result.jsp?task=5200e74b6db34718a3b0c77820c2b176&view=view_all_clusters_withID&show=true#{"main.cluster index_lowerinput":"417.0","main.cluster index_upperinput":"417.0"}	This Node is a Singleton	N/A	N/A	N/A	0.4544	0.4544	0	N/A	N/A	7318559.581999995	208	417	-1	208	204.0584	1	204.0584	7318559.581999995
0.0	0.0	0.0	0.0	0.0	0.0	https://gnps.ucsd.edu/ProteoSAFe/result.jsp?task=5200e74b6db34718a3b0c77820c2b176&view=view_all_clusters_withID&show=true#{"main.cluster index_lowerinput":"418.0","main.cluster index_upperinput":"418.0"}	This Node is a Singleton	N/A	N/A	N/A	9.6712	9.6712	0	N/A	N/A	17318903.313999984	212	418	-1	212	210.1130	1	210.1130	17318903.313999984
0.0	0.0	0.0	0.0	0.0	0.0	https://gnps.ucsd.edu/ProteoSAFe/result.jsp?task=5200e74b6db34718a3b0c77820c2b176&view=view_all_clusters_withID&show=true#{"main.cluster index_lowerinput":"419.0","main.cluster index_upperinput":"419.0"}	This Node is a Singleton	N/A	N/A	N/A	10.6267	10.6267	0	N/A	N/A	3517303.2620000048	211	419	-1	211	463.2875	1	463.2875	3517303.2620000048
0.0	0.0	0.0	0.0	0.0	0.0	https://gnps.ucsd.edu/ProteoSAFe/result.jsp?task=5200e74b6db34718a3b0c77820c2b176&view=view_all_clusters_withID&show=true#{"main.cluster index_lowerinput":"420.0","main.cluster index_upperinput":"420.0"}	This Node is a Singleton	N/A	N/A	N/A	9.4041	9.4041	0	N/A	N/A	7366260.371999997	211	420	-1	211	178.1153	1	178.1153	7366260.371999997
0.0	0.0	0.0	0.0	0.0	0.0	https://gnps.ucsd.edu/ProteoSAFe/result.jsp?task=5200e74b6db34718a3b0c77820c2b176&view=view_all_clusters_withID&show=true#{"main.cluster index_lowerinput":"422.0","main.cluster index_upperinput":"422.0"}	This Node is a Singleton	N/A	N/A	N/A	10.8580	10.8580	0	N/A	N/A	13872685.657999987	202	422	-1	202	409.3193	1	409.3193	13872685.657999987
0.0	0.0	0.0	0.0	0.0	0.0	https://gnps.ucsd.edu/ProteoSAFe/result.jsp?task=5200e74b6db34718a3b0c77820c2b176&view=view_all_clusters_withID&show=true#{"main.cluster index_lowerinput":"426.0","main.cluster index_upperinput":"426.0"}	https://gnps.ucsd.edu/ProteoSAFe/result.jsp?view=network_displayer&componentindex=25&task=5200e74b6db34718a3b0c77820c2b176&show=true	N/A	N/A	N/A	11.6724	11.6724	0	N/A	N/A	14569114.248000007	212	426	25	212	725.5248	1	725.5248	14569114.248000007
0.0	0.0	0.0	0.0	0.0	0.0	https://gnps.ucsd.edu/ProteoSAFe/result.jsp?task=5200e74b6db34718a3b0c77820c2b176&view=view_all_clusters_withID&show=true#{"main.cluster index_lowerinput":"429.0","main.cluster index_upperinput":"429.0"}	https://gnps.ucsd.edu/ProteoSAFe/result.jsp?view=network_displayer&componentindex=43&task=5200e74b6db34718a3b0c77820c2b176&show=true	N/A	N/A	N/A	9.0224	9.0224	0	N/A	N/A	24257735.813999984	199	429	43	199	683.5316	1	683.5316	24257735.813999984
0.0	0.0	0.0	0.0	0.0	0.0	https://gnps.ucsd.edu/ProteoSAFe/result.jsp?task=5200e74b6db34718a3b0c77820c2b176&view=view_all_clusters_withID&show=true#{"main.cluster index_lowerinput":"430.0","main.cluster index_upperinput":"430.0"}	This Node is a Singleton	N/A	N/A	N/A	11.8901	11.8901	0	N/A	N/A	21944172.764000013	205	430	-1	205	751.4536	1	751.4536	21944172.764000013
0.0	0.0	0.0	0.0	0.0	0.0	https://gnps.ucsd.edu/ProteoSAFe/result.jsp?task=5200e74b6db34718a3b0c77820c2b176&view=view_all_clusters_withID&show=true#{"main.cluster index_lowerinput":"431.0","main.cluster index_upperinput":"431.0"}	This Node is a Singleton	N/A	N/A	N/A	11.7683	11.7683	0	N/A	N/A	24124665.807999995	204	431	-1	204	751.4558	1	751.4558	24124665.807999995
0.0	0.0	0.0	0.0	0.0	0.0	https://gnps.ucsd.edu/ProteoSAFe/result.jsp?task=5200e74b6db34718a3b0c77820c2b176&view=view_all_clusters_withID&show=true#{"main.cluster index_lowerinput":"432.0","main.cluster index_upperinput":"432.0"}	https://gnps.ucsd.edu/ProteoSAFe/result.jsp?view=network_displayer&componentindex=1&task=5200e74b6db34718a3b0c77820c2b176&show=true	N/A	N/A	N/A	3.1091	3.1091	0	N/A	N/A	11077942.182	213	432	1	213	265.0535	1	265.0535	11077942.182
0.0	0.0	0.0	0.0	0.0	0.0	https://gnps.ucsd.edu/ProteoSAFe/result.jsp?task=5200e74b6db34718a3b0c77820c2b176&view=view_all_clusters_withID&show=true#{"main.cluster index_lowerinput":"433.0","main.cluster index_upperinput":"433.0"}	This Node is a Singleton	N/A	N/A	N/A	3.3239	3.3239	0	N/A	N/A	7075541.510000001	214	433	-1	214	329.0733	1	329.0733	7075541.510000001
0.0	0.0	0.0	0.0	0.0	0.0	https://gnps.ucsd.edu/ProteoSAFe/result.jsp?task=5200e74b6db34718a3b0c77820c2b176&view=view_all_clusters_withID&show=true#{"main.cluster index_lowerinput":"436.0","main.cluster index_upperinput":"436.0"}	This Node is a Singleton	N/A	N/A	N/A	11.0742	11.0742	0	N/A	N/A	13263394.536	211	436	-1	211	760.5819	1	760.5819	13263394.536
0.0	0.0	0.0	0.0	0.0	0.0	https://gnps.ucsd.edu/ProteoSAFe/result.jsp?task=5200e74b6db34718a3b0c77820c2b176&view=view_all_clusters_withID&show=true#{"main.cluster index_lowerinput":"437.0","main.cluster index_upperinput":"437.0"}	https://gnps.ucsd.edu/ProteoSAFe/result.jsp?view=network_displayer&componentindex=52&task=5200e74b6db34718a3b0c77820c2b176&show=true	N/A	N/A	N/A	12.0382	12.0382	0	N/A	N/A	7422500.364	214	437	52	214	777.5313	1	777.5313	7422500.364
0.0	0.0	0.0	0.0	0.0	0.0	https://gnps.ucsd.edu/ProteoSAFe/result.jsp?task=5200e74b6db34718a3b0c77820c2b176&view=view_all_clusters_withID&show=true#{"main.cluster index_lowerinput":"438.0","main.cluster index_upperinput":"438.0"}	This Node is a Singleton	N/A	N/A	N/A	3.1180	3.1180	0	N/A	N/A	6661243.787999994	213	438	-1	213	136.0707	1	136.0707	6661243.787999994
0.0	0.0	0.0	0.0	0.0	0.0	https://gnps.ucsd.edu/ProteoSAFe/result.jsp?task=5200e74b6db34718a3b0c77820c2b176&view=view_all_clusters_withID&show=true#{"main.cluster index_lowerinput":"440.0","main.cluster index_upperinput":"440.0"}	https://gnps.ucsd.edu/ProteoSAFe/result.jsp?view=network_displayer&componentindex=8&task=5200e74b6db34718a3b0c77820c2b176&show=true	N/A	N/A	N/A	10.7400	10.7400	0	N/A	N/A	68020200.06600001	215	440	8	215	760.5830	1	760.5830	68020200.06600001
0.0	0.0	0.0	0.0	0.0	0.0	https://gnps.ucsd.edu/ProteoSAFe/result.jsp?task=5200e74b6db34718a3b0c77820c2b176&view=view_all_clusters_withID&show=true#{"main.cluster index_lowerinput":"441.0","main.cluster index_upperinput":"441.0"}	This Node is a Singleton	N/A	N/A	N/A	3.0500	3.0500	0	N/A	N/A	14697253.374000004	214	441	-1	214	214.9568	1	214.9568	14697253.374000004
0.0	0.0	0.0	0.0	0.0	0.0	https://gnps.ucsd.edu/ProteoSAFe/result.jsp?task=5200e74b6db34718a3b0c77820c2b176&view=view_all_clusters_withID&show=true#{"main.cluster index_lowerinput":"442.0","main.cluster index_upperinput":"442.0"}	This Node is a Singleton	N/A	N/A	N/A	9.8936	9.8936	0	N/A	N/A	11164847.92200001	207	442	-1	207	734.5660	1	734.5660	11164847.92200001
0.0	0.0	0.0	0.0	0.0	0.0	https://gnps.ucsd.edu/ProteoSAFe/result.jsp?task=5200e74b6db34718a3b0c77820c2b176&view=view_all_clusters_withID&show=true#{"main.cluster index_lowerinput":"443.0","main.cluster index_upperinput":"443.0"}	This Node is a Singleton	N/A	N/A	N/A	11.2257	11.2257	0	N/A	N/A	5652170.070000002	214	443	-1	214	661.4893	1	661.4893	5652170.070000002
0.0	0.0	0.0	0.0	0.0	0.0	https://gnps.ucsd.edu/ProteoSAFe/result.jsp?task=5200e74b6db34718a3b0c77820c2b176&view=view_all_clusters_withID&show=true#{"main.cluster index_lowerinput":"444.0","main.cluster index_upperinput":"444.0"}	https://gnps.ucsd.edu/ProteoSAFe/result.jsp?view=network_displayer&componentindex=62&task=5200e74b6db34718a3b0c77820c2b176&show=true	N/A	N/A	N/A	10.5884	10.5884	0	N/A	N/A	7783314.272000002	210	444	62	210	592.4860	1	592.4860	7783314.272000002
0.0	0.0	0.0	0.0	0.0	0.0	https://gnps.ucsd.edu/ProteoSAFe/result.jsp?task=5200e74b6db34718a3b0c77820c2b176&view=view_all_clusters_withID&show=true#{"main.cluster index_lowerinput":"447.0","main.cluster index_upperinput":"447.0"}	This Node is a Singleton	N/A	N/A	N/A	10.2089	10.2089	0	N/A	N/A	12944973.752000002	176	447	-1	176	1043.7414	1	1043.7414	12944973.752000002
0.0	0.0	0.0	0.0	0.0	0.0	https://gnps.ucsd.edu/ProteoSAFe/result.jsp?task=5200e74b6db34718a3b0c77820c2b176&view=view_all_clusters_withID&show=true#{"main.cluster index_lowerinput":"448.0","main.cluster index_upperinput":"448.0"}	https://gnps.ucsd.edu/ProteoSAFe/result.jsp?view=network_displayer&componentindex=32&task=5200e74b6db34718a3b0c77820c2b176&show=true	N/A	Spectral Match to 1-Hexadecanoyl-2-(9Z-octadecenoyl)-sn-glycero-3-phosphocholine from NIST14	0.774515	10.1861	10.1861	0	N/A	CCMSLIB00003138041	18777191.982000005	211	448	32	211	760.5845	1	760.5845	18777191.982000005
0.0	0.0	0.0	0.0	0.0	0.0	https://gnps.ucsd.edu/ProteoSAFe/result.jsp?task=5200e74b6db34718a3b0c77820c2b176&view=view_all_clusters_withID&show=true#{"main.cluster index_lowerinput":"450.0","main.cluster index_upperinput":"450.0"}	https://gnps.ucsd.edu/ProteoSAFe/result.jsp?view=network_displayer&componentindex=4&task=5200e74b6db34718a3b0c77820c2b176&show=true	N/A	N/A	N/A	10.0234	10.0234	0	N/A	N/A	8509577.891999995	209	450	4	209	734.5632	1	734.5632	8509577.891999995
0.0	0.0	0.0	0.0	0.0	0.0	https://gnps.ucsd.edu/ProteoSAFe/result.jsp?task=5200e74b6db34718a3b0c77820c2b176&view=view_all_clusters_withID&show=true#{"main.cluster index_lowerinput":"451.0","main.cluster index_upperinput":"451.0"}	This Node is a Singleton	N/A	N/A	N/A	3.3201	3.3201	0	N/A	N/A	7603424.882	212	451	-1	212	120.0737	1	120.0737	7603424.882
0.0	0.0	0.0	0.0	0.0	0.0	https://gnps.ucsd.edu/ProteoSAFe/result.jsp?task=5200e74b6db34718a3b0c77820c2b176&view=view_all_clusters_withID&show=true#{"main.cluster index_lowerinput":"453.0","main.cluster index_upperinput":"453.0"}	This Node is a Singleton	N/A	N/A	N/A	11.7057	11.7057	0	N/A	N/A	9751719.715999994	215	453	-1	215	685.4410	1	685.4410	9751719.715999994
0.0	0.0	0.0	0.0	0.0	0.0	https://gnps.ucsd.edu/ProteoSAFe/result.jsp?task=5200e74b6db34718a3b0c77820c2b176&view=view_all_clusters_withID&show=true#{"main.cluster index_lowerinput":"454.0","main.cluster index_upperinput":"454.0"}	This Node is a Singleton	N/A	N/A	N/A	3.2936	3.2936	0	N/A	N/A	8859162.233999996	213	454	-1	213	304.1484	1	304.1484	8859162.233999996
0.0	0.0	0.0	0.0	0.0	0.0	https://gnps.ucsd.edu/ProteoSAFe/result.jsp?task=5200e74b6db34718a3b0c77820c2b176&view=view_all_clusters_withID&show=true#{"main.cluster index_lowerinput":"456.0","main.cluster index_upperinput":"456.0"}	This Node is a Singleton	N/A	N/A	N/A	3.4763	3.4763	0	N/A	N/A	11104994.992	215	456	-1	215	374.1612	1	374.1612	11104994.992
0.0	0.0	0.0	0.0	0.0	0.0	https://gnps.ucsd.edu/ProteoSAFe/result.jsp?task=5200e74b6db34718a3b0c77820c2b176&view=view_all_clusters_withID&show=true#{"main.cluster index_lowerinput":"457.0","main.cluster index_upperinput":"457.0"}	This Node is a Singleton	N/A	N/A	N/A	10.7515	10.7515	0	N/A	N/A	4889639.740000004	215	457	-1	215	619.5055	1	619.5055	4889639.740000004
0.0	0.0	0.0	0.0	0.0	0.0	https://gnps.ucsd.edu/ProteoSAFe/result.jsp?task=5200e74b6db34718a3b0c77820c2b176&view=view_all_clusters_withID&show=true#{"main.cluster index_lowerinput":"459.0","main.cluster index_upperinput":"459.0"}	https://gnps.ucsd.edu/ProteoSAFe/result.jsp?view=network_displayer&componentindex=32&task=5200e74b6db34718a3b0c77820c2b176&show=true	N/A	Spectral Match to 1-Hexadecanoyl-2-(9Z-octadecenoyl)-sn-glycero-3-phosphocholine from NIST14	0.8286049999999999	10.0274	10.0274	0	N/A	CCMSLIB00003138041	22489931.142	214	459	32	214	760.5840	1	760.5840	22489931.142
0.0	0.0	0.0	0.0	0.0	0.0	https://gnps.ucsd.edu/ProteoSAFe/result.jsp?task=5200e74b6db34718a3b0c77820c2b176&view=view_all_clusters_withID&show=true#{"main.cluster index_lowerinput":"460.0","main.cluster index_upperinput":"460.0"}	This Node is a Singleton	N/A	N/A	N/A	0.8573	0.8573	0	N/A	N/A	13645070.115999997	215	460	-1	215	219.0303	1	219.0303	13645070.115999997
0.0	0.0	0.0	0.0	0.0	0.0	https://gnps.ucsd.edu/ProteoSAFe/result.jsp?task=5200e74b6db34718a3b0c77820c2b176&view=view_all_clusters_withID&show=true#{"main.cluster index_lowerinput":"461.0","main.cluster index_upperinput":"461.0"}	This Node is a Singleton	N/A	N/A	N/A	9.8870	9.8870	0	N/A	N/A	12036604.669999983	215	461	-1	215	703.4673	1	703.4673	12036604.669999983
0.0	0.0	0.0	0.0	0.0	0.0	https://gnps.ucsd.edu/ProteoSAFe/result.jsp?task=5200e74b6db34718a3b0c77820c2b176&view=view_all_clusters_withID&show=true#{"main.cluster index_lowerinput":"462.0","main.cluster index_upperinput":"462.0"}	This Node is a Singleton	N/A	N/A	N/A	10.1609	10.1609	0	N/A	N/A	11841042.642000007	201	462	-1	201	1043.7440	1	1043.7440	11841042.642000007
0.0	0.0	0.0	0.0	0.0	0.0	https://gnps.ucsd.edu/ProteoSAFe/result.jsp?task=5200e74b6db34718a3b0c77820c2b176&view=view_all_clusters_withID&show=true#{"main.cluster index_lowerinput":"467.0","main.cluster index_upperinput":"467.0"}	https://gnps.ucsd.edu/ProteoSAFe/result.jsp?view=network_displayer&componentindex=30&task=5200e74b6db34718a3b0c77820c2b176&show=true	N/A	N/A	N/A	10.7373	10.7373	0	N/A	N/A	21437528.99200001	215	467	30	215	782.5646	1	782.5646	21437528.99200001
0.0	0.0	0.0	0.0	0.0	0.0	https://gnps.ucsd.edu/ProteoSAFe/result.jsp?task=5200e74b6db34718a3b0c77820c2b176&view=view_all_clusters_withID&show=true#{"main.cluster index_lowerinput":"468.0","main.cluster index_upperinput":"468.0"}	This Node is a Singleton	N/A	N/A	N/A	11.0466	11.0466	0	N/A	N/A	18382867.37599999	213	468	-1	213	725.4113	1	725.4113	18382867.37599999
0.0	0.0	0.0	0.0	0.0	0.0	https://gnps.ucsd.edu/ProteoSAFe/result.jsp?task=5200e74b6db34718a3b0c77820c2b176&view=view_all_clusters_withID&show=true#{"main.cluster index_lowerinput":"469.0","main.cluster index_upperinput":"469.0"}	https://gnps.ucsd.edu/ProteoSAFe/result.jsp?view=network_displayer&componentindex=13&task=5200e74b6db34718a3b0c77820c2b176&show=true	N/A	N/A	N/A	10.0856	10.0856	0	N/A	N/A	8372503.856	211	469	13	211	438.5836	1	438.5836	8372503.856
0.0	0.0	0.0	0.0	0.0	0.0	https://gnps.ucsd.edu/ProteoSAFe/result.jsp?task=5200e74b6db34718a3b0c77820c2b176&view=view_all_clusters_withID&show=true#{"main.cluster index_lowerinput":"471.0","main.cluster index_upperinput":"471.0"}	This Node is a Singleton	N/A	N/A	N/A	11.5081	11.5081	0	N/A	N/A	11023695.459999995	120	471	-1	120	410.4781	1	410.4781	11023695.459999995
0.0	0.0	0.0	0.0	0.0	0.0	https://gnps.ucsd.edu/ProteoSAFe/result.jsp?task=5200e74b6db34718a3b0c77820c2b176&view=view_all_clusters_withID&show=true#{"main.cluster index_lowerinput":"472.0","main.cluster index_upperinput":"472.0"}	This Node is a Singleton	N/A	N/A	N/A	5.3073	5.3073	0	N/A	N/A	35472376.53799997	195	472	-1	195	616.0340	1	616.0340	35472376.53799997
0.0	0.0	0.0	0.0	0.0	0.0	https://gnps.ucsd.edu/ProteoSAFe/result.jsp?task=5200e74b6db34718a3b0c77820c2b176&view=view_all_clusters_withID&show=true#{"main.cluster index_lowerinput":"473.0","main.cluster index_upperinput":"473.0"}	This Node is a Singleton	N/A	N/A	N/A	3.1796	3.1796	0	N/A	N/A	16972164.184000008	213	473	-1	213	522.2840	1	522.2840	16972164.184000008
0.0	0.0	0.0	0.0	0.0	0.0	https://gnps.ucsd.edu/ProteoSAFe/result.jsp?task=5200e74b6db34718a3b0c77820c2b176&view=view_all_clusters_withID&show=true#{"main.cluster index_lowerinput":"474.0","main.cluster index_upperinput":"474.0"}	This Node is a Singleton	N/A	N/A	N/A	10.2185	10.2185	0	N/A	N/A	38182473.59800003	206	474	-1	206	466.4073	1	466.4073	38182473.59800003
0.0	0.0	0.0	0.0	0.0	0.0	https://gnps.ucsd.edu/ProteoSAFe/result.jsp?task=5200e74b6db34718a3b0c77820c2b176&view=view_all_clusters_withID&show=true#{"main.cluster index_lowerinput":"475.0","main.cluster index_upperinput":"475.0"}	This Node is a Singleton	N/A	N/A	N/A	3.2258	3.2258	0	N/A	N/A	4569433.846000002	214	475	-1	214	414.0560	1	414.0560	4569433.846000002
0.0	0.0	0.0	0.0	0.0	0.0	https://gnps.ucsd.edu/ProteoSAFe/result.jsp?task=5200e74b6db34718a3b0c77820c2b176&view=view_all_clusters_withID&show=true#{"main.cluster index_lowerinput":"476.0","main.cluster index_upperinput":"476.0"}	This Node is a Singleton	N/A	N/A	N/A	3.2285	3.2285	0	N/A	N/A	5391159.068	214	476	-1	214	471.1255	1	471.1255	5391159.068
0.0	0.0	0.0	0.0	0.0	0.0	https://gnps.ucsd.edu/ProteoSAFe/result.jsp?task=5200e74b6db34718a3b0c77820c2b176&view=view_all_clusters_withID&show=true#{"main.cluster index_lowerinput":"477.0","main.cluster index_upperinput":"477.0"}	https://gnps.ucsd.edu/ProteoSAFe/result.jsp?view=network_displayer&componentindex=38&task=5200e74b6db34718a3b0c77820c2b176&show=true	N/A	N/A	N/A	11.7886	11.7886	0	N/A	N/A	35679707.589999974	193	477	38	193	750.4419	1	750.4419	35679707.589999974
0.0	0.0	0.0	0.0	0.0	0.0	https://gnps.ucsd.edu/ProteoSAFe/result.jsp?task=5200e74b6db34718a3b0c77820c2b176&view=view_all_clusters_withID&show=true#{"main.cluster index_lowerinput":"479.0","main.cluster index_upperinput":"479.0"}	This Node is a Singleton	N/A	N/A	N/A	12.6061	12.6061	0	N/A	N/A	7870555.641999999	213	479	-1	213	1156.9396	1	1156.9396	7870555.641999999
0.0	0.0	0.0	0.0	0.0	0.0	https://gnps.ucsd.edu/ProteoSAFe/result.jsp?task=5200e74b6db34718a3b0c77820c2b176&view=view_all_clusters_withID&show=true#{"main.cluster index_lowerinput":"480.0","main.cluster index_upperinput":"480.0"}	This Node is a Singleton	N/A	N/A	N/A	3.1333	3.1333	0	N/A	N/A	4895181.664000003	214	480	-1	214	364.1477	1	364.1477	4895181.664000003
0.0	0.0	0.0	0.0	0.0	0.0	https://gnps.ucsd.edu/ProteoSAFe/result.jsp?task=5200e74b6db34718a3b0c77820c2b176&view=view_all_clusters_withID&show=true#{"main.cluster index_lowerinput":"481.0","main.cluster index_upperinput":"481.0"}	This Node is a Singleton	N/A	N/A	N/A	8.0456	8.0456	0	N/A	N/A	12036828.01199999	204	481	-1	204	131.0026	1	131.0026	12036828.01199999
0.0	0.0	0.0	0.0	0.0	0.0	https://gnps.ucsd.edu/ProteoSAFe/result.jsp?task=5200e74b6db34718a3b0c77820c2b176&view=view_all_clusters_withID&show=true#{"main.cluster index_lowerinput":"483.0","main.cluster index_upperinput":"483.0"}	This Node is a Singleton	N/A	N/A	N/A	11.8051	11.8051	0	N/A	N/A	19069884.413999993	203	483	-1	203	709.4149	1	709.4149	19069884.413999993
0.0	0.0	0.0	0.0	0.0	0.0	https://gnps.ucsd.edu/ProteoSAFe/result.jsp?task=5200e74b6db34718a3b0c77820c2b176&view=view_all_clusters_withID&show=true#{"main.cluster index_lowerinput":"486.0","main.cluster index_upperinput":"486.0"}	https://gnps.ucsd.edu/ProteoSAFe/result.jsp?view=network_displayer&componentindex=42&task=5200e74b6db34718a3b0c77820c2b176&show=true	N/A	N/A	N/A	3.2133	3.2133	0	N/A	N/A	37031983.41799999	214	486	42	214	263.0693	1	263.0693	37031983.41799999
0.0	0.0	0.0	0.0	0.0	0.0	https://gnps.ucsd.edu/ProteoSAFe/result.jsp?task=5200e74b6db34718a3b0c77820c2b176&view=view_all_clusters_withID&show=true#{"main.cluster index_lowerinput":"487.0","main.cluster index_upperinput":"487.0"}	This Node is a Singleton	N/A	N/A	N/A	10.8635	10.8635	0	N/A	N/A	88683560.18199998	212	487	-1	212	466.4206	1	466.4206	88683560.18199998
0.0	0.0	0.0	0.0	0.0	0.0	https://gnps.ucsd.edu/ProteoSAFe/result.jsp?task=5200e74b6db34718a3b0c77820c2b176&view=view_all_clusters_withID&show=true#{"main.cluster index_lowerinput":"488.0","main.cluster index_upperinput":"488.0"}	https://gnps.ucsd.edu/ProteoSAFe/result.jsp?view=network_displayer&componentindex=33&task=5200e74b6db34718a3b0c77820c2b176&show=true	N/A	N/A	N/A	11.8045	11.8045	0	N/A	N/A	19303943.58000001	187	488	33	187	779.4837	1	779.4837	19303943.58000001
0.0	0.0	0.0	0.0	0.0	0.0	https://gnps.ucsd.edu/ProteoSAFe/result.jsp?task=5200e74b6db34718a3b0c77820c2b176&view=view_all_clusters_withID&show=true#{"main.cluster index_lowerinput":"489.0","main.cluster index_upperinput":"489.0"}	https://gnps.ucsd.edu/ProteoSAFe/result.jsp?view=network_displayer&componentindex=38&task=5200e74b6db34718a3b0c77820c2b176&show=true	N/A	N/A	N/A	12.1046	12.1046	0	N/A	N/A	27752338.95200001	208	489	38	208	750.4578	1	750.4578	27752338.95200001
0.0	0.0	0.0	0.0	0.0	0.0	https://gnps.ucsd.edu/ProteoSAFe/result.jsp?task=5200e74b6db34718a3b0c77820c2b176&view=view_all_clusters_withID&show=true#{"main.cluster index_lowerinput":"491.0","main.cluster index_upperinput":"491.0"}	This Node is a Singleton	N/A	N/A	N/A	4.6783	4.6783	0	N/A	N/A	24353742.781999994	215	491	-1	215	133.9793	1	133.9793	24353742.781999994
0.0	0.0	0.0	0.0	0.0	0.0	https://gnps.ucsd.edu/ProteoSAFe/result.jsp?task=5200e74b6db34718a3b0c77820c2b176&view=view_all_clusters_withID&show=true#{"main.cluster index_lowerinput":"496.0","main.cluster index_upperinput":"496.0"}	https://gnps.ucsd.edu/ProteoSAFe/result.jsp?view=network_displayer&componentindex=43&task=5200e74b6db34718a3b0c77820c2b176&show=true	N/A	N/A	N/A	9.1649	9.1649	0	N/A	N/A	132365282.59199995	205	496	43	205	680.5461	1	680.5461	132365282.59199995
0.0	0.0	0.0	0.0	0.0	0.0	https://gnps.ucsd.edu/ProteoSAFe/result.jsp?task=5200e74b6db34718a3b0c77820c2b176&view=view_all_clusters_withID&show=true#{"main.cluster index_lowerinput":"497.0","main.cluster index_upperinput":"497.0"}	https://gnps.ucsd.edu/ProteoSAFe/result.jsp?view=network_displayer&componentindex=19&task=5200e74b6db34718a3b0c77820c2b176&show=true	N/A	N/A	N/A	12.3643	12.3643	0	N/A	N/A	31836940.24399998	193	497	19	193	611.5131	1	611.5131	31836940.24399998
0.0	0.0	0.0	0.0	0.0	0.0	https://gnps.ucsd.edu/ProteoSAFe/result.jsp?task=5200e74b6db34718a3b0c77820c2b176&view=view_all_clusters_withID&show=true#{"main.cluster index_lowerinput":"498.0","main.cluster index_upperinput":"498.0"}	https://gnps.ucsd.edu/ProteoSAFe/result.jsp?view=network_displayer&componentindex=65&task=5200e74b6db34718a3b0c77820c2b176&show=true	N/A	N/A	N/A	5.6554	5.6554	0	N/A	N/A	30865654.437999994	214	498	65	214	959.9657	1	959.9657	30865654.437999994
0.0	0.0	0.0	0.0	0.0	0.0	https://gnps.ucsd.edu/ProteoSAFe/result.jsp?task=5200e74b6db34718a3b0c77820c2b176&view=view_all_clusters_withID&show=true#{"main.cluster index_lowerinput":"499.0","main.cluster index_upperinput":"499.0"}	https://gnps.ucsd.edu/ProteoSAFe/result.jsp?view=network_displayer&componentindex=14&task=5200e74b6db34718a3b0c77820c2b176&show=true	N/A	N/A	N/A	11.7647	11.7647	0	N/A	N/A	12059935.82	201	499	14	201	597.4982	1	597.4982	12059935.82
0.0	0.0	0.0	0.0	0.0	0.0	https://gnps.ucsd.edu/ProteoSAFe/result.jsp?task=5200e74b6db34718a3b0c77820c2b176&view=view_all_clusters_withID&show=true#{"main.cluster index_lowerinput":"503.0","main.cluster index_upperinput":"503.0"}	This Node is a Singleton	N/A	N/A	N/A	9.0736	9.0736	0	N/A	N/A	10932897.323999971	181	503	-1	181	386.4370	1	386.4370	10932897.323999971
0.0	0.0	0.0	0.0	0.0	0.0	https://gnps.ucsd.edu/ProteoSAFe/result.jsp?task=5200e74b6db34718a3b0c77820c2b176&view=view_all_clusters_withID&show=true#{"main.cluster index_lowerinput":"505.0","main.cluster index_upperinput":"505.0"}	https://gnps.ucsd.edu/ProteoSAFe/result.jsp?view=network_displayer&componentindex=5&task=5200e74b6db34718a3b0c77820c2b176&show=true	N/A	N/A	N/A	10.8333	10.8333	0	N/A	N/A	26818812.12599998	211	505	5	211	679.5306	1	679.5306	26818812.12599998
0.0	0.0	0.0	0.0	0.0	0.0	https://gnps.ucsd.edu/ProteoSAFe/result.jsp?task=5200e74b6db34718a3b0c77820c2b176&view=view_all_clusters_withID&show=true#{"main.cluster index_lowerinput":"506.0","main.cluster index_upperinput":"506.0"}	This Node is a Singleton	N/A	N/A	N/A	11.0133	11.0133	0	N/A	N/A	3105750.683999992	214	506	-1	214	167.0359	1	167.0359	3105750.683999992
0.0	0.0	0.0	0.0	0.0	0.0	https://gnps.ucsd.edu/ProteoSAFe/result.jsp?task=5200e74b6db34718a3b0c77820c2b176&view=view_all_clusters_withID&show=true#{"main.cluster index_lowerinput":"507.0","main.cluster index_upperinput":"507.0"}	This Node is a Singleton	N/A	Spectral Match to Abrine from NIST14	0.865503	0.7797	0.7797	0	N/A	CCMSLIB00003140092	13019323.750000007	207	507	-1	207	188.0663	1	188.0663	13019323.750000007
0.0	0.0	0.0	0.0	0.0	0.0	https://gnps.ucsd.edu/ProteoSAFe/result.jsp?task=5200e74b6db34718a3b0c77820c2b176&view=view_all_clusters_withID&show=true#{"main.cluster index_lowerinput":"508.0","main.cluster index_upperinput":"508.0"}	This Node is a Singleton	N/A	N/A	N/A	11.4080	11.4080	0	N/A	N/A	9580742.119999977	196	508	-1	196	597.5258	1	597.5258	9580742.119999977
0.0	0.0	0.0	0.0	0.0	0.0	https://gnps.ucsd.edu/ProteoSAFe/result.jsp?task=5200e74b6db34718a3b0c77820c2b176&view=view_all_clusters_withID&show=true#{"main.cluster index_lowerinput":"509.0","main.cluster index_upperinput":"509.0"}	This Node is a Singleton	N/A	N/A	N/A	9.8977	9.8977	0	N/A	N/A	4549598.513999998	212	509	-1	212	363.1548	1	363.1548	4549598.513999998
0.0	0.0	0.0	0.0	0.0	0.0	https://gnps.ucsd.edu/ProteoSAFe/result.jsp?task=5200e74b6db34718a3b0c77820c2b176&view=view_all_clusters_withID&show=true#{"main.cluster index_lowerinput":"511.0","main.cluster index_upperinput":"511.0"}	This Node is a Singleton	N/A	N/A	N/A	3.5655	3.5655	0	N/A	N/A	22512262.362000015	215	511	-1	215	613.3693	1	613.3693	22512262.362000015
0.0	0.0	0.0	0.0	0.0	0.0	https://gnps.ucsd.edu/ProteoSAFe/result.jsp?task=5200e74b6db34718a3b0c77820c2b176&view=view_all_clusters_withID&show=true#{"main.cluster index_lowerinput":"513.0","main.cluster index_upperinput":"513.0"}	This Node is a Singleton	N/A	N/A	N/A	3.4144	3.4144	0	N/A	N/A	50283877.752	214	513	-1	214	481.2276	1	481.2276	50283877.752
0.0	0.0	0.0	0.0	0.0	0.0	https://gnps.ucsd.edu/ProteoSAFe/result.jsp?task=5200e74b6db34718a3b0c77820c2b176&view=view_all_clusters_withID&show=true#{"main.cluster index_lowerinput":"514.0","main.cluster index_upperinput":"514.0"}	This Node is a Singleton	N/A	N/A	N/A	3.4756	3.4756	0	N/A	N/A	42548756.24199999	214	514	-1	214	525.2098	1	525.2098	42548756.24199999
0.0	0.0	0.0	0.0	0.0	0.0	https://gnps.ucsd.edu/ProteoSAFe/result.jsp?task=5200e74b6db34718a3b0c77820c2b176&view=view_all_clusters_withID&show=true#{"main.cluster index_lowerinput":"515.0","main.cluster index_upperinput":"515.0"}	This Node is a Singleton	N/A	N/A	N/A	3.5211	3.5211	0	N/A	N/A	32192646.63600002	215	515	-1	215	569.3453	1	569.3453	32192646.63600002
0.0	0.0	0.0	0.0	0.0	0.0	https://gnps.ucsd.edu/ProteoSAFe/result.jsp?task=5200e74b6db34718a3b0c77820c2b176&view=view_all_clusters_withID&show=true#{"main.cluster index_lowerinput":"517.0","main.cluster index_upperinput":"517.0"}	This Node is a Singleton	N/A	N/A	N/A	3.6390	3.6390	0	N/A	N/A	4073944.0800000015	214	517	-1	214	470.8962	1	470.8962	4073944.0800000015
0.0	0.0	0.0	0.0	0.0	0.0	https://gnps.ucsd.edu/ProteoSAFe/result.jsp?task=5200e74b6db34718a3b0c77820c2b176&view=view_all_clusters_withID&show=true#{"main.cluster index_lowerinput":"519.0","main.cluster index_upperinput":"519.0"}	This Node is a Singleton	N/A	N/A	N/A	3.4025	3.4025	0	N/A	N/A	9913923.452000003	215	519	-1	215	227.1027	1	227.1027	9913923.452000003
0.0	0.0	0.0	0.0	0.0	0.0	https://gnps.ucsd.edu/ProteoSAFe/result.jsp?task=5200e74b6db34718a3b0c77820c2b176&view=view_all_clusters_withID&show=true#{"main.cluster index_lowerinput":"522.0","main.cluster index_upperinput":"522.0"}	This Node is a Singleton	N/A	N/A	N/A	3.7076	3.7076	0	N/A	N/A	3132410.2760000024	214	522	-1	214	499.1276	1	499.1276	3132410.2760000024
0.0	0.0	0.0	0.0	0.0	0.0	https://gnps.ucsd.edu/ProteoSAFe/result.jsp?task=5200e74b6db34718a3b0c77820c2b176&view=view_all_clusters_withID&show=true#{"main.cluster index_lowerinput":"523.0","main.cluster index_upperinput":"523.0"}	This Node is a Singleton	N/A	N/A	N/A	3.3793	3.3793	0	N/A	N/A	3958678.8139999993	213	523	-1	213	453.0901	1	453.0901	3958678.8139999993
0.0	0.0	0.0	0.0	0.0	0.0	https://gnps.ucsd.edu/ProteoSAFe/result.jsp?task=5200e74b6db34718a3b0c77820c2b176&view=view_all_clusters_withID&show=true#{"main.cluster index_lowerinput":"528.0","main.cluster index_upperinput":"528.0"}	This Node is a Singleton	N/A	N/A	N/A	0.6769	0.6769	0	N/A	N/A	125419294.34199998	213	528	-1	213	959.9659	1	959.9659	125419294.34199998
0.0	0.0	0.0	0.0	0.0	0.0	https://gnps.ucsd.edu/ProteoSAFe/result.jsp?task=5200e74b6db34718a3b0c77820c2b176&view=view_all_clusters_withID&show=true#{"main.cluster index_lowerinput":"529.0","main.cluster index_upperinput":"529.0"}	This Node is a Singleton	N/A	N/A	N/A	3.5574	3.5574	0	N/A	N/A	1639172.7900000003	212	529	-1	212	304.1104	1	304.1104	1639172.7900000003
0.0	0.0	0.0	0.0	0.0	0.0	https://gnps.ucsd.edu/ProteoSAFe/result.jsp?task=5200e74b6db34718a3b0c77820c2b176&view=view_all_clusters_withID&show=true#{"main.cluster index_lowerinput":"536.0","main.cluster index_upperinput":"536.0"}	https://gnps.ucsd.edu/ProteoSAFe/result.jsp?view=network_displayer&componentindex=24&task=5200e74b6db34718a3b0c77820c2b176&show=true	N/A	N/A	N/A	0.7323	0.7323	0	N/A	N/A	16425415.309999999	210	536	24	210	133.9789	1	133.9789	16425415.309999999
0.0	0.0	0.0	0.0	0.0	0.0	https://gnps.ucsd.edu/ProteoSAFe/result.jsp?task=5200e74b6db34718a3b0c77820c2b176&view=view_all_clusters_withID&show=true#{"main.cluster index_lowerinput":"538.0","main.cluster index_upperinput":"538.0"}	This Node is a Singleton	N/A	N/A	N/A	10.3594	10.3594	0	N/A	N/A	19936837.382	183	538	-1	183	725.5439	1	725.5439	19936837.382
0.0	0.0	0.0	0.0	0.0	0.0	https://gnps.ucsd.edu/ProteoSAFe/result.jsp?task=5200e74b6db34718a3b0c77820c2b176&view=view_all_clusters_withID&show=true#{"main.cluster index_lowerinput":"541.0","main.cluster index_upperinput":"541.0"}	This Node is a Singleton	N/A	N/A	N/A	11.2830	11.2830	0	N/A	N/A	11219177.53600001	212	541	-1	212	725.5134	1	725.5134	11219177.53600001
0.0	0.0	0.0	0.0	0.0	0.0	https://gnps.ucsd.edu/ProteoSAFe/result.jsp?task=5200e74b6db34718a3b0c77820c2b176&view=view_all_clusters_withID&show=true#{"main.cluster index_lowerinput":"543.0","main.cluster index_upperinput":"543.0"}	This Node is a Singleton	N/A	N/A	N/A	10.3841	10.3841	0	N/A	N/A	27559229.703999992	215	543	-1	215	709.0293	1	709.0293	27559229.703999992
0.0	0.0	0.0	0.0	0.0	0.0	https://gnps.ucsd.edu/ProteoSAFe/result.jsp?task=5200e74b6db34718a3b0c77820c2b176&view=view_all_clusters_withID&show=true#{"main.cluster index_lowerinput":"545.0","main.cluster index_upperinput":"545.0"}	This Node is a Singleton	N/A	N/A	N/A	9.8036	9.8036	0	N/A	N/A	19754450.167999987	215	545	-1	215	496.3983	1	496.3983	19754450.167999987
0.0	0.0	0.0	0.0	0.0	0.0	https://gnps.ucsd.edu/ProteoSAFe/result.jsp?task=5200e74b6db34718a3b0c77820c2b176&view=view_all_clusters_withID&show=true#{"main.cluster index_lowerinput":"547.0","main.cluster index_upperinput":"547.0"}	This Node is a Singleton	N/A	N/A	N/A	0.9829	0.9829	0	N/A	N/A	19453183.770000003	210	547	-1	210	132.0776	1	132.0776	19453183.770000003
0.0	0.0	0.0	0.0	0.0	0.0	https://gnps.ucsd.edu/ProteoSAFe/result.jsp?task=5200e74b6db34718a3b0c77820c2b176&view=view_all_clusters_withID&show=true#{"main.cluster index_lowerinput":"550.0","main.cluster index_upperinput":"550.0"}	https://gnps.ucsd.edu/ProteoSAFe/result.jsp?view=network_displayer&componentindex=10&task=5200e74b6db34718a3b0c77820c2b176&show=true	N/A	N/A	N/A	9.0241	9.0241	0	N/A	N/A	25517552.886000004	203	550	10	203	745.5225	1	745.5225	25517552.886000004
0.0	0.0	0.0	0.0	0.0	0.0	https://gnps.ucsd.edu/ProteoSAFe/result.jsp?task=5200e74b6db34718a3b0c77820c2b176&view=view_all_clusters_withID&show=true#{"main.cluster index_lowerinput":"551.0","main.cluster index_upperinput":"551.0"}	This Node is a Singleton	N/A	N/A	N/A	10.7402	10.7402	0	N/A	N/A	4925322.320000005	215	551	-1	215	766.5638	1	766.5638	4925322.320000005
0.0	0.0	0.0	0.0	0.0	0.0	https://gnps.ucsd.edu/ProteoSAFe/result.jsp?task=5200e74b6db34718a3b0c77820c2b176&view=view_all_clusters_withID&show=true#{"main.cluster index_lowerinput":"552.0","main.cluster index_upperinput":"552.0"}	This Node is a Singleton	N/A	N/A	N/A	10.0835	10.0835	0	N/A	N/A	4802221.596000003	211	552	-1	211	677.4806	1	677.4806	4802221.596000003
0.0	0.0	0.0	0.0	0.0	0.0	https://gnps.ucsd.edu/ProteoSAFe/result.jsp?task=5200e74b6db34718a3b0c77820c2b176&view=view_all_clusters_withID&show=true#{"main.cluster index_lowerinput":"553.0","main.cluster index_upperinput":"553.0"}	This Node is a Singleton	N/A	N/A	N/A	12.0459	12.0459	0	N/A	N/A	3765484.188	195	553	-1	195	530.5243	1	530.5243	3765484.188
0.0	0.0	0.0	0.0	0.0	0.0	https://gnps.ucsd.edu/ProteoSAFe/result.jsp?task=5200e74b6db34718a3b0c77820c2b176&view=view_all_clusters_withID&show=true#{"main.cluster index_lowerinput":"554.0","main.cluster index_upperinput":"554.0"}	This Node is a Singleton	N/A	N/A	N/A	10.7415	10.7415	0	N/A	N/A	9255496.036000008	215	554	-1	215	744.5799	1	744.5799	9255496.036000008
0.0	0.0	0.0	0.0	0.0	0.0	https://gnps.ucsd.edu/ProteoSAFe/result.jsp?task=5200e74b6db34718a3b0c77820c2b176&view=view_all_clusters_withID&show=true#{"main.cluster index_lowerinput":"555.0","main.cluster index_upperinput":"555.0"}	This Node is a Singleton	N/A	N/A	N/A	10.4668	10.4668	0	N/A	N/A	65467805.8680001	213	555	-1	213	664.4726	1	664.4726	65467805.8680001
0.0	0.0	0.0	0.0	0.0	0.0	https://gnps.ucsd.edu/ProteoSAFe/result.jsp?task=5200e74b6db34718a3b0c77820c2b176&view=view_all_clusters_withID&show=true#{"main.cluster index_lowerinput":"556.0","main.cluster index_upperinput":"556.0"}	https://gnps.ucsd.edu/ProteoSAFe/result.jsp?view=network_displayer&componentindex=8&task=5200e74b6db34718a3b0c77820c2b176&show=true	N/A	Spectral Match to 1-Hexadecanoyl-2-(9Z-octadecenoyl)-sn-glycero-3-phosphocholine from NIST14	0.863418	9.8853	9.8853	0	N/A	CCMSLIB00003138041	32172849.46599998	213	556	8	213	760.5846	1	760.5846	32172849.46599998
0.0	0.0	0.0	0.0	0.0	0.0	https://gnps.ucsd.edu/ProteoSAFe/result.jsp?task=5200e74b6db34718a3b0c77820c2b176&view=view_all_clusters_withID&show=true#{"main.cluster index_lowerinput":"557.0","main.cluster index_upperinput":"557.0"}	This Node is a Singleton	N/A	N/A	N/A	11.0466	11.0466	0	N/A	N/A	5414241.334000005	213	557	-1	213	661.4327	1	661.4327	5414241.334000005
0.0	0.0	0.0	0.0	0.0	0.0	https://gnps.ucsd.edu/ProteoSAFe/result.jsp?task=5200e74b6db34718a3b0c77820c2b176&view=view_all_clusters_withID&show=true#{"main.cluster index_lowerinput":"559.0","main.cluster index_upperinput":"559.0"}	https://gnps.ucsd.edu/ProteoSAFe/result.jsp?view=network_displayer&componentindex=9&task=5200e74b6db34718a3b0c77820c2b176&show=true	N/A	N/A	N/A	13.0499	13.0499	0	N/A	N/A	103396788.60599989	215	559	9	215	257.9672	1	257.9672	103396788.60599989
0.0	0.0	0.0	0.0	0.0	0.0	https://gnps.ucsd.edu/ProteoSAFe/result.jsp?task=5200e74b6db34718a3b0c77820c2b176&view=view_all_clusters_withID&show=true#{"main.cluster index_lowerinput":"561.0","main.cluster index_upperinput":"561.0"}	This Node is a Singleton	N/A	N/A	N/A	4.7333	4.7333	0	N/A	N/A	5190511.233999997	206	561	-1	206	734.4872	1	734.4872	5190511.233999997
0.0	0.0	0.0	0.0	0.0	0.0	https://gnps.ucsd.edu/ProteoSAFe/result.jsp?task=5200e74b6db34718a3b0c77820c2b176&view=view_all_clusters_withID&show=true#{"main.cluster index_lowerinput":"562.0","main.cluster index_upperinput":"562.0"}	This Node is a Singleton	N/A	N/A	N/A	10.6199	10.6199	0	N/A	N/A	2867318.356000001	160	562	-1	160	941.6170	1	941.6170	2867318.356000001
0.0	0.0	0.0	0.0	0.0	0.0	https://gnps.ucsd.edu/ProteoSAFe/result.jsp?task=5200e74b6db34718a3b0c77820c2b176&view=view_all_clusters_withID&show=true#{"main.cluster index_lowerinput":"567.0","main.cluster index_upperinput":"567.0"}	This Node is a Singleton	N/A	N/A	N/A	12.2807	12.2807	0	N/A	N/A	44843280.068	215	567	-1	215	123.9649	1	123.9649	44843280.068
0.0	0.0	0.0	0.0	0.0	0.0	https://gnps.ucsd.edu/ProteoSAFe/result.jsp?task=5200e74b6db34718a3b0c77820c2b176&view=view_all_clusters_withID&show=true#{"main.cluster index_lowerinput":"568.0","main.cluster index_upperinput":"568.0"}	This Node is a Singleton	N/A	N/A	N/A	8.0521	8.0521	0	N/A	N/A	15913334.583999993	214	568	-1	214	189.0631	1	189.0631	15913334.583999993
0.0	0.0	0.0	0.0	0.0	0.0	https://gnps.ucsd.edu/ProteoSAFe/result.jsp?task=5200e74b6db34718a3b0c77820c2b176&view=view_all_clusters_withID&show=true#{"main.cluster index_lowerinput":"574.0","main.cluster index_upperinput":"574.0"}	This Node is a Singleton	N/A	N/A	N/A	8.3919	8.3919	0	N/A	N/A	22020729.82399996	215	574	-1	215	321.1826	1	321.1826	22020729.82399996
0.0	0.0	0.0	0.0	0.0	0.0	https://gnps.ucsd.edu/ProteoSAFe/result.jsp?task=5200e74b6db34718a3b0c77820c2b176&view=view_all_clusters_withID&show=true#{"main.cluster index_lowerinput":"577.0","main.cluster index_upperinput":"577.0"}	This Node is a Singleton	N/A	N/A	N/A	0.4809	0.4809	0	N/A	N/A	6058443.628000001	199	577	-1	199	316.0802	1	316.0802	6058443.628000001
0.0	0.0	0.0	0.0	0.0	0.0	https://gnps.ucsd.edu/ProteoSAFe/result.jsp?task=5200e74b6db34718a3b0c77820c2b176&view=view_all_clusters_withID&show=true#{"main.cluster index_lowerinput":"578.0","main.cluster index_upperinput":"578.0"}	https://gnps.ucsd.edu/ProteoSAFe/result.jsp?view=network_displayer&componentindex=34&task=5200e74b6db34718a3b0c77820c2b176&show=true	N/A	N/A	N/A	12.3225	12.3225	0	N/A	N/A	16106831.866000028	215	578	34	215	663.5097	1	663.5097	16106831.866000028
0.0	0.0	0.0	0.0	0.0	0.0	https://gnps.ucsd.edu/ProteoSAFe/result.jsp?task=5200e74b6db34718a3b0c77820c2b176&view=view_all_clusters_withID&show=true#{"main.cluster index_lowerinput":"579.0","main.cluster index_upperinput":"579.0"}	This Node is a Singleton	N/A	N/A	N/A	12.0426	12.0426	0	N/A	N/A	17659630.747999996	215	579	-1	215	887.5789	1	887.5789	17659630.747999996
0.0	0.0	0.0	0.0	0.0	0.0	https://gnps.ucsd.edu/ProteoSAFe/result.jsp?task=5200e74b6db34718a3b0c77820c2b176&view=view_all_clusters_withID&show=true#{"main.cluster index_lowerinput":"583.0","main.cluster index_upperinput":"583.0"}	https://gnps.ucsd.edu/ProteoSAFe/result.jsp?view=network_displayer&componentindex=22&task=5200e74b6db34718a3b0c77820c2b176&show=true	N/A	N/A	N/A	10.7047	10.7047	0	N/A	N/A	6254382.6179999905	215	583	22	215	701.5102	1	701.5102	6254382.6179999905
0.0	0.0	0.0	0.0	0.0	0.0	https://gnps.ucsd.edu/ProteoSAFe/result.jsp?task=5200e74b6db34718a3b0c77820c2b176&view=view_all_clusters_withID&show=true#{"main.cluster index_lowerinput":"584.0","main.cluster index_upperinput":"584.0"}	This Node is a Singleton	N/A	N/A	N/A	0.5094	0.5094	0	N/A	N/A	6594670.7880000025	193	584	-1	193	246.0909	1	246.0909	6594670.7880000025
0.0	0.0	0.0	0.0	0.0	0.0	https://gnps.ucsd.edu/ProteoSAFe/result.jsp?task=5200e74b6db34718a3b0c77820c2b176&view=view_all_clusters_withID&show=true#{"main.cluster index_lowerinput":"586.0","main.cluster index_upperinput":"586.0"}	https://gnps.ucsd.edu/ProteoSAFe/result.jsp?view=network_displayer&componentindex=35&task=5200e74b6db34718a3b0c77820c2b176&show=true	N/A	N/A	N/A	10.8458	10.8458	0	N/A	N/A	11628036.725999992	213	586	35	213	701.5137	1	701.5137	11628036.725999992
0.0	0.0	0.0	0.0	0.0	0.0	https://gnps.ucsd.edu/ProteoSAFe/result.jsp?task=5200e74b6db34718a3b0c77820c2b176&view=view_all_clusters_withID&show=true#{"main.cluster index_lowerinput":"587.0","main.cluster index_upperinput":"587.0"}	This Node is a Singleton	N/A	N/A	N/A	10.0404	10.0404	0	N/A	N/A	13095088.423999997	214	587	-1	214	339.2037	1	339.2037	13095088.423999997
0.0	0.0	0.0	0.0	0.0	0.0	https://gnps.ucsd.edu/ProteoSAFe/result.jsp?task=5200e74b6db34718a3b0c77820c2b176&view=view_all_clusters_withID&show=true#{"main.cluster index_lowerinput":"588.0","main.cluster index_upperinput":"588.0"}	This Node is a Singleton	N/A	N/A	N/A	12.1012	12.1012	0	N/A	N/A	20907149.50199998	215	588	-1	215	913.5908	1	913.5908	20907149.50199998
0.0	0.0	0.0	0.0	0.0	0.0	https://gnps.ucsd.edu/ProteoSAFe/result.jsp?task=5200e74b6db34718a3b0c77820c2b176&view=view_all_clusters_withID&show=true#{"main.cluster index_lowerinput":"590.0","main.cluster index_upperinput":"590.0"}	https://gnps.ucsd.edu/ProteoSAFe/result.jsp?view=network_displayer&componentindex=5&task=5200e74b6db34718a3b0c77820c2b176&show=true	N/A	N/A	N/A	12.5707	12.5707	0	N/A	N/A	16794372.990000002	214	590	5	214	693.5665	1	693.5665	16794372.990000002
0.0	0.0	0.0	0.0	0.0	0.0	https://gnps.ucsd.edu/ProteoSAFe/result.jsp?task=5200e74b6db34718a3b0c77820c2b176&view=view_all_clusters_withID&show=true#{"main.cluster index_lowerinput":"591.0","main.cluster index_upperinput":"591.0"}	This Node is a Singleton	N/A	N/A	N/A	0.7597	0.7597	0	N/A	N/A	8160353.9	212	591	-1	212	149.0437	1	149.0437	8160353.9
0.0	0.0	0.0	0.0	0.0	0.0	https://gnps.ucsd.edu/ProteoSAFe/result.jsp?task=5200e74b6db34718a3b0c77820c2b176&view=view_all_clusters_withID&show=true#{"main.cluster index_lowerinput":"592.0","main.cluster index_upperinput":"592.0"}	https://gnps.ucsd.edu/ProteoSAFe/result.jsp?view=network_displayer&componentindex=55&task=5200e74b6db34718a3b0c77820c2b176&show=true	N/A	N/A	N/A	12.4754	12.4754	0	N/A	N/A	79233831.42200005	207	592	55	207	685.4470	1	685.4470	79233831.42200005
0.0	0.0	0.0	0.0	0.0	0.0	https://gnps.ucsd.edu/ProteoSAFe/result.jsp?task=5200e74b6db34718a3b0c77820c2b176&view=view_all_clusters_withID&show=true#{"main.cluster index_lowerinput":"593.0","main.cluster index_upperinput":"593.0"}	https://gnps.ucsd.edu/ProteoSAFe/result.jsp?view=network_displayer&componentindex=5&task=5200e74b6db34718a3b0c77820c2b176&show=true	N/A	N/A	N/A	10.2848	10.2848	0	N/A	N/A	7321556.251999998	208	593	5	208	665.5093	1	665.5093	7321556.251999998
0.0	0.0	0.0	0.0	0.0	0.0	https://gnps.ucsd.edu/ProteoSAFe/result.jsp?task=5200e74b6db34718a3b0c77820c2b176&view=view_all_clusters_withID&show=true#{"main.cluster index_lowerinput":"594.0","main.cluster index_upperinput":"594.0"}	This Node is a Singleton	N/A	N/A	N/A	3.3128	3.3128	0	N/A	N/A	5440158.579999999	214	594	-1	214	169.0617	1	169.0617	5440158.579999999
0.0	0.0	0.0	0.0	0.0	0.0	https://gnps.ucsd.edu/ProteoSAFe/result.jsp?task=5200e74b6db34718a3b0c77820c2b176&view=view_all_clusters_withID&show=true#{"main.cluster index_lowerinput":"595.0","main.cluster index_upperinput":"595.0"}	https://gnps.ucsd.edu/ProteoSAFe/result.jsp?view=network_displayer&componentindex=22&task=5200e74b6db34718a3b0c77820c2b176&show=true	N/A	N/A	N/A	11.0187	11.0187	0	N/A	N/A	10315536.384000003	213	595	22	213	701.5111	1	701.5111	10315536.384000003
0.0	0.0	0.0	0.0	0.0	0.0	https://gnps.ucsd.edu/ProteoSAFe/result.jsp?task=5200e74b6db34718a3b0c77820c2b176&view=view_all_clusters_withID&show=true#{"main.cluster index_lowerinput":"597.0","main.cluster index_upperinput":"597.0"}	This Node is a Singleton	N/A	N/A	N/A	0.7573	0.7573	0	N/A	N/A	5872842.043999998	206	597	-1	206	131.0384	1	131.0384	5872842.043999998
0.0	0.0	0.0	0.0	0.0	0.0	https://gnps.ucsd.edu/ProteoSAFe/result.jsp?task=5200e74b6db34718a3b0c77820c2b176&view=view_all_clusters_withID&show=true#{"main.cluster index_lowerinput":"602.0","main.cluster index_upperinput":"602.0"}	This Node is a Singleton	N/A	N/A	N/A	5.8736	5.8736	0	N/A	N/A	7027244.292000002	213	602	-1	213	282.0734	1	282.0734	7027244.292000002
0.0	0.0	0.0	0.0	0.0	0.0	https://gnps.ucsd.edu/ProteoSAFe/result.jsp?task=5200e74b6db34718a3b0c77820c2b176&view=view_all_clusters_withID&show=true#{"main.cluster index_lowerinput":"603.0","main.cluster index_upperinput":"603.0"}	This Node is a Singleton	N/A	N/A	N/A	12.6198	12.6198	0	N/A	N/A	59034023.611999996	214	603	-1	214	304.2700	1	304.2700	59034023.611999996
0.0	0.0	0.0	0.0	0.0	0.0	https://gnps.ucsd.edu/ProteoSAFe/result.jsp?task=5200e74b6db34718a3b0c77820c2b176&view=view_all_clusters_withID&show=true#{"main.cluster index_lowerinput":"606.0","main.cluster index_upperinput":"606.0"}	This Node is a Singleton	N/A	N/A	N/A	4.3968	4.3968	0	N/A	N/A	25676976.506000012	214	606	-1	214	133.9798	1	133.9798	25676976.506000012
0.0	0.0	0.0	0.0	0.0	0.0	https://gnps.ucsd.edu/ProteoSAFe/result.jsp?task=5200e74b6db34718a3b0c77820c2b176&view=view_all_clusters_withID&show=true#{"main.cluster index_lowerinput":"607.0","main.cluster index_upperinput":"607.0"}	This Node is a Singleton	N/A	N/A	N/A	4.5887	4.5887	0	N/A	N/A	380849104.7940001	214	607	-1	214	275.0340	1	275.0340	380849104.7940001
0.0	0.0	0.0	0.0	0.0	0.0	https://gnps.ucsd.edu/ProteoSAFe/result.jsp?task=5200e74b6db34718a3b0c77820c2b176&view=view_all_clusters_withID&show=true#{"main.cluster index_lowerinput":"608.0","main.cluster index_upperinput":"608.0"}	This Node is a Singleton	N/A	N/A	N/A	3.6819	3.6819	0	N/A	N/A	84313054.79800001	214	608	-1	214	861.3750	1	861.3750	84313054.79800001
0.0	0.0	0.0	0.0	0.0	0.0	https://gnps.ucsd.edu/ProteoSAFe/result.jsp?task=5200e74b6db34718a3b0c77820c2b176&view=view_all_clusters_withID&show=true#{"main.cluster index_lowerinput":"609.0","main.cluster index_upperinput":"609.0"}	This Node is a Singleton	N/A	N/A	N/A	3.7058	3.7058	0	N/A	N/A	69318882.322	213	609	-1	213	843.5767	1	843.5767	69318882.322
0.0	0.0	0.0	0.0	0.0	0.0	https://gnps.ucsd.edu/ProteoSAFe/result.jsp?task=5200e74b6db34718a3b0c77820c2b176&view=view_all_clusters_withID&show=true#{"main.cluster index_lowerinput":"610.0","main.cluster index_upperinput":"610.0"}	This Node is a Singleton	N/A	N/A	N/A	10.4329	10.4329	0	N/A	N/A	15852749.018000005	213	610	-1	213	675.2837	1	675.2837	15852749.018000005
0.0	0.0	0.0	0.0	0.0	0.0	https://gnps.ucsd.edu/ProteoSAFe/result.jsp?task=5200e74b6db34718a3b0c77820c2b176&view=view_all_clusters_withID&show=true#{"main.cluster index_lowerinput":"611.0","main.cluster index_upperinput":"611.0"}	This Node is a Singleton	N/A	N/A	N/A	3.6952	3.6952	0	N/A	N/A	24802642.042000003	214	611	-1	214	872.3556	1	872.3556	24802642.042000003
0.0	0.0	0.0	0.0	0.0	0.0	https://gnps.ucsd.edu/ProteoSAFe/result.jsp?task=5200e74b6db34718a3b0c77820c2b176&view=view_all_clusters_withID&show=true#{"main.cluster index_lowerinput":"612.0","main.cluster index_upperinput":"612.0"}	This Node is a Singleton	N/A	N/A	N/A	12.6398	12.6398	0	N/A	N/A	143665621.6879999	214	612	-1	214	226.9507	1	226.9507	143665621.6879999
0.0	0.0	0.0	0.0	0.0	0.0	https://gnps.ucsd.edu/ProteoSAFe/result.jsp?task=5200e74b6db34718a3b0c77820c2b176&view=view_all_clusters_withID&show=true#{"main.cluster index_lowerinput":"616.0","main.cluster index_upperinput":"616.0"}	This Node is a Singleton	N/A	N/A	N/A	11.9781	11.9781	0	N/A	N/A	38607231.74600006	215	616	-1	215	675.4384	1	675.4384	38607231.74600006
0.0	0.0	0.0	0.0	0.0	0.0	https://gnps.ucsd.edu/ProteoSAFe/result.jsp?task=5200e74b6db34718a3b0c77820c2b176&view=view_all_clusters_withID&show=true#{"main.cluster index_lowerinput":"618.0","main.cluster index_upperinput":"618.0"}	This Node is a Singleton	N/A	N/A	N/A	8.1266	8.1266	0	N/A	N/A	8210620.95200001	211	618	-1	211	466.0868	1	466.0868	8210620.95200001
0.0	0.0	0.0	0.0	0.0	0.0	https://gnps.ucsd.edu/ProteoSAFe/result.jsp?task=5200e74b6db34718a3b0c77820c2b176&view=view_all_clusters_withID&show=true#{"main.cluster index_lowerinput":"619.0","main.cluster index_upperinput":"619.0"}	This Node is a Singleton	N/A	N/A	N/A	6.1963	6.1963	0	N/A	N/A	11219792.311999997	214	619	-1	214	302.1858	1	302.1858	11219792.311999997
0.0	0.0	0.0	0.0	0.0	0.0	https://gnps.ucsd.edu/ProteoSAFe/result.jsp?task=5200e74b6db34718a3b0c77820c2b176&view=view_all_clusters_withID&show=true#{"main.cluster index_lowerinput":"625.0","main.cluster index_upperinput":"625.0"}	This Node is a Singleton	N/A	N/A	N/A	7.0239	7.0239	0	N/A	N/A	6511031.077999991	206	625	-1	206	438.1124	1	438.1124	6511031.077999991
0.0	0.0	0.0	0.0	0.0	0.0	https://gnps.ucsd.edu/ProteoSAFe/result.jsp?task=5200e74b6db34718a3b0c77820c2b176&view=view_all_clusters_withID&show=true#{"main.cluster index_lowerinput":"627.0","main.cluster index_upperinput":"627.0"}	https://gnps.ucsd.edu/ProteoSAFe/result.jsp?view=network_displayer&componentindex=5&task=5200e74b6db34718a3b0c77820c2b176&show=true	N/A	N/A	N/A	11.0016	11.0016	0	N/A	N/A	22934421.643999998	214	627	5	214	679.5342	1	679.5342	22934421.643999998
0.0	0.0	0.0	0.0	0.0	0.0	https://gnps.ucsd.edu/ProteoSAFe/result.jsp?task=5200e74b6db34718a3b0c77820c2b176&view=view_all_clusters_withID&show=true#{"main.cluster index_lowerinput":"628.0","main.cluster index_upperinput":"628.0"}	This Node is a Singleton	N/A	N/A	N/A	6.9840	6.9840	0	N/A	N/A	5194280.1039999975	213	628	-1	213	286.3033	1	286.3033	5194280.1039999975
0.0	0.0	0.0	0.0	0.0	0.0	https://gnps.ucsd.edu/ProteoSAFe/result.jsp?task=5200e74b6db34718a3b0c77820c2b176&view=view_all_clusters_withID&show=true#{"main.cluster index_lowerinput":"630.0","main.cluster index_upperinput":"630.0"}	This Node is a Singleton	N/A	N/A	N/A	9.8841	9.8841	0	N/A	N/A	24311513.16399997	214	630	-1	214	270.2481	1	270.2481	24311513.16399997
0.0	0.0	0.0	0.0	0.0	0.0	https://gnps.ucsd.edu/ProteoSAFe/result.jsp?task=5200e74b6db34718a3b0c77820c2b176&view=view_all_clusters_withID&show=true#{"main.cluster index_lowerinput":"631.0","main.cluster index_upperinput":"631.0"}	This Node is a Singleton	N/A	N/A	N/A	11.6887	11.6887	0	N/A	N/A	6568067.551999991	210	631	-1	210	710.4432	1	710.4432	6568067.551999991
0.0	0.0	0.0	0.0	0.0	0.0	https://gnps.ucsd.edu/ProteoSAFe/result.jsp?task=5200e74b6db34718a3b0c77820c2b176&view=view_all_clusters_withID&show=true#{"main.cluster index_lowerinput":"634.0","main.cluster index_upperinput":"634.0"}	https://gnps.ucsd.edu/ProteoSAFe/result.jsp?view=network_displayer&componentindex=25&task=5200e74b6db34718a3b0c77820c2b176&show=true	N/A	N/A	N/A	12.3540	12.3540	0	N/A	N/A	27973280.08599996	215	634	25	215	697.5022	1	697.5022	27973280.08599996
0.0	0.0	0.0	0.0	0.0	0.0	https://gnps.ucsd.edu/ProteoSAFe/result.jsp?task=5200e74b6db34718a3b0c77820c2b176&view=view_all_clusters_withID&show=true#{"main.cluster index_lowerinput":"636.0","main.cluster index_upperinput":"636.0"}	This Node is a Singleton	N/A	N/A	N/A	0.4815	0.4815	0	N/A	N/A	19583932.23399999	208	636	-1	208	203.0711	1	203.0711	19583932.23399999
0.0	0.0	0.0	0.0	0.0	0.0	https://gnps.ucsd.edu/ProteoSAFe/result.jsp?task=5200e74b6db34718a3b0c77820c2b176&view=view_all_clusters_withID&show=true#{"main.cluster index_lowerinput":"639.0","main.cluster index_upperinput":"639.0"}	This Node is a Singleton	N/A	N/A	N/A	6.8826	6.8826	0	N/A	N/A	2982654.4659999986	213	639	-1	213	286.2938	1	286.2938	2982654.4659999986
0.0	0.0	0.0	0.0	0.0	0.0	https://gnps.ucsd.edu/ProteoSAFe/result.jsp?task=5200e74b6db34718a3b0c77820c2b176&view=view_all_clusters_withID&show=true#{"main.cluster index_lowerinput":"641.0","main.cluster index_upperinput":"641.0"}	This Node is a Singleton	N/A	N/A	N/A	0.4562	0.4562	0	N/A	N/A	5905105.283999994	210	641	-1	210	226.0349	1	226.0349	5905105.283999994
0.0	0.0	0.0	0.0	0.0	0.0	https://gnps.ucsd.edu/ProteoSAFe/result.jsp?task=5200e74b6db34718a3b0c77820c2b176&view=view_all_clusters_withID&show=true#{"main.cluster index_lowerinput":"643.0","main.cluster index_upperinput":"643.0"}	This Node is a Singleton	N/A	N/A	N/A	9.4030	9.4030	0	N/A	N/A	5114290.460000006	208	643	-1	208	169.1053	1	169.1053	5114290.460000006
0.0	0.0	0.0	0.0	0.0	0.0	https://gnps.ucsd.edu/ProteoSAFe/result.jsp?task=5200e74b6db34718a3b0c77820c2b176&view=view_all_clusters_withID&show=true#{"main.cluster index_lowerinput":"649.0","main.cluster index_upperinput":"649.0"}	https://gnps.ucsd.edu/ProteoSAFe/result.jsp?view=network_displayer&componentindex=9&task=5200e74b6db34718a3b0c77820c2b176&show=true	N/A	N/A	N/A	13.1094	13.1094	0	N/A	N/A	80469419.88	215	649	9	215	257.9672	1	257.9672	80469419.88
0.0	0.0	0.0	0.0	0.0	0.0	https://gnps.ucsd.edu/ProteoSAFe/result.jsp?task=5200e74b6db34718a3b0c77820c2b176&view=view_all_clusters_withID&show=true#{"main.cluster index_lowerinput":"650.0","main.cluster index_upperinput":"650.0"}	This Node is a Singleton	N/A	N/A	N/A	6.0866	6.0866	0	N/A	N/A	4880657.65399999	212	650	-1	212	302.1464	1	302.1464	4880657.65399999
0.0	0.0	0.0	0.0	0.0	0.0	https://gnps.ucsd.edu/ProteoSAFe/result.jsp?task=5200e74b6db34718a3b0c77820c2b176&view=view_all_clusters_withID&show=true#{"main.cluster index_lowerinput":"654.0","main.cluster index_upperinput":"654.0"}	https://gnps.ucsd.edu/ProteoSAFe/result.jsp?view=network_displayer&componentindex=5&task=5200e74b6db34718a3b0c77820c2b176&show=true	N/A	N/A	N/A	10.7180	10.7180	0	N/A	N/A	16799002.701999996	214	654	5	214	679.5317	1	679.5317	16799002.701999996
0.0	0.0	0.0	0.0	0.0	0.0	https://gnps.ucsd.edu/ProteoSAFe/result.jsp?task=5200e74b6db34718a3b0c77820c2b176&view=view_all_clusters_withID&show=true#{"main.cluster index_lowerinput":"656.0","main.cluster index_upperinput":"656.0"}	This Node is a Singleton	N/A	N/A	N/A	0.4588	0.4588	0	N/A	N/A	5198395.233999998	214	656	-1	214	138.9694	1	138.9694	5198395.233999998
0.0	0.0	0.0	0.0	0.0	0.0	https://gnps.ucsd.edu/ProteoSAFe/result.jsp?task=5200e74b6db34718a3b0c77820c2b176&view=view_all_clusters_withID&show=true#{"main.cluster index_lowerinput":"661.0","main.cluster index_upperinput":"661.0"}	This Node is a Singleton	N/A	N/A	N/A	3.1788	3.1788	0	N/A	N/A	37458988.48200006	213	661	-1	213	349.1436	1	349.1436	37458988.48200006
0.0	0.0	0.0	0.0	0.0	0.0	https://gnps.ucsd.edu/ProteoSAFe/result.jsp?task=5200e74b6db34718a3b0c77820c2b176&view=view_all_clusters_withID&show=true#{"main.cluster index_lowerinput":"664.0","main.cluster index_upperinput":"664.0"}	https://gnps.ucsd.edu/ProteoSAFe/result.jsp?view=network_displayer&componentindex=19&task=5200e74b6db34718a3b0c77820c2b176&show=true	N/A	N/A	N/A	10.2057	10.2057	0	N/A	N/A	20759826.721999977	195	664	19	195	625.5303	1	625.5303	20759826.721999977
0.0	0.0	0.0	0.0	0.0	0.0	https://gnps.ucsd.edu/ProteoSAFe/result.jsp?task=5200e74b6db34718a3b0c77820c2b176&view=view_all_clusters_withID&show=true#{"main.cluster index_lowerinput":"665.0","main.cluster index_upperinput":"665.0"}	https://gnps.ucsd.edu/ProteoSAFe/result.jsp?view=network_displayer&componentindex=19&task=5200e74b6db34718a3b0c77820c2b176&show=true	N/A	N/A	N/A	10.0262	10.0262	0	N/A	N/A	22219002.140000004	210	665	19	210	625.5236	1	625.5236	22219002.140000004
0.0	0.0	0.0	0.0	0.0	0.0	https://gnps.ucsd.edu/ProteoSAFe/result.jsp?task=5200e74b6db34718a3b0c77820c2b176&view=view_all_clusters_withID&show=true#{"main.cluster index_lowerinput":"666.0","main.cluster index_upperinput":"666.0"}	This Node is a Singleton	N/A	N/A	N/A	9.7531	9.7531	0	N/A	N/A	8223792.2299999995	179	666	-1	179	677.4517	1	677.4517	8223792.2299999995
0.0	0.0	0.0	0.0	0.0	0.0	https://gnps.ucsd.edu/ProteoSAFe/result.jsp?task=5200e74b6db34718a3b0c77820c2b176&view=view_all_clusters_withID&show=true#{"main.cluster index_lowerinput":"668.0","main.cluster index_upperinput":"668.0"}	This Node is a Singleton	N/A	N/A	N/A	1.1773	1.1773	0	N/A	N/A	10623998.980000002	207	668	-1	207	243.0125	1	243.0125	10623998.980000002
0.0	0.0	0.0	0.0	0.0	0.0	https://gnps.ucsd.edu/ProteoSAFe/result.jsp?task=5200e74b6db34718a3b0c77820c2b176&view=view_all_clusters_withID&show=true#{"main.cluster index_lowerinput":"670.0","main.cluster index_upperinput":"670.0"}	This Node is a Singleton	N/A	N/A	N/A	5.5127	5.5127	0	N/A	N/A	40572718.84799999	170	670	-1	170	453.1610	1	453.1610	40572718.84799999
0.0	0.0	0.0	0.0	0.0	0.0	https://gnps.ucsd.edu/ProteoSAFe/result.jsp?task=5200e74b6db34718a3b0c77820c2b176&view=view_all_clusters_withID&show=true#{"main.cluster index_lowerinput":"671.0","main.cluster index_upperinput":"671.0"}	This Node is a Singleton	N/A	N/A	N/A	0.9368	0.9368	0	N/A	N/A	24091562.44400001	215	671	-1	215	243.0877	1	243.0877	24091562.44400001
0.0	0.0	0.0	0.0	0.0	0.0	https://gnps.ucsd.edu/ProteoSAFe/result.jsp?task=5200e74b6db34718a3b0c77820c2b176&view=view_all_clusters_withID&show=true#{"main.cluster index_lowerinput":"675.0","main.cluster index_upperinput":"675.0"}	This Node is a Singleton	N/A	N/A	N/A	0.5518	0.5518	0	N/A	N/A	11617830.848000003	213	675	-1	213	261.0464	1	261.0464	11617830.848000003
0.0	0.0	0.0	0.0	0.0	0.0	https://gnps.ucsd.edu/ProteoSAFe/result.jsp?task=5200e74b6db34718a3b0c77820c2b176&view=view_all_clusters_withID&show=true#{"main.cluster index_lowerinput":"676.0","main.cluster index_upperinput":"676.0"}	https://gnps.ucsd.edu/ProteoSAFe/result.jsp?view=network_displayer&componentindex=26&task=5200e74b6db34718a3b0c77820c2b176&show=true	N/A	N/A	N/A	9.8907	9.8907	0	N/A	N/A	18085493.529999997	213	676	26	213	664.4893	1	664.4893	18085493.529999997
0.0	0.0	0.0	0.0	0.0	0.0	https://gnps.ucsd.edu/ProteoSAFe/result.jsp?task=5200e74b6db34718a3b0c77820c2b176&view=view_all_clusters_withID&show=true#{"main.cluster index_lowerinput":"677.0","main.cluster index_upperinput":"677.0"}	This Node is a Singleton	N/A	N/A	N/A	12.0950	12.0950	0	N/A	N/A	11494728.701999996	206	677	-1	206	711.4601	1	711.4601	11494728.701999996
0.0	0.0	0.0	0.0	0.0	0.0	https://gnps.ucsd.edu/ProteoSAFe/result.jsp?task=5200e74b6db34718a3b0c77820c2b176&view=view_all_clusters_withID&show=true#{"main.cluster index_lowerinput":"681.0","main.cluster index_upperinput":"681.0"}	https://gnps.ucsd.edu/ProteoSAFe/result.jsp?view=network_displayer&componentindex=41&task=5200e74b6db34718a3b0c77820c2b176&show=true	N/A	N/A	N/A	12.2256	12.2256	0	N/A	N/A	4214773.834000002	206	681	41	206	972.6909	1	972.6909	4214773.834000002
0.0	0.0	0.0	0.0	0.0	0.0	https://gnps.ucsd.edu/ProteoSAFe/result.jsp?task=5200e74b6db34718a3b0c77820c2b176&view=view_all_clusters_withID&show=true#{"main.cluster index_lowerinput":"682.0","main.cluster index_upperinput":"682.0"}	https://gnps.ucsd.edu/ProteoSAFe/result.jsp?view=network_displayer&componentindex=8&task=5200e74b6db34718a3b0c77820c2b176&show=true	N/A	N/A	N/A	11.1197	11.1197	0	N/A	N/A	17016909.693999995	213	682	8	213	758.5628	1	758.5628	17016909.693999995
0.0	0.0	0.0	0.0	0.0	0.0	https://gnps.ucsd.edu/ProteoSAFe/result.jsp?task=5200e74b6db34718a3b0c77820c2b176&view=view_all_clusters_withID&show=true#{"main.cluster index_lowerinput":"683.0","main.cluster index_upperinput":"683.0"}	This Node is a Singleton	N/A	N/A	N/A	11.1632	11.1632	0	N/A	N/A	13450645.385999996	211	683	-1	211	780.5077	1	780.5077	13450645.385999996
0.0	0.0	0.0	0.0	0.0	0.0	https://gnps.ucsd.edu/ProteoSAFe/result.jsp?task=5200e74b6db34718a3b0c77820c2b176&view=view_all_clusters_withID&show=true#{"main.cluster index_lowerinput":"684.0","main.cluster index_upperinput":"684.0"}	This Node is a Singleton	N/A	N/A	N/A	11.4332	11.4332	0	N/A	N/A	9196462.241999999	200	684	-1	200	511.1851	1	511.1851	9196462.241999999
0.0	0.0	0.0	0.0	0.0	0.0	https://gnps.ucsd.edu/ProteoSAFe/result.jsp?task=5200e74b6db34718a3b0c77820c2b176&view=view_all_clusters_withID&show=true#{"main.cluster index_lowerinput":"688.0","main.cluster index_upperinput":"688.0"}	This Node is a Singleton	N/A	N/A	N/A	12.4674	12.4674	0	N/A	N/A	11716946.063999997	215	688	-1	215	703.5000	1	703.5000	11716946.063999997
0.0	0.0	0.0	0.0	0.0	0.0	https://gnps.ucsd.edu/ProteoSAFe/result.jsp?task=5200e74b6db34718a3b0c77820c2b176&view=view_all_clusters_withID&show=true#{"main.cluster index_lowerinput":"689.0","main.cluster index_upperinput":"689.0"}	This Node is a Singleton	N/A	N/A	N/A	0.7416	0.7416	0	N/A	N/A	61123384.74399999	215	689	-1	215	943.9918	1	943.9918	61123384.74399999
0.0	0.0	0.0	0.0	0.0	0.0	https://gnps.ucsd.edu/ProteoSAFe/result.jsp?task=5200e74b6db34718a3b0c77820c2b176&view=view_all_clusters_withID&show=true#{"main.cluster index_lowerinput":"690.0","main.cluster index_upperinput":"690.0"}	This Node is a Singleton	N/A	N/A	N/A	10.9129	10.9129	0	N/A	N/A	60801029.70600005	214	690	-1	214	522.5970	1	522.5970	60801029.70600005
0.0	0.0	0.0	0.0	0.0	0.0	https://gnps.ucsd.edu/ProteoSAFe/result.jsp?task=5200e74b6db34718a3b0c77820c2b176&view=view_all_clusters_withID&show=true#{"main.cluster index_lowerinput":"691.0","main.cluster index_upperinput":"691.0"}	This Node is a Singleton	N/A	N/A	N/A	4.4583	4.4583	0	N/A	N/A	3033258.599999999	212	691	-1	212	750.5073	1	750.5073	3033258.599999999
0.0	0.0	0.0	0.0	0.0	0.0	https://gnps.ucsd.edu/ProteoSAFe/result.jsp?task=5200e74b6db34718a3b0c77820c2b176&view=view_all_clusters_withID&show=true#{"main.cluster index_lowerinput":"693.0","main.cluster index_upperinput":"693.0"}	This Node is a Singleton	N/A	N/A	N/A	12.3389	12.3389	0	N/A	N/A	79843786.51200002	214	693	-1	214	226.9522	1	226.9522	79843786.51200002
0.0	0.0	0.0	0.0	0.0	0.0	https://gnps.ucsd.edu/ProteoSAFe/result.jsp?task=5200e74b6db34718a3b0c77820c2b176&view=view_all_clusters_withID&show=true#{"main.cluster index_lowerinput":"695.0","main.cluster index_upperinput":"695.0"}	This Node is a Singleton	N/A	N/A	N/A	9.9004	9.9004	0	N/A	N/A	3448804.782000008	213	695	-1	213	463.2823	1	463.2823	3448804.782000008
0.0	0.0	0.0	0.0	0.0	0.0	https://gnps.ucsd.edu/ProteoSAFe/result.jsp?task=5200e74b6db34718a3b0c77820c2b176&view=view_all_clusters_withID&show=true#{"main.cluster index_lowerinput":"698.0","main.cluster index_upperinput":"698.0"}	This Node is a Singleton	N/A	N/A	N/A	6.4134	6.4134	0	N/A	N/A	4785651.26	208	698	-1	208	496.4732	1	496.4732	4785651.26
0.0	0.0	0.0	0.0	0.0	0.0	https://gnps.ucsd.edu/ProteoSAFe/result.jsp?task=5200e74b6db34718a3b0c77820c2b176&view=view_all_clusters_withID&show=true#{"main.cluster index_lowerinput":"699.0","main.cluster index_upperinput":"699.0"}	https://gnps.ucsd.edu/ProteoSAFe/result.jsp?view=network_displayer&componentindex=57&task=5200e74b6db34718a3b0c77820c2b176&show=true	N/A	N/A	N/A	5.1251	5.1251	0	N/A	N/A	22212207.130000006	215	699	57	215	304.2579	1	304.2579	22212207.130000006
0.0	0.0	0.0	0.0	0.0	0.0	https://gnps.ucsd.edu/ProteoSAFe/result.jsp?task=5200e74b6db34718a3b0c77820c2b176&view=view_all_clusters_withID&show=true#{"main.cluster index_lowerinput":"701.0","main.cluster index_upperinput":"701.0"}	https://gnps.ucsd.edu/ProteoSAFe/result.jsp?view=network_displayer&componentindex=30&task=5200e74b6db34718a3b0c77820c2b176&show=true	N/A	N/A	N/A	11.5023	11.5023	0	N/A	N/A	8759269.428000005	214	701	30	214	756.5677	1	756.5677	8759269.428000005
0.0	0.0	0.0	0.0	0.0	0.0	https://gnps.ucsd.edu/ProteoSAFe/result.jsp?task=5200e74b6db34718a3b0c77820c2b176&view=view_all_clusters_withID&show=true#{"main.cluster index_lowerinput":"702.0","main.cluster index_upperinput":"702.0"}	This Node is a Singleton	N/A	N/A	N/A	11.8069	11.8069	0	N/A	N/A	36814603.16600002	215	702	-1	215	123.9645	1	123.9645	36814603.16600002
0.0	0.0	0.0	0.0	0.0	0.0	https://gnps.ucsd.edu/ProteoSAFe/result.jsp?task=5200e74b6db34718a3b0c77820c2b176&view=view_all_clusters_withID&show=true#{"main.cluster index_lowerinput":"708.0","main.cluster index_upperinput":"708.0"}	This Node is a Singleton	N/A	N/A	N/A	3.0689	3.0689	0	N/A	N/A	7246762.483999996	213	708	-1	213	486.2053	1	486.2053	7246762.483999996
0.0	0.0	0.0	0.0	0.0	0.0	https://gnps.ucsd.edu/ProteoSAFe/result.jsp?task=5200e74b6db34718a3b0c77820c2b176&view=view_all_clusters_withID&show=true#{"main.cluster index_lowerinput":"710.0","main.cluster index_upperinput":"710.0"}	This Node is a Singleton	N/A	N/A	N/A	9.9190	9.9190	0	N/A	N/A	32437092.04199999	210	710	-1	210	466.4228	1	466.4228	32437092.04199999
0.0	0.0	0.0	0.0	0.0	0.0	https://gnps.ucsd.edu/ProteoSAFe/result.jsp?task=5200e74b6db34718a3b0c77820c2b176&view=view_all_clusters_withID&show=true#{"main.cluster index_lowerinput":"714.0","main.cluster index_upperinput":"714.0"}	This Node is a Singleton	N/A	N/A	N/A	10.7839	10.7839	0	N/A	N/A	12373313.917999996	211	714	-1	211	270.2799	1	270.2799	12373313.917999996
0.0	0.0	0.0	0.0	0.0	0.0	https://gnps.ucsd.edu/ProteoSAFe/result.jsp?task=5200e74b6db34718a3b0c77820c2b176&view=view_all_clusters_withID&show=true#{"main.cluster index_lowerinput":"717.0","main.cluster index_upperinput":"717.0"}	https://gnps.ucsd.edu/ProteoSAFe/result.jsp?view=network_displayer&componentindex=3&task=5200e74b6db34718a3b0c77820c2b176&show=true	N/A	N/A	N/A	10.1234	10.1234	0	N/A	N/A	74077179.65199998	215	717	3	215	217.1454	1	217.1454	74077179.65199998
0.0	0.0	0.0	0.0	0.0	0.0	https://gnps.ucsd.edu/ProteoSAFe/result.jsp?task=5200e74b6db34718a3b0c77820c2b176&view=view_all_clusters_withID&show=true#{"main.cluster index_lowerinput":"724.0","main.cluster index_upperinput":"724.0"}	This Node is a Singleton	N/A	N/A	N/A	3.4894	3.4894	0	N/A	N/A	4126889.930000003	215	724	-1	215	523.1587	1	523.1587	4126889.930000003
0.0	0.0	0.0	0.0	0.0	0.0	https://gnps.ucsd.edu/ProteoSAFe/result.jsp?task=5200e74b6db34718a3b0c77820c2b176&view=view_all_clusters_withID&show=true#{"main.cluster index_lowerinput":"726.0","main.cluster index_upperinput":"726.0"}	https://gnps.ucsd.edu/ProteoSAFe/result.jsp?view=network_displayer&componentindex=8&task=5200e74b6db34718a3b0c77820c2b176&show=true	N/A	N/A	N/A	10.7406	10.7406	0	N/A	N/A	9656165.458000002	215	726	8	215	788.6120	1	788.6120	9656165.458000002
0.0	0.0	0.0	0.0	0.0	0.0	https://gnps.ucsd.edu/ProteoSAFe/result.jsp?task=5200e74b6db34718a3b0c77820c2b176&view=view_all_clusters_withID&show=true#{"main.cluster index_lowerinput":"732.0","main.cluster index_upperinput":"732.0"}	This Node is a Singleton	N/A	N/A	N/A	3.5488	3.5488	0	N/A	N/A	4300956.257999997	213	732	-1	213	591.4122	1	591.4122	4300956.257999997
0.0	0.0	0.0	0.0	0.0	0.0	https://gnps.ucsd.edu/ProteoSAFe/result.jsp?task=5200e74b6db34718a3b0c77820c2b176&view=view_all_clusters_withID&show=true#{"main.cluster index_lowerinput":"734.0","main.cluster index_upperinput":"734.0"}	This Node is a Singleton	N/A	N/A	N/A	10.0415	10.0415	0	N/A	N/A	4479000.471999998	190	734	-1	190	1043.7436	1	1043.7436	4479000.471999998
0.0	0.0	0.0	0.0	0.0	0.0	https://gnps.ucsd.edu/ProteoSAFe/result.jsp?task=5200e74b6db34718a3b0c77820c2b176&view=view_all_clusters_withID&show=true#{"main.cluster index_lowerinput":"735.0","main.cluster index_upperinput":"735.0"}	https://gnps.ucsd.edu/ProteoSAFe/result.jsp?view=network_displayer&componentindex=8&task=5200e74b6db34718a3b0c77820c2b176&show=true	N/A	N/A	N/A	10.0269	10.0269	0	N/A	N/A	5516410.456000004	215	735	8	215	788.6090	1	788.6090	5516410.456000004
0.0	0.0	0.0	0.0	0.0	0.0	https://gnps.ucsd.edu/ProteoSAFe/result.jsp?task=5200e74b6db34718a3b0c77820c2b176&view=view_all_clusters_withID&show=true#{"main.cluster index_lowerinput":"736.0","main.cluster index_upperinput":"736.0"}	This Node is a Singleton	N/A	N/A	N/A	5.0105	5.0105	0	N/A	N/A	34890859.83000002	206	736	-1	206	762.5160	1	762.5160	34890859.83000002
0.0	0.0	0.0	0.0	0.0	0.0	https://gnps.ucsd.edu/ProteoSAFe/result.jsp?task=5200e74b6db34718a3b0c77820c2b176&view=view_all_clusters_withID&show=true#{"main.cluster index_lowerinput":"737.0","main.cluster index_upperinput":"737.0"}	This Node is a Singleton	N/A	N/A	N/A	11.8736	11.8736	0	N/A	N/A	12070598.266	214	737	-1	214	700.4958	1	700.4958	12070598.266
0.0	0.0	0.0	0.0	0.0	0.0	https://gnps.ucsd.edu/ProteoSAFe/result.jsp?task=5200e74b6db34718a3b0c77820c2b176&view=view_all_clusters_withID&show=true#{"main.cluster index_lowerinput":"738.0","main.cluster index_upperinput":"738.0"}	https://gnps.ucsd.edu/ProteoSAFe/result.jsp?view=network_displayer&componentindex=58&task=5200e74b6db34718a3b0c77820c2b176&show=true	N/A	N/A	N/A	11.6526	11.6526	0	N/A	N/A	6617143.105999989	190	738	58	190	887.6054	1	887.6054	6617143.105999989
0.0	0.0	0.0	0.0	0.0	0.0	https://gnps.ucsd.edu/ProteoSAFe/result.jsp?task=5200e74b6db34718a3b0c77820c2b176&view=view_all_clusters_withID&show=true#{"main.cluster index_lowerinput":"739.0","main.cluster index_upperinput":"739.0"}	This Node is a Singleton	N/A	N/A	N/A	4.8731	4.8731	0	N/A	N/A	4281932.090000004	215	739	-1	215	262.9380	1	262.9380	4281932.090000004
0.0	0.0	0.0	0.0	0.0	0.0	https://gnps.ucsd.edu/ProteoSAFe/result.jsp?task=5200e74b6db34718a3b0c77820c2b176&view=view_all_clusters_withID&show=true#{"main.cluster index_lowerinput":"740.0","main.cluster index_upperinput":"740.0"}	https://gnps.ucsd.edu/ProteoSAFe/result.jsp?view=network_displayer&componentindex=8&task=5200e74b6db34718a3b0c77820c2b176&show=true	N/A	N/A	N/A	10.1615	10.1615	0	N/A	N/A	33996971.38200001	197	740	8	197	703.4972	1	703.4972	33996971.38200001
0.0	0.0	0.0	0.0	0.0	0.0	https://gnps.ucsd.edu/ProteoSAFe/result.jsp?task=5200e74b6db34718a3b0c77820c2b176&view=view_all_clusters_withID&show=true#{"main.cluster index_lowerinput":"743.0","main.cluster index_upperinput":"743.0"}	https://gnps.ucsd.edu/ProteoSAFe/result.jsp?view=network_displayer&componentindex=38&task=5200e74b6db34718a3b0c77820c2b176&show=true	N/A	N/A	N/A	12.3983	12.3983	0	N/A	N/A	10780728.620000005	204	743	38	204	750.4695	1	750.4695	10780728.620000005
0.0	0.0	0.0	0.0	0.0	0.0	https://gnps.ucsd.edu/ProteoSAFe/result.jsp?task=5200e74b6db34718a3b0c77820c2b176&view=view_all_clusters_withID&show=true#{"main.cluster index_lowerinput":"744.0","main.cluster index_upperinput":"744.0"}	https://gnps.ucsd.edu/ProteoSAFe/result.jsp?view=network_displayer&componentindex=12&task=5200e74b6db34718a3b0c77820c2b176&show=true	N/A	N/A	N/A	9.5020	9.5020	0	N/A	N/A	17954268.969999988	215	744	12	215	441.2006	1	441.2006	17954268.969999988
0.0	0.0	0.0	0.0	0.0	0.0	https://gnps.ucsd.edu/ProteoSAFe/result.jsp?task=5200e74b6db34718a3b0c77820c2b176&view=view_all_clusters_withID&show=true#{"main.cluster index_lowerinput":"745.0","main.cluster index_upperinput":"745.0"}	This Node is a Singleton	N/A	N/A	N/A	7.5901	7.5901	0	N/A	N/A	17651398.952	214	745	-1	214	441.2508	1	441.2508	17651398.952
0.0	0.0	0.0	0.0	0.0	0.0	https://gnps.ucsd.edu/ProteoSAFe/result.jsp?task=5200e74b6db34718a3b0c77820c2b176&view=view_all_clusters_withID&show=true#{"main.cluster index_lowerinput":"747.0","main.cluster index_upperinput":"747.0"}	This Node is a Singleton	N/A	N/A	N/A	10.7814	10.7814	0	N/A	N/A	6094752.880000003	215	747	-1	215	677.4960	1	677.4960	6094752.880000003
0.0	0.0	0.0	0.0	0.0	0.0	https://gnps.ucsd.edu/ProteoSAFe/result.jsp?task=5200e74b6db34718a3b0c77820c2b176&view=view_all_clusters_withID&show=true#{"main.cluster index_lowerinput":"748.0","main.cluster index_upperinput":"748.0"}	https://gnps.ucsd.edu/ProteoSAFe/result.jsp?view=network_displayer&componentindex=26&task=5200e74b6db34718a3b0c77820c2b176&show=true	N/A	N/A	N/A	10.7379	10.7379	0	N/A	N/A	14685429.259999996	215	748	26	215	664.5093	1	664.5093	14685429.259999996
0.0	0.0	0.0	0.0	0.0	0.0	https://gnps.ucsd.edu/ProteoSAFe/result.jsp?task=5200e74b6db34718a3b0c77820c2b176&view=view_all_clusters_withID&show=true#{"main.cluster index_lowerinput":"749.0","main.cluster index_upperinput":"749.0"}	https://gnps.ucsd.edu/ProteoSAFe/result.jsp?view=network_displayer&componentindex=52&task=5200e74b6db34718a3b0c77820c2b176&show=true	N/A	N/A	N/A	11.9187	11.9187	0	N/A	N/A	6969854.804	208	749	52	208	777.5257	1	777.5257	6969854.804
0.0	0.0	0.0	0.0	0.0	0.0	https://gnps.ucsd.edu/ProteoSAFe/result.jsp?task=5200e74b6db34718a3b0c77820c2b176&view=view_all_clusters_withID&show=true#{"main.cluster index_lowerinput":"750.0","main.cluster index_upperinput":"750.0"}	This Node is a Singleton	N/A	N/A	N/A	10.3038	10.3038	0	N/A	N/A	18443876.529999986	215	750	-1	215	752.5389	1	752.5389	18443876.529999986
0.0	0.0	0.0	0.0	0.0	0.0	https://gnps.ucsd.edu/ProteoSAFe/result.jsp?task=5200e74b6db34718a3b0c77820c2b176&view=view_all_clusters_withID&show=true#{"main.cluster index_lowerinput":"751.0","main.cluster index_upperinput":"751.0"}	This Node is a Singleton	N/A	N/A	N/A	11.7371	11.7371	0	N/A	N/A	4900725.492000003	210	751	-1	210	688.5187	1	688.5187	4900725.492000003
0.0	0.0	0.0	0.0	0.0	0.0	https://gnps.ucsd.edu/ProteoSAFe/result.jsp?task=5200e74b6db34718a3b0c77820c2b176&view=view_all_clusters_withID&show=true#{"main.cluster index_lowerinput":"753.0","main.cluster index_upperinput":"753.0"}	This Node is a Singleton	N/A	N/A	N/A	11.4671	11.4671	0	N/A	N/A	29425427.935999986	214	753	-1	214	123.9645	1	123.9645	29425427.935999986
0.0	0.0	0.0	0.0	0.0	0.0	https://gnps.ucsd.edu/ProteoSAFe/result.jsp?task=5200e74b6db34718a3b0c77820c2b176&view=view_all_clusters_withID&show=true#{"main.cluster index_lowerinput":"756.0","main.cluster index_upperinput":"756.0"}	https://gnps.ucsd.edu/ProteoSAFe/result.jsp?view=network_displayer&componentindex=20&task=5200e74b6db34718a3b0c77820c2b176&show=true	N/A	N/A	N/A	4.8142	4.8142	0	N/A	N/A	37375316.43599994	205	756	20	205	787.5008	1	787.5008	37375316.43599994
0.0	0.0	0.0	0.0	0.0	0.0	https://gnps.ucsd.edu/ProteoSAFe/result.jsp?task=5200e74b6db34718a3b0c77820c2b176&view=view_all_clusters_withID&show=true#{"main.cluster index_lowerinput":"757.0","main.cluster index_upperinput":"757.0"}	This Node is a Singleton	N/A	N/A	N/A	12.6937	12.6937	0	N/A	N/A	3543028.3159999955	214	757	-1	214	625.6506	1	625.6506	3543028.3159999955
0.0	0.0	0.0	0.0	0.0	0.0	https://gnps.ucsd.edu/ProteoSAFe/result.jsp?task=5200e74b6db34718a3b0c77820c2b176&view=view_all_clusters_withID&show=true#{"main.cluster index_lowerinput":"759.0","main.cluster index_upperinput":"759.0"}	This Node is a Singleton	N/A	N/A	N/A	10.5527	10.5527	0	N/A	N/A	85360810.10800004	215	759	-1	215	620.4279	1	620.4279	85360810.10800004
0.0	0.0	0.0	0.0	0.0	0.0	https://gnps.ucsd.edu/ProteoSAFe/result.jsp?task=5200e74b6db34718a3b0c77820c2b176&view=view_all_clusters_withID&show=true#{"main.cluster index_lowerinput":"760.0","main.cluster index_upperinput":"760.0"}	This Node is a Singleton	N/A	N/A	N/A	5.6796	5.6796	0	N/A	N/A	8739979.287999997	210	760	-1	210	310.9860	1	310.9860	8739979.287999997
0.0	0.0	0.0	0.0	0.0	0.0	https://gnps.ucsd.edu/ProteoSAFe/result.jsp?task=5200e74b6db34718a3b0c77820c2b176&view=view_all_clusters_withID&show=true#{"main.cluster index_lowerinput":"766.0","main.cluster index_upperinput":"766.0"}	https://gnps.ucsd.edu/ProteoSAFe/result.jsp?view=network_displayer&componentindex=5&task=5200e74b6db34718a3b0c77820c2b176&show=true	N/A	N/A	N/A	11.6651	11.6651	0	N/A	N/A	57215762.024	214	766	5	214	693.5447	1	693.5447	57215762.024
0.0	0.0	0.0	0.0	0.0	0.0	https://gnps.ucsd.edu/ProteoSAFe/result.jsp?task=5200e74b6db34718a3b0c77820c2b176&view=view_all_clusters_withID&show=true#{"main.cluster index_lowerinput":"773.0","main.cluster index_upperinput":"773.0"}	This Node is a Singleton	N/A	N/A	N/A	12.1772	12.1772	0	N/A	N/A	9312095.191999998	214	773	-1	214	703.5069	1	703.5069	9312095.191999998
0.0	0.0	0.0	0.0	0.0	0.0	https://gnps.ucsd.edu/ProteoSAFe/result.jsp?task=5200e74b6db34718a3b0c77820c2b176&view=view_all_clusters_withID&show=true#{"main.cluster index_lowerinput":"777.0","main.cluster index_upperinput":"777.0"}	https://gnps.ucsd.edu/ProteoSAFe/result.jsp?view=network_displayer&componentindex=33&task=5200e74b6db34718a3b0c77820c2b176&show=true	N/A	N/A	N/A	12.0903	12.0903	0	N/A	N/A	10715332.26999999	198	777	33	198	779.4886	1	779.4886	10715332.26999999
0.0	0.0	0.0	0.0	0.0	0.0	https://gnps.ucsd.edu/ProteoSAFe/result.jsp?task=5200e74b6db34718a3b0c77820c2b176&view=view_all_clusters_withID&show=true#{"main.cluster index_lowerinput":"779.0","main.cluster index_upperinput":"779.0"}	This Node is a Singleton	N/A	N/A	N/A	9.9899	9.9899	0	N/A	N/A	12101001.858000007	215	779	-1	215	199.1202	1	199.1202	12101001.858000007
0.0	0.0	0.0	0.0	0.0	0.0	https://gnps.ucsd.edu/ProteoSAFe/result.jsp?task=5200e74b6db34718a3b0c77820c2b176&view=view_all_clusters_withID&show=true#{"main.cluster index_lowerinput":"781.0","main.cluster index_upperinput":"781.0"}	https://gnps.ucsd.edu/ProteoSAFe/result.jsp?view=network_displayer&componentindex=39&task=5200e74b6db34718a3b0c77820c2b176&show=true	N/A	Spectral Match to 1-Myristoyl-2-stearoyl-sn-glycero-3-phosphocholine from NIST14	0.7538050000000001	11.4293	11.4293	0	N/A	CCMSLIB00003137790	6868336.446	214	781	39	214	734.5554	1	734.5554	6868336.446
0.0	0.0	0.0	0.0	0.0	0.0	https://gnps.ucsd.edu/ProteoSAFe/result.jsp?task=5200e74b6db34718a3b0c77820c2b176&view=view_all_clusters_withID&show=true#{"main.cluster index_lowerinput":"785.0","main.cluster index_upperinput":"785.0"}	This Node is a Singleton	N/A	N/A	N/A	11.2841	11.2841	0	N/A	N/A	8521118.315999996	196	785	-1	196	597.5338	1	597.5338	8521118.315999996
0.0	0.0	0.0	0.0	0.0	0.0	https://gnps.ucsd.edu/ProteoSAFe/result.jsp?task=5200e74b6db34718a3b0c77820c2b176&view=view_all_clusters_withID&show=true#{"main.cluster index_lowerinput":"787.0","main.cluster index_upperinput":"787.0"}	This Node is a Singleton	N/A	N/A	N/A	5.7948	5.7948	0	N/A	N/A	33552460.053999994	214	787	-1	214	227.0686	1	227.0686	33552460.053999994
0.0	0.0	0.0	0.0	0.0	0.0	https://gnps.ucsd.edu/ProteoSAFe/result.jsp?task=5200e74b6db34718a3b0c77820c2b176&view=view_all_clusters_withID&show=true#{"main.cluster index_lowerinput":"789.0","main.cluster index_upperinput":"789.0"}	This Node is a Singleton	N/A	N/A	N/A	10.0487	10.0487	0	N/A	N/A	5034002.122000005	213	789	-1	213	481.4515	1	481.4515	5034002.122000005
0.0	0.0	0.0	0.0	0.0	0.0	https://gnps.ucsd.edu/ProteoSAFe/result.jsp?task=5200e74b6db34718a3b0c77820c2b176&view=view_all_clusters_withID&show=true#{"main.cluster index_lowerinput":"799.0","main.cluster index_upperinput":"799.0"}	This Node is a Singleton	N/A	N/A	N/A	0.7272	0.7272	0	N/A	N/A	10887269.105999997	215	799	-1	215	210.0109	1	210.0109	10887269.105999997
0.0	0.0	0.0	0.0	0.0	0.0	https://gnps.ucsd.edu/ProteoSAFe/result.jsp?task=5200e74b6db34718a3b0c77820c2b176&view=view_all_clusters_withID&show=true#{"main.cluster index_lowerinput":"800.0","main.cluster index_upperinput":"800.0"}	https://gnps.ucsd.edu/ProteoSAFe/result.jsp?view=network_displayer&componentindex=30&task=5200e74b6db34718a3b0c77820c2b176&show=true	N/A	N/A	N/A	9.8822	9.8822	0	N/A	N/A	11743303.800000012	209	800	30	209	782.5658	1	782.5658	11743303.800000012
0.0	0.0	0.0	0.0	0.0	0.0	https://gnps.ucsd.edu/ProteoSAFe/result.jsp?task=5200e74b6db34718a3b0c77820c2b176&view=view_all_clusters_withID&show=true#{"main.cluster index_lowerinput":"801.0","main.cluster index_upperinput":"801.0"}	This Node is a Singleton	N/A	N/A	N/A	9.5757	9.5757	0	N/A	N/A	7497781.77799998	214	801	-1	214	691.3952	1	691.3952	7497781.77799998
0.0	0.0	0.0	0.0	0.0	0.0	https://gnps.ucsd.edu/ProteoSAFe/result.jsp?task=5200e74b6db34718a3b0c77820c2b176&view=view_all_clusters_withID&show=true#{"main.cluster index_lowerinput":"802.0","main.cluster index_upperinput":"802.0"}	https://gnps.ucsd.edu/ProteoSAFe/result.jsp?view=network_displayer&componentindex=30&task=5200e74b6db34718a3b0c77820c2b176&show=true	N/A	Spectral Match to 1-Hexadecanoyl-2-(9Z-octadecenoyl)-sn-glycero-3-phosphocholine from NIST14	0.731949	10.0448	10.0448	0	N/A	CCMSLIB00003138799	6787059.772000008	213	802	30	213	782.5672	1	782.5672	6787059.772000008
0.0	0.0	0.0	0.0	0.0	0.0	https://gnps.ucsd.edu/ProteoSAFe/result.jsp?task=5200e74b6db34718a3b0c77820c2b176&view=view_all_clusters_withID&show=true#{"main.cluster index_lowerinput":"803.0","main.cluster index_upperinput":"803.0"}	This Node is a Singleton	N/A	N/A	N/A	3.4333	3.4333	0	N/A	N/A	28286353.73800001	215	803	-1	215	133.9793	1	133.9793	28286353.73800001
0.0	0.0	0.0	0.0	0.0	0.0	https://gnps.ucsd.edu/ProteoSAFe/result.jsp?task=5200e74b6db34718a3b0c77820c2b176&view=view_all_clusters_withID&show=true#{"main.cluster index_lowerinput":"811.0","main.cluster index_upperinput":"811.0"}	This Node is a Singleton	N/A	N/A	N/A	6.6315	6.6315	0	N/A	N/A	20349901.944000013	203	811	-1	203	304.2995	1	304.2995	20349901.944000013
0.0	0.0	0.0	0.0	0.0	0.0	https://gnps.ucsd.edu/ProteoSAFe/result.jsp?task=5200e74b6db34718a3b0c77820c2b176&view=view_all_clusters_withID&show=true#{"main.cluster index_lowerinput":"812.0","main.cluster index_upperinput":"812.0"}	This Node is a Singleton	N/A	N/A	N/A	11.5619	11.5619	0	N/A	N/A	10919928.644000014	211	812	-1	211	452.5030	1	452.5030	10919928.644000014
0.0	0.0	0.0	0.0	0.0	0.0	https://gnps.ucsd.edu/ProteoSAFe/result.jsp?task=5200e74b6db34718a3b0c77820c2b176&view=view_all_clusters_withID&show=true#{"main.cluster index_lowerinput":"814.0","main.cluster index_upperinput":"814.0"}	This Node is a Singleton	N/A	N/A	N/A	10.8002	10.8002	0	N/A	N/A	2133765.694000005	185	814	-1	185	560.4806	1	560.4806	2133765.694000005
0.0	0.0	0.0	0.0	0.0	0.0	https://gnps.ucsd.edu/ProteoSAFe/result.jsp?task=5200e74b6db34718a3b0c77820c2b176&view=view_all_clusters_withID&show=true#{"main.cluster index_lowerinput":"817.0","main.cluster index_upperinput":"817.0"}	https://gnps.ucsd.edu/ProteoSAFe/result.jsp?view=network_displayer&componentindex=30&task=5200e74b6db34718a3b0c77820c2b176&show=true	N/A	N/A	N/A	12.6485	12.6485	0	N/A	N/A	6040050.576000002	214	817	30	214	756.5710	1	756.5710	6040050.576000002
0.0	0.0	0.0	0.0	0.0	0.0	https://gnps.ucsd.edu/ProteoSAFe/result.jsp?task=5200e74b6db34718a3b0c77820c2b176&view=view_all_clusters_withID&show=true#{"main.cluster index_lowerinput":"819.0","main.cluster index_upperinput":"819.0"}	This Node is a Singleton	N/A	N/A	N/A	10.0310	10.0310	0	N/A	N/A	4435208.127999996	215	819	-1	215	720.5646	1	720.5646	4435208.127999996
0.0	0.0	0.0	0.0	0.0	0.0	https://gnps.ucsd.edu/ProteoSAFe/result.jsp?task=5200e74b6db34718a3b0c77820c2b176&view=view_all_clusters_withID&show=true#{"main.cluster index_lowerinput":"820.0","main.cluster index_upperinput":"820.0"}	This Node is a Singleton	N/A	N/A	N/A	10.3838	10.3838	0	N/A	N/A	38074256.71800002	215	820	-1	215	708.4664	1	708.4664	38074256.71800002
0.0	0.0	0.0	0.0	0.0	0.0	https://gnps.ucsd.edu/ProteoSAFe/result.jsp?task=5200e74b6db34718a3b0c77820c2b176&view=view_all_clusters_withID&show=true#{"main.cluster index_lowerinput":"821.0","main.cluster index_upperinput":"821.0"}	https://gnps.ucsd.edu/ProteoSAFe/result.jsp?view=network_displayer&componentindex=30&task=5200e74b6db34718a3b0c77820c2b176&show=true	N/A	N/A	N/A	11.7360	11.7360	0	N/A	N/A	6909085.546	213	821	30	213	756.5569	1	756.5569	6909085.546
0.0	0.0	0.0	0.0	0.0	0.0	https://gnps.ucsd.edu/ProteoSAFe/result.jsp?task=5200e74b6db34718a3b0c77820c2b176&view=view_all_clusters_withID&show=true#{"main.cluster index_lowerinput":"823.0","main.cluster index_upperinput":"823.0"}	This Node is a Singleton	N/A	N/A	N/A	9.7066	9.7066	0	N/A	N/A	3301979.4179999935	215	823	-1	215	187.1982	1	187.1982	3301979.4179999935
0.0	0.0	0.0	0.0	0.0	0.0	https://gnps.ucsd.edu/ProteoSAFe/result.jsp?task=5200e74b6db34718a3b0c77820c2b176&view=view_all_clusters_withID&show=true#{"main.cluster index_lowerinput":"824.0","main.cluster index_upperinput":"824.0"}	This Node is a Singleton	N/A	N/A	N/A	10.7472	10.7472	0	N/A	N/A	6922519.811999998	215	824	-1	215	720.5744	1	720.5744	6922519.811999998
0.0	0.0	0.0	0.0	0.0	0.0	https://gnps.ucsd.edu/ProteoSAFe/result.jsp?task=5200e74b6db34718a3b0c77820c2b176&view=view_all_clusters_withID&show=true#{"main.cluster index_lowerinput":"828.0","main.cluster index_upperinput":"828.0"}	This Node is a Singleton	N/A	N/A	N/A	0.9540	0.9540	0	N/A	N/A	19904689.717999995	215	828	-1	215	233.0058	1	233.0058	19904689.717999995
0.0	0.0	0.0	0.0	0.0	0.0	https://gnps.ucsd.edu/ProteoSAFe/result.jsp?task=5200e74b6db34718a3b0c77820c2b176&view=view_all_clusters_withID&show=true#{"main.cluster index_lowerinput":"831.0","main.cluster index_upperinput":"831.0"}	This Node is a Singleton	N/A	N/A	N/A	5.5665	5.5665	0	N/A	N/A	8455159.92	213	831	-1	213	310.9838	1	310.9838	8455159.92
0.0	0.0	0.0	0.0	0.0	0.0	https://gnps.ucsd.edu/ProteoSAFe/result.jsp?task=5200e74b6db34718a3b0c77820c2b176&view=view_all_clusters_withID&show=true#{"main.cluster index_lowerinput":"832.0","main.cluster index_upperinput":"832.0"}	https://gnps.ucsd.edu/ProteoSAFe/result.jsp?view=network_displayer&componentindex=15&task=5200e74b6db34718a3b0c77820c2b176&show=true	N/A	N/A	N/A	11.0957	11.0957	0	N/A	N/A	59894914.78800002	206	832	15	206	466.4773	1	466.4773	59894914.78800002
0.0	0.0	0.0	0.0	0.0	0.0	https://gnps.ucsd.edu/ProteoSAFe/result.jsp?task=5200e74b6db34718a3b0c77820c2b176&view=view_all_clusters_withID&show=true#{"main.cluster index_lowerinput":"834.0","main.cluster index_upperinput":"834.0"}	This Node is a Singleton	N/A	N/A	N/A	7.2488	7.2488	0	N/A	N/A	6489218.2360000005	213	834	-1	213	392.0159	1	392.0159	6489218.2360000005
0.0	0.0	0.0	0.0	0.0	0.0	https://gnps.ucsd.edu/ProteoSAFe/result.jsp?task=5200e74b6db34718a3b0c77820c2b176&view=view_all_clusters_withID&show=true#{"main.cluster index_lowerinput":"838.0","main.cluster index_upperinput":"838.0"}	This Node is a Singleton	N/A	N/A	N/A	10.7401	10.7401	0	N/A	N/A	10677774.950000016	211	838	-1	211	591.4671	1	591.4671	10677774.950000016
0.0	0.0	0.0	0.0	0.0	0.0	https://gnps.ucsd.edu/ProteoSAFe/result.jsp?task=5200e74b6db34718a3b0c77820c2b176&view=view_all_clusters_withID&show=true#{"main.cluster index_lowerinput":"839.0","main.cluster index_upperinput":"839.0"}	This Node is a Singleton	N/A	N/A	N/A	0.6277	0.6277	0	N/A	N/A	12197370.45600001	210	839	-1	210	434.0828	1	434.0828	12197370.45600001
0.0	0.0	0.0	0.0	0.0	0.0	https://gnps.ucsd.edu/ProteoSAFe/result.jsp?task=5200e74b6db34718a3b0c77820c2b176&view=view_all_clusters_withID&show=true#{"main.cluster index_lowerinput":"841.0","main.cluster index_upperinput":"841.0"}	This Node is a Singleton	N/A	N/A	N/A	12.4161	12.4161	0	N/A	N/A	7016213.599999997	215	841	-1	215	723.4859	1	723.4859	7016213.599999997
0.0	0.0	0.0	0.0	0.0	0.0	https://gnps.ucsd.edu/ProteoSAFe/result.jsp?task=5200e74b6db34718a3b0c77820c2b176&view=view_all_clusters_withID&show=true#{"main.cluster index_lowerinput":"843.0","main.cluster index_upperinput":"843.0"}	This Node is a Singleton	N/A	N/A	N/A	10.7370	10.7370	0	N/A	N/A	11352912.354000006	215	843	-1	215	267.2713	1	267.2713	11352912.354000006
0.0	0.0	0.0	0.0	0.0	0.0	https://gnps.ucsd.edu/ProteoSAFe/result.jsp?task=5200e74b6db34718a3b0c77820c2b176&view=view_all_clusters_withID&show=true#{"main.cluster index_lowerinput":"844.0","main.cluster index_upperinput":"844.0"}	https://gnps.ucsd.edu/ProteoSAFe/result.jsp?view=network_displayer&componentindex=63&task=5200e74b6db34718a3b0c77820c2b176&show=true	N/A	N/A	N/A	4.2829	4.2829	0	N/A	N/A	39241152.643999994	214	844	63	214	959.9644	1	959.9644	39241152.643999994
0.0	0.0	0.0	0.0	0.0	0.0	https://gnps.ucsd.edu/ProteoSAFe/result.jsp?task=5200e74b6db34718a3b0c77820c2b176&view=view_all_clusters_withID&show=true#{"main.cluster index_lowerinput":"845.0","main.cluster index_upperinput":"845.0"}	This Node is a Singleton	N/A	N/A	N/A	11.9731	11.9731	0	N/A	N/A	18890741.324	195	845	-1	195	709.4158	1	709.4158	18890741.324
0.0	0.0	0.0	0.0	0.0	0.0	https://gnps.ucsd.edu/ProteoSAFe/result.jsp?task=5200e74b6db34718a3b0c77820c2b176&view=view_all_clusters_withID&show=true#{"main.cluster index_lowerinput":"849.0","main.cluster index_upperinput":"849.0"}	This Node is a Singleton	N/A	N/A	N/A	3.6114	3.6114	0	N/A	N/A	9989732.831999993	215	849	-1	215	340.0532	1	340.0532	9989732.831999993
0.0	0.0	0.0	0.0	0.0	0.0	https://gnps.ucsd.edu/ProteoSAFe/result.jsp?task=5200e74b6db34718a3b0c77820c2b176&view=view_all_clusters_withID&show=true#{"main.cluster index_lowerinput":"851.0","main.cluster index_upperinput":"851.0"}	This Node is a Singleton	N/A	N/A	N/A	3.6568	3.6568	0	N/A	N/A	8665909.219999997	214	851	-1	214	701.4154	1	701.4154	8665909.219999997
0.0	0.0	0.0	0.0	0.0	0.0	https://gnps.ucsd.edu/ProteoSAFe/result.jsp?task=5200e74b6db34718a3b0c77820c2b176&view=view_all_clusters_withID&show=true#{"main.cluster index_lowerinput":"853.0","main.cluster index_upperinput":"853.0"}	https://gnps.ucsd.edu/ProteoSAFe/result.jsp?view=network_displayer&componentindex=28&task=5200e74b6db34718a3b0c77820c2b176&show=true	N/A	N/A	N/A	3.5799	3.5799	0	N/A	N/A	17182212.88799999	215	853	28	215	318.0896	1	318.0896	17182212.88799999
0.0	0.0	0.0	0.0	0.0	0.0	https://gnps.ucsd.edu/ProteoSAFe/result.jsp?task=5200e74b6db34718a3b0c77820c2b176&view=view_all_clusters_withID&show=true#{"main.cluster index_lowerinput":"864.0","main.cluster index_upperinput":"864.0"}	This Node is a Singleton	N/A	N/A	N/A	12.2910	12.2910	0	N/A	N/A	27071170.921999983	215	864	-1	215	553.3951	1	553.3951	27071170.921999983
0.0	0.0	0.0	0.0	0.0	0.0	https://gnps.ucsd.edu/ProteoSAFe/result.jsp?task=5200e74b6db34718a3b0c77820c2b176&view=view_all_clusters_withID&show=true#{"main.cluster index_lowerinput":"873.0","main.cluster index_upperinput":"873.0"}	This Node is a Singleton	N/A	N/A	N/A	6.3691	6.3691	0	N/A	N/A	46934225.252	215	873	-1	215	331.0982	1	331.0982	46934225.252
0.0	0.0	0.0	0.0	0.0	0.0	https://gnps.ucsd.edu/ProteoSAFe/result.jsp?task=5200e74b6db34718a3b0c77820c2b176&view=view_all_clusters_withID&show=true#{"main.cluster index_lowerinput":"919.0","main.cluster index_upperinput":"919.0"}	https://gnps.ucsd.edu/ProteoSAFe/result.jsp?view=network_displayer&componentindex=8&task=5200e74b6db34718a3b0c77820c2b176&show=true		(2-{[3-(hexadecanoyloxy)-2-[octadeca-9,12-dienoyloxy]propyl phosphonato]oxy}ethyl)trimethylazanium	0.897127	10.9689	10.9689	0		CCMSLIB00005436354	16095855.346000018	209	919	8	209	758.5630	1	758.5630	16095855.346000018
0.0	0.0	0.0	0.0	0.0	0.0	https://gnps.ucsd.edu/ProteoSAFe/result.jsp?task=5200e74b6db34718a3b0c77820c2b176&view=view_all_clusters_withID&show=true#{"main.cluster index_lowerinput":"925.0","main.cluster index_upperinput":"925.0"}	This Node is a Singleton	N/A	N/A	N/A	10.5091	10.5091	0	N/A	N/A	73447815.65999986	215	925	-1	215	642.4453	1	642.4453	73447815.65999986
0.0	0.0	0.0	0.0	0.0	0.0	https://gnps.ucsd.edu/ProteoSAFe/result.jsp?task=5200e74b6db34718a3b0c77820c2b176&view=view_all_clusters_withID&show=true#{"main.cluster index_lowerinput":"926.0","main.cluster index_upperinput":"926.0"}	This Node is a Singleton	N/A	N/A	N/A	7.9390	7.9390	0	N/A	N/A	54102897.768000014	215	926	-1	215	375.2467	1	375.2467	54102897.768000014
0.0	0.0	0.0	0.0	0.0	0.0	https://gnps.ucsd.edu/ProteoSAFe/result.jsp?task=5200e74b6db34718a3b0c77820c2b176&view=view_all_clusters_withID&show=true#{"main.cluster index_lowerinput":"927.0","main.cluster index_upperinput":"927.0"}	This Node is a Singleton	N/A	N/A	N/A	3.7380	3.7380	0	N/A	N/A	18123743.651999995	215	927	-1	215	321.1114	1	321.1114	18123743.651999995
0.0	0.0	0.0	0.0	0.0	0.0	https://gnps.ucsd.edu/ProteoSAFe/result.jsp?task=5200e74b6db34718a3b0c77820c2b176&view=view_all_clusters_withID&show=true#{"main.cluster index_lowerinput":"932.0","main.cluster index_upperinput":"932.0"}	This Node is a Singleton	N/A	N/A	N/A	11.0562	11.0562	0	N/A	N/A	40218337.988000035	215	932	-1	215	733.5446	1	733.5446	40218337.988000035
0.0	0.0	0.0	0.0	0.0	0.0	https://gnps.ucsd.edu/ProteoSAFe/result.jsp?task=5200e74b6db34718a3b0c77820c2b176&view=view_all_clusters_withID&show=true#{"main.cluster index_lowerinput":"950.0","main.cluster index_upperinput":"950.0"}	https://gnps.ucsd.edu/ProteoSAFe/result.jsp?view=network_displayer&componentindex=30&task=5200e74b6db34718a3b0c77820c2b176&show=true	N/A	N/A	N/A	11.0013	11.0013	0	N/A	N/A	12091145.392000003	213	950	30	213	780.5253	1	780.5253	12091145.392000003
0.0	0.0	0.0	0.0	0.0	0.0	https://gnps.ucsd.edu/ProteoSAFe/result.jsp?task=5200e74b6db34718a3b0c77820c2b176&view=view_all_clusters_withID&show=true#{"main.cluster index_lowerinput":"951.0","main.cluster index_upperinput":"951.0"}	This Node is a Singleton	N/A	N/A	N/A	8.0484	8.0484	0	N/A	N/A	11599337.409999995	215	951	-1	215	285.2630	1	285.2630	11599337.409999995
0.0	0.0	0.0	0.0	0.0	0.0	https://gnps.ucsd.edu/ProteoSAFe/result.jsp?task=5200e74b6db34718a3b0c77820c2b176&view=view_all_clusters_withID&show=true#{"main.cluster index_lowerinput":"955.0","main.cluster index_upperinput":"955.0"}	This Node is a Singleton	N/A	N/A	N/A	9.5081	9.5081	0	N/A	N/A	11342040.681999987	212	955	-1	212	131.0019	1	131.0019	11342040.681999987
0.0	0.0	0.0	0.0	0.0	0.0	https://gnps.ucsd.edu/ProteoSAFe/result.jsp?task=5200e74b6db34718a3b0c77820c2b176&view=view_all_clusters_withID&show=true#{"main.cluster index_lowerinput":"956.0","main.cluster index_upperinput":"956.0"}	This Node is a Singleton	N/A	N/A	N/A	0.9631	0.9631	0	N/A	N/A	13743306.014000002	214	956	-1	214	203.1072	1	203.1072	13743306.014000002
0.0	0.0	0.0	0.0	0.0	0.0	https://gnps.ucsd.edu/ProteoSAFe/result.jsp?task=5200e74b6db34718a3b0c77820c2b176&view=view_all_clusters_withID&show=true#{"main.cluster index_lowerinput":"959.0","main.cluster index_upperinput":"959.0"}	This Node is a Singleton	N/A	N/A	N/A	8.7147	8.7147	0	N/A	N/A	9453225.204000005	215	959	-1	215	143.0120	1	143.0120	9453225.204000005
0.0	0.0	0.0	0.0	0.0	0.0	https://gnps.ucsd.edu/ProteoSAFe/result.jsp?task=5200e74b6db34718a3b0c77820c2b176&view=view_all_clusters_withID&show=true#{"main.cluster index_lowerinput":"960.0","main.cluster index_upperinput":"960.0"}	This Node is a Singleton	N/A	N/A	N/A	13.1228	13.1228	0	N/A	N/A	48680105.70199998	214	960	-1	214	184.9686	1	184.9686	48680105.70199998
0.0	0.0	0.0	0.0	0.0	0.0	https://gnps.ucsd.edu/ProteoSAFe/result.jsp?task=5200e74b6db34718a3b0c77820c2b176&view=view_all_clusters_withID&show=true#{"main.cluster index_lowerinput":"961.0","main.cluster index_upperinput":"961.0"}	https://gnps.ucsd.edu/ProteoSAFe/result.jsp?view=network_displayer&componentindex=8&task=5200e74b6db34718a3b0c77820c2b176&show=true	N/A	N/A	N/A	10.0252	10.0252	0	N/A	N/A	4519476.635999999	209	961	8	209	790.5594	1	790.5594	4519476.635999999
0.0	0.0	0.0	0.0	0.0	0.0	https://gnps.ucsd.edu/ProteoSAFe/result.jsp?task=5200e74b6db34718a3b0c77820c2b176&view=view_all_clusters_withID&show=true#{"main.cluster index_lowerinput":"963.0","main.cluster index_upperinput":"963.0"}	This Node is a Singleton	N/A	N/A	N/A	12.4054	12.4054	0	N/A	N/A	7337508.107999991	214	963	-1	214	733.5273	1	733.5273	7337508.107999991
0.0	0.0	0.0	0.0	0.0	0.0	https://gnps.ucsd.edu/ProteoSAFe/result.jsp?task=5200e74b6db34718a3b0c77820c2b176&view=view_all_clusters_withID&show=true#{"main.cluster index_lowerinput":"964.0","main.cluster index_upperinput":"964.0"}	This Node is a Singleton	N/A	N/A	N/A	12.3628	12.3628	0	N/A	N/A	10118292.235999988	209	964	-1	209	709.4082	1	709.4082	10118292.235999988
0.0	0.0	0.0	0.0	0.0	0.0	https://gnps.ucsd.edu/ProteoSAFe/result.jsp?task=5200e74b6db34718a3b0c77820c2b176&view=view_all_clusters_withID&show=true#{"main.cluster index_lowerinput":"965.0","main.cluster index_upperinput":"965.0"}	This Node is a Singleton	N/A	N/A	N/A	9.1661	9.1661	0	N/A	N/A	50005616.20000003	215	965	-1	215	212.1377	1	212.1377	50005616.20000003
0.0	0.0	0.0	0.0	0.0	0.0	https://gnps.ucsd.edu/ProteoSAFe/result.jsp?task=5200e74b6db34718a3b0c77820c2b176&view=view_all_clusters_withID&show=true#{"main.cluster index_lowerinput":"966.0","main.cluster index_upperinput":"966.0"}	This Node is a Singleton	N/A	N/A	N/A	11.9719	11.9719	0	N/A	N/A	3961202.7519999957	208	966	-1	208	670.5880	1	670.5880	3961202.7519999957
0.0	0.0	0.0	0.0	0.0	0.0	https://gnps.ucsd.edu/ProteoSAFe/result.jsp?task=5200e74b6db34718a3b0c77820c2b176&view=view_all_clusters_withID&show=true#{"main.cluster index_lowerinput":"969.0","main.cluster index_upperinput":"969.0"}	This Node is a Singleton	N/A	N/A	N/A	0.7527	0.7527	0	N/A	N/A	145609484.26	215	969	-1	215	959.9659	1	959.9659	145609484.26
0.0	0.0	0.0	0.0	0.0	0.0	https://gnps.ucsd.edu/ProteoSAFe/result.jsp?task=5200e74b6db34718a3b0c77820c2b176&view=view_all_clusters_withID&show=true#{"main.cluster index_lowerinput":"973.0","main.cluster index_upperinput":"973.0"}	This Node is a Singleton	N/A	N/A	N/A	11.7609	11.7609	0	N/A	N/A	5070082.753999984	215	973	-1	215	815.5589	1	815.5589	5070082.753999984
0.0	0.0	0.0	0.0	0.0	0.0	https://gnps.ucsd.edu/ProteoSAFe/result.jsp?task=5200e74b6db34718a3b0c77820c2b176&view=view_all_clusters_withID&show=true#{"main.cluster index_lowerinput":"974.0","main.cluster index_upperinput":"974.0"}	This Node is a Singleton	N/A	N/A	N/A	10.0370	10.0370	0	N/A	N/A	36502167.55400001	215	974	-1	215	284.2934	1	284.2934	36502167.55400001
0.0	0.0	0.0	0.0	0.0	0.0	https://gnps.ucsd.edu/ProteoSAFe/result.jsp?task=5200e74b6db34718a3b0c77820c2b176&view=view_all_clusters_withID&show=true#{"main.cluster index_lowerinput":"977.0","main.cluster index_upperinput":"977.0"}	https://gnps.ucsd.edu/ProteoSAFe/result.jsp?view=network_displayer&componentindex=30&task=5200e74b6db34718a3b0c77820c2b176&show=true	N/A	N/A	N/A	10.7423	10.7423	0	N/A	N/A	6861115.601999998	214	977	30	214	754.5381	1	754.5381	6861115.601999998
0.0	0.0	0.0	0.0	0.0	0.0	https://gnps.ucsd.edu/ProteoSAFe/result.jsp?task=5200e74b6db34718a3b0c77820c2b176&view=view_all_clusters_withID&show=true#{"main.cluster index_lowerinput":"978.0","main.cluster index_upperinput":"978.0"}	https://gnps.ucsd.edu/ProteoSAFe/result.jsp?view=network_displayer&componentindex=30&task=5200e74b6db34718a3b0c77820c2b176&show=true	N/A	N/A	N/A	10.7431	10.7431	0	N/A	N/A	8000941.819999999	215	978	30	215	780.5274	1	780.5274	8000941.819999999
0.0	0.0	0.0	0.0	0.0	0.0	https://gnps.ucsd.edu/ProteoSAFe/result.jsp?task=5200e74b6db34718a3b0c77820c2b176&view=view_all_clusters_withID&show=true#{"main.cluster index_lowerinput":"979.0","main.cluster index_upperinput":"979.0"}	https://gnps.ucsd.edu/ProteoSAFe/result.jsp?view=network_displayer&componentindex=4&task=5200e74b6db34718a3b0c77820c2b176&show=true	N/A	N/A	N/A	10.2099	10.2099	0	N/A	N/A	8985840.276000002	214	979	4	214	732.5274	1	732.5274	8985840.276000002
0.0	0.0	0.0	0.0	0.0	0.0	https://gnps.ucsd.edu/ProteoSAFe/result.jsp?task=5200e74b6db34718a3b0c77820c2b176&view=view_all_clusters_withID&show=true#{"main.cluster index_lowerinput":"980.0","main.cluster index_upperinput":"980.0"}	This Node is a Singleton	N/A	N/A	N/A	10.7397	10.7397	0	N/A	N/A	16887668.661999997	214	980	-1	214	732.5564	1	732.5564	16887668.661999997
0.0	0.0	0.0	0.0	0.0	0.0	https://gnps.ucsd.edu/ProteoSAFe/result.jsp?task=5200e74b6db34718a3b0c77820c2b176&view=view_all_clusters_withID&show=true#{"main.cluster index_lowerinput":"981.0","main.cluster index_upperinput":"981.0"}	https://gnps.ucsd.edu/ProteoSAFe/result.jsp?view=network_displayer&componentindex=8&task=5200e74b6db34718a3b0c77820c2b176&show=true	N/A	Spectral Match to 1-Hexadecanoyl-2-octadecadienoyl-sn-glycero-3-phosphocholine from NIST14	0.8777309999999999	10.7446	10.7446	0	N/A	CCMSLIB00003135073	14069618.06200001	213	981	8	213	758.5666	1	758.5666	14069618.06200001
0.0	0.0	0.0	0.0	0.0	0.0	https://gnps.ucsd.edu/ProteoSAFe/result.jsp?task=5200e74b6db34718a3b0c77820c2b176&view=view_all_clusters_withID&show=true#{"main.cluster index_lowerinput":"987.0","main.cluster index_upperinput":"987.0"}	This Node is a Singleton	N/A	N/A	N/A	9.8919	9.8919	0	N/A	N/A	5955205.831999997	207	987	-1	207	706.5299	1	706.5299	5955205.831999997
0.0	0.0	0.0	0.0	0.0	0.0	https://gnps.ucsd.edu/ProteoSAFe/result.jsp?task=5200e74b6db34718a3b0c77820c2b176&view=view_all_clusters_withID&show=true#{"main.cluster index_lowerinput":"989.0","main.cluster index_upperinput":"989.0"}	https://gnps.ucsd.edu/ProteoSAFe/result.jsp?view=network_displayer&componentindex=24&task=5200e74b6db34718a3b0c77820c2b176&show=true	N/A	N/A	N/A	2.0659	2.0659	0	N/A	N/A	52713758.467999965	215	989	24	215	133.9794	1	133.9794	52713758.467999965
0.0	0.0	0.0	0.0	0.0	0.0	https://gnps.ucsd.edu/ProteoSAFe/result.jsp?task=5200e74b6db34718a3b0c77820c2b176&view=view_all_clusters_withID&show=true#{"main.cluster index_lowerinput":"990.0","main.cluster index_upperinput":"990.0"}	This Node is a Singleton	N/A	N/A	N/A	9.1664	9.1664	0	N/A	N/A	5850400.902000005	207	990	-1	207	466.6389	1	466.6389	5850400.902000005
0.0	0.0	0.0	0.0	0.0	0.0	https://gnps.ucsd.edu/ProteoSAFe/result.jsp?task=5200e74b6db34718a3b0c77820c2b176&view=view_all_clusters_withID&show=true#{"main.cluster index_lowerinput":"991.0","main.cluster index_upperinput":"991.0"}	This Node is a Singleton	N/A	N/A	N/A	7.2112	7.2112	0	N/A	N/A	11295464.776000006	214	991	-1	214	570.4042	1	570.4042	11295464.776000006
0.0	0.0	0.0	0.0	0.0	0.0	https://gnps.ucsd.edu/ProteoSAFe/result.jsp?task=5200e74b6db34718a3b0c77820c2b176&view=view_all_clusters_withID&show=true#{"main.cluster index_lowerinput":"992.0","main.cluster index_upperinput":"992.0"}	This Node is a Singleton	N/A	N/A	N/A	10.0709	10.0709	0	N/A	N/A	7835121.181999999	213	992	-1	213	706.5120	1	706.5120	7835121.181999999
0.0	0.0	0.0	0.0	0.0	0.0	https://gnps.ucsd.edu/ProteoSAFe/result.jsp?task=5200e74b6db34718a3b0c77820c2b176&view=view_all_clusters_withID&show=true#{"main.cluster index_lowerinput":"994.0","main.cluster index_upperinput":"994.0"}	This Node is a Singleton	N/A	N/A	N/A	11.6203	11.6203	0	N/A	N/A	34154533.52399998	215	994	-1	215	123.9645	1	123.9645	34154533.52399998
0.0	0.0	0.0	0.0	0.0	0.0	https://gnps.ucsd.edu/ProteoSAFe/result.jsp?task=5200e74b6db34718a3b0c77820c2b176&view=view_all_clusters_withID&show=true#{"main.cluster index_lowerinput":"1000.0","main.cluster index_upperinput":"1000.0"}	This Node is a Singleton	N/A	N/A	N/A	10.0647	10.0647	0	N/A	N/A	27591299.258000012	208	1000	-1	208	494.5597	1	494.5597	27591299.258000012
0.0	0.0	0.0	0.0	0.0	0.0	https://gnps.ucsd.edu/ProteoSAFe/result.jsp?task=5200e74b6db34718a3b0c77820c2b176&view=view_all_clusters_withID&show=true#{"main.cluster index_lowerinput":"1001.0","main.cluster index_upperinput":"1001.0"}	This Node is a Singleton	N/A	N/A	N/A	4.8143	4.8143	0	N/A	N/A	7426549.473999996	215	1001	-1	215	413.0833	1	413.0833	7426549.473999996
0.0	0.0	0.0	0.0	0.0	0.0	https://gnps.ucsd.edu/ProteoSAFe/result.jsp?task=5200e74b6db34718a3b0c77820c2b176&view=view_all_clusters_withID&show=true#{"main.cluster index_lowerinput":"1002.0","main.cluster index_upperinput":"1002.0"}	This Node is a Singleton	N/A	N/A	N/A	4.7506	4.7506	0	N/A	N/A	2781761.5399999963	199	1002	-1	199	679.8152	1	679.8152	2781761.5399999963
0.0	0.0	0.0	0.0	0.0	0.0	https://gnps.ucsd.edu/ProteoSAFe/result.jsp?task=5200e74b6db34718a3b0c77820c2b176&view=view_all_clusters_withID&show=true#{"main.cluster index_lowerinput":"1003.0","main.cluster index_upperinput":"1003.0"}	This Node is a Singleton	N/A	N/A	N/A	7.1478	7.1478	0	N/A	N/A	7776918.182000002	212	1003	-1	212	636.4058	1	636.4058	7776918.182000002
0.0	0.0	0.0	0.0	0.0	0.0	https://gnps.ucsd.edu/ProteoSAFe/result.jsp?task=5200e74b6db34718a3b0c77820c2b176&view=view_all_clusters_withID&show=true#{"main.cluster index_lowerinput":"1005.0","main.cluster index_upperinput":"1005.0"}	This Node is a Singleton	N/A	N/A	N/A	9.1241	9.1241	0	N/A	N/A	5126017.813999993	215	1005	-1	215	633.3976	1	633.3976	5126017.813999993
0.0	0.0	0.0	0.0	0.0	0.0	https://gnps.ucsd.edu/ProteoSAFe/result.jsp?task=5200e74b6db34718a3b0c77820c2b176&view=view_all_clusters_withID&show=true#{"main.cluster index_lowerinput":"1006.0","main.cluster index_upperinput":"1006.0"}	This Node is a Singleton	N/A	N/A	N/A	11.6355	11.6355	0	N/A	N/A	10586584.83999999	214	1006	-1	214	658.4513	1	658.4513	10586584.83999999
0.0	0.0	0.0	0.0	0.0	0.0	https://gnps.ucsd.edu/ProteoSAFe/result.jsp?task=5200e74b6db34718a3b0c77820c2b176&view=view_all_clusters_withID&show=true#{"main.cluster index_lowerinput":"1007.0","main.cluster index_upperinput":"1007.0"}	https://gnps.ucsd.edu/ProteoSAFe/result.jsp?view=network_displayer&componentindex=26&task=5200e74b6db34718a3b0c77820c2b176&show=true	N/A	N/A	N/A	11.6374	11.6374	0	N/A	N/A	13097795.572	212	1007	26	212	636.4698	1	636.4698	13097795.572
0.0	0.0	0.0	0.0	0.0	0.0	https://gnps.ucsd.edu/ProteoSAFe/result.jsp?task=5200e74b6db34718a3b0c77820c2b176&view=view_all_clusters_withID&show=true#{"main.cluster index_lowerinput":"1009.0","main.cluster index_upperinput":"1009.0"}	This Node is a Singleton	N/A	N/A	N/A	8.4607	8.4607	0	N/A	N/A	2473401.3880000003	198	1009	-1	198	751.5203	1	751.5203	2473401.3880000003
0.0	0.0	0.0	0.0	0.0	0.0	https://gnps.ucsd.edu/ProteoSAFe/result.jsp?task=5200e74b6db34718a3b0c77820c2b176&view=view_all_clusters_withID&show=true#{"main.cluster index_lowerinput":"1010.0","main.cluster index_upperinput":"1010.0"}	This Node is a Singleton	N/A	N/A	N/A	5.3516	5.3516	0	N/A	N/A	6506671.318000004	215	1010	-1	215	496.1583	1	496.1583	6506671.318000004
0.0	0.0	0.0	0.0	0.0	0.0	https://gnps.ucsd.edu/ProteoSAFe/result.jsp?task=5200e74b6db34718a3b0c77820c2b176&view=view_all_clusters_withID&show=true#{"main.cluster index_lowerinput":"1012.0","main.cluster index_upperinput":"1012.0"}	This Node is a Singleton	N/A	N/A	N/A	10.6394	10.6394	0	N/A	N/A	98258098.02200003	214	1012	-1	214	576.3935	1	576.3935	98258098.02200003
0.0	0.0	0.0	0.0	0.0	0.0	https://gnps.ucsd.edu/ProteoSAFe/result.jsp?task=5200e74b6db34718a3b0c77820c2b176&view=view_all_clusters_withID&show=true#{"main.cluster index_lowerinput":"1013.0","main.cluster index_upperinput":"1013.0"}	This Node is a Singleton	N/A	N/A	N/A	10.8217	10.8217	0	N/A	N/A	73888658.36399989	215	1013	-1	215	488.3417	1	488.3417	73888658.36399989
0.0	0.0	0.0	0.0	0.0	0.0	https://gnps.ucsd.edu/ProteoSAFe/result.jsp?task=5200e74b6db34718a3b0c77820c2b176&view=view_all_clusters_withID&show=true#{"main.cluster index_lowerinput":"1014.0","main.cluster index_upperinput":"1014.0"}	This Node is a Singleton	N/A	N/A	N/A	7.2037	7.2037	0	N/A	N/A	9541999.526000002	210	1014	-1	210	592.4096	1	592.4096	9541999.526000002
0.0	0.0	0.0	0.0	0.0	0.0	https://gnps.ucsd.edu/ProteoSAFe/result.jsp?task=5200e74b6db34718a3b0c77820c2b176&view=view_all_clusters_withID&show=true#{"main.cluster index_lowerinput":"1016.0","main.cluster index_upperinput":"1016.0"}	This Node is a Singleton	N/A	N/A	N/A	11.9106	11.9106	0	N/A	N/A	11830662.524000008	205	1016	-1	205	711.4407	1	711.4407	11830662.524000008
0.0	0.0	0.0	0.0	0.0	0.0	https://gnps.ucsd.edu/ProteoSAFe/result.jsp?task=5200e74b6db34718a3b0c77820c2b176&view=view_all_clusters_withID&show=true#{"main.cluster index_lowerinput":"1018.0","main.cluster index_upperinput":"1018.0"}	This Node is a Singleton	N/A	N/A	N/A	7.1973	7.1973	0	N/A	N/A	11807197.582000002	212	1018	-1	212	442.1851	1	442.1851	11807197.582000002
0.0	0.0	0.0	0.0	0.0	0.0	https://gnps.ucsd.edu/ProteoSAFe/result.jsp?task=5200e74b6db34718a3b0c77820c2b176&view=view_all_clusters_withID&show=true#{"main.cluster index_lowerinput":"1021.0","main.cluster index_upperinput":"1021.0"}	This Node is a Singleton	N/A	N/A	N/A	9.8746	9.8746	0	N/A	N/A	33499926.806000046	215	1021	-1	215	301.1382	1	301.1382	33499926.806000046
0.0	0.0	0.0	0.0	0.0	0.0	https://gnps.ucsd.edu/ProteoSAFe/result.jsp?task=5200e74b6db34718a3b0c77820c2b176&view=view_all_clusters_withID&show=true#{"main.cluster index_lowerinput":"1022.0","main.cluster index_upperinput":"1022.0"}	https://gnps.ucsd.edu/ProteoSAFe/result.jsp?view=network_displayer&componentindex=66&task=5200e74b6db34718a3b0c77820c2b176&show=true	N/A	N/A	N/A	7.0508	7.0508	0	N/A	N/A	8666337.851999998	207	1022	66	207	522.4026	1	522.4026	8666337.851999998
0.0	0.0	0.0	0.0	0.0	0.0	https://gnps.ucsd.edu/ProteoSAFe/result.jsp?task=5200e74b6db34718a3b0c77820c2b176&view=view_all_clusters_withID&show=true#{"main.cluster index_lowerinput":"1025.0","main.cluster index_upperinput":"1025.0"}	This Node is a Singleton	N/A	N/A	N/A	2.9577	2.9577	0	N/A	N/A	11917429.677999998	212	1025	-1	212	294.9927	1	294.9927	11917429.677999998
0.0	0.0	0.0	0.0	0.0	0.0	https://gnps.ucsd.edu/ProteoSAFe/result.jsp?task=5200e74b6db34718a3b0c77820c2b176&view=view_all_clusters_withID&show=true#{"main.cluster index_lowerinput":"1026.0","main.cluster index_upperinput":"1026.0"}	This Node is a Singleton	N/A	N/A	N/A	5.2154	5.2154	0	N/A	N/A	28406317.004000004	215	1026	-1	215	437.1725	1	437.1725	28406317.004000004
0.0	0.0	0.0	0.0	0.0	0.0	https://gnps.ucsd.edu/ProteoSAFe/result.jsp?task=5200e74b6db34718a3b0c77820c2b176&view=view_all_clusters_withID&show=true#{"main.cluster index_lowerinput":"1028.0","main.cluster index_upperinput":"1028.0"}	This Node is a Singleton	N/A	N/A	N/A	9.6681	9.6681	0	N/A	N/A	18408660.745999996	215	1028	-1	215	201.0665	1	201.0665	18408660.745999996
0.0	0.0	0.0	0.0	0.0	0.0	https://gnps.ucsd.edu/ProteoSAFe/result.jsp?task=5200e74b6db34718a3b0c77820c2b176&view=view_all_clusters_withID&show=true#{"main.cluster index_lowerinput":"1030.0","main.cluster index_upperinput":"1030.0"}	This Node is a Singleton	N/A	N/A	N/A	1.2404	1.2404	0	N/A	N/A	44593812.19799999	215	1030	-1	215	133.9793	1	133.9793	44593812.19799999
0.0	0.0	0.0	0.0	0.0	0.0	https://gnps.ucsd.edu/ProteoSAFe/result.jsp?task=5200e74b6db34718a3b0c77820c2b176&view=view_all_clusters_withID&show=true#{"main.cluster index_lowerinput":"1032.0","main.cluster index_upperinput":"1032.0"}	This Node is a Singleton	N/A	N/A	N/A	3.0868	3.0868	0	N/A	N/A	6376513.542000001	213	1032	-1	213	166.0836	1	166.0836	6376513.542000001
0.0	0.0	0.0	0.0	0.0	0.0	https://gnps.ucsd.edu/ProteoSAFe/result.jsp?task=5200e74b6db34718a3b0c77820c2b176&view=view_all_clusters_withID&show=true#{"main.cluster index_lowerinput":"1033.0","main.cluster index_upperinput":"1033.0"}	This Node is a Singleton	N/A	N/A	N/A	3.4636	3.4636	0	N/A	N/A	6603472.377999997	215	1033	-1	215	166.0876	1	166.0876	6603472.377999997
0.0	0.0	0.0	0.0	0.0	0.0	https://gnps.ucsd.edu/ProteoSAFe/result.jsp?task=5200e74b6db34718a3b0c77820c2b176&view=view_all_clusters_withID&show=true#{"main.cluster index_lowerinput":"1035.0","main.cluster index_upperinput":"1035.0"}	This Node is a Singleton	N/A	N/A	N/A	3.3231	3.3231	0	N/A	N/A	4258107.023999999	214	1035	-1	214	243.0587	1	243.0587	4258107.023999999
0.0	0.0	0.0	0.0	0.0	0.0	https://gnps.ucsd.edu/ProteoSAFe/result.jsp?task=5200e74b6db34718a3b0c77820c2b176&view=view_all_clusters_withID&show=true#{"main.cluster index_lowerinput":"1036.0","main.cluster index_upperinput":"1036.0"}	This Node is a Singleton	N/A	N/A	N/A	3.6147	3.6147	0	N/A	N/A	6373395.1620000005	215	1036	-1	215	301.0015	1	301.0015	6373395.1620000005
0.0	0.0	0.0	0.0	0.0	0.0	https://gnps.ucsd.edu/ProteoSAFe/result.jsp?task=5200e74b6db34718a3b0c77820c2b176&view=view_all_clusters_withID&show=true#{"main.cluster index_lowerinput":"1038.0","main.cluster index_upperinput":"1038.0"}	This Node is a Singleton	N/A	N/A	N/A	3.6816	3.6816	0	N/A	N/A	5713581.456000002	215	1038	-1	215	300.9986	1	300.9986	5713581.456000002
0.0	0.0	0.0	0.0	0.0	0.0	https://gnps.ucsd.edu/ProteoSAFe/result.jsp?task=5200e74b6db34718a3b0c77820c2b176&view=view_all_clusters_withID&show=true#{"main.cluster index_lowerinput":"1042.0","main.cluster index_upperinput":"1042.0"}	This Node is a Singleton	N/A	N/A	N/A	11.7657	11.7657	0	N/A	N/A	11306199.39599999	205	1042	-1	205	753.4730	1	753.4730	11306199.39599999
0.0	0.0	0.0	0.0	0.0	0.0	https://gnps.ucsd.edu/ProteoSAFe/result.jsp?task=5200e74b6db34718a3b0c77820c2b176&view=view_all_clusters_withID&show=true#{"main.cluster index_lowerinput":"1043.0","main.cluster index_upperinput":"1043.0"}	https://gnps.ucsd.edu/ProteoSAFe/result.jsp?view=network_displayer&componentindex=19&task=5200e74b6db34718a3b0c77820c2b176&show=true	N/A	N/A	N/A	9.3743	9.3743	0	N/A	N/A	25670288.527999993	148	1043	19	148	625.5284	1	625.5284	25670288.527999993
0.0	0.0	0.0	0.0	0.0	0.0	https://gnps.ucsd.edu/ProteoSAFe/result.jsp?task=5200e74b6db34718a3b0c77820c2b176&view=view_all_clusters_withID&show=true#{"main.cluster index_lowerinput":"1047.0","main.cluster index_upperinput":"1047.0"}	This Node is a Singleton	N/A	N/A	N/A	7.8662	7.8662	0	N/A	N/A	3706482.995999999	214	1047	-1	214	281.7790	1	281.7790	3706482.995999999
0.0	0.0	0.0	0.0	0.0	0.0	https://gnps.ucsd.edu/ProteoSAFe/result.jsp?task=5200e74b6db34718a3b0c77820c2b176&view=view_all_clusters_withID&show=true#{"main.cluster index_lowerinput":"1048.0","main.cluster index_upperinput":"1048.0"}	This Node is a Singleton	N/A	N/A	N/A	5.0348	5.0348	0	N/A	N/A	323010108.252	215	1048	-1	215	245.0374	1	245.0374	323010108.252
0.0	0.0	0.0	0.0	0.0	0.0	https://gnps.ucsd.edu/ProteoSAFe/result.jsp?task=5200e74b6db34718a3b0c77820c2b176&view=view_all_clusters_withID&show=true#{"main.cluster index_lowerinput":"1049.0","main.cluster index_upperinput":"1049.0"}	This Node is a Singleton	N/A	N/A	N/A	7.6647	7.6647	0	N/A	N/A	137310073.70600003	199	1049	-1	199	284.2409	1	284.2409	137310073.70600003
0.0	0.0	0.0	0.0	0.0	0.0	https://gnps.ucsd.edu/ProteoSAFe/result.jsp?task=5200e74b6db34718a3b0c77820c2b176&view=view_all_clusters_withID&show=true#{"main.cluster index_lowerinput":"1050.0","main.cluster index_upperinput":"1050.0"}	This Node is a Singleton	N/A	N/A	N/A	5.0294	5.0294	0	N/A	N/A	32968513.915999994	215	1050	-1	215	149.0009	1	149.0009	32968513.915999994
0.0	0.0	0.0	0.0	0.0	0.0	https://gnps.ucsd.edu/ProteoSAFe/result.jsp?task=5200e74b6db34718a3b0c77820c2b176&view=view_all_clusters_withID&show=true#{"main.cluster index_lowerinput":"1052.0","main.cluster index_upperinput":"1052.0"}	This Node is a Singleton	N/A	N/A	N/A	5.0270	5.0270	0	N/A	N/A	26027155.294000007	215	1052	-1	215	176.9987	1	176.9987	26027155.294000007
0.0	0.0	0.0	0.0	0.0	0.0	https://gnps.ucsd.edu/ProteoSAFe/result.jsp?task=5200e74b6db34718a3b0c77820c2b176&view=view_all_clusters_withID&show=true#{"main.cluster index_lowerinput":"1053.0","main.cluster index_upperinput":"1053.0"}	This Node is a Singleton	N/A	N/A	N/A	7.7430	7.7430	0	N/A	N/A	103917837.0760001	215	1053	-1	215	301.1036	1	301.1036	103917837.0760001
0.0	0.0	0.0	0.0	0.0	0.0	https://gnps.ucsd.edu/ProteoSAFe/result.jsp?task=5200e74b6db34718a3b0c77820c2b176&view=view_all_clusters_withID&show=true#{"main.cluster index_lowerinput":"1054.0","main.cluster index_upperinput":"1054.0"}	This Node is a Singleton	N/A	N/A	N/A	12.5842	12.5842	0	N/A	N/A	134002239.07600008	214	1054	-1	214	708.2599	1	708.2599	134002239.07600008
0.0	0.0	0.0	0.0	0.0	0.0	https://gnps.ucsd.edu/ProteoSAFe/result.jsp?task=5200e74b6db34718a3b0c77820c2b176&view=view_all_clusters_withID&show=true#{"main.cluster index_lowerinput":"1055.0","main.cluster index_upperinput":"1055.0"}	This Node is a Singleton	N/A	N/A	N/A	5.0466	5.0466	0	N/A	N/A	7500691.490000002	183	1055	-1	183	169.5022	1	169.5022	7500691.490000002
0.0	0.0	0.0	0.0	0.0	0.0	https://gnps.ucsd.edu/ProteoSAFe/result.jsp?task=5200e74b6db34718a3b0c77820c2b176&view=view_all_clusters_withID&show=true#{"main.cluster index_lowerinput":"1056.0","main.cluster index_upperinput":"1056.0"}	This Node is a Singleton	N/A	N/A	N/A	5.0281	5.0281	0	N/A	N/A	2673354.1900000004	215	1056	-1	215	214.0268	1	214.0268	2673354.1900000004
0.0	0.0	0.0	0.0	0.0	0.0	https://gnps.ucsd.edu/ProteoSAFe/result.jsp?task=5200e74b6db34718a3b0c77820c2b176&view=view_all_clusters_withID&show=true#{"main.cluster index_lowerinput":"1059.0","main.cluster index_upperinput":"1059.0"}	This Node is a Singleton	N/A	N/A	N/A	11.3908	11.3908	0	N/A	N/A	33769676.125999965	206	1059	-1	206	541.1485	1	541.1485	33769676.125999965
0.0	0.0	0.0	0.0	0.0	0.0	https://gnps.ucsd.edu/ProteoSAFe/result.jsp?task=5200e74b6db34718a3b0c77820c2b176&view=view_all_clusters_withID&show=true#{"main.cluster index_lowerinput":"1062.0","main.cluster index_upperinput":"1062.0"}	This Node is a Singleton	N/A	N/A	N/A	10.7439	10.7439	0	N/A	N/A	6861383.808000002	213	1062	-1	213	617.4852	1	617.4852	6861383.808000002
0.0	0.0	0.0	0.0	0.0	0.0	https://gnps.ucsd.edu/ProteoSAFe/result.jsp?task=5200e74b6db34718a3b0c77820c2b176&view=view_all_clusters_withID&show=true#{"main.cluster index_lowerinput":"1063.0","main.cluster index_upperinput":"1063.0"}	This Node is a Singleton	N/A	N/A	N/A	7.9539	7.9539	0	N/A	N/A	60888928.1	214	1063	-1	214	304.2998	1	304.2998	60888928.1
0.0	0.0	0.0	0.0	0.0	0.0	https://gnps.ucsd.edu/ProteoSAFe/result.jsp?task=5200e74b6db34718a3b0c77820c2b176&view=view_all_clusters_withID&show=true#{"main.cluster index_lowerinput":"1064.0","main.cluster index_upperinput":"1064.0"}	https://gnps.ucsd.edu/ProteoSAFe/result.jsp?view=network_displayer&componentindex=13&task=5200e74b6db34718a3b0c77820c2b176&show=true	N/A	N/A	N/A	9.9122	9.9122	0	N/A	N/A	7165349.734000005	212	1064	13	212	438.5767	1	438.5767	7165349.734000005
0.0	0.0	0.0	0.0	0.0	0.0	https://gnps.ucsd.edu/ProteoSAFe/result.jsp?task=5200e74b6db34718a3b0c77820c2b176&view=view_all_clusters_withID&show=true#{"main.cluster index_lowerinput":"1066.0","main.cluster index_upperinput":"1066.0"}	This Node is a Singleton	N/A	N/A	N/A	8.4068	8.4068	0	N/A	N/A	168517021.5540001	214	1066	-1	214	326.3729	1	326.3729	168517021.5540001
0.0	0.0	0.0	0.0	0.0	0.0	https://gnps.ucsd.edu/ProteoSAFe/result.jsp?task=5200e74b6db34718a3b0c77820c2b176&view=view_all_clusters_withID&show=true#{"main.cluster index_lowerinput":"1067.0","main.cluster index_upperinput":"1067.0"}	This Node is a Singleton	N/A	N/A	N/A	3.9866	3.9866	0	N/A	N/A	9186126.938000005	214	1067	-1	214	552.3826	1	552.3826	9186126.938000005
0.0	0.0	0.0	0.0	0.0	0.0	https://gnps.ucsd.edu/ProteoSAFe/result.jsp?task=5200e74b6db34718a3b0c77820c2b176&view=view_all_clusters_withID&show=true#{"main.cluster index_lowerinput":"1068.0","main.cluster index_upperinput":"1068.0"}	This Node is a Singleton	N/A	N/A	N/A	5.0031	5.0031	0	N/A	N/A	27421439.247999966	214	1068	-1	214	288.2829	1	288.2829	27421439.247999966
0.0	0.0	0.0	0.0	0.0	0.0	https://gnps.ucsd.edu/ProteoSAFe/result.jsp?task=5200e74b6db34718a3b0c77820c2b176&view=view_all_clusters_withID&show=true#{"main.cluster index_lowerinput":"1069.0","main.cluster index_upperinput":"1069.0"}	This Node is a Singleton	N/A	N/A	N/A	9.8742	9.8742	0	N/A	N/A	20815442.23799999	215	1069	-1	215	313.2128	1	313.2128	20815442.23799999
0.0	0.0	0.0	0.0	0.0	0.0	https://gnps.ucsd.edu/ProteoSAFe/result.jsp?task=5200e74b6db34718a3b0c77820c2b176&view=view_all_clusters_withID&show=true#{"main.cluster index_lowerinput":"1070.0","main.cluster index_upperinput":"1070.0"}	This Node is a Singleton	N/A	N/A	N/A	10.1307	10.1307	0	N/A	N/A	23070465.66400001	215	1070	-1	215	131.0017	1	131.0017	23070465.66400001
0.0	0.0	0.0	0.0	0.0	0.0	https://gnps.ucsd.edu/ProteoSAFe/result.jsp?task=5200e74b6db34718a3b0c77820c2b176&view=view_all_clusters_withID&show=true#{"main.cluster index_lowerinput":"1071.0","main.cluster index_upperinput":"1071.0"}	This Node is a Singleton	N/A	N/A	N/A	5.0358	5.0358	0	N/A	N/A	4847918.469999994	209	1071	-1	209	132.4849	1	132.4849	4847918.469999994
0.0	0.0	0.0	0.0	0.0	0.0	https://gnps.ucsd.edu/ProteoSAFe/result.jsp?task=5200e74b6db34718a3b0c77820c2b176&view=view_all_clusters_withID&show=true#{"main.cluster index_lowerinput":"1072.0","main.cluster index_upperinput":"1072.0"}	This Node is a Singleton	N/A	N/A	N/A	5.7997	5.7997	0	N/A	N/A	38593692.67599997	214	1072	-1	214	415.1282	1	415.1282	38593692.67599997
0.0	0.0	0.0	0.0	0.0	0.0	https://gnps.ucsd.edu/ProteoSAFe/result.jsp?task=5200e74b6db34718a3b0c77820c2b176&view=view_all_clusters_withID&show=true#{"main.cluster index_lowerinput":"1074.0","main.cluster index_upperinput":"1074.0"}	This Node is a Singleton	N/A	N/A	N/A	10.9152	10.9152	0	N/A	N/A	14489039.03600001	215	1074	-1	215	444.3146	1	444.3146	14489039.03600001
0.0	0.0	0.0	0.0	0.0	0.0	https://gnps.ucsd.edu/ProteoSAFe/result.jsp?task=5200e74b6db34718a3b0c77820c2b176&view=view_all_clusters_withID&show=true#{"main.cluster index_lowerinput":"1075.0","main.cluster index_upperinput":"1075.0"}	This Node is a Singleton	N/A	N/A	N/A	13.1012	13.1012	0	N/A	N/A	32105541.534	215	1075	-1	215	213.9229	1	213.9229	32105541.534
0.0	0.0	0.0	0.0	0.0	0.0	https://gnps.ucsd.edu/ProteoSAFe/result.jsp?task=5200e74b6db34718a3b0c77820c2b176&view=view_all_clusters_withID&show=true#{"main.cluster index_lowerinput":"1077.0","main.cluster index_upperinput":"1077.0"}	This Node is a Singleton	N/A	N/A	N/A	9.8758	9.8758	0	N/A	N/A	12924321.926000003	215	1077	-1	215	413.3599	1	413.3599	12924321.926000003
0.0	0.0	0.0	0.0	0.0	0.0	https://gnps.ucsd.edu/ProteoSAFe/result.jsp?task=5200e74b6db34718a3b0c77820c2b176&view=view_all_clusters_withID&show=true#{"main.cluster index_lowerinput":"1079.0","main.cluster index_upperinput":"1079.0"}	This Node is a Singleton	N/A	N/A	N/A	0.4777	0.4777	0	N/A	N/A	12920981.953999998	211	1079	-1	211	288.1787	1	288.1787	12920981.953999998
0.0	0.0	0.0	0.0	0.0	0.0	https://gnps.ucsd.edu/ProteoSAFe/result.jsp?task=5200e74b6db34718a3b0c77820c2b176&view=view_all_clusters_withID&show=true#{"main.cluster index_lowerinput":"1081.0","main.cluster index_upperinput":"1081.0"}	This Node is a Singleton	N/A	N/A	N/A	5.0183	5.0183	0	N/A	N/A	13737674.383999996	213	1081	-1	213	325.0659	1	325.0659	13737674.383999996
0.0	0.0	0.0	0.0	0.0	0.0	https://gnps.ucsd.edu/ProteoSAFe/result.jsp?task=5200e74b6db34718a3b0c77820c2b176&view=view_all_clusters_withID&show=true#{"main.cluster index_lowerinput":"1083.0","main.cluster index_upperinput":"1083.0"}	This Node is a Singleton	N/A	N/A	N/A	7.4965	7.4965	0	N/A	N/A	9897286.927999994	214	1083	-1	214	414.9594	1	414.9594	9897286.927999994
0.0	0.0	0.0	0.0	0.0	0.0	https://gnps.ucsd.edu/ProteoSAFe/result.jsp?task=5200e74b6db34718a3b0c77820c2b176&view=view_all_clusters_withID&show=true#{"main.cluster index_lowerinput":"1084.0","main.cluster index_upperinput":"1084.0"}	This Node is a Singleton	N/A	N/A	N/A	8.7032	8.7032	0	N/A	N/A	6781347.268000007	215	1084	-1	215	263.0616	1	263.0616	6781347.268000007
0.0	0.0	0.0	0.0	0.0	0.0	https://gnps.ucsd.edu/ProteoSAFe/result.jsp?task=5200e74b6db34718a3b0c77820c2b176&view=view_all_clusters_withID&show=true#{"main.cluster index_lowerinput":"1085.0","main.cluster index_upperinput":"1085.0"}	https://gnps.ucsd.edu/ProteoSAFe/result.jsp?view=network_displayer&componentindex=54&task=5200e74b6db34718a3b0c77820c2b176&show=true	N/A	N/A	N/A	9.8739	9.8739	0	N/A	N/A	17650329.902	215	1085	54	215	553.2547	1	553.2547	17650329.902
0.0	0.0	0.0	0.0	0.0	0.0	https://gnps.ucsd.edu/ProteoSAFe/result.jsp?task=5200e74b6db34718a3b0c77820c2b176&view=view_all_clusters_withID&show=true#{"main.cluster index_lowerinput":"1087.0","main.cluster index_upperinput":"1087.0"}	https://gnps.ucsd.edu/ProteoSAFe/result.jsp?view=network_displayer&componentindex=68&task=5200e74b6db34718a3b0c77820c2b176&show=true	N/A	N/A	N/A	1.4654	1.4654	0	N/A	N/A	32782826.853999995	209	1087	68	209	231.0151	1	231.0151	32782826.853999995
0.0	0.0	0.0	0.0	0.0	0.0	https://gnps.ucsd.edu/ProteoSAFe/result.jsp?task=5200e74b6db34718a3b0c77820c2b176&view=view_all_clusters_withID&show=true#{"main.cluster index_lowerinput":"1088.0","main.cluster index_upperinput":"1088.0"}	https://gnps.ucsd.edu/ProteoSAFe/result.jsp?view=network_displayer&componentindex=66&task=5200e74b6db34718a3b0c77820c2b176&show=true	N/A	N/A	N/A	7.0274	7.0274	0	N/A	N/A	10346375.412000002	212	1088	66	212	522.4007	1	522.4007	10346375.412000002
0.0	0.0	0.0	0.0	0.0	0.0	https://gnps.ucsd.edu/ProteoSAFe/result.jsp?task=5200e74b6db34718a3b0c77820c2b176&view=view_all_clusters_withID&show=true#{"main.cluster index_lowerinput":"1089.0","main.cluster index_upperinput":"1089.0"}	This Node is a Singleton	N/A	N/A	N/A	6.5033	6.5033	0	N/A	N/A	4825176.015999999	213	1089	-1	213	709.4790	1	709.4790	4825176.015999999
0.0	0.0	0.0	0.0	0.0	0.0	https://gnps.ucsd.edu/ProteoSAFe/result.jsp?task=5200e74b6db34718a3b0c77820c2b176&view=view_all_clusters_withID&show=true#{"main.cluster index_lowerinput":"1090.0","main.cluster index_upperinput":"1090.0"}	This Node is a Singleton	N/A	N/A	N/A	5.0365	5.0365	0	N/A	N/A	2686315.0579999997	215	1090	-1	215	123.7517	1	123.7517	2686315.0579999997
0.0	0.0	0.0	0.0	0.0	0.0	https://gnps.ucsd.edu/ProteoSAFe/result.jsp?task=5200e74b6db34718a3b0c77820c2b176&view=view_all_clusters_withID&show=true#{"main.cluster index_lowerinput":"1091.0","main.cluster index_upperinput":"1091.0"}	This Node is a Singleton	N/A	N/A	N/A	11.8408	11.8408	0	N/A	N/A	26018448.388000015	190	1091	-1	190	631.2311	1	631.2311	26018448.388000015
0.0	0.0	0.0	0.0	0.0	0.0	https://gnps.ucsd.edu/ProteoSAFe/result.jsp?task=5200e74b6db34718a3b0c77820c2b176&view=view_all_clusters_withID&show=true#{"main.cluster index_lowerinput":"1093.0","main.cluster index_upperinput":"1093.0"}	https://gnps.ucsd.edu/ProteoSAFe/result.jsp?view=network_displayer&componentindex=8&task=5200e74b6db34718a3b0c77820c2b176&show=true	N/A	Spectral Match to 1-Myristoyl-2-stearoyl-sn-glycero-3-phosphocholine from NIST14	0.8917139999999999	11.0559	11.0559	0	N/A	CCMSLIB00003135031	22529976.748000007	215	1093	8	215	734.5506	1	734.5506	22529976.748000007
0.0	0.0	0.0	0.0	0.0	0.0	https://gnps.ucsd.edu/ProteoSAFe/result.jsp?task=5200e74b6db34718a3b0c77820c2b176&view=view_all_clusters_withID&show=true#{"main.cluster index_lowerinput":"1096.0","main.cluster index_upperinput":"1096.0"}	This Node is a Singleton	N/A	N/A	N/A	3.7925	3.7925	0	N/A	N/A	69154466.146	214	1096	-1	214	234.9516	1	234.9516	69154466.146
0.0	0.0	0.0	0.0	0.0	0.0	https://gnps.ucsd.edu/ProteoSAFe/result.jsp?task=5200e74b6db34718a3b0c77820c2b176&view=view_all_clusters_withID&show=true#{"main.cluster index_lowerinput":"1098.0","main.cluster index_upperinput":"1098.0"}	This Node is a Singleton	N/A	N/A	N/A	1.0850	1.0850	0	N/A	N/A	15763603.366000004	208	1098	-1	208	243.0628	1	243.0628	15763603.366000004
0.0	0.0	0.0	0.0	0.0	0.0	https://gnps.ucsd.edu/ProteoSAFe/result.jsp?task=5200e74b6db34718a3b0c77820c2b176&view=view_all_clusters_withID&show=true#{"main.cluster index_lowerinput":"1099.0","main.cluster index_upperinput":"1099.0"}	This Node is a Singleton	N/A	N/A	N/A	11.4987	11.4987	0	N/A	N/A	11784870.120000012	206	1099	-1	206	452.5025	1	452.5025	11784870.120000012
0.0	0.0	0.0	0.0	0.0	0.0	https://gnps.ucsd.edu/ProteoSAFe/result.jsp?task=5200e74b6db34718a3b0c77820c2b176&view=view_all_clusters_withID&show=true#{"main.cluster index_lowerinput":"1100.0","main.cluster index_upperinput":"1100.0"}	https://gnps.ucsd.edu/ProteoSAFe/result.jsp?view=network_displayer&componentindex=32&task=5200e74b6db34718a3b0c77820c2b176&show=true	N/A	Spectral Match to 1-Hexadecanoyl-2-(9Z-octadecenoyl)-sn-glycero-3-phosphocholine from NIST14	0.774515	10.1146	10.1146	0	N/A	CCMSLIB00003138041	16969413.60400001	211	1100	32	211	760.5831	1	760.5831	16969413.60400001
0.0	0.0	0.0	0.0	0.0	0.0	https://gnps.ucsd.edu/ProteoSAFe/result.jsp?task=5200e74b6db34718a3b0c77820c2b176&view=view_all_clusters_withID&show=true#{"main.cluster index_lowerinput":"1101.0","main.cluster index_upperinput":"1101.0"}	This Node is a Singleton	N/A	N/A	N/A	12.6873	12.6873	0	N/A	N/A	5471834.089999999	206	1101	-1	206	466.6697	1	466.6697	5471834.089999999
0.0	0.0	0.0	0.0	0.0	0.0	https://gnps.ucsd.edu/ProteoSAFe/result.jsp?task=5200e74b6db34718a3b0c77820c2b176&view=view_all_clusters_withID&show=true#{"main.cluster index_lowerinput":"1102.0","main.cluster index_upperinput":"1102.0"}	https://gnps.ucsd.edu/ProteoSAFe/result.jsp?view=network_displayer&componentindex=39&task=5200e74b6db34718a3b0c77820c2b176&show=true	N/A	N/A	N/A	10.7380	10.7380	0	N/A	N/A	16296702.407999985	215	1102	39	215	704.5554	1	704.5554	16296702.407999985
0.0	0.0	0.0	0.0	0.0	0.0	https://gnps.ucsd.edu/ProteoSAFe/result.jsp?task=5200e74b6db34718a3b0c77820c2b176&view=view_all_clusters_withID&show=true#{"main.cluster index_lowerinput":"1103.0","main.cluster index_upperinput":"1103.0"}	This Node is a Singleton	N/A	N/A	N/A	10.9608	10.9608	0	N/A	N/A	4809240.393999999	194	1103	-1	194	941.6176	1	941.6176	4809240.393999999
0.0	0.0	0.0	0.0	0.0	0.0	https://gnps.ucsd.edu/ProteoSAFe/result.jsp?task=5200e74b6db34718a3b0c77820c2b176&view=view_all_clusters_withID&show=true#{"main.cluster index_lowerinput":"1106.0","main.cluster index_upperinput":"1106.0"}	This Node is a Singleton	N/A	N/A	N/A	12.5700	12.5700	0	N/A	N/A	29885598.599999998	209	1106	-1	209	711.3896	1	711.3896	29885598.599999998
0.0	0.0	0.0	0.0	0.0	0.0	https://gnps.ucsd.edu/ProteoSAFe/result.jsp?task=5200e74b6db34718a3b0c77820c2b176&view=view_all_clusters_withID&show=true#{"main.cluster index_lowerinput":"1111.0","main.cluster index_upperinput":"1111.0"}	https://gnps.ucsd.edu/ProteoSAFe/result.jsp?view=network_displayer&componentindex=1&task=5200e74b6db34718a3b0c77820c2b176&show=true	N/A	N/A	N/A	3.1075	3.1075	0	N/A	N/A	30710525.13400002	213	1111	1	213	263.0735	1	263.0735	30710525.13400002
0.0	0.0	0.0	0.0	0.0	0.0	https://gnps.ucsd.edu/ProteoSAFe/result.jsp?task=5200e74b6db34718a3b0c77820c2b176&view=view_all_clusters_withID&show=true#{"main.cluster index_lowerinput":"1119.0","main.cluster index_upperinput":"1119.0"}	This Node is a Singleton	N/A	N/A	N/A	11.1021	11.1021	0	N/A	N/A	29493186.97800001	215	1119	-1	215	690.5170	1	690.5170	29493186.97800001
0.0	0.0	0.0	0.0	0.0	0.0	https://gnps.ucsd.edu/ProteoSAFe/result.jsp?task=5200e74b6db34718a3b0c77820c2b176&view=view_all_clusters_withID&show=true#{"main.cluster index_lowerinput":"1120.0","main.cluster index_upperinput":"1120.0"}	This Node is a Singleton	N/A	N/A	N/A	3.0628	3.0628	0	N/A	N/A	2261533.044	214	1120	-1	214	704.4673	1	704.4673	2261533.044
0.0	0.0	0.0	0.0	0.0	0.0	https://gnps.ucsd.edu/ProteoSAFe/result.jsp?task=5200e74b6db34718a3b0c77820c2b176&view=view_all_clusters_withID&show=true#{"main.cluster index_lowerinput":"1122.0","main.cluster index_upperinput":"1122.0"}	This Node is a Singleton	N/A	N/A	N/A	3.6766	3.6766	0	N/A	N/A	24330315.410000008	212	1122	-1	212	690.0086	1	690.0086	24330315.410000008
0.0	0.0	0.0	0.0	0.0	0.0	https://gnps.ucsd.edu/ProteoSAFe/result.jsp?task=5200e74b6db34718a3b0c77820c2b176&view=view_all_clusters_withID&show=true#{"main.cluster index_lowerinput":"1123.0","main.cluster index_upperinput":"1123.0"}	This Node is a Singleton	N/A	N/A	N/A	10.7408	10.7408	0	N/A	N/A	10596261.969999995	215	1123	-1	215	746.5868	1	746.5868	10596261.969999995
0.0	0.0	0.0	0.0	0.0	0.0	https://gnps.ucsd.edu/ProteoSAFe/result.jsp?task=5200e74b6db34718a3b0c77820c2b176&view=view_all_clusters_withID&show=true#{"main.cluster index_lowerinput":"1125.0","main.cluster index_upperinput":"1125.0"}	This Node is a Singleton	N/A	N/A	N/A	9.9002	9.9002	0	N/A	N/A	10443146.939999992	215	1125	-1	215	452.3158	1	452.3158	10443146.939999992
0.0	0.0	0.0	0.0	0.0	0.0	https://gnps.ucsd.edu/ProteoSAFe/result.jsp?task=5200e74b6db34718a3b0c77820c2b176&view=view_all_clusters_withID&show=true#{"main.cluster index_lowerinput":"1132.0","main.cluster index_upperinput":"1132.0"}	This Node is a Singleton	N/A	Spectral Match to 1-Hexadecyl-2-(9Z-octadecenoyl)-sn-glycero-3-phosphocholine from NIST14	0.7169449999999999	10.0384	10.0384	0	N/A	CCMSLIB00003134551	5294711.149999996	212	1132	-1	212	746.5813	1	746.5813	5294711.149999996
0.0	0.0	0.0	0.0	0.0	0.0	https://gnps.ucsd.edu/ProteoSAFe/result.jsp?task=5200e74b6db34718a3b0c77820c2b176&view=view_all_clusters_withID&show=true#{"main.cluster index_lowerinput":"1142.0","main.cluster index_upperinput":"1142.0"}	This Node is a Singleton	N/A	N/A	N/A	10.7441	10.7441	0	N/A	N/A	9574300.462000007	215	1142	-1	215	563.4237	1	563.4237	9574300.462000007
0.0	0.0	0.0	0.0	0.0	0.0	https://gnps.ucsd.edu/ProteoSAFe/result.jsp?task=5200e74b6db34718a3b0c77820c2b176&view=view_all_clusters_withID&show=true#{"main.cluster index_lowerinput":"1145.0","main.cluster index_upperinput":"1145.0"}	https://gnps.ucsd.edu/ProteoSAFe/result.jsp?view=network_displayer&componentindex=8&task=5200e74b6db34718a3b0c77820c2b176&show=true	N/A	N/A	N/A	10.7403	10.7403	0	N/A	N/A	10370814.604000002	215	1145	8	215	756.5500	1	756.5500	10370814.604000002
0.0	0.0	0.0	0.0	0.0	0.0	https://gnps.ucsd.edu/ProteoSAFe/result.jsp?task=5200e74b6db34718a3b0c77820c2b176&view=view_all_clusters_withID&show=true#{"main.cluster index_lowerinput":"1146.0","main.cluster index_upperinput":"1146.0"}	https://gnps.ucsd.edu/ProteoSAFe/result.jsp?view=network_displayer&componentindex=4&task=5200e74b6db34718a3b0c77820c2b176&show=true	N/A	N/A	N/A	10.2033	10.2033	0	N/A	N/A	7278931.942000003	214	1146	4	214	734.5650	1	734.5650	7278931.942000003
0.0	0.0	0.0	0.0	0.0	0.0	https://gnps.ucsd.edu/ProteoSAFe/result.jsp?task=5200e74b6db34718a3b0c77820c2b176&view=view_all_clusters_withID&show=true#{"main.cluster index_lowerinput":"1148.0","main.cluster index_upperinput":"1148.0"}	https://gnps.ucsd.edu/ProteoSAFe/result.jsp?view=network_displayer&componentindex=22&task=5200e74b6db34718a3b0c77820c2b176&show=true	N/A	N/A	N/A	11.7569	11.7569	0	N/A	N/A	27749907.400000006	212	1148	22	212	715.5344	1	715.5344	27749907.400000006
0.0	0.0	0.0	0.0	0.0	0.0	https://gnps.ucsd.edu/ProteoSAFe/result.jsp?task=5200e74b6db34718a3b0c77820c2b176&view=view_all_clusters_withID&show=true#{"main.cluster index_lowerinput":"1150.0","main.cluster index_upperinput":"1150.0"}	This Node is a Singleton	N/A	N/A	N/A	0.9315	0.9315	0	N/A	N/A	27862620.750000007	214	1150	-1	214	132.0803	1	132.0803	27862620.750000007
0.0	0.0	0.0	0.0	0.0	0.0	https://gnps.ucsd.edu/ProteoSAFe/result.jsp?task=5200e74b6db34718a3b0c77820c2b176&view=view_all_clusters_withID&show=true#{"main.cluster index_lowerinput":"1152.0","main.cluster index_upperinput":"1152.0"}	This Node is a Singleton	N/A	N/A	N/A	3.2776	3.2776	0	N/A	N/A	6643094.204000003	213	1152	-1	213	377.1016	1	377.1016	6643094.204000003
0.0	0.0	0.0	0.0	0.0	0.0	https://gnps.ucsd.edu/ProteoSAFe/result.jsp?task=5200e74b6db34718a3b0c77820c2b176&view=view_all_clusters_withID&show=true#{"main.cluster index_lowerinput":"1153.0","main.cluster index_upperinput":"1153.0"}	https://gnps.ucsd.edu/ProteoSAFe/result.jsp?view=network_displayer&componentindex=27&task=5200e74b6db34718a3b0c77820c2b176&show=true	N/A	N/A	N/A	1.5673	1.5673	0	N/A	N/A	10352892.532	212	1153	27	212	166.0789	1	166.0789	10352892.532
0.0	0.0	0.0	0.0	0.0	0.0	https://gnps.ucsd.edu/ProteoSAFe/result.jsp?task=5200e74b6db34718a3b0c77820c2b176&view=view_all_clusters_withID&show=true#{"main.cluster index_lowerinput":"1160.0","main.cluster index_upperinput":"1160.0"}	This Node is a Singleton	N/A	N/A	N/A	10.7406	10.7406	0	N/A	N/A	13491214.497999998	215	1160	-1	215	369.1912	1	369.1912	13491214.497999998
0.0	0.0	0.0	0.0	0.0	0.0	https://gnps.ucsd.edu/ProteoSAFe/result.jsp?task=5200e74b6db34718a3b0c77820c2b176&view=view_all_clusters_withID&show=true#{"main.cluster index_lowerinput":"1163.0","main.cluster index_upperinput":"1163.0"}	This Node is a Singleton	N/A	N/A	N/A	10.0741	10.0741	0	N/A	N/A	2097861.7419999917	191	1163	-1	191	725.5345	1	725.5345	2097861.7419999917
0.0	0.0	0.0	0.0	0.0	0.0	https://gnps.ucsd.edu/ProteoSAFe/result.jsp?task=5200e74b6db34718a3b0c77820c2b176&view=view_all_clusters_withID&show=true#{"main.cluster index_lowerinput":"1166.0","main.cluster index_upperinput":"1166.0"}	https://gnps.ucsd.edu/ProteoSAFe/result.jsp?view=network_displayer&componentindex=28&task=5200e74b6db34718a3b0c77820c2b176&show=true	N/A	N/A	N/A	3.6747	3.6747	0	N/A	N/A	6779366.759999991	214	1166	28	214	318.0345	1	318.0345	6779366.759999991
0.0	0.0	0.0	0.0	0.0	0.0	https://gnps.ucsd.edu/ProteoSAFe/result.jsp?task=5200e74b6db34718a3b0c77820c2b176&view=view_all_clusters_withID&show=true#{"main.cluster index_lowerinput":"1174.0","main.cluster index_upperinput":"1174.0"}	This Node is a Singleton	N/A	N/A	N/A	0.4654	0.4654	0	N/A	N/A	7653293.302000004	215	1174	-1	215	219.0509	1	219.0509	7653293.302000004
0.0	0.0	0.0	0.0	0.0	0.0	https://gnps.ucsd.edu/ProteoSAFe/result.jsp?task=5200e74b6db34718a3b0c77820c2b176&view=view_all_clusters_withID&show=true#{"main.cluster index_lowerinput":"1181.0","main.cluster index_upperinput":"1181.0"}	This Node is a Singleton	N/A	N/A	N/A	1.3258	1.3258	0	N/A	N/A	4744033.4520000005	210	1181	-1	210	281.0075	1	281.0075	4744033.4520000005
0.0	0.0	0.0	0.0	0.0	0.0	https://gnps.ucsd.edu/ProteoSAFe/result.jsp?task=5200e74b6db34718a3b0c77820c2b176&view=view_all_clusters_withID&show=true#{"main.cluster index_lowerinput":"1185.0","main.cluster index_upperinput":"1185.0"}	This Node is a Singleton	N/A	N/A	N/A	3.1120	3.1120	0	N/A	N/A	6521014.101999998	214	1185	-1	214	360.0425	1	360.0425	6521014.101999998
0.0	0.0	0.0	0.0	0.0	0.0	https://gnps.ucsd.edu/ProteoSAFe/result.jsp?task=5200e74b6db34718a3b0c77820c2b176&view=view_all_clusters_withID&show=true#{"main.cluster index_lowerinput":"1190.0","main.cluster index_upperinput":"1190.0"}	This Node is a Singleton	N/A	N/A	N/A	3.3343	3.3343	0	N/A	N/A	4458504.855999999	214	1190	-1	214	286.9680	1	286.9680	4458504.855999999
0.0	0.0	0.0	0.0	0.0	0.0	https://gnps.ucsd.edu/ProteoSAFe/result.jsp?task=5200e74b6db34718a3b0c77820c2b176&view=view_all_clusters_withID&show=true#{"main.cluster index_lowerinput":"1191.0","main.cluster index_upperinput":"1191.0"}	https://gnps.ucsd.edu/ProteoSAFe/result.jsp?view=network_displayer&componentindex=5&task=5200e74b6db34718a3b0c77820c2b176&show=true	N/A	N/A	N/A	10.9505	10.9505	0	N/A	N/A	13987307.916	214	1191	5	214	677.5172	1	677.5172	13987307.916
0.0	0.0	0.0	0.0	0.0	0.0	https://gnps.ucsd.edu/ProteoSAFe/result.jsp?task=5200e74b6db34718a3b0c77820c2b176&view=view_all_clusters_withID&show=true#{"main.cluster index_lowerinput":"1193.0","main.cluster index_upperinput":"1193.0"}	This Node is a Singleton	N/A	N/A	N/A	4.5504	4.5504	0	N/A	N/A	24736415.28799998	214	1193	-1	214	261.0107	1	261.0107	24736415.28799998
0.0	0.0	0.0	0.0	0.0	0.0	https://gnps.ucsd.edu/ProteoSAFe/result.jsp?task=5200e74b6db34718a3b0c77820c2b176&view=view_all_clusters_withID&show=true#{"main.cluster index_lowerinput":"1194.0","main.cluster index_upperinput":"1194.0"}	https://gnps.ucsd.edu/ProteoSAFe/result.jsp?view=network_displayer&componentindex=36&task=5200e74b6db34718a3b0c77820c2b176&show=true	N/A	N/A	N/A	3.2859	3.2859	0	N/A	N/A	13535374.823999997	214	1194	36	214	213.0194	1	213.0194	13535374.823999997
0.0	0.0	0.0	0.0	0.0	0.0	https://gnps.ucsd.edu/ProteoSAFe/result.jsp?task=5200e74b6db34718a3b0c77820c2b176&view=view_all_clusters_withID&show=true#{"main.cluster index_lowerinput":"1195.0","main.cluster index_upperinput":"1195.0"}	This Node is a Singleton	N/A	N/A	N/A	3.4573	3.4573	0	N/A	N/A	8980357.154000005	214	1195	-1	214	171.0178	1	171.0178	8980357.154000005
0.0	0.0	0.0	0.0	0.0	0.0	https://gnps.ucsd.edu/ProteoSAFe/result.jsp?task=5200e74b6db34718a3b0c77820c2b176&view=view_all_clusters_withID&show=true#{"main.cluster index_lowerinput":"1201.0","main.cluster index_upperinput":"1201.0"}	This Node is a Singleton	N/A	N/A	N/A	3.0210	3.0210	0	N/A	N/A	4874927.236000001	214	1201	-1	214	374.1639	1	374.1639	4874927.236000001
0.0	0.0	0.0	0.0	0.0	0.0	https://gnps.ucsd.edu/ProteoSAFe/result.jsp?task=5200e74b6db34718a3b0c77820c2b176&view=view_all_clusters_withID&show=true#{"main.cluster index_lowerinput":"1204.0","main.cluster index_upperinput":"1204.0"}	https://gnps.ucsd.edu/ProteoSAFe/result.jsp?view=network_displayer&componentindex=5&task=5200e74b6db34718a3b0c77820c2b176&show=true	N/A	N/A	N/A	11.4330	11.4330	0	N/A	N/A	15374321.849999988	214	1204	5	214	691.5269	1	691.5269	15374321.849999988
0.0	0.0	0.0	0.0	0.0	0.0	https://gnps.ucsd.edu/ProteoSAFe/result.jsp?task=5200e74b6db34718a3b0c77820c2b176&view=view_all_clusters_withID&show=true#{"main.cluster index_lowerinput":"1205.0","main.cluster index_upperinput":"1205.0"}	This Node is a Singleton	N/A	N/A	N/A	3.4795	3.4795	0	N/A	N/A	5742248.592000002	215	1205	-1	215	243.0622	1	243.0622	5742248.592000002
0.0	0.0	0.0	0.0	0.0	0.0	https://gnps.ucsd.edu/ProteoSAFe/result.jsp?task=5200e74b6db34718a3b0c77820c2b176&view=view_all_clusters_withID&show=true#{"main.cluster index_lowerinput":"1207.0","main.cluster index_upperinput":"1207.0"}	This Node is a Singleton	N/A	N/A	N/A	2.2761	2.2761	0	N/A	N/A	18630275.008000005	215	1207	-1	215	124.9740	1	124.9740	18630275.008000005
0.0	0.0	0.0	0.0	0.0	0.0	https://gnps.ucsd.edu/ProteoSAFe/result.jsp?task=5200e74b6db34718a3b0c77820c2b176&view=view_all_clusters_withID&show=true#{"main.cluster index_lowerinput":"1208.0","main.cluster index_upperinput":"1208.0"}	This Node is a Singleton	N/A	N/A	N/A	9.4349	9.4349	0	N/A	N/A	11050865.033999998	213	1208	-1	213	694.4760	1	694.4760	11050865.033999998
0.0	0.0	0.0	0.0	0.0	0.0	https://gnps.ucsd.edu/ProteoSAFe/result.jsp?task=5200e74b6db34718a3b0c77820c2b176&view=view_all_clusters_withID&show=true#{"main.cluster index_lowerinput":"1213.0","main.cluster index_upperinput":"1213.0"}	This Node is a Singleton	N/A	N/A	N/A	3.1138	3.1138	0	N/A	N/A	13185340.703999996	214	1213	-1	214	201.0427	1	201.0427	13185340.703999996
0.0	0.0	0.0	0.0	0.0	0.0	https://gnps.ucsd.edu/ProteoSAFe/result.jsp?task=5200e74b6db34718a3b0c77820c2b176&view=view_all_clusters_withID&show=true#{"main.cluster index_lowerinput":"1216.0","main.cluster index_upperinput":"1216.0"}	https://gnps.ucsd.edu/ProteoSAFe/result.jsp?view=network_displayer&componentindex=8&task=5200e74b6db34718a3b0c77820c2b176&show=true	N/A	N/A	N/A	10.0373	10.0373	0	N/A	N/A	5852476.946	210	1216	8	210	786.5999	1	786.5999	5852476.946
0.0	0.0	0.0	0.0	0.0	0.0	https://gnps.ucsd.edu/ProteoSAFe/result.jsp?task=5200e74b6db34718a3b0c77820c2b176&view=view_all_clusters_withID&show=true#{"main.cluster index_lowerinput":"1221.0","main.cluster index_upperinput":"1221.0"}	https://gnps.ucsd.edu/ProteoSAFe/result.jsp?view=network_displayer&componentindex=61&task=5200e74b6db34718a3b0c77820c2b176&show=true	N/A	N/A	N/A	3.5452	3.5452	0	N/A	N/A	12605339.744	215	1221	61	215	213.0301	1	213.0301	12605339.744
0.0	0.0	0.0	0.0	0.0	0.0	https://gnps.ucsd.edu/ProteoSAFe/result.jsp?task=5200e74b6db34718a3b0c77820c2b176&view=view_all_clusters_withID&show=true#{"main.cluster index_lowerinput":"1223.0","main.cluster index_upperinput":"1223.0"}	This Node is a Singleton	N/A	N/A	N/A	11.4266	11.4266	0	N/A	N/A	8942968.279999994	214	1223	-1	214	713.5089	1	713.5089	8942968.279999994
0.0	0.0	0.0	0.0	0.0	0.0	https://gnps.ucsd.edu/ProteoSAFe/result.jsp?task=5200e74b6db34718a3b0c77820c2b176&view=view_all_clusters_withID&show=true#{"main.cluster index_lowerinput":"1226.0","main.cluster index_upperinput":"1226.0"}	https://gnps.ucsd.edu/ProteoSAFe/result.jsp?view=network_displayer&componentindex=26&task=5200e74b6db34718a3b0c77820c2b176&show=true	N/A	N/A	N/A	10.9546	10.9546	0	N/A	N/A	21437841.871999998	207	1226	26	207	690.5161	1	690.5161	21437841.871999998
0.0	0.0	0.0	0.0	0.0	0.0	https://gnps.ucsd.edu/ProteoSAFe/result.jsp?task=5200e74b6db34718a3b0c77820c2b176&view=view_all_clusters_withID&show=true#{"main.cluster index_lowerinput":"1227.0","main.cluster index_upperinput":"1227.0"}	https://gnps.ucsd.edu/ProteoSAFe/result.jsp?view=network_displayer&componentindex=58&task=5200e74b6db34718a3b0c77820c2b176&show=true	N/A	N/A	N/A	11.5601	11.5601	0	N/A	N/A	12651631.24799999	206	1227	58	206	887.6026	1	887.6026	12651631.24799999
0.0	0.0	0.0	0.0	0.0	0.0	https://gnps.ucsd.edu/ProteoSAFe/result.jsp?task=5200e74b6db34718a3b0c77820c2b176&view=view_all_clusters_withID&show=true#{"main.cluster index_lowerinput":"1229.0","main.cluster index_upperinput":"1229.0"}	This Node is a Singleton	N/A	N/A	N/A	9.4993	9.4993	0	N/A	N/A	33762084.569999985	201	1229	-1	201	207.1283	1	207.1283	33762084.569999985
0.0	0.0	0.0	0.0	0.0	0.0	https://gnps.ucsd.edu/ProteoSAFe/result.jsp?task=5200e74b6db34718a3b0c77820c2b176&view=view_all_clusters_withID&show=true#{"main.cluster index_lowerinput":"1231.0","main.cluster index_upperinput":"1231.0"}	This Node is a Singleton	N/A	N/A	N/A	10.9538	10.9538	0	N/A	N/A	10055101.360000016	206	1231	-1	206	712.4678	1	712.4678	10055101.360000016
0.0	0.0	0.0	0.0	0.0	0.0	https://gnps.ucsd.edu/ProteoSAFe/result.jsp?task=5200e74b6db34718a3b0c77820c2b176&view=view_all_clusters_withID&show=true#{"main.cluster index_lowerinput":"1233.0","main.cluster index_upperinput":"1233.0"}	This Node is a Singleton	N/A	N/A	N/A	11.3916	11.3916	0	N/A	N/A	11120025.928000001	211	1233	-1	211	751.4640	1	751.4640	11120025.928000001
0.0	0.0	0.0	0.0	0.0	0.0	https://gnps.ucsd.edu/ProteoSAFe/result.jsp?task=5200e74b6db34718a3b0c77820c2b176&view=view_all_clusters_withID&show=true#{"main.cluster index_lowerinput":"1234.0","main.cluster index_upperinput":"1234.0"}	This Node is a Singleton	N/A	N/A	N/A	10.1265	10.1265	0	N/A	N/A	83812968.19600002	215	1234	-1	215	208.1406	1	208.1406	83812968.19600002
0.0	0.0	0.0	0.0	0.0	0.0	https://gnps.ucsd.edu/ProteoSAFe/result.jsp?task=5200e74b6db34718a3b0c77820c2b176&view=view_all_clusters_withID&show=true#{"main.cluster index_lowerinput":"1236.0","main.cluster index_upperinput":"1236.0"}	https://gnps.ucsd.edu/ProteoSAFe/result.jsp?view=network_displayer&componentindex=16&task=5200e74b6db34718a3b0c77820c2b176&show=true	N/A	N/A	N/A	10.8425	10.8425	0	N/A	N/A	4585409.524000002	171	1236	16	171	941.6213	1	941.6213	4585409.524000002
0.0	0.0	0.0	0.0	0.0	0.0	https://gnps.ucsd.edu/ProteoSAFe/result.jsp?task=5200e74b6db34718a3b0c77820c2b176&view=view_all_clusters_withID&show=true#{"main.cluster index_lowerinput":"1237.0","main.cluster index_upperinput":"1237.0"}	This Node is a Singleton	N/A	N/A	N/A	10.9872	10.9872	0	N/A	N/A	5426729.0879999995	114	1237	-1	114	1215.7627	1	1215.7627	5426729.0879999995
0.0	0.0	0.0	0.0	0.0	0.0	https://gnps.ucsd.edu/ProteoSAFe/result.jsp?task=5200e74b6db34718a3b0c77820c2b176&view=view_all_clusters_withID&show=true#{"main.cluster index_lowerinput":"1238.0","main.cluster index_upperinput":"1238.0"}	This Node is a Singleton	N/A	N/A	N/A	11.1018	11.1018	0	N/A	N/A	8875656.758000001	205	1238	-1	205	697.5467	1	697.5467	8875656.758000001
0.0	0.0	0.0	0.0	0.0	0.0	https://gnps.ucsd.edu/ProteoSAFe/result.jsp?task=5200e74b6db34718a3b0c77820c2b176&view=view_all_clusters_withID&show=true#{"main.cluster index_lowerinput":"1242.0","main.cluster index_upperinput":"1242.0"}	This Node is a Singleton	N/A	N/A	N/A	7.7324	7.7324	0	N/A	N/A	7772605.526000002	215	1242	-1	215	395.2191	1	395.2191	7772605.526000002
0.0	0.0	0.0	0.0	0.0	0.0	https://gnps.ucsd.edu/ProteoSAFe/result.jsp?task=5200e74b6db34718a3b0c77820c2b176&view=view_all_clusters_withID&show=true#{"main.cluster index_lowerinput":"1244.0","main.cluster index_upperinput":"1244.0"}	https://gnps.ucsd.edu/ProteoSAFe/result.jsp?view=network_displayer&componentindex=21&task=5200e74b6db34718a3b0c77820c2b176&show=true	N/A	N/A	N/A	5.7162	5.7162	0	N/A	N/A	21699842.31400001	213	1244	21	213	453.1607	1	453.1607	21699842.31400001
0.0	0.0	0.0	0.0	0.0	0.0	https://gnps.ucsd.edu/ProteoSAFe/result.jsp?task=5200e74b6db34718a3b0c77820c2b176&view=view_all_clusters_withID&show=true#{"main.cluster index_lowerinput":"1245.0","main.cluster index_upperinput":"1245.0"}	This Node is a Singleton	N/A	N/A	N/A	7.2293	7.2293	0	N/A	N/A	6647109.135999996	214	1245	-1	214	395.1920	1	395.1920	6647109.135999996
0.0	0.0	0.0	0.0	0.0	0.0	https://gnps.ucsd.edu/ProteoSAFe/result.jsp?task=5200e74b6db34718a3b0c77820c2b176&view=view_all_clusters_withID&show=true#{"main.cluster index_lowerinput":"1248.0","main.cluster index_upperinput":"1248.0"}	This Node is a Singleton	N/A	N/A	N/A	7.6670	7.6670	0	N/A	N/A	7224470.517999999	215	1248	-1	215	395.2265	1	395.2265	7224470.517999999
0.0	0.0	0.0	0.0	0.0	0.0	https://gnps.ucsd.edu/ProteoSAFe/result.jsp?task=5200e74b6db34718a3b0c77820c2b176&view=view_all_clusters_withID&show=true#{"main.cluster index_lowerinput":"1249.0","main.cluster index_upperinput":"1249.0"}	This Node is a Singleton	N/A	N/A	N/A	9.4962	9.4962	0	N/A	N/A	8760638.901999995	212	1249	-1	212	198.1175	1	198.1175	8760638.901999995
0.0	0.0	0.0	0.0	0.0	0.0	https://gnps.ucsd.edu/ProteoSAFe/result.jsp?task=5200e74b6db34718a3b0c77820c2b176&view=view_all_clusters_withID&show=true#{"main.cluster index_lowerinput":"1250.0","main.cluster index_upperinput":"1250.0"}	https://gnps.ucsd.edu/ProteoSAFe/result.jsp?view=network_displayer&componentindex=2&task=5200e74b6db34718a3b0c77820c2b176&show=true	N/A	N/A	N/A	12.3255	12.3255	0	N/A	N/A	8237143.667999992	212	1250	2	212	765.4856	1	765.4856	8237143.667999992
0.0	0.0	0.0	0.0	0.0	0.0	https://gnps.ucsd.edu/ProteoSAFe/result.jsp?task=5200e74b6db34718a3b0c77820c2b176&view=view_all_clusters_withID&show=true#{"main.cluster index_lowerinput":"1253.0","main.cluster index_upperinput":"1253.0"}	This Node is a Singleton	N/A	N/A	N/A	9.3779	9.3779	0	N/A	N/A	8842572.412	210	1253	-1	210	207.1261	1	207.1261	8842572.412
0.0	0.0	0.0	0.0	0.0	0.0	https://gnps.ucsd.edu/ProteoSAFe/result.jsp?task=5200e74b6db34718a3b0c77820c2b176&view=view_all_clusters_withID&show=true#{"main.cluster index_lowerinput":"1254.0","main.cluster index_upperinput":"1254.0"}	This Node is a Singleton	N/A	N/A	N/A	9.1616	9.1616	0	N/A	N/A	7151036.452	209	1254	-1	209	692.5044	1	692.5044	7151036.452
0.0	0.0	0.0	0.0	0.0	0.0	https://gnps.ucsd.edu/ProteoSAFe/result.jsp?task=5200e74b6db34718a3b0c77820c2b176&view=view_all_clusters_withID&show=true#{"main.cluster index_lowerinput":"1255.0","main.cluster index_upperinput":"1255.0"}	This Node is a Singleton	N/A	N/A	N/A	1.7512	1.7512	0	N/A	N/A	41652112.564000025	207	1255	-1	207	188.0661	1	188.0661	41652112.564000025
0.0	0.0	0.0	0.0	0.0	0.0	https://gnps.ucsd.edu/ProteoSAFe/result.jsp?task=5200e74b6db34718a3b0c77820c2b176&view=view_all_clusters_withID&show=true#{"main.cluster index_lowerinput":"1256.0","main.cluster index_upperinput":"1256.0"}	This Node is a Singleton	N/A	N/A	N/A	11.7871	11.7871	0	N/A	N/A	9018328.437999997	214	1256	-1	214	777.5304	1	777.5304	9018328.437999997
0.0	0.0	0.0	0.0	0.0	0.0	https://gnps.ucsd.edu/ProteoSAFe/result.jsp?task=5200e74b6db34718a3b0c77820c2b176&view=view_all_clusters_withID&show=true#{"main.cluster index_lowerinput":"1261.0","main.cluster index_upperinput":"1261.0"}	This Node is a Singleton	N/A	N/A	N/A	12.8999	12.8999	0	N/A	N/A	42969602.93599999	214	1261	-1	214	130.0081	1	130.0081	42969602.93599999
0.0	0.0	0.0	0.0	0.0	0.0	https://gnps.ucsd.edu/ProteoSAFe/result.jsp?task=5200e74b6db34718a3b0c77820c2b176&view=view_all_clusters_withID&show=true#{"main.cluster index_lowerinput":"1262.0","main.cluster index_upperinput":"1262.0"}	https://gnps.ucsd.edu/ProteoSAFe/result.jsp?view=network_displayer&componentindex=11&task=5200e74b6db34718a3b0c77820c2b176&show=true	N/A	N/A	N/A	5.4926	5.4926	0	N/A	N/A	24129764.881999984	205	1262	11	205	236.0765	1	236.0765	24129764.881999984
0.0	0.0	0.0	0.0	0.0	0.0	https://gnps.ucsd.edu/ProteoSAFe/result.jsp?task=5200e74b6db34718a3b0c77820c2b176&view=view_all_clusters_withID&show=true#{"main.cluster index_lowerinput":"1263.0","main.cluster index_upperinput":"1263.0"}	https://gnps.ucsd.edu/ProteoSAFe/result.jsp?view=network_displayer&componentindex=40&task=5200e74b6db34718a3b0c77820c2b176&show=true	N/A	N/A	N/A	9.0267	9.0267	0	N/A	N/A	4419619.8919999935	215	1263	40	215	507.7539	1	507.7539	4419619.8919999935
0.0	0.0	0.0	0.0	0.0	0.0	https://gnps.ucsd.edu/ProteoSAFe/result.jsp?task=5200e74b6db34718a3b0c77820c2b176&view=view_all_clusters_withID&show=true#{"main.cluster index_lowerinput":"1267.0","main.cluster index_upperinput":"1267.0"}	This Node is a Singleton	N/A	N/A	N/A	9.5892	9.5892	0	N/A	N/A	22697194.636000045	215	1267	-1	215	606.4247	1	606.4247	22697194.636000045
0.0	0.0	0.0	0.0	0.0	0.0	https://gnps.ucsd.edu/ProteoSAFe/result.jsp?task=5200e74b6db34718a3b0c77820c2b176&view=view_all_clusters_withID&show=true#{"main.cluster index_lowerinput":"1270.0","main.cluster index_upperinput":"1270.0"}	This Node is a Singleton	N/A	N/A	N/A	8.0960	8.0960	0	N/A	N/A	12038978.699999986	214	1270	-1	214	473.3519	1	473.3519	12038978.699999986
0.0	0.0	0.0	0.0	0.0	0.0	https://gnps.ucsd.edu/ProteoSAFe/result.jsp?task=5200e74b6db34718a3b0c77820c2b176&view=view_all_clusters_withID&show=true#{"main.cluster index_lowerinput":"1271.0","main.cluster index_upperinput":"1271.0"}	This Node is a Singleton	N/A	N/A	N/A	6.5049	6.5049	0	N/A	N/A	918272.844	176	1271	-1	176	693.4995	1	693.4995	918272.844
0.0	0.0	0.0	0.0	0.0	0.0	https://gnps.ucsd.edu/ProteoSAFe/result.jsp?task=5200e74b6db34718a3b0c77820c2b176&view=view_all_clusters_withID&show=true#{"main.cluster index_lowerinput":"1276.0","main.cluster index_upperinput":"1276.0"}	This Node is a Singleton	N/A	N/A	N/A	8.5040	8.5040	0	N/A	N/A	3728722.054000008	187	1276	-1	187	913.5091	1	913.5091	3728722.054000008
0.0	0.0	0.0	0.0	0.0	0.0	https://gnps.ucsd.edu/ProteoSAFe/result.jsp?task=5200e74b6db34718a3b0c77820c2b176&view=view_all_clusters_withID&show=true#{"main.cluster index_lowerinput":"1287.0","main.cluster index_upperinput":"1287.0"}	This Node is a Singleton	N/A	N/A	N/A	8.5827	8.5827	0	N/A	N/A	4539447.682000005	213	1287	-1	213	619.4414	1	619.4414	4539447.682000005
0.0	0.0	0.0	0.0	0.0	0.0	https://gnps.ucsd.edu/ProteoSAFe/result.jsp?task=5200e74b6db34718a3b0c77820c2b176&view=view_all_clusters_withID&show=true#{"main.cluster index_lowerinput":"1289.0","main.cluster index_upperinput":"1289.0"}	This Node is a Singleton	N/A	N/A	N/A	9.3987	9.3987	0	N/A	N/A	8033795.045999995	214	1289	-1	214	716.4941	1	716.4941	8033795.045999995
0.0	0.0	0.0	0.0	0.0	0.0	https://gnps.ucsd.edu/ProteoSAFe/result.jsp?task=5200e74b6db34718a3b0c77820c2b176&view=view_all_clusters_withID&show=true#{"main.cluster index_lowerinput":"1295.0","main.cluster index_upperinput":"1295.0"}	https://gnps.ucsd.edu/ProteoSAFe/result.jsp?view=network_displayer&componentindex=30&task=5200e74b6db34718a3b0c77820c2b176&show=true	N/A	N/A	N/A	12.6462	12.6462	0	N/A	N/A	11135868.38599999	214	1295	30	214	782.5927	1	782.5927	11135868.38599999
0.0	0.0	0.0	0.0	0.0	0.0	https://gnps.ucsd.edu/ProteoSAFe/result.jsp?task=5200e74b6db34718a3b0c77820c2b176&view=view_all_clusters_withID&show=true#{"main.cluster index_lowerinput":"1298.0","main.cluster index_upperinput":"1298.0"}	https://gnps.ucsd.edu/ProteoSAFe/result.jsp?view=network_displayer&componentindex=19&task=5200e74b6db34718a3b0c77820c2b176&show=true	N/A	N/A	N/A	11.1389	11.1389	0	N/A	N/A	4505973.832000005	169	1298	19	169	597.5403	1	597.5403	4505973.832000005
0.0	0.0	0.0	0.0	0.0	0.0	https://gnps.ucsd.edu/ProteoSAFe/result.jsp?task=5200e74b6db34718a3b0c77820c2b176&view=view_all_clusters_withID&show=true#{"main.cluster index_lowerinput":"1299.0","main.cluster index_upperinput":"1299.0"}	https://gnps.ucsd.edu/ProteoSAFe/result.jsp?view=network_displayer&componentindex=8&task=5200e74b6db34718a3b0c77820c2b176&show=true	N/A	Spectral Match to 1-(9Z-Octadecenoyl)-2-tetradecanoyl-sn-glycero-3-phosphocholine from NIST14	0.810535	10.0434	10.0434	0	N/A	CCMSLIB00003134851	6355464.140000011	208	1299	8	208	732.5515	1	732.5515	6355464.140000011
0.0	0.0	0.0	0.0	0.0	0.0	https://gnps.ucsd.edu/ProteoSAFe/result.jsp?task=5200e74b6db34718a3b0c77820c2b176&view=view_all_clusters_withID&show=true#{"main.cluster index_lowerinput":"1300.0","main.cluster index_upperinput":"1300.0"}	This Node is a Singleton	N/A	N/A	N/A	11.1036	11.1036	0	N/A	N/A	36122380.61399997	215	1300	-1	215	689.5129	1	689.5129	36122380.61399997
0.0	0.0	0.0	0.0	0.0	0.0	https://gnps.ucsd.edu/ProteoSAFe/result.jsp?task=5200e74b6db34718a3b0c77820c2b176&view=view_all_clusters_withID&show=true#{"main.cluster index_lowerinput":"1303.0","main.cluster index_upperinput":"1303.0"}	This Node is a Singleton	N/A	N/A	N/A	3.4244	3.4244	0	N/A	N/A	8743378.93	214	1303	-1	214	374.1635	1	374.1635	8743378.93
0.0	0.0	0.0	0.0	0.0	0.0	https://gnps.ucsd.edu/ProteoSAFe/result.jsp?task=5200e74b6db34718a3b0c77820c2b176&view=view_all_clusters_withID&show=true#{"main.cluster index_lowerinput":"1304.0","main.cluster index_upperinput":"1304.0"}	https://gnps.ucsd.edu/ProteoSAFe/result.jsp?view=network_displayer&componentindex=26&task=5200e74b6db34718a3b0c77820c2b176&show=true	N/A	N/A	N/A	10.1834	10.1834	0	N/A	N/A	10928191.306000002	215	1304	26	215	664.4832	1	664.4832	10928191.306000002
0.0	0.0	0.0	0.0	0.0	0.0	https://gnps.ucsd.edu/ProteoSAFe/result.jsp?task=5200e74b6db34718a3b0c77820c2b176&view=view_all_clusters_withID&show=true#{"main.cluster index_lowerinput":"1305.0","main.cluster index_upperinput":"1305.0"}	https://gnps.ucsd.edu/ProteoSAFe/result.jsp?view=network_displayer&componentindex=30&task=5200e74b6db34718a3b0c77820c2b176&show=true	N/A	N/A	N/A	10.7381	10.7381	0	N/A	N/A	5240807.979999997	214	1305	30	214	808.5844	1	808.5844	5240807.979999997
0.0	0.0	0.0	0.0	0.0	0.0	https://gnps.ucsd.edu/ProteoSAFe/result.jsp?task=5200e74b6db34718a3b0c77820c2b176&view=view_all_clusters_withID&show=true#{"main.cluster index_lowerinput":"1308.0","main.cluster index_upperinput":"1308.0"}	https://gnps.ucsd.edu/ProteoSAFe/result.jsp?view=network_displayer&componentindex=8&task=5200e74b6db34718a3b0c77820c2b176&show=true	N/A	Spectral Match to 1-Stearoyl-2-linoleoyl-sn-glycero-3-phosphocholine from NIST14	0.8235629999999999	10.7427	10.7427	0	N/A	CCMSLIB00003134673	10636226.190000007	215	1308	8	215	786.5958	1	786.5958	10636226.190000007
0.0	0.0	0.0	0.0	0.0	0.0	https://gnps.ucsd.edu/ProteoSAFe/result.jsp?task=5200e74b6db34718a3b0c77820c2b176&view=view_all_clusters_withID&show=true#{"main.cluster index_lowerinput":"1312.0","main.cluster index_upperinput":"1312.0"}	https://gnps.ucsd.edu/ProteoSAFe/result.jsp?view=network_displayer&componentindex=4&task=5200e74b6db34718a3b0c77820c2b176&show=true	N/A	N/A	N/A	10.0142	10.0142	0	N/A	N/A	13070842.862000005	198	1312	4	198	549.4491	1	549.4491	13070842.862000005
0.0	0.0	0.0	0.0	0.0	0.0	https://gnps.ucsd.edu/ProteoSAFe/result.jsp?task=5200e74b6db34718a3b0c77820c2b176&view=view_all_clusters_withID&show=true#{"main.cluster index_lowerinput":"1315.0","main.cluster index_upperinput":"1315.0"}	This Node is a Singleton	N/A	N/A	N/A	10.2012	10.2012	0	N/A	N/A	5736877.724000004	214	1315	-1	214	786.5990	1	786.5990	5736877.724000004
0.0	0.0	0.0	0.0	0.0	0.0	https://gnps.ucsd.edu/ProteoSAFe/result.jsp?task=5200e74b6db34718a3b0c77820c2b176&view=view_all_clusters_withID&show=true#{"main.cluster index_lowerinput":"1316.0","main.cluster index_upperinput":"1316.0"}	This Node is a Singleton	N/A	N/A	N/A	9.8899	9.8899	0	N/A	N/A	5644252.557999994	208	1316	-1	208	786.5982	1	786.5982	5644252.557999994
0.0	0.0	0.0	0.0	0.0	0.0	https://gnps.ucsd.edu/ProteoSAFe/result.jsp?task=5200e74b6db34718a3b0c77820c2b176&view=view_all_clusters_withID&show=true#{"main.cluster index_lowerinput":"1317.0","main.cluster index_upperinput":"1317.0"}	This Node is a Singleton	N/A	N/A	N/A	3.2327	3.2327	0	N/A	N/A	4646377.001999999	214	1317	-1	214	243.0634	1	243.0634	4646377.001999999
0.0	0.0	0.0	0.0	0.0	0.0	https://gnps.ucsd.edu/ProteoSAFe/result.jsp?task=5200e74b6db34718a3b0c77820c2b176&view=view_all_clusters_withID&show=true#{"main.cluster index_lowerinput":"1318.0","main.cluster index_upperinput":"1318.0"}	https://gnps.ucsd.edu/ProteoSAFe/result.jsp?view=network_displayer&componentindex=26&task=5200e74b6db34718a3b0c77820c2b176&show=true	N/A	N/A	N/A	11.7450	11.7450	0	N/A	N/A	11794851.205999997	208	1318	26	208	678.5055	1	678.5055	11794851.205999997
0.0	0.0	0.0	0.0	0.0	0.0	https://gnps.ucsd.edu/ProteoSAFe/result.jsp?task=5200e74b6db34718a3b0c77820c2b176&view=view_all_clusters_withID&show=true#{"main.cluster index_lowerinput":"1342.0","main.cluster index_upperinput":"1342.0"}	https://gnps.ucsd.edu/ProteoSAFe/result.jsp?view=network_displayer&componentindex=25&task=5200e74b6db34718a3b0c77820c2b176&show=true	N/A	N/A	N/A	12.2556	12.2556	0	N/A	N/A	15058077.428000009	215	1342	25	215	697.4961	1	697.4961	15058077.428000009
0.0	0.0	0.0	0.0	0.0	0.0	https://gnps.ucsd.edu/ProteoSAFe/result.jsp?task=5200e74b6db34718a3b0c77820c2b176&view=view_all_clusters_withID&show=true#{"main.cluster index_lowerinput":"1343.0","main.cluster index_upperinput":"1343.0"}	This Node is a Singleton	N/A	N/A	N/A	3.5193	3.5193	0	N/A	N/A	5208600.138000002	212	1343	-1	212	360.0163	1	360.0163	5208600.138000002
0.0	0.0	0.0	0.0	0.0	0.0	https://gnps.ucsd.edu/ProteoSAFe/result.jsp?task=5200e74b6db34718a3b0c77820c2b176&view=view_all_clusters_withID&show=true#{"main.cluster index_lowerinput":"1346.0","main.cluster index_upperinput":"1346.0"}	This Node is a Singleton	N/A	N/A	N/A	3.4191	3.4191	0	N/A	N/A	10826276.978	215	1346	-1	215	201.0428	1	201.0428	10826276.978
0.0	0.0	0.0	0.0	0.0	0.0	https://gnps.ucsd.edu/ProteoSAFe/result.jsp?task=5200e74b6db34718a3b0c77820c2b176&view=view_all_clusters_withID&show=true#{"main.cluster index_lowerinput":"1348.0","main.cluster index_upperinput":"1348.0"}	This Node is a Singleton	N/A	N/A	N/A	3.1216	3.1216	0	N/A	N/A	13983559.730000004	214	1348	-1	214	171.0117	1	171.0117	13983559.730000004
0.0	0.0	0.0	0.0	0.0	0.0	https://gnps.ucsd.edu/ProteoSAFe/result.jsp?task=5200e74b6db34718a3b0c77820c2b176&view=view_all_clusters_withID&show=true#{"main.cluster index_lowerinput":"1369.0","main.cluster index_upperinput":"1369.0"}	This Node is a Singleton	N/A	N/A	N/A	3.1076	3.1076	0	N/A	N/A	9034473.751999998	214	1369	-1	214	213.0002	1	213.0002	9034473.751999998
0.0	0.0	0.0	0.0	0.0	0.0	https://gnps.ucsd.edu/ProteoSAFe/result.jsp?task=5200e74b6db34718a3b0c77820c2b176&view=view_all_clusters_withID&show=true#{"main.cluster index_lowerinput":"1370.0","main.cluster index_upperinput":"1370.0"}	https://gnps.ucsd.edu/ProteoSAFe/result.jsp?view=network_displayer&componentindex=55&task=5200e74b6db34718a3b0c77820c2b176&show=true	N/A	N/A	N/A	12.4184	12.4184	0	N/A	N/A	53211644.03200002	191	1370	55	191	685.4499	1	685.4499	53211644.03200002
0.0	0.0	0.0	0.0	0.0	0.0	https://gnps.ucsd.edu/ProteoSAFe/result.jsp?task=5200e74b6db34718a3b0c77820c2b176&view=view_all_clusters_withID&show=true#{"main.cluster index_lowerinput":"1371.0","main.cluster index_upperinput":"1371.0"}	This Node is a Singleton	N/A	N/A	N/A	0.8156	0.8156	0	N/A	N/A	9321199.975999998	215	1371	-1	215	157.0506	1	157.0506	9321199.975999998
0.0	0.0	0.0	0.0	0.0	0.0	https://gnps.ucsd.edu/ProteoSAFe/result.jsp?task=5200e74b6db34718a3b0c77820c2b176&view=view_all_clusters_withID&show=true#{"main.cluster index_lowerinput":"1375.0","main.cluster index_upperinput":"1375.0"}	This Node is a Singleton	N/A	N/A	N/A	8.0215	8.0215	0	N/A	N/A	24378515.574	215	1375	-1	215	358.3503	1	358.3503	24378515.574
0.0	0.0	0.0	0.0	0.0	0.0	https://gnps.ucsd.edu/ProteoSAFe/result.jsp?task=5200e74b6db34718a3b0c77820c2b176&view=view_all_clusters_withID&show=true#{"main.cluster index_lowerinput":"1410.0","main.cluster index_upperinput":"1410.0"}	This Node is a Singleton	N/A	N/A	N/A	3.0755	3.0755	0	N/A	N/A	30768113.94399999	213	1410	-1	213	245.1046	1	245.1046	30768113.94399999
0.0	0.0	0.0	0.0	0.0	0.0	https://gnps.ucsd.edu/ProteoSAFe/result.jsp?task=5200e74b6db34718a3b0c77820c2b176&view=view_all_clusters_withID&show=true#{"main.cluster index_lowerinput":"1411.0","main.cluster index_upperinput":"1411.0"}	This Node is a Singleton	N/A	N/A	N/A	5.8282	5.8282	0	N/A	N/A	22083226.647999983	210	1411	-1	210	227.0677	1	227.0677	22083226.647999983
0.0	0.0	0.0	0.0	0.0	0.0	https://gnps.ucsd.edu/ProteoSAFe/result.jsp?task=5200e74b6db34718a3b0c77820c2b176&view=view_all_clusters_withID&show=true#{"main.cluster index_lowerinput":"1412.0","main.cluster index_upperinput":"1412.0"}	This Node is a Singleton	N/A	N/A	N/A	12.2061	12.2061	0	N/A	N/A	12822088.315999988	212	1412	-1	212	619.5171	1	619.5171	12822088.315999988
0.0	0.0	0.0	0.0	0.0	0.0	https://gnps.ucsd.edu/ProteoSAFe/result.jsp?task=5200e74b6db34718a3b0c77820c2b176&view=view_all_clusters_withID&show=true#{"main.cluster index_lowerinput":"1413.0","main.cluster index_upperinput":"1413.0"}	This Node is a Singleton	N/A	N/A	N/A	6.1154	6.1154	0	N/A	N/A	13442148.164	215	1413	-1	215	236.0559	1	236.0559	13442148.164
0.0	0.0	0.0	0.0	0.0	0.0	https://gnps.ucsd.edu/ProteoSAFe/result.jsp?task=5200e74b6db34718a3b0c77820c2b176&view=view_all_clusters_withID&show=true#{"main.cluster index_lowerinput":"1414.0","main.cluster index_upperinput":"1414.0"}	This Node is a Singleton	N/A	N/A	N/A	5.4519	5.4519	0	N/A	N/A	33118633.287999976	215	1414	-1	215	415.1189	1	415.1189	33118633.287999976
0.0	0.0	0.0	0.0	0.0	0.0	https://gnps.ucsd.edu/ProteoSAFe/result.jsp?task=5200e74b6db34718a3b0c77820c2b176&view=view_all_clusters_withID&show=true#{"main.cluster index_lowerinput":"1416.0","main.cluster index_upperinput":"1416.0"}	This Node is a Singleton	N/A	N/A	N/A	1.8361	1.8361	0	N/A	N/A	22566647.970000003	189	1416	-1	189	188.0586	1	188.0586	22566647.970000003
0.0	0.0	0.0	0.0	0.0	0.0	https://gnps.ucsd.edu/ProteoSAFe/result.jsp?task=5200e74b6db34718a3b0c77820c2b176&view=view_all_clusters_withID&show=true#{"main.cluster index_lowerinput":"1418.0","main.cluster index_upperinput":"1418.0"}	This Node is a Singleton	N/A	N/A	N/A	10.3704	10.3704	0	N/A	N/A	48834034.020000026	213	1418	-1	213	494.6054	1	494.6054	48834034.020000026
0.0	0.0	0.0	0.0	0.0	0.0	https://gnps.ucsd.edu/ProteoSAFe/result.jsp?task=5200e74b6db34718a3b0c77820c2b176&view=view_all_clusters_withID&show=true#{"main.cluster index_lowerinput":"1419.0","main.cluster index_upperinput":"1419.0"}	This Node is a Singleton	N/A	N/A	N/A	7.1236	7.1236	0	N/A	N/A	6392129.099999999	213	1419	-1	213	658.4523	1	658.4523	6392129.099999999
0.0	0.0	0.0	0.0	0.0	0.0	https://gnps.ucsd.edu/ProteoSAFe/result.jsp?task=5200e74b6db34718a3b0c77820c2b176&view=view_all_clusters_withID&show=true#{"main.cluster index_lowerinput":"1420.0","main.cluster index_upperinput":"1420.0"}	This Node is a Singleton	N/A	N/A	N/A	11.8362	11.8362	0	N/A	N/A	7191160.857999998	214	1420	-1	214	662.5751	1	662.5751	7191160.857999998
0.0	0.0	0.0	0.0	0.0	0.0	https://gnps.ucsd.edu/ProteoSAFe/result.jsp?task=5200e74b6db34718a3b0c77820c2b176&view=view_all_clusters_withID&show=true#{"main.cluster index_lowerinput":"1421.0","main.cluster index_upperinput":"1421.0"}	https://gnps.ucsd.edu/ProteoSAFe/result.jsp?view=network_displayer&componentindex=1&task=5200e74b6db34718a3b0c77820c2b176&show=true	N/A	N/A	N/A	2.8210	2.8210	0	N/A	N/A	10197502.69	210	1421	1	210	265.0347	1	265.0347	10197502.69
0.0	0.0	0.0	0.0	0.0	0.0	https://gnps.ucsd.edu/ProteoSAFe/result.jsp?task=5200e74b6db34718a3b0c77820c2b176&view=view_all_clusters_withID&show=true#{"main.cluster index_lowerinput":"1424.0","main.cluster index_upperinput":"1424.0"}	This Node is a Singleton	N/A	N/A	N/A	3.6699	3.6699	0	N/A	N/A	3751108.9759999993	215	1424	-1	215	227.0928	1	227.0928	3751108.9759999993
0.0	0.0	0.0	0.0	0.0	0.0	https://gnps.ucsd.edu/ProteoSAFe/result.jsp?task=5200e74b6db34718a3b0c77820c2b176&view=view_all_clusters_withID&show=true#{"main.cluster index_lowerinput":"1427.0","main.cluster index_upperinput":"1427.0"}	https://gnps.ucsd.edu/ProteoSAFe/result.jsp?view=network_displayer&componentindex=8&task=5200e74b6db34718a3b0c77820c2b176&show=true	N/A	N/A	N/A	9.9852	9.9852	0	N/A	N/A	13176502.070000011	205	1427	8	205	703.4832	1	703.4832	13176502.070000011
0.0	0.0	0.0	0.0	0.0	0.0	https://gnps.ucsd.edu/ProteoSAFe/result.jsp?task=5200e74b6db34718a3b0c77820c2b176&view=view_all_clusters_withID&show=true#{"main.cluster index_lowerinput":"1429.0","main.cluster index_upperinput":"1429.0"}	This Node is a Singleton	N/A	N/A	N/A	9.6709	9.6709	0	N/A	N/A	8642520.993999997	215	1429	-1	215	253.1607	1	253.1607	8642520.993999997
0.0	0.0	0.0	0.0	0.0	0.0	https://gnps.ucsd.edu/ProteoSAFe/result.jsp?task=5200e74b6db34718a3b0c77820c2b176&view=view_all_clusters_withID&show=true#{"main.cluster index_lowerinput":"1430.0","main.cluster index_upperinput":"1430.0"}	https://gnps.ucsd.edu/ProteoSAFe/result.jsp?view=network_displayer&componentindex=8&task=5200e74b6db34718a3b0c77820c2b176&show=true	N/A	N/A	N/A	10.0940	10.0940	0	N/A	N/A	6635772.682000002	215	1430	8	215	706.5113	1	706.5113	6635772.682000002
0.0	0.0	0.0	0.0	0.0	0.0	https://gnps.ucsd.edu/ProteoSAFe/result.jsp?task=5200e74b6db34718a3b0c77820c2b176&view=view_all_clusters_withID&show=true#{"main.cluster index_lowerinput":"1435.0","main.cluster index_upperinput":"1435.0"}	This Node is a Singleton	N/A	N/A	N/A	1.8578	1.8578	0	N/A	N/A	18867959.324	215	1435	-1	215	124.9740	1	124.9740	18867959.324
0.0	0.0	0.0	0.0	0.0	0.0	https://gnps.ucsd.edu/ProteoSAFe/result.jsp?task=5200e74b6db34718a3b0c77820c2b176&view=view_all_clusters_withID&show=true#{"main.cluster index_lowerinput":"1436.0","main.cluster index_upperinput":"1436.0"}	This Node is a Singleton	N/A	N/A	N/A	6.0252	6.0252	0	N/A	N/A	34103471.444	214	1436	-1	214	959.9659	1	959.9659	34103471.444
0.0	0.0	0.0	0.0	0.0	0.0	https://gnps.ucsd.edu/ProteoSAFe/result.jsp?task=5200e74b6db34718a3b0c77820c2b176&view=view_all_clusters_withID&show=true#{"main.cluster index_lowerinput":"1439.0","main.cluster index_upperinput":"1439.0"}	https://gnps.ucsd.edu/ProteoSAFe/result.jsp?view=network_displayer&componentindex=26&task=5200e74b6db34718a3b0c77820c2b176&show=true	N/A	N/A	N/A	11.6145	11.6145	0	N/A	N/A	20652213.686	208	1439	26	208	678.5122	1	678.5122	20652213.686
0.0	0.0	0.0	0.0	0.0	0.0	https://gnps.ucsd.edu/ProteoSAFe/result.jsp?task=5200e74b6db34718a3b0c77820c2b176&view=view_all_clusters_withID&show=true#{"main.cluster index_lowerinput":"1440.0","main.cluster index_upperinput":"1440.0"}	This Node is a Singleton	N/A	N/A	N/A	11.7703	11.7703	0	N/A	N/A	6617476.573999998	205	1440	-1	205	726.5231	1	726.5231	6617476.573999998
0.0	0.0	0.0	0.0	0.0	0.0	https://gnps.ucsd.edu/ProteoSAFe/result.jsp?task=5200e74b6db34718a3b0c77820c2b176&view=view_all_clusters_withID&show=true#{"main.cluster index_lowerinput":"1443.0","main.cluster index_upperinput":"1443.0"}	This Node is a Singleton	N/A	N/A	N/A	11.0085	11.0085	0	N/A	N/A	4854440.452	212	1443	-1	212	648.5304	1	648.5304	4854440.452
0.0	0.0	0.0	0.0	0.0	0.0	https://gnps.ucsd.edu/ProteoSAFe/result.jsp?task=5200e74b6db34718a3b0c77820c2b176&view=view_all_clusters_withID&show=true#{"main.cluster index_lowerinput":"1444.0","main.cluster index_upperinput":"1444.0"}	This Node is a Singleton	N/A	N/A	N/A	6.5331	6.5331	0	N/A	N/A	6106046.029999999	212	1444	-1	212	665.4524	1	665.4524	6106046.029999999
0.0	0.0	0.0	0.0	0.0	0.0	https://gnps.ucsd.edu/ProteoSAFe/result.jsp?task=5200e74b6db34718a3b0c77820c2b176&view=view_all_clusters_withID&show=true#{"main.cluster index_lowerinput":"1445.0","main.cluster index_upperinput":"1445.0"}	This Node is a Singleton	N/A	N/A	N/A	9.8863	9.8863	0	N/A	N/A	2289654.7340000044	189	1445	-1	189	634.4803	1	634.4803	2289654.7340000044
0.0	0.0	0.0	0.0	0.0	0.0	https://gnps.ucsd.edu/ProteoSAFe/result.jsp?task=5200e74b6db34718a3b0c77820c2b176&view=view_all_clusters_withID&show=true#{"main.cluster index_lowerinput":"1446.0","main.cluster index_upperinput":"1446.0"}	This Node is a Singleton	N/A	N/A	N/A	11.6527	11.6527	0	N/A	N/A	14989637.914000003	209	1446	-1	209	700.4646	1	700.4646	14989637.914000003
0.0	0.0	0.0	0.0	0.0	0.0	https://gnps.ucsd.edu/ProteoSAFe/result.jsp?task=5200e74b6db34718a3b0c77820c2b176&view=view_all_clusters_withID&show=true#{"main.cluster index_lowerinput":"1447.0","main.cluster index_upperinput":"1447.0"}	This Node is a Singleton	N/A	N/A	N/A	11.8944	11.8944	0	N/A	N/A	7863796.090000002	199	1447	-1	199	591.4867	1	591.4867	7863796.090000002
0.0	0.0	0.0	0.0	0.0	0.0	https://gnps.ucsd.edu/ProteoSAFe/result.jsp?task=5200e74b6db34718a3b0c77820c2b176&view=view_all_clusters_withID&show=true#{"main.cluster index_lowerinput":"1449.0","main.cluster index_upperinput":"1449.0"}	This Node is a Singleton	N/A	N/A	N/A	2.4790	2.4790	0	N/A	N/A	19644885.426000003	215	1449	-1	215	124.9740	1	124.9740	19644885.426000003
0.0	0.0	0.0	0.0	0.0	0.0	https://gnps.ucsd.edu/ProteoSAFe/result.jsp?task=5200e74b6db34718a3b0c77820c2b176&view=view_all_clusters_withID&show=true#{"main.cluster index_lowerinput":"1450.0","main.cluster index_upperinput":"1450.0"}	This Node is a Singleton	N/A	N/A	N/A	11.0059	11.0059	0	N/A	N/A	18368342.88599998	215	1450	-1	215	725.4317	1	725.4317	18368342.88599998
0.0	0.0	0.0	0.0	0.0	0.0	https://gnps.ucsd.edu/ProteoSAFe/result.jsp?task=5200e74b6db34718a3b0c77820c2b176&view=view_all_clusters_withID&show=true#{"main.cluster index_lowerinput":"1454.0","main.cluster index_upperinput":"1454.0"}	This Node is a Singleton	N/A	N/A	N/A	6.2911	6.2911	0	N/A	N/A	32932273.929999985	215	1454	-1	215	959.9657	1	959.9657	32932273.929999985
0.0	0.0	0.0	0.0	0.0	0.0	https://gnps.ucsd.edu/ProteoSAFe/result.jsp?task=5200e74b6db34718a3b0c77820c2b176&view=view_all_clusters_withID&show=true#{"main.cluster index_lowerinput":"1455.0","main.cluster index_upperinput":"1455.0"}	This Node is a Singleton	N/A	N/A	N/A	10.7382	10.7382	0	N/A	N/A	5210461.053999999	212	1455	-1	212	726.5519	1	726.5519	5210461.053999999
0.0	0.0	0.0	0.0	0.0	0.0	https://gnps.ucsd.edu/ProteoSAFe/result.jsp?task=5200e74b6db34718a3b0c77820c2b176&view=view_all_clusters_withID&show=true#{"main.cluster index_lowerinput":"1457.0","main.cluster index_upperinput":"1457.0"}	This Node is a Singleton	N/A	N/A	N/A	2.0688	2.0688	0	N/A	N/A	18711468.943999983	215	1457	-1	215	124.9740	1	124.9740	18711468.943999983
0.0	0.0	0.0	0.0	0.0	0.0	https://gnps.ucsd.edu/ProteoSAFe/result.jsp?task=5200e74b6db34718a3b0c77820c2b176&view=view_all_clusters_withID&show=true#{"main.cluster index_lowerinput":"1458.0","main.cluster index_upperinput":"1458.0"}	https://gnps.ucsd.edu/ProteoSAFe/result.jsp?view=network_displayer&componentindex=65&task=5200e74b6db34718a3b0c77820c2b176&show=true	N/A	N/A	N/A	5.5984	5.5984	0	N/A	N/A	27641087.050000004	211	1458	65	211	959.9658	1	959.9658	27641087.050000004
0.0	0.0	0.0	0.0	0.0	0.0	https://gnps.ucsd.edu/ProteoSAFe/result.jsp?task=5200e74b6db34718a3b0c77820c2b176&view=view_all_clusters_withID&show=true#{"main.cluster index_lowerinput":"1460.0","main.cluster index_upperinput":"1460.0"}	https://gnps.ucsd.edu/ProteoSAFe/result.jsp?view=network_displayer&componentindex=9&task=5200e74b6db34718a3b0c77820c2b176&show=true	N/A	N/A	N/A	13.2219	13.2219	0	N/A	N/A	51763329.368	215	1460	9	215	257.9671	1	257.9671	51763329.368
0.0	0.0	0.0	0.0	0.0	0.0	https://gnps.ucsd.edu/ProteoSAFe/result.jsp?task=5200e74b6db34718a3b0c77820c2b176&view=view_all_clusters_withID&show=true#{"main.cluster index_lowerinput":"1462.0","main.cluster index_upperinput":"1462.0"}	This Node is a Singleton	N/A	N/A	N/A	12.0299	12.0299	0	N/A	N/A	7090506.588000012	200	1462	-1	200	591.4856	1	591.4856	7090506.588000012
0.0	0.0	0.0	0.0	0.0	0.0	https://gnps.ucsd.edu/ProteoSAFe/result.jsp?task=5200e74b6db34718a3b0c77820c2b176&view=view_all_clusters_withID&show=true#{"main.cluster index_lowerinput":"1463.0","main.cluster index_upperinput":"1463.0"}	https://gnps.ucsd.edu/ProteoSAFe/result.jsp?view=network_displayer&componentindex=17&task=5200e74b6db34718a3b0c77820c2b176&show=true	N/A	N/A	N/A	5.7712	5.7712	0	N/A	N/A	269170525.99200004	214	1463	17	214	437.1873	1	437.1873	269170525.99200004
0.0	0.0	0.0	0.0	0.0	0.0	https://gnps.ucsd.edu/ProteoSAFe/result.jsp?task=5200e74b6db34718a3b0c77820c2b176&view=view_all_clusters_withID&show=true#{"main.cluster index_lowerinput":"1464.0","main.cluster index_upperinput":"1464.0"}	This Node is a Singleton	N/A	N/A	N/A	3.7320	3.7320	0	N/A	N/A	21362827.262000013	215	1464	-1	215	321.0807	1	321.0807	21362827.262000013
0.0	0.0	0.0	0.0	0.0	0.0	https://gnps.ucsd.edu/ProteoSAFe/result.jsp?task=5200e74b6db34718a3b0c77820c2b176&view=view_all_clusters_withID&show=true#{"main.cluster index_lowerinput":"1466.0","main.cluster index_upperinput":"1466.0"}	This Node is a Singleton	N/A	N/A	N/A	5.8319	5.8319	0	N/A	N/A	20180176.575999998	205	1466	-1	205	169.0492	1	169.0492	20180176.575999998
0.0	0.0	0.0	0.0	0.0	0.0	https://gnps.ucsd.edu/ProteoSAFe/result.jsp?task=5200e74b6db34718a3b0c77820c2b176&view=view_all_clusters_withID&show=true#{"main.cluster index_lowerinput":"1467.0","main.cluster index_upperinput":"1467.0"}	This Node is a Singleton	N/A	N/A	N/A	5.3317	5.3317	0	N/A	N/A	8812388.48800001	215	1467	-1	215	370.9872	1	370.9872	8812388.48800001
0.0	0.0	0.0	0.0	0.0	0.0	https://gnps.ucsd.edu/ProteoSAFe/result.jsp?task=5200e74b6db34718a3b0c77820c2b176&view=view_all_clusters_withID&show=true#{"main.cluster index_lowerinput":"1469.0","main.cluster index_upperinput":"1469.0"}	https://gnps.ucsd.edu/ProteoSAFe/result.jsp?view=network_displayer&componentindex=51&task=5200e74b6db34718a3b0c77820c2b176&show=true	N/A	N/A	N/A	5.5192	5.5192	0	N/A	N/A	10985733.301999986	212	1469	51	212	227.0708	1	227.0708	10985733.301999986
0.0	0.0	0.0	0.0	0.0	0.0	https://gnps.ucsd.edu/ProteoSAFe/result.jsp?task=5200e74b6db34718a3b0c77820c2b176&view=view_all_clusters_withID&show=true#{"main.cluster index_lowerinput":"1470.0","main.cluster index_upperinput":"1470.0"}	This Node is a Singleton	N/A	N/A	N/A	11.4190	11.4190	0	N/A	N/A	19909309.363999993	214	1470	-1	214	716.5356	1	716.5356	19909309.363999993
0.0	0.0	0.0	0.0	0.0	0.0	https://gnps.ucsd.edu/ProteoSAFe/result.jsp?task=5200e74b6db34718a3b0c77820c2b176&view=view_all_clusters_withID&show=true#{"main.cluster index_lowerinput":"1471.0","main.cluster index_upperinput":"1471.0"}	This Node is a Singleton	N/A	N/A	N/A	5.2319	5.2319	0	N/A	N/A	7875837.851999995	215	1471	-1	215	453.1522	1	453.1522	7875837.851999995
0.0	0.0	0.0	0.0	0.0	0.0	https://gnps.ucsd.edu/ProteoSAFe/result.jsp?task=5200e74b6db34718a3b0c77820c2b176&view=view_all_clusters_withID&show=true#{"main.cluster index_lowerinput":"1472.0","main.cluster index_upperinput":"1472.0"}	This Node is a Singleton	N/A	N/A	N/A	5.7912	5.7912	0	N/A	N/A	14779256.203999996	213	1472	-1	213	499.1437	1	499.1437	14779256.203999996
0.0	0.0	0.0	0.0	0.0	0.0	https://gnps.ucsd.edu/ProteoSAFe/result.jsp?task=5200e74b6db34718a3b0c77820c2b176&view=view_all_clusters_withID&show=true#{"main.cluster index_lowerinput":"1476.0","main.cluster index_upperinput":"1476.0"}	This Node is a Singleton	N/A	N/A	N/A	5.4502	5.4502	0	N/A	N/A	46745629.88400002	213	1476	-1	213	851.3984	1	851.3984	46745629.88400002
0.0	0.0	0.0	0.0	0.0	0.0	https://gnps.ucsd.edu/ProteoSAFe/result.jsp?task=5200e74b6db34718a3b0c77820c2b176&view=view_all_clusters_withID&show=true#{"main.cluster index_lowerinput":"1479.0","main.cluster index_upperinput":"1479.0"}	This Node is a Singleton	N/A	N/A	N/A	9.5094	9.5094	0	N/A	N/A	17471894.001999997	214	1479	-1	214	650.4489	1	650.4489	17471894.001999997
0.0	0.0	0.0	0.0	0.0	0.0	https://gnps.ucsd.edu/ProteoSAFe/result.jsp?task=5200e74b6db34718a3b0c77820c2b176&view=view_all_clusters_withID&show=true#{"main.cluster index_lowerinput":"1480.0","main.cluster index_upperinput":"1480.0"}	https://gnps.ucsd.edu/ProteoSAFe/result.jsp?view=network_displayer&componentindex=14&task=5200e74b6db34718a3b0c77820c2b176&show=true	N/A	N/A	N/A	11.9156	11.9156	0	N/A	N/A	14936193.586000009	211	1480	14	211	597.5255	1	597.5255	14936193.586000009
0.0	0.0	0.0	0.0	0.0	0.0	https://gnps.ucsd.edu/ProteoSAFe/result.jsp?task=5200e74b6db34718a3b0c77820c2b176&view=view_all_clusters_withID&show=true#{"main.cluster index_lowerinput":"1481.0","main.cluster index_upperinput":"1481.0"}	This Node is a Singleton	N/A	N/A	N/A	9.4726	9.4726	0	N/A	N/A	14351280.180000002	214	1481	-1	214	672.4676	1	672.4676	14351280.180000002
0.0	0.0	0.0	0.0	0.0	0.0	https://gnps.ucsd.edu/ProteoSAFe/result.jsp?task=5200e74b6db34718a3b0c77820c2b176&view=view_all_clusters_withID&show=true#{"main.cluster index_lowerinput":"1484.0","main.cluster index_upperinput":"1484.0"}	This Node is a Singleton	N/A	N/A	N/A	3.4234	3.4234	0	N/A	N/A	10018126.490000006	215	1484	-1	215	171.0176	1	171.0176	10018126.490000006
0.0	0.0	0.0	0.0	0.0	0.0	https://gnps.ucsd.edu/ProteoSAFe/result.jsp?task=5200e74b6db34718a3b0c77820c2b176&view=view_all_clusters_withID&show=true#{"main.cluster index_lowerinput":"1485.0","main.cluster index_upperinput":"1485.0"}	This Node is a Singleton	N/A	N/A	N/A	1.0336	1.0336	0	N/A	N/A	19915249.974	202	1485	-1	202	188.0702	1	188.0702	19915249.974
0.0	0.0	0.0	0.0	0.0	0.0	https://gnps.ucsd.edu/ProteoSAFe/result.jsp?task=5200e74b6db34718a3b0c77820c2b176&view=view_all_clusters_withID&show=true#{"main.cluster index_lowerinput":"1489.0","main.cluster index_upperinput":"1489.0"}	https://gnps.ucsd.edu/ProteoSAFe/result.jsp?view=network_displayer&componentindex=63&task=5200e74b6db34718a3b0c77820c2b176&show=true	N/A	N/A	N/A	4.4113	4.4113	0	N/A	N/A	36854290.99999999	214	1489	63	214	959.9655	1	959.9655	36854290.99999999
0.0	0.0	0.0	0.0	0.0	0.0	https://gnps.ucsd.edu/ProteoSAFe/result.jsp?task=5200e74b6db34718a3b0c77820c2b176&view=view_all_clusters_withID&show=true#{"main.cluster index_lowerinput":"1504.0","main.cluster index_upperinput":"1504.0"}	https://gnps.ucsd.edu/ProteoSAFe/result.jsp?view=network_displayer&componentindex=30&task=5200e74b6db34718a3b0c77820c2b176&show=true	N/A	N/A	N/A	10.7427	10.7427	0	N/A	N/A	2387196.575999997	204	1504	30	204	778.5342	1	778.5342	2387196.575999997
0.0	0.0	0.0	0.0	0.0	0.0	https://gnps.ucsd.edu/ProteoSAFe/result.jsp?task=5200e74b6db34718a3b0c77820c2b176&view=view_all_clusters_withID&show=true#{"main.cluster index_lowerinput":"1505.0","main.cluster index_upperinput":"1505.0"}	This Node is a Singleton	N/A	N/A	N/A	11.4038	11.4038	0	N/A	N/A	10376056.952	213	1505	-1	213	738.5440	1	738.5440	10376056.952
0.0	0.0	0.0	0.0	0.0	0.0	https://gnps.ucsd.edu/ProteoSAFe/result.jsp?task=5200e74b6db34718a3b0c77820c2b176&view=view_all_clusters_withID&show=true#{"main.cluster index_lowerinput":"1506.0","main.cluster index_upperinput":"1506.0"}	This Node is a Singleton	N/A	N/A	N/A	10.1338	10.1338	0	N/A	N/A	22434725.151999995	215	1506	-1	215	550.2122	1	550.2122	22434725.151999995
0.0	0.0	0.0	0.0	0.0	0.0	https://gnps.ucsd.edu/ProteoSAFe/result.jsp?task=5200e74b6db34718a3b0c77820c2b176&view=view_all_clusters_withID&show=true#{"main.cluster index_lowerinput":"1508.0","main.cluster index_upperinput":"1508.0"}	This Node is a Singleton	N/A	N/A	N/A	1.1010	1.1010	0	N/A	N/A	36630449.30000001	215	1508	-1	215	133.9792	1	133.9792	36630449.30000001
0.0	0.0	0.0	0.0	0.0	0.0	https://gnps.ucsd.edu/ProteoSAFe/result.jsp?task=5200e74b6db34718a3b0c77820c2b176&view=view_all_clusters_withID&show=true#{"main.cluster index_lowerinput":"1511.0","main.cluster index_upperinput":"1511.0"}	This Node is a Singleton	N/A	N/A	N/A	10.1490	10.1490	0	N/A	N/A	3989021.4059999986	209	1511	-1	209	730.3693	1	730.3693	3989021.4059999986
0.0	0.0	0.0	0.0	0.0	0.0	https://gnps.ucsd.edu/ProteoSAFe/result.jsp?task=5200e74b6db34718a3b0c77820c2b176&view=view_all_clusters_withID&show=true#{"main.cluster index_lowerinput":"1512.0","main.cluster index_upperinput":"1512.0"}	This Node is a Singleton	N/A	N/A	N/A	10.7367	10.7367	0	N/A	N/A	11745676.552000007	211	1512	-1	211	438.6042	1	438.6042	11745676.552000007
0.0	0.0	0.0	0.0	0.0	0.0	https://gnps.ucsd.edu/ProteoSAFe/result.jsp?task=5200e74b6db34718a3b0c77820c2b176&view=view_all_clusters_withID&show=true#{"main.cluster index_lowerinput":"1524.0","main.cluster index_upperinput":"1524.0"}	https://gnps.ucsd.edu/ProteoSAFe/result.jsp?view=network_displayer&componentindex=24&task=5200e74b6db34718a3b0c77820c2b176&show=true	N/A	N/A	N/A	3.2206	3.2206	0	N/A	N/A	29172745.866000023	214	1524	24	214	133.9793	1	133.9793	29172745.866000023
0.0	0.0	0.0	0.0	0.0	0.0	https://gnps.ucsd.edu/ProteoSAFe/result.jsp?task=5200e74b6db34718a3b0c77820c2b176&view=view_all_clusters_withID&show=true#{"main.cluster index_lowerinput":"1529.0","main.cluster index_upperinput":"1529.0"}	This Node is a Singleton	N/A	N/A	N/A	12.4267	12.4267	0	N/A	N/A	6345017.502000001	215	1529	-1	215	735.5276	1	735.5276	6345017.502000001
0.0	0.0	0.0	0.0	0.0	0.0	https://gnps.ucsd.edu/ProteoSAFe/result.jsp?task=5200e74b6db34718a3b0c77820c2b176&view=view_all_clusters_withID&show=true#{"main.cluster index_lowerinput":"1534.0","main.cluster index_upperinput":"1534.0"}	https://gnps.ucsd.edu/ProteoSAFe/result.jsp?view=network_displayer&componentindex=23&task=5200e74b6db34718a3b0c77820c2b176&show=true	N/A	N/A	N/A	12.3831	12.3831	0	N/A	N/A	308496995.2140002	204	1534	23	204	494.5760	1	494.5760	308496995.2140002
0.0	0.0	0.0	0.0	0.0	0.0	https://gnps.ucsd.edu/ProteoSAFe/result.jsp?task=5200e74b6db34718a3b0c77820c2b176&view=view_all_clusters_withID&show=true#{"main.cluster index_lowerinput":"1537.0","main.cluster index_upperinput":"1537.0"}	This Node is a Singleton	N/A	N/A	N/A	11.0312	11.0312	0	N/A	N/A	20857232.797999997	215	1537	-1	215	663.2977	1	663.2977	20857232.797999997
0.0	0.0	0.0	0.0	0.0	0.0	https://gnps.ucsd.edu/ProteoSAFe/result.jsp?task=5200e74b6db34718a3b0c77820c2b176&view=view_all_clusters_withID&show=true#{"main.cluster index_lowerinput":"1538.0","main.cluster index_upperinput":"1538.0"}	This Node is a Singleton	N/A	N/A	N/A	12.2198	12.2198	0	N/A	N/A	5461281.700000004	210	1538	-1	210	617.4603	1	617.4603	5461281.700000004
0.0	0.0	0.0	0.0	0.0	0.0	https://gnps.ucsd.edu/ProteoSAFe/result.jsp?task=5200e74b6db34718a3b0c77820c2b176&view=view_all_clusters_withID&show=true#{"main.cluster index_lowerinput":"1539.0","main.cluster index_upperinput":"1539.0"}	This Node is a Singleton	N/A	N/A	N/A	9.8806	9.8806	0	N/A	N/A	5619060.019999996	210	1539	-1	210	788.6101	1	788.6101	5619060.019999996
0.0	0.0	0.0	0.0	0.0	0.0	https://gnps.ucsd.edu/ProteoSAFe/result.jsp?task=5200e74b6db34718a3b0c77820c2b176&view=view_all_clusters_withID&show=true#{"main.cluster index_lowerinput":"1541.0","main.cluster index_upperinput":"1541.0"}	This Node is a Singleton	N/A	N/A	N/A	9.1566	9.1566	0	N/A	N/A	75913801.90000004	215	1541	-1	215	203.1301	1	203.1301	75913801.90000004
0.0	0.0	0.0	0.0	0.0	0.0	https://gnps.ucsd.edu/ProteoSAFe/result.jsp?task=5200e74b6db34718a3b0c77820c2b176&view=view_all_clusters_withID&show=true#{"main.cluster index_lowerinput":"1542.0","main.cluster index_upperinput":"1542.0"}	This Node is a Singleton	N/A	N/A	N/A	9.1483	9.1483	0	N/A	N/A	88356807.59799987	214	1542	-1	214	415.2181	1	415.2181	88356807.59799987
0.0	0.0	0.0	0.0	0.0	0.0	https://gnps.ucsd.edu/ProteoSAFe/result.jsp?task=5200e74b6db34718a3b0c77820c2b176&view=view_all_clusters_withID&show=true#{"main.cluster index_lowerinput":"1552.0","main.cluster index_upperinput":"1552.0"}	This Node is a Singleton	N/A	N/A	N/A	3.1388	3.1388	0	N/A	N/A	39867514.76999997	213	1552	-1	213	245.1081	1	245.1081	39867514.76999997
0.0	0.0	0.0	0.0	0.0	0.0	https://gnps.ucsd.edu/ProteoSAFe/result.jsp?task=5200e74b6db34718a3b0c77820c2b176&view=view_all_clusters_withID&show=true#{"main.cluster index_lowerinput":"1557.0","main.cluster index_upperinput":"1557.0"}	This Node is a Singleton	N/A	N/A	N/A	5.0025	5.0025	0	N/A	N/A	20203114.091999993	215	1557	-1	215	409.0699	1	409.0699	20203114.091999993
0.0	0.0	0.0	0.0	0.0	0.0	https://gnps.ucsd.edu/ProteoSAFe/result.jsp?task=5200e74b6db34718a3b0c77820c2b176&view=view_all_clusters_withID&show=true#{"main.cluster index_lowerinput":"1558.0","main.cluster index_upperinput":"1558.0"}	This Node is a Singleton	N/A	N/A	N/A	11.0334	11.0334	0	N/A	N/A	38137156.83800005	215	1558	-1	215	724.3762	1	724.3762	38137156.83800005
0.0	0.0	0.0	0.0	0.0	0.0	https://gnps.ucsd.edu/ProteoSAFe/result.jsp?task=5200e74b6db34718a3b0c77820c2b176&view=view_all_clusters_withID&show=true#{"main.cluster index_lowerinput":"1563.0","main.cluster index_upperinput":"1563.0"}	This Node is a Singleton	N/A	N/A	N/A	7.3857	7.3857	0	N/A	N/A	6451609.104000005	213	1563	-1	213	591.4305	1	591.4305	6451609.104000005
0.0	0.0	0.0	0.0	0.0	0.0	https://gnps.ucsd.edu/ProteoSAFe/result.jsp?task=5200e74b6db34718a3b0c77820c2b176&view=view_all_clusters_withID&show=true#{"main.cluster index_lowerinput":"1571.0","main.cluster index_upperinput":"1571.0"}	This Node is a Singleton	N/A	N/A	N/A	6.5569	6.5569	0	N/A	N/A	7169948.563999999	215	1571	-1	215	621.4281	1	621.4281	7169948.563999999
0.0	0.0	0.0	0.0	0.0	0.0	https://gnps.ucsd.edu/ProteoSAFe/result.jsp?task=5200e74b6db34718a3b0c77820c2b176&view=view_all_clusters_withID&show=true#{"main.cluster index_lowerinput":"1578.0","main.cluster index_upperinput":"1578.0"}	This Node is a Singleton	N/A	N/A	N/A	11.0162	11.0162	0	N/A	N/A	33200635.8	214	1578	-1	214	621.2537	1	621.2537	33200635.8
0.0	0.0	0.0	0.0	0.0	0.0	https://gnps.ucsd.edu/ProteoSAFe/result.jsp?task=5200e74b6db34718a3b0c77820c2b176&view=view_all_clusters_withID&show=true#{"main.cluster index_lowerinput":"1585.0","main.cluster index_upperinput":"1585.0"}	https://gnps.ucsd.edu/ProteoSAFe/result.jsp?view=network_displayer&componentindex=62&task=5200e74b6db34718a3b0c77820c2b176&show=true	N/A	N/A	N/A	6.6497	6.6497	0	N/A	N/A	26152516.082000006	213	1585	62	213	496.4292	1	496.4292	26152516.082000006
0.0	0.0	0.0	0.0	0.0	0.0	https://gnps.ucsd.edu/ProteoSAFe/result.jsp?task=5200e74b6db34718a3b0c77820c2b176&view=view_all_clusters_withID&show=true#{"main.cluster index_lowerinput":"1592.0","main.cluster index_upperinput":"1592.0"}	https://gnps.ucsd.edu/ProteoSAFe/result.jsp?view=network_displayer&componentindex=26&task=5200e74b6db34718a3b0c77820c2b176&show=true	N/A	N/A	N/A	11.2688	11.2688	0	N/A	N/A	6892331.264000007	208	1592	26	208	636.4754	1	636.4754	6892331.264000007
0.0	0.0	0.0	0.0	0.0	0.0	https://gnps.ucsd.edu/ProteoSAFe/result.jsp?task=5200e74b6db34718a3b0c77820c2b176&view=view_all_clusters_withID&show=true#{"main.cluster index_lowerinput":"1593.0","main.cluster index_upperinput":"1593.0"}	This Node is a Singleton	N/A	N/A	N/A	11.2661	11.2661	0	N/A	N/A	5367894.890000004	204	1593	-1	204	658.4606	1	658.4606	5367894.890000004
0.0	0.0	0.0	0.0	0.0	0.0	https://gnps.ucsd.edu/ProteoSAFe/result.jsp?task=5200e74b6db34718a3b0c77820c2b176&view=view_all_clusters_withID&show=true#{"main.cluster index_lowerinput":"1594.0","main.cluster index_upperinput":"1594.0"}	This Node is a Singleton	N/A	N/A	N/A	12.6094	12.6094	0	N/A	N/A	8019369.662000003	214	1594	-1	214	672.5803	1	672.5803	8019369.662000003
0.0	0.0	0.0	0.0	0.0	0.0	https://gnps.ucsd.edu/ProteoSAFe/result.jsp?task=5200e74b6db34718a3b0c77820c2b176&view=view_all_clusters_withID&show=true#{"main.cluster index_lowerinput":"1597.0","main.cluster index_upperinput":"1597.0"}	This Node is a Singleton	N/A	N/A	N/A	12.6000	12.6000	0	N/A	N/A	6941929.163999994	214	1597	-1	214	650.5308	1	650.5308	6941929.163999994
0.0	0.0	0.0	0.0	0.0	0.0	https://gnps.ucsd.edu/ProteoSAFe/result.jsp?task=5200e74b6db34718a3b0c77820c2b176&view=view_all_clusters_withID&show=true#{"main.cluster index_lowerinput":"1599.0","main.cluster index_upperinput":"1599.0"}	https://gnps.ucsd.edu/ProteoSAFe/result.jsp?view=network_displayer&componentindex=31&task=5200e74b6db34718a3b0c77820c2b176&show=true	N/A	N/A	N/A	12.5046	12.5046	0	N/A	N/A	11678951.139999986	209	1599	31	209	633.4204	1	633.4204	11678951.139999986
0.0	0.0	0.0	0.0	0.0	0.0	https://gnps.ucsd.edu/ProteoSAFe/result.jsp?task=5200e74b6db34718a3b0c77820c2b176&view=view_all_clusters_withID&show=true#{"main.cluster index_lowerinput":"1600.0","main.cluster index_upperinput":"1600.0"}	https://gnps.ucsd.edu/ProteoSAFe/result.jsp?view=network_displayer&componentindex=15&task=5200e74b6db34718a3b0c77820c2b176&show=true	N/A	N/A	N/A	11.6898	11.6898	0	N/A	N/A	51593317.821999975	212	1600	15	212	466.5015	1	466.5015	51593317.821999975
0.0	0.0	0.0	0.0	0.0	0.0	https://gnps.ucsd.edu/ProteoSAFe/result.jsp?task=5200e74b6db34718a3b0c77820c2b176&view=view_all_clusters_withID&show=true#{"main.cluster index_lowerinput":"1604.0","main.cluster index_upperinput":"1604.0"}	This Node is a Singleton	N/A	N/A	N/A	9.4981	9.4981	0	N/A	N/A	9885447.16399999	213	1604	-1	213	265.2218	1	265.2218	9885447.16399999
0.0	0.0	0.0	0.0	0.0	0.0	https://gnps.ucsd.edu/ProteoSAFe/result.jsp?task=5200e74b6db34718a3b0c77820c2b176&view=view_all_clusters_withID&show=true#{"main.cluster index_lowerinput":"1605.0","main.cluster index_upperinput":"1605.0"}	This Node is a Singleton	N/A	N/A	N/A	0.8772	0.8772	0	N/A	N/A	19777545.34399999	213	1605	-1	213	233.0192	1	233.0192	19777545.34399999
0.0	0.0	0.0	0.0	0.0	0.0	https://gnps.ucsd.edu/ProteoSAFe/result.jsp?task=5200e74b6db34718a3b0c77820c2b176&view=view_all_clusters_withID&show=true#{"main.cluster index_lowerinput":"1610.0","main.cluster index_upperinput":"1610.0"}	This Node is a Singleton	N/A	N/A	N/A	7.5900	7.5900	0	N/A	N/A	16359452.173999991	213	1610	-1	213	859.5388	1	859.5388	16359452.173999991
0.0	0.0	0.0	0.0	0.0	0.0	https://gnps.ucsd.edu/ProteoSAFe/result.jsp?task=5200e74b6db34718a3b0c77820c2b176&view=view_all_clusters_withID&show=true#{"main.cluster index_lowerinput":"1625.0","main.cluster index_upperinput":"1625.0"}	This Node is a Singleton	N/A	N/A	N/A	10.2076	10.2076	0	N/A	N/A	5027587.308000008	215	1625	-1	215	788.5987	1	788.5987	5027587.308000008
0.0	0.0	0.0	0.0	0.0	0.0	https://gnps.ucsd.edu/ProteoSAFe/result.jsp?task=5200e74b6db34718a3b0c77820c2b176&view=view_all_clusters_withID&show=true#{"main.cluster index_lowerinput":"1627.0","main.cluster index_upperinput":"1627.0"}	This Node is a Singleton	N/A	N/A	N/A	11.4790	11.4790	0	N/A	N/A	7084416.776000005	212	1627	-1	212	929.3505	1	929.3505	7084416.776000005
0.0	0.0	0.0	0.0	0.0	0.0	https://gnps.ucsd.edu/ProteoSAFe/result.jsp?task=5200e74b6db34718a3b0c77820c2b176&view=view_all_clusters_withID&show=true#{"main.cluster index_lowerinput":"1629.0","main.cluster index_upperinput":"1629.0"}	This Node is a Singleton	N/A	N/A	N/A	11.8863	11.8863	0	N/A	N/A	9620465.447999997	200	1629	-1	200	610.2082	1	610.2082	9620465.447999997
0.0	0.0	0.0	0.0	0.0	0.0	https://gnps.ucsd.edu/ProteoSAFe/result.jsp?task=5200e74b6db34718a3b0c77820c2b176&view=view_all_clusters_withID&show=true#{"main.cluster index_lowerinput":"1630.0","main.cluster index_upperinput":"1630.0"}	This Node is a Singleton	N/A	N/A	N/A	11.4126	11.4126	0	N/A	N/A	2050994.455999999	209	1630	-1	209	945.3119	1	945.3119	2050994.455999999
0.0	0.0	0.0	0.0	0.0	0.0	https://gnps.ucsd.edu/ProteoSAFe/result.jsp?task=5200e74b6db34718a3b0c77820c2b176&view=view_all_clusters_withID&show=true#{"main.cluster index_lowerinput":"1635.0","main.cluster index_upperinput":"1635.0"}	This Node is a Singleton	N/A	N/A	N/A	8.1173	8.1173	0	N/A	N/A	8193505.3360000085	200	1635	-1	200	304.2998	1	304.2998	8193505.3360000085
0.0	0.0	0.0	0.0	0.0	0.0	https://gnps.ucsd.edu/ProteoSAFe/result.jsp?task=5200e74b6db34718a3b0c77820c2b176&view=view_all_clusters_withID&show=true#{"main.cluster index_lowerinput":"1637.0","main.cluster index_upperinput":"1637.0"}	This Node is a Singleton	N/A	N/A	N/A	11.1529	11.1529	0	N/A	N/A	8113229.198000009	203	1637	-1	203	855.3070	1	855.3070	8113229.198000009
0.0	0.0	0.0	0.0	0.0	0.0	https://gnps.ucsd.edu/ProteoSAFe/result.jsp?task=5200e74b6db34718a3b0c77820c2b176&view=view_all_clusters_withID&show=true#{"main.cluster index_lowerinput":"1640.0","main.cluster index_upperinput":"1640.0"}	This Node is a Singleton	N/A	N/A	N/A	11.4558	11.4558	0	N/A	N/A	24283503.60400001	204	1640	-1	204	779.4871	1	779.4871	24283503.60400001
0.0	0.0	0.0	0.0	0.0	0.0	https://gnps.ucsd.edu/ProteoSAFe/result.jsp?task=5200e74b6db34718a3b0c77820c2b176&view=view_all_clusters_withID&show=true#{"main.cluster index_lowerinput":"1641.0","main.cluster index_upperinput":"1641.0"}	This Node is a Singleton	N/A	N/A	N/A	11.1430	11.1430	0	N/A	N/A	3006648.931999998	211	1641	-1	211	871.2409	1	871.2409	3006648.931999998
0.0	0.0	0.0	0.0	0.0	0.0	https://gnps.ucsd.edu/ProteoSAFe/result.jsp?task=5200e74b6db34718a3b0c77820c2b176&view=view_all_clusters_withID&show=true#{"main.cluster index_lowerinput":"1646.0","main.cluster index_upperinput":"1646.0"}	https://gnps.ucsd.edu/ProteoSAFe/result.jsp?view=network_displayer&componentindex=31&task=5200e74b6db34718a3b0c77820c2b176&show=true	N/A	N/A	N/A	12.6367	12.6367	0	N/A	N/A	14128931.385999998	214	1646	31	214	702.8366	1	702.8366	14128931.385999998
0.0	0.0	0.0	0.0	0.0	0.0	https://gnps.ucsd.edu/ProteoSAFe/result.jsp?task=5200e74b6db34718a3b0c77820c2b176&view=view_all_clusters_withID&show=true#{"main.cluster index_lowerinput":"1653.0","main.cluster index_upperinput":"1653.0"}	This Node is a Singleton	N/A	N/A	N/A	7.8708	7.8708	0	N/A	N/A	23078240.633999996	215	1653	-1	215	332.3163	1	332.3163	23078240.633999996
0.0	0.0	0.0	0.0	0.0	0.0	https://gnps.ucsd.edu/ProteoSAFe/result.jsp?task=5200e74b6db34718a3b0c77820c2b176&view=view_all_clusters_withID&show=true#{"main.cluster index_lowerinput":"1655.0","main.cluster index_upperinput":"1655.0"}	This Node is a Singleton	N/A	N/A	N/A	3.0602	3.0602	0	N/A	N/A	3263864.648000001	213	1655	-1	213	438.5733	1	438.5733	3263864.648000001
0.0	0.0	0.0	0.0	0.0	0.0	https://gnps.ucsd.edu/ProteoSAFe/result.jsp?task=5200e74b6db34718a3b0c77820c2b176&view=view_all_clusters_withID&show=true#{"main.cluster index_lowerinput":"1661.0","main.cluster index_upperinput":"1661.0"}	https://gnps.ucsd.edu/ProteoSAFe/result.jsp?view=network_displayer&componentindex=1&task=5200e74b6db34718a3b0c77820c2b176&show=true	N/A	N/A	N/A	2.9755	2.9755	0	N/A	N/A	13479986.215999998	188	1661	1	188	263.0231	1	263.0231	13479986.215999998
0.0	0.0	0.0	0.0	0.0	0.0	https://gnps.ucsd.edu/ProteoSAFe/result.jsp?task=5200e74b6db34718a3b0c77820c2b176&view=view_all_clusters_withID&show=true#{"main.cluster index_lowerinput":"1666.0","main.cluster index_upperinput":"1666.0"}	This Node is a Singleton	N/A	N/A	N/A	2.5995	2.5995	0	N/A	N/A	18621834.004000016	214	1666	-1	214	124.9740	1	124.9740	18621834.004000016
0.0	0.0	0.0	0.0	0.0	0.0	https://gnps.ucsd.edu/ProteoSAFe/result.jsp?task=5200e74b6db34718a3b0c77820c2b176&view=view_all_clusters_withID&show=true#{"main.cluster index_lowerinput":"1673.0","main.cluster index_upperinput":"1673.0"}	This Node is a Singleton	N/A	N/A	N/A	10.7631	10.7631	0	N/A	N/A	11545970.51799999	215	1673	-1	215	702.5552	1	702.5552	11545970.51799999
0.0	0.0	0.0	0.0	0.0	0.0	https://gnps.ucsd.edu/ProteoSAFe/result.jsp?task=5200e74b6db34718a3b0c77820c2b176&view=view_all_clusters_withID&show=true#{"main.cluster index_lowerinput":"1677.0","main.cluster index_upperinput":"1677.0"}	https://gnps.ucsd.edu/ProteoSAFe/result.jsp?view=network_displayer&componentindex=8&task=5200e74b6db34718a3b0c77820c2b176&show=true	N/A	Spectral Match to 1-Hexadecanoyl-2-(9Z-octadecenoyl)-sn-glycero-3-phosphocholine from NIST14	0.801888	9.3492	9.3492	0	N/A	CCMSLIB00003136880	9773616.191999983	213	1677	8	213	760.5948	1	760.5948	9773616.191999983
0.0	0.0	0.0	0.0	0.0	0.0	https://gnps.ucsd.edu/ProteoSAFe/result.jsp?task=5200e74b6db34718a3b0c77820c2b176&view=view_all_clusters_withID&show=true#{"main.cluster index_lowerinput":"1680.0","main.cluster index_upperinput":"1680.0"}	This Node is a Singleton	N/A	N/A	N/A	7.0896	7.0896	0	N/A	N/A	3436424.657999997	213	1680	-1	213	702.4584	1	702.4584	3436424.657999997
0.0	0.0	0.0	0.0	0.0	0.0	https://gnps.ucsd.edu/ProteoSAFe/result.jsp?task=5200e74b6db34718a3b0c77820c2b176&view=view_all_clusters_withID&show=true#{"main.cluster index_lowerinput":"1754.0","main.cluster index_upperinput":"1754.0"}	This Node is a Singleton	N/A	N/A	N/A	6.5972	6.5972	0	N/A	N/A	23528396.687999994	213	1754	-1	213	304.2923	1	304.2923	23528396.687999994
0.0	0.0	0.0	0.0	0.0	0.0	https://gnps.ucsd.edu/ProteoSAFe/result.jsp?task=5200e74b6db34718a3b0c77820c2b176&view=view_all_clusters_withID&show=true#{"main.cluster index_lowerinput":"1774.0","main.cluster index_upperinput":"1774.0"}	This Node is a Singleton	N/A	N/A	N/A	0.4647	0.4647	0	N/A	N/A	16371729.431999998	212	1774	-1	212	256.9567	1	256.9567	16371729.431999998
0.0	0.0	0.0	0.0	0.0	0.0	https://gnps.ucsd.edu/ProteoSAFe/result.jsp?task=5200e74b6db34718a3b0c77820c2b176&view=view_all_clusters_withID&show=true#{"main.cluster index_lowerinput":"1777.0","main.cluster index_upperinput":"1777.0"}	https://gnps.ucsd.edu/ProteoSAFe/result.jsp?view=network_displayer&componentindex=29&task=5200e74b6db34718a3b0c77820c2b176&show=true	N/A	N/A	N/A	9.9877	9.9877	0	N/A	N/A	668439584.9599997	215	1777	29	215	381.2971	1	381.2971	668439584.9599997
0.0	0.0	0.0	0.0	0.0	0.0	https://gnps.ucsd.edu/ProteoSAFe/result.jsp?task=5200e74b6db34718a3b0c77820c2b176&view=view_all_clusters_withID&show=true#{"main.cluster index_lowerinput":"1781.0","main.cluster index_upperinput":"1781.0"}	https://gnps.ucsd.edu/ProteoSAFe/result.jsp?view=network_displayer&componentindex=48&task=5200e74b6db34718a3b0c77820c2b176&show=true	N/A	N/A	N/A	11.0883	11.0883	0	N/A	N/A	125697146.65599985	215	1781	48	215	284.2959	1	284.2959	125697146.65599985
0.0	0.0	0.0	0.0	0.0	0.0	https://gnps.ucsd.edu/ProteoSAFe/result.jsp?task=5200e74b6db34718a3b0c77820c2b176&view=view_all_clusters_withID&show=true#{"main.cluster index_lowerinput":"1784.0","main.cluster index_upperinput":"1784.0"}	This Node is a Singleton	N/A	N/A	N/A	11.5311	11.5311	0	N/A	N/A	59463080.25599996	212	1784	-1	212	466.4985	1	466.4985	59463080.25599996
0.0	0.0	0.0	0.0	0.0	0.0	https://gnps.ucsd.edu/ProteoSAFe/result.jsp?task=5200e74b6db34718a3b0c77820c2b176&view=view_all_clusters_withID&show=true#{"main.cluster index_lowerinput":"1790.0","main.cluster index_upperinput":"1790.0"}	This Node is a Singleton	N/A	N/A	N/A	5.3658	5.3658	0	N/A	N/A	32284280.892	168	1790	-1	168	453.1521	1	453.1521	32284280.892
0.0	0.0	0.0	0.0	0.0	0.0	https://gnps.ucsd.edu/ProteoSAFe/result.jsp?task=5200e74b6db34718a3b0c77820c2b176&view=view_all_clusters_withID&show=true#{"main.cluster index_lowerinput":"1813.0","main.cluster index_upperinput":"1813.0"}	This Node is a Singleton	N/A	N/A	N/A	3.6856	3.6856	0	N/A	N/A	3198702.2840000014	215	1813	-1	215	463.1005	1	463.1005	3198702.2840000014
0.0	0.0	0.0	0.0	0.0	0.0	https://gnps.ucsd.edu/ProteoSAFe/result.jsp?task=5200e74b6db34718a3b0c77820c2b176&view=view_all_clusters_withID&show=true#{"main.cluster index_lowerinput":"1827.0","main.cluster index_upperinput":"1827.0"}	This Node is a Singleton	N/A	N/A	N/A	3.5838	3.5838	0	N/A	N/A	14606387.574000005	215	1827	-1	215	312.9702	1	312.9702	14606387.574000005
0.0	0.0	0.0	0.0	0.0	0.0	https://gnps.ucsd.edu/ProteoSAFe/result.jsp?task=5200e74b6db34718a3b0c77820c2b176&view=view_all_clusters_withID&show=true#{"main.cluster index_lowerinput":"1850.0","main.cluster index_upperinput":"1850.0"}	This Node is a Singleton	N/A	N/A	N/A	7.4582	7.4582	0	N/A	N/A	9213740.676000008	214	1850	-1	214	299.9826	1	299.9826	9213740.676000008
0.0	0.0	0.0	0.0	0.0	0.0	https://gnps.ucsd.edu/ProteoSAFe/result.jsp?task=5200e74b6db34718a3b0c77820c2b176&view=view_all_clusters_withID&show=true#{"main.cluster index_lowerinput":"1865.0","main.cluster index_upperinput":"1865.0"}	This Node is a Singleton	N/A	N/A	N/A	0.8226	0.8226	0	N/A	N/A	20423391.290000007	214	1865	-1	214	132.0814	1	132.0814	20423391.290000007
0.0	0.0	0.0	0.0	0.0	0.0	https://gnps.ucsd.edu/ProteoSAFe/result.jsp?task=5200e74b6db34718a3b0c77820c2b176&view=view_all_clusters_withID&show=true#{"main.cluster index_lowerinput":"1866.0","main.cluster index_upperinput":"1866.0"}	https://gnps.ucsd.edu/ProteoSAFe/result.jsp?view=network_displayer&componentindex=27&task=5200e74b6db34718a3b0c77820c2b176&show=true	N/A	N/A	N/A	1.6654	1.6654	0	N/A	N/A	10160884.908000002	215	1866	27	215	166.0777	1	166.0777	10160884.908000002
0.0	0.0	0.0	0.0	0.0	0.0	https://gnps.ucsd.edu/ProteoSAFe/result.jsp?task=5200e74b6db34718a3b0c77820c2b176&view=view_all_clusters_withID&show=true#{"main.cluster index_lowerinput":"1869.0","main.cluster index_upperinput":"1869.0"}	This Node is a Singleton	N/A	N/A	N/A	9.8746	9.8746	0	N/A	N/A	13671396.745999986	214	1869	-1	214	186.6119	1	186.6119	13671396.745999986
0.0	0.0	0.0	0.0	0.0	0.0	https://gnps.ucsd.edu/ProteoSAFe/result.jsp?task=5200e74b6db34718a3b0c77820c2b176&view=view_all_clusters_withID&show=true#{"main.cluster index_lowerinput":"1872.0","main.cluster index_upperinput":"1872.0"}	This Node is a Singleton	N/A	N/A	N/A	2.8839	2.8839	0	N/A	N/A	14956329.375999996	211	1872	-1	211	245.0292	1	245.0292	14956329.375999996
0.0	0.0	0.0	0.0	0.0	0.0	https://gnps.ucsd.edu/ProteoSAFe/result.jsp?task=5200e74b6db34718a3b0c77820c2b176&view=view_all_clusters_withID&show=true#{"main.cluster index_lowerinput":"1873.0","main.cluster index_upperinput":"1873.0"}	This Node is a Singleton	N/A	N/A	N/A	9.9923	9.9923	0	N/A	N/A	13685280.966000002	215	1873	-1	215	793.5568	1	793.5568	13685280.966000002
0.0	0.0	0.0	0.0	0.0	0.0	https://gnps.ucsd.edu/ProteoSAFe/result.jsp?task=5200e74b6db34718a3b0c77820c2b176&view=view_all_clusters_withID&show=true#{"main.cluster index_lowerinput":"1888.0","main.cluster index_upperinput":"1888.0"}	This Node is a Singleton	N/A	N/A	N/A	9.0218	9.0218	0	N/A	N/A	10628129.569999995	212	1888	-1	212	342.2738	1	342.2738	10628129.569999995
0.0	0.0	0.0	0.0	0.0	0.0	https://gnps.ucsd.edu/ProteoSAFe/result.jsp?task=5200e74b6db34718a3b0c77820c2b176&view=view_all_clusters_withID&show=true#{"main.cluster index_lowerinput":"1889.0","main.cluster index_upperinput":"1889.0"}	This Node is a Singleton	N/A	N/A	N/A	5.3409	5.3409	0	N/A	N/A	6328626.644000006	215	1889	-1	215	496.1494	1	496.1494	6328626.644000006
0.0	0.0	0.0	0.0	0.0	0.0	https://gnps.ucsd.edu/ProteoSAFe/result.jsp?task=5200e74b6db34718a3b0c77820c2b176&view=view_all_clusters_withID&show=true#{"main.cluster index_lowerinput":"1891.0","main.cluster index_upperinput":"1891.0"}	This Node is a Singleton	N/A	N/A	N/A	11.7089	11.7089	0	N/A	N/A	7595250.072000001	209	1891	-1	209	453.4418	1	453.4418	7595250.072000001
0.0	0.0	0.0	0.0	0.0	0.0	https://gnps.ucsd.edu/ProteoSAFe/result.jsp?task=5200e74b6db34718a3b0c77820c2b176&view=view_all_clusters_withID&show=true#{"main.cluster index_lowerinput":"1903.0","main.cluster index_upperinput":"1903.0"}	https://gnps.ucsd.edu/ProteoSAFe/result.jsp?view=network_displayer&componentindex=25&task=5200e74b6db34718a3b0c77820c2b176&show=true	N/A	N/A	N/A	11.6107	11.6107	0	N/A	N/A	17179149.931999993	212	1903	25	212	725.5244	1	725.5244	17179149.931999993
0.0	0.0	0.0	0.0	0.0	0.0	https://gnps.ucsd.edu/ProteoSAFe/result.jsp?task=5200e74b6db34718a3b0c77820c2b176&view=view_all_clusters_withID&show=true#{"main.cluster index_lowerinput":"1912.0","main.cluster index_upperinput":"1912.0"}	https://gnps.ucsd.edu/ProteoSAFe/result.jsp?view=network_displayer&componentindex=18&task=5200e74b6db34718a3b0c77820c2b176&show=true	N/A	N/A	N/A	10.2769	10.2769	0	N/A	N/A	16483235.062000006	181	1912	18	181	725.5358	1	725.5358	16483235.062000006
0.0	0.0	0.0	0.0	0.0	0.0	https://gnps.ucsd.edu/ProteoSAFe/result.jsp?task=5200e74b6db34718a3b0c77820c2b176&view=view_all_clusters_withID&show=true#{"main.cluster index_lowerinput":"1920.0","main.cluster index_upperinput":"1920.0"}	This Node is a Singleton	N/A	N/A	N/A	3.1765	3.1765	0	N/A	N/A	10287045.162	214	1920	-1	214	260.9959	1	260.9959	10287045.162
0.0	0.0	0.0	0.0	0.0	0.0	https://gnps.ucsd.edu/ProteoSAFe/result.jsp?task=5200e74b6db34718a3b0c77820c2b176&view=view_all_clusters_withID&show=true#{"main.cluster index_lowerinput":"1923.0","main.cluster index_upperinput":"1923.0"}	This Node is a Singleton	N/A	N/A	N/A	3.1036	3.1036	0	N/A	N/A	6821833.273999997	213	1923	-1	213	187.0431	1	187.0431	6821833.273999997
0.0	0.0	0.0	0.0	0.0	0.0	https://gnps.ucsd.edu/ProteoSAFe/result.jsp?task=5200e74b6db34718a3b0c77820c2b176&view=view_all_clusters_withID&show=true#{"main.cluster index_lowerinput":"1930.0","main.cluster index_upperinput":"1930.0"}	This Node is a Singleton	N/A	N/A	N/A	4.3625	4.3625	0	N/A	N/A	3805941.3659999995	214	1930	-1	214	716.9433	1	716.9433	3805941.3659999995
0.0	0.0	0.0	0.0	0.0	0.0	https://gnps.ucsd.edu/ProteoSAFe/result.jsp?task=5200e74b6db34718a3b0c77820c2b176&view=view_all_clusters_withID&show=true#{"main.cluster index_lowerinput":"1931.0","main.cluster index_upperinput":"1931.0"}	https://gnps.ucsd.edu/ProteoSAFe/result.jsp?view=network_displayer&componentindex=35&task=5200e74b6db34718a3b0c77820c2b176&show=true	N/A	N/A	N/A	10.9492	10.9492	0	N/A	N/A	6466496.138000005	210	1931	35	210	699.5089	1	699.5089	6466496.138000005
0.0	0.0	0.0	0.0	0.0	0.0	https://gnps.ucsd.edu/ProteoSAFe/result.jsp?task=5200e74b6db34718a3b0c77820c2b176&view=view_all_clusters_withID&show=true#{"main.cluster index_lowerinput":"1932.0","main.cluster index_upperinput":"1932.0"}	This Node is a Singleton	N/A	N/A	N/A	3.5443	3.5443	0	N/A	N/A	8283282.082000007	215	1932	-1	215	344.1709	1	344.1709	8283282.082000007
0.0	0.0	0.0	0.0	0.0	0.0	https://gnps.ucsd.edu/ProteoSAFe/result.jsp?task=5200e74b6db34718a3b0c77820c2b176&view=view_all_clusters_withID&show=true#{"main.cluster index_lowerinput":"1943.0","main.cluster index_upperinput":"1943.0"}	This Node is a Singleton	N/A	N/A	N/A	2.8665	2.8665	0	N/A	N/A	10148936.926	210	1943	-1	210	227.1046	1	227.1046	10148936.926
0.0	0.0	0.0	0.0	0.0	0.0	https://gnps.ucsd.edu/ProteoSAFe/result.jsp?task=5200e74b6db34718a3b0c77820c2b176&view=view_all_clusters_withID&show=true#{"main.cluster index_lowerinput":"1944.0","main.cluster index_upperinput":"1944.0"}	This Node is a Singleton	N/A	N/A	N/A	0.9216	0.9216	0	N/A	N/A	12972293.376	215	1944	-1	215	212.9979	1	212.9979	12972293.376
0.0	0.0	0.0	0.0	0.0	0.0	https://gnps.ucsd.edu/ProteoSAFe/result.jsp?task=5200e74b6db34718a3b0c77820c2b176&view=view_all_clusters_withID&show=true#{"main.cluster index_lowerinput":"1961.0","main.cluster index_upperinput":"1961.0"}	https://gnps.ucsd.edu/ProteoSAFe/result.jsp?view=network_displayer&componentindex=15&task=5200e74b6db34718a3b0c77820c2b176&show=true	N/A	N/A	N/A	11.2218	11.2218	0	N/A	N/A	63319234.424	205	1961	15	205	466.4875	1	466.4875	63319234.424
0.0	0.0	0.0	0.0	0.0	0.0	https://gnps.ucsd.edu/ProteoSAFe/result.jsp?task=5200e74b6db34718a3b0c77820c2b176&view=view_all_clusters_withID&show=true#{"main.cluster index_lowerinput":"1964.0","main.cluster index_upperinput":"1964.0"}	https://gnps.ucsd.edu/ProteoSAFe/result.jsp?view=network_displayer&componentindex=8&task=5200e74b6db34718a3b0c77820c2b176&show=true	N/A	N/A	N/A	11.7836	11.7836	0	N/A	N/A	11472276.336000009	215	1964	8	215	760.6080	1	760.6080	11472276.336000009
0.0	0.0	0.0	0.0	0.0	0.0	https://gnps.ucsd.edu/ProteoSAFe/result.jsp?task=5200e74b6db34718a3b0c77820c2b176&view=view_all_clusters_withID&show=true#{"main.cluster index_lowerinput":"1967.0","main.cluster index_upperinput":"1967.0"}	https://gnps.ucsd.edu/ProteoSAFe/result.jsp?view=network_displayer&componentindex=24&task=5200e74b6db34718a3b0c77820c2b176&show=true	N/A	N/A	N/A	3.7648	3.7648	0	N/A	N/A	25272296.275999997	214	1967	24	214	133.9793	1	133.9793	25272296.275999997
0.0	0.0	0.0	0.0	0.0	0.0	https://gnps.ucsd.edu/ProteoSAFe/result.jsp?task=5200e74b6db34718a3b0c77820c2b176&view=view_all_clusters_withID&show=true#{"main.cluster index_lowerinput":"1970.0","main.cluster index_upperinput":"1970.0"}	This Node is a Singleton	N/A	N/A	N/A	9.8825	9.8825	0	N/A	N/A	5079968.222000004	211	1970	-1	211	746.5814	1	746.5814	5079968.222000004
0.0	0.0	0.0	0.0	0.0	0.0	https://gnps.ucsd.edu/ProteoSAFe/result.jsp?task=5200e74b6db34718a3b0c77820c2b176&view=view_all_clusters_withID&show=true#{"main.cluster index_lowerinput":"1974.0","main.cluster index_upperinput":"1974.0"}	This Node is a Singleton	N/A	N/A	N/A	11.6682	11.6682	0	N/A	N/A	6830461.982000005	204	1974	-1	204	955.6407	1	955.6407	6830461.982000005
0.0	0.0	0.0	0.0	0.0	0.0	https://gnps.ucsd.edu/ProteoSAFe/result.jsp?task=5200e74b6db34718a3b0c77820c2b176&view=view_all_clusters_withID&show=true#{"main.cluster index_lowerinput":"1976.0","main.cluster index_upperinput":"1976.0"}	This Node is a Singleton	N/A	N/A	N/A	6.8026	6.8026	0	N/A	N/A	6262342.596	211	1976	-1	211	316.2448	1	316.2448	6262342.596
0.0	0.0	0.0	0.0	0.0	0.0	https://gnps.ucsd.edu/ProteoSAFe/result.jsp?task=5200e74b6db34718a3b0c77820c2b176&view=view_all_clusters_withID&show=true#{"main.cluster index_lowerinput":"1994.0","main.cluster index_upperinput":"1994.0"}	https://gnps.ucsd.edu/ProteoSAFe/result.jsp?view=network_displayer&componentindex=23&task=5200e74b6db34718a3b0c77820c2b176&show=true	N/A	N/A	N/A	11.1371	11.1371	0	N/A	N/A	144174643.74800003	195	1994	23	195	494.5627	1	494.5627	144174643.74800003
0.0	0.0	0.0	0.0	0.0	0.0	https://gnps.ucsd.edu/ProteoSAFe/result.jsp?task=5200e74b6db34718a3b0c77820c2b176&view=view_all_clusters_withID&show=true#{"main.cluster index_lowerinput":"1995.0","main.cluster index_upperinput":"1995.0"}	This Node is a Singleton	N/A	N/A	N/A	4.9485	4.9485	0	N/A	N/A	10952322.396000002	215	1995	-1	215	420.0652	1	420.0652	10952322.396000002
0.0	0.0	0.0	0.0	0.0	0.0	https://gnps.ucsd.edu/ProteoSAFe/result.jsp?task=5200e74b6db34718a3b0c77820c2b176&view=view_all_clusters_withID&show=true#{"main.cluster index_lowerinput":"1996.0","main.cluster index_upperinput":"1996.0"}	This Node is a Singleton	N/A	N/A	N/A	8.2915	8.2915	0	N/A	N/A	10096559.998000002	215	1996	-1	215	349.1395	1	349.1395	10096559.998000002
0.0	0.0	0.0	0.0	0.0	0.0	https://gnps.ucsd.edu/ProteoSAFe/result.jsp?task=5200e74b6db34718a3b0c77820c2b176&view=view_all_clusters_withID&show=true#{"main.cluster index_lowerinput":"1999.0","main.cluster index_upperinput":"1999.0"}	This Node is a Singleton	N/A	Spectral Match to L-Tryptophan from NIST14	0.8347180000000001	1.1177	1.1177	0	N/A	CCMSLIB00003138038	22792124.058	210	1999	-1	210	188.0703	1	188.0703	22792124.058
0.0	0.0	0.0	0.0	0.0	0.0	https://gnps.ucsd.edu/ProteoSAFe/result.jsp?task=5200e74b6db34718a3b0c77820c2b176&view=view_all_clusters_withID&show=true#{"main.cluster index_lowerinput":"2001.0","main.cluster index_upperinput":"2001.0"}	This Node is a Singleton	N/A	N/A	N/A	3.3793	3.3793	0	N/A	N/A	13424962.511999987	214	2001	-1	214	214.9823	1	214.9823	13424962.511999987
0.0	0.0	0.0	0.0	0.0	0.0	https://gnps.ucsd.edu/ProteoSAFe/result.jsp?task=5200e74b6db34718a3b0c77820c2b176&view=view_all_clusters_withID&show=true#{"main.cluster index_lowerinput":"2002.0","main.cluster index_upperinput":"2002.0"}	This Node is a Singleton	N/A	N/A	N/A	2.9292	2.9292	0	N/A	N/A	11061355.419999998	213	2002	-1	213	227.1166	1	227.1166	11061355.419999998
0.0	0.0	0.0	0.0	0.0	0.0	https://gnps.ucsd.edu/ProteoSAFe/result.jsp?task=5200e74b6db34718a3b0c77820c2b176&view=view_all_clusters_withID&show=true#{"main.cluster index_lowerinput":"2006.0","main.cluster index_upperinput":"2006.0"}	This Node is a Singleton	N/A	N/A	N/A	8.6202	8.6202	0	N/A	N/A	13462792.815999992	213	2006	-1	213	959.9659	1	959.9659	13462792.815999992
0.0	0.0	0.0	0.0	0.0	0.0	https://gnps.ucsd.edu/ProteoSAFe/result.jsp?task=5200e74b6db34718a3b0c77820c2b176&view=view_all_clusters_withID&show=true#{"main.cluster index_lowerinput":"2007.0","main.cluster index_upperinput":"2007.0"}	This Node is a Singleton	N/A	N/A	N/A	7.7971	7.7971	0	N/A	N/A	16728664.553999988	214	2007	-1	214	959.9653	1	959.9653	16728664.553999988
0.0	0.0	0.0	0.0	0.0	0.0	https://gnps.ucsd.edu/ProteoSAFe/result.jsp?task=5200e74b6db34718a3b0c77820c2b176&view=view_all_clusters_withID&show=true#{"main.cluster index_lowerinput":"2013.0","main.cluster index_upperinput":"2013.0"}	This Node is a Singleton	N/A	N/A	N/A	2.2945	2.2945	0	N/A	N/A	7888085.416000003	215	2013	-1	215	257.2456	1	257.2456	7888085.416000003
0.0	0.0	0.0	0.0	0.0	0.0	https://gnps.ucsd.edu/ProteoSAFe/result.jsp?task=5200e74b6db34718a3b0c77820c2b176&view=view_all_clusters_withID&show=true#{"main.cluster index_lowerinput":"2016.0","main.cluster index_upperinput":"2016.0"}	https://gnps.ucsd.edu/ProteoSAFe/result.jsp?view=network_displayer&componentindex=37&task=5200e74b6db34718a3b0c77820c2b176&show=true	N/A	N/A	N/A	4.9208	4.9208	0	N/A	N/A	20022987.23600001	215	2016	37	215	959.9656	1	959.9656	20022987.23600001
0.0	0.0	0.0	0.0	0.0	0.0	https://gnps.ucsd.edu/ProteoSAFe/result.jsp?task=5200e74b6db34718a3b0c77820c2b176&view=view_all_clusters_withID&show=true#{"main.cluster index_lowerinput":"2020.0","main.cluster index_upperinput":"2020.0"}	https://gnps.ucsd.edu/ProteoSAFe/result.jsp?view=network_displayer&componentindex=22&task=5200e74b6db34718a3b0c77820c2b176&show=true	N/A	N/A	N/A	11.3718	11.3718	0	N/A	N/A	25583129.227999985	203	2020	22	203	715.5258	1	715.5258	25583129.227999985
0.0	0.0	0.0	0.0	0.0	0.0	https://gnps.ucsd.edu/ProteoSAFe/result.jsp?task=5200e74b6db34718a3b0c77820c2b176&view=view_all_clusters_withID&show=true#{"main.cluster index_lowerinput":"2022.0","main.cluster index_upperinput":"2022.0"}	This Node is a Singleton	N/A	N/A	N/A	6.5563	6.5563	0	N/A	N/A	6228792.962000001	215	2022	-1	215	299.9443	1	299.9443	6228792.962000001
0.0	0.0	0.0	0.0	0.0	0.0	https://gnps.ucsd.edu/ProteoSAFe/result.jsp?task=5200e74b6db34718a3b0c77820c2b176&view=view_all_clusters_withID&show=true#{"main.cluster index_lowerinput":"2024.0","main.cluster index_upperinput":"2024.0"}	https://gnps.ucsd.edu/ProteoSAFe/result.jsp?view=network_displayer&componentindex=1&task=5200e74b6db34718a3b0c77820c2b176&show=true	N/A	N/A	N/A	3.4132	3.4132	0	N/A	N/A	31086322.990000002	211	2024	1	211	279.1140	1	279.1140	31086322.990000002
0.0	0.0	0.0	0.0	0.0	0.0	https://gnps.ucsd.edu/ProteoSAFe/result.jsp?task=5200e74b6db34718a3b0c77820c2b176&view=view_all_clusters_withID&show=true#{"main.cluster index_lowerinput":"2025.0","main.cluster index_upperinput":"2025.0"}	https://gnps.ucsd.edu/ProteoSAFe/result.jsp?view=network_displayer&componentindex=61&task=5200e74b6db34718a3b0c77820c2b176&show=true	N/A	N/A	N/A	3.5020	3.5020	0	N/A	N/A	11356235.815999992	212	2025	61	212	213.0170	1	213.0170	11356235.815999992
0.0	0.0	0.0	0.0	0.0	0.0	https://gnps.ucsd.edu/ProteoSAFe/result.jsp?task=5200e74b6db34718a3b0c77820c2b176&view=view_all_clusters_withID&show=true#{"main.cluster index_lowerinput":"2027.0","main.cluster index_upperinput":"2027.0"}	This Node is a Singleton	N/A	N/A	N/A	11.7131	11.7131	0	N/A	N/A	6332353.373999989	215	2027	-1	215	699.3358	1	699.3358	6332353.373999989
0.0	0.0	0.0	0.0	0.0	0.0	https://gnps.ucsd.edu/ProteoSAFe/result.jsp?task=5200e74b6db34718a3b0c77820c2b176&view=view_all_clusters_withID&show=true#{"main.cluster index_lowerinput":"2036.0","main.cluster index_upperinput":"2036.0"}	This Node is a Singleton	N/A	N/A	N/A	1.1668	1.1668	0	N/A	N/A	27224866.266	215	2036	-1	215	231.0084	1	231.0084	27224866.266
0.0	0.0	0.0	0.0	0.0	0.0	https://gnps.ucsd.edu/ProteoSAFe/result.jsp?task=5200e74b6db34718a3b0c77820c2b176&view=view_all_clusters_withID&show=true#{"main.cluster index_lowerinput":"2047.0","main.cluster index_upperinput":"2047.0"}	This Node is a Singleton	N/A	N/A	N/A	6.8655	6.8655	0	N/A	N/A	17915917.56400001	214	2047	-1	214	347.0094	1	347.0094	17915917.56400001
0.0	0.0	0.0	0.0	0.0	0.0	https://gnps.ucsd.edu/ProteoSAFe/result.jsp?task=5200e74b6db34718a3b0c77820c2b176&view=view_all_clusters_withID&show=true#{"main.cluster index_lowerinput":"2050.0","main.cluster index_upperinput":"2050.0"}	This Node is a Singleton	N/A	N/A	N/A	7.7410	7.7410	0	N/A	N/A	8264421.234000006	215	2050	-1	215	149.0124	1	149.0124	8264421.234000006
0.0	0.0	0.0	0.0	0.0	0.0	https://gnps.ucsd.edu/ProteoSAFe/result.jsp?task=5200e74b6db34718a3b0c77820c2b176&view=view_all_clusters_withID&show=true#{"main.cluster index_lowerinput":"2089.0","main.cluster index_upperinput":"2089.0"}	This Node is a Singleton	N/A	N/A	N/A	3.8305	3.8305	0	N/A	N/A	17904703.950000007	214	2089	-1	214	177.0395	1	177.0395	17904703.950000007
0.0	0.0	0.0	0.0	0.0	0.0	https://gnps.ucsd.edu/ProteoSAFe/result.jsp?task=5200e74b6db34718a3b0c77820c2b176&view=view_all_clusters_withID&show=true#{"main.cluster index_lowerinput":"2090.0","main.cluster index_upperinput":"2090.0"}	This Node is a Singleton	N/A	N/A	N/A	5.3513	5.3513	0	N/A	N/A	21012071.904000018	213	2090	-1	213	959.9658	1	959.9658	21012071.904000018
0.0	0.0	0.0	0.0	0.0	0.0	https://gnps.ucsd.edu/ProteoSAFe/result.jsp?task=5200e74b6db34718a3b0c77820c2b176&view=view_all_clusters_withID&show=true#{"main.cluster index_lowerinput":"2115.0","main.cluster index_upperinput":"2115.0"}	This Node is a Singleton	N/A	N/A	N/A	4.5882	4.5882	0	N/A	N/A	13084410.742000012	214	2115	-1	214	129.0651	1	129.0651	13084410.742000012
0.0	0.0	0.0	0.0	0.0	0.0	https://gnps.ucsd.edu/ProteoSAFe/result.jsp?task=5200e74b6db34718a3b0c77820c2b176&view=view_all_clusters_withID&show=true#{"main.cluster index_lowerinput":"2118.0","main.cluster index_upperinput":"2118.0"}	This Node is a Singleton	N/A	N/A	N/A	5.4421	5.4421	0	N/A	N/A	5919765.722	173	2118	-1	173	616.0732	1	616.0732	5919765.722
0.0	0.0	0.0	0.0	0.0	0.0	https://gnps.ucsd.edu/ProteoSAFe/result.jsp?task=5200e74b6db34718a3b0c77820c2b176&view=view_all_clusters_withID&show=true#{"main.cluster index_lowerinput":"2127.0","main.cluster index_upperinput":"2127.0"}	This Node is a Singleton	N/A	N/A	N/A	3.3718	3.3718	0	N/A	N/A	7664463.747999997	214	2127	-1	214	166.0864	1	166.0864	7664463.747999997
0.0	0.0	0.0	0.0	0.0	0.0	https://gnps.ucsd.edu/ProteoSAFe/result.jsp?task=5200e74b6db34718a3b0c77820c2b176&view=view_all_clusters_withID&show=true#{"main.cluster index_lowerinput":"2152.0","main.cluster index_upperinput":"2152.0"}	This Node is a Singleton	N/A	N/A	N/A	1.2444	1.2444	0	N/A	N/A	4062956.67	212	2152	-1	212	366.0265	1	366.0265	4062956.67
0.0	0.0	0.0	0.0	0.0	0.0	https://gnps.ucsd.edu/ProteoSAFe/result.jsp?task=5200e74b6db34718a3b0c77820c2b176&view=view_all_clusters_withID&show=true#{"main.cluster index_lowerinput":"2154.0","main.cluster index_upperinput":"2154.0"}	This Node is a Singleton	N/A	N/A	N/A	11.7104	11.7104	0	N/A	N/A	14967174.543999974	215	2154	-1	215	740.4615	1	740.4615	14967174.543999974
0.0	0.0	0.0	0.0	0.0	0.0	https://gnps.ucsd.edu/ProteoSAFe/result.jsp?task=5200e74b6db34718a3b0c77820c2b176&view=view_all_clusters_withID&show=true#{"main.cluster index_lowerinput":"2161.0","main.cluster index_upperinput":"2161.0"}	This Node is a Singleton	N/A	N/A	N/A	7.3563	7.3563	0	N/A	N/A	11391358.034000004	214	2161	-1	214	943.9732	1	943.9732	11391358.034000004
0.0	0.0	0.0	0.0	0.0	0.0	https://gnps.ucsd.edu/ProteoSAFe/result.jsp?task=5200e74b6db34718a3b0c77820c2b176&view=view_all_clusters_withID&show=true#{"main.cluster index_lowerinput":"2165.0","main.cluster index_upperinput":"2165.0"}	This Node is a Singleton	N/A	N/A	N/A	11.3401	11.3401	0	N/A	N/A	49979688.58399995	204	2165	-1	204	466.4862	1	466.4862	49979688.58399995
0.0	0.0	0.0	0.0	0.0	0.0	https://gnps.ucsd.edu/ProteoSAFe/result.jsp?task=5200e74b6db34718a3b0c77820c2b176&view=view_all_clusters_withID&show=true#{"main.cluster index_lowerinput":"2177.0","main.cluster index_upperinput":"2177.0"}	This Node is a Singleton	N/A	N/A	N/A	10.9627	10.9627	0	N/A	N/A	43149450.330000035	215	2177	-1	215	821.5949	1	821.5949	43149450.330000035
0.0	0.0	0.0	0.0	0.0	0.0	https://gnps.ucsd.edu/ProteoSAFe/result.jsp?task=5200e74b6db34718a3b0c77820c2b176&view=view_all_clusters_withID&show=true#{"main.cluster index_lowerinput":"2179.0","main.cluster index_upperinput":"2179.0"}	This Node is a Singleton	N/A	N/A	N/A	10.8672	10.8672	0	N/A	N/A	35924147.47199998	215	2179	-1	215	909.6467	1	909.6467	35924147.47199998
0.0	0.0	0.0	0.0	0.0	0.0	https://gnps.ucsd.edu/ProteoSAFe/result.jsp?task=5200e74b6db34718a3b0c77820c2b176&view=view_all_clusters_withID&show=true#{"main.cluster index_lowerinput":"2219.0","main.cluster index_upperinput":"2219.0"}	This Node is a Singleton	N/A	N/A	N/A	10.1561	10.1561	0	N/A	N/A	19604781.220000003	210	2219	-1	210	131.0017	1	131.0017	19604781.220000003
0.0	0.0	0.0	0.0	0.0	0.0	https://gnps.ucsd.edu/ProteoSAFe/result.jsp?task=5200e74b6db34718a3b0c77820c2b176&view=view_all_clusters_withID&show=true#{"main.cluster index_lowerinput":"2258.0","main.cluster index_upperinput":"2258.0"}	This Node is a Singleton	N/A	N/A	N/A	11.6653	11.6653	0	N/A	N/A	7595398.947999991	214	2258	-1	214	421.1482	1	421.1482	7595398.947999991
0.0	0.0	0.0	0.0	0.0	0.0	https://gnps.ucsd.edu/ProteoSAFe/result.jsp?task=5200e74b6db34718a3b0c77820c2b176&view=view_all_clusters_withID&show=true#{"main.cluster index_lowerinput":"2282.0","main.cluster index_upperinput":"2282.0"}	https://gnps.ucsd.edu/ProteoSAFe/result.jsp?view=network_displayer&componentindex=45&task=5200e74b6db34718a3b0c77820c2b176&show=true	N/A	N/A	N/A	2.8182	2.8182	0	N/A	N/A	35235048.07000001	214	2282	45	214	133.9794	1	133.9794	35235048.07000001
0.0	0.0	0.0	0.0	0.0	0.0	https://gnps.ucsd.edu/ProteoSAFe/result.jsp?task=5200e74b6db34718a3b0c77820c2b176&view=view_all_clusters_withID&show=true#{"main.cluster index_lowerinput":"2297.0","main.cluster index_upperinput":"2297.0"}	This Node is a Singleton	N/A	N/A	N/A	11.9592	11.9592	0	N/A	N/A	3043260.3460000027	214	2297	-1	214	683.4700	1	683.4700	3043260.3460000027
0.0	0.0	0.0	0.0	0.0	0.0	https://gnps.ucsd.edu/ProteoSAFe/result.jsp?task=5200e74b6db34718a3b0c77820c2b176&view=view_all_clusters_withID&show=true#{"main.cluster index_lowerinput":"2313.0","main.cluster index_upperinput":"2313.0"}	This Node is a Singleton	N/A	N/A	N/A	10.8245	10.8245	0	N/A	N/A	16764370.93199999	215	2313	-1	215	553.3986	1	553.3986	16764370.93199999
0.0	0.0	0.0	0.0	0.0	0.0	https://gnps.ucsd.edu/ProteoSAFe/result.jsp?task=5200e74b6db34718a3b0c77820c2b176&view=view_all_clusters_withID&show=true#{"main.cluster index_lowerinput":"2314.0","main.cluster index_upperinput":"2314.0"}	This Node is a Singleton	N/A	N/A	N/A	10.5213	10.5213	0	N/A	N/A	10844236.015999978	215	2314	-1	215	524.4601	1	524.4601	10844236.015999978
0.0	0.0	0.0	0.0	0.0	0.0	https://gnps.ucsd.edu/ProteoSAFe/result.jsp?task=5200e74b6db34718a3b0c77820c2b176&view=view_all_clusters_withID&show=true#{"main.cluster index_lowerinput":"2315.0","main.cluster index_upperinput":"2315.0"}	This Node is a Singleton	N/A	N/A	N/A	10.2202	10.2202	0	N/A	N/A	14940775.691999987	212	2315	-1	212	495.4998	1	495.4998	14940775.691999987
0.0	0.0	0.0	0.0	0.0	0.0	https://gnps.ucsd.edu/ProteoSAFe/result.jsp?task=5200e74b6db34718a3b0c77820c2b176&view=view_all_clusters_withID&show=true#{"main.cluster index_lowerinput":"2316.0","main.cluster index_upperinput":"2316.0"}	This Node is a Singleton	N/A	N/A	N/A	11.4022	11.4022	0	N/A	N/A	14096902.773999985	214	2316	-1	214	340.3198	1	340.3198	14096902.773999985
0.0	0.0	0.0	0.0	0.0	0.0	https://gnps.ucsd.edu/ProteoSAFe/result.jsp?task=5200e74b6db34718a3b0c77820c2b176&view=view_all_clusters_withID&show=true#{"main.cluster index_lowerinput":"2317.0","main.cluster index_upperinput":"2317.0"}	This Node is a Singleton	N/A	N/A	N/A	9.8827	9.8827	0	N/A	N/A	3451515.6919999975	206	2317	-1	206	909.6456	1	909.6456	3451515.6919999975
0.0	0.0	0.0	0.0	0.0	0.0	https://gnps.ucsd.edu/ProteoSAFe/result.jsp?task=5200e74b6db34718a3b0c77820c2b176&view=view_all_clusters_withID&show=true#{"main.cluster index_lowerinput":"2318.0","main.cluster index_upperinput":"2318.0"}	This Node is a Singleton	N/A	N/A	N/A	10.1842	10.1842	0	N/A	N/A	3235970.1399999983	210	2318	-1	210	967.6705	1	967.6705	3235970.1399999983
0.0	0.0	0.0	0.0	0.0	0.0	https://gnps.ucsd.edu/ProteoSAFe/result.jsp?task=5200e74b6db34718a3b0c77820c2b176&view=view_all_clusters_withID&show=true#{"main.cluster index_lowerinput":"2319.0","main.cluster index_upperinput":"2319.0"}	This Node is a Singleton	N/A	N/A	N/A	10.5104	10.5104	0	N/A	N/A	2504511.3699999955	189	2319	-1	189	1025.7256	1	1025.7256	2504511.3699999955
0.0	0.0	0.0	0.0	0.0	0.0	https://gnps.ucsd.edu/ProteoSAFe/result.jsp?task=5200e74b6db34718a3b0c77820c2b176&view=view_all_clusters_withID&show=true#{"main.cluster index_lowerinput":"2324.0","main.cluster index_upperinput":"2324.0"}	This Node is a Singleton	N/A	N/A	N/A	4.4563	4.4563	0	N/A	N/A	6391270.624	215	2324	-1	215	278.9913	1	278.9913	6391270.624
0.0	0.0	0.0	0.0	0.0	0.0	https://gnps.ucsd.edu/ProteoSAFe/result.jsp?task=5200e74b6db34718a3b0c77820c2b176&view=view_all_clusters_withID&show=true#{"main.cluster index_lowerinput":"2325.0","main.cluster index_upperinput":"2325.0"}	https://gnps.ucsd.edu/ProteoSAFe/result.jsp?view=network_displayer&componentindex=19&task=5200e74b6db34718a3b0c77820c2b176&show=true	N/A	N/A	N/A	9.5332	9.5332	0	N/A	N/A	27966962.04000003	191	2325	19	191	625.5669	1	625.5669	27966962.04000003
0.0	0.0	0.0	0.0	0.0	0.0	https://gnps.ucsd.edu/ProteoSAFe/result.jsp?task=5200e74b6db34718a3b0c77820c2b176&view=view_all_clusters_withID&show=true#{"main.cluster index_lowerinput":"2328.0","main.cluster index_upperinput":"2328.0"}	This Node is a Singleton	N/A	N/A	N/A	11.0097	11.0097	0	N/A	N/A	204548208.56	213	2328	-1	213	643.2516	1	643.2516	204548208.56
0.0	0.0	0.0	0.0	0.0	0.0	https://gnps.ucsd.edu/ProteoSAFe/result.jsp?task=5200e74b6db34718a3b0c77820c2b176&view=view_all_clusters_withID&show=true#{"main.cluster index_lowerinput":"2349.0","main.cluster index_upperinput":"2349.0"}	https://gnps.ucsd.edu/ProteoSAFe/result.jsp?view=network_displayer&componentindex=16&task=5200e74b6db34718a3b0c77820c2b176&show=true	N/A	N/A	N/A	12.2808	12.2808	0	N/A	N/A	10156639.08600001	214	2349	16	214	939.5921	1	939.5921	10156639.08600001
0.0	0.0	0.0	0.0	0.0	0.0	https://gnps.ucsd.edu/ProteoSAFe/result.jsp?task=5200e74b6db34718a3b0c77820c2b176&view=view_all_clusters_withID&show=true#{"main.cluster index_lowerinput":"2350.0","main.cluster index_upperinput":"2350.0"}	https://gnps.ucsd.edu/ProteoSAFe/result.jsp?view=network_displayer&componentindex=36&task=5200e74b6db34718a3b0c77820c2b176&show=true	N/A	N/A	N/A	1.2566	1.2566	0	N/A	N/A	13515668.473999998	215	2350	36	215	212.9897	1	212.9897	13515668.473999998
0.0	0.0	0.0	0.0	0.0	0.0	https://gnps.ucsd.edu/ProteoSAFe/result.jsp?task=5200e74b6db34718a3b0c77820c2b176&view=view_all_clusters_withID&show=true#{"main.cluster index_lowerinput":"2352.0","main.cluster index_upperinput":"2352.0"}	This Node is a Singleton	N/A	N/A	N/A	1.4931	1.4931	0	N/A	N/A	11530656.933999997	215	2352	-1	215	212.9790	1	212.9790	11530656.933999997
0.0	0.0	0.0	0.0	0.0	0.0	https://gnps.ucsd.edu/ProteoSAFe/result.jsp?task=5200e74b6db34718a3b0c77820c2b176&view=view_all_clusters_withID&show=true#{"main.cluster index_lowerinput":"2356.0","main.cluster index_upperinput":"2356.0"}	This Node is a Singleton	N/A	N/A	N/A	3.4401	3.4401	0	N/A	N/A	12451210.205999993	215	2356	-1	215	214.9809	1	214.9809	12451210.205999993
0.0	0.0	0.0	0.0	0.0	0.0	https://gnps.ucsd.edu/ProteoSAFe/result.jsp?task=5200e74b6db34718a3b0c77820c2b176&view=view_all_clusters_withID&show=true#{"main.cluster index_lowerinput":"2360.0","main.cluster index_upperinput":"2360.0"}	This Node is a Singleton	N/A	N/A	N/A	0.6675	0.6675	0	N/A	N/A	13245094.304000001	214	2360	-1	214	215.0253	1	215.0253	13245094.304000001
0.0	0.0	0.0	0.0	0.0	0.0	https://gnps.ucsd.edu/ProteoSAFe/result.jsp?task=5200e74b6db34718a3b0c77820c2b176&view=view_all_clusters_withID&show=true#{"main.cluster index_lowerinput":"2364.0","main.cluster index_upperinput":"2364.0"}	This Node is a Singleton	N/A	N/A	N/A	3.1178	3.1178	0	N/A	N/A	5730326.369999999	214	2364	-1	214	328.0838	1	328.0838	5730326.369999999
0.0	0.0	0.0	0.0	0.0	0.0	https://gnps.ucsd.edu/ProteoSAFe/result.jsp?task=5200e74b6db34718a3b0c77820c2b176&view=view_all_clusters_withID&show=true#{"main.cluster index_lowerinput":"2376.0","main.cluster index_upperinput":"2376.0"}	This Node is a Singleton	N/A	N/A	N/A	1.5696	1.5696	0	N/A	N/A	8307985.845999997	214	2376	-1	214	187.0162	1	187.0162	8307985.845999997
0.0	0.0	0.0	0.0	0.0	0.0	https://gnps.ucsd.edu/ProteoSAFe/result.jsp?task=5200e74b6db34718a3b0c77820c2b176&view=view_all_clusters_withID&show=true#{"main.cluster index_lowerinput":"2383.0","main.cluster index_upperinput":"2383.0"}	This Node is a Singleton	N/A	N/A	N/A	10.8292	10.8292	0	N/A	N/A	2243922.1379999956	185	2383	-1	185	1083.7691	1	1083.7691	2243922.1379999956
0.0	0.0	0.0	0.0	0.0	0.0	https://gnps.ucsd.edu/ProteoSAFe/result.jsp?task=5200e74b6db34718a3b0c77820c2b176&view=view_all_clusters_withID&show=true#{"main.cluster index_lowerinput":"2387.0","main.cluster index_upperinput":"2387.0"}	https://gnps.ucsd.edu/ProteoSAFe/result.jsp?view=network_displayer&componentindex=22&task=5200e74b6db34718a3b0c77820c2b176&show=true	N/A	N/A	N/A	11.6536	11.6536	0	N/A	N/A	34688653.448000014	208	2387	22	208	715.5321	1	715.5321	34688653.448000014
0.0	0.0	0.0	0.0	0.0	0.0	https://gnps.ucsd.edu/ProteoSAFe/result.jsp?task=5200e74b6db34718a3b0c77820c2b176&view=view_all_clusters_withID&show=true#{"main.cluster index_lowerinput":"2388.0","main.cluster index_upperinput":"2388.0"}	This Node is a Singleton	N/A	N/A	N/A	11.9211	11.9211	0	N/A	N/A	6062615.144000008	206	2388	-1	206	559.5014	1	559.5014	6062615.144000008
0.0	0.0	0.0	0.0	0.0	0.0	https://gnps.ucsd.edu/ProteoSAFe/result.jsp?task=5200e74b6db34718a3b0c77820c2b176&view=view_all_clusters_withID&show=true#{"main.cluster index_lowerinput":"2389.0","main.cluster index_upperinput":"2389.0"}	This Node is a Singleton	N/A	N/A	N/A	11.1382	11.1382	0	N/A	N/A	20099529.324000012	201	2389	-1	201	368.7442	1	368.7442	20099529.324000012
0.0	0.0	0.0	0.0	0.0	0.0	https://gnps.ucsd.edu/ProteoSAFe/result.jsp?task=5200e74b6db34718a3b0c77820c2b176&view=view_all_clusters_withID&show=true#{"main.cluster index_lowerinput":"2422.0","main.cluster index_upperinput":"2422.0"}	This Node is a Singleton	N/A	N/A	N/A	10.7368	10.7368	0	N/A	N/A	62364382.13000002	215	2422	-1	215	381.2979	1	381.2979	62364382.13000002
0.0	0.0	0.0	0.0	0.0	0.0	https://gnps.ucsd.edu/ProteoSAFe/result.jsp?task=5200e74b6db34718a3b0c77820c2b176&view=view_all_clusters_withID&show=true#{"main.cluster index_lowerinput":"2433.0","main.cluster index_upperinput":"2433.0"}	This Node is a Singleton	N/A	N/A	N/A	10.8243	10.8243	0	N/A	N/A	6550537.443999999	211	2433	-1	211	617.4945	1	617.4945	6550537.443999999
0.0	0.0	0.0	0.0	0.0	0.0	https://gnps.ucsd.edu/ProteoSAFe/result.jsp?task=5200e74b6db34718a3b0c77820c2b176&view=view_all_clusters_withID&show=true#{"main.cluster index_lowerinput":"2434.0","main.cluster index_upperinput":"2434.0"}	https://gnps.ucsd.edu/ProteoSAFe/result.jsp?view=network_displayer&componentindex=2&task=5200e74b6db34718a3b0c77820c2b176&show=true	N/A	N/A	N/A	11.5328	11.5328	0	N/A	N/A	4815466.940000001	213	2434	2	213	847.5711	1	847.5711	4815466.940000001
0.0	0.0	0.0	0.0	0.0	0.0	https://gnps.ucsd.edu/ProteoSAFe/result.jsp?task=5200e74b6db34718a3b0c77820c2b176&view=view_all_clusters_withID&show=true#{"main.cluster index_lowerinput":"2436.0","main.cluster index_upperinput":"2436.0"}	https://gnps.ucsd.edu/ProteoSAFe/result.jsp?view=network_displayer&componentindex=19&task=5200e74b6db34718a3b0c77820c2b176&show=true	N/A	N/A	N/A	12.2137	12.2137	0	N/A	N/A	21750121.701999996	201	2436	19	201	611.4641	1	611.4641	21750121.701999996
0.0	0.0	0.0	0.0	0.0	0.0	https://gnps.ucsd.edu/ProteoSAFe/result.jsp?task=5200e74b6db34718a3b0c77820c2b176&view=view_all_clusters_withID&show=true#{"main.cluster index_lowerinput":"2437.0","main.cluster index_upperinput":"2437.0"}	This Node is a Singleton	N/A	N/A	N/A	1.6853	1.6853	0	N/A	N/A	5940795.533999998	212	2437	-1	212	187.0073	1	187.0073	5940795.533999998
0.0	0.0	0.0	0.0	0.0	0.0	https://gnps.ucsd.edu/ProteoSAFe/result.jsp?task=5200e74b6db34718a3b0c77820c2b176&view=view_all_clusters_withID&show=true#{"main.cluster index_lowerinput":"2445.0","main.cluster index_upperinput":"2445.0"}	This Node is a Singleton	N/A	N/A	N/A	3.8342	3.8342	0	N/A	N/A	5898989.320000006	215	2445	-1	215	159.0079	1	159.0079	5898989.320000006
0.0	0.0	0.0	0.0	0.0	0.0	https://gnps.ucsd.edu/ProteoSAFe/result.jsp?task=5200e74b6db34718a3b0c77820c2b176&view=view_all_clusters_withID&show=true#{"main.cluster index_lowerinput":"2461.0","main.cluster index_upperinput":"2461.0"}	This Node is a Singleton	N/A	N/A	N/A	12.1573	12.1573	0	N/A	N/A	4885001.774000001	210	2461	-1	210	587.5397	1	587.5397	4885001.774000001
0.0	0.0	0.0	0.0	0.0	0.0	https://gnps.ucsd.edu/ProteoSAFe/result.jsp?task=5200e74b6db34718a3b0c77820c2b176&view=view_all_clusters_withID&show=true#{"main.cluster index_lowerinput":"2503.0","main.cluster index_upperinput":"2503.0"}	This Node is a Singleton	N/A	N/A	N/A	0.4584	0.4584	0	N/A	N/A	4755274.932000001	214	2503	-1	214	782.4800	1	782.4800	4755274.932000001
