# Supplementary material for: Compositional Data Analysis of Periodontal Disease Microbial Communities
Source: Front Microbiol. 2021 May 17;12:617949. doi: 10.3389/fmicb.2021.617949 (PMC8165185; doi:10.3389/fmicb.2021.617949)
Supplement: Supplementary file 3 [file Data_Sheet_3.ZIP › jupyternotebook_and_files/files/gnps/DB_result/7db507bac9464a7fb913613cf13139ae.tsv]

SpectrumID	Compound_Name	Ion_Source	Instrument	Compound_Source	PI	Data_Collector	Adduct	Precursor_MZ	ExactMass	Charge	CAS_Number	Pubmed_ID	Smiles	INCHI	INCHI_AUX	Library_Class	IonMode	UpdateWorkflowName	LibraryQualityString	#Scan#	SpectrumFile	LibraryName	MQScore	Organism	TIC_Query	RT_Query	MZErrorPPM	SharedPeaks	MassDiff	LibMZ	SpecMZ	SpecCharge	FileScanUniqueID	NumberHits	tags	MoleculeExplorerDatasets	MoleculeExplorerFiles	InChIKey	InChIKey-Planar	superclass	class	subclass
CCMSLIB00003135031	Spectral Match to 1-Myristoyl-2-stearoyl-sn-glycero-3-phosphocholine from NIST14	ESI	HCD	Isolated	Data from James McKerrow	Data deposited by daniel	M+H	734.569	0.0	1	76343221	N/A	N/A	N/A	N/A	3	Positive	UPDATE-SINGLE-ANNOTATED-BRONZE	Bronze	1093	spectra_filtered/specs_ms.mgf	lib-00035.mgf	0.8917139999999999	GNPS-NIST14-MATCHES	22240	0	25.01	7	0.0183716	734.569	734.551	1	spectra_filtered/specs_ms.mgf1093	1		34	1937	N/A	N/A	N/A	N/A	N/A
CCMSLIB00003138041	Spectral Match to 1-Hexadecanoyl-2-(9Z-octadecenoyl)-sn-glycero-3-phosphocholine from NIST14	ESI	HCD	Isolated	Data from James McKerrow	Data deposited by daniel	M+H	760.582	0.0	1	26853316	N/A	N/A	N/A	N/A	3	Positive	UPDATE-SINGLE-ANNOTATED-BRONZE	Bronze	1100	spectra_filtered/specs_ms.mgf	lib-00035.mgf	0.774515	GNPS-NIST14-MATCHES	65200	0	1.52471	6	0.00115967	760.582	760.5830000000001	1	spectra_filtered/specs_ms.mgf1100	1		212	18517	N/A	N/A	N/A	N/A	N/A
CCMSLIB00003134551	Spectral Match to 1-Hexadecyl-2-(9Z-octadecenoyl)-sn-glycero-3-phosphocholine from NIST14	ESI	HCD	Isolated	Data from Gabriel Haddad	Data deposited by mjmeehan	M+H	746.569	0.0	1	95403342	N/A	N/A	N/A	N/A	3	Positive	UPDATE-SINGLE-ANNOTATED-BRONZE	Bronze	1132	spectra_filtered/specs_ms.mgf	lib-00035.mgf	0.7169449999999999	GNPS-NIST14-MATCHES	14180	0	16.5144	6	0.012329099999999999	746.569	746.581	1	spectra_filtered/specs_ms.mgf1132	1		80	4665	N/A	N/A	N/A	N/A	N/A
CCMSLIB00003100802	PC(14:0/16:1); [M+H]+ C38H75N1O8P1	LC-ESI	HCD; Velos	Commercial	Thomas Metz	Thomas Metz	M+H	703.515	0.0	1	N/A	N/A	N/A	N/A	N/A	1	Positive	UPDATE-SINGLE-ANNOTATED-GOLD	Gold	120	spectra_filtered/specs_ms.mgf	lib-00025.mgf	0.927572	PNNL-LIPIDS-POSITIVE	63480	0	17.6118	7	0.012390100000000001	703.515	703.503	1	spectra_filtered/specs_ms.mgf120	1		89	4193	N/A	N/A	N/A	N/A	N/A
CCMSLIB00003134851	Spectral Match to 1-(9Z-Octadecenoyl)-2-tetradecanoyl-sn-glycero-3-phosphocholine from NIST14	ESI	HCD	Isolated	Data from Dorrestein	Data deposited by quinnr	M+H	732.554	0.0	1	95896563	N/A	N/A	N/A	N/A	3	Positive	UPDATE-SINGLE-ANNOTATED-BRONZE	Bronze	1299	spectra_filtered/specs_ms.mgf	lib-00035.mgf	0.810535	GNPS-NIST14-MATCHES	17180	0	3.41605	6	0.00250244	732.554	732.552	1	spectra_filtered/specs_ms.mgf1299	1		119	7558	N/A	N/A	N/A	N/A	N/A
CCMSLIB00003134673	Spectral Match to 1-Stearoyl-2-linoleoyl-sn-glycero-3-phosphocholine from NIST14	ESI	HCD	Isolated	Data from James McKerrow	Data deposited by lamccall	M+H	786.604	0.0	1	27098244	N/A	N/A	N/A	N/A	3	Positive	UPDATE-SINGLE-ANNOTATED-BRONZE	Bronze	1308	spectra_filtered/specs_ms.mgf	lib-00035.mgf	0.8235629999999999	GNPS-NIST14-MATCHES	65960	0	10.3975	10	0.00817871	786.604	786.596	1	spectra_filtered/specs_ms.mgf1308	1		63	3708	N/A	N/A	N/A	N/A	N/A
CCMSLIB00003136880	Spectral Match to 1-Hexadecanoyl-2-(9Z-octadecenoyl)-sn-glycero-3-phosphocholine from NIST14	ESI	HCD	Isolated	Data from James McKerrow	Data deposited by lamccall	M+H	760.587	0.0	1	26853316	N/A	N/A	N/A	N/A	3	Positive	UPDATE-SINGLE-ANNOTATED-BRONZE	Bronze	1677	spectra_filtered/specs_ms.mgf	lib-00035.mgf	0.801888	GNPS-NIST14-MATCHES	22360	0	10.2717	6	0.0078125	760.587	760.595	1	spectra_filtered/specs_ms.mgf1677	1		212	18517	N/A	N/A	N/A	N/A	N/A
CCMSLIB00003138038	Spectral Match to L-Tryptophan from NIST14	ESI	HCD	Isolated	Data from Pieter Dorrestein	Data deposited by dfloros	M+H-NH3	188.073	0.0	1	73223	N/A	N/A	N/A	N/A	3	Positive	UPDATE-SINGLE-ANNOTATED-BRONZE	Bronze	1999	spectra_filtered/specs_ms.mgf	lib-00035.mgf	0.8347180000000001	GNPS-NIST14-MATCHES	6300	0	14.3604	6	0.00270081	188.073	188.07	1	spectra_filtered/specs_ms.mgf1999	1		216	30170	N/A	N/A	N/A	N/A	N/A
CCMSLIB00001058187	C16 Lactosyl Ceramide (d18:1/16:0)	LC-ESI	qTof	Commercial	Dorrestein/Wu	lfnothias	M+H	862.625	861.618	1	n/a	n/a	[H][C@](/C=C/CCCCCCCCCCCCC)(O)[C@@]([H])(NC(CCCCCCCCCCCCCCC)=O)CO[C@H](O1)[C@H](O)[C@@H](O)[C@@H]([C@H]1CO)O[C@H](O2)[C@H](O)[C@@H](O)[C@H]([C@H]2CO)O	n/a	N/A	1	Positive	UPDATE-SINGLE-ANNOTATED-GOLD	Gold	227	spectra_filtered/specs_ms.mgf	lib-00027.mgf	0.879925	GNPS-COLLECTIONS-MISC	168110	0	0.707551	15	0.000610352	862.625	862.6239999999999	1	spectra_filtered/specs_ms.mgf227	1		85	3130	HLIJNIKSBCIDGO-QKLMXXKVSA-N	HLIJNIKSBCIDGO	Lipids and lipid-like molecules	Sphingolipids	Glycosphingolipids
CCMSLIB00003127673	PC(14:0/16:1); [M+H]+ C38H75N1O8P1	LC-ESI	HCD; Velos	Commercial	Thomas Metz	Thomas Metz	M+H	703.515	0.0	1	N/A	N/A	N/A	N/A	N/A	1	Positive	UPDATE-SINGLE-ANNOTATED-GOLD	Gold	403	spectra_filtered/specs_ms.mgf	lib-00025.mgf	0.9111520000000001	PNNL-LIPIDS-POSITIVE	86700	0	26.114	7	0.0183716	703.515	703.533	1	spectra_filtered/specs_ms.mgf403	1		89	4193	N/A	N/A	N/A	N/A	N/A
CCMSLIB00003138041	Spectral Match to 1-Hexadecanoyl-2-(9Z-octadecenoyl)-sn-glycero-3-phosphocholine from NIST14	ESI	HCD	Isolated	Data from James McKerrow	Data deposited by daniel	M+H	760.582	0.0	1	26853316	N/A	N/A	N/A	N/A	3	Positive	UPDATE-SINGLE-ANNOTATED-BRONZE	Bronze	448	spectra_filtered/specs_ms.mgf	lib-00035.mgf	0.774515	GNPS-NIST14-MATCHES	65200	0	3.29017	6	0.00250244	760.582	760.584	1	spectra_filtered/specs_ms.mgf448	1		212	18517	N/A	N/A	N/A	N/A	N/A
CCMSLIB00003138041	Spectral Match to 1-Hexadecanoyl-2-(9Z-octadecenoyl)-sn-glycero-3-phosphocholine from NIST14	ESI	HCD	Isolated	Data from James McKerrow	Data deposited by daniel	M+H	760.582	0.0	1	26853316	N/A	N/A	N/A	N/A	3	Positive	UPDATE-SINGLE-ANNOTATED-BRONZE	Bronze	459	spectra_filtered/specs_ms.mgf	lib-00035.mgf	0.8286049999999999	GNPS-NIST14-MATCHES	79410	0	2.64818	7	0.00201416	760.582	760.584	1	spectra_filtered/specs_ms.mgf459	1		212	18517	N/A	N/A	N/A	N/A	N/A
CCMSLIB00003140092	Spectral Match to Abrine from NIST14	ESI	QqQ	Isolated	Data from Pieter Dorrestein	Data deposited by dfloros	M+H-CH3NH2	188.076	0.0	1	526318	N/A	N/A	N/A	N/A	3	Positive	UPDATE-SINGLE-ANNOTATED-BRONZE	Bronze	507	spectra_filtered/specs_ms.mgf	lib-00035.mgf	0.865503	GNPS-NIST14-MATCHES	8780	0	51.5993	7	0.00970459	188.076	188.06599999999997	1	spectra_filtered/specs_ms.mgf507	1		45	1552	N/A	N/A	N/A	N/A	N/A
CCMSLIB00003138041	Spectral Match to 1-Hexadecanoyl-2-(9Z-octadecenoyl)-sn-glycero-3-phosphocholine from NIST14	ESI	HCD	Isolated	Data from James McKerrow	Data deposited by daniel	M+H	760.582	0.0	1	26853316	N/A	N/A	N/A	N/A	3	Positive	UPDATE-SINGLE-ANNOTATED-BRONZE	Bronze	556	spectra_filtered/specs_ms.mgf	lib-00035.mgf	0.863418	GNPS-NIST14-MATCHES	29650	0	3.45066	7	0.00262451	760.582	760.585	1	spectra_filtered/specs_ms.mgf556	1		212	18517	N/A	N/A	N/A	N/A	N/A
CCMSLIB00004697982	4-(3,4-dihydroxyphenyl)-7-hydroxy-5-[(2S,3R,4S,5S,6R)-3,4,5-trihydroxy-6-(hydroxymethyl)oxan-2-yl]oxychromen-2-one	N/A	ESI-QFT	isolated	MoNA	MoNA:VF-NPL-QEHF006919	[M+Na]+	471.09	0.0	1	N/A	N/A	N/A	InChI=1S/C21H20O11/c22-7-15-18(27)19(28)20(29)21(32-15)31-14-5-9(23)4-13-17(14)10(6-16(26)30-13)8-1-2-11(24)12(25)3-8/h1-6,15,18-25,27-29H,7H2/t15-,18-,19+,20-,21-/m1/s1	N/A	3	positive	UPDATE-SINGLE-ANNOTATED-BRONZE	Bronze	7	spectra_filtered/specs_ms.mgf	lib-00031.mgf	0.7557149999999999	MONA	23930	0	32.4552	7	0.0152893	471.09	471.105	1	spectra_filtered/specs_ms.mgf7	1		0	0	VAPVFWUBNBLVMB-CMWLGVBASA-N	VAPVFWUBNBLVMB	Phenylpropanoids and polyketides	Coumarins and derivatives	Coumarin glycosides
CCMSLIB00003137790	Spectral Match to 1-Myristoyl-2-stearoyl-sn-glycero-3-phosphocholine from NIST14	ESI	HCD	Isolated	Data from James McKerrow	Data deposited by lamccall	M+H	734.57	0.0	1	76343221	N/A	N/A	N/A	N/A	3	Positive	UPDATE-SINGLE-ANNOTATED-BRONZE	Bronze	781	spectra_filtered/specs_ms.mgf	lib-00035.mgf	0.7538050000000001	GNPS-NIST14-MATCHES	26810	0	19.8584	6	0.0145874	734.57	734.555	1	spectra_filtered/specs_ms.mgf781	1		34	1937	N/A	N/A	N/A	N/A	N/A
CCMSLIB00003138799	Spectral Match to 1-Hexadecanoyl-2-(9Z-octadecenoyl)-sn-glycero-3-phosphocholine from NIST14	ESI	HCD	Isolated	Data from Pieter C. Dorrestein	Data deposited by negarg	M+Na	782.568	0.0	1	26853316	N/A	N/A	N/A	N/A	3	Positive	UPDATE-SINGLE-ANNOTATED-BRONZE	Bronze	802	spectra_filtered/specs_ms.mgf	lib-00035.mgf	0.731949	GNPS-NIST14-MATCHES	12390	0	1.01391	7	0.000793457	782.568	782.567	1	spectra_filtered/specs_ms.mgf802	1		212	18517	N/A	N/A	N/A	N/A	N/A
CCMSLIB00005436354	(2-{[3-(hexadecanoyloxy)-2-[octadeca-9,12-dienoyloxy]propyl phosphonato]oxy}ethyl)trimethylazanium	LC-ESI	qTof	Commercial	O Laprevote	C-TAC	M+H	758.569	757.562	1	159701-21-0					3	Positive	UPDATE-SINGLE-ANNOTATED-BRONZE	Bronze	919	spectra_filtered/specs_ms.mgf	lib-00014.mgf	0.897127	GNPS-LIBRARY	78000	0	7.88517	7	0.00598145	758.569	758.563	1	spectra_filtered/specs_ms.mgf919	1		0	0	N/A	N/A	N/A	N/A	N/A
CCMSLIB00003135073	Spectral Match to 1-Hexadecanoyl-2-octadecadienoyl-sn-glycero-3-phosphocholine from NIST14	ESI	Q-TOF	Isolated	Data from James McKerrow	Data deposited by daniel	M+H	758.569	0.0	1	130614061	N/A	N/A	N/A	N/A	3	Positive	UPDATE-SINGLE-ANNOTATED-BRONZE	Bronze	981	spectra_filtered/specs_ms.mgf	lib-00035.mgf	0.8777309999999999	GNPS-NIST14-MATCHES	66850	0	3.1379799999999998	6	0.00238037	758.569	758.567	1	spectra_filtered/specs_ms.mgf981	1		57	3560	N/A	N/A	N/A	N/A	N/A
