# Supplementary material for: Compositional Data Analysis of Periodontal Disease Microbial Communities
Source: Front Microbiol. 2021 May 17;12:617949. doi: 10.3389/fmicb.2021.617949 (PMC8165185; doi:10.3389/fmicb.2021.617949)
Supplement: Supplementary file 3 [file Data_Sheet_3.ZIP › jupyternotebook_and_files/files/gnps/gnps_molecular_network_graphml/3581e4784ebb4f15880a4117e8e10109.graphml]

<?xml version='1.0' encoding='utf-8'?>
<graphml xmlns="http://graphml.graphdrawing.org/xmlns" xmlns:xsi="http://www.w3.org/2001/XMLSchema-instance" xsi:schemaLocation="http://graphml.graphdrawing.org/xmlns http://graphml.graphdrawing.org/xmlns/1.0/graphml.xsd"><key attr.name="mass_difference" attr.type="string" for="edge" id="d65"/>
<key attr.name="cosine_score" attr.type="double" for="edge" id="d64"/>
<key attr.name="node2" attr.type="string" for="edge" id="d63"/>
<key attr.name="EdgeScore" attr.type="double" for="edge" id="d62"/>
<key attr.name="node1" attr.type="string" for="edge" id="d61"/>
<key attr.name="EdgeAnnotation" attr.type="string" for="edge" id="d60"/>
<key attr.name="component" attr.type="long" for="edge" id="d59"/>
<key attr.name="property1" attr.type="string" for="edge" id="d58"/>
<key attr.name="explained_intensity" attr.type="double" for="edge" id="d57"/>
<key attr.name="EdgeType" attr.type="string" for="edge" id="d56"/>
<key attr.name="G6" attr.type="double" for="node" id="d55"/>
<key attr.name="Analog:MassDiff" attr.type="string" for="node" id="d54"/>
<key attr.name="G2" attr.type="double" for="node" id="d53"/>
<key attr.name="IonMode" attr.type="string" for="node" id="d52"/>
<key attr.name="Analog:GNPSLibraryURL" attr.type="string" for="node" id="d51"/>
<key attr.name="Analog:MZErrorPPM" attr.type="string" for="node" id="d50"/>
<key attr.name="Analog:Compound_Source" attr.type="string" for="node" id="d49"/>
<key attr.name="Analog:Ion_Source" attr.type="string" for="node" id="d48"/>
<key attr.name="SpectrumID" attr.type="string" for="node" id="d47"/>
<key attr.name="Data_Collector" attr.type="string" for="node" id="d46"/>
<key attr.name="DefaultGroups" attr.type="string" for="node" id="d45"/>
<key attr.name="MQScore" attr.type="string" for="node" id="d44"/>
<key attr.name="Analog:MQScore" attr.type="string" for="node" id="d43"/>
<key attr.name="Analog:Adduct" attr.type="string" for="node" id="d42"/>
<key attr.name="G1" attr.type="double" for="node" id="d41"/>
<key attr.name="number of spectra" attr.type="long" for="node" id="d40"/>
<key attr.name="G5" attr.type="double" for="node" id="d39"/>
<key attr.name="Analog:PI" attr.type="string" for="node" id="d38"/>
<key attr.name="GNPSLinkout_Network" attr.type="string" for="node" id="d37"/>
<key attr.name="RTConsensus" attr.type="double" for="node" id="d36"/>
<key attr.name="Analog:SpectrumID" attr.type="string" for="node" id="d35"/>
<key attr.name="INCHI" attr.type="string" for="node" id="d34"/>
<key attr.name="cluster index" attr.type="long" for="node" id="d33"/>
<key attr.name="UniqueFileSources" attr.type="string" for="node" id="d32"/>
<key attr.name="MassDiff" attr.type="string" for="node" id="d31"/>
<key attr.name="GNPSLinkout_Cluster" attr.type="string" for="node" id="d30"/>
<key attr.name="precursor mass" attr.type="double" for="node" id="d29"/>
<key attr.name="AllGroups" attr.type="string" for="node" id="d28"/>
<key attr.name="MZErrorPPM" attr.type="string" for="node" id="d27"/>
<key attr.name="Analog:Smiles" attr.type="string" for="node" id="d26"/>
<key attr.name="tags" attr.type="string" for="node" id="d25"/>
<key attr.name="componentindex" attr.type="string" for="node" id="d24"/>
<key attr.name="Analog:Compound_Name" attr.type="string" for="node" id="d23"/>
<key attr.name="RTMean" attr.type="double" for="node" id="d22"/>
<key attr.name="Instrument" attr.type="string" for="node" id="d21"/>
<key attr.name="Compound_Source" attr.type="string" for="node" id="d20"/>
<key attr.name="Analog:INCHI" attr.type="string" for="node" id="d19"/>
<key attr.name="Analog:tags" attr.type="string" for="node" id="d18"/>
<key attr.name="GNPSLibraryURL" attr.type="string" for="node" id="d17"/>
<key attr.name="Analog:Data_Collector" attr.type="string" for="node" id="d16"/>
<key attr.name="Smiles" attr.type="string" for="node" id="d15"/>
<key attr.name="G3" attr.type="double" for="node" id="d14"/>
<key attr.name="Library_Class" attr.type="string" for="node" id="d13"/>
<key attr.name="Analog:Instrument" attr.type="string" for="node" id="d12"/>
<key attr.name="Analog:Library_Class" attr.type="string" for="node" id="d11"/>
<key attr.name="Ion_Source" attr.type="string" for="node" id="d10"/>
<key attr.name="SharedPeaks" attr.type="string" for="node" id="d9"/>
<key attr.name="Analog:SharedPeaks" attr.type="string" for="node" id="d8"/>
<key attr.name="sum(precursor intensity)" attr.type="double" for="node" id="d7"/>
<key attr.name="Compound_Name" attr.type="string" for="node" id="d6"/>
<key attr.name="charge" attr.type="long" for="node" id="d5"/>
<key attr.name="PI" attr.type="string" for="node" id="d4"/>
<key attr.name="Adduct" attr.type="string" for="node" id="d3"/>
<key attr.name="G4" attr.type="double" for="node" id="d2"/>
<key attr.name="Analog:IonMode" attr.type="string" for="node" id="d1"/>
<key attr.name="parent mass" attr.type="double" for="node" id="d0"/>
<graph edgedefault="undirected"><node id="1850">
  <data key="d40">214</data>
  <data key="d41">0.0</data>
  <data key="d33">1850</data>
  <data key="d0">299.9826</data>
  <data key="d5">0</data>
  <data key="d29">299.9826</data>
  <data key="d45">N/A</data>
  <data key="d30">https://gnps.ucsd.edu/ProteoSAFe/result.jsp?task=5200e74b6db34718a3b0c77820c2b176&amp;view=view_all_clusters_withID&amp;show=true#{"main.cluster index_lowerinput":"1850.0","main.cluster index_upperinput":"1850.0"}</data>
  <data key="d28">N/A</data>
  <data key="d32">N/A</data>
  <data key="d14">0.0</data>
  <data key="d2">0.0</data>
  <data key="d7">9213740.676000008</data>
  <data key="d36">7.4582</data>
  <data key="d22">7.4582</data>
  <data key="d53">0.0</data>
  <data key="d37">This Node is a Singleton</data>
  <data key="d55">0.0</data>
  <data key="d24">-1</data>
  <data key="d39">0.0</data>
</node>
<node id="132">
  <data key="d40">214</data>
  <data key="d41">0.0</data>
  <data key="d33">132</data>
  <data key="d0">449.2729</data>
  <data key="d5">0</data>
  <data key="d29">449.2729</data>
  <data key="d45">N/A</data>
  <data key="d30">https://gnps.ucsd.edu/ProteoSAFe/result.jsp?task=5200e74b6db34718a3b0c77820c2b176&amp;view=view_all_clusters_withID&amp;show=true#{"main.cluster index_lowerinput":"132.0","main.cluster index_upperinput":"132.0"}</data>
  <data key="d28">N/A</data>
  <data key="d32">N/A</data>
  <data key="d14">0.0</data>
  <data key="d2">0.0</data>
  <data key="d7">15457551.186000003</data>
  <data key="d36">10.157</data>
  <data key="d22">10.157</data>
  <data key="d53">0.0</data>
  <data key="d37">This Node is a Singleton</data>
  <data key="d55">0.0</data>
  <data key="d24">-1</data>
  <data key="d39">0.0</data>
</node>
<node id="1889">
  <data key="d40">215</data>
  <data key="d41">0.0</data>
  <data key="d33">1889</data>
  <data key="d0">496.1494</data>
  <data key="d5">0</data>
  <data key="d29">496.1494</data>
  <data key="d45">N/A</data>
  <data key="d30">https://gnps.ucsd.edu/ProteoSAFe/result.jsp?task=5200e74b6db34718a3b0c77820c2b176&amp;view=view_all_clusters_withID&amp;show=true#{"main.cluster index_lowerinput":"1889.0","main.cluster index_upperinput":"1889.0"}</data>
  <data key="d28">N/A</data>
  <data key="d32">N/A</data>
  <data key="d14">0.0</data>
  <data key="d2">0.0</data>
  <data key="d7">6328626.644000006</data>
  <data key="d36">5.3409</data>
  <data key="d22">5.3409</data>
  <data key="d53">0.0</data>
  <data key="d37">This Node is a Singleton</data>
  <data key="d55">0.0</data>
  <data key="d24">-1</data>
  <data key="d39">0.0</data>
</node>
<node id="2007">
  <data key="d40">214</data>
  <data key="d41">0.0</data>
  <data key="d33">2007</data>
  <data key="d0">959.9653</data>
  <data key="d5">0</data>
  <data key="d29">959.9653</data>
  <data key="d45">N/A</data>
  <data key="d30">https://gnps.ucsd.edu/ProteoSAFe/result.jsp?task=5200e74b6db34718a3b0c77820c2b176&amp;view=view_all_clusters_withID&amp;show=true#{"main.cluster index_lowerinput":"2007.0","main.cluster index_upperinput":"2007.0"}</data>
  <data key="d28">N/A</data>
  <data key="d32">N/A</data>
  <data key="d14">0.0</data>
  <data key="d2">0.0</data>
  <data key="d7">16728664.553999988</data>
  <data key="d36">7.7971</data>
  <data key="d22">7.7971</data>
  <data key="d53">0.0</data>
  <data key="d37">This Node is a Singleton</data>
  <data key="d55">0.0</data>
  <data key="d24">-1</data>
  <data key="d39">0.0</data>
</node>
<node id="977">
  <data key="d40">214</data>
  <data key="d41">0.0</data>
  <data key="d33">977</data>
  <data key="d0">754.5381</data>
  <data key="d5">0</data>
  <data key="d29">754.5381</data>
  <data key="d45">N/A</data>
  <data key="d30">https://gnps.ucsd.edu/ProteoSAFe/result.jsp?task=5200e74b6db34718a3b0c77820c2b176&amp;view=view_all_clusters_withID&amp;show=true#{"main.cluster index_lowerinput":"977.0","main.cluster index_upperinput":"977.0"}</data>
  <data key="d28">N/A</data>
  <data key="d32">N/A</data>
  <data key="d14">0.0</data>
  <data key="d2">0.0</data>
  <data key="d7">6861115.601999998</data>
  <data key="d36">10.7423</data>
  <data key="d22">10.7423</data>
  <data key="d53">0.0</data>
  <data key="d37">https://gnps.ucsd.edu/ProteoSAFe/result.jsp?view=network_displayer&amp;componentindex=30&amp;task=5200e74b6db34718a3b0c77820c2b176&amp;show=true</data>
  <data key="d55">0.0</data>
  <data key="d24">30</data>
  <data key="d39">0.0</data>
</node>
<node id="97">
  <data key="d40">215</data>
  <data key="d41">0.0</data>
  <data key="d33">97</data>
  <data key="d0">131.0019</data>
  <data key="d5">0</data>
  <data key="d29">131.0019</data>
  <data key="d45">N/A</data>
  <data key="d30">https://gnps.ucsd.edu/ProteoSAFe/result.jsp?task=5200e74b6db34718a3b0c77820c2b176&amp;view=view_all_clusters_withID&amp;show=true#{"main.cluster index_lowerinput":"97.0","main.cluster index_upperinput":"97.0"}</data>
  <data key="d28">N/A</data>
  <data key="d32">N/A</data>
  <data key="d14">0.0</data>
  <data key="d2">0.0</data>
  <data key="d7">52872929.51400002</data>
  <data key="d36">9.1635</data>
  <data key="d22">9.1635</data>
  <data key="d53">0.0</data>
  <data key="d37">This Node is a Singleton</data>
  <data key="d55">0.0</data>
  <data key="d24">-1</data>
  <data key="d39">0.0</data>
</node>
<node id="145">
  <data key="d40">214</data>
  <data key="d41">0.0</data>
  <data key="d33">145</data>
  <data key="d0">959.9516</data>
  <data key="d5">0</data>
  <data key="d29">959.9516</data>
  <data key="d45">N/A</data>
  <data key="d30">https://gnps.ucsd.edu/ProteoSAFe/result.jsp?task=5200e74b6db34718a3b0c77820c2b176&amp;view=view_all_clusters_withID&amp;show=true#{"main.cluster index_lowerinput":"145.0","main.cluster index_upperinput":"145.0"}</data>
  <data key="d28">N/A</data>
  <data key="d32">N/A</data>
  <data key="d14">0.0</data>
  <data key="d2">0.0</data>
  <data key="d7">14752809.904000003</data>
  <data key="d36">8.461</data>
  <data key="d22">8.461</data>
  <data key="d53">0.0</data>
  <data key="d37">This Node is a Singleton</data>
  <data key="d55">0.0</data>
  <data key="d24">-1</data>
  <data key="d39">0.0</data>
</node>
<node id="675">
  <data key="d40">213</data>
  <data key="d41">0.0</data>
  <data key="d33">675</data>
  <data key="d0">261.0464</data>
  <data key="d5">0</data>
  <data key="d29">261.0464</data>
  <data key="d45">N/A</data>
  <data key="d30">https://gnps.ucsd.edu/ProteoSAFe/result.jsp?task=5200e74b6db34718a3b0c77820c2b176&amp;view=view_all_clusters_withID&amp;show=true#{"main.cluster index_lowerinput":"675.0","main.cluster index_upperinput":"675.0"}</data>
  <data key="d28">N/A</data>
  <data key="d32">N/A</data>
  <data key="d14">0.0</data>
  <data key="d2">0.0</data>
  <data key="d7">11617830.848000003</data>
  <data key="d36">0.5518</data>
  <data key="d22">0.5518</data>
  <data key="d53">0.0</data>
  <data key="d37">This Node is a Singleton</data>
  <data key="d55">0.0</data>
  <data key="d24">-1</data>
  <data key="d39">0.0</data>
</node>
<node id="390">
  <data key="d40">210</data>
  <data key="d41">0.0</data>
  <data key="d33">390</data>
  <data key="d0">230.9972</data>
  <data key="d5">0</data>
  <data key="d29">230.9972</data>
  <data key="d45">N/A</data>
  <data key="d30">https://gnps.ucsd.edu/ProteoSAFe/result.jsp?task=5200e74b6db34718a3b0c77820c2b176&amp;view=view_all_clusters_withID&amp;show=true#{"main.cluster index_lowerinput":"390.0","main.cluster index_upperinput":"390.0"}</data>
  <data key="d28">N/A</data>
  <data key="d32">N/A</data>
  <data key="d14">0.0</data>
  <data key="d2">0.0</data>
  <data key="d7">27936575.610000007</data>
  <data key="d36">1.5975</data>
  <data key="d22">1.5975</data>
  <data key="d53">0.0</data>
  <data key="d37">https://gnps.ucsd.edu/ProteoSAFe/result.jsp?view=network_displayer&amp;componentindex=68&amp;task=5200e74b6db34718a3b0c77820c2b176&amp;show=true</data>
  <data key="d55">0.0</data>
  <data key="d24">68</data>
  <data key="d39">0.0</data>
</node>
<node id="1673">
  <data key="d40">215</data>
  <data key="d41">0.0</data>
  <data key="d33">1673</data>
  <data key="d0">702.5552</data>
  <data key="d5">0</data>
  <data key="d29">702.5552</data>
  <data key="d45">N/A</data>
  <data key="d30">https://gnps.ucsd.edu/ProteoSAFe/result.jsp?task=5200e74b6db34718a3b0c77820c2b176&amp;view=view_all_clusters_withID&amp;show=true#{"main.cluster index_lowerinput":"1673.0","main.cluster index_upperinput":"1673.0"}</data>
  <data key="d28">N/A</data>
  <data key="d32">N/A</data>
  <data key="d14">0.0</data>
  <data key="d2">0.0</data>
  <data key="d7">11545970.51799999</data>
  <data key="d36">10.7631</data>
  <data key="d22">10.7631</data>
  <data key="d53">0.0</data>
  <data key="d37">This Node is a Singleton</data>
  <data key="d55">0.0</data>
  <data key="d24">-1</data>
  <data key="d39">0.0</data>
</node>
<node id="753">
  <data key="d40">214</data>
  <data key="d41">0.0</data>
  <data key="d33">753</data>
  <data key="d0">123.9645</data>
  <data key="d5">0</data>
  <data key="d29">123.9645</data>
  <data key="d45">N/A</data>
  <data key="d30">https://gnps.ucsd.edu/ProteoSAFe/result.jsp?task=5200e74b6db34718a3b0c77820c2b176&amp;view=view_all_clusters_withID&amp;show=true#{"main.cluster index_lowerinput":"753.0","main.cluster index_upperinput":"753.0"}</data>
  <data key="d28">N/A</data>
  <data key="d32">N/A</data>
  <data key="d14">0.0</data>
  <data key="d2">0.0</data>
  <data key="d7">29425427.935999986</data>
  <data key="d36">11.4671</data>
  <data key="d22">11.4671</data>
  <data key="d53">0.0</data>
  <data key="d37">This Node is a Singleton</data>
  <data key="d55">0.0</data>
  <data key="d24">-1</data>
  <data key="d39">0.0</data>
</node>
<node id="677">
  <data key="d40">206</data>
  <data key="d41">0.0</data>
  <data key="d33">677</data>
  <data key="d0">711.4601</data>
  <data key="d5">0</data>
  <data key="d29">711.4601</data>
  <data key="d45">N/A</data>
  <data key="d30">https://gnps.ucsd.edu/ProteoSAFe/result.jsp?task=5200e74b6db34718a3b0c77820c2b176&amp;view=view_all_clusters_withID&amp;show=true#{"main.cluster index_lowerinput":"677.0","main.cluster index_upperinput":"677.0"}</data>
  <data key="d28">N/A</data>
  <data key="d32">N/A</data>
  <data key="d14">0.0</data>
  <data key="d2">0.0</data>
  <data key="d7">11494728.701999996</data>
  <data key="d36">12.095</data>
  <data key="d22">12.095</data>
  <data key="d53">0.0</data>
  <data key="d37">This Node is a Singleton</data>
  <data key="d55">0.0</data>
  <data key="d24">-1</data>
  <data key="d39">0.0</data>
</node>
<node id="1190">
  <data key="d40">214</data>
  <data key="d41">0.0</data>
  <data key="d33">1190</data>
  <data key="d0">286.968</data>
  <data key="d5">0</data>
  <data key="d29">286.968</data>
  <data key="d45">N/A</data>
  <data key="d30">https://gnps.ucsd.edu/ProteoSAFe/result.jsp?task=5200e74b6db34718a3b0c77820c2b176&amp;view=view_all_clusters_withID&amp;show=true#{"main.cluster index_lowerinput":"1190.0","main.cluster index_upperinput":"1190.0"}</data>
  <data key="d28">N/A</data>
  <data key="d32">N/A</data>
  <data key="d14">0.0</data>
  <data key="d2">0.0</data>
  <data key="d7">4458504.855999999</data>
  <data key="d36">3.3343</data>
  <data key="d22">3.3343</data>
  <data key="d53">0.0</data>
  <data key="d37">This Node is a Singleton</data>
  <data key="d55">0.0</data>
  <data key="d24">-1</data>
  <data key="d39">0.0</data>
</node>
<node id="372">
  <data key="d40">215</data>
  <data key="d41">0.0</data>
  <data key="d33">372</data>
  <data key="d0">285.2769</data>
  <data key="d5">0</data>
  <data key="d29">285.2769</data>
  <data key="d45">N/A</data>
  <data key="d30">https://gnps.ucsd.edu/ProteoSAFe/result.jsp?task=5200e74b6db34718a3b0c77820c2b176&amp;view=view_all_clusters_withID&amp;show=true#{"main.cluster index_lowerinput":"372.0","main.cluster index_upperinput":"372.0"}</data>
  <data key="d28">N/A</data>
  <data key="d32">N/A</data>
  <data key="d14">0.0</data>
  <data key="d2">0.0</data>
  <data key="d7">11965031.281999992</data>
  <data key="d36">2.3708</data>
  <data key="d22">2.3708</data>
  <data key="d53">0.0</data>
  <data key="d37">This Node is a Singleton</data>
  <data key="d55">0.0</data>
  <data key="d24">-1</data>
  <data key="d39">0.0</data>
</node>
<node id="641">
  <data key="d40">210</data>
  <data key="d41">0.0</data>
  <data key="d33">641</data>
  <data key="d0">226.0349</data>
  <data key="d5">0</data>
  <data key="d29">226.0349</data>
  <data key="d45">N/A</data>
  <data key="d30">https://gnps.ucsd.edu/ProteoSAFe/result.jsp?task=5200e74b6db34718a3b0c77820c2b176&amp;view=view_all_clusters_withID&amp;show=true#{"main.cluster index_lowerinput":"641.0","main.cluster index_upperinput":"641.0"}</data>
  <data key="d28">N/A</data>
  <data key="d32">N/A</data>
  <data key="d14">0.0</data>
  <data key="d2">0.0</data>
  <data key="d7">5905105.283999994</data>
  <data key="d36">0.4562</data>
  <data key="d22">0.4562</data>
  <data key="d53">0.0</data>
  <data key="d37">This Node is a Singleton</data>
  <data key="d55">0.0</data>
  <data key="d24">-1</data>
  <data key="d39">0.0</data>
</node>
<node id="1021">
  <data key="d40">215</data>
  <data key="d41">0.0</data>
  <data key="d33">1021</data>
  <data key="d0">301.1382</data>
  <data key="d5">0</data>
  <data key="d29">301.1382</data>
  <data key="d45">N/A</data>
  <data key="d30">https://gnps.ucsd.edu/ProteoSAFe/result.jsp?task=5200e74b6db34718a3b0c77820c2b176&amp;view=view_all_clusters_withID&amp;show=true#{"main.cluster index_lowerinput":"1021.0","main.cluster index_upperinput":"1021.0"}</data>
  <data key="d28">N/A</data>
  <data key="d32">N/A</data>
  <data key="d14">0.0</data>
  <data key="d2">0.0</data>
  <data key="d7">33499926.806000046</data>
  <data key="d36">9.8746</data>
  <data key="d22">9.8746</data>
  <data key="d53">0.0</data>
  <data key="d37">This Node is a Singleton</data>
  <data key="d55">0.0</data>
  <data key="d24">-1</data>
  <data key="d39">0.0</data>
</node>
<node id="1028">
  <data key="d40">215</data>
  <data key="d41">0.0</data>
  <data key="d33">1028</data>
  <data key="d0">201.0665</data>
  <data key="d5">0</data>
  <data key="d29">201.0665</data>
  <data key="d45">N/A</data>
  <data key="d30">https://gnps.ucsd.edu/ProteoSAFe/result.jsp?task=5200e74b6db34718a3b0c77820c2b176&amp;view=view_all_clusters_withID&amp;show=true#{"main.cluster index_lowerinput":"1028.0","main.cluster index_upperinput":"1028.0"}</data>
  <data key="d28">N/A</data>
  <data key="d32">N/A</data>
  <data key="d14">0.0</data>
  <data key="d2">0.0</data>
  <data key="d7">18408660.745999996</data>
  <data key="d36">9.6681</data>
  <data key="d22">9.6681</data>
  <data key="d53">0.0</data>
  <data key="d37">This Node is a Singleton</data>
  <data key="d55">0.0</data>
  <data key="d24">-1</data>
  <data key="d39">0.0</data>
</node>
<node id="19">
  <data key="d40">215</data>
  <data key="d41">0.0</data>
  <data key="d33">19</data>
  <data key="d0">133.9794</data>
  <data key="d5">0</data>
  <data key="d29">133.9794</data>
  <data key="d45">N/A</data>
  <data key="d30">https://gnps.ucsd.edu/ProteoSAFe/result.jsp?task=5200e74b6db34718a3b0c77820c2b176&amp;view=view_all_clusters_withID&amp;show=true#{"main.cluster index_lowerinput":"19.0","main.cluster index_upperinput":"19.0"}</data>
  <data key="d28">N/A</data>
  <data key="d32">N/A</data>
  <data key="d14">0.0</data>
  <data key="d2">0.0</data>
  <data key="d7">62338517.30200002</data>
  <data key="d36">2.2795</data>
  <data key="d22">2.2795</data>
  <data key="d53">0.0</data>
  <data key="d37">https://gnps.ucsd.edu/ProteoSAFe/result.jsp?view=network_displayer&amp;componentindex=24&amp;task=5200e74b6db34718a3b0c77820c2b176&amp;show=true</data>
  <data key="d55">0.0</data>
  <data key="d24">24</data>
  <data key="d39">0.0</data>
</node>
<node id="1466">
  <data key="d40">205</data>
  <data key="d41">0.0</data>
  <data key="d33">1466</data>
  <data key="d0">169.0492</data>
  <data key="d5">0</data>
  <data key="d29">169.0492</data>
  <data key="d45">N/A</data>
  <data key="d30">https://gnps.ucsd.edu/ProteoSAFe/result.jsp?task=5200e74b6db34718a3b0c77820c2b176&amp;view=view_all_clusters_withID&amp;show=true#{"main.cluster index_lowerinput":"1466.0","main.cluster index_upperinput":"1466.0"}</data>
  <data key="d28">N/A</data>
  <data key="d32">N/A</data>
  <data key="d14">0.0</data>
  <data key="d2">0.0</data>
  <data key="d7">20180176.575999998</data>
  <data key="d36">5.8319</data>
  <data key="d22">5.8319</data>
  <data key="d53">0.0</data>
  <data key="d37">This Node is a Singleton</data>
  <data key="d55">0.0</data>
  <data key="d24">-1</data>
  <data key="d39">0.0</data>
</node>
<node id="1053">
  <data key="d40">215</data>
  <data key="d41">0.0</data>
  <data key="d33">1053</data>
  <data key="d0">301.1036</data>
  <data key="d5">0</data>
  <data key="d29">301.1036</data>
  <data key="d45">N/A</data>
  <data key="d30">https://gnps.ucsd.edu/ProteoSAFe/result.jsp?task=5200e74b6db34718a3b0c77820c2b176&amp;view=view_all_clusters_withID&amp;show=true#{"main.cluster index_lowerinput":"1053.0","main.cluster index_upperinput":"1053.0"}</data>
  <data key="d28">N/A</data>
  <data key="d32">N/A</data>
  <data key="d14">0.0</data>
  <data key="d2">0.0</data>
  <data key="d7">103917837.0760001</data>
  <data key="d36">7.743</data>
  <data key="d22">7.743</data>
  <data key="d53">0.0</data>
  <data key="d37">This Node is a Singleton</data>
  <data key="d55">0.0</data>
  <data key="d24">-1</data>
  <data key="d39">0.0</data>
</node>
<node id="385">
  <data key="d40">214</data>
  <data key="d41">0.0</data>
  <data key="d33">385</data>
  <data key="d0">133.9794</data>
  <data key="d5">0</data>
  <data key="d29">133.9794</data>
  <data key="d45">N/A</data>
  <data key="d30">https://gnps.ucsd.edu/ProteoSAFe/result.jsp?task=5200e74b6db34718a3b0c77820c2b176&amp;view=view_all_clusters_withID&amp;show=true#{"main.cluster index_lowerinput":"385.0","main.cluster index_upperinput":"385.0"}</data>
  <data key="d28">N/A</data>
  <data key="d32">N/A</data>
  <data key="d14">0.0</data>
  <data key="d2">0.0</data>
  <data key="d7">46521854.27599995</data>
  <data key="d36">2.7514</data>
  <data key="d22">2.7514</data>
  <data key="d53">0.0</data>
  <data key="d37">https://gnps.ucsd.edu/ProteoSAFe/result.jsp?view=network_displayer&amp;componentindex=45&amp;task=5200e74b6db34718a3b0c77820c2b176&amp;show=true</data>
  <data key="d55">0.0</data>
  <data key="d24">45</data>
  <data key="d39">0.0</data>
</node>
<node id="118">
  <data key="d40">195</data>
  <data key="d41">0.0</data>
  <data key="d33">118</data>
  <data key="d0">801.5085</data>
  <data key="d5">0</data>
  <data key="d29">801.5085</data>
  <data key="d45">N/A</data>
  <data key="d30">https://gnps.ucsd.edu/ProteoSAFe/result.jsp?task=5200e74b6db34718a3b0c77820c2b176&amp;view=view_all_clusters_withID&amp;show=true#{"main.cluster index_lowerinput":"118.0","main.cluster index_upperinput":"118.0"}</data>
  <data key="d28">N/A</data>
  <data key="d32">N/A</data>
  <data key="d14">0.0</data>
  <data key="d2">0.0</data>
  <data key="d7">59381009.19800003</data>
  <data key="d36">4.9545</data>
  <data key="d22">4.9545</data>
  <data key="d53">0.0</data>
  <data key="d37">https://gnps.ucsd.edu/ProteoSAFe/result.jsp?view=network_displayer&amp;componentindex=20&amp;task=5200e74b6db34718a3b0c77820c2b176&amp;show=true</data>
  <data key="d55">0.0</data>
  <data key="d24">20</data>
  <data key="d39">0.0</data>
</node>
<node id="738">
  <data key="d40">190</data>
  <data key="d41">0.0</data>
  <data key="d33">738</data>
  <data key="d0">887.6054</data>
  <data key="d5">0</data>
  <data key="d29">887.6054</data>
  <data key="d45">N/A</data>
  <data key="d30">https://gnps.ucsd.edu/ProteoSAFe/result.jsp?task=5200e74b6db34718a3b0c77820c2b176&amp;view=view_all_clusters_withID&amp;show=true#{"main.cluster index_lowerinput":"738.0","main.cluster index_upperinput":"738.0"}</data>
  <data key="d28">N/A</data>
  <data key="d32">N/A</data>
  <data key="d14">0.0</data>
  <data key="d2">0.0</data>
  <data key="d7">6617143.105999989</data>
  <data key="d36">11.6526</data>
  <data key="d22">11.6526</data>
  <data key="d53">0.0</data>
  <data key="d37">https://gnps.ucsd.edu/ProteoSAFe/result.jsp?view=network_displayer&amp;componentindex=58&amp;task=5200e74b6db34718a3b0c77820c2b176&amp;show=true</data>
  <data key="d55">0.0</data>
  <data key="d24">58</data>
  <data key="d39">0.0</data>
</node>
<node id="1680">
  <data key="d40">213</data>
  <data key="d41">0.0</data>
  <data key="d33">1680</data>
  <data key="d0">702.4584</data>
  <data key="d5">0</data>
  <data key="d29">702.4584</data>
  <data key="d45">N/A</data>
  <data key="d30">https://gnps.ucsd.edu/ProteoSAFe/result.jsp?task=5200e74b6db34718a3b0c77820c2b176&amp;view=view_all_clusters_withID&amp;show=true#{"main.cluster index_lowerinput":"1680.0","main.cluster index_upperinput":"1680.0"}</data>
  <data key="d28">N/A</data>
  <data key="d32">N/A</data>
  <data key="d14">0.0</data>
  <data key="d2">0.0</data>
  <data key="d7">3436424.657999997</data>
  <data key="d36">7.0896</data>
  <data key="d22">7.0896</data>
  <data key="d53">0.0</data>
  <data key="d37">This Node is a Singleton</data>
  <data key="d55">0.0</data>
  <data key="d24">-1</data>
  <data key="d39">0.0</data>
</node>
<node id="1267">
  <data key="d40">215</data>
  <data key="d41">0.0</data>
  <data key="d33">1267</data>
  <data key="d0">606.4247</data>
  <data key="d5">0</data>
  <data key="d29">606.4247</data>
  <data key="d45">N/A</data>
  <data key="d30">https://gnps.ucsd.edu/ProteoSAFe/result.jsp?task=5200e74b6db34718a3b0c77820c2b176&amp;view=view_all_clusters_withID&amp;show=true#{"main.cluster index_lowerinput":"1267.0","main.cluster index_upperinput":"1267.0"}</data>
  <data key="d28">N/A</data>
  <data key="d32">N/A</data>
  <data key="d14">0.0</data>
  <data key="d2">0.0</data>
  <data key="d7">22697194.636000045</data>
  <data key="d36">9.5892</data>
  <data key="d22">9.5892</data>
  <data key="d53">0.0</data>
  <data key="d37">This Node is a Singleton</data>
  <data key="d55">0.0</data>
  <data key="d24">-1</data>
  <data key="d39">0.0</data>
</node>
<node id="965">
  <data key="d40">215</data>
  <data key="d41">0.0</data>
  <data key="d33">965</data>
  <data key="d0">212.1377</data>
  <data key="d5">0</data>
  <data key="d29">212.1377</data>
  <data key="d45">N/A</data>
  <data key="d30">https://gnps.ucsd.edu/ProteoSAFe/result.jsp?task=5200e74b6db34718a3b0c77820c2b176&amp;view=view_all_clusters_withID&amp;show=true#{"main.cluster index_lowerinput":"965.0","main.cluster index_upperinput":"965.0"}</data>
  <data key="d28">N/A</data>
  <data key="d32">N/A</data>
  <data key="d14">0.0</data>
  <data key="d2">0.0</data>
  <data key="d7">50005616.20000003</data>
  <data key="d36">9.1661</data>
  <data key="d22">9.1661</data>
  <data key="d53">0.0</data>
  <data key="d37">This Node is a Singleton</data>
  <data key="d55">0.0</data>
  <data key="d24">-1</data>
  <data key="d39">0.0</data>
</node>
<node id="245">
  <data key="d40">212</data>
  <data key="d41">0.0</data>
  <data key="d33">245</data>
  <data key="d0">482.355</data>
  <data key="d5">0</data>
  <data key="d29">482.355</data>
  <data key="d45">N/A</data>
  <data key="d30">https://gnps.ucsd.edu/ProteoSAFe/result.jsp?task=5200e74b6db34718a3b0c77820c2b176&amp;view=view_all_clusters_withID&amp;show=true#{"main.cluster index_lowerinput":"245.0","main.cluster index_upperinput":"245.0"}</data>
  <data key="d28">N/A</data>
  <data key="d32">N/A</data>
  <data key="d14">0.0</data>
  <data key="d2">0.0</data>
  <data key="d7">9540329.353999995</data>
  <data key="d36">7.7434</data>
  <data key="d22">7.7434</data>
  <data key="d53">0.0</data>
  <data key="d37">This Node is a Singleton</data>
  <data key="d55">0.0</data>
  <data key="d24">-1</data>
  <data key="d39">0.0</data>
</node>
<node id="750">
  <data key="d40">215</data>
  <data key="d41">0.0</data>
  <data key="d33">750</data>
  <data key="d0">752.5389</data>
  <data key="d5">0</data>
  <data key="d29">752.5389</data>
  <data key="d45">N/A</data>
  <data key="d30">https://gnps.ucsd.edu/ProteoSAFe/result.jsp?task=5200e74b6db34718a3b0c77820c2b176&amp;view=view_all_clusters_withID&amp;show=true#{"main.cluster index_lowerinput":"750.0","main.cluster index_upperinput":"750.0"}</data>
  <data key="d28">N/A</data>
  <data key="d32">N/A</data>
  <data key="d14">0.0</data>
  <data key="d2">0.0</data>
  <data key="d7">18443876.529999986</data>
  <data key="d36">10.3038</data>
  <data key="d22">10.3038</data>
  <data key="d53">0.0</data>
  <data key="d37">This Node is a Singleton</data>
  <data key="d55">0.0</data>
  <data key="d24">-1</data>
  <data key="d39">0.0</data>
</node>
<node id="1263">
  <data key="d40">215</data>
  <data key="d41">0.0</data>
  <data key="d33">1263</data>
  <data key="d0">507.7539</data>
  <data key="d5">0</data>
  <data key="d29">507.7539</data>
  <data key="d45">N/A</data>
  <data key="d30">https://gnps.ucsd.edu/ProteoSAFe/result.jsp?task=5200e74b6db34718a3b0c77820c2b176&amp;view=view_all_clusters_withID&amp;show=true#{"main.cluster index_lowerinput":"1263.0","main.cluster index_upperinput":"1263.0"}</data>
  <data key="d28">N/A</data>
  <data key="d32">N/A</data>
  <data key="d14">0.0</data>
  <data key="d2">0.0</data>
  <data key="d7">4419619.8919999935</data>
  <data key="d36">9.0267</data>
  <data key="d22">9.0267</data>
  <data key="d53">0.0</data>
  <data key="d37">https://gnps.ucsd.edu/ProteoSAFe/result.jsp?view=network_displayer&amp;componentindex=40&amp;task=5200e74b6db34718a3b0c77820c2b176&amp;show=true</data>
  <data key="d55">0.0</data>
  <data key="d24">40</data>
  <data key="d39">0.0</data>
</node>
<node id="25">
  <data key="d40">215</data>
  <data key="d41">0.0</data>
  <data key="d33">25</data>
  <data key="d0">257.9672</data>
  <data key="d5">0</data>
  <data key="d29">257.9672</data>
  <data key="d45">N/A</data>
  <data key="d30">https://gnps.ucsd.edu/ProteoSAFe/result.jsp?task=5200e74b6db34718a3b0c77820c2b176&amp;view=view_all_clusters_withID&amp;show=true#{"main.cluster index_lowerinput":"25.0","main.cluster index_upperinput":"25.0"}</data>
  <data key="d28">N/A</data>
  <data key="d32">N/A</data>
  <data key="d14">0.0</data>
  <data key="d2">0.0</data>
  <data key="d7">111342746.97400005</data>
  <data key="d36">13.0698</data>
  <data key="d22">13.0698</data>
  <data key="d53">0.0</data>
  <data key="d37">https://gnps.ucsd.edu/ProteoSAFe/result.jsp?view=network_displayer&amp;componentindex=9&amp;task=5200e74b6db34718a3b0c77820c2b176&amp;show=true</data>
  <data key="d55">0.0</data>
  <data key="d24">9</data>
  <data key="d39">0.0</data>
</node>
<node id="140">
  <data key="d40">215</data>
  <data key="d41">0.0</data>
  <data key="d33">140</data>
  <data key="d0">285.2749</data>
  <data key="d5">0</data>
  <data key="d29">285.2749</data>
  <data key="d45">N/A</data>
  <data key="d30">https://gnps.ucsd.edu/ProteoSAFe/result.jsp?task=5200e74b6db34718a3b0c77820c2b176&amp;view=view_all_clusters_withID&amp;show=true#{"main.cluster index_lowerinput":"140.0","main.cluster index_upperinput":"140.0"}</data>
  <data key="d28">N/A</data>
  <data key="d32">N/A</data>
  <data key="d14">0.0</data>
  <data key="d2">0.0</data>
  <data key="d7">11831198.170000002</data>
  <data key="d36">2.0026</data>
  <data key="d22">2.0026</data>
  <data key="d53">0.0</data>
  <data key="d37">This Node is a Singleton</data>
  <data key="d55">0.0</data>
  <data key="d24">-1</data>
  <data key="d39">0.0</data>
</node>
<node id="1420">
  <data key="d40">214</data>
  <data key="d41">0.0</data>
  <data key="d33">1420</data>
  <data key="d0">662.5751</data>
  <data key="d5">0</data>
  <data key="d29">662.5751</data>
  <data key="d45">N/A</data>
  <data key="d30">https://gnps.ucsd.edu/ProteoSAFe/result.jsp?task=5200e74b6db34718a3b0c77820c2b176&amp;view=view_all_clusters_withID&amp;show=true#{"main.cluster index_lowerinput":"1420.0","main.cluster index_upperinput":"1420.0"}</data>
  <data key="d28">N/A</data>
  <data key="d32">N/A</data>
  <data key="d14">0.0</data>
  <data key="d2">0.0</data>
  <data key="d7">7191160.857999998</data>
  <data key="d36">11.8362</data>
  <data key="d22">11.8362</data>
  <data key="d53">0.0</data>
  <data key="d37">This Node is a Singleton</data>
  <data key="d55">0.0</data>
  <data key="d24">-1</data>
  <data key="d39">0.0</data>
</node>
<node id="1866">
  <data key="d40">215</data>
  <data key="d41">0.0</data>
  <data key="d33">1866</data>
  <data key="d0">166.0777</data>
  <data key="d5">0</data>
  <data key="d29">166.0777</data>
  <data key="d45">N/A</data>
  <data key="d30">https://gnps.ucsd.edu/ProteoSAFe/result.jsp?task=5200e74b6db34718a3b0c77820c2b176&amp;view=view_all_clusters_withID&amp;show=true#{"main.cluster index_lowerinput":"1866.0","main.cluster index_upperinput":"1866.0"}</data>
  <data key="d28">N/A</data>
  <data key="d32">N/A</data>
  <data key="d14">0.0</data>
  <data key="d2">0.0</data>
  <data key="d7">10160884.908000002</data>
  <data key="d36">1.6654</data>
  <data key="d22">1.6654</data>
  <data key="d53">0.0</data>
  <data key="d37">https://gnps.ucsd.edu/ProteoSAFe/result.jsp?view=network_displayer&amp;componentindex=27&amp;task=5200e74b6db34718a3b0c77820c2b176&amp;show=true</data>
  <data key="d55">0.0</data>
  <data key="d24">27</data>
  <data key="d39">0.0</data>
</node>
<node id="450">
  <data key="d40">209</data>
  <data key="d41">0.0</data>
  <data key="d33">450</data>
  <data key="d0">734.5632</data>
  <data key="d5">0</data>
  <data key="d29">734.5632</data>
  <data key="d45">N/A</data>
  <data key="d30">https://gnps.ucsd.edu/ProteoSAFe/result.jsp?task=5200e74b6db34718a3b0c77820c2b176&amp;view=view_all_clusters_withID&amp;show=true#{"main.cluster index_lowerinput":"450.0","main.cluster index_upperinput":"450.0"}</data>
  <data key="d28">N/A</data>
  <data key="d32">N/A</data>
  <data key="d14">0.0</data>
  <data key="d2">0.0</data>
  <data key="d7">8509577.891999995</data>
  <data key="d36">10.0234</data>
  <data key="d22">10.0234</data>
  <data key="d53">0.0</data>
  <data key="d37">https://gnps.ucsd.edu/ProteoSAFe/result.jsp?view=network_displayer&amp;componentindex=4&amp;task=5200e74b6db34718a3b0c77820c2b176&amp;show=true</data>
  <data key="d55">0.0</data>
  <data key="d24">4</data>
  <data key="d39">0.0</data>
</node>
<node id="96">
  <data key="d40">215</data>
  <data key="d41">0.0</data>
  <data key="d33">96</data>
  <data key="d0">212.1415</data>
  <data key="d5">0</data>
  <data key="d29">212.1415</data>
  <data key="d45">N/A</data>
  <data key="d30">https://gnps.ucsd.edu/ProteoSAFe/result.jsp?task=5200e74b6db34718a3b0c77820c2b176&amp;view=view_all_clusters_withID&amp;show=true#{"main.cluster index_lowerinput":"96.0","main.cluster index_upperinput":"96.0"}</data>
  <data key="d28">N/A</data>
  <data key="d32">N/A</data>
  <data key="d14">0.0</data>
  <data key="d2">0.0</data>
  <data key="d7">26852524.67599998</data>
  <data key="d36">9.0342</data>
  <data key="d22">9.0342</data>
  <data key="d53">0.0</data>
  <data key="d37">This Node is a Singleton</data>
  <data key="d55">0.0</data>
  <data key="d24">-1</data>
  <data key="d39">0.0</data>
</node>
<node id="1464">
  <data key="d40">215</data>
  <data key="d41">0.0</data>
  <data key="d33">1464</data>
  <data key="d0">321.0807</data>
  <data key="d5">0</data>
  <data key="d29">321.0807</data>
  <data key="d45">N/A</data>
  <data key="d30">https://gnps.ucsd.edu/ProteoSAFe/result.jsp?task=5200e74b6db34718a3b0c77820c2b176&amp;view=view_all_clusters_withID&amp;show=true#{"main.cluster index_lowerinput":"1464.0","main.cluster index_upperinput":"1464.0"}</data>
  <data key="d28">N/A</data>
  <data key="d32">N/A</data>
  <data key="d14">0.0</data>
  <data key="d2">0.0</data>
  <data key="d7">21362827.262000013</data>
  <data key="d36">3.732</data>
  <data key="d22">3.732</data>
  <data key="d53">0.0</data>
  <data key="d37">This Node is a Singleton</data>
  <data key="d55">0.0</data>
  <data key="d24">-1</data>
  <data key="d39">0.0</data>
</node>
<node id="802">
  <data key="d1">Positive</data>
  <data key="d0">782.5672</data>
  <data key="d9">7</data>
  <data key="d2">0.0</data>
  <data key="d3">M+Na</data>
  <data key="d4">Data from Pieter C. Dorrestein</data>
  <data key="d5">0</data>
  <data key="d27">1.01391</data>
  <data key="d7">6787059.772000008</data>
  <data key="d45">N/A</data>
  <data key="d10">ESI</data>
  <data key="d11">3</data>
  <data key="d12">HCD</data>
  <data key="d13">3</data>
  <data key="d14">0.0</data>
  <data key="d15">N/A</data>
  <data key="d55">0.0</data>
  <data key="d16">Data deposited by negarg</data>
  <data key="d17">http://gnps.ucsd.edu/ProteoSAFe/gnpslibraryspectrum.jsp?SpectrumID=CCMSLIB00003138799</data>
  <data key="d18"></data>
  <data key="d19">N/A</data>
  <data key="d20">Isolated</data>
  <data key="d21">HCD</data>
  <data key="d22">10.0448</data>
  <data key="d23">Spectral Match to 1-Hexadecanoyl-2-(9Z-octadecenoyl)-sn-glycero-3-phosphocholine from NIST14</data>
  <data key="d24">30</data>
  <data key="d25"></data>
  <data key="d26">N/A</data>
  <data key="d6">Spectral Match to 1-Hexadecanoyl-2-(9Z-octadecenoyl)-sn-glycero-3-phosphocholine from NIST14</data>
  <data key="d28">N/A</data>
  <data key="d29">782.5672</data>
  <data key="d30">https://gnps.ucsd.edu/ProteoSAFe/result.jsp?task=5200e74b6db34718a3b0c77820c2b176&amp;view=view_all_clusters_withID&amp;show=true#{"main.cluster index_lowerinput":"802.0","main.cluster index_upperinput":"802.0"}</data>
  <data key="d31">0.000793457</data>
  <data key="d32">N/A</data>
  <data key="d33">802</data>
  <data key="d34">N/A</data>
  <data key="d35">CCMSLIB00003138799</data>
  <data key="d36">10.0448</data>
  <data key="d37">https://gnps.ucsd.edu/ProteoSAFe/result.jsp?view=network_displayer&amp;componentindex=30&amp;task=5200e74b6db34718a3b0c77820c2b176&amp;show=true</data>
  <data key="d38">Data from Pieter C. Dorrestein</data>
  <data key="d39">0.0</data>
  <data key="d40">213</data>
  <data key="d41">0.0</data>
  <data key="d43">0.731949</data>
  <data key="d44">0.731949</data>
  <data key="d8">7</data>
  <data key="d46">Data deposited by negarg</data>
  <data key="d47">CCMSLIB00003138799</data>
  <data key="d48">ESI</data>
  <data key="d49">Isolated</data>
  <data key="d50">1.01391</data>
  <data key="d51">http://gnps.ucsd.edu/ProteoSAFe/gnpslibraryspectrum.jsp?SpectrumID=CCMSLIB00003138799</data>
  <data key="d52">Positive</data>
  <data key="d53">0.0</data>
  <data key="d54">0.000793457</data>
  <data key="d42">M+Na</data>
</node>
<node id="473">
  <data key="d40">213</data>
  <data key="d41">0.0</data>
  <data key="d33">473</data>
  <data key="d0">522.284</data>
  <data key="d5">0</data>
  <data key="d29">522.284</data>
  <data key="d45">N/A</data>
  <data key="d30">https://gnps.ucsd.edu/ProteoSAFe/result.jsp?task=5200e74b6db34718a3b0c77820c2b176&amp;view=view_all_clusters_withID&amp;show=true#{"main.cluster index_lowerinput":"473.0","main.cluster index_upperinput":"473.0"}</data>
  <data key="d28">N/A</data>
  <data key="d32">N/A</data>
  <data key="d14">0.0</data>
  <data key="d2">0.0</data>
  <data key="d7">16972164.184000008</data>
  <data key="d36">3.1796</data>
  <data key="d22">3.1796</data>
  <data key="d53">0.0</data>
  <data key="d37">This Node is a Singleton</data>
  <data key="d55">0.0</data>
  <data key="d24">-1</data>
  <data key="d39">0.0</data>
</node>
<node id="1436">
  <data key="d40">214</data>
  <data key="d41">0.0</data>
  <data key="d33">1436</data>
  <data key="d0">959.9659</data>
  <data key="d5">0</data>
  <data key="d29">959.9659</data>
  <data key="d45">N/A</data>
  <data key="d30">https://gnps.ucsd.edu/ProteoSAFe/result.jsp?task=5200e74b6db34718a3b0c77820c2b176&amp;view=view_all_clusters_withID&amp;show=true#{"main.cluster index_lowerinput":"1436.0","main.cluster index_upperinput":"1436.0"}</data>
  <data key="d28">N/A</data>
  <data key="d32">N/A</data>
  <data key="d14">0.0</data>
  <data key="d2">0.0</data>
  <data key="d7">34103471.444</data>
  <data key="d36">6.0252</data>
  <data key="d22">6.0252</data>
  <data key="d53">0.0</data>
  <data key="d37">This Node is a Singleton</data>
  <data key="d55">0.0</data>
  <data key="d24">-1</data>
  <data key="d39">0.0</data>
</node>
<node id="480">
  <data key="d40">214</data>
  <data key="d41">0.0</data>
  <data key="d33">480</data>
  <data key="d0">364.1477</data>
  <data key="d5">0</data>
  <data key="d29">364.1477</data>
  <data key="d45">N/A</data>
  <data key="d30">https://gnps.ucsd.edu/ProteoSAFe/result.jsp?task=5200e74b6db34718a3b0c77820c2b176&amp;view=view_all_clusters_withID&amp;show=true#{"main.cluster index_lowerinput":"480.0","main.cluster index_upperinput":"480.0"}</data>
  <data key="d28">N/A</data>
  <data key="d32">N/A</data>
  <data key="d14">0.0</data>
  <data key="d2">0.0</data>
  <data key="d7">4895181.664000003</data>
  <data key="d36">3.1333</data>
  <data key="d22">3.1333</data>
  <data key="d53">0.0</data>
  <data key="d37">This Node is a Singleton</data>
  <data key="d55">0.0</data>
  <data key="d24">-1</data>
  <data key="d39">0.0</data>
</node>
<node id="267">
  <data key="d40">214</data>
  <data key="d41">0.0</data>
  <data key="d33">267</data>
  <data key="d0">256.2572</data>
  <data key="d5">0</data>
  <data key="d29">256.2572</data>
  <data key="d45">N/A</data>
  <data key="d30">https://gnps.ucsd.edu/ProteoSAFe/result.jsp?task=5200e74b6db34718a3b0c77820c2b176&amp;view=view_all_clusters_withID&amp;show=true#{"main.cluster index_lowerinput":"267.0","main.cluster index_upperinput":"267.0"}</data>
  <data key="d28">N/A</data>
  <data key="d32">N/A</data>
  <data key="d14">0.0</data>
  <data key="d2">0.0</data>
  <data key="d7">19272266.445999976</data>
  <data key="d36">8.9881</data>
  <data key="d22">8.9881</data>
  <data key="d53">0.0</data>
  <data key="d37">This Node is a Singleton</data>
  <data key="d55">0.0</data>
  <data key="d24">-1</data>
  <data key="d39">0.0</data>
</node>
<node id="324">
  <data key="d40">214</data>
  <data key="d41">0.0</data>
  <data key="d33">324</data>
  <data key="d0">453.161</data>
  <data key="d5">0</data>
  <data key="d29">453.161</data>
  <data key="d45">N/A</data>
  <data key="d30">https://gnps.ucsd.edu/ProteoSAFe/result.jsp?task=5200e74b6db34718a3b0c77820c2b176&amp;view=view_all_clusters_withID&amp;show=true#{"main.cluster index_lowerinput":"324.0","main.cluster index_upperinput":"324.0"}</data>
  <data key="d28">N/A</data>
  <data key="d32">N/A</data>
  <data key="d14">0.0</data>
  <data key="d2">0.0</data>
  <data key="d7">35059266.83399999</data>
  <data key="d36">5.7941</data>
  <data key="d22">5.7941</data>
  <data key="d53">0.0</data>
  <data key="d37">https://gnps.ucsd.edu/ProteoSAFe/result.jsp?view=network_displayer&amp;componentindex=21&amp;task=5200e74b6db34718a3b0c77820c2b176&amp;show=true</data>
  <data key="d55">0.0</data>
  <data key="d24">21</data>
  <data key="d39">0.0</data>
</node>
<node id="577">
  <data key="d40">199</data>
  <data key="d41">0.0</data>
  <data key="d33">577</data>
  <data key="d0">316.0802</data>
  <data key="d5">0</data>
  <data key="d29">316.0802</data>
  <data key="d45">N/A</data>
  <data key="d30">https://gnps.ucsd.edu/ProteoSAFe/result.jsp?task=5200e74b6db34718a3b0c77820c2b176&amp;view=view_all_clusters_withID&amp;show=true#{"main.cluster index_lowerinput":"577.0","main.cluster index_upperinput":"577.0"}</data>
  <data key="d28">N/A</data>
  <data key="d32">N/A</data>
  <data key="d14">0.0</data>
  <data key="d2">0.0</data>
  <data key="d7">6058443.628000001</data>
  <data key="d36">0.4809</data>
  <data key="d22">0.4809</data>
  <data key="d53">0.0</data>
  <data key="d37">This Node is a Singleton</data>
  <data key="d55">0.0</data>
  <data key="d24">-1</data>
  <data key="d39">0.0</data>
</node>
<node id="980">
  <data key="d40">214</data>
  <data key="d41">0.0</data>
  <data key="d33">980</data>
  <data key="d0">732.5564</data>
  <data key="d5">0</data>
  <data key="d29">732.5564</data>
  <data key="d45">N/A</data>
  <data key="d30">https://gnps.ucsd.edu/ProteoSAFe/result.jsp?task=5200e74b6db34718a3b0c77820c2b176&amp;view=view_all_clusters_withID&amp;show=true#{"main.cluster index_lowerinput":"980.0","main.cluster index_upperinput":"980.0"}</data>
  <data key="d28">N/A</data>
  <data key="d32">N/A</data>
  <data key="d14">0.0</data>
  <data key="d2">0.0</data>
  <data key="d7">16887668.661999997</data>
  <data key="d36">10.7397</data>
  <data key="d22">10.7397</data>
  <data key="d53">0.0</data>
  <data key="d37">This Node is a Singleton</data>
  <data key="d55">0.0</data>
  <data key="d24">-1</data>
  <data key="d39">0.0</data>
</node>
<node id="834">
  <data key="d40">213</data>
  <data key="d41">0.0</data>
  <data key="d33">834</data>
  <data key="d0">392.0159</data>
  <data key="d5">0</data>
  <data key="d29">392.0159</data>
  <data key="d45">N/A</data>
  <data key="d30">https://gnps.ucsd.edu/ProteoSAFe/result.jsp?task=5200e74b6db34718a3b0c77820c2b176&amp;view=view_all_clusters_withID&amp;show=true#{"main.cluster index_lowerinput":"834.0","main.cluster index_upperinput":"834.0"}</data>
  <data key="d28">N/A</data>
  <data key="d32">N/A</data>
  <data key="d14">0.0</data>
  <data key="d2">0.0</data>
  <data key="d7">6489218.2360000005</data>
  <data key="d36">7.2488</data>
  <data key="d22">7.2488</data>
  <data key="d53">0.0</data>
  <data key="d37">This Node is a Singleton</data>
  <data key="d55">0.0</data>
  <data key="d24">-1</data>
  <data key="d39">0.0</data>
</node>
<node id="1932">
  <data key="d40">215</data>
  <data key="d41">0.0</data>
  <data key="d33">1932</data>
  <data key="d0">344.1709</data>
  <data key="d5">0</data>
  <data key="d29">344.1709</data>
  <data key="d45">N/A</data>
  <data key="d30">https://gnps.ucsd.edu/ProteoSAFe/result.jsp?task=5200e74b6db34718a3b0c77820c2b176&amp;view=view_all_clusters_withID&amp;show=true#{"main.cluster index_lowerinput":"1932.0","main.cluster index_upperinput":"1932.0"}</data>
  <data key="d28">N/A</data>
  <data key="d32">N/A</data>
  <data key="d14">0.0</data>
  <data key="d2">0.0</data>
  <data key="d7">8283282.082000007</data>
  <data key="d36">3.5443</data>
  <data key="d22">3.5443</data>
  <data key="d53">0.0</data>
  <data key="d37">This Node is a Singleton</data>
  <data key="d55">0.0</data>
  <data key="d24">-1</data>
  <data key="d39">0.0</data>
</node>
<node id="474">
  <data key="d40">206</data>
  <data key="d41">0.0</data>
  <data key="d33">474</data>
  <data key="d0">466.4073</data>
  <data key="d5">0</data>
  <data key="d29">466.4073</data>
  <data key="d45">N/A</data>
  <data key="d30">https://gnps.ucsd.edu/ProteoSAFe/result.jsp?task=5200e74b6db34718a3b0c77820c2b176&amp;view=view_all_clusters_withID&amp;show=true#{"main.cluster index_lowerinput":"474.0","main.cluster index_upperinput":"474.0"}</data>
  <data key="d28">N/A</data>
  <data key="d32">N/A</data>
  <data key="d14">0.0</data>
  <data key="d2">0.0</data>
  <data key="d7">38182473.59800003</data>
  <data key="d36">10.2185</data>
  <data key="d22">10.2185</data>
  <data key="d53">0.0</data>
  <data key="d37">This Node is a Singleton</data>
  <data key="d55">0.0</data>
  <data key="d24">-1</data>
  <data key="d39">0.0</data>
</node>
<node id="400">
  <data key="d40">215</data>
  <data key="d41">0.0</data>
  <data key="d33">400</data>
  <data key="d0">605.4519</data>
  <data key="d5">0</data>
  <data key="d29">605.4519</data>
  <data key="d45">N/A</data>
  <data key="d30">https://gnps.ucsd.edu/ProteoSAFe/result.jsp?task=5200e74b6db34718a3b0c77820c2b176&amp;view=view_all_clusters_withID&amp;show=true#{"main.cluster index_lowerinput":"400.0","main.cluster index_upperinput":"400.0"}</data>
  <data key="d28">N/A</data>
  <data key="d32">N/A</data>
  <data key="d14">0.0</data>
  <data key="d2">0.0</data>
  <data key="d7">22439237.918000016</data>
  <data key="d36">11.7187</data>
  <data key="d22">11.7187</data>
  <data key="d53">0.0</data>
  <data key="d37">This Node is a Singleton</data>
  <data key="d55">0.0</data>
  <data key="d24">-1</data>
  <data key="d39">0.0</data>
</node>
<node id="592">
  <data key="d40">207</data>
  <data key="d41">0.0</data>
  <data key="d33">592</data>
  <data key="d0">685.447</data>
  <data key="d5">0</data>
  <data key="d29">685.447</data>
  <data key="d45">N/A</data>
  <data key="d30">https://gnps.ucsd.edu/ProteoSAFe/result.jsp?task=5200e74b6db34718a3b0c77820c2b176&amp;view=view_all_clusters_withID&amp;show=true#{"main.cluster index_lowerinput":"592.0","main.cluster index_upperinput":"592.0"}</data>
  <data key="d28">N/A</data>
  <data key="d32">N/A</data>
  <data key="d14">0.0</data>
  <data key="d2">0.0</data>
  <data key="d7">79233831.42200005</data>
  <data key="d36">12.4754</data>
  <data key="d22">12.4754</data>
  <data key="d53">0.0</data>
  <data key="d37">https://gnps.ucsd.edu/ProteoSAFe/result.jsp?view=network_displayer&amp;componentindex=55&amp;task=5200e74b6db34718a3b0c77820c2b176&amp;show=true</data>
  <data key="d55">0.0</data>
  <data key="d24">55</data>
  <data key="d39">0.0</data>
</node>
<node id="1943">
  <data key="d40">210</data>
  <data key="d41">0.0</data>
  <data key="d33">1943</data>
  <data key="d0">227.1046</data>
  <data key="d5">0</data>
  <data key="d29">227.1046</data>
  <data key="d45">N/A</data>
  <data key="d30">https://gnps.ucsd.edu/ProteoSAFe/result.jsp?task=5200e74b6db34718a3b0c77820c2b176&amp;view=view_all_clusters_withID&amp;show=true#{"main.cluster index_lowerinput":"1943.0","main.cluster index_upperinput":"1943.0"}</data>
  <data key="d28">N/A</data>
  <data key="d32">N/A</data>
  <data key="d14">0.0</data>
  <data key="d2">0.0</data>
  <data key="d7">10148936.926</data>
  <data key="d36">2.8665</data>
  <data key="d22">2.8665</data>
  <data key="d53">0.0</data>
  <data key="d37">This Node is a Singleton</data>
  <data key="d55">0.0</data>
  <data key="d24">-1</data>
  <data key="d39">0.0</data>
</node>
<node id="1508">
  <data key="d40">215</data>
  <data key="d41">0.0</data>
  <data key="d33">1508</data>
  <data key="d0">133.9792</data>
  <data key="d5">0</data>
  <data key="d29">133.9792</data>
  <data key="d45">N/A</data>
  <data key="d30">https://gnps.ucsd.edu/ProteoSAFe/result.jsp?task=5200e74b6db34718a3b0c77820c2b176&amp;view=view_all_clusters_withID&amp;show=true#{"main.cluster index_lowerinput":"1508.0","main.cluster index_upperinput":"1508.0"}</data>
  <data key="d28">N/A</data>
  <data key="d32">N/A</data>
  <data key="d14">0.0</data>
  <data key="d2">0.0</data>
  <data key="d7">36630449.30000001</data>
  <data key="d36">1.101</data>
  <data key="d22">1.101</data>
  <data key="d53">0.0</data>
  <data key="d37">This Node is a Singleton</data>
  <data key="d55">0.0</data>
  <data key="d24">-1</data>
  <data key="d39">0.0</data>
</node>
<node id="1471">
  <data key="d40">215</data>
  <data key="d41">0.0</data>
  <data key="d33">1471</data>
  <data key="d0">453.1522</data>
  <data key="d5">0</data>
  <data key="d29">453.1522</data>
  <data key="d45">N/A</data>
  <data key="d30">https://gnps.ucsd.edu/ProteoSAFe/result.jsp?task=5200e74b6db34718a3b0c77820c2b176&amp;view=view_all_clusters_withID&amp;show=true#{"main.cluster index_lowerinput":"1471.0","main.cluster index_upperinput":"1471.0"}</data>
  <data key="d28">N/A</data>
  <data key="d32">N/A</data>
  <data key="d14">0.0</data>
  <data key="d2">0.0</data>
  <data key="d7">7875837.851999995</data>
  <data key="d36">5.2319</data>
  <data key="d22">5.2319</data>
  <data key="d53">0.0</data>
  <data key="d37">This Node is a Singleton</data>
  <data key="d55">0.0</data>
  <data key="d24">-1</data>
  <data key="d39">0.0</data>
</node>
<node id="1627">
  <data key="d40">212</data>
  <data key="d41">0.0</data>
  <data key="d33">1627</data>
  <data key="d0">929.3505</data>
  <data key="d5">0</data>
  <data key="d29">929.3505</data>
  <data key="d45">N/A</data>
  <data key="d30">https://gnps.ucsd.edu/ProteoSAFe/result.jsp?task=5200e74b6db34718a3b0c77820c2b176&amp;view=view_all_clusters_withID&amp;show=true#{"main.cluster index_lowerinput":"1627.0","main.cluster index_upperinput":"1627.0"}</data>
  <data key="d28">N/A</data>
  <data key="d32">N/A</data>
  <data key="d14">0.0</data>
  <data key="d2">0.0</data>
  <data key="d7">7084416.776000005</data>
  <data key="d36">11.479</data>
  <data key="d22">11.479</data>
  <data key="d53">0.0</data>
  <data key="d37">This Node is a Singleton</data>
  <data key="d55">0.0</data>
  <data key="d24">-1</data>
  <data key="d39">0.0</data>
</node>
<node id="129">
  <data key="d40">213</data>
  <data key="d41">0.0</data>
  <data key="d33">129</data>
  <data key="d0">131.0021</data>
  <data key="d5">0</data>
  <data key="d29">131.0021</data>
  <data key="d45">N/A</data>
  <data key="d30">https://gnps.ucsd.edu/ProteoSAFe/result.jsp?task=5200e74b6db34718a3b0c77820c2b176&amp;view=view_all_clusters_withID&amp;show=true#{"main.cluster index_lowerinput":"129.0","main.cluster index_upperinput":"129.0"}</data>
  <data key="d28">N/A</data>
  <data key="d32">N/A</data>
  <data key="d14">0.0</data>
  <data key="d2">0.0</data>
  <data key="d7">19260765.022000015</data>
  <data key="d36">9.9898</data>
  <data key="d22">9.9898</data>
  <data key="d53">0.0</data>
  <data key="d37">This Node is a Singleton</data>
  <data key="d55">0.0</data>
  <data key="d24">-1</data>
  <data key="d39">0.0</data>
</node>
<node id="1371">
  <data key="d40">215</data>
  <data key="d41">0.0</data>
  <data key="d33">1371</data>
  <data key="d0">157.0506</data>
  <data key="d5">0</data>
  <data key="d29">157.0506</data>
  <data key="d45">N/A</data>
  <data key="d30">https://gnps.ucsd.edu/ProteoSAFe/result.jsp?task=5200e74b6db34718a3b0c77820c2b176&amp;view=view_all_clusters_withID&amp;show=true#{"main.cluster index_lowerinput":"1371.0","main.cluster index_upperinput":"1371.0"}</data>
  <data key="d28">N/A</data>
  <data key="d32">N/A</data>
  <data key="d14">0.0</data>
  <data key="d2">0.0</data>
  <data key="d7">9321199.975999998</data>
  <data key="d36">0.8156</data>
  <data key="d22">0.8156</data>
  <data key="d53">0.0</data>
  <data key="d37">This Node is a Singleton</data>
  <data key="d55">0.0</data>
  <data key="d24">-1</data>
  <data key="d39">0.0</data>
</node>
<node id="287">
  <data key="d40">214</data>
  <data key="d41">0.0</data>
  <data key="d33">287</data>
  <data key="d0">550.2306</data>
  <data key="d5">0</data>
  <data key="d29">550.2306</data>
  <data key="d45">N/A</data>
  <data key="d30">https://gnps.ucsd.edu/ProteoSAFe/result.jsp?task=5200e74b6db34718a3b0c77820c2b176&amp;view=view_all_clusters_withID&amp;show=true#{"main.cluster index_lowerinput":"287.0","main.cluster index_upperinput":"287.0"}</data>
  <data key="d28">N/A</data>
  <data key="d32">N/A</data>
  <data key="d14">0.0</data>
  <data key="d2">0.0</data>
  <data key="d7">11631966.796000004</data>
  <data key="d36">10.014</data>
  <data key="d22">10.014</data>
  <data key="d53">0.0</data>
  <data key="d37">This Node is a Singleton</data>
  <data key="d55">0.0</data>
  <data key="d24">-1</data>
  <data key="d39">0.0</data>
</node>
<node id="174">
  <data key="d40">214</data>
  <data key="d41">0.0</data>
  <data key="d33">174</data>
  <data key="d0">519.1336</data>
  <data key="d5">0</data>
  <data key="d29">519.1336</data>
  <data key="d45">N/A</data>
  <data key="d30">https://gnps.ucsd.edu/ProteoSAFe/result.jsp?task=5200e74b6db34718a3b0c77820c2b176&amp;view=view_all_clusters_withID&amp;show=true#{"main.cluster index_lowerinput":"174.0","main.cluster index_upperinput":"174.0"}</data>
  <data key="d28">N/A</data>
  <data key="d32">N/A</data>
  <data key="d14">0.0</data>
  <data key="d2">0.0</data>
  <data key="d7">19627920.893999968</data>
  <data key="d36">9.6944</data>
  <data key="d22">9.6944</data>
  <data key="d53">0.0</data>
  <data key="d37">This Node is a Singleton</data>
  <data key="d55">0.0</data>
  <data key="d24">-1</data>
  <data key="d39">0.0</data>
</node>
<node id="1605">
  <data key="d40">213</data>
  <data key="d41">0.0</data>
  <data key="d33">1605</data>
  <data key="d0">233.0192</data>
  <data key="d5">0</data>
  <data key="d29">233.0192</data>
  <data key="d45">N/A</data>
  <data key="d30">https://gnps.ucsd.edu/ProteoSAFe/result.jsp?task=5200e74b6db34718a3b0c77820c2b176&amp;view=view_all_clusters_withID&amp;show=true#{"main.cluster index_lowerinput":"1605.0","main.cluster index_upperinput":"1605.0"}</data>
  <data key="d28">N/A</data>
  <data key="d32">N/A</data>
  <data key="d14">0.0</data>
  <data key="d2">0.0</data>
  <data key="d7">19777545.34399999</data>
  <data key="d36">0.8772</data>
  <data key="d22">0.8772</data>
  <data key="d53">0.0</data>
  <data key="d37">This Node is a Singleton</data>
  <data key="d55">0.0</data>
  <data key="d24">-1</data>
  <data key="d39">0.0</data>
</node>
<node id="1375">
  <data key="d40">215</data>
  <data key="d41">0.0</data>
  <data key="d33">1375</data>
  <data key="d0">358.3503</data>
  <data key="d5">0</data>
  <data key="d29">358.3503</data>
  <data key="d45">N/A</data>
  <data key="d30">https://gnps.ucsd.edu/ProteoSAFe/result.jsp?task=5200e74b6db34718a3b0c77820c2b176&amp;view=view_all_clusters_withID&amp;show=true#{"main.cluster index_lowerinput":"1375.0","main.cluster index_upperinput":"1375.0"}</data>
  <data key="d28">N/A</data>
  <data key="d32">N/A</data>
  <data key="d14">0.0</data>
  <data key="d2">0.0</data>
  <data key="d7">24378515.574</data>
  <data key="d36">8.0215</data>
  <data key="d22">8.0215</data>
  <data key="d53">0.0</data>
  <data key="d37">This Node is a Singleton</data>
  <data key="d55">0.0</data>
  <data key="d24">-1</data>
  <data key="d39">0.0</data>
</node>
<node id="991">
  <data key="d40">214</data>
  <data key="d41">0.0</data>
  <data key="d33">991</data>
  <data key="d0">570.4042</data>
  <data key="d5">0</data>
  <data key="d29">570.4042</data>
  <data key="d45">N/A</data>
  <data key="d30">https://gnps.ucsd.edu/ProteoSAFe/result.jsp?task=5200e74b6db34718a3b0c77820c2b176&amp;view=view_all_clusters_withID&amp;show=true#{"main.cluster index_lowerinput":"991.0","main.cluster index_upperinput":"991.0"}</data>
  <data key="d28">N/A</data>
  <data key="d32">N/A</data>
  <data key="d14">0.0</data>
  <data key="d2">0.0</data>
  <data key="d7">11295464.776000006</data>
  <data key="d36">7.2112</data>
  <data key="d22">7.2112</data>
  <data key="d53">0.0</data>
  <data key="d37">This Node is a Singleton</data>
  <data key="d55">0.0</data>
  <data key="d24">-1</data>
  <data key="d39">0.0</data>
</node>
<node id="332">
  <data key="d40">215</data>
  <data key="d41">0.0</data>
  <data key="d33">332</data>
  <data key="d0">373.2094</data>
  <data key="d5">0</data>
  <data key="d29">373.2094</data>
  <data key="d45">N/A</data>
  <data key="d30">https://gnps.ucsd.edu/ProteoSAFe/result.jsp?task=5200e74b6db34718a3b0c77820c2b176&amp;view=view_all_clusters_withID&amp;show=true#{"main.cluster index_lowerinput":"332.0","main.cluster index_upperinput":"332.0"}</data>
  <data key="d28">N/A</data>
  <data key="d32">N/A</data>
  <data key="d14">0.0</data>
  <data key="d2">0.0</data>
  <data key="d7">3814604.7059999956</data>
  <data key="d36">9.1028</data>
  <data key="d22">9.1028</data>
  <data key="d53">0.0</data>
  <data key="d37">This Node is a Singleton</data>
  <data key="d55">0.0</data>
  <data key="d24">-1</data>
  <data key="d39">0.0</data>
</node>
<node id="290">
  <data key="d40">213</data>
  <data key="d41">0.0</data>
  <data key="d33">290</data>
  <data key="d0">133.9793</data>
  <data key="d5">0</data>
  <data key="d29">133.9793</data>
  <data key="d45">N/A</data>
  <data key="d30">https://gnps.ucsd.edu/ProteoSAFe/result.jsp?task=5200e74b6db34718a3b0c77820c2b176&amp;view=view_all_clusters_withID&amp;show=true#{"main.cluster index_lowerinput":"290.0","main.cluster index_upperinput":"290.0"}</data>
  <data key="d28">N/A</data>
  <data key="d32">N/A</data>
  <data key="d14">0.0</data>
  <data key="d2">0.0</data>
  <data key="d7">18254240.32799998</data>
  <data key="d36">13.4376</data>
  <data key="d22">13.4376</data>
  <data key="d53">0.0</data>
  <data key="d37">This Node is a Singleton</data>
  <data key="d55">0.0</data>
  <data key="d24">-1</data>
  <data key="d39">0.0</data>
</node>
<node id="354">
  <data key="d40">214</data>
  <data key="d41">0.0</data>
  <data key="d33">354</data>
  <data key="d0">734.5655</data>
  <data key="d5">0</data>
  <data key="d29">734.5655</data>
  <data key="d45">N/A</data>
  <data key="d30">https://gnps.ucsd.edu/ProteoSAFe/result.jsp?task=5200e74b6db34718a3b0c77820c2b176&amp;view=view_all_clusters_withID&amp;show=true#{"main.cluster index_lowerinput":"354.0","main.cluster index_upperinput":"354.0"}</data>
  <data key="d28">N/A</data>
  <data key="d32">N/A</data>
  <data key="d14">0.0</data>
  <data key="d2">0.0</data>
  <data key="d7">9341954.015999997</data>
  <data key="d36">10.7413</data>
  <data key="d22">10.7413</data>
  <data key="d53">0.0</data>
  <data key="d37">This Node is a Singleton</data>
  <data key="d55">0.0</data>
  <data key="d24">-1</data>
  <data key="d39">0.0</data>
</node>
<node id="1132">
  <data key="d1">Positive</data>
  <data key="d0">746.5813</data>
  <data key="d9">6</data>
  <data key="d2">0.0</data>
  <data key="d3">M+H</data>
  <data key="d4">Data from Gabriel Haddad</data>
  <data key="d5">0</data>
  <data key="d27">16.5144</data>
  <data key="d7">5294711.149999996</data>
  <data key="d45">N/A</data>
  <data key="d10">ESI</data>
  <data key="d11">3</data>
  <data key="d12">HCD</data>
  <data key="d13">3</data>
  <data key="d14">0.0</data>
  <data key="d15">N/A</data>
  <data key="d55">0.0</data>
  <data key="d16">Data deposited by mjmeehan</data>
  <data key="d17">http://gnps.ucsd.edu/ProteoSAFe/gnpslibraryspectrum.jsp?SpectrumID=CCMSLIB00003134551</data>
  <data key="d18"></data>
  <data key="d19">N/A</data>
  <data key="d20">Isolated</data>
  <data key="d21">HCD</data>
  <data key="d22">10.0384</data>
  <data key="d23">Spectral Match to 1-Hexadecyl-2-(9Z-octadecenoyl)-sn-glycero-3-phosphocholine from NIST14</data>
  <data key="d24">-1</data>
  <data key="d25"></data>
  <data key="d26">N/A</data>
  <data key="d6">Spectral Match to 1-Hexadecyl-2-(9Z-octadecenoyl)-sn-glycero-3-phosphocholine from NIST14</data>
  <data key="d28">N/A</data>
  <data key="d29">746.5813</data>
  <data key="d30">https://gnps.ucsd.edu/ProteoSAFe/result.jsp?task=5200e74b6db34718a3b0c77820c2b176&amp;view=view_all_clusters_withID&amp;show=true#{"main.cluster index_lowerinput":"1132.0","main.cluster index_upperinput":"1132.0"}</data>
  <data key="d31">0.012329099999999999</data>
  <data key="d32">N/A</data>
  <data key="d33">1132</data>
  <data key="d34">N/A</data>
  <data key="d35">CCMSLIB00003134551</data>
  <data key="d36">10.0384</data>
  <data key="d37">This Node is a Singleton</data>
  <data key="d38">Data from Gabriel Haddad</data>
  <data key="d39">0.0</data>
  <data key="d40">212</data>
  <data key="d41">0.0</data>
  <data key="d43">0.7169449999999999</data>
  <data key="d44">0.7169449999999999</data>
  <data key="d8">6</data>
  <data key="d46">Data deposited by mjmeehan</data>
  <data key="d47">CCMSLIB00003134551</data>
  <data key="d48">ESI</data>
  <data key="d49">Isolated</data>
  <data key="d50">16.5144</data>
  <data key="d51">http://gnps.ucsd.edu/ProteoSAFe/gnpslibraryspectrum.jsp?SpectrumID=CCMSLIB00003134551</data>
  <data key="d52">Positive</data>
  <data key="d53">0.0</data>
  <data key="d54">0.012329099999999999</data>
  <data key="d42">M+H</data>
</node>
<node id="631">
  <data key="d40">210</data>
  <data key="d41">0.0</data>
  <data key="d33">631</data>
  <data key="d0">710.4432</data>
  <data key="d5">0</data>
  <data key="d29">710.4432</data>
  <data key="d45">N/A</data>
  <data key="d30">https://gnps.ucsd.edu/ProteoSAFe/result.jsp?task=5200e74b6db34718a3b0c77820c2b176&amp;view=view_all_clusters_withID&amp;show=true#{"main.cluster index_lowerinput":"631.0","main.cluster index_upperinput":"631.0"}</data>
  <data key="d28">N/A</data>
  <data key="d32">N/A</data>
  <data key="d14">0.0</data>
  <data key="d2">0.0</data>
  <data key="d7">6568067.551999991</data>
  <data key="d36">11.6887</data>
  <data key="d22">11.6887</data>
  <data key="d53">0.0</data>
  <data key="d37">This Node is a Singleton</data>
  <data key="d55">0.0</data>
  <data key="d24">-1</data>
  <data key="d39">0.0</data>
</node>
<node id="1594">
  <data key="d40">214</data>
  <data key="d41">0.0</data>
  <data key="d33">1594</data>
  <data key="d0">672.5803</data>
  <data key="d5">0</data>
  <data key="d29">672.5803</data>
  <data key="d45">N/A</data>
  <data key="d30">https://gnps.ucsd.edu/ProteoSAFe/result.jsp?task=5200e74b6db34718a3b0c77820c2b176&amp;view=view_all_clusters_withID&amp;show=true#{"main.cluster index_lowerinput":"1594.0","main.cluster index_upperinput":"1594.0"}</data>
  <data key="d28">N/A</data>
  <data key="d32">N/A</data>
  <data key="d14">0.0</data>
  <data key="d2">0.0</data>
  <data key="d7">8019369.662000003</data>
  <data key="d36">12.6094</data>
  <data key="d22">12.6094</data>
  <data key="d53">0.0</data>
  <data key="d37">This Node is a Singleton</data>
  <data key="d55">0.0</data>
  <data key="d24">-1</data>
  <data key="d39">0.0</data>
</node>
<node id="1047">
  <data key="d40">214</data>
  <data key="d41">0.0</data>
  <data key="d33">1047</data>
  <data key="d0">281.779</data>
  <data key="d5">0</data>
  <data key="d29">281.779</data>
  <data key="d45">N/A</data>
  <data key="d30">https://gnps.ucsd.edu/ProteoSAFe/result.jsp?task=5200e74b6db34718a3b0c77820c2b176&amp;view=view_all_clusters_withID&amp;show=true#{"main.cluster index_lowerinput":"1047.0","main.cluster index_upperinput":"1047.0"}</data>
  <data key="d28">N/A</data>
  <data key="d32">N/A</data>
  <data key="d14">0.0</data>
  <data key="d2">0.0</data>
  <data key="d7">3706482.995999999</data>
  <data key="d36">7.8662</data>
  <data key="d22">7.8662</data>
  <data key="d53">0.0</data>
  <data key="d37">This Node is a Singleton</data>
  <data key="d55">0.0</data>
  <data key="d24">-1</data>
  <data key="d39">0.0</data>
</node>
<node id="274">
  <data key="d40">213</data>
  <data key="d41">0.0</data>
  <data key="d33">274</data>
  <data key="d0">959.9665</data>
  <data key="d5">0</data>
  <data key="d29">959.9665</data>
  <data key="d45">N/A</data>
  <data key="d30">https://gnps.ucsd.edu/ProteoSAFe/result.jsp?task=5200e74b6db34718a3b0c77820c2b176&amp;view=view_all_clusters_withID&amp;show=true#{"main.cluster index_lowerinput":"274.0","main.cluster index_upperinput":"274.0"}</data>
  <data key="d28">N/A</data>
  <data key="d32">N/A</data>
  <data key="d14">0.0</data>
  <data key="d2">0.0</data>
  <data key="d7">23224943.703999992</data>
  <data key="d36">3.8817</data>
  <data key="d22">3.8817</data>
  <data key="d53">0.0</data>
  <data key="d37">https://gnps.ucsd.edu/ProteoSAFe/result.jsp?view=network_displayer&amp;componentindex=44&amp;task=5200e74b6db34718a3b0c77820c2b176&amp;show=true</data>
  <data key="d55">0.0</data>
  <data key="d24">44</data>
  <data key="d39">0.0</data>
</node>
<node id="1450">
  <data key="d40">215</data>
  <data key="d41">0.0</data>
  <data key="d33">1450</data>
  <data key="d0">725.4317</data>
  <data key="d5">0</data>
  <data key="d29">725.4317</data>
  <data key="d45">N/A</data>
  <data key="d30">https://gnps.ucsd.edu/ProteoSAFe/result.jsp?task=5200e74b6db34718a3b0c77820c2b176&amp;view=view_all_clusters_withID&amp;show=true#{"main.cluster index_lowerinput":"1450.0","main.cluster index_upperinput":"1450.0"}</data>
  <data key="d28">N/A</data>
  <data key="d32">N/A</data>
  <data key="d14">0.0</data>
  <data key="d2">0.0</data>
  <data key="d7">18368342.88599998</data>
  <data key="d36">11.0059</data>
  <data key="d22">11.0059</data>
  <data key="d53">0.0</data>
  <data key="d37">This Node is a Singleton</data>
  <data key="d55">0.0</data>
  <data key="d24">-1</data>
  <data key="d39">0.0</data>
</node>
<node id="732">
  <data key="d40">213</data>
  <data key="d41">0.0</data>
  <data key="d33">732</data>
  <data key="d0">591.4122</data>
  <data key="d5">0</data>
  <data key="d29">591.4122</data>
  <data key="d45">N/A</data>
  <data key="d30">https://gnps.ucsd.edu/ProteoSAFe/result.jsp?task=5200e74b6db34718a3b0c77820c2b176&amp;view=view_all_clusters_withID&amp;show=true#{"main.cluster index_lowerinput":"732.0","main.cluster index_upperinput":"732.0"}</data>
  <data key="d28">N/A</data>
  <data key="d32">N/A</data>
  <data key="d14">0.0</data>
  <data key="d2">0.0</data>
  <data key="d7">4300956.257999997</data>
  <data key="d36">3.5488</data>
  <data key="d22">3.5488</data>
  <data key="d53">0.0</data>
  <data key="d37">This Node is a Singleton</data>
  <data key="d55">0.0</data>
  <data key="d24">-1</data>
  <data key="d39">0.0</data>
</node>
<node id="134">
  <data key="d40">215</data>
  <data key="d41">0.0</data>
  <data key="d33">134</data>
  <data key="d0">226.1501</data>
  <data key="d5">0</data>
  <data key="d29">226.1501</data>
  <data key="d45">N/A</data>
  <data key="d30">https://gnps.ucsd.edu/ProteoSAFe/result.jsp?task=5200e74b6db34718a3b0c77820c2b176&amp;view=view_all_clusters_withID&amp;show=true#{"main.cluster index_lowerinput":"134.0","main.cluster index_upperinput":"134.0"}</data>
  <data key="d28">N/A</data>
  <data key="d32">N/A</data>
  <data key="d14">0.0</data>
  <data key="d2">0.0</data>
  <data key="d7">18508923.73800001</data>
  <data key="d36">9.9965</data>
  <data key="d22">9.9965</data>
  <data key="d53">0.0</data>
  <data key="d37">This Node is a Singleton</data>
  <data key="d55">0.0</data>
  <data key="d24">-1</data>
  <data key="d39">0.0</data>
</node>
<node id="693">
  <data key="d40">214</data>
  <data key="d41">0.0</data>
  <data key="d33">693</data>
  <data key="d0">226.9522</data>
  <data key="d5">0</data>
  <data key="d29">226.9522</data>
  <data key="d45">N/A</data>
  <data key="d30">https://gnps.ucsd.edu/ProteoSAFe/result.jsp?task=5200e74b6db34718a3b0c77820c2b176&amp;view=view_all_clusters_withID&amp;show=true#{"main.cluster index_lowerinput":"693.0","main.cluster index_upperinput":"693.0"}</data>
  <data key="d28">N/A</data>
  <data key="d32">N/A</data>
  <data key="d14">0.0</data>
  <data key="d2">0.0</data>
  <data key="d7">79843786.51200002</data>
  <data key="d36">12.3389</data>
  <data key="d22">12.3389</data>
  <data key="d53">0.0</data>
  <data key="d37">This Node is a Singleton</data>
  <data key="d55">0.0</data>
  <data key="d24">-1</data>
  <data key="d39">0.0</data>
</node>
<node id="272">
  <data key="d40">214</data>
  <data key="d41">0.0</data>
  <data key="d33">272</data>
  <data key="d0">693.543</data>
  <data key="d5">0</data>
  <data key="d29">693.543</data>
  <data key="d45">N/A</data>
  <data key="d30">https://gnps.ucsd.edu/ProteoSAFe/result.jsp?task=5200e74b6db34718a3b0c77820c2b176&amp;view=view_all_clusters_withID&amp;show=true#{"main.cluster index_lowerinput":"272.0","main.cluster index_upperinput":"272.0"}</data>
  <data key="d28">N/A</data>
  <data key="d32">N/A</data>
  <data key="d14">0.0</data>
  <data key="d2">0.0</data>
  <data key="d7">43370618.947999984</data>
  <data key="d36">11.3938</data>
  <data key="d22">11.3938</data>
  <data key="d53">0.0</data>
  <data key="d37">https://gnps.ucsd.edu/ProteoSAFe/result.jsp?view=network_displayer&amp;componentindex=5&amp;task=5200e74b6db34718a3b0c77820c2b176&amp;show=true</data>
  <data key="d55">0.0</data>
  <data key="d24">5</data>
  <data key="d39">0.0</data>
</node>
<node id="128">
  <data key="d40">211</data>
  <data key="d41">0.0</data>
  <data key="d33">128</data>
  <data key="d0">226.1519</data>
  <data key="d5">0</data>
  <data key="d29">226.1519</data>
  <data key="d45">N/A</data>
  <data key="d30">https://gnps.ucsd.edu/ProteoSAFe/result.jsp?task=5200e74b6db34718a3b0c77820c2b176&amp;view=view_all_clusters_withID&amp;show=true#{"main.cluster index_lowerinput":"128.0","main.cluster index_upperinput":"128.0"}</data>
  <data key="d28">N/A</data>
  <data key="d32">N/A</data>
  <data key="d14">0.0</data>
  <data key="d2">0.0</data>
  <data key="d7">32220096.35399999</data>
  <data key="d36">10.1895</data>
  <data key="d22">10.1895</data>
  <data key="d53">0.0</data>
  <data key="d37">This Node is a Singleton</data>
  <data key="d55">0.0</data>
  <data key="d24">-1</data>
  <data key="d39">0.0</data>
</node>
<node id="398">
  <data key="d40">214</data>
  <data key="d41">0.0</data>
  <data key="d33">398</data>
  <data key="d0">781.5226</data>
  <data key="d5">0</data>
  <data key="d29">781.5226</data>
  <data key="d45">N/A</data>
  <data key="d30">https://gnps.ucsd.edu/ProteoSAFe/result.jsp?task=5200e74b6db34718a3b0c77820c2b176&amp;view=view_all_clusters_withID&amp;show=true#{"main.cluster index_lowerinput":"398.0","main.cluster index_upperinput":"398.0"}</data>
  <data key="d28">N/A</data>
  <data key="d32">N/A</data>
  <data key="d14">0.0</data>
  <data key="d2">0.0</data>
  <data key="d7">12215137.422000038</data>
  <data key="d36">11.0893</data>
  <data key="d22">11.0893</data>
  <data key="d53">0.0</data>
  <data key="d37">https://gnps.ucsd.edu/ProteoSAFe/result.jsp?view=network_displayer&amp;componentindex=53&amp;task=5200e74b6db34718a3b0c77820c2b176&amp;show=true</data>
  <data key="d55">0.0</data>
  <data key="d24">53</data>
  <data key="d39">0.0</data>
</node>
<node id="42">
  <data key="d40">211</data>
  <data key="d41">0.0</data>
  <data key="d33">42</data>
  <data key="d0">515.4035</data>
  <data key="d5">0</data>
  <data key="d29">515.4035</data>
  <data key="d45">N/A</data>
  <data key="d30">https://gnps.ucsd.edu/ProteoSAFe/result.jsp?task=5200e74b6db34718a3b0c77820c2b176&amp;view=view_all_clusters_withID&amp;show=true#{"main.cluster index_lowerinput":"42.0","main.cluster index_upperinput":"42.0"}</data>
  <data key="d28">N/A</data>
  <data key="d32">N/A</data>
  <data key="d14">0.0</data>
  <data key="d2">0.0</data>
  <data key="d7">933605840.0300008</data>
  <data key="d36">9.165</data>
  <data key="d22">9.165</data>
  <data key="d53">0.0</data>
  <data key="d37">This Node is a Singleton</data>
  <data key="d55">0.0</data>
  <data key="d24">-1</data>
  <data key="d39">0.0</data>
</node>
<node id="538">
  <data key="d40">183</data>
  <data key="d41">0.0</data>
  <data key="d33">538</data>
  <data key="d0">725.5439</data>
  <data key="d5">0</data>
  <data key="d29">725.5439</data>
  <data key="d45">N/A</data>
  <data key="d30">https://gnps.ucsd.edu/ProteoSAFe/result.jsp?task=5200e74b6db34718a3b0c77820c2b176&amp;view=view_all_clusters_withID&amp;show=true#{"main.cluster index_lowerinput":"538.0","main.cluster index_upperinput":"538.0"}</data>
  <data key="d28">N/A</data>
  <data key="d32">N/A</data>
  <data key="d14">0.0</data>
  <data key="d2">0.0</data>
  <data key="d7">19936837.382</data>
  <data key="d36">10.3594</data>
  <data key="d22">10.3594</data>
  <data key="d53">0.0</data>
  <data key="d37">This Node is a Singleton</data>
  <data key="d55">0.0</data>
  <data key="d24">-1</data>
  <data key="d39">0.0</data>
</node>
<node id="1585">
  <data key="d40">213</data>
  <data key="d41">0.0</data>
  <data key="d33">1585</data>
  <data key="d0">496.4292</data>
  <data key="d5">0</data>
  <data key="d29">496.4292</data>
  <data key="d45">N/A</data>
  <data key="d30">https://gnps.ucsd.edu/ProteoSAFe/result.jsp?task=5200e74b6db34718a3b0c77820c2b176&amp;view=view_all_clusters_withID&amp;show=true#{"main.cluster index_lowerinput":"1585.0","main.cluster index_upperinput":"1585.0"}</data>
  <data key="d28">N/A</data>
  <data key="d32">N/A</data>
  <data key="d14">0.0</data>
  <data key="d2">0.0</data>
  <data key="d7">26152516.082000006</data>
  <data key="d36">6.6497</data>
  <data key="d22">6.6497</data>
  <data key="d53">0.0</data>
  <data key="d37">https://gnps.ucsd.edu/ProteoSAFe/result.jsp?view=network_displayer&amp;componentindex=62&amp;task=5200e74b6db34718a3b0c77820c2b176&amp;show=true</data>
  <data key="d55">0.0</data>
  <data key="d24">62</data>
  <data key="d39">0.0</data>
</node>
<node id="1640">
  <data key="d40">204</data>
  <data key="d41">0.0</data>
  <data key="d33">1640</data>
  <data key="d0">779.4871</data>
  <data key="d5">0</data>
  <data key="d29">779.4871</data>
  <data key="d45">N/A</data>
  <data key="d30">https://gnps.ucsd.edu/ProteoSAFe/result.jsp?task=5200e74b6db34718a3b0c77820c2b176&amp;view=view_all_clusters_withID&amp;show=true#{"main.cluster index_lowerinput":"1640.0","main.cluster index_upperinput":"1640.0"}</data>
  <data key="d28">N/A</data>
  <data key="d32">N/A</data>
  <data key="d14">0.0</data>
  <data key="d2">0.0</data>
  <data key="d7">24283503.60400001</data>
  <data key="d36">11.4558</data>
  <data key="d22">11.4558</data>
  <data key="d53">0.0</data>
  <data key="d37">This Node is a Singleton</data>
  <data key="d55">0.0</data>
  <data key="d24">-1</data>
  <data key="d39">0.0</data>
</node>
<node id="460">
  <data key="d40">215</data>
  <data key="d41">0.0</data>
  <data key="d33">460</data>
  <data key="d0">219.0303</data>
  <data key="d5">0</data>
  <data key="d29">219.0303</data>
  <data key="d45">N/A</data>
  <data key="d30">https://gnps.ucsd.edu/ProteoSAFe/result.jsp?task=5200e74b6db34718a3b0c77820c2b176&amp;view=view_all_clusters_withID&amp;show=true#{"main.cluster index_lowerinput":"460.0","main.cluster index_upperinput":"460.0"}</data>
  <data key="d28">N/A</data>
  <data key="d32">N/A</data>
  <data key="d14">0.0</data>
  <data key="d2">0.0</data>
  <data key="d7">13645070.115999997</data>
  <data key="d36">0.8573</data>
  <data key="d22">0.8573</data>
  <data key="d53">0.0</data>
  <data key="d37">This Node is a Singleton</data>
  <data key="d55">0.0</data>
  <data key="d24">-1</data>
  <data key="d39">0.0</data>
</node>
<node id="2152">
  <data key="d40">212</data>
  <data key="d41">0.0</data>
  <data key="d33">2152</data>
  <data key="d0">366.0265</data>
  <data key="d5">0</data>
  <data key="d29">366.0265</data>
  <data key="d45">N/A</data>
  <data key="d30">https://gnps.ucsd.edu/ProteoSAFe/result.jsp?task=5200e74b6db34718a3b0c77820c2b176&amp;view=view_all_clusters_withID&amp;show=true#{"main.cluster index_lowerinput":"2152.0","main.cluster index_upperinput":"2152.0"}</data>
  <data key="d28">N/A</data>
  <data key="d32">N/A</data>
  <data key="d14">0.0</data>
  <data key="d2">0.0</data>
  <data key="d7">4062956.67</data>
  <data key="d36">1.2444</data>
  <data key="d22">1.2444</data>
  <data key="d53">0.0</data>
  <data key="d37">This Node is a Singleton</data>
  <data key="d55">0.0</data>
  <data key="d24">-1</data>
  <data key="d39">0.0</data>
</node>
<node id="329">
  <data key="d40">209</data>
  <data key="d41">0.0</data>
  <data key="d33">329</data>
  <data key="d0">715.5227</data>
  <data key="d5">0</data>
  <data key="d29">715.5227</data>
  <data key="d45">N/A</data>
  <data key="d30">https://gnps.ucsd.edu/ProteoSAFe/result.jsp?task=5200e74b6db34718a3b0c77820c2b176&amp;view=view_all_clusters_withID&amp;show=true#{"main.cluster index_lowerinput":"329.0","main.cluster index_upperinput":"329.0"}</data>
  <data key="d28">N/A</data>
  <data key="d32">N/A</data>
  <data key="d14">0.0</data>
  <data key="d2">0.0</data>
  <data key="d7">27732901.843999986</data>
  <data key="d36">11.4071</data>
  <data key="d22">11.4071</data>
  <data key="d53">0.0</data>
  <data key="d37">https://gnps.ucsd.edu/ProteoSAFe/result.jsp?view=network_displayer&amp;componentindex=22&amp;task=5200e74b6db34718a3b0c77820c2b176&amp;show=true</data>
  <data key="d55">0.0</data>
  <data key="d24">22</data>
  <data key="d39">0.0</data>
</node>
<node id="76">
  <data key="d40">215</data>
  <data key="d41">0.0</data>
  <data key="d33">76</data>
  <data key="d0">639.4081</data>
  <data key="d5">0</data>
  <data key="d29">639.4081</data>
  <data key="d45">N/A</data>
  <data key="d30">https://gnps.ucsd.edu/ProteoSAFe/result.jsp?task=5200e74b6db34718a3b0c77820c2b176&amp;view=view_all_clusters_withID&amp;show=true#{"main.cluster index_lowerinput":"76.0","main.cluster index_upperinput":"76.0"}</data>
  <data key="d28">N/A</data>
  <data key="d32">N/A</data>
  <data key="d14">0.0</data>
  <data key="d2">0.0</data>
  <data key="d7">172374960.57599986</data>
  <data key="d36">7.7522</data>
  <data key="d22">7.7522</data>
  <data key="d53">0.0</data>
  <data key="d37">This Node is a Singleton</data>
  <data key="d55">0.0</data>
  <data key="d24">-1</data>
  <data key="d39">0.0</data>
</node>
<node id="1276">
  <data key="d40">187</data>
  <data key="d41">0.0</data>
  <data key="d33">1276</data>
  <data key="d0">913.5091</data>
  <data key="d5">0</data>
  <data key="d29">913.5091</data>
  <data key="d45">N/A</data>
  <data key="d30">https://gnps.ucsd.edu/ProteoSAFe/result.jsp?task=5200e74b6db34718a3b0c77820c2b176&amp;view=view_all_clusters_withID&amp;show=true#{"main.cluster index_lowerinput":"1276.0","main.cluster index_upperinput":"1276.0"}</data>
  <data key="d28">N/A</data>
  <data key="d32">N/A</data>
  <data key="d14">0.0</data>
  <data key="d2">0.0</data>
  <data key="d7">3728722.054000008</data>
  <data key="d36">8.504</data>
  <data key="d22">8.504</data>
  <data key="d53">0.0</data>
  <data key="d37">This Node is a Singleton</data>
  <data key="d55">0.0</data>
  <data key="d24">-1</data>
  <data key="d39">0.0</data>
</node>
<node id="1996">
  <data key="d40">215</data>
  <data key="d41">0.0</data>
  <data key="d33">1996</data>
  <data key="d0">349.1395</data>
  <data key="d5">0</data>
  <data key="d29">349.1395</data>
  <data key="d45">N/A</data>
  <data key="d30">https://gnps.ucsd.edu/ProteoSAFe/result.jsp?task=5200e74b6db34718a3b0c77820c2b176&amp;view=view_all_clusters_withID&amp;show=true#{"main.cluster index_lowerinput":"1996.0","main.cluster index_upperinput":"1996.0"}</data>
  <data key="d28">N/A</data>
  <data key="d32">N/A</data>
  <data key="d14">0.0</data>
  <data key="d2">0.0</data>
  <data key="d7">10096559.998000002</data>
  <data key="d36">8.2915</data>
  <data key="d22">8.2915</data>
  <data key="d53">0.0</data>
  <data key="d37">This Node is a Singleton</data>
  <data key="d55">0.0</data>
  <data key="d24">-1</data>
  <data key="d39">0.0</data>
</node>
<node id="603">
  <data key="d40">214</data>
  <data key="d41">0.0</data>
  <data key="d33">603</data>
  <data key="d0">304.27</data>
  <data key="d5">0</data>
  <data key="d29">304.27</data>
  <data key="d45">N/A</data>
  <data key="d30">https://gnps.ucsd.edu/ProteoSAFe/result.jsp?task=5200e74b6db34718a3b0c77820c2b176&amp;view=view_all_clusters_withID&amp;show=true#{"main.cluster index_lowerinput":"603.0","main.cluster index_upperinput":"603.0"}</data>
  <data key="d28">N/A</data>
  <data key="d32">N/A</data>
  <data key="d14">0.0</data>
  <data key="d2">0.0</data>
  <data key="d7">59034023.611999996</data>
  <data key="d36">12.6198</data>
  <data key="d22">12.6198</data>
  <data key="d53">0.0</data>
  <data key="d37">This Node is a Singleton</data>
  <data key="d55">0.0</data>
  <data key="d24">-1</data>
  <data key="d39">0.0</data>
</node>
<node id="1160">
  <data key="d40">215</data>
  <data key="d41">0.0</data>
  <data key="d33">1160</data>
  <data key="d0">369.1912</data>
  <data key="d5">0</data>
  <data key="d29">369.1912</data>
  <data key="d45">N/A</data>
  <data key="d30">https://gnps.ucsd.edu/ProteoSAFe/result.jsp?task=5200e74b6db34718a3b0c77820c2b176&amp;view=view_all_clusters_withID&amp;show=true#{"main.cluster index_lowerinput":"1160.0","main.cluster index_upperinput":"1160.0"}</data>
  <data key="d28">N/A</data>
  <data key="d32">N/A</data>
  <data key="d14">0.0</data>
  <data key="d2">0.0</data>
  <data key="d7">13491214.497999998</data>
  <data key="d36">10.7406</data>
  <data key="d22">10.7406</data>
  <data key="d53">0.0</data>
  <data key="d37">This Node is a Singleton</data>
  <data key="d55">0.0</data>
  <data key="d24">-1</data>
  <data key="d39">0.0</data>
</node>
<node id="170">
  <data key="d40">179</data>
  <data key="d41">0.0</data>
  <data key="d33">170</data>
  <data key="d0">625.5352</data>
  <data key="d5">0</data>
  <data key="d29">625.5352</data>
  <data key="d45">N/A</data>
  <data key="d30">https://gnps.ucsd.edu/ProteoSAFe/result.jsp?task=5200e74b6db34718a3b0c77820c2b176&amp;view=view_all_clusters_withID&amp;show=true#{"main.cluster index_lowerinput":"170.0","main.cluster index_upperinput":"170.0"}</data>
  <data key="d28">N/A</data>
  <data key="d32">N/A</data>
  <data key="d14">0.0</data>
  <data key="d2">0.0</data>
  <data key="d7">8318038.690000002</data>
  <data key="d36">10.4948</data>
  <data key="d22">10.4948</data>
  <data key="d53">0.0</data>
  <data key="d37">https://gnps.ucsd.edu/ProteoSAFe/result.jsp?view=network_displayer&amp;componentindex=19&amp;task=5200e74b6db34718a3b0c77820c2b176&amp;show=true</data>
  <data key="d55">0.0</data>
  <data key="d24">19</data>
  <data key="d39">0.0</data>
</node>
<node id="1096">
  <data key="d40">214</data>
  <data key="d41">0.0</data>
  <data key="d33">1096</data>
  <data key="d0">234.9516</data>
  <data key="d5">0</data>
  <data key="d29">234.9516</data>
  <data key="d45">N/A</data>
  <data key="d30">https://gnps.ucsd.edu/ProteoSAFe/result.jsp?task=5200e74b6db34718a3b0c77820c2b176&amp;view=view_all_clusters_withID&amp;show=true#{"main.cluster index_lowerinput":"1096.0","main.cluster index_upperinput":"1096.0"}</data>
  <data key="d28">N/A</data>
  <data key="d32">N/A</data>
  <data key="d14">0.0</data>
  <data key="d2">0.0</data>
  <data key="d7">69154466.146</data>
  <data key="d36">3.7925</data>
  <data key="d22">3.7925</data>
  <data key="d53">0.0</data>
  <data key="d37">This Node is a Singleton</data>
  <data key="d55">0.0</data>
  <data key="d24">-1</data>
  <data key="d39">0.0</data>
</node>
<node id="595">
  <data key="d40">213</data>
  <data key="d41">0.0</data>
  <data key="d33">595</data>
  <data key="d0">701.5111</data>
  <data key="d5">0</data>
  <data key="d29">701.5111</data>
  <data key="d45">N/A</data>
  <data key="d30">https://gnps.ucsd.edu/ProteoSAFe/result.jsp?task=5200e74b6db34718a3b0c77820c2b176&amp;view=view_all_clusters_withID&amp;show=true#{"main.cluster index_lowerinput":"595.0","main.cluster index_upperinput":"595.0"}</data>
  <data key="d28">N/A</data>
  <data key="d32">N/A</data>
  <data key="d14">0.0</data>
  <data key="d2">0.0</data>
  <data key="d7">10315536.384000003</data>
  <data key="d36">11.0187</data>
  <data key="d22">11.0187</data>
  <data key="d53">0.0</data>
  <data key="d37">https://gnps.ucsd.edu/ProteoSAFe/result.jsp?view=network_displayer&amp;componentindex=22&amp;task=5200e74b6db34718a3b0c77820c2b176&amp;show=true</data>
  <data key="d55">0.0</data>
  <data key="d24">22</data>
  <data key="d39">0.0</data>
</node>
<node id="157">
  <data key="d40">215</data>
  <data key="d41">0.0</data>
  <data key="d33">157</data>
  <data key="d0">288.2865</data>
  <data key="d5">0</data>
  <data key="d29">288.2865</data>
  <data key="d45">N/A</data>
  <data key="d30">https://gnps.ucsd.edu/ProteoSAFe/result.jsp?task=5200e74b6db34718a3b0c77820c2b176&amp;view=view_all_clusters_withID&amp;show=true#{"main.cluster index_lowerinput":"157.0","main.cluster index_upperinput":"157.0"}</data>
  <data key="d28">N/A</data>
  <data key="d32">N/A</data>
  <data key="d14">0.0</data>
  <data key="d2">0.0</data>
  <data key="d7">41473071.16999998</data>
  <data key="d36">5.0663</data>
  <data key="d22">5.0663</data>
  <data key="d53">0.0</data>
  <data key="d37">This Node is a Singleton</data>
  <data key="d55">0.0</data>
  <data key="d24">-1</data>
  <data key="d39">0.0</data>
</node>
<node id="630">
  <data key="d40">214</data>
  <data key="d41">0.0</data>
  <data key="d33">630</data>
  <data key="d0">270.2481</data>
  <data key="d5">0</data>
  <data key="d29">270.2481</data>
  <data key="d45">N/A</data>
  <data key="d30">https://gnps.ucsd.edu/ProteoSAFe/result.jsp?task=5200e74b6db34718a3b0c77820c2b176&amp;view=view_all_clusters_withID&amp;show=true#{"main.cluster index_lowerinput":"630.0","main.cluster index_upperinput":"630.0"}</data>
  <data key="d28">N/A</data>
  <data key="d32">N/A</data>
  <data key="d14">0.0</data>
  <data key="d2">0.0</data>
  <data key="d7">24311513.16399997</data>
  <data key="d36">9.8841</data>
  <data key="d22">9.8841</data>
  <data key="d53">0.0</data>
  <data key="d37">This Node is a Singleton</data>
  <data key="d55">0.0</data>
  <data key="d24">-1</data>
  <data key="d39">0.0</data>
</node>
<node id="1541">
  <data key="d40">215</data>
  <data key="d41">0.0</data>
  <data key="d33">1541</data>
  <data key="d0">203.1301</data>
  <data key="d5">0</data>
  <data key="d29">203.1301</data>
  <data key="d45">N/A</data>
  <data key="d30">https://gnps.ucsd.edu/ProteoSAFe/result.jsp?task=5200e74b6db34718a3b0c77820c2b176&amp;view=view_all_clusters_withID&amp;show=true#{"main.cluster index_lowerinput":"1541.0","main.cluster index_upperinput":"1541.0"}</data>
  <data key="d28">N/A</data>
  <data key="d32">N/A</data>
  <data key="d14">0.0</data>
  <data key="d2">0.0</data>
  <data key="d7">75913801.90000004</data>
  <data key="d36">9.1566</data>
  <data key="d22">9.1566</data>
  <data key="d53">0.0</data>
  <data key="d37">This Node is a Singleton</data>
  <data key="d55">0.0</data>
  <data key="d24">-1</data>
  <data key="d39">0.0</data>
</node>
<node id="105">
  <data key="d40">215</data>
  <data key="d41">0.0</data>
  <data key="d33">105</data>
  <data key="d0">959.9658</data>
  <data key="d5">0</data>
  <data key="d29">959.9658</data>
  <data key="d45">N/A</data>
  <data key="d30">https://gnps.ucsd.edu/ProteoSAFe/result.jsp?task=5200e74b6db34718a3b0c77820c2b176&amp;view=view_all_clusters_withID&amp;show=true#{"main.cluster index_lowerinput":"105.0","main.cluster index_upperinput":"105.0"}</data>
  <data key="d28">N/A</data>
  <data key="d32">N/A</data>
  <data key="d14">0.0</data>
  <data key="d2">0.0</data>
  <data key="d7">33400196.85999998</data>
  <data key="d36">4.785</data>
  <data key="d22">4.785</data>
  <data key="d53">0.0</data>
  <data key="d37">https://gnps.ucsd.edu/ProteoSAFe/result.jsp?view=network_displayer&amp;componentindex=37&amp;task=5200e74b6db34718a3b0c77820c2b176&amp;show=true</data>
  <data key="d55">0.0</data>
  <data key="d24">37</data>
  <data key="d39">0.0</data>
</node>
<node id="95">
  <data key="d40">215</data>
  <data key="d41">0.0</data>
  <data key="d33">95</data>
  <data key="d0">208.1407</data>
  <data key="d5">0</data>
  <data key="d29">208.1407</data>
  <data key="d45">N/A</data>
  <data key="d30">https://gnps.ucsd.edu/ProteoSAFe/result.jsp?task=5200e74b6db34718a3b0c77820c2b176&amp;view=view_all_clusters_withID&amp;show=true#{"main.cluster index_lowerinput":"95.0","main.cluster index_upperinput":"95.0"}</data>
  <data key="d28">N/A</data>
  <data key="d32">N/A</data>
  <data key="d14">0.0</data>
  <data key="d2">0.0</data>
  <data key="d7">38803435.492000006</data>
  <data key="d36">9.9915</data>
  <data key="d22">9.9915</data>
  <data key="d53">0.0</data>
  <data key="d37">https://gnps.ucsd.edu/ProteoSAFe/result.jsp?view=network_displayer&amp;componentindex=3&amp;task=5200e74b6db34718a3b0c77820c2b176&amp;show=true</data>
  <data key="d55">0.0</data>
  <data key="d24">3</data>
  <data key="d39">0.0</data>
</node>
<node id="743">
  <data key="d40">204</data>
  <data key="d41">0.0</data>
  <data key="d33">743</data>
  <data key="d0">750.4695</data>
  <data key="d5">0</data>
  <data key="d29">750.4695</data>
  <data key="d45">N/A</data>
  <data key="d30">https://gnps.ucsd.edu/ProteoSAFe/result.jsp?task=5200e74b6db34718a3b0c77820c2b176&amp;view=view_all_clusters_withID&amp;show=true#{"main.cluster index_lowerinput":"743.0","main.cluster index_upperinput":"743.0"}</data>
  <data key="d28">N/A</data>
  <data key="d32">N/A</data>
  <data key="d14">0.0</data>
  <data key="d2">0.0</data>
  <data key="d7">10780728.620000005</data>
  <data key="d36">12.3983</data>
  <data key="d22">12.3983</data>
  <data key="d53">0.0</data>
  <data key="d37">https://gnps.ucsd.edu/ProteoSAFe/result.jsp?view=network_displayer&amp;componentindex=38&amp;task=5200e74b6db34718a3b0c77820c2b176&amp;show=true</data>
  <data key="d55">0.0</data>
  <data key="d24">38</data>
  <data key="d39">0.0</data>
</node>
<node id="552">
  <data key="d40">211</data>
  <data key="d41">0.0</data>
  <data key="d33">552</data>
  <data key="d0">677.4806</data>
  <data key="d5">0</data>
  <data key="d29">677.4806</data>
  <data key="d45">N/A</data>
  <data key="d30">https://gnps.ucsd.edu/ProteoSAFe/result.jsp?task=5200e74b6db34718a3b0c77820c2b176&amp;view=view_all_clusters_withID&amp;show=true#{"main.cluster index_lowerinput":"552.0","main.cluster index_upperinput":"552.0"}</data>
  <data key="d28">N/A</data>
  <data key="d32">N/A</data>
  <data key="d14">0.0</data>
  <data key="d2">0.0</data>
  <data key="d7">4802221.596000003</data>
  <data key="d36">10.0835</data>
  <data key="d22">10.0835</data>
  <data key="d53">0.0</data>
  <data key="d37">This Node is a Singleton</data>
  <data key="d55">0.0</data>
  <data key="d24">-1</data>
  <data key="d39">0.0</data>
</node>
<node id="365">
  <data key="d40">215</data>
  <data key="d41">0.0</data>
  <data key="d33">365</data>
  <data key="d0">693.5087</data>
  <data key="d5">0</data>
  <data key="d29">693.5087</data>
  <data key="d45">N/A</data>
  <data key="d30">https://gnps.ucsd.edu/ProteoSAFe/result.jsp?task=5200e74b6db34718a3b0c77820c2b176&amp;view=view_all_clusters_withID&amp;show=true#{"main.cluster index_lowerinput":"365.0","main.cluster index_upperinput":"365.0"}</data>
  <data key="d28">N/A</data>
  <data key="d32">N/A</data>
  <data key="d14">0.0</data>
  <data key="d2">0.0</data>
  <data key="d7">4938166.294000003</data>
  <data key="d36">10.7537</data>
  <data key="d22">10.7537</data>
  <data key="d53">0.0</data>
  <data key="d37">This Node is a Singleton</data>
  <data key="d55">0.0</data>
  <data key="d24">-1</data>
  <data key="d39">0.0</data>
</node>
<node id="2025">
  <data key="d40">212</data>
  <data key="d41">0.0</data>
  <data key="d33">2025</data>
  <data key="d0">213.017</data>
  <data key="d5">0</data>
  <data key="d29">213.017</data>
  <data key="d45">N/A</data>
  <data key="d30">https://gnps.ucsd.edu/ProteoSAFe/result.jsp?task=5200e74b6db34718a3b0c77820c2b176&amp;view=view_all_clusters_withID&amp;show=true#{"main.cluster index_lowerinput":"2025.0","main.cluster index_upperinput":"2025.0"}</data>
  <data key="d28">N/A</data>
  <data key="d32">N/A</data>
  <data key="d14">0.0</data>
  <data key="d2">0.0</data>
  <data key="d7">11356235.815999992</data>
  <data key="d36">3.502</data>
  <data key="d22">3.502</data>
  <data key="d53">0.0</data>
  <data key="d37">https://gnps.ucsd.edu/ProteoSAFe/result.jsp?view=network_displayer&amp;componentindex=61&amp;task=5200e74b6db34718a3b0c77820c2b176&amp;show=true</data>
  <data key="d55">0.0</data>
  <data key="d24">61</data>
  <data key="d39">0.0</data>
</node>
<node id="402">
  <data key="d40">215</data>
  <data key="d41">0.0</data>
  <data key="d33">402</data>
  <data key="d0">360.3159</data>
  <data key="d5">0</data>
  <data key="d29">360.3159</data>
  <data key="d45">N/A</data>
  <data key="d30">https://gnps.ucsd.edu/ProteoSAFe/result.jsp?task=5200e74b6db34718a3b0c77820c2b176&amp;view=view_all_clusters_withID&amp;show=true#{"main.cluster index_lowerinput":"402.0","main.cluster index_upperinput":"402.0"}</data>
  <data key="d28">N/A</data>
  <data key="d32">N/A</data>
  <data key="d14">0.0</data>
  <data key="d2">0.0</data>
  <data key="d7">54727427.41000003</data>
  <data key="d36">11.0594</data>
  <data key="d22">11.0594</data>
  <data key="d53">0.0</data>
  <data key="d37">This Node is a Singleton</data>
  <data key="d55">0.0</data>
  <data key="d24">-1</data>
  <data key="d39">0.0</data>
</node>
<node id="1035">
  <data key="d40">214</data>
  <data key="d41">0.0</data>
  <data key="d33">1035</data>
  <data key="d0">243.0587</data>
  <data key="d5">0</data>
  <data key="d29">243.0587</data>
  <data key="d45">N/A</data>
  <data key="d30">https://gnps.ucsd.edu/ProteoSAFe/result.jsp?task=5200e74b6db34718a3b0c77820c2b176&amp;view=view_all_clusters_withID&amp;show=true#{"main.cluster index_lowerinput":"1035.0","main.cluster index_upperinput":"1035.0"}</data>
  <data key="d28">N/A</data>
  <data key="d32">N/A</data>
  <data key="d14">0.0</data>
  <data key="d2">0.0</data>
  <data key="d7">4258107.023999999</data>
  <data key="d36">3.3231</data>
  <data key="d22">3.3231</data>
  <data key="d53">0.0</data>
  <data key="d37">This Node is a Singleton</data>
  <data key="d55">0.0</data>
  <data key="d24">-1</data>
  <data key="d39">0.0</data>
</node>
<node id="284">
  <data key="d40">213</data>
  <data key="d41">0.0</data>
  <data key="d33">284</data>
  <data key="d0">679.5125</data>
  <data key="d5">0</data>
  <data key="d29">679.5125</data>
  <data key="d45">N/A</data>
  <data key="d30">https://gnps.ucsd.edu/ProteoSAFe/result.jsp?task=5200e74b6db34718a3b0c77820c2b176&amp;view=view_all_clusters_withID&amp;show=true#{"main.cluster index_lowerinput":"284.0","main.cluster index_upperinput":"284.0"}</data>
  <data key="d28">N/A</data>
  <data key="d32">N/A</data>
  <data key="d14">0.0</data>
  <data key="d2">0.0</data>
  <data key="d7">9326572.765999997</data>
  <data key="d36">10.0274</data>
  <data key="d22">10.0274</data>
  <data key="d53">0.0</data>
  <data key="d37">This Node is a Singleton</data>
  <data key="d55">0.0</data>
  <data key="d24">-1</data>
  <data key="d39">0.0</data>
</node>
<node id="1254">
  <data key="d40">209</data>
  <data key="d41">0.0</data>
  <data key="d33">1254</data>
  <data key="d0">692.5044</data>
  <data key="d5">0</data>
  <data key="d29">692.5044</data>
  <data key="d45">N/A</data>
  <data key="d30">https://gnps.ucsd.edu/ProteoSAFe/result.jsp?task=5200e74b6db34718a3b0c77820c2b176&amp;view=view_all_clusters_withID&amp;show=true#{"main.cluster index_lowerinput":"1254.0","main.cluster index_upperinput":"1254.0"}</data>
  <data key="d28">N/A</data>
  <data key="d32">N/A</data>
  <data key="d14">0.0</data>
  <data key="d2">0.0</data>
  <data key="d7">7151036.452</data>
  <data key="d36">9.1616</data>
  <data key="d22">9.1616</data>
  <data key="d53">0.0</data>
  <data key="d37">This Node is a Singleton</data>
  <data key="d55">0.0</data>
  <data key="d24">-1</data>
  <data key="d39">0.0</data>
</node>
<node id="2318">
  <data key="d40">210</data>
  <data key="d41">0.0</data>
  <data key="d33">2318</data>
  <data key="d0">967.6705</data>
  <data key="d5">0</data>
  <data key="d29">967.6705</data>
  <data key="d45">N/A</data>
  <data key="d30">https://gnps.ucsd.edu/ProteoSAFe/result.jsp?task=5200e74b6db34718a3b0c77820c2b176&amp;view=view_all_clusters_withID&amp;show=true#{"main.cluster index_lowerinput":"2318.0","main.cluster index_upperinput":"2318.0"}</data>
  <data key="d28">N/A</data>
  <data key="d32">N/A</data>
  <data key="d14">0.0</data>
  <data key="d2">0.0</data>
  <data key="d7">3235970.1399999983</data>
  <data key="d36">10.1842</data>
  <data key="d22">10.1842</data>
  <data key="d53">0.0</data>
  <data key="d37">This Node is a Singleton</data>
  <data key="d55">0.0</data>
  <data key="d24">-1</data>
  <data key="d39">0.0</data>
</node>
<node id="360">
  <data key="d40">214</data>
  <data key="d41">0.0</data>
  <data key="d33">360</data>
  <data key="d0">282.227</data>
  <data key="d5">0</data>
  <data key="d29">282.227</data>
  <data key="d45">N/A</data>
  <data key="d30">https://gnps.ucsd.edu/ProteoSAFe/result.jsp?task=5200e74b6db34718a3b0c77820c2b176&amp;view=view_all_clusters_withID&amp;show=true#{"main.cluster index_lowerinput":"360.0","main.cluster index_upperinput":"360.0"}</data>
  <data key="d28">N/A</data>
  <data key="d32">N/A</data>
  <data key="d14">0.0</data>
  <data key="d2">0.0</data>
  <data key="d7">12292549.12999997</data>
  <data key="d36">9.2367</data>
  <data key="d22">9.2367</data>
  <data key="d53">0.0</data>
  <data key="d37">This Node is a Singleton</data>
  <data key="d55">0.0</data>
  <data key="d24">-1</data>
  <data key="d39">0.0</data>
</node>
<node id="1479">
  <data key="d40">214</data>
  <data key="d41">0.0</data>
  <data key="d33">1479</data>
  <data key="d0">650.4489</data>
  <data key="d5">0</data>
  <data key="d29">650.4489</data>
  <data key="d45">N/A</data>
  <data key="d30">https://gnps.ucsd.edu/ProteoSAFe/result.jsp?task=5200e74b6db34718a3b0c77820c2b176&amp;view=view_all_clusters_withID&amp;show=true#{"main.cluster index_lowerinput":"1479.0","main.cluster index_upperinput":"1479.0"}</data>
  <data key="d28">N/A</data>
  <data key="d32">N/A</data>
  <data key="d14">0.0</data>
  <data key="d2">0.0</data>
  <data key="d7">17471894.001999997</data>
  <data key="d36">9.5094</data>
  <data key="d22">9.5094</data>
  <data key="d53">0.0</data>
  <data key="d37">This Node is a Singleton</data>
  <data key="d55">0.0</data>
  <data key="d24">-1</data>
  <data key="d39">0.0</data>
</node>
<node id="347">
  <data key="d40">202</data>
  <data key="d41">0.0</data>
  <data key="d33">347</data>
  <data key="d0">395.3634</data>
  <data key="d5">0</data>
  <data key="d29">395.3634</data>
  <data key="d45">N/A</data>
  <data key="d30">https://gnps.ucsd.edu/ProteoSAFe/result.jsp?task=5200e74b6db34718a3b0c77820c2b176&amp;view=view_all_clusters_withID&amp;show=true#{"main.cluster index_lowerinput":"347.0","main.cluster index_upperinput":"347.0"}</data>
  <data key="d28">N/A</data>
  <data key="d32">N/A</data>
  <data key="d14">0.0</data>
  <data key="d2">0.0</data>
  <data key="d7">15979031.770000005</data>
  <data key="d36">10.5813</data>
  <data key="d22">10.5813</data>
  <data key="d53">0.0</data>
  <data key="d37">This Node is a Singleton</data>
  <data key="d55">0.0</data>
  <data key="d24">-1</data>
  <data key="d39">0.0</data>
</node>
<node id="1653">
  <data key="d40">215</data>
  <data key="d41">0.0</data>
  <data key="d33">1653</data>
  <data key="d0">332.3163</data>
  <data key="d5">0</data>
  <data key="d29">332.3163</data>
  <data key="d45">N/A</data>
  <data key="d30">https://gnps.ucsd.edu/ProteoSAFe/result.jsp?task=5200e74b6db34718a3b0c77820c2b176&amp;view=view_all_clusters_withID&amp;show=true#{"main.cluster index_lowerinput":"1653.0","main.cluster index_upperinput":"1653.0"}</data>
  <data key="d28">N/A</data>
  <data key="d32">N/A</data>
  <data key="d14">0.0</data>
  <data key="d2">0.0</data>
  <data key="d7">23078240.633999996</data>
  <data key="d36">7.8708</data>
  <data key="d22">7.8708</data>
  <data key="d53">0.0</data>
  <data key="d37">This Node is a Singleton</data>
  <data key="d55">0.0</data>
  <data key="d24">-1</data>
  <data key="d39">0.0</data>
</node>
<node id="1056">
  <data key="d40">215</data>
  <data key="d41">0.0</data>
  <data key="d33">1056</data>
  <data key="d0">214.0268</data>
  <data key="d5">0</data>
  <data key="d29">214.0268</data>
  <data key="d45">N/A</data>
  <data key="d30">https://gnps.ucsd.edu/ProteoSAFe/result.jsp?task=5200e74b6db34718a3b0c77820c2b176&amp;view=view_all_clusters_withID&amp;show=true#{"main.cluster index_lowerinput":"1056.0","main.cluster index_upperinput":"1056.0"}</data>
  <data key="d28">N/A</data>
  <data key="d32">N/A</data>
  <data key="d14">0.0</data>
  <data key="d2">0.0</data>
  <data key="d7">2673354.1900000004</data>
  <data key="d36">5.0281</data>
  <data key="d22">5.0281</data>
  <data key="d53">0.0</data>
  <data key="d37">This Node is a Singleton</data>
  <data key="d55">0.0</data>
  <data key="d24">-1</data>
  <data key="d39">0.0</data>
</node>
<node id="471">
  <data key="d40">120</data>
  <data key="d41">0.0</data>
  <data key="d33">471</data>
  <data key="d0">410.4781</data>
  <data key="d5">0</data>
  <data key="d29">410.4781</data>
  <data key="d45">N/A</data>
  <data key="d30">https://gnps.ucsd.edu/ProteoSAFe/result.jsp?task=5200e74b6db34718a3b0c77820c2b176&amp;view=view_all_clusters_withID&amp;show=true#{"main.cluster index_lowerinput":"471.0","main.cluster index_upperinput":"471.0"}</data>
  <data key="d28">N/A</data>
  <data key="d32">N/A</data>
  <data key="d14">0.0</data>
  <data key="d2">0.0</data>
  <data key="d7">11023695.459999995</data>
  <data key="d36">11.5081</data>
  <data key="d22">11.5081</data>
  <data key="d53">0.0</data>
  <data key="d37">This Node is a Singleton</data>
  <data key="d55">0.0</data>
  <data key="d24">-1</data>
  <data key="d39">0.0</data>
</node>
<node id="2319">
  <data key="d40">189</data>
  <data key="d41">0.0</data>
  <data key="d33">2319</data>
  <data key="d0">1025.7256</data>
  <data key="d5">0</data>
  <data key="d29">1025.7256</data>
  <data key="d45">N/A</data>
  <data key="d30">https://gnps.ucsd.edu/ProteoSAFe/result.jsp?task=5200e74b6db34718a3b0c77820c2b176&amp;view=view_all_clusters_withID&amp;show=true#{"main.cluster index_lowerinput":"2319.0","main.cluster index_upperinput":"2319.0"}</data>
  <data key="d28">N/A</data>
  <data key="d32">N/A</data>
  <data key="d14">0.0</data>
  <data key="d2">0.0</data>
  <data key="d7">2504511.3699999955</data>
  <data key="d36">10.5104</data>
  <data key="d22">10.5104</data>
  <data key="d53">0.0</data>
  <data key="d37">This Node is a Singleton</data>
  <data key="d55">0.0</data>
  <data key="d24">-1</data>
  <data key="d39">0.0</data>
</node>
<node id="1470">
  <data key="d40">214</data>
  <data key="d41">0.0</data>
  <data key="d33">1470</data>
  <data key="d0">716.5356</data>
  <data key="d5">0</data>
  <data key="d29">716.5356</data>
  <data key="d45">N/A</data>
  <data key="d30">https://gnps.ucsd.edu/ProteoSAFe/result.jsp?task=5200e74b6db34718a3b0c77820c2b176&amp;view=view_all_clusters_withID&amp;show=true#{"main.cluster index_lowerinput":"1470.0","main.cluster index_upperinput":"1470.0"}</data>
  <data key="d28">N/A</data>
  <data key="d32">N/A</data>
  <data key="d14">0.0</data>
  <data key="d2">0.0</data>
  <data key="d7">19909309.363999993</data>
  <data key="d36">11.419</data>
  <data key="d22">11.419</data>
  <data key="d53">0.0</data>
  <data key="d37">This Node is a Singleton</data>
  <data key="d55">0.0</data>
  <data key="d24">-1</data>
  <data key="d39">0.0</data>
</node>
<node id="283">
  <data key="d40">215</data>
  <data key="d41">0.0</data>
  <data key="d33">283</data>
  <data key="d0">685.4383</data>
  <data key="d5">0</data>
  <data key="d29">685.4383</data>
  <data key="d45">N/A</data>
  <data key="d30">https://gnps.ucsd.edu/ProteoSAFe/result.jsp?task=5200e74b6db34718a3b0c77820c2b176&amp;view=view_all_clusters_withID&amp;show=true#{"main.cluster index_lowerinput":"283.0","main.cluster index_upperinput":"283.0"}</data>
  <data key="d28">N/A</data>
  <data key="d32">N/A</data>
  <data key="d14">0.0</data>
  <data key="d2">0.0</data>
  <data key="d7">20437447.92200003</data>
  <data key="d36">9.892</data>
  <data key="d22">9.892</data>
  <data key="d53">0.0</data>
  <data key="d37">This Node is a Singleton</data>
  <data key="d55">0.0</data>
  <data key="d24">-1</data>
  <data key="d39">0.0</data>
</node>
<node id="2315">
  <data key="d40">212</data>
  <data key="d41">0.0</data>
  <data key="d33">2315</data>
  <data key="d0">495.4998</data>
  <data key="d5">0</data>
  <data key="d29">495.4998</data>
  <data key="d45">N/A</data>
  <data key="d30">https://gnps.ucsd.edu/ProteoSAFe/result.jsp?task=5200e74b6db34718a3b0c77820c2b176&amp;view=view_all_clusters_withID&amp;show=true#{"main.cluster index_lowerinput":"2315.0","main.cluster index_upperinput":"2315.0"}</data>
  <data key="d28">N/A</data>
  <data key="d32">N/A</data>
  <data key="d14">0.0</data>
  <data key="d2">0.0</data>
  <data key="d7">14940775.691999987</data>
  <data key="d36">10.2202</data>
  <data key="d22">10.2202</data>
  <data key="d53">0.0</data>
  <data key="d37">This Node is a Singleton</data>
  <data key="d55">0.0</data>
  <data key="d24">-1</data>
  <data key="d39">0.0</data>
</node>
<node id="1447">
  <data key="d40">199</data>
  <data key="d41">0.0</data>
  <data key="d33">1447</data>
  <data key="d0">591.4867</data>
  <data key="d5">0</data>
  <data key="d29">591.4867</data>
  <data key="d45">N/A</data>
  <data key="d30">https://gnps.ucsd.edu/ProteoSAFe/result.jsp?task=5200e74b6db34718a3b0c77820c2b176&amp;view=view_all_clusters_withID&amp;show=true#{"main.cluster index_lowerinput":"1447.0","main.cluster index_upperinput":"1447.0"}</data>
  <data key="d28">N/A</data>
  <data key="d32">N/A</data>
  <data key="d14">0.0</data>
  <data key="d2">0.0</data>
  <data key="d7">7863796.090000002</data>
  <data key="d36">11.8944</data>
  <data key="d22">11.8944</data>
  <data key="d53">0.0</data>
  <data key="d37">This Node is a Singleton</data>
  <data key="d55">0.0</data>
  <data key="d24">-1</data>
  <data key="d39">0.0</data>
</node>
<node id="1666">
  <data key="d40">214</data>
  <data key="d41">0.0</data>
  <data key="d33">1666</data>
  <data key="d0">124.974</data>
  <data key="d5">0</data>
  <data key="d29">124.974</data>
  <data key="d45">N/A</data>
  <data key="d30">https://gnps.ucsd.edu/ProteoSAFe/result.jsp?task=5200e74b6db34718a3b0c77820c2b176&amp;view=view_all_clusters_withID&amp;show=true#{"main.cluster index_lowerinput":"1666.0","main.cluster index_upperinput":"1666.0"}</data>
  <data key="d28">N/A</data>
  <data key="d32">N/A</data>
  <data key="d14">0.0</data>
  <data key="d2">0.0</data>
  <data key="d7">18621834.004000016</data>
  <data key="d36">2.5995</data>
  <data key="d22">2.5995</data>
  <data key="d53">0.0</data>
  <data key="d37">This Node is a Singleton</data>
  <data key="d55">0.0</data>
  <data key="d24">-1</data>
  <data key="d39">0.0</data>
</node>
<node id="1578">
  <data key="d40">214</data>
  <data key="d41">0.0</data>
  <data key="d33">1578</data>
  <data key="d0">621.2537</data>
  <data key="d5">0</data>
  <data key="d29">621.2537</data>
  <data key="d45">N/A</data>
  <data key="d30">https://gnps.ucsd.edu/ProteoSAFe/result.jsp?task=5200e74b6db34718a3b0c77820c2b176&amp;view=view_all_clusters_withID&amp;show=true#{"main.cluster index_lowerinput":"1578.0","main.cluster index_upperinput":"1578.0"}</data>
  <data key="d28">N/A</data>
  <data key="d32">N/A</data>
  <data key="d14">0.0</data>
  <data key="d2">0.0</data>
  <data key="d7">33200635.8</data>
  <data key="d36">11.0162</data>
  <data key="d22">11.0162</data>
  <data key="d53">0.0</data>
  <data key="d37">This Node is a Singleton</data>
  <data key="d55">0.0</data>
  <data key="d24">-1</data>
  <data key="d39">0.0</data>
</node>
<node id="109">
  <data key="d40">214</data>
  <data key="d41">0.0</data>
  <data key="d33">109</data>
  <data key="d0">185.096</data>
  <data key="d5">0</data>
  <data key="d29">185.096</data>
  <data key="d45">N/A</data>
  <data key="d30">https://gnps.ucsd.edu/ProteoSAFe/result.jsp?task=5200e74b6db34718a3b0c77820c2b176&amp;view=view_all_clusters_withID&amp;show=true#{"main.cluster index_lowerinput":"109.0","main.cluster index_upperinput":"109.0"}</data>
  <data key="d28">N/A</data>
  <data key="d32">N/A</data>
  <data key="d14">0.0</data>
  <data key="d2">0.0</data>
  <data key="d7">40105052.93199999</data>
  <data key="d36">9.1638</data>
  <data key="d22">9.1638</data>
  <data key="d53">0.0</data>
  <data key="d37">This Node is a Singleton</data>
  <data key="d55">0.0</data>
  <data key="d24">-1</data>
  <data key="d39">0.0</data>
</node>
<node id="1429">
  <data key="d40">215</data>
  <data key="d41">0.0</data>
  <data key="d33">1429</data>
  <data key="d0">253.1607</data>
  <data key="d5">0</data>
  <data key="d29">253.1607</data>
  <data key="d45">N/A</data>
  <data key="d30">https://gnps.ucsd.edu/ProteoSAFe/result.jsp?task=5200e74b6db34718a3b0c77820c2b176&amp;view=view_all_clusters_withID&amp;show=true#{"main.cluster index_lowerinput":"1429.0","main.cluster index_upperinput":"1429.0"}</data>
  <data key="d28">N/A</data>
  <data key="d32">N/A</data>
  <data key="d14">0.0</data>
  <data key="d2">0.0</data>
  <data key="d7">8642520.993999997</data>
  <data key="d36">9.6709</data>
  <data key="d22">9.6709</data>
  <data key="d53">0.0</data>
  <data key="d37">This Node is a Singleton</data>
  <data key="d55">0.0</data>
  <data key="d24">-1</data>
  <data key="d39">0.0</data>
</node>
<node id="1048">
  <data key="d40">215</data>
  <data key="d41">0.0</data>
  <data key="d33">1048</data>
  <data key="d0">245.0374</data>
  <data key="d5">0</data>
  <data key="d29">245.0374</data>
  <data key="d45">N/A</data>
  <data key="d30">https://gnps.ucsd.edu/ProteoSAFe/result.jsp?task=5200e74b6db34718a3b0c77820c2b176&amp;view=view_all_clusters_withID&amp;show=true#{"main.cluster index_lowerinput":"1048.0","main.cluster index_upperinput":"1048.0"}</data>
  <data key="d28">N/A</data>
  <data key="d32">N/A</data>
  <data key="d14">0.0</data>
  <data key="d2">0.0</data>
  <data key="d7">323010108.252</data>
  <data key="d36">5.0348</data>
  <data key="d22">5.0348</data>
  <data key="d53">0.0</data>
  <data key="d37">This Node is a Singleton</data>
  <data key="d55">0.0</data>
  <data key="d24">-1</data>
  <data key="d39">0.0</data>
</node>
<node id="1558">
  <data key="d40">215</data>
  <data key="d41">0.0</data>
  <data key="d33">1558</data>
  <data key="d0">724.3762</data>
  <data key="d5">0</data>
  <data key="d29">724.3762</data>
  <data key="d45">N/A</data>
  <data key="d30">https://gnps.ucsd.edu/ProteoSAFe/result.jsp?task=5200e74b6db34718a3b0c77820c2b176&amp;view=view_all_clusters_withID&amp;show=true#{"main.cluster index_lowerinput":"1558.0","main.cluster index_upperinput":"1558.0"}</data>
  <data key="d28">N/A</data>
  <data key="d32">N/A</data>
  <data key="d14">0.0</data>
  <data key="d2">0.0</data>
  <data key="d7">38137156.83800005</data>
  <data key="d36">11.0334</data>
  <data key="d22">11.0334</data>
  <data key="d53">0.0</data>
  <data key="d37">This Node is a Singleton</data>
  <data key="d55">0.0</data>
  <data key="d24">-1</data>
  <data key="d39">0.0</data>
</node>
<node id="1205">
  <data key="d40">215</data>
  <data key="d41">0.0</data>
  <data key="d33">1205</data>
  <data key="d0">243.0622</data>
  <data key="d5">0</data>
  <data key="d29">243.0622</data>
  <data key="d45">N/A</data>
  <data key="d30">https://gnps.ucsd.edu/ProteoSAFe/result.jsp?task=5200e74b6db34718a3b0c77820c2b176&amp;view=view_all_clusters_withID&amp;show=true#{"main.cluster index_lowerinput":"1205.0","main.cluster index_upperinput":"1205.0"}</data>
  <data key="d28">N/A</data>
  <data key="d32">N/A</data>
  <data key="d14">0.0</data>
  <data key="d2">0.0</data>
  <data key="d7">5742248.592000002</data>
  <data key="d36">3.4795</data>
  <data key="d22">3.4795</data>
  <data key="d53">0.0</data>
  <data key="d37">This Node is a Singleton</data>
  <data key="d55">0.0</data>
  <data key="d24">-1</data>
  <data key="d39">0.0</data>
</node>
<node id="171">
  <data key="d40">215</data>
  <data key="d41">0.0</data>
  <data key="d33">171</data>
  <data key="d0">194.1227</data>
  <data key="d5">0</data>
  <data key="d29">194.1227</data>
  <data key="d45">N/A</data>
  <data key="d30">https://gnps.ucsd.edu/ProteoSAFe/result.jsp?task=5200e74b6db34718a3b0c77820c2b176&amp;view=view_all_clusters_withID&amp;show=true#{"main.cluster index_lowerinput":"171.0","main.cluster index_upperinput":"171.0"}</data>
  <data key="d28">N/A</data>
  <data key="d32">N/A</data>
  <data key="d14">0.0</data>
  <data key="d2">0.0</data>
  <data key="d7">37942107.22399999</data>
  <data key="d36">9.0219</data>
  <data key="d22">9.0219</data>
  <data key="d53">0.0</data>
  <data key="d37">https://gnps.ucsd.edu/ProteoSAFe/result.jsp?view=network_displayer&amp;componentindex=3&amp;task=5200e74b6db34718a3b0c77820c2b176&amp;show=true</data>
  <data key="d55">0.0</data>
  <data key="d24">3</data>
  <data key="d39">0.0</data>
</node>
<node id="1303">
  <data key="d40">214</data>
  <data key="d41">0.0</data>
  <data key="d33">1303</data>
  <data key="d0">374.1635</data>
  <data key="d5">0</data>
  <data key="d29">374.1635</data>
  <data key="d45">N/A</data>
  <data key="d30">https://gnps.ucsd.edu/ProteoSAFe/result.jsp?task=5200e74b6db34718a3b0c77820c2b176&amp;view=view_all_clusters_withID&amp;show=true#{"main.cluster index_lowerinput":"1303.0","main.cluster index_upperinput":"1303.0"}</data>
  <data key="d28">N/A</data>
  <data key="d32">N/A</data>
  <data key="d14">0.0</data>
  <data key="d2">0.0</data>
  <data key="d7">8743378.93</data>
  <data key="d36">3.4244</data>
  <data key="d22">3.4244</data>
  <data key="d53">0.0</data>
  <data key="d37">This Node is a Singleton</data>
  <data key="d55">0.0</data>
  <data key="d24">-1</data>
  <data key="d39">0.0</data>
</node>
<node id="612">
  <data key="d40">214</data>
  <data key="d41">0.0</data>
  <data key="d33">612</data>
  <data key="d0">226.9507</data>
  <data key="d5">0</data>
  <data key="d29">226.9507</data>
  <data key="d45">N/A</data>
  <data key="d30">https://gnps.ucsd.edu/ProteoSAFe/result.jsp?task=5200e74b6db34718a3b0c77820c2b176&amp;view=view_all_clusters_withID&amp;show=true#{"main.cluster index_lowerinput":"612.0","main.cluster index_upperinput":"612.0"}</data>
  <data key="d28">N/A</data>
  <data key="d32">N/A</data>
  <data key="d14">0.0</data>
  <data key="d2">0.0</data>
  <data key="d7">143665621.6879999</data>
  <data key="d36">12.6398</data>
  <data key="d22">12.6398</data>
  <data key="d53">0.0</data>
  <data key="d37">This Node is a Singleton</data>
  <data key="d55">0.0</data>
  <data key="d24">-1</data>
  <data key="d39">0.0</data>
</node>
<node id="1000">
  <data key="d40">208</data>
  <data key="d41">0.0</data>
  <data key="d33">1000</data>
  <data key="d0">494.5597</data>
  <data key="d5">0</data>
  <data key="d29">494.5597</data>
  <data key="d45">N/A</data>
  <data key="d30">https://gnps.ucsd.edu/ProteoSAFe/result.jsp?task=5200e74b6db34718a3b0c77820c2b176&amp;view=view_all_clusters_withID&amp;show=true#{"main.cluster index_lowerinput":"1000.0","main.cluster index_upperinput":"1000.0"}</data>
  <data key="d28">N/A</data>
  <data key="d32">N/A</data>
  <data key="d14">0.0</data>
  <data key="d2">0.0</data>
  <data key="d7">27591299.258000012</data>
  <data key="d36">10.0647</data>
  <data key="d22">10.0647</data>
  <data key="d53">0.0</data>
  <data key="d37">This Node is a Singleton</data>
  <data key="d55">0.0</data>
  <data key="d24">-1</data>
  <data key="d39">0.0</data>
</node>
<node id="53">
  <data key="d40">214</data>
  <data key="d41">0.0</data>
  <data key="d33">53</data>
  <data key="d0">378.3063</data>
  <data key="d5">0</data>
  <data key="d29">378.3063</data>
  <data key="d45">N/A</data>
  <data key="d30">https://gnps.ucsd.edu/ProteoSAFe/result.jsp?task=5200e74b6db34718a3b0c77820c2b176&amp;view=view_all_clusters_withID&amp;show=true#{"main.cluster index_lowerinput":"53.0","main.cluster index_upperinput":"53.0"}</data>
  <data key="d28">N/A</data>
  <data key="d32">N/A</data>
  <data key="d14">0.0</data>
  <data key="d2">0.0</data>
  <data key="d7">179065439.67400002</data>
  <data key="d36">9.9903</data>
  <data key="d22">9.9903</data>
  <data key="d53">0.0</data>
  <data key="d37">https://gnps.ucsd.edu/ProteoSAFe/result.jsp?view=network_displayer&amp;componentindex=29&amp;task=5200e74b6db34718a3b0c77820c2b176&amp;show=true</data>
  <data key="d55">0.0</data>
  <data key="d24">29</data>
  <data key="d39">0.0</data>
</node>
<node id="1457">
  <data key="d40">215</data>
  <data key="d41">0.0</data>
  <data key="d33">1457</data>
  <data key="d0">124.974</data>
  <data key="d5">0</data>
  <data key="d29">124.974</data>
  <data key="d45">N/A</data>
  <data key="d30">https://gnps.ucsd.edu/ProteoSAFe/result.jsp?task=5200e74b6db34718a3b0c77820c2b176&amp;view=view_all_clusters_withID&amp;show=true#{"main.cluster index_lowerinput":"1457.0","main.cluster index_upperinput":"1457.0"}</data>
  <data key="d28">N/A</data>
  <data key="d32">N/A</data>
  <data key="d14">0.0</data>
  <data key="d2">0.0</data>
  <data key="d7">18711468.943999983</data>
  <data key="d36">2.0688</data>
  <data key="d22">2.0688</data>
  <data key="d53">0.0</data>
  <data key="d37">This Node is a Singleton</data>
  <data key="d55">0.0</data>
  <data key="d24">-1</data>
  <data key="d39">0.0</data>
</node>
<node id="293">
  <data key="d40">204</data>
  <data key="d41">0.0</data>
  <data key="d33">293</data>
  <data key="d0">560.5049</data>
  <data key="d5">0</data>
  <data key="d29">560.5049</data>
  <data key="d45">N/A</data>
  <data key="d30">https://gnps.ucsd.edu/ProteoSAFe/result.jsp?task=5200e74b6db34718a3b0c77820c2b176&amp;view=view_all_clusters_withID&amp;show=true#{"main.cluster index_lowerinput":"293.0","main.cluster index_upperinput":"293.0"}</data>
  <data key="d28">N/A</data>
  <data key="d32">N/A</data>
  <data key="d14">0.0</data>
  <data key="d2">0.0</data>
  <data key="d7">9693177.465999996</data>
  <data key="d36">12.2063</data>
  <data key="d22">12.2063</data>
  <data key="d53">0.0</data>
  <data key="d37">This Node is a Singleton</data>
  <data key="d55">0.0</data>
  <data key="d24">-1</data>
  <data key="d39">0.0</data>
</node>
<node id="361">
  <data key="d40">215</data>
  <data key="d41">0.0</data>
  <data key="d33">361</data>
  <data key="d0">304.2918</data>
  <data key="d5">0</data>
  <data key="d29">304.2918</data>
  <data key="d45">N/A</data>
  <data key="d30">https://gnps.ucsd.edu/ProteoSAFe/result.jsp?task=5200e74b6db34718a3b0c77820c2b176&amp;view=view_all_clusters_withID&amp;show=true#{"main.cluster index_lowerinput":"361.0","main.cluster index_upperinput":"361.0"}</data>
  <data key="d28">N/A</data>
  <data key="d32">N/A</data>
  <data key="d14">0.0</data>
  <data key="d2">0.0</data>
  <data key="d7">15447800.031999998</data>
  <data key="d36">9.261</data>
  <data key="d22">9.261</data>
  <data key="d53">0.0</data>
  <data key="d37">This Node is a Singleton</data>
  <data key="d55">0.0</data>
  <data key="d24">-1</data>
  <data key="d39">0.0</data>
</node>
<node id="618">
  <data key="d40">211</data>
  <data key="d41">0.0</data>
  <data key="d33">618</data>
  <data key="d0">466.0868</data>
  <data key="d5">0</data>
  <data key="d29">466.0868</data>
  <data key="d45">N/A</data>
  <data key="d30">https://gnps.ucsd.edu/ProteoSAFe/result.jsp?task=5200e74b6db34718a3b0c77820c2b176&amp;view=view_all_clusters_withID&amp;show=true#{"main.cluster index_lowerinput":"618.0","main.cluster index_upperinput":"618.0"}</data>
  <data key="d28">N/A</data>
  <data key="d32">N/A</data>
  <data key="d14">0.0</data>
  <data key="d2">0.0</data>
  <data key="d7">8210620.95200001</data>
  <data key="d36">8.1266</data>
  <data key="d22">8.1266</data>
  <data key="d53">0.0</data>
  <data key="d37">This Node is a Singleton</data>
  <data key="d55">0.0</data>
  <data key="d24">-1</data>
  <data key="d39">0.0</data>
</node>
<node id="24">
  <data key="d40">210</data>
  <data key="d41">0.0</data>
  <data key="d33">24</data>
  <data key="d0">705.34</data>
  <data key="d5">0</data>
  <data key="d29">705.34</data>
  <data key="d45">N/A</data>
  <data key="d30">https://gnps.ucsd.edu/ProteoSAFe/result.jsp?task=5200e74b6db34718a3b0c77820c2b176&amp;view=view_all_clusters_withID&amp;show=true#{"main.cluster index_lowerinput":"24.0","main.cluster index_upperinput":"24.0"}</data>
  <data key="d28">N/A</data>
  <data key="d32">N/A</data>
  <data key="d14">0.0</data>
  <data key="d2">0.0</data>
  <data key="d7">8223269.652000005</data>
  <data key="d36">12.3814</data>
  <data key="d22">12.3814</data>
  <data key="d53">0.0</data>
  <data key="d37">This Node is a Singleton</data>
  <data key="d55">0.0</data>
  <data key="d24">-1</data>
  <data key="d39">0.0</data>
</node>
<node id="507">
  <data key="d1">Positive</data>
  <data key="d0">188.0663</data>
  <data key="d9">7</data>
  <data key="d2">0.0</data>
  <data key="d3">M+H-CH3NH2</data>
  <data key="d4">Data from Pieter Dorrestein</data>
  <data key="d5">0</data>
  <data key="d27">51.5993</data>
  <data key="d7">13019323.750000007</data>
  <data key="d45">N/A</data>
  <data key="d10">ESI</data>
  <data key="d11">3</data>
  <data key="d12">QqQ</data>
  <data key="d13">3</data>
  <data key="d14">0.0</data>
  <data key="d15">N/A</data>
  <data key="d55">0.0</data>
  <data key="d16">Data deposited by dfloros</data>
  <data key="d17">http://gnps.ucsd.edu/ProteoSAFe/gnpslibraryspectrum.jsp?SpectrumID=CCMSLIB00003140092</data>
  <data key="d18"></data>
  <data key="d19">N/A</data>
  <data key="d20">Isolated</data>
  <data key="d21">QqQ</data>
  <data key="d22">0.7797</data>
  <data key="d23">Spectral Match to Abrine from NIST14</data>
  <data key="d24">-1</data>
  <data key="d25"></data>
  <data key="d26">N/A</data>
  <data key="d6">Spectral Match to Abrine from NIST14</data>
  <data key="d28">N/A</data>
  <data key="d29">188.0663</data>
  <data key="d30">https://gnps.ucsd.edu/ProteoSAFe/result.jsp?task=5200e74b6db34718a3b0c77820c2b176&amp;view=view_all_clusters_withID&amp;show=true#{"main.cluster index_lowerinput":"507.0","main.cluster index_upperinput":"507.0"}</data>
  <data key="d31">0.00970459</data>
  <data key="d32">N/A</data>
  <data key="d33">507</data>
  <data key="d34">N/A</data>
  <data key="d35">CCMSLIB00003140092</data>
  <data key="d36">0.7797</data>
  <data key="d37">This Node is a Singleton</data>
  <data key="d38">Data from Pieter Dorrestein</data>
  <data key="d39">0.0</data>
  <data key="d40">207</data>
  <data key="d41">0.0</data>
  <data key="d43">0.865503</data>
  <data key="d44">0.865503</data>
  <data key="d8">7</data>
  <data key="d46">Data deposited by dfloros</data>
  <data key="d47">CCMSLIB00003140092</data>
  <data key="d48">ESI</data>
  <data key="d49">Isolated</data>
  <data key="d50">51.5993</data>
  <data key="d51">http://gnps.ucsd.edu/ProteoSAFe/gnpslibraryspectrum.jsp?SpectrumID=CCMSLIB00003140092</data>
  <data key="d52">Positive</data>
  <data key="d53">0.0</data>
  <data key="d54">0.00970459</data>
  <data key="d42">M+H-CH3NH2</data>
</node>
<node id="656">
  <data key="d40">214</data>
  <data key="d41">0.0</data>
  <data key="d33">656</data>
  <data key="d0">138.9694</data>
  <data key="d5">0</data>
  <data key="d29">138.9694</data>
  <data key="d45">N/A</data>
  <data key="d30">https://gnps.ucsd.edu/ProteoSAFe/result.jsp?task=5200e74b6db34718a3b0c77820c2b176&amp;view=view_all_clusters_withID&amp;show=true#{"main.cluster index_lowerinput":"656.0","main.cluster index_upperinput":"656.0"}</data>
  <data key="d28">N/A</data>
  <data key="d32">N/A</data>
  <data key="d14">0.0</data>
  <data key="d2">0.0</data>
  <data key="d7">5198395.233999998</data>
  <data key="d36">0.4588</data>
  <data key="d22">0.4588</data>
  <data key="d53">0.0</data>
  <data key="d37">This Node is a Singleton</data>
  <data key="d55">0.0</data>
  <data key="d24">-1</data>
  <data key="d39">0.0</data>
</node>
<node id="851">
  <data key="d40">214</data>
  <data key="d41">0.0</data>
  <data key="d33">851</data>
  <data key="d0">701.4154</data>
  <data key="d5">0</data>
  <data key="d29">701.4154</data>
  <data key="d45">N/A</data>
  <data key="d30">https://gnps.ucsd.edu/ProteoSAFe/result.jsp?task=5200e74b6db34718a3b0c77820c2b176&amp;view=view_all_clusters_withID&amp;show=true#{"main.cluster index_lowerinput":"851.0","main.cluster index_upperinput":"851.0"}</data>
  <data key="d28">N/A</data>
  <data key="d32">N/A</data>
  <data key="d14">0.0</data>
  <data key="d2">0.0</data>
  <data key="d7">8665909.219999997</data>
  <data key="d36">3.6568</data>
  <data key="d22">3.6568</data>
  <data key="d53">0.0</data>
  <data key="d37">This Node is a Singleton</data>
  <data key="d55">0.0</data>
  <data key="d24">-1</data>
  <data key="d39">0.0</data>
</node>
<node id="1003">
  <data key="d40">212</data>
  <data key="d41">0.0</data>
  <data key="d33">1003</data>
  <data key="d0">636.4058</data>
  <data key="d5">0</data>
  <data key="d29">636.4058</data>
  <data key="d45">N/A</data>
  <data key="d30">https://gnps.ucsd.edu/ProteoSAFe/result.jsp?task=5200e74b6db34718a3b0c77820c2b176&amp;view=view_all_clusters_withID&amp;show=true#{"main.cluster index_lowerinput":"1003.0","main.cluster index_upperinput":"1003.0"}</data>
  <data key="d28">N/A</data>
  <data key="d32">N/A</data>
  <data key="d14">0.0</data>
  <data key="d2">0.0</data>
  <data key="d7">7776918.182000002</data>
  <data key="d36">7.1478</data>
  <data key="d22">7.1478</data>
  <data key="d53">0.0</data>
  <data key="d37">This Node is a Singleton</data>
  <data key="d55">0.0</data>
  <data key="d24">-1</data>
  <data key="d39">0.0</data>
</node>
<node id="636">
  <data key="d40">208</data>
  <data key="d41">0.0</data>
  <data key="d33">636</data>
  <data key="d0">203.0711</data>
  <data key="d5">0</data>
  <data key="d29">203.0711</data>
  <data key="d45">N/A</data>
  <data key="d30">https://gnps.ucsd.edu/ProteoSAFe/result.jsp?task=5200e74b6db34718a3b0c77820c2b176&amp;view=view_all_clusters_withID&amp;show=true#{"main.cluster index_lowerinput":"636.0","main.cluster index_upperinput":"636.0"}</data>
  <data key="d28">N/A</data>
  <data key="d32">N/A</data>
  <data key="d14">0.0</data>
  <data key="d2">0.0</data>
  <data key="d7">19583932.23399999</data>
  <data key="d36">0.4815</data>
  <data key="d22">0.4815</data>
  <data key="d53">0.0</data>
  <data key="d37">This Node is a Singleton</data>
  <data key="d55">0.0</data>
  <data key="d24">-1</data>
  <data key="d39">0.0</data>
</node>
<node id="932">
  <data key="d40">215</data>
  <data key="d41">0.0</data>
  <data key="d33">932</data>
  <data key="d0">733.5446</data>
  <data key="d5">0</data>
  <data key="d29">733.5446</data>
  <data key="d45">N/A</data>
  <data key="d30">https://gnps.ucsd.edu/ProteoSAFe/result.jsp?task=5200e74b6db34718a3b0c77820c2b176&amp;view=view_all_clusters_withID&amp;show=true#{"main.cluster index_lowerinput":"932.0","main.cluster index_upperinput":"932.0"}</data>
  <data key="d28">N/A</data>
  <data key="d32">N/A</data>
  <data key="d14">0.0</data>
  <data key="d2">0.0</data>
  <data key="d7">40218337.988000035</data>
  <data key="d36">11.0562</data>
  <data key="d22">11.0562</data>
  <data key="d53">0.0</data>
  <data key="d37">This Node is a Singleton</data>
  <data key="d55">0.0</data>
  <data key="d24">-1</data>
  <data key="d39">0.0</data>
</node>
<node id="363">
  <data key="d40">215</data>
  <data key="d41">0.0</data>
  <data key="d33">363</data>
  <data key="d0">532.3669</data>
  <data key="d5">0</data>
  <data key="d29">532.3669</data>
  <data key="d45">N/A</data>
  <data key="d30">https://gnps.ucsd.edu/ProteoSAFe/result.jsp?task=5200e74b6db34718a3b0c77820c2b176&amp;view=view_all_clusters_withID&amp;show=true#{"main.cluster index_lowerinput":"363.0","main.cluster index_upperinput":"363.0"}</data>
  <data key="d28">N/A</data>
  <data key="d32">N/A</data>
  <data key="d14">0.0</data>
  <data key="d2">0.0</data>
  <data key="d7">95438053.02799995</data>
  <data key="d36">10.7253</data>
  <data key="d22">10.7253</data>
  <data key="d53">0.0</data>
  <data key="d37">This Node is a Singleton</data>
  <data key="d55">0.0</data>
  <data key="d24">-1</data>
  <data key="d39">0.0</data>
</node>
<node id="153">
  <data key="d40">207</data>
  <data key="d41">0.0</data>
  <data key="d33">153</data>
  <data key="d0">178.1895</data>
  <data key="d5">0</data>
  <data key="d29">178.1895</data>
  <data key="d45">N/A</data>
  <data key="d30">https://gnps.ucsd.edu/ProteoSAFe/result.jsp?task=5200e74b6db34718a3b0c77820c2b176&amp;view=view_all_clusters_withID&amp;show=true#{"main.cluster index_lowerinput":"153.0","main.cluster index_upperinput":"153.0"}</data>
  <data key="d28">N/A</data>
  <data key="d32">N/A</data>
  <data key="d14">0.0</data>
  <data key="d2">0.0</data>
  <data key="d7">21930165.61000001</data>
  <data key="d36">4.0127</data>
  <data key="d22">4.0127</data>
  <data key="d53">0.0</data>
  <data key="d37">This Node is a Singleton</data>
  <data key="d55">0.0</data>
  <data key="d24">-1</data>
  <data key="d39">0.0</data>
</node>
<node id="503">
  <data key="d40">181</data>
  <data key="d41">0.0</data>
  <data key="d33">503</data>
  <data key="d0">386.437</data>
  <data key="d5">0</data>
  <data key="d29">386.437</data>
  <data key="d45">N/A</data>
  <data key="d30">https://gnps.ucsd.edu/ProteoSAFe/result.jsp?task=5200e74b6db34718a3b0c77820c2b176&amp;view=view_all_clusters_withID&amp;show=true#{"main.cluster index_lowerinput":"503.0","main.cluster index_upperinput":"503.0"}</data>
  <data key="d28">N/A</data>
  <data key="d32">N/A</data>
  <data key="d14">0.0</data>
  <data key="d2">0.0</data>
  <data key="d7">10932897.323999971</data>
  <data key="d36">9.0736</data>
  <data key="d22">9.0736</data>
  <data key="d53">0.0</data>
  <data key="d37">This Node is a Singleton</data>
  <data key="d55">0.0</data>
  <data key="d24">-1</data>
  <data key="d39">0.0</data>
</node>
<node id="1231">
  <data key="d40">206</data>
  <data key="d41">0.0</data>
  <data key="d33">1231</data>
  <data key="d0">712.4678</data>
  <data key="d5">0</data>
  <data key="d29">712.4678</data>
  <data key="d45">N/A</data>
  <data key="d30">https://gnps.ucsd.edu/ProteoSAFe/result.jsp?task=5200e74b6db34718a3b0c77820c2b176&amp;view=view_all_clusters_withID&amp;show=true#{"main.cluster index_lowerinput":"1231.0","main.cluster index_upperinput":"1231.0"}</data>
  <data key="d28">N/A</data>
  <data key="d32">N/A</data>
  <data key="d14">0.0</data>
  <data key="d2">0.0</data>
  <data key="d7">10055101.360000016</data>
  <data key="d36">10.9538</data>
  <data key="d22">10.9538</data>
  <data key="d53">0.0</data>
  <data key="d37">This Node is a Singleton</data>
  <data key="d55">0.0</data>
  <data key="d24">-1</data>
  <data key="d39">0.0</data>
</node>
<node id="32">
  <data key="d40">215</data>
  <data key="d41">0.0</data>
  <data key="d33">32</data>
  <data key="d0">217.1458</data>
  <data key="d5">0</data>
  <data key="d29">217.1458</data>
  <data key="d45">N/A</data>
  <data key="d30">https://gnps.ucsd.edu/ProteoSAFe/result.jsp?task=5200e74b6db34718a3b0c77820c2b176&amp;view=view_all_clusters_withID&amp;show=true#{"main.cluster index_lowerinput":"32.0","main.cluster index_upperinput":"32.0"}</data>
  <data key="d28">N/A</data>
  <data key="d32">N/A</data>
  <data key="d14">0.0</data>
  <data key="d2">0.0</data>
  <data key="d7">76992156.83600006</data>
  <data key="d36">10.1601</data>
  <data key="d22">10.1601</data>
  <data key="d53">0.0</data>
  <data key="d37">This Node is a Singleton</data>
  <data key="d55">0.0</data>
  <data key="d24">-1</data>
  <data key="d39">0.0</data>
</node>
<node id="1923">
  <data key="d40">213</data>
  <data key="d41">0.0</data>
  <data key="d33">1923</data>
  <data key="d0">187.0431</data>
  <data key="d5">0</data>
  <data key="d29">187.0431</data>
  <data key="d45">N/A</data>
  <data key="d30">https://gnps.ucsd.edu/ProteoSAFe/result.jsp?task=5200e74b6db34718a3b0c77820c2b176&amp;view=view_all_clusters_withID&amp;show=true#{"main.cluster index_lowerinput":"1923.0","main.cluster index_upperinput":"1923.0"}</data>
  <data key="d28">N/A</data>
  <data key="d32">N/A</data>
  <data key="d14">0.0</data>
  <data key="d2">0.0</data>
  <data key="d7">6821833.273999997</data>
  <data key="d36">3.1036</data>
  <data key="d22">3.1036</data>
  <data key="d53">0.0</data>
  <data key="d37">This Node is a Singleton</data>
  <data key="d55">0.0</data>
  <data key="d24">-1</data>
  <data key="d39">0.0</data>
</node>
<node id="1066">
  <data key="d40">214</data>
  <data key="d41">0.0</data>
  <data key="d33">1066</data>
  <data key="d0">326.3729</data>
  <data key="d5">0</data>
  <data key="d29">326.3729</data>
  <data key="d45">N/A</data>
  <data key="d30">https://gnps.ucsd.edu/ProteoSAFe/result.jsp?task=5200e74b6db34718a3b0c77820c2b176&amp;view=view_all_clusters_withID&amp;show=true#{"main.cluster index_lowerinput":"1066.0","main.cluster index_upperinput":"1066.0"}</data>
  <data key="d28">N/A</data>
  <data key="d32">N/A</data>
  <data key="d14">0.0</data>
  <data key="d2">0.0</data>
  <data key="d7">168517021.5540001</data>
  <data key="d36">8.4068</data>
  <data key="d22">8.4068</data>
  <data key="d53">0.0</data>
  <data key="d37">This Node is a Singleton</data>
  <data key="d55">0.0</data>
  <data key="d24">-1</data>
  <data key="d39">0.0</data>
</node>
<node id="161">
  <data key="d40">214</data>
  <data key="d41">0.0</data>
  <data key="d33">161</data>
  <data key="d0">245.0991</data>
  <data key="d5">0</data>
  <data key="d29">245.0991</data>
  <data key="d45">N/A</data>
  <data key="d30">https://gnps.ucsd.edu/ProteoSAFe/result.jsp?task=5200e74b6db34718a3b0c77820c2b176&amp;view=view_all_clusters_withID&amp;show=true#{"main.cluster index_lowerinput":"161.0","main.cluster index_upperinput":"161.0"}</data>
  <data key="d28">N/A</data>
  <data key="d32">N/A</data>
  <data key="d14">0.0</data>
  <data key="d2">0.0</data>
  <data key="d7">48501144.22199996</data>
  <data key="d36">3.2229</data>
  <data key="d22">3.2229</data>
  <data key="d53">0.0</data>
  <data key="d37">This Node is a Singleton</data>
  <data key="d55">0.0</data>
  <data key="d24">-1</data>
  <data key="d39">0.0</data>
</node>
<node id="1101">
  <data key="d40">206</data>
  <data key="d41">0.0</data>
  <data key="d33">1101</data>
  <data key="d0">466.6697</data>
  <data key="d5">0</data>
  <data key="d29">466.6697</data>
  <data key="d45">N/A</data>
  <data key="d30">https://gnps.ucsd.edu/ProteoSAFe/result.jsp?task=5200e74b6db34718a3b0c77820c2b176&amp;view=view_all_clusters_withID&amp;show=true#{"main.cluster index_lowerinput":"1101.0","main.cluster index_upperinput":"1101.0"}</data>
  <data key="d28">N/A</data>
  <data key="d32">N/A</data>
  <data key="d14">0.0</data>
  <data key="d2">0.0</data>
  <data key="d7">5471834.089999999</data>
  <data key="d36">12.6873</data>
  <data key="d22">12.6873</data>
  <data key="d53">0.0</data>
  <data key="d37">This Node is a Singleton</data>
  <data key="d55">0.0</data>
  <data key="d24">-1</data>
  <data key="d39">0.0</data>
</node>
<node id="1089">
  <data key="d40">213</data>
  <data key="d41">0.0</data>
  <data key="d33">1089</data>
  <data key="d0">709.479</data>
  <data key="d5">0</data>
  <data key="d29">709.479</data>
  <data key="d45">N/A</data>
  <data key="d30">https://gnps.ucsd.edu/ProteoSAFe/result.jsp?task=5200e74b6db34718a3b0c77820c2b176&amp;view=view_all_clusters_withID&amp;show=true#{"main.cluster index_lowerinput":"1089.0","main.cluster index_upperinput":"1089.0"}</data>
  <data key="d28">N/A</data>
  <data key="d32">N/A</data>
  <data key="d14">0.0</data>
  <data key="d2">0.0</data>
  <data key="d7">4825176.015999999</data>
  <data key="d36">6.5033</data>
  <data key="d22">6.5033</data>
  <data key="d53">0.0</data>
  <data key="d37">This Node is a Singleton</data>
  <data key="d55">0.0</data>
  <data key="d24">-1</data>
  <data key="d39">0.0</data>
</node>
<node id="328">
  <data key="d40">209</data>
  <data key="d41">0.0</data>
  <data key="d33">328</data>
  <data key="d0">698.51</data>
  <data key="d5">0</data>
  <data key="d29">698.51</data>
  <data key="d45">N/A</data>
  <data key="d30">https://gnps.ucsd.edu/ProteoSAFe/result.jsp?task=5200e74b6db34718a3b0c77820c2b176&amp;view=view_all_clusters_withID&amp;show=true#{"main.cluster index_lowerinput":"328.0","main.cluster index_upperinput":"328.0"}</data>
  <data key="d28">N/A</data>
  <data key="d32">N/A</data>
  <data key="d14">0.0</data>
  <data key="d2">0.0</data>
  <data key="d7">18060938.2</data>
  <data key="d36">12.4597</data>
  <data key="d22">12.4597</data>
  <data key="d53">0.0</data>
  <data key="d37">This Node is a Singleton</data>
  <data key="d55">0.0</data>
  <data key="d24">-1</data>
  <data key="d39">0.0</data>
</node>
<node id="406">
  <data key="d40">211</data>
  <data key="d41">0.0</data>
  <data key="d33">406</data>
  <data key="d0">750.5006</data>
  <data key="d5">0</data>
  <data key="d29">750.5006</data>
  <data key="d45">N/A</data>
  <data key="d30">https://gnps.ucsd.edu/ProteoSAFe/result.jsp?task=5200e74b6db34718a3b0c77820c2b176&amp;view=view_all_clusters_withID&amp;show=true#{"main.cluster index_lowerinput":"406.0","main.cluster index_upperinput":"406.0"}</data>
  <data key="d28">N/A</data>
  <data key="d32">N/A</data>
  <data key="d14">0.0</data>
  <data key="d2">0.0</data>
  <data key="d7">8637874.958000017</data>
  <data key="d36">11.0653</data>
  <data key="d22">11.0653</data>
  <data key="d53">0.0</data>
  <data key="d37">https://gnps.ucsd.edu/ProteoSAFe/result.jsp?view=network_displayer&amp;componentindex=53&amp;task=5200e74b6db34718a3b0c77820c2b176&amp;show=true</data>
  <data key="d55">0.0</data>
  <data key="d24">53</data>
  <data key="d39">0.0</data>
</node>
<node id="961">
  <data key="d40">209</data>
  <data key="d41">0.0</data>
  <data key="d33">961</data>
  <data key="d0">790.5594</data>
  <data key="d5">0</data>
  <data key="d29">790.5594</data>
  <data key="d45">N/A</data>
  <data key="d30">https://gnps.ucsd.edu/ProteoSAFe/result.jsp?task=5200e74b6db34718a3b0c77820c2b176&amp;view=view_all_clusters_withID&amp;show=true#{"main.cluster index_lowerinput":"961.0","main.cluster index_upperinput":"961.0"}</data>
  <data key="d28">N/A</data>
  <data key="d32">N/A</data>
  <data key="d14">0.0</data>
  <data key="d2">0.0</data>
  <data key="d7">4519476.635999999</data>
  <data key="d36">10.0252</data>
  <data key="d22">10.0252</data>
  <data key="d53">0.0</data>
  <data key="d37">https://gnps.ucsd.edu/ProteoSAFe/result.jsp?view=network_displayer&amp;componentindex=8&amp;task=5200e74b6db34718a3b0c77820c2b176&amp;show=true</data>
  <data key="d55">0.0</data>
  <data key="d24">8</data>
  <data key="d39">0.0</data>
</node>
<node id="1661">
  <data key="d40">188</data>
  <data key="d41">0.0</data>
  <data key="d33">1661</data>
  <data key="d0">263.0231</data>
  <data key="d5">0</data>
  <data key="d29">263.0231</data>
  <data key="d45">N/A</data>
  <data key="d30">https://gnps.ucsd.edu/ProteoSAFe/result.jsp?task=5200e74b6db34718a3b0c77820c2b176&amp;view=view_all_clusters_withID&amp;show=true#{"main.cluster index_lowerinput":"1661.0","main.cluster index_upperinput":"1661.0"}</data>
  <data key="d28">N/A</data>
  <data key="d32">N/A</data>
  <data key="d14">0.0</data>
  <data key="d2">0.0</data>
  <data key="d7">13479986.215999998</data>
  <data key="d36">2.9755</data>
  <data key="d22">2.9755</data>
  <data key="d53">0.0</data>
  <data key="d37">https://gnps.ucsd.edu/ProteoSAFe/result.jsp?view=network_displayer&amp;componentindex=1&amp;task=5200e74b6db34718a3b0c77820c2b176&amp;show=true</data>
  <data key="d55">0.0</data>
  <data key="d24">1</data>
  <data key="d39">0.0</data>
</node>
<node id="1030">
  <data key="d40">215</data>
  <data key="d41">0.0</data>
  <data key="d33">1030</data>
  <data key="d0">133.9793</data>
  <data key="d5">0</data>
  <data key="d29">133.9793</data>
  <data key="d45">N/A</data>
  <data key="d30">https://gnps.ucsd.edu/ProteoSAFe/result.jsp?task=5200e74b6db34718a3b0c77820c2b176&amp;view=view_all_clusters_withID&amp;show=true#{"main.cluster index_lowerinput":"1030.0","main.cluster index_upperinput":"1030.0"}</data>
  <data key="d28">N/A</data>
  <data key="d32">N/A</data>
  <data key="d14">0.0</data>
  <data key="d2">0.0</data>
  <data key="d7">44593812.19799999</data>
  <data key="d36">1.2404</data>
  <data key="d22">1.2404</data>
  <data key="d53">0.0</data>
  <data key="d37">This Node is a Singleton</data>
  <data key="d55">0.0</data>
  <data key="d24">-1</data>
  <data key="d39">0.0</data>
</node>
<node id="849">
  <data key="d40">215</data>
  <data key="d41">0.0</data>
  <data key="d33">849</data>
  <data key="d0">340.0532</data>
  <data key="d5">0</data>
  <data key="d29">340.0532</data>
  <data key="d45">N/A</data>
  <data key="d30">https://gnps.ucsd.edu/ProteoSAFe/result.jsp?task=5200e74b6db34718a3b0c77820c2b176&amp;view=view_all_clusters_withID&amp;show=true#{"main.cluster index_lowerinput":"849.0","main.cluster index_upperinput":"849.0"}</data>
  <data key="d28">N/A</data>
  <data key="d32">N/A</data>
  <data key="d14">0.0</data>
  <data key="d2">0.0</data>
  <data key="d7">9989732.831999993</data>
  <data key="d36">3.6114</data>
  <data key="d22">3.6114</data>
  <data key="d53">0.0</data>
  <data key="d37">This Node is a Singleton</data>
  <data key="d55">0.0</data>
  <data key="d24">-1</data>
  <data key="d39">0.0</data>
</node>
<node id="1163">
  <data key="d40">191</data>
  <data key="d41">0.0</data>
  <data key="d33">1163</data>
  <data key="d0">725.5345</data>
  <data key="d5">0</data>
  <data key="d29">725.5345</data>
  <data key="d45">N/A</data>
  <data key="d30">https://gnps.ucsd.edu/ProteoSAFe/result.jsp?task=5200e74b6db34718a3b0c77820c2b176&amp;view=view_all_clusters_withID&amp;show=true#{"main.cluster index_lowerinput":"1163.0","main.cluster index_upperinput":"1163.0"}</data>
  <data key="d28">N/A</data>
  <data key="d32">N/A</data>
  <data key="d14">0.0</data>
  <data key="d2">0.0</data>
  <data key="d7">2097861.7419999917</data>
  <data key="d36">10.0741</data>
  <data key="d22">10.0741</data>
  <data key="d53">0.0</data>
  <data key="d37">This Node is a Singleton</data>
  <data key="d55">0.0</data>
  <data key="d24">-1</data>
  <data key="d39">0.0</data>
</node>
<node id="10">
  <data key="d40">205</data>
  <data key="d41">0.0</data>
  <data key="d33">10</data>
  <data key="d0">855.2484</data>
  <data key="d5">0</data>
  <data key="d29">855.2484</data>
  <data key="d45">N/A</data>
  <data key="d30">https://gnps.ucsd.edu/ProteoSAFe/result.jsp?task=5200e74b6db34718a3b0c77820c2b176&amp;view=view_all_clusters_withID&amp;show=true#{"main.cluster index_lowerinput":"10.0","main.cluster index_upperinput":"10.0"}</data>
  <data key="d28">N/A</data>
  <data key="d32">N/A</data>
  <data key="d14">0.0</data>
  <data key="d2">0.0</data>
  <data key="d7">6071627.288</data>
  <data key="d36">11.2825</data>
  <data key="d22">11.2825</data>
  <data key="d53">0.0</data>
  <data key="d37">This Node is a Singleton</data>
  <data key="d55">0.0</data>
  <data key="d24">-1</data>
  <data key="d39">0.0</data>
</node>
<node id="217">
  <data key="d40">215</data>
  <data key="d41">0.0</data>
  <data key="d33">217</data>
  <data key="d0">133.9793</data>
  <data key="d5">0</data>
  <data key="d29">133.9793</data>
  <data key="d45">N/A</data>
  <data key="d30">https://gnps.ucsd.edu/ProteoSAFe/result.jsp?task=5200e74b6db34718a3b0c77820c2b176&amp;view=view_all_clusters_withID&amp;show=true#{"main.cluster index_lowerinput":"217.0","main.cluster index_upperinput":"217.0"}</data>
  <data key="d28">N/A</data>
  <data key="d32">N/A</data>
  <data key="d14">0.0</data>
  <data key="d2">0.0</data>
  <data key="d7">26420097.01600001</data>
  <data key="d36">3.6614</data>
  <data key="d22">3.6614</data>
  <data key="d53">0.0</data>
  <data key="d37">https://gnps.ucsd.edu/ProteoSAFe/result.jsp?view=network_displayer&amp;componentindex=24&amp;task=5200e74b6db34718a3b0c77820c2b176&amp;show=true</data>
  <data key="d55">0.0</data>
  <data key="d24">24</data>
  <data key="d39">0.0</data>
</node>
<node id="2036">
  <data key="d40">215</data>
  <data key="d41">0.0</data>
  <data key="d33">2036</data>
  <data key="d0">231.0084</data>
  <data key="d5">0</data>
  <data key="d29">231.0084</data>
  <data key="d45">N/A</data>
  <data key="d30">https://gnps.ucsd.edu/ProteoSAFe/result.jsp?task=5200e74b6db34718a3b0c77820c2b176&amp;view=view_all_clusters_withID&amp;show=true#{"main.cluster index_lowerinput":"2036.0","main.cluster index_upperinput":"2036.0"}</data>
  <data key="d28">N/A</data>
  <data key="d32">N/A</data>
  <data key="d14">0.0</data>
  <data key="d2">0.0</data>
  <data key="d7">27224866.266</data>
  <data key="d36">1.1668</data>
  <data key="d22">1.1668</data>
  <data key="d53">0.0</data>
  <data key="d37">This Node is a Singleton</data>
  <data key="d55">0.0</data>
  <data key="d24">-1</data>
  <data key="d39">0.0</data>
</node>
<node id="154">
  <data key="d40">215</data>
  <data key="d41">0.0</data>
  <data key="d33">154</data>
  <data key="d0">959.966</data>
  <data key="d5">0</data>
  <data key="d29">959.966</data>
  <data key="d45">N/A</data>
  <data key="d30">https://gnps.ucsd.edu/ProteoSAFe/result.jsp?task=5200e74b6db34718a3b0c77820c2b176&amp;view=view_all_clusters_withID&amp;show=true#{"main.cluster index_lowerinput":"154.0","main.cluster index_upperinput":"154.0"}</data>
  <data key="d28">N/A</data>
  <data key="d32">N/A</data>
  <data key="d14">0.0</data>
  <data key="d2">0.0</data>
  <data key="d7">29077215.101999994</data>
  <data key="d36">3.8522</data>
  <data key="d22">3.8522</data>
  <data key="d53">0.0</data>
  <data key="d37">https://gnps.ucsd.edu/ProteoSAFe/result.jsp?view=network_displayer&amp;componentindex=44&amp;task=5200e74b6db34718a3b0c77820c2b176&amp;show=true</data>
  <data key="d55">0.0</data>
  <data key="d24">44</data>
  <data key="d39">0.0</data>
</node>
<node id="1967">
  <data key="d40">214</data>
  <data key="d41">0.0</data>
  <data key="d33">1967</data>
  <data key="d0">133.9793</data>
  <data key="d5">0</data>
  <data key="d29">133.9793</data>
  <data key="d45">N/A</data>
  <data key="d30">https://gnps.ucsd.edu/ProteoSAFe/result.jsp?task=5200e74b6db34718a3b0c77820c2b176&amp;view=view_all_clusters_withID&amp;show=true#{"main.cluster index_lowerinput":"1967.0","main.cluster index_upperinput":"1967.0"}</data>
  <data key="d28">N/A</data>
  <data key="d32">N/A</data>
  <data key="d14">0.0</data>
  <data key="d2">0.0</data>
  <data key="d7">25272296.275999997</data>
  <data key="d36">3.7648</data>
  <data key="d22">3.7648</data>
  <data key="d53">0.0</data>
  <data key="d37">https://gnps.ucsd.edu/ProteoSAFe/result.jsp?view=network_displayer&amp;componentindex=24&amp;task=5200e74b6db34718a3b0c77820c2b176&amp;show=true</data>
  <data key="d55">0.0</data>
  <data key="d24">24</data>
  <data key="d39">0.0</data>
</node>
<node id="1088">
  <data key="d40">212</data>
  <data key="d41">0.0</data>
  <data key="d33">1088</data>
  <data key="d0">522.4007</data>
  <data key="d5">0</data>
  <data key="d29">522.4007</data>
  <data key="d45">N/A</data>
  <data key="d30">https://gnps.ucsd.edu/ProteoSAFe/result.jsp?task=5200e74b6db34718a3b0c77820c2b176&amp;view=view_all_clusters_withID&amp;show=true#{"main.cluster index_lowerinput":"1088.0","main.cluster index_upperinput":"1088.0"}</data>
  <data key="d28">N/A</data>
  <data key="d32">N/A</data>
  <data key="d14">0.0</data>
  <data key="d2">0.0</data>
  <data key="d7">10346375.412000002</data>
  <data key="d36">7.0274</data>
  <data key="d22">7.0274</data>
  <data key="d53">0.0</data>
  <data key="d37">https://gnps.ucsd.edu/ProteoSAFe/result.jsp?view=network_displayer&amp;componentindex=66&amp;task=5200e74b6db34718a3b0c77820c2b176&amp;show=true</data>
  <data key="d55">0.0</data>
  <data key="d24">66</data>
  <data key="d39">0.0</data>
</node>
<node id="2434">
  <data key="d40">213</data>
  <data key="d41">0.0</data>
  <data key="d33">2434</data>
  <data key="d0">847.5711</data>
  <data key="d5">0</data>
  <data key="d29">847.5711</data>
  <data key="d45">N/A</data>
  <data key="d30">https://gnps.ucsd.edu/ProteoSAFe/result.jsp?task=5200e74b6db34718a3b0c77820c2b176&amp;view=view_all_clusters_withID&amp;show=true#{"main.cluster index_lowerinput":"2434.0","main.cluster index_upperinput":"2434.0"}</data>
  <data key="d28">N/A</data>
  <data key="d32">N/A</data>
  <data key="d14">0.0</data>
  <data key="d2">0.0</data>
  <data key="d7">4815466.940000001</data>
  <data key="d36">11.5328</data>
  <data key="d22">11.5328</data>
  <data key="d53">0.0</data>
  <data key="d37">https://gnps.ucsd.edu/ProteoSAFe/result.jsp?view=network_displayer&amp;componentindex=2&amp;task=5200e74b6db34718a3b0c77820c2b176&amp;show=true</data>
  <data key="d55">0.0</data>
  <data key="d24">2</data>
  <data key="d39">0.0</data>
</node>
<node id="215">
  <data key="d40">208</data>
  <data key="d41">0.0</data>
  <data key="d33">215</data>
  <data key="d0">685.3847</data>
  <data key="d5">0</data>
  <data key="d29">685.3847</data>
  <data key="d45">N/A</data>
  <data key="d30">https://gnps.ucsd.edu/ProteoSAFe/result.jsp?task=5200e74b6db34718a3b0c77820c2b176&amp;view=view_all_clusters_withID&amp;show=true#{"main.cluster index_lowerinput":"215.0","main.cluster index_upperinput":"215.0"}</data>
  <data key="d28">N/A</data>
  <data key="d32">N/A</data>
  <data key="d14">0.0</data>
  <data key="d2">0.0</data>
  <data key="d7">6564479.192000002</data>
  <data key="d36">10.9835</data>
  <data key="d22">10.9835</data>
  <data key="d53">0.0</data>
  <data key="d37">This Node is a Singleton</data>
  <data key="d55">0.0</data>
  <data key="d24">-1</data>
  <data key="d39">0.0</data>
</node>
<node id="670">
  <data key="d40">170</data>
  <data key="d41">0.0</data>
  <data key="d33">670</data>
  <data key="d0">453.161</data>
  <data key="d5">0</data>
  <data key="d29">453.161</data>
  <data key="d45">N/A</data>
  <data key="d30">https://gnps.ucsd.edu/ProteoSAFe/result.jsp?task=5200e74b6db34718a3b0c77820c2b176&amp;view=view_all_clusters_withID&amp;show=true#{"main.cluster index_lowerinput":"670.0","main.cluster index_upperinput":"670.0"}</data>
  <data key="d28">N/A</data>
  <data key="d32">N/A</data>
  <data key="d14">0.0</data>
  <data key="d2">0.0</data>
  <data key="d7">40572718.84799999</data>
  <data key="d36">5.5127</data>
  <data key="d22">5.5127</data>
  <data key="d53">0.0</data>
  <data key="d37">This Node is a Singleton</data>
  <data key="d55">0.0</data>
  <data key="d24">-1</data>
  <data key="d39">0.0</data>
</node>
<node id="151">
  <data key="d40">195</data>
  <data key="d41">0.0</data>
  <data key="d33">151</data>
  <data key="d0">477.3149</data>
  <data key="d5">0</data>
  <data key="d29">477.3149</data>
  <data key="d45">N/A</data>
  <data key="d30">https://gnps.ucsd.edu/ProteoSAFe/result.jsp?task=5200e74b6db34718a3b0c77820c2b176&amp;view=view_all_clusters_withID&amp;show=true#{"main.cluster index_lowerinput":"151.0","main.cluster index_upperinput":"151.0"}</data>
  <data key="d28">N/A</data>
  <data key="d32">N/A</data>
  <data key="d14">0.0</data>
  <data key="d2">0.0</data>
  <data key="d7">21738862.961999916</data>
  <data key="d36">10.9739</data>
  <data key="d22">10.9739</data>
  <data key="d53">0.0</data>
  <data key="d37">https://gnps.ucsd.edu/ProteoSAFe/result.jsp?view=network_displayer&amp;componentindex=46&amp;task=5200e74b6db34718a3b0c77820c2b176&amp;show=true</data>
  <data key="d55">0.0</data>
  <data key="d24">46</data>
  <data key="d39">0.0</data>
</node>
<node id="2364">
  <data key="d40">214</data>
  <data key="d41">0.0</data>
  <data key="d33">2364</data>
  <data key="d0">328.0838</data>
  <data key="d5">0</data>
  <data key="d29">328.0838</data>
  <data key="d45">N/A</data>
  <data key="d30">https://gnps.ucsd.edu/ProteoSAFe/result.jsp?task=5200e74b6db34718a3b0c77820c2b176&amp;view=view_all_clusters_withID&amp;show=true#{"main.cluster index_lowerinput":"2364.0","main.cluster index_upperinput":"2364.0"}</data>
  <data key="d28">N/A</data>
  <data key="d32">N/A</data>
  <data key="d14">0.0</data>
  <data key="d2">0.0</data>
  <data key="d7">5730326.369999999</data>
  <data key="d36">3.1178</data>
  <data key="d22">3.1178</data>
  <data key="d53">0.0</data>
  <data key="d37">This Node is a Singleton</data>
  <data key="d55">0.0</data>
  <data key="d24">-1</data>
  <data key="d39">0.0</data>
</node>
<node id="1999">
  <data key="d1">Positive</data>
  <data key="d0">188.0703</data>
  <data key="d9">6</data>
  <data key="d2">0.0</data>
  <data key="d3">M+H-NH3</data>
  <data key="d4">Data from Pieter Dorrestein</data>
  <data key="d5">0</data>
  <data key="d27">14.3604</data>
  <data key="d7">22792124.058</data>
  <data key="d45">N/A</data>
  <data key="d10">ESI</data>
  <data key="d11">3</data>
  <data key="d12">HCD</data>
  <data key="d13">3</data>
  <data key="d14">0.0</data>
  <data key="d15">N/A</data>
  <data key="d55">0.0</data>
  <data key="d16">Data deposited by dfloros</data>
  <data key="d17">http://gnps.ucsd.edu/ProteoSAFe/gnpslibraryspectrum.jsp?SpectrumID=CCMSLIB00003138038</data>
  <data key="d18"></data>
  <data key="d19">N/A</data>
  <data key="d20">Isolated</data>
  <data key="d21">HCD</data>
  <data key="d22">1.1177</data>
  <data key="d23">Spectral Match to L-Tryptophan from NIST14</data>
  <data key="d24">-1</data>
  <data key="d25"></data>
  <data key="d26">N/A</data>
  <data key="d6">Spectral Match to L-Tryptophan from NIST14</data>
  <data key="d28">N/A</data>
  <data key="d29">188.0703</data>
  <data key="d30">https://gnps.ucsd.edu/ProteoSAFe/result.jsp?task=5200e74b6db34718a3b0c77820c2b176&amp;view=view_all_clusters_withID&amp;show=true#{"main.cluster index_lowerinput":"1999.0","main.cluster index_upperinput":"1999.0"}</data>
  <data key="d31">0.00270081</data>
  <data key="d32">N/A</data>
  <data key="d33">1999</data>
  <data key="d34">N/A</data>
  <data key="d35">CCMSLIB00003138038</data>
  <data key="d36">1.1177</data>
  <data key="d37">This Node is a Singleton</data>
  <data key="d38">Data from Pieter Dorrestein</data>
  <data key="d39">0.0</data>
  <data key="d40">210</data>
  <data key="d41">0.0</data>
  <data key="d43">0.8347180000000001</data>
  <data key="d44">0.8347180000000001</data>
  <data key="d8">6</data>
  <data key="d46">Data deposited by dfloros</data>
  <data key="d47">CCMSLIB00003138038</data>
  <data key="d48">ESI</data>
  <data key="d49">Isolated</data>
  <data key="d50">14.3604</data>
  <data key="d51">http://gnps.ucsd.edu/ProteoSAFe/gnpslibraryspectrum.jsp?SpectrumID=CCMSLIB00003138038</data>
  <data key="d52">Positive</data>
  <data key="d53">0.0</data>
  <data key="d54">0.00270081</data>
  <data key="d42">M+H-NH3</data>
</node>
<node id="368">
  <data key="d40">215</data>
  <data key="d41">0.0</data>
  <data key="d33">368</data>
  <data key="d0">123.9645</data>
  <data key="d5">0</data>
  <data key="d29">123.9645</data>
  <data key="d45">N/A</data>
  <data key="d30">https://gnps.ucsd.edu/ProteoSAFe/result.jsp?task=5200e74b6db34718a3b0c77820c2b176&amp;view=view_all_clusters_withID&amp;show=true#{"main.cluster index_lowerinput":"368.0","main.cluster index_upperinput":"368.0"}</data>
  <data key="d28">N/A</data>
  <data key="d32">N/A</data>
  <data key="d14">0.0</data>
  <data key="d2">0.0</data>
  <data key="d7">69000621.50799999</data>
  <data key="d36">12.4896</data>
  <data key="d22">12.4896</data>
  <data key="d53">0.0</data>
  <data key="d37">This Node is a Singleton</data>
  <data key="d55">0.0</data>
  <data key="d24">-1</data>
  <data key="d39">0.0</data>
</node>
<node id="1038">
  <data key="d40">215</data>
  <data key="d41">0.0</data>
  <data key="d33">1038</data>
  <data key="d0">300.9986</data>
  <data key="d5">0</data>
  <data key="d29">300.9986</data>
  <data key="d45">N/A</data>
  <data key="d30">https://gnps.ucsd.edu/ProteoSAFe/result.jsp?task=5200e74b6db34718a3b0c77820c2b176&amp;view=view_all_clusters_withID&amp;show=true#{"main.cluster index_lowerinput":"1038.0","main.cluster index_upperinput":"1038.0"}</data>
  <data key="d28">N/A</data>
  <data key="d32">N/A</data>
  <data key="d14">0.0</data>
  <data key="d2">0.0</data>
  <data key="d7">5713581.456000002</data>
  <data key="d36">3.6816</data>
  <data key="d22">3.6816</data>
  <data key="d53">0.0</data>
  <data key="d37">This Node is a Singleton</data>
  <data key="d55">0.0</data>
  <data key="d24">-1</data>
  <data key="d39">0.0</data>
</node>
<node id="370">
  <data key="d40">203</data>
  <data key="d41">0.0</data>
  <data key="d33">370</data>
  <data key="d0">188.0499</data>
  <data key="d5">0</data>
  <data key="d29">188.0499</data>
  <data key="d45">N/A</data>
  <data key="d30">https://gnps.ucsd.edu/ProteoSAFe/result.jsp?task=5200e74b6db34718a3b0c77820c2b176&amp;view=view_all_clusters_withID&amp;show=true#{"main.cluster index_lowerinput":"370.0","main.cluster index_upperinput":"370.0"}</data>
  <data key="d28">N/A</data>
  <data key="d32">N/A</data>
  <data key="d14">0.0</data>
  <data key="d2">0.0</data>
  <data key="d7">38799618.63200002</data>
  <data key="d36">2.0056</data>
  <data key="d22">2.0056</data>
  <data key="d53">0.0</data>
  <data key="d37">This Node is a Singleton</data>
  <data key="d55">0.0</data>
  <data key="d24">-1</data>
  <data key="d39">0.0</data>
</node>
<node id="757">
  <data key="d40">214</data>
  <data key="d41">0.0</data>
  <data key="d33">757</data>
  <data key="d0">625.6506</data>
  <data key="d5">0</data>
  <data key="d29">625.6506</data>
  <data key="d45">N/A</data>
  <data key="d30">https://gnps.ucsd.edu/ProteoSAFe/result.jsp?task=5200e74b6db34718a3b0c77820c2b176&amp;view=view_all_clusters_withID&amp;show=true#{"main.cluster index_lowerinput":"757.0","main.cluster index_upperinput":"757.0"}</data>
  <data key="d28">N/A</data>
  <data key="d32">N/A</data>
  <data key="d14">0.0</data>
  <data key="d2">0.0</data>
  <data key="d7">3543028.3159999955</data>
  <data key="d36">12.6937</data>
  <data key="d22">12.6937</data>
  <data key="d53">0.0</data>
  <data key="d37">This Node is a Singleton</data>
  <data key="d55">0.0</data>
  <data key="d24">-1</data>
  <data key="d39">0.0</data>
</node>
<node id="873">
  <data key="d40">215</data>
  <data key="d41">0.0</data>
  <data key="d33">873</data>
  <data key="d0">331.0982</data>
  <data key="d5">0</data>
  <data key="d29">331.0982</data>
  <data key="d45">N/A</data>
  <data key="d30">https://gnps.ucsd.edu/ProteoSAFe/result.jsp?task=5200e74b6db34718a3b0c77820c2b176&amp;view=view_all_clusters_withID&amp;show=true#{"main.cluster index_lowerinput":"873.0","main.cluster index_upperinput":"873.0"}</data>
  <data key="d28">N/A</data>
  <data key="d32">N/A</data>
  <data key="d14">0.0</data>
  <data key="d2">0.0</data>
  <data key="d7">46934225.252</data>
  <data key="d36">6.3691</data>
  <data key="d22">6.3691</data>
  <data key="d53">0.0</data>
  <data key="d37">This Node is a Singleton</data>
  <data key="d55">0.0</data>
  <data key="d24">-1</data>
  <data key="d39">0.0</data>
</node>
<node id="1248">
  <data key="d40">215</data>
  <data key="d41">0.0</data>
  <data key="d33">1248</data>
  <data key="d0">395.2265</data>
  <data key="d5">0</data>
  <data key="d29">395.2265</data>
  <data key="d45">N/A</data>
  <data key="d30">https://gnps.ucsd.edu/ProteoSAFe/result.jsp?task=5200e74b6db34718a3b0c77820c2b176&amp;view=view_all_clusters_withID&amp;show=true#{"main.cluster index_lowerinput":"1248.0","main.cluster index_upperinput":"1248.0"}</data>
  <data key="d28">N/A</data>
  <data key="d32">N/A</data>
  <data key="d14">0.0</data>
  <data key="d2">0.0</data>
  <data key="d7">7224470.517999999</data>
  <data key="d36">7.667</data>
  <data key="d22">7.667</data>
  <data key="d53">0.0</data>
  <data key="d37">This Node is a Singleton</data>
  <data key="d55">0.0</data>
  <data key="d24">-1</data>
  <data key="d39">0.0</data>
</node>
<node id="345">
  <data key="d40">206</data>
  <data key="d41">0.0</data>
  <data key="d33">345</data>
  <data key="d0">242.2519</data>
  <data key="d5">0</data>
  <data key="d29">242.2519</data>
  <data key="d45">N/A</data>
  <data key="d30">https://gnps.ucsd.edu/ProteoSAFe/result.jsp?task=5200e74b6db34718a3b0c77820c2b176&amp;view=view_all_clusters_withID&amp;show=true#{"main.cluster index_lowerinput":"345.0","main.cluster index_upperinput":"345.0"}</data>
  <data key="d28">N/A</data>
  <data key="d32">N/A</data>
  <data key="d14">0.0</data>
  <data key="d2">0.0</data>
  <data key="d7">44091518.92800005</data>
  <data key="d36">7.0879</data>
  <data key="d22">7.0879</data>
  <data key="d53">0.0</data>
  <data key="d37">This Node is a Singleton</data>
  <data key="d55">0.0</data>
  <data key="d24">-1</data>
  <data key="d39">0.0</data>
</node>
<node id="1016">
  <data key="d40">205</data>
  <data key="d41">0.0</data>
  <data key="d33">1016</data>
  <data key="d0">711.4407</data>
  <data key="d5">0</data>
  <data key="d29">711.4407</data>
  <data key="d45">N/A</data>
  <data key="d30">https://gnps.ucsd.edu/ProteoSAFe/result.jsp?task=5200e74b6db34718a3b0c77820c2b176&amp;view=view_all_clusters_withID&amp;show=true#{"main.cluster index_lowerinput":"1016.0","main.cluster index_upperinput":"1016.0"}</data>
  <data key="d28">N/A</data>
  <data key="d32">N/A</data>
  <data key="d14">0.0</data>
  <data key="d2">0.0</data>
  <data key="d7">11830662.524000008</data>
  <data key="d36">11.9106</data>
  <data key="d22">11.9106</data>
  <data key="d53">0.0</data>
  <data key="d37">This Node is a Singleton</data>
  <data key="d55">0.0</data>
  <data key="d24">-1</data>
  <data key="d39">0.0</data>
</node>
<node id="356">
  <data key="d40">215</data>
  <data key="d41">0.0</data>
  <data key="d33">356</data>
  <data key="d0">385.2386</data>
  <data key="d5">0</data>
  <data key="d29">385.2386</data>
  <data key="d45">N/A</data>
  <data key="d30">https://gnps.ucsd.edu/ProteoSAFe/result.jsp?task=5200e74b6db34718a3b0c77820c2b176&amp;view=view_all_clusters_withID&amp;show=true#{"main.cluster index_lowerinput":"356.0","main.cluster index_upperinput":"356.0"}</data>
  <data key="d28">N/A</data>
  <data key="d32">N/A</data>
  <data key="d14">0.0</data>
  <data key="d2">0.0</data>
  <data key="d7">17964417.412</data>
  <data key="d36">10.3174</data>
  <data key="d22">10.3174</data>
  <data key="d53">0.0</data>
  <data key="d37">This Node is a Singleton</data>
  <data key="d55">0.0</data>
  <data key="d24">-1</data>
  <data key="d39">0.0</data>
</node>
<node id="294">
  <data key="d40">213</data>
  <data key="d41">0.0</data>
  <data key="d33">294</data>
  <data key="d0">606.5274</data>
  <data key="d5">0</data>
  <data key="d29">606.5274</data>
  <data key="d45">N/A</data>
  <data key="d30">https://gnps.ucsd.edu/ProteoSAFe/result.jsp?task=5200e74b6db34718a3b0c77820c2b176&amp;view=view_all_clusters_withID&amp;show=true#{"main.cluster index_lowerinput":"294.0","main.cluster index_upperinput":"294.0"}</data>
  <data key="d28">N/A</data>
  <data key="d32">N/A</data>
  <data key="d14">0.0</data>
  <data key="d2">0.0</data>
  <data key="d7">7458008.3859999925</data>
  <data key="d36">12.1287</data>
  <data key="d22">12.1287</data>
  <data key="d53">0.0</data>
  <data key="d37">This Node is a Singleton</data>
  <data key="d55">0.0</data>
  <data key="d24">-1</data>
  <data key="d39">0.0</data>
</node>
<node id="1463">
  <data key="d40">214</data>
  <data key="d41">0.0</data>
  <data key="d33">1463</data>
  <data key="d0">437.1873</data>
  <data key="d5">0</data>
  <data key="d29">437.1873</data>
  <data key="d45">N/A</data>
  <data key="d30">https://gnps.ucsd.edu/ProteoSAFe/result.jsp?task=5200e74b6db34718a3b0c77820c2b176&amp;view=view_all_clusters_withID&amp;show=true#{"main.cluster index_lowerinput":"1463.0","main.cluster index_upperinput":"1463.0"}</data>
  <data key="d28">N/A</data>
  <data key="d32">N/A</data>
  <data key="d14">0.0</data>
  <data key="d2">0.0</data>
  <data key="d7">269170525.99200004</data>
  <data key="d36">5.7712</data>
  <data key="d22">5.7712</data>
  <data key="d53">0.0</data>
  <data key="d37">https://gnps.ucsd.edu/ProteoSAFe/result.jsp?view=network_displayer&amp;componentindex=17&amp;task=5200e74b6db34718a3b0c77820c2b176&amp;show=true</data>
  <data key="d55">0.0</data>
  <data key="d24">17</data>
  <data key="d39">0.0</data>
</node>
<node id="740">
  <data key="d40">197</data>
  <data key="d41">0.0</data>
  <data key="d33">740</data>
  <data key="d0">703.4972</data>
  <data key="d5">0</data>
  <data key="d29">703.4972</data>
  <data key="d45">N/A</data>
  <data key="d30">https://gnps.ucsd.edu/ProteoSAFe/result.jsp?task=5200e74b6db34718a3b0c77820c2b176&amp;view=view_all_clusters_withID&amp;show=true#{"main.cluster index_lowerinput":"740.0","main.cluster index_upperinput":"740.0"}</data>
  <data key="d28">N/A</data>
  <data key="d32">N/A</data>
  <data key="d14">0.0</data>
  <data key="d2">0.0</data>
  <data key="d7">33996971.38200001</data>
  <data key="d36">10.1615</data>
  <data key="d22">10.1615</data>
  <data key="d53">0.0</data>
  <data key="d37">https://gnps.ucsd.edu/ProteoSAFe/result.jsp?view=network_displayer&amp;componentindex=8&amp;task=5200e74b6db34718a3b0c77820c2b176&amp;show=true</data>
  <data key="d55">0.0</data>
  <data key="d24">8</data>
  <data key="d39">0.0</data>
</node>
<node id="127">
  <data key="d40">215</data>
  <data key="d41">0.0</data>
  <data key="d33">127</data>
  <data key="d0">226.1511</data>
  <data key="d5">0</data>
  <data key="d29">226.1511</data>
  <data key="d45">N/A</data>
  <data key="d30">https://gnps.ucsd.edu/ProteoSAFe/result.jsp?task=5200e74b6db34718a3b0c77820c2b176&amp;view=view_all_clusters_withID&amp;show=true#{"main.cluster index_lowerinput":"127.0","main.cluster index_upperinput":"127.0"}</data>
  <data key="d28">N/A</data>
  <data key="d32">N/A</data>
  <data key="d14">0.0</data>
  <data key="d2">0.0</data>
  <data key="d7">28373084.626000024</data>
  <data key="d36">10.1246</data>
  <data key="d22">10.1246</data>
  <data key="d53">0.0</data>
  <data key="d37">This Node is a Singleton</data>
  <data key="d55">0.0</data>
  <data key="d24">-1</data>
  <data key="d39">0.0</data>
</node>
<node id="17">
  <data key="d40">199</data>
  <data key="d41">0.0</data>
  <data key="d33">17</data>
  <data key="d0">779.4953</data>
  <data key="d5">0</data>
  <data key="d29">779.4953</data>
  <data key="d45">N/A</data>
  <data key="d30">https://gnps.ucsd.edu/ProteoSAFe/result.jsp?task=5200e74b6db34718a3b0c77820c2b176&amp;view=view_all_clusters_withID&amp;show=true#{"main.cluster index_lowerinput":"17.0","main.cluster index_upperinput":"17.0"}</data>
  <data key="d28">N/A</data>
  <data key="d32">N/A</data>
  <data key="d14">0.0</data>
  <data key="d2">0.0</data>
  <data key="d7">34319824.596</data>
  <data key="d36">11.6138</data>
  <data key="d22">11.6138</data>
  <data key="d53">0.0</data>
  <data key="d37">https://gnps.ucsd.edu/ProteoSAFe/result.jsp?view=network_displayer&amp;componentindex=33&amp;task=5200e74b6db34718a3b0c77820c2b176&amp;show=true</data>
  <data key="d55">0.0</data>
  <data key="d24">33</data>
  <data key="d39">0.0</data>
</node>
<node id="91">
  <data key="d40">215</data>
  <data key="d41">0.0</data>
  <data key="d33">91</data>
  <data key="d0">419.2701</data>
  <data key="d5">0</data>
  <data key="d29">419.2701</data>
  <data key="d45">N/A</data>
  <data key="d30">https://gnps.ucsd.edu/ProteoSAFe/result.jsp?task=5200e74b6db34718a3b0c77820c2b176&amp;view=view_all_clusters_withID&amp;show=true#{"main.cluster index_lowerinput":"91.0","main.cluster index_upperinput":"91.0"}</data>
  <data key="d28">N/A</data>
  <data key="d32">N/A</data>
  <data key="d14">0.0</data>
  <data key="d2">0.0</data>
  <data key="d7">163114083.78400007</data>
  <data key="d36">7.9186</data>
  <data key="d22">7.9186</data>
  <data key="d53">0.0</data>
  <data key="d37">This Node is a Singleton</data>
  <data key="d55">0.0</data>
  <data key="d24">-1</data>
  <data key="d39">0.0</data>
</node>
<node id="1790">
  <data key="d40">168</data>
  <data key="d41">0.0</data>
  <data key="d33">1790</data>
  <data key="d0">453.1521</data>
  <data key="d5">0</data>
  <data key="d29">453.1521</data>
  <data key="d45">N/A</data>
  <data key="d30">https://gnps.ucsd.edu/ProteoSAFe/result.jsp?task=5200e74b6db34718a3b0c77820c2b176&amp;view=view_all_clusters_withID&amp;show=true#{"main.cluster index_lowerinput":"1790.0","main.cluster index_upperinput":"1790.0"}</data>
  <data key="d28">N/A</data>
  <data key="d32">N/A</data>
  <data key="d14">0.0</data>
  <data key="d2">0.0</data>
  <data key="d7">32284280.892</data>
  <data key="d36">5.3658</data>
  <data key="d22">5.3658</data>
  <data key="d53">0.0</data>
  <data key="d37">This Node is a Singleton</data>
  <data key="d55">0.0</data>
  <data key="d24">-1</data>
  <data key="d39">0.0</data>
</node>
<node id="2356">
  <data key="d40">215</data>
  <data key="d41">0.0</data>
  <data key="d33">2356</data>
  <data key="d0">214.9809</data>
  <data key="d5">0</data>
  <data key="d29">214.9809</data>
  <data key="d45">N/A</data>
  <data key="d30">https://gnps.ucsd.edu/ProteoSAFe/result.jsp?task=5200e74b6db34718a3b0c77820c2b176&amp;view=view_all_clusters_withID&amp;show=true#{"main.cluster index_lowerinput":"2356.0","main.cluster index_upperinput":"2356.0"}</data>
  <data key="d28">N/A</data>
  <data key="d32">N/A</data>
  <data key="d14">0.0</data>
  <data key="d2">0.0</data>
  <data key="d7">12451210.205999993</data>
  <data key="d36">3.4401</data>
  <data key="d22">3.4401</data>
  <data key="d53">0.0</data>
  <data key="d37">This Node is a Singleton</data>
  <data key="d55">0.0</data>
  <data key="d24">-1</data>
  <data key="d39">0.0</data>
</node>
<node id="99">
  <data key="d40">215</data>
  <data key="d41">0.0</data>
  <data key="d33">99</data>
  <data key="d0">443.2687</data>
  <data key="d5">0</data>
  <data key="d29">443.2687</data>
  <data key="d45">N/A</data>
  <data key="d30">https://gnps.ucsd.edu/ProteoSAFe/result.jsp?task=5200e74b6db34718a3b0c77820c2b176&amp;view=view_all_clusters_withID&amp;show=true#{"main.cluster index_lowerinput":"99.0","main.cluster index_upperinput":"99.0"}</data>
  <data key="d28">N/A</data>
  <data key="d32">N/A</data>
  <data key="d14">0.0</data>
  <data key="d2">0.0</data>
  <data key="d7">54759690.57800001</data>
  <data key="d36">10.1223</data>
  <data key="d22">10.1223</data>
  <data key="d53">0.0</data>
  <data key="d37">This Node is a Singleton</data>
  <data key="d55">0.0</data>
  <data key="d24">-1</data>
  <data key="d39">0.0</data>
</node>
<node id="366">
  <data key="d40">213</data>
  <data key="d41">0.0</data>
  <data key="d33">366</data>
  <data key="d0">367.3017</data>
  <data key="d5">0</data>
  <data key="d29">367.3017</data>
  <data key="d45">N/A</data>
  <data key="d30">https://gnps.ucsd.edu/ProteoSAFe/result.jsp?task=5200e74b6db34718a3b0c77820c2b176&amp;view=view_all_clusters_withID&amp;show=true#{"main.cluster index_lowerinput":"366.0","main.cluster index_upperinput":"366.0"}</data>
  <data key="d28">N/A</data>
  <data key="d32">N/A</data>
  <data key="d14">0.0</data>
  <data key="d2">0.0</data>
  <data key="d7">11165118.868000006</data>
  <data key="d36">10.7129</data>
  <data key="d22">10.7129</data>
  <data key="d53">0.0</data>
  <data key="d37">This Node is a Singleton</data>
  <data key="d55">0.0</data>
  <data key="d24">-1</data>
  <data key="d39">0.0</data>
</node>
<node id="409">
  <data key="d40">213</data>
  <data key="d41">0.0</data>
  <data key="d33">409</data>
  <data key="d0">691.5094</data>
  <data key="d5">0</data>
  <data key="d29">691.5094</data>
  <data key="d45">N/A</data>
  <data key="d30">https://gnps.ucsd.edu/ProteoSAFe/result.jsp?task=5200e74b6db34718a3b0c77820c2b176&amp;view=view_all_clusters_withID&amp;show=true#{"main.cluster index_lowerinput":"409.0","main.cluster index_upperinput":"409.0"}</data>
  <data key="d28">N/A</data>
  <data key="d32">N/A</data>
  <data key="d14">0.0</data>
  <data key="d2">0.0</data>
  <data key="d7">22519800.757999998</data>
  <data key="d36">11.6218</data>
  <data key="d22">11.6218</data>
  <data key="d53">0.0</data>
  <data key="d37">This Node is a Singleton</data>
  <data key="d55">0.0</data>
  <data key="d24">-1</data>
  <data key="d39">0.0</data>
</node>
<node id="981">
  <data key="d1">Positive</data>
  <data key="d0">758.5666</data>
  <data key="d9">6</data>
  <data key="d2">0.0</data>
  <data key="d3">M+H</data>
  <data key="d4">Data from James McKerrow</data>
  <data key="d5">0</data>
  <data key="d27">3.1379799999999998</data>
  <data key="d7">14069618.06200001</data>
  <data key="d45">N/A</data>
  <data key="d10">ESI</data>
  <data key="d11">3</data>
  <data key="d12">Q-TOF</data>
  <data key="d13">3</data>
  <data key="d14">0.0</data>
  <data key="d15">N/A</data>
  <data key="d55">0.0</data>
  <data key="d16">Data deposited by daniel</data>
  <data key="d17">http://gnps.ucsd.edu/ProteoSAFe/gnpslibraryspectrum.jsp?SpectrumID=CCMSLIB00003135073</data>
  <data key="d18"></data>
  <data key="d19">N/A</data>
  <data key="d20">Isolated</data>
  <data key="d21">Q-TOF</data>
  <data key="d22">10.7446</data>
  <data key="d23">Spectral Match to 1-Hexadecanoyl-2-octadecadienoyl-sn-glycero-3-phosphocholine from NIST14</data>
  <data key="d24">8</data>
  <data key="d25"></data>
  <data key="d26">N/A</data>
  <data key="d6">Spectral Match to 1-Hexadecanoyl-2-octadecadienoyl-sn-glycero-3-phosphocholine from NIST14</data>
  <data key="d28">N/A</data>
  <data key="d29">758.5666</data>
  <data key="d30">https://gnps.ucsd.edu/ProteoSAFe/result.jsp?task=5200e74b6db34718a3b0c77820c2b176&amp;view=view_all_clusters_withID&amp;show=true#{"main.cluster index_lowerinput":"981.0","main.cluster index_upperinput":"981.0"}</data>
  <data key="d31">0.00238037</data>
  <data key="d32">N/A</data>
  <data key="d33">981</data>
  <data key="d34">N/A</data>
  <data key="d35">CCMSLIB00003135073</data>
  <data key="d36">10.7446</data>
  <data key="d37">https://gnps.ucsd.edu/ProteoSAFe/result.jsp?view=network_displayer&amp;componentindex=8&amp;task=5200e74b6db34718a3b0c77820c2b176&amp;show=true</data>
  <data key="d38">Data from James McKerrow</data>
  <data key="d39">0.0</data>
  <data key="d40">213</data>
  <data key="d41">0.0</data>
  <data key="d43">0.8777309999999999</data>
  <data key="d44">0.8777309999999999</data>
  <data key="d8">6</data>
  <data key="d46">Data deposited by daniel</data>
  <data key="d47">CCMSLIB00003135073</data>
  <data key="d48">ESI</data>
  <data key="d49">Isolated</data>
  <data key="d50">3.1379799999999998</data>
  <data key="d51">http://gnps.ucsd.edu/ProteoSAFe/gnpslibraryspectrum.jsp?SpectrumID=CCMSLIB00003135073</data>
  <data key="d52">Positive</data>
  <data key="d53">0.0</data>
  <data key="d54">0.00238037</data>
  <data key="d42">M+H</data>
</node>
<node id="220">
  <data key="d40">213</data>
  <data key="d41">0.0</data>
  <data key="d33">220</data>
  <data key="d0">415.1669</data>
  <data key="d5">0</data>
  <data key="d29">415.1669</data>
  <data key="d45">N/A</data>
  <data key="d30">https://gnps.ucsd.edu/ProteoSAFe/result.jsp?task=5200e74b6db34718a3b0c77820c2b176&amp;view=view_all_clusters_withID&amp;show=true#{"main.cluster index_lowerinput":"220.0","main.cluster index_upperinput":"220.0"}</data>
  <data key="d28">N/A</data>
  <data key="d32">N/A</data>
  <data key="d14">0.0</data>
  <data key="d2">0.0</data>
  <data key="d7">8375080.844000004</data>
  <data key="d36">10.1763</data>
  <data key="d22">10.1763</data>
  <data key="d53">0.0</data>
  <data key="d37">This Node is a Singleton</data>
  <data key="d55">0.0</data>
  <data key="d24">-1</data>
  <data key="d39">0.0</data>
</node>
<node id="2360">
  <data key="d40">214</data>
  <data key="d41">0.0</data>
  <data key="d33">2360</data>
  <data key="d0">215.0253</data>
  <data key="d5">0</data>
  <data key="d29">215.0253</data>
  <data key="d45">N/A</data>
  <data key="d30">https://gnps.ucsd.edu/ProteoSAFe/result.jsp?task=5200e74b6db34718a3b0c77820c2b176&amp;view=view_all_clusters_withID&amp;show=true#{"main.cluster index_lowerinput":"2360.0","main.cluster index_upperinput":"2360.0"}</data>
  <data key="d28">N/A</data>
  <data key="d32">N/A</data>
  <data key="d14">0.0</data>
  <data key="d2">0.0</data>
  <data key="d7">13245094.304000001</data>
  <data key="d36">0.6675</data>
  <data key="d22">0.6675</data>
  <data key="d53">0.0</data>
  <data key="d37">This Node is a Singleton</data>
  <data key="d55">0.0</data>
  <data key="d24">-1</data>
  <data key="d39">0.0</data>
</node>
<node id="2350">
  <data key="d40">215</data>
  <data key="d41">0.0</data>
  <data key="d33">2350</data>
  <data key="d0">212.9897</data>
  <data key="d5">0</data>
  <data key="d29">212.9897</data>
  <data key="d45">N/A</data>
  <data key="d30">https://gnps.ucsd.edu/ProteoSAFe/result.jsp?task=5200e74b6db34718a3b0c77820c2b176&amp;view=view_all_clusters_withID&amp;show=true#{"main.cluster index_lowerinput":"2350.0","main.cluster index_upperinput":"2350.0"}</data>
  <data key="d28">N/A</data>
  <data key="d32">N/A</data>
  <data key="d14">0.0</data>
  <data key="d2">0.0</data>
  <data key="d7">13515668.473999998</data>
  <data key="d36">1.2566</data>
  <data key="d22">1.2566</data>
  <data key="d53">0.0</data>
  <data key="d37">https://gnps.ucsd.edu/ProteoSAFe/result.jsp?view=network_displayer&amp;componentindex=36&amp;task=5200e74b6db34718a3b0c77820c2b176&amp;show=true</data>
  <data key="d55">0.0</data>
  <data key="d24">36</data>
  <data key="d39">0.0</data>
</node>
<node id="2118">
  <data key="d40">173</data>
  <data key="d41">0.0</data>
  <data key="d33">2118</data>
  <data key="d0">616.0732</data>
  <data key="d5">0</data>
  <data key="d29">616.0732</data>
  <data key="d45">N/A</data>
  <data key="d30">https://gnps.ucsd.edu/ProteoSAFe/result.jsp?task=5200e74b6db34718a3b0c77820c2b176&amp;view=view_all_clusters_withID&amp;show=true#{"main.cluster index_lowerinput":"2118.0","main.cluster index_upperinput":"2118.0"}</data>
  <data key="d28">N/A</data>
  <data key="d32">N/A</data>
  <data key="d14">0.0</data>
  <data key="d2">0.0</data>
  <data key="d7">5919765.722</data>
  <data key="d36">5.4421</data>
  <data key="d22">5.4421</data>
  <data key="d53">0.0</data>
  <data key="d37">This Node is a Singleton</data>
  <data key="d55">0.0</data>
  <data key="d24">-1</data>
  <data key="d39">0.0</data>
</node>
<node id="1784">
  <data key="d40">212</data>
  <data key="d41">0.0</data>
  <data key="d33">1784</data>
  <data key="d0">466.4985</data>
  <data key="d5">0</data>
  <data key="d29">466.4985</data>
  <data key="d45">N/A</data>
  <data key="d30">https://gnps.ucsd.edu/ProteoSAFe/result.jsp?task=5200e74b6db34718a3b0c77820c2b176&amp;view=view_all_clusters_withID&amp;show=true#{"main.cluster index_lowerinput":"1784.0","main.cluster index_upperinput":"1784.0"}</data>
  <data key="d28">N/A</data>
  <data key="d32">N/A</data>
  <data key="d14">0.0</data>
  <data key="d2">0.0</data>
  <data key="d7">59463080.25599996</data>
  <data key="d36">11.5311</data>
  <data key="d22">11.5311</data>
  <data key="d53">0.0</data>
  <data key="d37">This Node is a Singleton</data>
  <data key="d55">0.0</data>
  <data key="d24">-1</data>
  <data key="d39">0.0</data>
</node>
<node id="508">
  <data key="d40">196</data>
  <data key="d41">0.0</data>
  <data key="d33">508</data>
  <data key="d0">597.5258</data>
  <data key="d5">0</data>
  <data key="d29">597.5258</data>
  <data key="d45">N/A</data>
  <data key="d30">https://gnps.ucsd.edu/ProteoSAFe/result.jsp?task=5200e74b6db34718a3b0c77820c2b176&amp;view=view_all_clusters_withID&amp;show=true#{"main.cluster index_lowerinput":"508.0","main.cluster index_upperinput":"508.0"}</data>
  <data key="d28">N/A</data>
  <data key="d32">N/A</data>
  <data key="d14">0.0</data>
  <data key="d2">0.0</data>
  <data key="d7">9580742.119999977</data>
  <data key="d36">11.408</data>
  <data key="d22">11.408</data>
  <data key="d53">0.0</data>
  <data key="d37">This Node is a Singleton</data>
  <data key="d55">0.0</data>
  <data key="d24">-1</data>
  <data key="d39">0.0</data>
</node>
<node id="708">
  <data key="d40">213</data>
  <data key="d41">0.0</data>
  <data key="d33">708</data>
  <data key="d0">486.2053</data>
  <data key="d5">0</data>
  <data key="d29">486.2053</data>
  <data key="d45">N/A</data>
  <data key="d30">https://gnps.ucsd.edu/ProteoSAFe/result.jsp?task=5200e74b6db34718a3b0c77820c2b176&amp;view=view_all_clusters_withID&amp;show=true#{"main.cluster index_lowerinput":"708.0","main.cluster index_upperinput":"708.0"}</data>
  <data key="d28">N/A</data>
  <data key="d32">N/A</data>
  <data key="d14">0.0</data>
  <data key="d2">0.0</data>
  <data key="d7">7246762.483999996</data>
  <data key="d36">3.0689</data>
  <data key="d22">3.0689</data>
  <data key="d53">0.0</data>
  <data key="d37">This Node is a Singleton</data>
  <data key="d55">0.0</data>
  <data key="d24">-1</data>
  <data key="d39">0.0</data>
</node>
<node id="1234">
  <data key="d40">215</data>
  <data key="d41">0.0</data>
  <data key="d33">1234</data>
  <data key="d0">208.1406</data>
  <data key="d5">0</data>
  <data key="d29">208.1406</data>
  <data key="d45">N/A</data>
  <data key="d30">https://gnps.ucsd.edu/ProteoSAFe/result.jsp?task=5200e74b6db34718a3b0c77820c2b176&amp;view=view_all_clusters_withID&amp;show=true#{"main.cluster index_lowerinput":"1234.0","main.cluster index_upperinput":"1234.0"}</data>
  <data key="d28">N/A</data>
  <data key="d32">N/A</data>
  <data key="d14">0.0</data>
  <data key="d2">0.0</data>
  <data key="d7">83812968.19600002</data>
  <data key="d36">10.1265</data>
  <data key="d22">10.1265</data>
  <data key="d53">0.0</data>
  <data key="d37">This Node is a Singleton</data>
  <data key="d55">0.0</data>
  <data key="d24">-1</data>
  <data key="d39">0.0</data>
</node>
<node id="1227">
  <data key="d40">206</data>
  <data key="d41">0.0</data>
  <data key="d33">1227</data>
  <data key="d0">887.6026</data>
  <data key="d5">0</data>
  <data key="d29">887.6026</data>
  <data key="d45">N/A</data>
  <data key="d30">https://gnps.ucsd.edu/ProteoSAFe/result.jsp?task=5200e74b6db34718a3b0c77820c2b176&amp;view=view_all_clusters_withID&amp;show=true#{"main.cluster index_lowerinput":"1227.0","main.cluster index_upperinput":"1227.0"}</data>
  <data key="d28">N/A</data>
  <data key="d32">N/A</data>
  <data key="d14">0.0</data>
  <data key="d2">0.0</data>
  <data key="d7">12651631.24799999</data>
  <data key="d36">11.5601</data>
  <data key="d22">11.5601</data>
  <data key="d53">0.0</data>
  <data key="d37">https://gnps.ucsd.edu/ProteoSAFe/result.jsp?view=network_displayer&amp;componentindex=58&amp;task=5200e74b6db34718a3b0c77820c2b176&amp;show=true</data>
  <data key="d55">0.0</data>
  <data key="d24">58</data>
  <data key="d39">0.0</data>
</node>
<node id="781">
  <data key="d1">Positive</data>
  <data key="d0">734.5554</data>
  <data key="d9">6</data>
  <data key="d2">0.0</data>
  <data key="d3">M+H</data>
  <data key="d4">Data from James McKerrow</data>
  <data key="d5">0</data>
  <data key="d27">19.8584</data>
  <data key="d7">6868336.446</data>
  <data key="d45">N/A</data>
  <data key="d10">ESI</data>
  <data key="d11">3</data>
  <data key="d12">HCD</data>
  <data key="d13">3</data>
  <data key="d14">0.0</data>
  <data key="d15">N/A</data>
  <data key="d55">0.0</data>
  <data key="d16">Data deposited by lamccall</data>
  <data key="d17">http://gnps.ucsd.edu/ProteoSAFe/gnpslibraryspectrum.jsp?SpectrumID=CCMSLIB00003137790</data>
  <data key="d18"></data>
  <data key="d19">N/A</data>
  <data key="d20">Isolated</data>
  <data key="d21">HCD</data>
  <data key="d22">11.4293</data>
  <data key="d23">Spectral Match to 1-Myristoyl-2-stearoyl-sn-glycero-3-phosphocholine from NIST14</data>
  <data key="d24">39</data>
  <data key="d25"></data>
  <data key="d26">N/A</data>
  <data key="d6">Spectral Match to 1-Myristoyl-2-stearoyl-sn-glycero-3-phosphocholine from NIST14</data>
  <data key="d28">N/A</data>
  <data key="d29">734.5554</data>
  <data key="d30">https://gnps.ucsd.edu/ProteoSAFe/result.jsp?task=5200e74b6db34718a3b0c77820c2b176&amp;view=view_all_clusters_withID&amp;show=true#{"main.cluster index_lowerinput":"781.0","main.cluster index_upperinput":"781.0"}</data>
  <data key="d31">0.0145874</data>
  <data key="d32">N/A</data>
  <data key="d33">781</data>
  <data key="d34">N/A</data>
  <data key="d35">CCMSLIB00003137790</data>
  <data key="d36">11.4293</data>
  <data key="d37">https://gnps.ucsd.edu/ProteoSAFe/result.jsp?view=network_displayer&amp;componentindex=39&amp;task=5200e74b6db34718a3b0c77820c2b176&amp;show=true</data>
  <data key="d38">Data from James McKerrow</data>
  <data key="d39">0.0</data>
  <data key="d40">214</data>
  <data key="d41">0.0</data>
  <data key="d43">0.7538050000000001</data>
  <data key="d44">0.7538050000000001</data>
  <data key="d8">6</data>
  <data key="d46">Data deposited by lamccall</data>
  <data key="d47">CCMSLIB00003137790</data>
  <data key="d48">ESI</data>
  <data key="d49">Isolated</data>
  <data key="d50">19.8584</data>
  <data key="d51">http://gnps.ucsd.edu/ProteoSAFe/gnpslibraryspectrum.jsp?SpectrumID=CCMSLIB00003137790</data>
  <data key="d52">Positive</data>
  <data key="d53">0.0</data>
  <data key="d54">0.0145874</data>
  <data key="d42">M+H</data>
</node>
<node id="1054">
  <data key="d40">214</data>
  <data key="d41">0.0</data>
  <data key="d33">1054</data>
  <data key="d0">708.2599</data>
  <data key="d5">0</data>
  <data key="d29">708.2599</data>
  <data key="d45">N/A</data>
  <data key="d30">https://gnps.ucsd.edu/ProteoSAFe/result.jsp?task=5200e74b6db34718a3b0c77820c2b176&amp;view=view_all_clusters_withID&amp;show=true#{"main.cluster index_lowerinput":"1054.0","main.cluster index_upperinput":"1054.0"}</data>
  <data key="d28">N/A</data>
  <data key="d32">N/A</data>
  <data key="d14">0.0</data>
  <data key="d2">0.0</data>
  <data key="d7">134002239.07600008</data>
  <data key="d36">12.5842</data>
  <data key="d22">12.5842</data>
  <data key="d53">0.0</data>
  <data key="d37">This Node is a Singleton</data>
  <data key="d55">0.0</data>
  <data key="d24">-1</data>
  <data key="d39">0.0</data>
</node>
<node id="661">
  <data key="d40">213</data>
  <data key="d41">0.0</data>
  <data key="d33">661</data>
  <data key="d0">349.1436</data>
  <data key="d5">0</data>
  <data key="d29">349.1436</data>
  <data key="d45">N/A</data>
  <data key="d30">https://gnps.ucsd.edu/ProteoSAFe/result.jsp?task=5200e74b6db34718a3b0c77820c2b176&amp;view=view_all_clusters_withID&amp;show=true#{"main.cluster index_lowerinput":"661.0","main.cluster index_upperinput":"661.0"}</data>
  <data key="d28">N/A</data>
  <data key="d32">N/A</data>
  <data key="d14">0.0</data>
  <data key="d2">0.0</data>
  <data key="d7">37458988.48200006</data>
  <data key="d36">3.1788</data>
  <data key="d22">3.1788</data>
  <data key="d53">0.0</data>
  <data key="d37">This Node is a Singleton</data>
  <data key="d55">0.0</data>
  <data key="d24">-1</data>
  <data key="d39">0.0</data>
</node>
<node id="353">
  <data key="d40">215</data>
  <data key="d41">0.0</data>
  <data key="d33">353</data>
  <data key="d0">199.1326</data>
  <data key="d5">0</data>
  <data key="d29">199.1326</data>
  <data key="d45">N/A</data>
  <data key="d30">https://gnps.ucsd.edu/ProteoSAFe/result.jsp?task=5200e74b6db34718a3b0c77820c2b176&amp;view=view_all_clusters_withID&amp;show=true#{"main.cluster index_lowerinput":"353.0","main.cluster index_upperinput":"353.0"}</data>
  <data key="d28">N/A</data>
  <data key="d32">N/A</data>
  <data key="d14">0.0</data>
  <data key="d2">0.0</data>
  <data key="d7">29208398.51200001</data>
  <data key="d36">10.1342</data>
  <data key="d22">10.1342</data>
  <data key="d53">0.0</data>
  <data key="d37">This Node is a Singleton</data>
  <data key="d55">0.0</data>
  <data key="d24">-1</data>
  <data key="d39">0.0</data>
</node>
<node id="338">
  <data key="d40">146</data>
  <data key="d41">0.0</data>
  <data key="d33">338</data>
  <data key="d0">494.5725</data>
  <data key="d5">0</data>
  <data key="d29">494.5725</data>
  <data key="d45">N/A</data>
  <data key="d30">https://gnps.ucsd.edu/ProteoSAFe/result.jsp?task=5200e74b6db34718a3b0c77820c2b176&amp;view=view_all_clusters_withID&amp;show=true#{"main.cluster index_lowerinput":"338.0","main.cluster index_upperinput":"338.0"}</data>
  <data key="d28">N/A</data>
  <data key="d32">N/A</data>
  <data key="d14">0.0</data>
  <data key="d2">0.0</data>
  <data key="d7">65021258.19599997</data>
  <data key="d36">12.5042</data>
  <data key="d22">12.5042</data>
  <data key="d53">0.0</data>
  <data key="d37">https://gnps.ucsd.edu/ProteoSAFe/result.jsp?view=network_displayer&amp;componentindex=23&amp;task=5200e74b6db34718a3b0c77820c2b176&amp;show=true</data>
  <data key="d55">0.0</data>
  <data key="d24">23</data>
  <data key="d39">0.0</data>
</node>
<node id="344">
  <data key="d40">215</data>
  <data key="d41">0.0</data>
  <data key="d33">344</data>
  <data key="d0">598.4126</data>
  <data key="d5">0</data>
  <data key="d29">598.4126</data>
  <data key="d45">N/A</data>
  <data key="d30">https://gnps.ucsd.edu/ProteoSAFe/result.jsp?task=5200e74b6db34718a3b0c77820c2b176&amp;view=view_all_clusters_withID&amp;show=true#{"main.cluster index_lowerinput":"344.0","main.cluster index_upperinput":"344.0"}</data>
  <data key="d28">N/A</data>
  <data key="d32">N/A</data>
  <data key="d14">0.0</data>
  <data key="d2">0.0</data>
  <data key="d7">93603538.99800013</data>
  <data key="d36">10.5956</data>
  <data key="d22">10.5956</data>
  <data key="d53">0.0</data>
  <data key="d37">This Node is a Singleton</data>
  <data key="d55">0.0</data>
  <data key="d24">-1</data>
  <data key="d39">0.0</data>
</node>
<node id="208">
  <data key="d40">133</data>
  <data key="d41">0.0</data>
  <data key="d33">208</data>
  <data key="d0">494.6057</data>
  <data key="d5">0</data>
  <data key="d29">494.6057</data>
  <data key="d45">N/A</data>
  <data key="d30">https://gnps.ucsd.edu/ProteoSAFe/result.jsp?task=5200e74b6db34718a3b0c77820c2b176&amp;view=view_all_clusters_withID&amp;show=true#{"main.cluster index_lowerinput":"208.0","main.cluster index_upperinput":"208.0"}</data>
  <data key="d28">N/A</data>
  <data key="d32">N/A</data>
  <data key="d14">0.0</data>
  <data key="d2">0.0</data>
  <data key="d7">24757915.396000013</data>
  <data key="d36">12.6036</data>
  <data key="d22">12.6036</data>
  <data key="d53">0.0</data>
  <data key="d37">This Node is a Singleton</data>
  <data key="d55">0.0</data>
  <data key="d24">-1</data>
  <data key="d39">0.0</data>
</node>
<node id="295">
  <data key="d40">199</data>
  <data key="d41">0.0</data>
  <data key="d33">295</data>
  <data key="d0">703.5402</data>
  <data key="d5">0</data>
  <data key="d29">703.5402</data>
  <data key="d45">N/A</data>
  <data key="d30">https://gnps.ucsd.edu/ProteoSAFe/result.jsp?task=5200e74b6db34718a3b0c77820c2b176&amp;view=view_all_clusters_withID&amp;show=true#{"main.cluster index_lowerinput":"295.0","main.cluster index_upperinput":"295.0"}</data>
  <data key="d28">N/A</data>
  <data key="d32">N/A</data>
  <data key="d14">0.0</data>
  <data key="d2">0.0</data>
  <data key="d7">38185748.21199999</data>
  <data key="d36">10.4978</data>
  <data key="d22">10.4978</data>
  <data key="d53">0.0</data>
  <data key="d37">https://gnps.ucsd.edu/ProteoSAFe/result.jsp?view=network_displayer&amp;componentindex=8&amp;task=5200e74b6db34718a3b0c77820c2b176&amp;show=true</data>
  <data key="d55">0.0</data>
  <data key="d24">8</data>
  <data key="d39">0.0</data>
</node>
<node id="800">
  <data key="d40">209</data>
  <data key="d41">0.0</data>
  <data key="d33">800</data>
  <data key="d0">782.5658</data>
  <data key="d5">0</data>
  <data key="d29">782.5658</data>
  <data key="d45">N/A</data>
  <data key="d30">https://gnps.ucsd.edu/ProteoSAFe/result.jsp?task=5200e74b6db34718a3b0c77820c2b176&amp;view=view_all_clusters_withID&amp;show=true#{"main.cluster index_lowerinput":"800.0","main.cluster index_upperinput":"800.0"}</data>
  <data key="d28">N/A</data>
  <data key="d32">N/A</data>
  <data key="d14">0.0</data>
  <data key="d2">0.0</data>
  <data key="d7">11743303.800000012</data>
  <data key="d36">9.8822</data>
  <data key="d22">9.8822</data>
  <data key="d53">0.0</data>
  <data key="d37">https://gnps.ucsd.edu/ProteoSAFe/result.jsp?view=network_displayer&amp;componentindex=30&amp;task=5200e74b6db34718a3b0c77820c2b176&amp;show=true</data>
  <data key="d55">0.0</data>
  <data key="d24">30</data>
  <data key="d39">0.0</data>
</node>
<node id="167">
  <data key="d40">199</data>
  <data key="d41">0.0</data>
  <data key="d33">167</data>
  <data key="d0">801.581</data>
  <data key="d5">0</data>
  <data key="d29">801.581</data>
  <data key="d45">N/A</data>
  <data key="d30">https://gnps.ucsd.edu/ProteoSAFe/result.jsp?task=5200e74b6db34718a3b0c77820c2b176&amp;view=view_all_clusters_withID&amp;show=true#{"main.cluster index_lowerinput":"167.0","main.cluster index_upperinput":"167.0"}</data>
  <data key="d28">N/A</data>
  <data key="d32">N/A</data>
  <data key="d14">0.0</data>
  <data key="d2">0.0</data>
  <data key="d7">31406509.006000012</data>
  <data key="d36">9.9952</data>
  <data key="d22">9.9952</data>
  <data key="d53">0.0</data>
  <data key="d37">https://gnps.ucsd.edu/ProteoSAFe/result.jsp?view=network_displayer&amp;componentindex=56&amp;task=5200e74b6db34718a3b0c77820c2b176&amp;show=true</data>
  <data key="d55">0.0</data>
  <data key="d24">56</data>
  <data key="d39">0.0</data>
</node>
<node id="779">
  <data key="d40">215</data>
  <data key="d41">0.0</data>
  <data key="d33">779</data>
  <data key="d0">199.1202</data>
  <data key="d5">0</data>
  <data key="d29">199.1202</data>
  <data key="d45">N/A</data>
  <data key="d30">https://gnps.ucsd.edu/ProteoSAFe/result.jsp?task=5200e74b6db34718a3b0c77820c2b176&amp;view=view_all_clusters_withID&amp;show=true#{"main.cluster index_lowerinput":"779.0","main.cluster index_upperinput":"779.0"}</data>
  <data key="d28">N/A</data>
  <data key="d32">N/A</data>
  <data key="d14">0.0</data>
  <data key="d2">0.0</data>
  <data key="d7">12101001.858000007</data>
  <data key="d36">9.9899</data>
  <data key="d22">9.9899</data>
  <data key="d53">0.0</data>
  <data key="d37">This Node is a Singleton</data>
  <data key="d55">0.0</data>
  <data key="d24">-1</data>
  <data key="d39">0.0</data>
</node>
<node id="1018">
  <data key="d40">212</data>
  <data key="d41">0.0</data>
  <data key="d33">1018</data>
  <data key="d0">442.1851</data>
  <data key="d5">0</data>
  <data key="d29">442.1851</data>
  <data key="d45">N/A</data>
  <data key="d30">https://gnps.ucsd.edu/ProteoSAFe/result.jsp?task=5200e74b6db34718a3b0c77820c2b176&amp;view=view_all_clusters_withID&amp;show=true#{"main.cluster index_lowerinput":"1018.0","main.cluster index_upperinput":"1018.0"}</data>
  <data key="d28">N/A</data>
  <data key="d32">N/A</data>
  <data key="d14">0.0</data>
  <data key="d2">0.0</data>
  <data key="d7">11807197.582000002</data>
  <data key="d36">7.1973</data>
  <data key="d22">7.1973</data>
  <data key="d53">0.0</data>
  <data key="d37">This Node is a Singleton</data>
  <data key="d55">0.0</data>
  <data key="d24">-1</data>
  <data key="d39">0.0</data>
</node>
<node id="261">
  <data key="d40">214</data>
  <data key="d41">0.0</data>
  <data key="d33">261</data>
  <data key="d0">263.2095</data>
  <data key="d5">0</data>
  <data key="d29">263.2095</data>
  <data key="d45">N/A</data>
  <data key="d30">https://gnps.ucsd.edu/ProteoSAFe/result.jsp?task=5200e74b6db34718a3b0c77820c2b176&amp;view=view_all_clusters_withID&amp;show=true#{"main.cluster index_lowerinput":"261.0","main.cluster index_upperinput":"261.0"}</data>
  <data key="d28">N/A</data>
  <data key="d32">N/A</data>
  <data key="d14">0.0</data>
  <data key="d2">0.0</data>
  <data key="d7">5639145.376000002</data>
  <data key="d36">9.4034</data>
  <data key="d22">9.4034</data>
  <data key="d53">0.0</data>
  <data key="d37">This Node is a Singleton</data>
  <data key="d55">0.0</data>
  <data key="d24">-1</data>
  <data key="d39">0.0</data>
</node>
<node id="250">
  <data key="d40">214</data>
  <data key="d41">0.0</data>
  <data key="d33">250</data>
  <data key="d0">430.9059</data>
  <data key="d5">0</data>
  <data key="d29">430.9059</data>
  <data key="d45">N/A</data>
  <data key="d30">https://gnps.ucsd.edu/ProteoSAFe/result.jsp?task=5200e74b6db34718a3b0c77820c2b176&amp;view=view_all_clusters_withID&amp;show=true#{"main.cluster index_lowerinput":"250.0","main.cluster index_upperinput":"250.0"}</data>
  <data key="d28">N/A</data>
  <data key="d32">N/A</data>
  <data key="d14">0.0</data>
  <data key="d2">0.0</data>
  <data key="d7">46619298.82399997</data>
  <data key="d36">12.6373</data>
  <data key="d22">12.6373</data>
  <data key="d53">0.0</data>
  <data key="d37">This Node is a Singleton</data>
  <data key="d55">0.0</data>
  <data key="d24">-1</data>
  <data key="d39">0.0</data>
</node>
<node id="551">
  <data key="d40">215</data>
  <data key="d41">0.0</data>
  <data key="d33">551</data>
  <data key="d0">766.5638</data>
  <data key="d5">0</data>
  <data key="d29">766.5638</data>
  <data key="d45">N/A</data>
  <data key="d30">https://gnps.ucsd.edu/ProteoSAFe/result.jsp?task=5200e74b6db34718a3b0c77820c2b176&amp;view=view_all_clusters_withID&amp;show=true#{"main.cluster index_lowerinput":"551.0","main.cluster index_upperinput":"551.0"}</data>
  <data key="d28">N/A</data>
  <data key="d32">N/A</data>
  <data key="d14">0.0</data>
  <data key="d2">0.0</data>
  <data key="d7">4925322.320000005</data>
  <data key="d36">10.7402</data>
  <data key="d22">10.7402</data>
  <data key="d53">0.0</data>
  <data key="d37">This Node is a Singleton</data>
  <data key="d55">0.0</data>
  <data key="d24">-1</data>
  <data key="d39">0.0</data>
</node>
<node id="139">
  <data key="d40">215</data>
  <data key="d41">0.0</data>
  <data key="d33">139</data>
  <data key="d0">285.2742</data>
  <data key="d5">0</data>
  <data key="d29">285.2742</data>
  <data key="d45">N/A</data>
  <data key="d30">https://gnps.ucsd.edu/ProteoSAFe/result.jsp?task=5200e74b6db34718a3b0c77820c2b176&amp;view=view_all_clusters_withID&amp;show=true#{"main.cluster index_lowerinput":"139.0","main.cluster index_upperinput":"139.0"}</data>
  <data key="d28">N/A</data>
  <data key="d32">N/A</data>
  <data key="d14">0.0</data>
  <data key="d2">0.0</data>
  <data key="d7">11861302.714000002</data>
  <data key="d36">1.6171</data>
  <data key="d22">1.6171</data>
  <data key="d53">0.0</data>
  <data key="d37">This Node is a Singleton</data>
  <data key="d55">0.0</data>
  <data key="d24">-1</data>
  <data key="d39">0.0</data>
</node>
<node id="177">
  <data key="d40">207</data>
  <data key="d41">0.0</data>
  <data key="d33">177</data>
  <data key="d0">131.0018</data>
  <data key="d5">0</data>
  <data key="d29">131.0018</data>
  <data key="d45">N/A</data>
  <data key="d30">https://gnps.ucsd.edu/ProteoSAFe/result.jsp?task=5200e74b6db34718a3b0c77820c2b176&amp;view=view_all_clusters_withID&amp;show=true#{"main.cluster index_lowerinput":"177.0","main.cluster index_upperinput":"177.0"}</data>
  <data key="d28">N/A</data>
  <data key="d32">N/A</data>
  <data key="d14">0.0</data>
  <data key="d2">0.0</data>
  <data key="d7">27500451.477999993</data>
  <data key="d36">9.0277</data>
  <data key="d22">9.0277</data>
  <data key="d53">0.0</data>
  <data key="d37">This Node is a Singleton</data>
  <data key="d55">0.0</data>
  <data key="d24">-1</data>
  <data key="d39">0.0</data>
</node>
<node id="1505">
  <data key="d40">213</data>
  <data key="d41">0.0</data>
  <data key="d33">1505</data>
  <data key="d0">738.544</data>
  <data key="d5">0</data>
  <data key="d29">738.544</data>
  <data key="d45">N/A</data>
  <data key="d30">https://gnps.ucsd.edu/ProteoSAFe/result.jsp?task=5200e74b6db34718a3b0c77820c2b176&amp;view=view_all_clusters_withID&amp;show=true#{"main.cluster index_lowerinput":"1505.0","main.cluster index_upperinput":"1505.0"}</data>
  <data key="d28">N/A</data>
  <data key="d32">N/A</data>
  <data key="d14">0.0</data>
  <data key="d2">0.0</data>
  <data key="d7">10376056.952</data>
  <data key="d36">11.4038</data>
  <data key="d22">11.4038</data>
  <data key="d53">0.0</data>
  <data key="d37">This Node is a Singleton</data>
  <data key="d55">0.0</data>
  <data key="d24">-1</data>
  <data key="d39">0.0</data>
</node>
<node id="749">
  <data key="d40">208</data>
  <data key="d41">0.0</data>
  <data key="d33">749</data>
  <data key="d0">777.5257</data>
  <data key="d5">0</data>
  <data key="d29">777.5257</data>
  <data key="d45">N/A</data>
  <data key="d30">https://gnps.ucsd.edu/ProteoSAFe/result.jsp?task=5200e74b6db34718a3b0c77820c2b176&amp;view=view_all_clusters_withID&amp;show=true#{"main.cluster index_lowerinput":"749.0","main.cluster index_upperinput":"749.0"}</data>
  <data key="d28">N/A</data>
  <data key="d32">N/A</data>
  <data key="d14">0.0</data>
  <data key="d2">0.0</data>
  <data key="d7">6969854.804</data>
  <data key="d36">11.9187</data>
  <data key="d22">11.9187</data>
  <data key="d53">0.0</data>
  <data key="d37">https://gnps.ucsd.edu/ProteoSAFe/result.jsp?view=network_displayer&amp;componentindex=52&amp;task=5200e74b6db34718a3b0c77820c2b176&amp;show=true</data>
  <data key="d55">0.0</data>
  <data key="d24">52</data>
  <data key="d39">0.0</data>
</node>
<node id="668">
  <data key="d40">207</data>
  <data key="d41">0.0</data>
  <data key="d33">668</data>
  <data key="d0">243.0125</data>
  <data key="d5">0</data>
  <data key="d29">243.0125</data>
  <data key="d45">N/A</data>
  <data key="d30">https://gnps.ucsd.edu/ProteoSAFe/result.jsp?task=5200e74b6db34718a3b0c77820c2b176&amp;view=view_all_clusters_withID&amp;show=true#{"main.cluster index_lowerinput":"668.0","main.cluster index_upperinput":"668.0"}</data>
  <data key="d28">N/A</data>
  <data key="d32">N/A</data>
  <data key="d14">0.0</data>
  <data key="d2">0.0</data>
  <data key="d7">10623998.980000002</data>
  <data key="d36">1.1773</data>
  <data key="d22">1.1773</data>
  <data key="d53">0.0</data>
  <data key="d37">This Node is a Singleton</data>
  <data key="d55">0.0</data>
  <data key="d24">-1</data>
  <data key="d39">0.0</data>
</node>
<node id="358">
  <data key="d40">210</data>
  <data key="d41">0.0</data>
  <data key="d33">358</data>
  <data key="d0">466.3945</data>
  <data key="d5">0</data>
  <data key="d29">466.3945</data>
  <data key="d45">N/A</data>
  <data key="d30">https://gnps.ucsd.edu/ProteoSAFe/result.jsp?task=5200e74b6db34718a3b0c77820c2b176&amp;view=view_all_clusters_withID&amp;show=true#{"main.cluster index_lowerinput":"358.0","main.cluster index_upperinput":"358.0"}</data>
  <data key="d28">N/A</data>
  <data key="d32">N/A</data>
  <data key="d14">0.0</data>
  <data key="d2">0.0</data>
  <data key="d7">40782944.43200001</data>
  <data key="d36">10.083</data>
  <data key="d22">10.083</data>
  <data key="d53">0.0</data>
  <data key="d37">This Node is a Singleton</data>
  <data key="d55">0.0</data>
  <data key="d24">-1</data>
  <data key="d39">0.0</data>
</node>
<node id="541">
  <data key="d40">212</data>
  <data key="d41">0.0</data>
  <data key="d33">541</data>
  <data key="d0">725.5134</data>
  <data key="d5">0</data>
  <data key="d29">725.5134</data>
  <data key="d45">N/A</data>
  <data key="d30">https://gnps.ucsd.edu/ProteoSAFe/result.jsp?task=5200e74b6db34718a3b0c77820c2b176&amp;view=view_all_clusters_withID&amp;show=true#{"main.cluster index_lowerinput":"541.0","main.cluster index_upperinput":"541.0"}</data>
  <data key="d28">N/A</data>
  <data key="d32">N/A</data>
  <data key="d14">0.0</data>
  <data key="d2">0.0</data>
  <data key="d7">11219177.53600001</data>
  <data key="d36">11.283</data>
  <data key="d22">11.283</data>
  <data key="d53">0.0</data>
  <data key="d37">This Node is a Singleton</data>
  <data key="d55">0.0</data>
  <data key="d24">-1</data>
  <data key="d39">0.0</data>
</node>
<node id="1059">
  <data key="d40">206</data>
  <data key="d41">0.0</data>
  <data key="d33">1059</data>
  <data key="d0">541.1485</data>
  <data key="d5">0</data>
  <data key="d29">541.1485</data>
  <data key="d45">N/A</data>
  <data key="d30">https://gnps.ucsd.edu/ProteoSAFe/result.jsp?task=5200e74b6db34718a3b0c77820c2b176&amp;view=view_all_clusters_withID&amp;show=true#{"main.cluster index_lowerinput":"1059.0","main.cluster index_upperinput":"1059.0"}</data>
  <data key="d28">N/A</data>
  <data key="d32">N/A</data>
  <data key="d14">0.0</data>
  <data key="d2">0.0</data>
  <data key="d7">33769676.125999965</data>
  <data key="d36">11.3908</data>
  <data key="d22">11.3908</data>
  <data key="d53">0.0</data>
  <data key="d37">This Node is a Singleton</data>
  <data key="d55">0.0</data>
  <data key="d24">-1</data>
  <data key="d39">0.0</data>
</node>
<node id="597">
  <data key="d40">206</data>
  <data key="d41">0.0</data>
  <data key="d33">597</data>
  <data key="d0">131.0384</data>
  <data key="d5">0</data>
  <data key="d29">131.0384</data>
  <data key="d45">N/A</data>
  <data key="d30">https://gnps.ucsd.edu/ProteoSAFe/result.jsp?task=5200e74b6db34718a3b0c77820c2b176&amp;view=view_all_clusters_withID&amp;show=true#{"main.cluster index_lowerinput":"597.0","main.cluster index_upperinput":"597.0"}</data>
  <data key="d28">N/A</data>
  <data key="d32">N/A</data>
  <data key="d14">0.0</data>
  <data key="d2">0.0</data>
  <data key="d7">5872842.043999998</data>
  <data key="d36">0.7573</data>
  <data key="d22">0.7573</data>
  <data key="d53">0.0</data>
  <data key="d37">This Node is a Singleton</data>
  <data key="d55">0.0</data>
  <data key="d24">-1</data>
  <data key="d39">0.0</data>
</node>
<node id="2352">
  <data key="d40">215</data>
  <data key="d41">0.0</data>
  <data key="d33">2352</data>
  <data key="d0">212.979</data>
  <data key="d5">0</data>
  <data key="d29">212.979</data>
  <data key="d45">N/A</data>
  <data key="d30">https://gnps.ucsd.edu/ProteoSAFe/result.jsp?task=5200e74b6db34718a3b0c77820c2b176&amp;view=view_all_clusters_withID&amp;show=true#{"main.cluster index_lowerinput":"2352.0","main.cluster index_upperinput":"2352.0"}</data>
  <data key="d28">N/A</data>
  <data key="d32">N/A</data>
  <data key="d14">0.0</data>
  <data key="d2">0.0</data>
  <data key="d7">11530656.933999997</data>
  <data key="d36">1.4931</data>
  <data key="d22">1.4931</data>
  <data key="d53">0.0</data>
  <data key="d37">This Node is a Singleton</data>
  <data key="d55">0.0</data>
  <data key="d24">-1</data>
  <data key="d39">0.0</data>
</node>
<node id="18">
  <data key="d40">215</data>
  <data key="d41">0.0</data>
  <data key="d33">18</data>
  <data key="d0">133.9794</data>
  <data key="d5">0</data>
  <data key="d29">133.9794</data>
  <data key="d45">N/A</data>
  <data key="d30">https://gnps.ucsd.edu/ProteoSAFe/result.jsp?task=5200e74b6db34718a3b0c77820c2b176&amp;view=view_all_clusters_withID&amp;show=true#{"main.cluster index_lowerinput":"18.0","main.cluster index_upperinput":"18.0"}</data>
  <data key="d28">N/A</data>
  <data key="d32">N/A</data>
  <data key="d14">0.0</data>
  <data key="d2">0.0</data>
  <data key="d7">57693082.28400002</data>
  <data key="d36">1.8898</data>
  <data key="d22">1.8898</data>
  <data key="d53">0.0</data>
  <data key="d37">https://gnps.ucsd.edu/ProteoSAFe/result.jsp?view=network_displayer&amp;componentindex=24&amp;task=5200e74b6db34718a3b0c77820c2b176&amp;show=true</data>
  <data key="d55">0.0</data>
  <data key="d24">24</data>
  <data key="d39">0.0</data>
</node>
<node id="1435">
  <data key="d40">215</data>
  <data key="d41">0.0</data>
  <data key="d33">1435</data>
  <data key="d0">124.974</data>
  <data key="d5">0</data>
  <data key="d29">124.974</data>
  <data key="d45">N/A</data>
  <data key="d30">https://gnps.ucsd.edu/ProteoSAFe/result.jsp?task=5200e74b6db34718a3b0c77820c2b176&amp;view=view_all_clusters_withID&amp;show=true#{"main.cluster index_lowerinput":"1435.0","main.cluster index_upperinput":"1435.0"}</data>
  <data key="d28">N/A</data>
  <data key="d32">N/A</data>
  <data key="d14">0.0</data>
  <data key="d2">0.0</data>
  <data key="d7">18867959.324</data>
  <data key="d36">1.8578</data>
  <data key="d22">1.8578</data>
  <data key="d53">0.0</data>
  <data key="d37">This Node is a Singleton</data>
  <data key="d55">0.0</data>
  <data key="d24">-1</data>
  <data key="d39">0.0</data>
</node>
<node id="2433">
  <data key="d40">211</data>
  <data key="d41">0.0</data>
  <data key="d33">2433</data>
  <data key="d0">617.4945</data>
  <data key="d5">0</data>
  <data key="d29">617.4945</data>
  <data key="d45">N/A</data>
  <data key="d30">https://gnps.ucsd.edu/ProteoSAFe/result.jsp?task=5200e74b6db34718a3b0c77820c2b176&amp;view=view_all_clusters_withID&amp;show=true#{"main.cluster index_lowerinput":"2433.0","main.cluster index_upperinput":"2433.0"}</data>
  <data key="d28">N/A</data>
  <data key="d32">N/A</data>
  <data key="d14">0.0</data>
  <data key="d2">0.0</data>
  <data key="d7">6550537.443999999</data>
  <data key="d36">10.8243</data>
  <data key="d22">10.8243</data>
  <data key="d53">0.0</data>
  <data key="d37">This Node is a Singleton</data>
  <data key="d55">0.0</data>
  <data key="d24">-1</data>
  <data key="d39">0.0</data>
</node>
<node id="2282">
  <data key="d40">214</data>
  <data key="d41">0.0</data>
  <data key="d33">2282</data>
  <data key="d0">133.9794</data>
  <data key="d5">0</data>
  <data key="d29">133.9794</data>
  <data key="d45">N/A</data>
  <data key="d30">https://gnps.ucsd.edu/ProteoSAFe/result.jsp?task=5200e74b6db34718a3b0c77820c2b176&amp;view=view_all_clusters_withID&amp;show=true#{"main.cluster index_lowerinput":"2282.0","main.cluster index_upperinput":"2282.0"}</data>
  <data key="d28">N/A</data>
  <data key="d32">N/A</data>
  <data key="d14">0.0</data>
  <data key="d2">0.0</data>
  <data key="d7">35235048.07000001</data>
  <data key="d36">2.8182</data>
  <data key="d22">2.8182</data>
  <data key="d53">0.0</data>
  <data key="d37">https://gnps.ucsd.edu/ProteoSAFe/result.jsp?view=network_displayer&amp;componentindex=45&amp;task=5200e74b6db34718a3b0c77820c2b176&amp;show=true</data>
  <data key="d55">0.0</data>
  <data key="d24">45</data>
  <data key="d39">0.0</data>
</node>
<node id="714">
  <data key="d40">211</data>
  <data key="d41">0.0</data>
  <data key="d33">714</data>
  <data key="d0">270.2799</data>
  <data key="d5">0</data>
  <data key="d29">270.2799</data>
  <data key="d45">N/A</data>
  <data key="d30">https://gnps.ucsd.edu/ProteoSAFe/result.jsp?task=5200e74b6db34718a3b0c77820c2b176&amp;view=view_all_clusters_withID&amp;show=true#{"main.cluster index_lowerinput":"714.0","main.cluster index_upperinput":"714.0"}</data>
  <data key="d28">N/A</data>
  <data key="d32">N/A</data>
  <data key="d14">0.0</data>
  <data key="d2">0.0</data>
  <data key="d7">12373313.917999996</data>
  <data key="d36">10.7839</data>
  <data key="d22">10.7839</data>
  <data key="d53">0.0</data>
  <data key="d37">This Node is a Singleton</data>
  <data key="d55">0.0</data>
  <data key="d24">-1</data>
  <data key="d39">0.0</data>
</node>
<node id="84">
  <data key="d40">214</data>
  <data key="d41">0.0</data>
  <data key="d33">84</data>
  <data key="d0">239.2349</data>
  <data key="d5">0</data>
  <data key="d29">239.2349</data>
  <data key="d45">N/A</data>
  <data key="d30">https://gnps.ucsd.edu/ProteoSAFe/result.jsp?task=5200e74b6db34718a3b0c77820c2b176&amp;view=view_all_clusters_withID&amp;show=true#{"main.cluster index_lowerinput":"84.0","main.cluster index_upperinput":"84.0"}</data>
  <data key="d28">N/A</data>
  <data key="d32">N/A</data>
  <data key="d14">0.0</data>
  <data key="d2">0.0</data>
  <data key="d7">44481517.91999995</data>
  <data key="d36">9.018</data>
  <data key="d22">9.018</data>
  <data key="d53">0.0</data>
  <data key="d37">This Node is a Singleton</data>
  <data key="d55">0.0</data>
  <data key="d24">-1</data>
  <data key="d39">0.0</data>
</node>
<node id="1534">
  <data key="d40">204</data>
  <data key="d41">0.0</data>
  <data key="d33">1534</data>
  <data key="d0">494.576</data>
  <data key="d5">0</data>
  <data key="d29">494.576</data>
  <data key="d45">N/A</data>
  <data key="d30">https://gnps.ucsd.edu/ProteoSAFe/result.jsp?task=5200e74b6db34718a3b0c77820c2b176&amp;view=view_all_clusters_withID&amp;show=true#{"main.cluster index_lowerinput":"1534.0","main.cluster index_upperinput":"1534.0"}</data>
  <data key="d28">N/A</data>
  <data key="d32">N/A</data>
  <data key="d14">0.0</data>
  <data key="d2">0.0</data>
  <data key="d7">308496995.2140002</data>
  <data key="d36">12.3831</data>
  <data key="d22">12.3831</data>
  <data key="d53">0.0</data>
  <data key="d37">https://gnps.ucsd.edu/ProteoSAFe/result.jsp?view=network_displayer&amp;componentindex=23&amp;task=5200e74b6db34718a3b0c77820c2b176&amp;show=true</data>
  <data key="d55">0.0</data>
  <data key="d24">23</data>
  <data key="d39">0.0</data>
</node>
<node id="162">
  <data key="d40">214</data>
  <data key="d41">0.0</data>
  <data key="d33">162</data>
  <data key="d0">703.5532</data>
  <data key="d5">0</data>
  <data key="d29">703.5532</data>
  <data key="d45">N/A</data>
  <data key="d30">https://gnps.ucsd.edu/ProteoSAFe/result.jsp?task=5200e74b6db34718a3b0c77820c2b176&amp;view=view_all_clusters_withID&amp;show=true#{"main.cluster index_lowerinput":"162.0","main.cluster index_upperinput":"162.0"}</data>
  <data key="d28">N/A</data>
  <data key="d32">N/A</data>
  <data key="d14">0.0</data>
  <data key="d2">0.0</data>
  <data key="d7">29630033.17399998</data>
  <data key="d36">10.7371</data>
  <data key="d22">10.7371</data>
  <data key="d53">0.0</data>
  <data key="d37">https://gnps.ucsd.edu/ProteoSAFe/result.jsp?view=network_displayer&amp;componentindex=8&amp;task=5200e74b6db34718a3b0c77820c2b176&amp;show=true</data>
  <data key="d55">0.0</data>
  <data key="d24">8</data>
  <data key="d39">0.0</data>
</node>
<node id="1903">
  <data key="d40">212</data>
  <data key="d41">0.0</data>
  <data key="d33">1903</data>
  <data key="d0">725.5244</data>
  <data key="d5">0</data>
  <data key="d29">725.5244</data>
  <data key="d45">N/A</data>
  <data key="d30">https://gnps.ucsd.edu/ProteoSAFe/result.jsp?task=5200e74b6db34718a3b0c77820c2b176&amp;view=view_all_clusters_withID&amp;show=true#{"main.cluster index_lowerinput":"1903.0","main.cluster index_upperinput":"1903.0"}</data>
  <data key="d28">N/A</data>
  <data key="d32">N/A</data>
  <data key="d14">0.0</data>
  <data key="d2">0.0</data>
  <data key="d7">17179149.931999993</data>
  <data key="d36">11.6107</data>
  <data key="d22">11.6107</data>
  <data key="d53">0.0</data>
  <data key="d37">https://gnps.ucsd.edu/ProteoSAFe/result.jsp?view=network_displayer&amp;componentindex=25&amp;task=5200e74b6db34718a3b0c77820c2b176&amp;show=true</data>
  <data key="d55">0.0</data>
  <data key="d24">25</data>
  <data key="d39">0.0</data>
</node>
<node id="69">
  <data key="d40">214</data>
  <data key="d41">0.0</data>
  <data key="d33">69</data>
  <data key="d0">270.2801</data>
  <data key="d5">0</data>
  <data key="d29">270.2801</data>
  <data key="d45">N/A</data>
  <data key="d30">https://gnps.ucsd.edu/ProteoSAFe/result.jsp?task=5200e74b6db34718a3b0c77820c2b176&amp;view=view_all_clusters_withID&amp;show=true#{"main.cluster index_lowerinput":"69.0","main.cluster index_upperinput":"69.0"}</data>
  <data key="d28">N/A</data>
  <data key="d32">N/A</data>
  <data key="d14">0.0</data>
  <data key="d2">0.0</data>
  <data key="d7">157096377.5739999</data>
  <data key="d36">8.2012</data>
  <data key="d22">8.2012</data>
  <data key="d53">0.0</data>
  <data key="d37">This Node is a Singleton</data>
  <data key="d55">0.0</data>
  <data key="d24">-1</data>
  <data key="d39">0.0</data>
</node>
<node id="237">
  <data key="d40">214</data>
  <data key="d41">0.0</data>
  <data key="d33">237</data>
  <data key="d0">495.4595</data>
  <data key="d5">0</data>
  <data key="d29">495.4595</data>
  <data key="d45">N/A</data>
  <data key="d30">https://gnps.ucsd.edu/ProteoSAFe/result.jsp?task=5200e74b6db34718a3b0c77820c2b176&amp;view=view_all_clusters_withID&amp;show=true#{"main.cluster index_lowerinput":"237.0","main.cluster index_upperinput":"237.0"}</data>
  <data key="d28">N/A</data>
  <data key="d32">N/A</data>
  <data key="d14">0.0</data>
  <data key="d2">0.0</data>
  <data key="d7">63179960.673999965</data>
  <data key="d36">11.0238</data>
  <data key="d22">11.0238</data>
  <data key="d53">0.0</data>
  <data key="d37">This Node is a Singleton</data>
  <data key="d55">0.0</data>
  <data key="d24">-1</data>
  <data key="d39">0.0</data>
</node>
<node id="212">
  <data key="d40">214</data>
  <data key="d41">0.0</data>
  <data key="d33">212</data>
  <data key="d0">133.9794</data>
  <data key="d5">0</data>
  <data key="d29">133.9794</data>
  <data key="d45">N/A</data>
  <data key="d30">https://gnps.ucsd.edu/ProteoSAFe/result.jsp?task=5200e74b6db34718a3b0c77820c2b176&amp;view=view_all_clusters_withID&amp;show=true#{"main.cluster index_lowerinput":"212.0","main.cluster index_upperinput":"212.0"}</data>
  <data key="d28">N/A</data>
  <data key="d32">N/A</data>
  <data key="d14">0.0</data>
  <data key="d2">0.0</data>
  <data key="d7">60251371.308</data>
  <data key="d36">2.3751</data>
  <data key="d22">2.3751</data>
  <data key="d53">0.0</data>
  <data key="d37">https://gnps.ucsd.edu/ProteoSAFe/result.jsp?view=network_displayer&amp;componentindex=24&amp;task=5200e74b6db34718a3b0c77820c2b176&amp;show=true</data>
  <data key="d55">0.0</data>
  <data key="d24">24</data>
  <data key="d39">0.0</data>
</node>
<node id="192">
  <data key="d40">215</data>
  <data key="d41">0.0</data>
  <data key="d33">192</data>
  <data key="d0">664.4986</data>
  <data key="d5">0</data>
  <data key="d29">664.4986</data>
  <data key="d45">N/A</data>
  <data key="d30">https://gnps.ucsd.edu/ProteoSAFe/result.jsp?task=5200e74b6db34718a3b0c77820c2b176&amp;view=view_all_clusters_withID&amp;show=true#{"main.cluster index_lowerinput":"192.0","main.cluster index_upperinput":"192.0"}</data>
  <data key="d28">N/A</data>
  <data key="d32">N/A</data>
  <data key="d14">0.0</data>
  <data key="d2">0.0</data>
  <data key="d7">13036012.582000019</data>
  <data key="d36">10.0369</data>
  <data key="d22">10.0369</data>
  <data key="d53">0.0</data>
  <data key="d37">https://gnps.ucsd.edu/ProteoSAFe/result.jsp?view=network_displayer&amp;componentindex=26&amp;task=5200e74b6db34718a3b0c77820c2b176&amp;show=true</data>
  <data key="d55">0.0</data>
  <data key="d24">26</data>
  <data key="d39">0.0</data>
</node>
<node id="1512">
  <data key="d40">211</data>
  <data key="d41">0.0</data>
  <data key="d33">1512</data>
  <data key="d0">438.6042</data>
  <data key="d5">0</data>
  <data key="d29">438.6042</data>
  <data key="d45">N/A</data>
  <data key="d30">https://gnps.ucsd.edu/ProteoSAFe/result.jsp?task=5200e74b6db34718a3b0c77820c2b176&amp;view=view_all_clusters_withID&amp;show=true#{"main.cluster index_lowerinput":"1512.0","main.cluster index_upperinput":"1512.0"}</data>
  <data key="d28">N/A</data>
  <data key="d32">N/A</data>
  <data key="d14">0.0</data>
  <data key="d2">0.0</data>
  <data key="d7">11745676.552000007</data>
  <data key="d36">10.7367</data>
  <data key="d22">10.7367</data>
  <data key="d53">0.0</data>
  <data key="d37">This Node is a Singleton</data>
  <data key="d55">0.0</data>
  <data key="d24">-1</data>
  <data key="d39">0.0</data>
</node>
<node id="114">
  <data key="d40">215</data>
  <data key="d41">0.0</data>
  <data key="d33">114</data>
  <data key="d0">133.9794</data>
  <data key="d5">0</data>
  <data key="d29">133.9794</data>
  <data key="d45">N/A</data>
  <data key="d30">https://gnps.ucsd.edu/ProteoSAFe/result.jsp?task=5200e74b6db34718a3b0c77820c2b176&amp;view=view_all_clusters_withID&amp;show=true#{"main.cluster index_lowerinput":"114.0","main.cluster index_upperinput":"114.0"}</data>
  <data key="d28">N/A</data>
  <data key="d32">N/A</data>
  <data key="d14">0.0</data>
  <data key="d2">0.0</data>
  <data key="d7">51403439.778</data>
  <data key="d36">1.9797</data>
  <data key="d22">1.9797</data>
  <data key="d53">0.0</data>
  <data key="d37">https://gnps.ucsd.edu/ProteoSAFe/result.jsp?view=network_displayer&amp;componentindex=24&amp;task=5200e74b6db34718a3b0c77820c2b176&amp;show=true</data>
  <data key="d55">0.0</data>
  <data key="d24">24</data>
  <data key="d39">0.0</data>
</node>
<node id="1204">
  <data key="d40">214</data>
  <data key="d41">0.0</data>
  <data key="d33">1204</data>
  <data key="d0">691.5269</data>
  <data key="d5">0</data>
  <data key="d29">691.5269</data>
  <data key="d45">N/A</data>
  <data key="d30">https://gnps.ucsd.edu/ProteoSAFe/result.jsp?task=5200e74b6db34718a3b0c77820c2b176&amp;view=view_all_clusters_withID&amp;show=true#{"main.cluster index_lowerinput":"1204.0","main.cluster index_upperinput":"1204.0"}</data>
  <data key="d28">N/A</data>
  <data key="d32">N/A</data>
  <data key="d14">0.0</data>
  <data key="d2">0.0</data>
  <data key="d7">15374321.849999988</data>
  <data key="d36">11.433</data>
  <data key="d22">11.433</data>
  <data key="d53">0.0</data>
  <data key="d37">https://gnps.ucsd.edu/ProteoSAFe/result.jsp?view=network_displayer&amp;componentindex=5&amp;task=5200e74b6db34718a3b0c77820c2b176&amp;show=true</data>
  <data key="d55">0.0</data>
  <data key="d24">5</data>
  <data key="d39">0.0</data>
</node>
<node id="35">
  <data key="d40">215</data>
  <data key="d41">0.0</data>
  <data key="d33">35</data>
  <data key="d0">464.8744</data>
  <data key="d5">0</data>
  <data key="d29">464.8744</data>
  <data key="d45">N/A</data>
  <data key="d30">https://gnps.ucsd.edu/ProteoSAFe/result.jsp?task=5200e74b6db34718a3b0c77820c2b176&amp;view=view_all_clusters_withID&amp;show=true#{"main.cluster index_lowerinput":"35.0","main.cluster index_upperinput":"35.0"}</data>
  <data key="d28">N/A</data>
  <data key="d32">N/A</data>
  <data key="d14">0.0</data>
  <data key="d2">0.0</data>
  <data key="d7">69791655.79999997</data>
  <data key="d36">13.0401</data>
  <data key="d22">13.0401</data>
  <data key="d53">0.0</data>
  <data key="d37">This Node is a Singleton</data>
  <data key="d55">0.0</data>
  <data key="d24">-1</data>
  <data key="d39">0.0</data>
</node>
<node id="56">
  <data key="d40">214</data>
  <data key="d41">0.0</data>
  <data key="d33">56</data>
  <data key="d0">341.3005</data>
  <data key="d5">0</data>
  <data key="d29">341.3005</data>
  <data key="d45">N/A</data>
  <data key="d30">https://gnps.ucsd.edu/ProteoSAFe/result.jsp?task=5200e74b6db34718a3b0c77820c2b176&amp;view=view_all_clusters_withID&amp;show=true#{"main.cluster index_lowerinput":"56.0","main.cluster index_upperinput":"56.0"}</data>
  <data key="d28">N/A</data>
  <data key="d32">N/A</data>
  <data key="d14">0.0</data>
  <data key="d2">0.0</data>
  <data key="d7">288526980.0180002</data>
  <data key="d36">10.1358</data>
  <data key="d22">10.1358</data>
  <data key="d53">0.0</data>
  <data key="d37">This Node is a Singleton</data>
  <data key="d55">0.0</data>
  <data key="d24">-1</data>
  <data key="d39">0.0</data>
</node>
<node id="46">
  <data key="d40">215</data>
  <data key="d41">0.0</data>
  <data key="d33">46</data>
  <data key="d0">437.1873</data>
  <data key="d5">0</data>
  <data key="d29">437.1873</data>
  <data key="d45">N/A</data>
  <data key="d30">https://gnps.ucsd.edu/ProteoSAFe/result.jsp?task=5200e74b6db34718a3b0c77820c2b176&amp;view=view_all_clusters_withID&amp;show=true#{"main.cluster index_lowerinput":"46.0","main.cluster index_upperinput":"46.0"}</data>
  <data key="d28">N/A</data>
  <data key="d32">N/A</data>
  <data key="d14">0.0</data>
  <data key="d2">0.0</data>
  <data key="d7">599122473.7759997</data>
  <data key="d36">5.4496</data>
  <data key="d22">5.4496</data>
  <data key="d53">0.0</data>
  <data key="d37">This Node is a Singleton</data>
  <data key="d55">0.0</data>
  <data key="d24">-1</data>
  <data key="d39">0.0</data>
</node>
<node id="814">
  <data key="d40">185</data>
  <data key="d41">0.0</data>
  <data key="d33">814</data>
  <data key="d0">560.4806</data>
  <data key="d5">0</data>
  <data key="d29">560.4806</data>
  <data key="d45">N/A</data>
  <data key="d30">https://gnps.ucsd.edu/ProteoSAFe/result.jsp?task=5200e74b6db34718a3b0c77820c2b176&amp;view=view_all_clusters_withID&amp;show=true#{"main.cluster index_lowerinput":"814.0","main.cluster index_upperinput":"814.0"}</data>
  <data key="d28">N/A</data>
  <data key="d32">N/A</data>
  <data key="d14">0.0</data>
  <data key="d2">0.0</data>
  <data key="d7">2133765.694000005</data>
  <data key="d36">10.8002</data>
  <data key="d22">10.8002</data>
  <data key="d53">0.0</data>
  <data key="d37">This Node is a Singleton</data>
  <data key="d55">0.0</data>
  <data key="d24">-1</data>
  <data key="d39">0.0</data>
</node>
<node id="1458">
  <data key="d40">211</data>
  <data key="d41">0.0</data>
  <data key="d33">1458</data>
  <data key="d0">959.9658</data>
  <data key="d5">0</data>
  <data key="d29">959.9658</data>
  <data key="d45">N/A</data>
  <data key="d30">https://gnps.ucsd.edu/ProteoSAFe/result.jsp?task=5200e74b6db34718a3b0c77820c2b176&amp;view=view_all_clusters_withID&amp;show=true#{"main.cluster index_lowerinput":"1458.0","main.cluster index_upperinput":"1458.0"}</data>
  <data key="d28">N/A</data>
  <data key="d32">N/A</data>
  <data key="d14">0.0</data>
  <data key="d2">0.0</data>
  <data key="d7">27641087.050000004</data>
  <data key="d36">5.5984</data>
  <data key="d22">5.5984</data>
  <data key="d53">0.0</data>
  <data key="d37">https://gnps.ucsd.edu/ProteoSAFe/result.jsp?view=network_displayer&amp;componentindex=65&amp;task=5200e74b6db34718a3b0c77820c2b176&amp;show=true</data>
  <data key="d55">0.0</data>
  <data key="d24">65</data>
  <data key="d39">0.0</data>
</node>
<node id="588">
  <data key="d40">215</data>
  <data key="d41">0.0</data>
  <data key="d33">588</data>
  <data key="d0">913.5908</data>
  <data key="d5">0</data>
  <data key="d29">913.5908</data>
  <data key="d45">N/A</data>
  <data key="d30">https://gnps.ucsd.edu/ProteoSAFe/result.jsp?task=5200e74b6db34718a3b0c77820c2b176&amp;view=view_all_clusters_withID&amp;show=true#{"main.cluster index_lowerinput":"588.0","main.cluster index_upperinput":"588.0"}</data>
  <data key="d28">N/A</data>
  <data key="d32">N/A</data>
  <data key="d14">0.0</data>
  <data key="d2">0.0</data>
  <data key="d7">20907149.50199998</data>
  <data key="d36">12.1012</data>
  <data key="d22">12.1012</data>
  <data key="d53">0.0</data>
  <data key="d37">This Node is a Singleton</data>
  <data key="d55">0.0</data>
  <data key="d24">-1</data>
  <data key="d39">0.0</data>
</node>
<node id="1440">
  <data key="d40">205</data>
  <data key="d41">0.0</data>
  <data key="d33">1440</data>
  <data key="d0">726.5231</data>
  <data key="d5">0</data>
  <data key="d29">726.5231</data>
  <data key="d45">N/A</data>
  <data key="d30">https://gnps.ucsd.edu/ProteoSAFe/result.jsp?task=5200e74b6db34718a3b0c77820c2b176&amp;view=view_all_clusters_withID&amp;show=true#{"main.cluster index_lowerinput":"1440.0","main.cluster index_upperinput":"1440.0"}</data>
  <data key="d28">N/A</data>
  <data key="d32">N/A</data>
  <data key="d14">0.0</data>
  <data key="d2">0.0</data>
  <data key="d7">6617476.573999998</data>
  <data key="d36">11.7703</data>
  <data key="d22">11.7703</data>
  <data key="d53">0.0</data>
  <data key="d37">This Node is a Singleton</data>
  <data key="d55">0.0</data>
  <data key="d24">-1</data>
  <data key="d39">0.0</data>
</node>
<node id="736">
  <data key="d40">206</data>
  <data key="d41">0.0</data>
  <data key="d33">736</data>
  <data key="d0">762.516</data>
  <data key="d5">0</data>
  <data key="d29">762.516</data>
  <data key="d45">N/A</data>
  <data key="d30">https://gnps.ucsd.edu/ProteoSAFe/result.jsp?task=5200e74b6db34718a3b0c77820c2b176&amp;view=view_all_clusters_withID&amp;show=true#{"main.cluster index_lowerinput":"736.0","main.cluster index_upperinput":"736.0"}</data>
  <data key="d28">N/A</data>
  <data key="d32">N/A</data>
  <data key="d14">0.0</data>
  <data key="d2">0.0</data>
  <data key="d7">34890859.83000002</data>
  <data key="d36">5.0105</data>
  <data key="d22">5.0105</data>
  <data key="d53">0.0</data>
  <data key="d37">This Node is a Singleton</data>
  <data key="d55">0.0</data>
  <data key="d24">-1</data>
  <data key="d39">0.0</data>
</node>
<node id="919">
  <data key="d1">Positive</data>
  <data key="d0">758.563</data>
  <data key="d9">7</data>
  <data key="d2">0.0</data>
  <data key="d3">M+H</data>
  <data key="d4">O Laprevote</data>
  <data key="d5">0</data>
  <data key="d27">7.88517</data>
  <data key="d7">16095855.346000018</data>
  <data key="d45">N/A</data>
  <data key="d10">LC-ESI</data>
  <data key="d11">3</data>
  <data key="d12">qTof</data>
  <data key="d13">3</data>
  <data key="d14">0.0</data>
  <data key="d15"> </data>
  <data key="d55">0.0</data>
  <data key="d16">C-TAC</data>
  <data key="d17">http://gnps.ucsd.edu/ProteoSAFe/gnpslibraryspectrum.jsp?SpectrumID=CCMSLIB00005436354</data>
  <data key="d18"></data>
  <data key="d19"> </data>
  <data key="d20">Commercial</data>
  <data key="d21">qTof</data>
  <data key="d22">10.9689</data>
  <data key="d23">(2-{[3-(hexadecanoyloxy)-2-[octadeca-9,12-dienoyloxy]propyl phosphonato]oxy}ethyl)trimethylazanium</data>
  <data key="d24">8</data>
  <data key="d25"></data>
  <data key="d26"> </data>
  <data key="d6">(2-{[3-(hexadecanoyloxy)-2-[octadeca-9,12-dienoyloxy]propyl phosphonato]oxy}ethyl)trimethylazanium</data>
  <data key="d28">N/A</data>
  <data key="d29">758.563</data>
  <data key="d30">https://gnps.ucsd.edu/ProteoSAFe/result.jsp?task=5200e74b6db34718a3b0c77820c2b176&amp;view=view_all_clusters_withID&amp;show=true#{"main.cluster index_lowerinput":"919.0","main.cluster index_upperinput":"919.0"}</data>
  <data key="d31">0.00598145</data>
  <data key="d32">N/A</data>
  <data key="d33">919</data>
  <data key="d34"> </data>
  <data key="d35">CCMSLIB00005436354</data>
  <data key="d36">10.9689</data>
  <data key="d37">https://gnps.ucsd.edu/ProteoSAFe/result.jsp?view=network_displayer&amp;componentindex=8&amp;task=5200e74b6db34718a3b0c77820c2b176&amp;show=true</data>
  <data key="d38">O Laprevote</data>
  <data key="d39">0.0</data>
  <data key="d40">209</data>
  <data key="d41">0.0</data>
  <data key="d43">0.897127</data>
  <data key="d44">0.897127</data>
  <data key="d8">7</data>
  <data key="d46">C-TAC</data>
  <data key="d47">CCMSLIB00005436354</data>
  <data key="d48">LC-ESI</data>
  <data key="d49">Commercial</data>
  <data key="d50">7.88517</data>
  <data key="d51">http://gnps.ucsd.edu/ProteoSAFe/gnpslibraryspectrum.jsp?SpectrumID=CCMSLIB00005436354</data>
  <data key="d52">Positive</data>
  <data key="d53">0.0</data>
  <data key="d54">0.00598145</data>
  <data key="d42">M+H</data>
</node>
<node id="710">
  <data key="d40">210</data>
  <data key="d41">0.0</data>
  <data key="d33">710</data>
  <data key="d0">466.4228</data>
  <data key="d5">0</data>
  <data key="d29">466.4228</data>
  <data key="d45">N/A</data>
  <data key="d30">https://gnps.ucsd.edu/ProteoSAFe/result.jsp?task=5200e74b6db34718a3b0c77820c2b176&amp;view=view_all_clusters_withID&amp;show=true#{"main.cluster index_lowerinput":"710.0","main.cluster index_upperinput":"710.0"}</data>
  <data key="d28">N/A</data>
  <data key="d32">N/A</data>
  <data key="d14">0.0</data>
  <data key="d2">0.0</data>
  <data key="d7">32437092.04199999</data>
  <data key="d36">9.919</data>
  <data key="d22">9.919</data>
  <data key="d53">0.0</data>
  <data key="d37">This Node is a Singleton</data>
  <data key="d55">0.0</data>
  <data key="d24">-1</data>
  <data key="d39">0.0</data>
</node>
<node id="101">
  <data key="d40">215</data>
  <data key="d41">0.0</data>
  <data key="d33">101</data>
  <data key="d0">685.4388</data>
  <data key="d5">0</data>
  <data key="d29">685.4388</data>
  <data key="d45">N/A</data>
  <data key="d30">https://gnps.ucsd.edu/ProteoSAFe/result.jsp?task=5200e74b6db34718a3b0c77820c2b176&amp;view=view_all_clusters_withID&amp;show=true#{"main.cluster index_lowerinput":"101.0","main.cluster index_upperinput":"101.0"}</data>
  <data key="d28">N/A</data>
  <data key="d32">N/A</data>
  <data key="d14">0.0</data>
  <data key="d2">0.0</data>
  <data key="d7">33980346.96400003</data>
  <data key="d36">10.7365</data>
  <data key="d22">10.7365</data>
  <data key="d53">0.0</data>
  <data key="d37">This Node is a Singleton</data>
  <data key="d55">0.0</data>
  <data key="d24">-1</data>
  <data key="d39">0.0</data>
</node>
<node id="467">
  <data key="d40">215</data>
  <data key="d41">0.0</data>
  <data key="d33">467</data>
  <data key="d0">782.5646</data>
  <data key="d5">0</data>
  <data key="d29">782.5646</data>
  <data key="d45">N/A</data>
  <data key="d30">https://gnps.ucsd.edu/ProteoSAFe/result.jsp?task=5200e74b6db34718a3b0c77820c2b176&amp;view=view_all_clusters_withID&amp;show=true#{"main.cluster index_lowerinput":"467.0","main.cluster index_upperinput":"467.0"}</data>
  <data key="d28">N/A</data>
  <data key="d32">N/A</data>
  <data key="d14">0.0</data>
  <data key="d2">0.0</data>
  <data key="d7">21437528.99200001</data>
  <data key="d36">10.7373</data>
  <data key="d22">10.7373</data>
  <data key="d53">0.0</data>
  <data key="d37">https://gnps.ucsd.edu/ProteoSAFe/result.jsp?view=network_displayer&amp;componentindex=30&amp;task=5200e74b6db34718a3b0c77820c2b176&amp;show=true</data>
  <data key="d55">0.0</data>
  <data key="d24">30</data>
  <data key="d39">0.0</data>
</node>
<node id="1677">
  <data key="d1">Positive</data>
  <data key="d0">760.5948</data>
  <data key="d9">6</data>
  <data key="d2">0.0</data>
  <data key="d3">M+H</data>
  <data key="d4">Data from James McKerrow</data>
  <data key="d5">0</data>
  <data key="d27">10.2717</data>
  <data key="d7">9773616.191999983</data>
  <data key="d45">N/A</data>
  <data key="d10">ESI</data>
  <data key="d11">3</data>
  <data key="d12">HCD</data>
  <data key="d13">3</data>
  <data key="d14">0.0</data>
  <data key="d15">N/A</data>
  <data key="d55">0.0</data>
  <data key="d16">Data deposited by lamccall</data>
  <data key="d17">http://gnps.ucsd.edu/ProteoSAFe/gnpslibraryspectrum.jsp?SpectrumID=CCMSLIB00003136880</data>
  <data key="d18"></data>
  <data key="d19">N/A</data>
  <data key="d20">Isolated</data>
  <data key="d21">HCD</data>
  <data key="d22">9.3492</data>
  <data key="d23">Spectral Match to 1-Hexadecanoyl-2-(9Z-octadecenoyl)-sn-glycero-3-phosphocholine from NIST14</data>
  <data key="d24">8</data>
  <data key="d25"></data>
  <data key="d26">N/A</data>
  <data key="d6">Spectral Match to 1-Hexadecanoyl-2-(9Z-octadecenoyl)-sn-glycero-3-phosphocholine from NIST14</data>
  <data key="d28">N/A</data>
  <data key="d29">760.5948</data>
  <data key="d30">https://gnps.ucsd.edu/ProteoSAFe/result.jsp?task=5200e74b6db34718a3b0c77820c2b176&amp;view=view_all_clusters_withID&amp;show=true#{"main.cluster index_lowerinput":"1677.0","main.cluster index_upperinput":"1677.0"}</data>
  <data key="d31">0.0078125</data>
  <data key="d32">N/A</data>
  <data key="d33">1677</data>
  <data key="d34">N/A</data>
  <data key="d35">CCMSLIB00003136880</data>
  <data key="d36">9.3492</data>
  <data key="d37">https://gnps.ucsd.edu/ProteoSAFe/result.jsp?view=network_displayer&amp;componentindex=8&amp;task=5200e74b6db34718a3b0c77820c2b176&amp;show=true</data>
  <data key="d38">Data from James McKerrow</data>
  <data key="d39">0.0</data>
  <data key="d40">213</data>
  <data key="d41">0.0</data>
  <data key="d43">0.801888</data>
  <data key="d44">0.801888</data>
  <data key="d8">6</data>
  <data key="d46">Data deposited by lamccall</data>
  <data key="d47">CCMSLIB00003136880</data>
  <data key="d48">ESI</data>
  <data key="d49">Isolated</data>
  <data key="d50">10.2717</data>
  <data key="d51">http://gnps.ucsd.edu/ProteoSAFe/gnpslibraryspectrum.jsp?SpectrumID=CCMSLIB00003136880</data>
  <data key="d52">Positive</data>
  <data key="d53">0.0</data>
  <data key="d54">0.0078125</data>
  <data key="d42">M+H</data>
</node>
<node id="643">
  <data key="d40">208</data>
  <data key="d41">0.0</data>
  <data key="d33">643</data>
  <data key="d0">169.1053</data>
  <data key="d5">0</data>
  <data key="d29">169.1053</data>
  <data key="d45">N/A</data>
  <data key="d30">https://gnps.ucsd.edu/ProteoSAFe/result.jsp?task=5200e74b6db34718a3b0c77820c2b176&amp;view=view_all_clusters_withID&amp;show=true#{"main.cluster index_lowerinput":"643.0","main.cluster index_upperinput":"643.0"}</data>
  <data key="d28">N/A</data>
  <data key="d32">N/A</data>
  <data key="d14">0.0</data>
  <data key="d2">0.0</data>
  <data key="d7">5114290.460000006</data>
  <data key="d36">9.403</data>
  <data key="d22">9.403</data>
  <data key="d53">0.0</data>
  <data key="d37">This Node is a Singleton</data>
  <data key="d55">0.0</data>
  <data key="d24">-1</data>
  <data key="d39">0.0</data>
</node>
<node id="497">
  <data key="d40">193</data>
  <data key="d41">0.0</data>
  <data key="d33">497</data>
  <data key="d0">611.5131</data>
  <data key="d5">0</data>
  <data key="d29">611.5131</data>
  <data key="d45">N/A</data>
  <data key="d30">https://gnps.ucsd.edu/ProteoSAFe/result.jsp?task=5200e74b6db34718a3b0c77820c2b176&amp;view=view_all_clusters_withID&amp;show=true#{"main.cluster index_lowerinput":"497.0","main.cluster index_upperinput":"497.0"}</data>
  <data key="d28">N/A</data>
  <data key="d32">N/A</data>
  <data key="d14">0.0</data>
  <data key="d2">0.0</data>
  <data key="d7">31836940.24399998</data>
  <data key="d36">12.3643</data>
  <data key="d22">12.3643</data>
  <data key="d53">0.0</data>
  <data key="d37">https://gnps.ucsd.edu/ProteoSAFe/result.jsp?view=network_displayer&amp;componentindex=19&amp;task=5200e74b6db34718a3b0c77820c2b176&amp;show=true</data>
  <data key="d55">0.0</data>
  <data key="d24">19</data>
  <data key="d39">0.0</data>
</node>
<node id="301">
  <data key="d40">215</data>
  <data key="d41">0.0</data>
  <data key="d33">301</data>
  <data key="d0">640.4513</data>
  <data key="d5">0</data>
  <data key="d29">640.4513</data>
  <data key="d45">N/A</data>
  <data key="d30">https://gnps.ucsd.edu/ProteoSAFe/result.jsp?task=5200e74b6db34718a3b0c77820c2b176&amp;view=view_all_clusters_withID&amp;show=true#{"main.cluster index_lowerinput":"301.0","main.cluster index_upperinput":"301.0"}</data>
  <data key="d28">N/A</data>
  <data key="d32">N/A</data>
  <data key="d14">0.0</data>
  <data key="d2">0.0</data>
  <data key="d7">33271973.04</data>
  <data key="d36">11.786</data>
  <data key="d22">11.786</data>
  <data key="d53">0.0</data>
  <data key="d37">This Node is a Singleton</data>
  <data key="d55">0.0</data>
  <data key="d24">-1</data>
  <data key="d39">0.0</data>
</node>
<node id="244">
  <data key="d40">203</data>
  <data key="d41">0.0</data>
  <data key="d33">244</data>
  <data key="d0">679.4297</data>
  <data key="d5">0</data>
  <data key="d29">679.4297</data>
  <data key="d45">N/A</data>
  <data key="d30">https://gnps.ucsd.edu/ProteoSAFe/result.jsp?task=5200e74b6db34718a3b0c77820c2b176&amp;view=view_all_clusters_withID&amp;show=true#{"main.cluster index_lowerinput":"244.0","main.cluster index_upperinput":"244.0"}</data>
  <data key="d28">N/A</data>
  <data key="d32">N/A</data>
  <data key="d14">0.0</data>
  <data key="d2">0.0</data>
  <data key="d7">31800085.235999946</data>
  <data key="d36">9.4534</data>
  <data key="d22">9.4534</data>
  <data key="d53">0.0</data>
  <data key="d37">This Node is a Singleton</data>
  <data key="d55">0.0</data>
  <data key="d24">-1</data>
  <data key="d39">0.0</data>
</node>
<node id="113">
  <data key="d40">215</data>
  <data key="d41">0.0</data>
  <data key="d33">113</data>
  <data key="d0">510.3583</data>
  <data key="d5">0</data>
  <data key="d29">510.3583</data>
  <data key="d45">N/A</data>
  <data key="d30">https://gnps.ucsd.edu/ProteoSAFe/result.jsp?task=5200e74b6db34718a3b0c77820c2b176&amp;view=view_all_clusters_withID&amp;show=true#{"main.cluster index_lowerinput":"113.0","main.cluster index_upperinput":"113.0"}</data>
  <data key="d28">N/A</data>
  <data key="d32">N/A</data>
  <data key="d14">0.0</data>
  <data key="d2">0.0</data>
  <data key="d7">91808671.73400016</data>
  <data key="d36">10.7752</data>
  <data key="d22">10.7752</data>
  <data key="d53">0.0</data>
  <data key="d37">This Node is a Singleton</data>
  <data key="d55">0.0</data>
  <data key="d24">-1</data>
  <data key="d39">0.0</data>
</node>
<node id="979">
  <data key="d40">214</data>
  <data key="d41">0.0</data>
  <data key="d33">979</data>
  <data key="d0">732.5274</data>
  <data key="d5">0</data>
  <data key="d29">732.5274</data>
  <data key="d45">N/A</data>
  <data key="d30">https://gnps.ucsd.edu/ProteoSAFe/result.jsp?task=5200e74b6db34718a3b0c77820c2b176&amp;view=view_all_clusters_withID&amp;show=true#{"main.cluster index_lowerinput":"979.0","main.cluster index_upperinput":"979.0"}</data>
  <data key="d28">N/A</data>
  <data key="d32">N/A</data>
  <data key="d14">0.0</data>
  <data key="d2">0.0</data>
  <data key="d7">8985840.276000002</data>
  <data key="d36">10.2099</data>
  <data key="d22">10.2099</data>
  <data key="d53">0.0</data>
  <data key="d37">https://gnps.ucsd.edu/ProteoSAFe/result.jsp?view=network_displayer&amp;componentindex=4&amp;task=5200e74b6db34718a3b0c77820c2b176&amp;show=true</data>
  <data key="d55">0.0</data>
  <data key="d24">4</data>
  <data key="d39">0.0</data>
</node>
<node id="1106">
  <data key="d40">209</data>
  <data key="d41">0.0</data>
  <data key="d33">1106</data>
  <data key="d0">711.3896</data>
  <data key="d5">0</data>
  <data key="d29">711.3896</data>
  <data key="d45">N/A</data>
  <data key="d30">https://gnps.ucsd.edu/ProteoSAFe/result.jsp?task=5200e74b6db34718a3b0c77820c2b176&amp;view=view_all_clusters_withID&amp;show=true#{"main.cluster index_lowerinput":"1106.0","main.cluster index_upperinput":"1106.0"}</data>
  <data key="d28">N/A</data>
  <data key="d32">N/A</data>
  <data key="d14">0.0</data>
  <data key="d2">0.0</data>
  <data key="d7">29885598.599999998</data>
  <data key="d36">12.57</data>
  <data key="d22">12.57</data>
  <data key="d53">0.0</data>
  <data key="d37">This Node is a Singleton</data>
  <data key="d55">0.0</data>
  <data key="d24">-1</data>
  <data key="d39">0.0</data>
</node>
<node id="1557">
  <data key="d40">215</data>
  <data key="d41">0.0</data>
  <data key="d33">1557</data>
  <data key="d0">409.0699</data>
  <data key="d5">0</data>
  <data key="d29">409.0699</data>
  <data key="d45">N/A</data>
  <data key="d30">https://gnps.ucsd.edu/ProteoSAFe/result.jsp?task=5200e74b6db34718a3b0c77820c2b176&amp;view=view_all_clusters_withID&amp;show=true#{"main.cluster index_lowerinput":"1557.0","main.cluster index_upperinput":"1557.0"}</data>
  <data key="d28">N/A</data>
  <data key="d32">N/A</data>
  <data key="d14">0.0</data>
  <data key="d2">0.0</data>
  <data key="d7">20203114.091999993</data>
  <data key="d36">5.0025</data>
  <data key="d22">5.0025</data>
  <data key="d53">0.0</data>
  <data key="d37">This Node is a Singleton</data>
  <data key="d55">0.0</data>
  <data key="d24">-1</data>
  <data key="d39">0.0</data>
</node>
<node id="80">
  <data key="d40">215</data>
  <data key="d41">0.0</data>
  <data key="d33">80</data>
  <data key="d0">415.1933</data>
  <data key="d5">0</data>
  <data key="d29">415.1933</data>
  <data key="d45">N/A</data>
  <data key="d30">https://gnps.ucsd.edu/ProteoSAFe/result.jsp?task=5200e74b6db34718a3b0c77820c2b176&amp;view=view_all_clusters_withID&amp;show=true#{"main.cluster index_lowerinput":"80.0","main.cluster index_upperinput":"80.0"}</data>
  <data key="d28">N/A</data>
  <data key="d32">N/A</data>
  <data key="d14">0.0</data>
  <data key="d2">0.0</data>
  <data key="d7">50873405.51199998</data>
  <data key="d36">9.0164</data>
  <data key="d22">9.0164</data>
  <data key="d53">0.0</data>
  <data key="d37">https://gnps.ucsd.edu/ProteoSAFe/result.jsp?view=network_displayer&amp;componentindex=12&amp;task=5200e74b6db34718a3b0c77820c2b176&amp;show=true</data>
  <data key="d55">0.0</data>
  <data key="d24">12</data>
  <data key="d39">0.0</data>
</node>
<node id="1424">
  <data key="d40">215</data>
  <data key="d41">0.0</data>
  <data key="d33">1424</data>
  <data key="d0">227.0928</data>
  <data key="d5">0</data>
  <data key="d29">227.0928</data>
  <data key="d45">N/A</data>
  <data key="d30">https://gnps.ucsd.edu/ProteoSAFe/result.jsp?task=5200e74b6db34718a3b0c77820c2b176&amp;view=view_all_clusters_withID&amp;show=true#{"main.cluster index_lowerinput":"1424.0","main.cluster index_upperinput":"1424.0"}</data>
  <data key="d28">N/A</data>
  <data key="d32">N/A</data>
  <data key="d14">0.0</data>
  <data key="d2">0.0</data>
  <data key="d7">3751108.9759999993</data>
  <data key="d36">3.6699</data>
  <data key="d22">3.6699</data>
  <data key="d53">0.0</data>
  <data key="d37">This Node is a Singleton</data>
  <data key="d55">0.0</data>
  <data key="d24">-1</data>
  <data key="d39">0.0</data>
</node>
<node id="1891">
  <data key="d40">209</data>
  <data key="d41">0.0</data>
  <data key="d33">1891</data>
  <data key="d0">453.4418</data>
  <data key="d5">0</data>
  <data key="d29">453.4418</data>
  <data key="d45">N/A</data>
  <data key="d30">https://gnps.ucsd.edu/ProteoSAFe/result.jsp?task=5200e74b6db34718a3b0c77820c2b176&amp;view=view_all_clusters_withID&amp;show=true#{"main.cluster index_lowerinput":"1891.0","main.cluster index_upperinput":"1891.0"}</data>
  <data key="d28">N/A</data>
  <data key="d32">N/A</data>
  <data key="d14">0.0</data>
  <data key="d2">0.0</data>
  <data key="d7">7595250.072000001</data>
  <data key="d36">11.7089</data>
  <data key="d22">11.7089</data>
  <data key="d53">0.0</data>
  <data key="d37">This Node is a Singleton</data>
  <data key="d55">0.0</data>
  <data key="d24">-1</data>
  <data key="d39">0.0</data>
</node>
<node id="125">
  <data key="d40">215</data>
  <data key="d41">0.0</data>
  <data key="d33">125</data>
  <data key="d0">943.9916</data>
  <data key="d5">0</data>
  <data key="d29">943.9916</data>
  <data key="d45">N/A</data>
  <data key="d30">https://gnps.ucsd.edu/ProteoSAFe/result.jsp?task=5200e74b6db34718a3b0c77820c2b176&amp;view=view_all_clusters_withID&amp;show=true#{"main.cluster index_lowerinput":"125.0","main.cluster index_upperinput":"125.0"}</data>
  <data key="d28">N/A</data>
  <data key="d32">N/A</data>
  <data key="d14">0.0</data>
  <data key="d2">0.0</data>
  <data key="d7">26699335.18600001</data>
  <data key="d36">4.0847</data>
  <data key="d22">4.0847</data>
  <data key="d53">0.0</data>
  <data key="d37">This Node is a Singleton</data>
  <data key="d55">0.0</data>
  <data key="d24">-1</data>
  <data key="d39">0.0</data>
</node>
<node id="1439">
  <data key="d40">208</data>
  <data key="d41">0.0</data>
  <data key="d33">1439</data>
  <data key="d0">678.5122</data>
  <data key="d5">0</data>
  <data key="d29">678.5122</data>
  <data key="d45">N/A</data>
  <data key="d30">https://gnps.ucsd.edu/ProteoSAFe/result.jsp?task=5200e74b6db34718a3b0c77820c2b176&amp;view=view_all_clusters_withID&amp;show=true#{"main.cluster index_lowerinput":"1439.0","main.cluster index_upperinput":"1439.0"}</data>
  <data key="d28">N/A</data>
  <data key="d32">N/A</data>
  <data key="d14">0.0</data>
  <data key="d2">0.0</data>
  <data key="d7">20652213.686</data>
  <data key="d36">11.6145</data>
  <data key="d22">11.6145</data>
  <data key="d53">0.0</data>
  <data key="d37">https://gnps.ucsd.edu/ProteoSAFe/result.jsp?view=network_displayer&amp;componentindex=26&amp;task=5200e74b6db34718a3b0c77820c2b176&amp;show=true</data>
  <data key="d55">0.0</data>
  <data key="d24">26</data>
  <data key="d39">0.0</data>
</node>
<node id="1412">
  <data key="d40">212</data>
  <data key="d41">0.0</data>
  <data key="d33">1412</data>
  <data key="d0">619.5171</data>
  <data key="d5">0</data>
  <data key="d29">619.5171</data>
  <data key="d45">N/A</data>
  <data key="d30">https://gnps.ucsd.edu/ProteoSAFe/result.jsp?task=5200e74b6db34718a3b0c77820c2b176&amp;view=view_all_clusters_withID&amp;show=true#{"main.cluster index_lowerinput":"1412.0","main.cluster index_upperinput":"1412.0"}</data>
  <data key="d28">N/A</data>
  <data key="d32">N/A</data>
  <data key="d14">0.0</data>
  <data key="d2">0.0</data>
  <data key="d7">12822088.315999988</data>
  <data key="d36">12.2061</data>
  <data key="d22">12.2061</data>
  <data key="d53">0.0</data>
  <data key="d37">This Node is a Singleton</data>
  <data key="d55">0.0</data>
  <data key="d24">-1</data>
  <data key="d39">0.0</data>
</node>
<node id="799">
  <data key="d40">215</data>
  <data key="d41">0.0</data>
  <data key="d33">799</data>
  <data key="d0">210.0109</data>
  <data key="d5">0</data>
  <data key="d29">210.0109</data>
  <data key="d45">N/A</data>
  <data key="d30">https://gnps.ucsd.edu/ProteoSAFe/result.jsp?task=5200e74b6db34718a3b0c77820c2b176&amp;view=view_all_clusters_withID&amp;show=true#{"main.cluster index_lowerinput":"799.0","main.cluster index_upperinput":"799.0"}</data>
  <data key="d28">N/A</data>
  <data key="d32">N/A</data>
  <data key="d14">0.0</data>
  <data key="d2">0.0</data>
  <data key="d7">10887269.105999997</data>
  <data key="d36">0.7272</data>
  <data key="d22">0.7272</data>
  <data key="d53">0.0</data>
  <data key="d37">This Node is a Singleton</data>
  <data key="d55">0.0</data>
  <data key="d24">-1</data>
  <data key="d39">0.0</data>
</node>
<node id="51">
  <data key="d40">215</data>
  <data key="d41">0.0</data>
  <data key="d33">51</data>
  <data key="d0">313.2621</data>
  <data key="d5">0</data>
  <data key="d29">313.2621</data>
  <data key="d45">N/A</data>
  <data key="d30">https://gnps.ucsd.edu/ProteoSAFe/result.jsp?task=5200e74b6db34718a3b0c77820c2b176&amp;view=view_all_clusters_withID&amp;show=true#{"main.cluster index_lowerinput":"51.0","main.cluster index_upperinput":"51.0"}</data>
  <data key="d28">N/A</data>
  <data key="d32">N/A</data>
  <data key="d14">0.0</data>
  <data key="d2">0.0</data>
  <data key="d7">229956198.0519998</data>
  <data key="d36">9.1625</data>
  <data key="d22">9.1625</data>
  <data key="d53">0.0</data>
  <data key="d37">This Node is a Singleton</data>
  <data key="d55">0.0</data>
  <data key="d24">-1</data>
  <data key="d39">0.0</data>
</node>
<node id="100">
  <data key="d40">215</data>
  <data key="d41">0.0</data>
  <data key="d33">100</data>
  <data key="d0">217.1413</data>
  <data key="d5">0</data>
  <data key="d29">217.1413</data>
  <data key="d45">N/A</data>
  <data key="d30">https://gnps.ucsd.edu/ProteoSAFe/result.jsp?task=5200e74b6db34718a3b0c77820c2b176&amp;view=view_all_clusters_withID&amp;show=true#{"main.cluster index_lowerinput":"100.0","main.cluster index_upperinput":"100.0"}</data>
  <data key="d28">N/A</data>
  <data key="d32">N/A</data>
  <data key="d14">0.0</data>
  <data key="d2">0.0</data>
  <data key="d7">37150002.272</data>
  <data key="d36">9.9876</data>
  <data key="d22">9.9876</data>
  <data key="d53">0.0</data>
  <data key="d37">This Node is a Singleton</data>
  <data key="d55">0.0</data>
  <data key="d24">-1</data>
  <data key="d39">0.0</data>
</node>
<node id="717">
  <data key="d40">215</data>
  <data key="d41">0.0</data>
  <data key="d33">717</data>
  <data key="d0">217.1454</data>
  <data key="d5">0</data>
  <data key="d29">217.1454</data>
  <data key="d45">N/A</data>
  <data key="d30">https://gnps.ucsd.edu/ProteoSAFe/result.jsp?task=5200e74b6db34718a3b0c77820c2b176&amp;view=view_all_clusters_withID&amp;show=true#{"main.cluster index_lowerinput":"717.0","main.cluster index_upperinput":"717.0"}</data>
  <data key="d28">N/A</data>
  <data key="d32">N/A</data>
  <data key="d14">0.0</data>
  <data key="d2">0.0</data>
  <data key="d7">74077179.65199998</data>
  <data key="d36">10.1234</data>
  <data key="d22">10.1234</data>
  <data key="d53">0.0</data>
  <data key="d37">https://gnps.ucsd.edu/ProteoSAFe/result.jsp?view=network_displayer&amp;componentindex=3&amp;task=5200e74b6db34718a3b0c77820c2b176&amp;show=true</data>
  <data key="d55">0.0</data>
  <data key="d24">3</data>
  <data key="d39">0.0</data>
</node>
<node id="336">
  <data key="d40">212</data>
  <data key="d41">0.0</data>
  <data key="d33">336</data>
  <data key="d0">725.5521</data>
  <data key="d5">0</data>
  <data key="d29">725.5521</data>
  <data key="d45">N/A</data>
  <data key="d30">https://gnps.ucsd.edu/ProteoSAFe/result.jsp?task=5200e74b6db34718a3b0c77820c2b176&amp;view=view_all_clusters_withID&amp;show=true#{"main.cluster index_lowerinput":"336.0","main.cluster index_upperinput":"336.0"}</data>
  <data key="d28">N/A</data>
  <data key="d32">N/A</data>
  <data key="d14">0.0</data>
  <data key="d2">0.0</data>
  <data key="d7">6295818.915999998</data>
  <data key="d36">10.7469</data>
  <data key="d22">10.7469</data>
  <data key="d53">0.0</data>
  <data key="d37">https://gnps.ucsd.edu/ProteoSAFe/result.jsp?view=network_displayer&amp;componentindex=18&amp;task=5200e74b6db34718a3b0c77820c2b176&amp;show=true</data>
  <data key="d55">0.0</data>
  <data key="d24">18</data>
  <data key="d39">0.0</data>
</node>
<node id="853">
  <data key="d40">215</data>
  <data key="d41">0.0</data>
  <data key="d33">853</data>
  <data key="d0">318.0896</data>
  <data key="d5">0</data>
  <data key="d29">318.0896</data>
  <data key="d45">N/A</data>
  <data key="d30">https://gnps.ucsd.edu/ProteoSAFe/result.jsp?task=5200e74b6db34718a3b0c77820c2b176&amp;view=view_all_clusters_withID&amp;show=true#{"main.cluster index_lowerinput":"853.0","main.cluster index_upperinput":"853.0"}</data>
  <data key="d28">N/A</data>
  <data key="d32">N/A</data>
  <data key="d14">0.0</data>
  <data key="d2">0.0</data>
  <data key="d7">17182212.88799999</data>
  <data key="d36">3.5799</data>
  <data key="d22">3.5799</data>
  <data key="d53">0.0</data>
  <data key="d37">https://gnps.ucsd.edu/ProteoSAFe/result.jsp?view=network_displayer&amp;componentindex=28&amp;task=5200e74b6db34718a3b0c77820c2b176&amp;show=true</data>
  <data key="d55">0.0</data>
  <data key="d24">28</data>
  <data key="d39">0.0</data>
</node>
<node id="297">
  <data key="d40">213</data>
  <data key="d41">0.0</data>
  <data key="d33">297</data>
  <data key="d0">941.6025</data>
  <data key="d5">0</data>
  <data key="d29">941.6025</data>
  <data key="d45">N/A</data>
  <data key="d30">https://gnps.ucsd.edu/ProteoSAFe/result.jsp?task=5200e74b6db34718a3b0c77820c2b176&amp;view=view_all_clusters_withID&amp;show=true#{"main.cluster index_lowerinput":"297.0","main.cluster index_upperinput":"297.0"}</data>
  <data key="d28">N/A</data>
  <data key="d32">N/A</data>
  <data key="d14">0.0</data>
  <data key="d2">0.0</data>
  <data key="d7">21375269.518000003</data>
  <data key="d36">11.517</data>
  <data key="d22">11.517</data>
  <data key="d53">0.0</data>
  <data key="d37">This Node is a Singleton</data>
  <data key="d55">0.0</data>
  <data key="d24">-1</data>
  <data key="d39">0.0</data>
</node>
<node id="227">
  <data key="d1">Positive</data>
  <data key="d0">862.6244</data>
  <data key="d9">15</data>
  <data key="d2">0.0</data>
  <data key="d3">M+H</data>
  <data key="d4">Dorrestein/Wu</data>
  <data key="d5">0</data>
  <data key="d27">0.707551</data>
  <data key="d7">58396482.72200006</data>
  <data key="d45">N/A</data>
  <data key="d10">LC-ESI</data>
  <data key="d11">1</data>
  <data key="d12">qTof</data>
  <data key="d13">1</data>
  <data key="d14">0.0</data>
  <data key="d15">[H][C@](/C=C/CCCCCCCCCCCCC)(O)[C@@]([H])(NC(CCCCCCCCCCCCCCC)=O)CO[C@H](O1)[C@H](O)[C@@H](O)[C@@H]([C@H]1CO)O[C@H](O2)[C@H](O)[C@@H](O)[C@H]([C@H]2CO)O</data>
  <data key="d55">0.0</data>
  <data key="d16">lfnothias</data>
  <data key="d17">http://gnps.ucsd.edu/ProteoSAFe/gnpslibraryspectrum.jsp?SpectrumID=CCMSLIB00001058187</data>
  <data key="d18"></data>
  <data key="d19">n/a</data>
  <data key="d20">Commercial</data>
  <data key="d21">qTof</data>
  <data key="d22">11.4958</data>
  <data key="d23">C16 Lactosyl Ceramide (d18:1/16:0)</data>
  <data key="d24">-1</data>
  <data key="d25"></data>
  <data key="d26">[H][C@](/C=C/CCCCCCCCCCCCC)(O)[C@@]([H])(NC(CCCCCCCCCCCCCCC)=O)CO[C@H](O1)[C@H](O)[C@@H](O)[C@@H]([C@H]1CO)O[C@H](O2)[C@H](O)[C@@H](O)[C@H]([C@H]2CO)O</data>
  <data key="d6">C16 Lactosyl Ceramide (d18:1/16:0)</data>
  <data key="d28">N/A</data>
  <data key="d29">862.6244</data>
  <data key="d30">https://gnps.ucsd.edu/ProteoSAFe/result.jsp?task=5200e74b6db34718a3b0c77820c2b176&amp;view=view_all_clusters_withID&amp;show=true#{"main.cluster index_lowerinput":"227.0","main.cluster index_upperinput":"227.0"}</data>
  <data key="d31">0.000610352</data>
  <data key="d32">N/A</data>
  <data key="d33">227</data>
  <data key="d34">n/a</data>
  <data key="d35">CCMSLIB00001058187</data>
  <data key="d36">11.4958</data>
  <data key="d37">This Node is a Singleton</data>
  <data key="d38">Dorrestein/Wu</data>
  <data key="d39">0.0</data>
  <data key="d40">215</data>
  <data key="d41">0.0</data>
  <data key="d43">0.879925</data>
  <data key="d44">0.879925</data>
  <data key="d8">15</data>
  <data key="d46">lfnothias</data>
  <data key="d47">CCMSLIB00001058187</data>
  <data key="d48">LC-ESI</data>
  <data key="d49">Commercial</data>
  <data key="d50">0.707551</data>
  <data key="d51">http://gnps.ucsd.edu/ProteoSAFe/gnpslibraryspectrum.jsp?SpectrumID=CCMSLIB00001058187</data>
  <data key="d52">Positive</data>
  <data key="d53">0.0</data>
  <data key="d54">0.000610352</data>
  <data key="d42">M+H</data>
</node>
<node id="1537">
  <data key="d40">215</data>
  <data key="d41">0.0</data>
  <data key="d33">1537</data>
  <data key="d0">663.2977</data>
  <data key="d5">0</data>
  <data key="d29">663.2977</data>
  <data key="d45">N/A</data>
  <data key="d30">https://gnps.ucsd.edu/ProteoSAFe/result.jsp?task=5200e74b6db34718a3b0c77820c2b176&amp;view=view_all_clusters_withID&amp;show=true#{"main.cluster index_lowerinput":"1537.0","main.cluster index_upperinput":"1537.0"}</data>
  <data key="d28">N/A</data>
  <data key="d32">N/A</data>
  <data key="d14">0.0</data>
  <data key="d2">0.0</data>
  <data key="d7">20857232.797999997</data>
  <data key="d36">11.0312</data>
  <data key="d22">11.0312</data>
  <data key="d53">0.0</data>
  <data key="d37">This Node is a Singleton</data>
  <data key="d55">0.0</data>
  <data key="d24">-1</data>
  <data key="d39">0.0</data>
</node>
<node id="1930">
  <data key="d40">214</data>
  <data key="d41">0.0</data>
  <data key="d33">1930</data>
  <data key="d0">716.9433</data>
  <data key="d5">0</data>
  <data key="d29">716.9433</data>
  <data key="d45">N/A</data>
  <data key="d30">https://gnps.ucsd.edu/ProteoSAFe/result.jsp?task=5200e74b6db34718a3b0c77820c2b176&amp;view=view_all_clusters_withID&amp;show=true#{"main.cluster index_lowerinput":"1930.0","main.cluster index_upperinput":"1930.0"}</data>
  <data key="d28">N/A</data>
  <data key="d32">N/A</data>
  <data key="d14">0.0</data>
  <data key="d2">0.0</data>
  <data key="d7">3805941.3659999995</data>
  <data key="d36">4.3625</data>
  <data key="d22">4.3625</data>
  <data key="d53">0.0</data>
  <data key="d37">This Node is a Singleton</data>
  <data key="d55">0.0</data>
  <data key="d24">-1</data>
  <data key="d39">0.0</data>
</node>
<node id="974">
  <data key="d40">215</data>
  <data key="d41">0.0</data>
  <data key="d33">974</data>
  <data key="d0">284.2934</data>
  <data key="d5">0</data>
  <data key="d29">284.2934</data>
  <data key="d45">N/A</data>
  <data key="d30">https://gnps.ucsd.edu/ProteoSAFe/result.jsp?task=5200e74b6db34718a3b0c77820c2b176&amp;view=view_all_clusters_withID&amp;show=true#{"main.cluster index_lowerinput":"974.0","main.cluster index_upperinput":"974.0"}</data>
  <data key="d28">N/A</data>
  <data key="d32">N/A</data>
  <data key="d14">0.0</data>
  <data key="d2">0.0</data>
  <data key="d7">36502167.55400001</data>
  <data key="d36">10.037</data>
  <data key="d22">10.037</data>
  <data key="d53">0.0</data>
  <data key="d37">This Node is a Singleton</data>
  <data key="d55">0.0</data>
  <data key="d24">-1</data>
  <data key="d39">0.0</data>
</node>
<node id="444">
  <data key="d40">210</data>
  <data key="d41">0.0</data>
  <data key="d33">444</data>
  <data key="d0">592.486</data>
  <data key="d5">0</data>
  <data key="d29">592.486</data>
  <data key="d45">N/A</data>
  <data key="d30">https://gnps.ucsd.edu/ProteoSAFe/result.jsp?task=5200e74b6db34718a3b0c77820c2b176&amp;view=view_all_clusters_withID&amp;show=true#{"main.cluster index_lowerinput":"444.0","main.cluster index_upperinput":"444.0"}</data>
  <data key="d28">N/A</data>
  <data key="d32">N/A</data>
  <data key="d14">0.0</data>
  <data key="d2">0.0</data>
  <data key="d7">7783314.272000002</data>
  <data key="d36">10.5884</data>
  <data key="d22">10.5884</data>
  <data key="d53">0.0</data>
  <data key="d37">https://gnps.ucsd.edu/ProteoSAFe/result.jsp?view=network_displayer&amp;componentindex=62&amp;task=5200e74b6db34718a3b0c77820c2b176&amp;show=true</data>
  <data key="d55">0.0</data>
  <data key="d24">62</data>
  <data key="d39">0.0</data>
</node>
<node id="111">
  <data key="d40">215</data>
  <data key="d41">0.0</data>
  <data key="d33">111</data>
  <data key="d0">245.0774</data>
  <data key="d5">0</data>
  <data key="d29">245.0774</data>
  <data key="d45">N/A</data>
  <data key="d30">https://gnps.ucsd.edu/ProteoSAFe/result.jsp?task=5200e74b6db34718a3b0c77820c2b176&amp;view=view_all_clusters_withID&amp;show=true#{"main.cluster index_lowerinput":"111.0","main.cluster index_upperinput":"111.0"}</data>
  <data key="d28">N/A</data>
  <data key="d32">N/A</data>
  <data key="d14">0.0</data>
  <data key="d2">0.0</data>
  <data key="d7">33693794.21599998</data>
  <data key="d36">5.4565</data>
  <data key="d22">5.4565</data>
  <data key="d53">0.0</data>
  <data key="d37">This Node is a Singleton</data>
  <data key="d55">0.0</data>
  <data key="d24">-1</data>
  <data key="d39">0.0</data>
</node>
<node id="2127">
  <data key="d40">214</data>
  <data key="d41">0.0</data>
  <data key="d33">2127</data>
  <data key="d0">166.0864</data>
  <data key="d5">0</data>
  <data key="d29">166.0864</data>
  <data key="d45">N/A</data>
  <data key="d30">https://gnps.ucsd.edu/ProteoSAFe/result.jsp?task=5200e74b6db34718a3b0c77820c2b176&amp;view=view_all_clusters_withID&amp;show=true#{"main.cluster index_lowerinput":"2127.0","main.cluster index_upperinput":"2127.0"}</data>
  <data key="d28">N/A</data>
  <data key="d32">N/A</data>
  <data key="d14">0.0</data>
  <data key="d2">0.0</data>
  <data key="d7">7664463.747999997</data>
  <data key="d36">3.3718</data>
  <data key="d22">3.3718</data>
  <data key="d53">0.0</data>
  <data key="d37">This Node is a Singleton</data>
  <data key="d55">0.0</data>
  <data key="d24">-1</data>
  <data key="d39">0.0</data>
</node>
<node id="163">
  <data key="d40">215</data>
  <data key="d41">0.0</data>
  <data key="d33">163</data>
  <data key="d0">149.0257</data>
  <data key="d5">0</data>
  <data key="d29">149.0257</data>
  <data key="d45">N/A</data>
  <data key="d30">https://gnps.ucsd.edu/ProteoSAFe/result.jsp?task=5200e74b6db34718a3b0c77820c2b176&amp;view=view_all_clusters_withID&amp;show=true#{"main.cluster index_lowerinput":"163.0","main.cluster index_upperinput":"163.0"}</data>
  <data key="d28">N/A</data>
  <data key="d32">N/A</data>
  <data key="d14">0.0</data>
  <data key="d2">0.0</data>
  <data key="d7">7232684.93199997</data>
  <data key="d36">11.0123</data>
  <data key="d22">11.0123</data>
  <data key="d53">0.0</data>
  <data key="d37">This Node is a Singleton</data>
  <data key="d55">0.0</data>
  <data key="d24">-1</data>
  <data key="d39">0.0</data>
</node>
<node id="747">
  <data key="d40">215</data>
  <data key="d41">0.0</data>
  <data key="d33">747</data>
  <data key="d0">677.496</data>
  <data key="d5">0</data>
  <data key="d29">677.496</data>
  <data key="d45">N/A</data>
  <data key="d30">https://gnps.ucsd.edu/ProteoSAFe/result.jsp?task=5200e74b6db34718a3b0c77820c2b176&amp;view=view_all_clusters_withID&amp;show=true#{"main.cluster index_lowerinput":"747.0","main.cluster index_upperinput":"747.0"}</data>
  <data key="d28">N/A</data>
  <data key="d32">N/A</data>
  <data key="d14">0.0</data>
  <data key="d2">0.0</data>
  <data key="d7">6094752.880000003</data>
  <data key="d36">10.7814</data>
  <data key="d22">10.7814</data>
  <data key="d53">0.0</data>
  <data key="d37">This Node is a Singleton</data>
  <data key="d55">0.0</data>
  <data key="d24">-1</data>
  <data key="d39">0.0</data>
</node>
<node id="555">
  <data key="d40">213</data>
  <data key="d41">0.0</data>
  <data key="d33">555</data>
  <data key="d0">664.4726</data>
  <data key="d5">0</data>
  <data key="d29">664.4726</data>
  <data key="d45">N/A</data>
  <data key="d30">https://gnps.ucsd.edu/ProteoSAFe/result.jsp?task=5200e74b6db34718a3b0c77820c2b176&amp;view=view_all_clusters_withID&amp;show=true#{"main.cluster index_lowerinput":"555.0","main.cluster index_upperinput":"555.0"}</data>
  <data key="d28">N/A</data>
  <data key="d32">N/A</data>
  <data key="d14">0.0</data>
  <data key="d2">0.0</data>
  <data key="d7">65467805.8680001</data>
  <data key="d36">10.4668</data>
  <data key="d22">10.4668</data>
  <data key="d53">0.0</data>
  <data key="d37">This Node is a Singleton</data>
  <data key="d55">0.0</data>
  <data key="d24">-1</data>
  <data key="d39">0.0</data>
</node>
<node id="1119">
  <data key="d40">215</data>
  <data key="d41">0.0</data>
  <data key="d33">1119</data>
  <data key="d0">690.517</data>
  <data key="d5">0</data>
  <data key="d29">690.517</data>
  <data key="d45">N/A</data>
  <data key="d30">https://gnps.ucsd.edu/ProteoSAFe/result.jsp?task=5200e74b6db34718a3b0c77820c2b176&amp;view=view_all_clusters_withID&amp;show=true#{"main.cluster index_lowerinput":"1119.0","main.cluster index_upperinput":"1119.0"}</data>
  <data key="d28">N/A</data>
  <data key="d32">N/A</data>
  <data key="d14">0.0</data>
  <data key="d2">0.0</data>
  <data key="d7">29493186.97800001</data>
  <data key="d36">11.1021</data>
  <data key="d22">11.1021</data>
  <data key="d53">0.0</data>
  <data key="d37">This Node is a Singleton</data>
  <data key="d55">0.0</data>
  <data key="d24">-1</data>
  <data key="d39">0.0</data>
</node>
<node id="1244">
  <data key="d40">213</data>
  <data key="d41">0.0</data>
  <data key="d33">1244</data>
  <data key="d0">453.1607</data>
  <data key="d5">0</data>
  <data key="d29">453.1607</data>
  <data key="d45">N/A</data>
  <data key="d30">https://gnps.ucsd.edu/ProteoSAFe/result.jsp?task=5200e74b6db34718a3b0c77820c2b176&amp;view=view_all_clusters_withID&amp;show=true#{"main.cluster index_lowerinput":"1244.0","main.cluster index_upperinput":"1244.0"}</data>
  <data key="d28">N/A</data>
  <data key="d32">N/A</data>
  <data key="d14">0.0</data>
  <data key="d2">0.0</data>
  <data key="d7">21699842.31400001</data>
  <data key="d36">5.7162</data>
  <data key="d22">5.7162</data>
  <data key="d53">0.0</data>
  <data key="d37">https://gnps.ucsd.edu/ProteoSAFe/result.jsp?view=network_displayer&amp;componentindex=21&amp;task=5200e74b6db34718a3b0c77820c2b176&amp;show=true</data>
  <data key="d55">0.0</data>
  <data key="d24">21</data>
  <data key="d39">0.0</data>
</node>
<node id="1472">
  <data key="d40">213</data>
  <data key="d41">0.0</data>
  <data key="d33">1472</data>
  <data key="d0">499.1437</data>
  <data key="d5">0</data>
  <data key="d29">499.1437</data>
  <data key="d45">N/A</data>
  <data key="d30">https://gnps.ucsd.edu/ProteoSAFe/result.jsp?task=5200e74b6db34718a3b0c77820c2b176&amp;view=view_all_clusters_withID&amp;show=true#{"main.cluster index_lowerinput":"1472.0","main.cluster index_upperinput":"1472.0"}</data>
  <data key="d28">N/A</data>
  <data key="d32">N/A</data>
  <data key="d14">0.0</data>
  <data key="d2">0.0</data>
  <data key="d7">14779256.203999996</data>
  <data key="d36">5.7912</data>
  <data key="d22">5.7912</data>
  <data key="d53">0.0</data>
  <data key="d37">This Node is a Singleton</data>
  <data key="d55">0.0</data>
  <data key="d24">-1</data>
  <data key="d39">0.0</data>
</node>
<node id="978">
  <data key="d40">215</data>
  <data key="d41">0.0</data>
  <data key="d33">978</data>
  <data key="d0">780.5274</data>
  <data key="d5">0</data>
  <data key="d29">780.5274</data>
  <data key="d45">N/A</data>
  <data key="d30">https://gnps.ucsd.edu/ProteoSAFe/result.jsp?task=5200e74b6db34718a3b0c77820c2b176&amp;view=view_all_clusters_withID&amp;show=true#{"main.cluster index_lowerinput":"978.0","main.cluster index_upperinput":"978.0"}</data>
  <data key="d28">N/A</data>
  <data key="d32">N/A</data>
  <data key="d14">0.0</data>
  <data key="d2">0.0</data>
  <data key="d7">8000941.819999999</data>
  <data key="d36">10.7431</data>
  <data key="d22">10.7431</data>
  <data key="d53">0.0</data>
  <data key="d37">https://gnps.ucsd.edu/ProteoSAFe/result.jsp?view=network_displayer&amp;componentindex=30&amp;task=5200e74b6db34718a3b0c77820c2b176&amp;show=true</data>
  <data key="d55">0.0</data>
  <data key="d24">30</data>
  <data key="d39">0.0</data>
</node>
<node id="821">
  <data key="d40">213</data>
  <data key="d41">0.0</data>
  <data key="d33">821</data>
  <data key="d0">756.5569</data>
  <data key="d5">0</data>
  <data key="d29">756.5569</data>
  <data key="d45">N/A</data>
  <data key="d30">https://gnps.ucsd.edu/ProteoSAFe/result.jsp?task=5200e74b6db34718a3b0c77820c2b176&amp;view=view_all_clusters_withID&amp;show=true#{"main.cluster index_lowerinput":"821.0","main.cluster index_upperinput":"821.0"}</data>
  <data key="d28">N/A</data>
  <data key="d32">N/A</data>
  <data key="d14">0.0</data>
  <data key="d2">0.0</data>
  <data key="d7">6909085.546</data>
  <data key="d36">11.736</data>
  <data key="d22">11.736</data>
  <data key="d53">0.0</data>
  <data key="d37">https://gnps.ucsd.edu/ProteoSAFe/result.jsp?view=network_displayer&amp;componentindex=30&amp;task=5200e74b6db34718a3b0c77820c2b176&amp;show=true</data>
  <data key="d55">0.0</data>
  <data key="d24">30</data>
  <data key="d39">0.0</data>
</node>
<node id="1416">
  <data key="d40">189</data>
  <data key="d41">0.0</data>
  <data key="d33">1416</data>
  <data key="d0">188.0586</data>
  <data key="d5">0</data>
  <data key="d29">188.0586</data>
  <data key="d45">N/A</data>
  <data key="d30">https://gnps.ucsd.edu/ProteoSAFe/result.jsp?task=5200e74b6db34718a3b0c77820c2b176&amp;view=view_all_clusters_withID&amp;show=true#{"main.cluster index_lowerinput":"1416.0","main.cluster index_upperinput":"1416.0"}</data>
  <data key="d28">N/A</data>
  <data key="d32">N/A</data>
  <data key="d14">0.0</data>
  <data key="d2">0.0</data>
  <data key="d7">22566647.970000003</data>
  <data key="d36">1.8361</data>
  <data key="d22">1.8361</data>
  <data key="d53">0.0</data>
  <data key="d37">This Node is a Singleton</data>
  <data key="d55">0.0</data>
  <data key="d24">-1</data>
  <data key="d39">0.0</data>
</node>
<node id="82">
  <data key="d40">215</data>
  <data key="d41">0.0</data>
  <data key="d33">82</data>
  <data key="d0">379.2851</data>
  <data key="d5">0</data>
  <data key="d29">379.2851</data>
  <data key="d45">N/A</data>
  <data key="d30">https://gnps.ucsd.edu/ProteoSAFe/result.jsp?task=5200e74b6db34718a3b0c77820c2b176&amp;view=view_all_clusters_withID&amp;show=true#{"main.cluster index_lowerinput":"82.0","main.cluster index_upperinput":"82.0"}</data>
  <data key="d28">N/A</data>
  <data key="d32">N/A</data>
  <data key="d14">0.0</data>
  <data key="d2">0.0</data>
  <data key="d7">76528693.53199992</data>
  <data key="d36">9.5</data>
  <data key="d22">9.5</data>
  <data key="d53">0.0</data>
  <data key="d37">This Node is a Singleton</data>
  <data key="d55">0.0</data>
  <data key="d24">-1</data>
  <data key="d39">0.0</data>
</node>
<node id="47">
  <data key="d40">214</data>
  <data key="d41">0.0</data>
  <data key="d33">47</data>
  <data key="d0">659.2921</data>
  <data key="d5">0</data>
  <data key="d29">659.2921</data>
  <data key="d45">N/A</data>
  <data key="d30">https://gnps.ucsd.edu/ProteoSAFe/result.jsp?task=5200e74b6db34718a3b0c77820c2b176&amp;view=view_all_clusters_withID&amp;show=true#{"main.cluster index_lowerinput":"47.0","main.cluster index_upperinput":"47.0"}</data>
  <data key="d28">N/A</data>
  <data key="d32">N/A</data>
  <data key="d14">0.0</data>
  <data key="d2">0.0</data>
  <data key="d7">294641622.47600013</data>
  <data key="d36">9.66</data>
  <data key="d22">9.66</data>
  <data key="d53">0.0</data>
  <data key="d37">This Node is a Singleton</data>
  <data key="d55">0.0</data>
  <data key="d24">-1</data>
  <data key="d39">0.0</data>
</node>
<node id="1229">
  <data key="d40">201</data>
  <data key="d41">0.0</data>
  <data key="d33">1229</data>
  <data key="d0">207.1283</data>
  <data key="d5">0</data>
  <data key="d29">207.1283</data>
  <data key="d45">N/A</data>
  <data key="d30">https://gnps.ucsd.edu/ProteoSAFe/result.jsp?task=5200e74b6db34718a3b0c77820c2b176&amp;view=view_all_clusters_withID&amp;show=true#{"main.cluster index_lowerinput":"1229.0","main.cluster index_upperinput":"1229.0"}</data>
  <data key="d28">N/A</data>
  <data key="d32">N/A</data>
  <data key="d14">0.0</data>
  <data key="d2">0.0</data>
  <data key="d7">33762084.569999985</data>
  <data key="d36">9.4993</data>
  <data key="d22">9.4993</data>
  <data key="d53">0.0</data>
  <data key="d37">This Node is a Singleton</data>
  <data key="d55">0.0</data>
  <data key="d24">-1</data>
  <data key="d39">0.0</data>
</node>
<node id="843">
  <data key="d40">215</data>
  <data key="d41">0.0</data>
  <data key="d33">843</data>
  <data key="d0">267.2713</data>
  <data key="d5">0</data>
  <data key="d29">267.2713</data>
  <data key="d45">N/A</data>
  <data key="d30">https://gnps.ucsd.edu/ProteoSAFe/result.jsp?task=5200e74b6db34718a3b0c77820c2b176&amp;view=view_all_clusters_withID&amp;show=true#{"main.cluster index_lowerinput":"843.0","main.cluster index_upperinput":"843.0"}</data>
  <data key="d28">N/A</data>
  <data key="d32">N/A</data>
  <data key="d14">0.0</data>
  <data key="d2">0.0</data>
  <data key="d7">11352912.354000006</data>
  <data key="d36">10.737</data>
  <data key="d22">10.737</data>
  <data key="d53">0.0</data>
  <data key="d37">This Node is a Singleton</data>
  <data key="d55">0.0</data>
  <data key="d24">-1</data>
  <data key="d39">0.0</data>
</node>
<node id="195">
  <data key="d40">215</data>
  <data key="d41">0.0</data>
  <data key="d33">195</data>
  <data key="d0">286.3103</data>
  <data key="d5">0</data>
  <data key="d29">286.3103</data>
  <data key="d45">N/A</data>
  <data key="d30">https://gnps.ucsd.edu/ProteoSAFe/result.jsp?task=5200e74b6db34718a3b0c77820c2b176&amp;view=view_all_clusters_withID&amp;show=true#{"main.cluster index_lowerinput":"195.0","main.cluster index_upperinput":"195.0"}</data>
  <data key="d28">N/A</data>
  <data key="d32">N/A</data>
  <data key="d14">0.0</data>
  <data key="d2">0.0</data>
  <data key="d7">55419877.640000015</data>
  <data key="d36">8.4472</data>
  <data key="d22">8.4472</data>
  <data key="d53">0.0</data>
  <data key="d37">This Node is a Singleton</data>
  <data key="d55">0.0</data>
  <data key="d24">-1</data>
  <data key="d39">0.0</data>
</node>
<node id="1287">
  <data key="d40">213</data>
  <data key="d41">0.0</data>
  <data key="d33">1287</data>
  <data key="d0">619.4414</data>
  <data key="d5">0</data>
  <data key="d29">619.4414</data>
  <data key="d45">N/A</data>
  <data key="d30">https://gnps.ucsd.edu/ProteoSAFe/result.jsp?task=5200e74b6db34718a3b0c77820c2b176&amp;view=view_all_clusters_withID&amp;show=true#{"main.cluster index_lowerinput":"1287.0","main.cluster index_upperinput":"1287.0"}</data>
  <data key="d28">N/A</data>
  <data key="d32">N/A</data>
  <data key="d14">0.0</data>
  <data key="d2">0.0</data>
  <data key="d7">4539447.682000005</data>
  <data key="d36">8.5827</data>
  <data key="d22">8.5827</data>
  <data key="d53">0.0</data>
  <data key="d37">This Node is a Singleton</data>
  <data key="d55">0.0</data>
  <data key="d24">-1</data>
  <data key="d39">0.0</data>
</node>
<node id="574">
  <data key="d40">215</data>
  <data key="d41">0.0</data>
  <data key="d33">574</data>
  <data key="d0">321.1826</data>
  <data key="d5">0</data>
  <data key="d29">321.1826</data>
  <data key="d45">N/A</data>
  <data key="d30">https://gnps.ucsd.edu/ProteoSAFe/result.jsp?task=5200e74b6db34718a3b0c77820c2b176&amp;view=view_all_clusters_withID&amp;show=true#{"main.cluster index_lowerinput":"574.0","main.cluster index_upperinput":"574.0"}</data>
  <data key="d28">N/A</data>
  <data key="d32">N/A</data>
  <data key="d14">0.0</data>
  <data key="d2">0.0</data>
  <data key="d7">22020729.82399996</data>
  <data key="d36">8.3919</data>
  <data key="d22">8.3919</data>
  <data key="d53">0.0</data>
  <data key="d37">This Node is a Singleton</data>
  <data key="d55">0.0</data>
  <data key="d24">-1</data>
  <data key="d39">0.0</data>
</node>
<node id="1100">
  <data key="d1">Positive</data>
  <data key="d0">760.5831</data>
  <data key="d9">6</data>
  <data key="d2">0.0</data>
  <data key="d3">M+H</data>
  <data key="d4">Data from James McKerrow</data>
  <data key="d5">0</data>
  <data key="d27">1.52471</data>
  <data key="d7">16969413.60400001</data>
  <data key="d45">N/A</data>
  <data key="d10">ESI</data>
  <data key="d11">3</data>
  <data key="d12">HCD</data>
  <data key="d13">3</data>
  <data key="d14">0.0</data>
  <data key="d15">N/A</data>
  <data key="d55">0.0</data>
  <data key="d16">Data deposited by daniel</data>
  <data key="d17">http://gnps.ucsd.edu/ProteoSAFe/gnpslibraryspectrum.jsp?SpectrumID=CCMSLIB00003138041</data>
  <data key="d18"></data>
  <data key="d19">N/A</data>
  <data key="d20">Isolated</data>
  <data key="d21">HCD</data>
  <data key="d22">10.1146</data>
  <data key="d23">Spectral Match to 1-Hexadecanoyl-2-(9Z-octadecenoyl)-sn-glycero-3-phosphocholine from NIST14</data>
  <data key="d24">32</data>
  <data key="d25"></data>
  <data key="d26">N/A</data>
  <data key="d6">Spectral Match to 1-Hexadecanoyl-2-(9Z-octadecenoyl)-sn-glycero-3-phosphocholine from NIST14</data>
  <data key="d28">N/A</data>
  <data key="d29">760.5831</data>
  <data key="d30">https://gnps.ucsd.edu/ProteoSAFe/result.jsp?task=5200e74b6db34718a3b0c77820c2b176&amp;view=view_all_clusters_withID&amp;show=true#{"main.cluster index_lowerinput":"1100.0","main.cluster index_upperinput":"1100.0"}</data>
  <data key="d31">0.00115967</data>
  <data key="d32">N/A</data>
  <data key="d33">1100</data>
  <data key="d34">N/A</data>
  <data key="d35">CCMSLIB00003138041</data>
  <data key="d36">10.1146</data>
  <data key="d37">https://gnps.ucsd.edu/ProteoSAFe/result.jsp?view=network_displayer&amp;componentindex=32&amp;task=5200e74b6db34718a3b0c77820c2b176&amp;show=true</data>
  <data key="d38">Data from James McKerrow</data>
  <data key="d39">0.0</data>
  <data key="d40">211</data>
  <data key="d41">0.0</data>
  <data key="d43">0.774515</data>
  <data key="d44">0.774515</data>
  <data key="d8">6</data>
  <data key="d46">Data deposited by daniel</data>
  <data key="d47">CCMSLIB00003138041</data>
  <data key="d48">ESI</data>
  <data key="d49">Isolated</data>
  <data key="d50">1.52471</data>
  <data key="d51">http://gnps.ucsd.edu/ProteoSAFe/gnpslibraryspectrum.jsp?SpectrumID=CCMSLIB00003138041</data>
  <data key="d52">Positive</data>
  <data key="d53">0.0</data>
  <data key="d54">0.00115967</data>
  <data key="d42">M+H</data>
</node>
<node id="65">
  <data key="d40">215</data>
  <data key="d41">0.0</data>
  <data key="d33">65</data>
  <data key="d0">453.1644</data>
  <data key="d5">0</data>
  <data key="d29">453.1644</data>
  <data key="d45">N/A</data>
  <data key="d30">https://gnps.ucsd.edu/ProteoSAFe/result.jsp?task=5200e74b6db34718a3b0c77820c2b176&amp;view=view_all_clusters_withID&amp;show=true#{"main.cluster index_lowerinput":"65.0","main.cluster index_upperinput":"65.0"}</data>
  <data key="d28">N/A</data>
  <data key="d32">N/A</data>
  <data key="d14">0.0</data>
  <data key="d2">0.0</data>
  <data key="d7">109327756.57999994</data>
  <data key="d36">5.4499</data>
  <data key="d22">5.4499</data>
  <data key="d53">0.0</data>
  <data key="d37">This Node is a Singleton</data>
  <data key="d55">0.0</data>
  <data key="d24">-1</data>
  <data key="d39">0.0</data>
</node>
<node id="378">
  <data key="d40">200</data>
  <data key="d41">0.0</data>
  <data key="d33">378</data>
  <data key="d0">994.6924</data>
  <data key="d5">0</data>
  <data key="d29">994.6924</data>
  <data key="d45">N/A</data>
  <data key="d30">https://gnps.ucsd.edu/ProteoSAFe/result.jsp?task=5200e74b6db34718a3b0c77820c2b176&amp;view=view_all_clusters_withID&amp;show=true#{"main.cluster index_lowerinput":"378.0","main.cluster index_upperinput":"378.0"}</data>
  <data key="d28">N/A</data>
  <data key="d32">N/A</data>
  <data key="d14">0.0</data>
  <data key="d2">0.0</data>
  <data key="d7">8220104.130000003</data>
  <data key="d36">12.1422</data>
  <data key="d22">12.1422</data>
  <data key="d53">0.0</data>
  <data key="d37">This Node is a Singleton</data>
  <data key="d55">0.0</data>
  <data key="d24">-1</data>
  <data key="d39">0.0</data>
</node>
<node id="760">
  <data key="d40">210</data>
  <data key="d41">0.0</data>
  <data key="d33">760</data>
  <data key="d0">310.986</data>
  <data key="d5">0</data>
  <data key="d29">310.986</data>
  <data key="d45">N/A</data>
  <data key="d30">https://gnps.ucsd.edu/ProteoSAFe/result.jsp?task=5200e74b6db34718a3b0c77820c2b176&amp;view=view_all_clusters_withID&amp;show=true#{"main.cluster index_lowerinput":"760.0","main.cluster index_upperinput":"760.0"}</data>
  <data key="d28">N/A</data>
  <data key="d32">N/A</data>
  <data key="d14">0.0</data>
  <data key="d2">0.0</data>
  <data key="d7">8739979.287999997</data>
  <data key="d36">5.6796</data>
  <data key="d22">5.6796</data>
  <data key="d53">0.0</data>
  <data key="d37">This Node is a Singleton</data>
  <data key="d55">0.0</data>
  <data key="d24">-1</data>
  <data key="d39">0.0</data>
</node>
<node id="543">
  <data key="d40">215</data>
  <data key="d41">0.0</data>
  <data key="d33">543</data>
  <data key="d0">709.0293</data>
  <data key="d5">0</data>
  <data key="d29">709.0293</data>
  <data key="d45">N/A</data>
  <data key="d30">https://gnps.ucsd.edu/ProteoSAFe/result.jsp?task=5200e74b6db34718a3b0c77820c2b176&amp;view=view_all_clusters_withID&amp;show=true#{"main.cluster index_lowerinput":"543.0","main.cluster index_upperinput":"543.0"}</data>
  <data key="d28">N/A</data>
  <data key="d32">N/A</data>
  <data key="d14">0.0</data>
  <data key="d2">0.0</data>
  <data key="d7">27559229.703999992</data>
  <data key="d36">10.3841</data>
  <data key="d22">10.3841</data>
  <data key="d53">0.0</data>
  <data key="d37">This Node is a Singleton</data>
  <data key="d55">0.0</data>
  <data key="d24">-1</data>
  <data key="d39">0.0</data>
</node>
<node id="1593">
  <data key="d40">204</data>
  <data key="d41">0.0</data>
  <data key="d33">1593</data>
  <data key="d0">658.4606</data>
  <data key="d5">0</data>
  <data key="d29">658.4606</data>
  <data key="d45">N/A</data>
  <data key="d30">https://gnps.ucsd.edu/ProteoSAFe/result.jsp?task=5200e74b6db34718a3b0c77820c2b176&amp;view=view_all_clusters_withID&amp;show=true#{"main.cluster index_lowerinput":"1593.0","main.cluster index_upperinput":"1593.0"}</data>
  <data key="d28">N/A</data>
  <data key="d32">N/A</data>
  <data key="d14">0.0</data>
  <data key="d2">0.0</data>
  <data key="d7">5367894.890000004</data>
  <data key="d36">11.2661</data>
  <data key="d22">11.2661</data>
  <data key="d53">0.0</data>
  <data key="d37">This Node is a Singleton</data>
  <data key="d55">0.0</data>
  <data key="d24">-1</data>
  <data key="d39">0.0</data>
</node>
<node id="528">
  <data key="d40">213</data>
  <data key="d41">0.0</data>
  <data key="d33">528</data>
  <data key="d0">959.9659</data>
  <data key="d5">0</data>
  <data key="d29">959.9659</data>
  <data key="d45">N/A</data>
  <data key="d30">https://gnps.ucsd.edu/ProteoSAFe/result.jsp?task=5200e74b6db34718a3b0c77820c2b176&amp;view=view_all_clusters_withID&amp;show=true#{"main.cluster index_lowerinput":"528.0","main.cluster index_upperinput":"528.0"}</data>
  <data key="d28">N/A</data>
  <data key="d32">N/A</data>
  <data key="d14">0.0</data>
  <data key="d2">0.0</data>
  <data key="d7">125419294.34199998</data>
  <data key="d36">0.6769</data>
  <data key="d22">0.6769</data>
  <data key="d53">0.0</data>
  <data key="d37">This Node is a Singleton</data>
  <data key="d55">0.0</data>
  <data key="d24">-1</data>
  <data key="d39">0.0</data>
</node>
<node id="1007">
  <data key="d40">212</data>
  <data key="d41">0.0</data>
  <data key="d33">1007</data>
  <data key="d0">636.4698</data>
  <data key="d5">0</data>
  <data key="d29">636.4698</data>
  <data key="d45">N/A</data>
  <data key="d30">https://gnps.ucsd.edu/ProteoSAFe/result.jsp?task=5200e74b6db34718a3b0c77820c2b176&amp;view=view_all_clusters_withID&amp;show=true#{"main.cluster index_lowerinput":"1007.0","main.cluster index_upperinput":"1007.0"}</data>
  <data key="d28">N/A</data>
  <data key="d32">N/A</data>
  <data key="d14">0.0</data>
  <data key="d2">0.0</data>
  <data key="d7">13097795.572</data>
  <data key="d36">11.6374</data>
  <data key="d22">11.6374</data>
  <data key="d53">0.0</data>
  <data key="d37">https://gnps.ucsd.edu/ProteoSAFe/result.jsp?view=network_displayer&amp;componentindex=26&amp;task=5200e74b6db34718a3b0c77820c2b176&amp;show=true</data>
  <data key="d55">0.0</data>
  <data key="d24">26</data>
  <data key="d39">0.0</data>
</node>
<node id="1068">
  <data key="d40">214</data>
  <data key="d41">0.0</data>
  <data key="d33">1068</data>
  <data key="d0">288.2829</data>
  <data key="d5">0</data>
  <data key="d29">288.2829</data>
  <data key="d45">N/A</data>
  <data key="d30">https://gnps.ucsd.edu/ProteoSAFe/result.jsp?task=5200e74b6db34718a3b0c77820c2b176&amp;view=view_all_clusters_withID&amp;show=true#{"main.cluster index_lowerinput":"1068.0","main.cluster index_upperinput":"1068.0"}</data>
  <data key="d28">N/A</data>
  <data key="d32">N/A</data>
  <data key="d14">0.0</data>
  <data key="d2">0.0</data>
  <data key="d7">27421439.247999966</data>
  <data key="d36">5.0031</data>
  <data key="d22">5.0031</data>
  <data key="d53">0.0</data>
  <data key="d37">This Node is a Singleton</data>
  <data key="d55">0.0</data>
  <data key="d24">-1</data>
  <data key="d39">0.0</data>
</node>
<node id="1153">
  <data key="d40">212</data>
  <data key="d41">0.0</data>
  <data key="d33">1153</data>
  <data key="d0">166.0789</data>
  <data key="d5">0</data>
  <data key="d29">166.0789</data>
  <data key="d45">N/A</data>
  <data key="d30">https://gnps.ucsd.edu/ProteoSAFe/result.jsp?task=5200e74b6db34718a3b0c77820c2b176&amp;view=view_all_clusters_withID&amp;show=true#{"main.cluster index_lowerinput":"1153.0","main.cluster index_upperinput":"1153.0"}</data>
  <data key="d28">N/A</data>
  <data key="d32">N/A</data>
  <data key="d14">0.0</data>
  <data key="d2">0.0</data>
  <data key="d7">10352892.532</data>
  <data key="d36">1.5673</data>
  <data key="d22">1.5673</data>
  <data key="d53">0.0</data>
  <data key="d37">https://gnps.ucsd.edu/ProteoSAFe/result.jsp?view=network_displayer&amp;componentindex=27&amp;task=5200e74b6db34718a3b0c77820c2b176&amp;show=true</data>
  <data key="d55">0.0</data>
  <data key="d24">27</data>
  <data key="d39">0.0</data>
</node>
<node id="650">
  <data key="d40">212</data>
  <data key="d41">0.0</data>
  <data key="d33">650</data>
  <data key="d0">302.1464</data>
  <data key="d5">0</data>
  <data key="d29">302.1464</data>
  <data key="d45">N/A</data>
  <data key="d30">https://gnps.ucsd.edu/ProteoSAFe/result.jsp?task=5200e74b6db34718a3b0c77820c2b176&amp;view=view_all_clusters_withID&amp;show=true#{"main.cluster index_lowerinput":"650.0","main.cluster index_upperinput":"650.0"}</data>
  <data key="d28">N/A</data>
  <data key="d32">N/A</data>
  <data key="d14">0.0</data>
  <data key="d2">0.0</data>
  <data key="d7">4880657.65399999</data>
  <data key="d36">6.0866</data>
  <data key="d22">6.0866</data>
  <data key="d53">0.0</data>
  <data key="d37">This Node is a Singleton</data>
  <data key="d55">0.0</data>
  <data key="d24">-1</data>
  <data key="d39">0.0</data>
</node>
<node id="448">
  <data key="d1">Positive</data>
  <data key="d0">760.5845</data>
  <data key="d9">6</data>
  <data key="d2">0.0</data>
  <data key="d3">M+H</data>
  <data key="d4">Data from James McKerrow</data>
  <data key="d5">0</data>
  <data key="d27">3.29017</data>
  <data key="d7">18777191.982000005</data>
  <data key="d45">N/A</data>
  <data key="d10">ESI</data>
  <data key="d11">3</data>
  <data key="d12">HCD</data>
  <data key="d13">3</data>
  <data key="d14">0.0</data>
  <data key="d15">N/A</data>
  <data key="d55">0.0</data>
  <data key="d16">Data deposited by daniel</data>
  <data key="d17">http://gnps.ucsd.edu/ProteoSAFe/gnpslibraryspectrum.jsp?SpectrumID=CCMSLIB00003138041</data>
  <data key="d18"></data>
  <data key="d19">N/A</data>
  <data key="d20">Isolated</data>
  <data key="d21">HCD</data>
  <data key="d22">10.1861</data>
  <data key="d23">Spectral Match to 1-Hexadecanoyl-2-(9Z-octadecenoyl)-sn-glycero-3-phosphocholine from NIST14</data>
  <data key="d24">32</data>
  <data key="d25"></data>
  <data key="d26">N/A</data>
  <data key="d6">Spectral Match to 1-Hexadecanoyl-2-(9Z-octadecenoyl)-sn-glycero-3-phosphocholine from NIST14</data>
  <data key="d28">N/A</data>
  <data key="d29">760.5845</data>
  <data key="d30">https://gnps.ucsd.edu/ProteoSAFe/result.jsp?task=5200e74b6db34718a3b0c77820c2b176&amp;view=view_all_clusters_withID&amp;show=true#{"main.cluster index_lowerinput":"448.0","main.cluster index_upperinput":"448.0"}</data>
  <data key="d31">0.00250244</data>
  <data key="d32">N/A</data>
  <data key="d33">448</data>
  <data key="d34">N/A</data>
  <data key="d35">CCMSLIB00003138041</data>
  <data key="d36">10.1861</data>
  <data key="d37">https://gnps.ucsd.edu/ProteoSAFe/result.jsp?view=network_displayer&amp;componentindex=32&amp;task=5200e74b6db34718a3b0c77820c2b176&amp;show=true</data>
  <data key="d38">Data from James McKerrow</data>
  <data key="d39">0.0</data>
  <data key="d40">211</data>
  <data key="d41">0.0</data>
  <data key="d43">0.774515</data>
  <data key="d44">0.774515</data>
  <data key="d8">6</data>
  <data key="d46">Data deposited by daniel</data>
  <data key="d47">CCMSLIB00003138041</data>
  <data key="d48">ESI</data>
  <data key="d49">Isolated</data>
  <data key="d50">3.29017</data>
  <data key="d51">http://gnps.ucsd.edu/ProteoSAFe/gnpslibraryspectrum.jsp?SpectrumID=CCMSLIB00003138041</data>
  <data key="d52">Positive</data>
  <data key="d53">0.0</data>
  <data key="d54">0.00250244</data>
  <data key="d42">M+H</data>
</node>
<node id="515">
  <data key="d40">215</data>
  <data key="d41">0.0</data>
  <data key="d33">515</data>
  <data key="d0">569.3453</data>
  <data key="d5">0</data>
  <data key="d29">569.3453</data>
  <data key="d45">N/A</data>
  <data key="d30">https://gnps.ucsd.edu/ProteoSAFe/result.jsp?task=5200e74b6db34718a3b0c77820c2b176&amp;view=view_all_clusters_withID&amp;show=true#{"main.cluster index_lowerinput":"515.0","main.cluster index_upperinput":"515.0"}</data>
  <data key="d28">N/A</data>
  <data key="d32">N/A</data>
  <data key="d14">0.0</data>
  <data key="d2">0.0</data>
  <data key="d7">32192646.63600002</data>
  <data key="d36">3.5211</data>
  <data key="d22">3.5211</data>
  <data key="d53">0.0</data>
  <data key="d37">This Node is a Singleton</data>
  <data key="d55">0.0</data>
  <data key="d24">-1</data>
  <data key="d39">0.0</data>
</node>
<node id="1552">
  <data key="d40">213</data>
  <data key="d41">0.0</data>
  <data key="d33">1552</data>
  <data key="d0">245.1081</data>
  <data key="d5">0</data>
  <data key="d29">245.1081</data>
  <data key="d45">N/A</data>
  <data key="d30">https://gnps.ucsd.edu/ProteoSAFe/result.jsp?task=5200e74b6db34718a3b0c77820c2b176&amp;view=view_all_clusters_withID&amp;show=true#{"main.cluster index_lowerinput":"1552.0","main.cluster index_upperinput":"1552.0"}</data>
  <data key="d28">N/A</data>
  <data key="d32">N/A</data>
  <data key="d14">0.0</data>
  <data key="d2">0.0</data>
  <data key="d7">39867514.76999997</data>
  <data key="d36">3.1388</data>
  <data key="d22">3.1388</data>
  <data key="d53">0.0</data>
  <data key="d37">This Node is a Singleton</data>
  <data key="d55">0.0</data>
  <data key="d24">-1</data>
  <data key="d39">0.0</data>
</node>
<node id="2461">
  <data key="d40">210</data>
  <data key="d41">0.0</data>
  <data key="d33">2461</data>
  <data key="d0">587.5397</data>
  <data key="d5">0</data>
  <data key="d29">587.5397</data>
  <data key="d45">N/A</data>
  <data key="d30">https://gnps.ucsd.edu/ProteoSAFe/result.jsp?task=5200e74b6db34718a3b0c77820c2b176&amp;view=view_all_clusters_withID&amp;show=true#{"main.cluster index_lowerinput":"2461.0","main.cluster index_upperinput":"2461.0"}</data>
  <data key="d28">N/A</data>
  <data key="d32">N/A</data>
  <data key="d14">0.0</data>
  <data key="d2">0.0</data>
  <data key="d7">4885001.774000001</data>
  <data key="d36">12.1573</data>
  <data key="d22">12.1573</data>
  <data key="d53">0.0</data>
  <data key="d37">This Node is a Singleton</data>
  <data key="d55">0.0</data>
  <data key="d24">-1</data>
  <data key="d39">0.0</data>
</node>
<node id="440">
  <data key="d40">215</data>
  <data key="d41">0.0</data>
  <data key="d33">440</data>
  <data key="d0">760.583</data>
  <data key="d5">0</data>
  <data key="d29">760.583</data>
  <data key="d45">N/A</data>
  <data key="d30">https://gnps.ucsd.edu/ProteoSAFe/result.jsp?task=5200e74b6db34718a3b0c77820c2b176&amp;view=view_all_clusters_withID&amp;show=true#{"main.cluster index_lowerinput":"440.0","main.cluster index_upperinput":"440.0"}</data>
  <data key="d28">N/A</data>
  <data key="d32">N/A</data>
  <data key="d14">0.0</data>
  <data key="d2">0.0</data>
  <data key="d7">68020200.06600001</data>
  <data key="d36">10.74</data>
  <data key="d22">10.74</data>
  <data key="d53">0.0</data>
  <data key="d37">https://gnps.ucsd.edu/ProteoSAFe/result.jsp?view=network_displayer&amp;componentindex=8&amp;task=5200e74b6db34718a3b0c77820c2b176&amp;show=true</data>
  <data key="d55">0.0</data>
  <data key="d24">8</data>
  <data key="d39">0.0</data>
</node>
<node id="735">
  <data key="d40">215</data>
  <data key="d41">0.0</data>
  <data key="d33">735</data>
  <data key="d0">788.609</data>
  <data key="d5">0</data>
  <data key="d29">788.609</data>
  <data key="d45">N/A</data>
  <data key="d30">https://gnps.ucsd.edu/ProteoSAFe/result.jsp?task=5200e74b6db34718a3b0c77820c2b176&amp;view=view_all_clusters_withID&amp;show=true#{"main.cluster index_lowerinput":"735.0","main.cluster index_upperinput":"735.0"}</data>
  <data key="d28">N/A</data>
  <data key="d32">N/A</data>
  <data key="d14">0.0</data>
  <data key="d2">0.0</data>
  <data key="d7">5516410.456000004</data>
  <data key="d36">10.0269</data>
  <data key="d22">10.0269</data>
  <data key="d53">0.0</data>
  <data key="d37">https://gnps.ucsd.edu/ProteoSAFe/result.jsp?view=network_displayer&amp;componentindex=8&amp;task=5200e74b6db34718a3b0c77820c2b176&amp;show=true</data>
  <data key="d55">0.0</data>
  <data key="d24">8</data>
  <data key="d39">0.0</data>
</node>
<node id="610">
  <data key="d40">213</data>
  <data key="d41">0.0</data>
  <data key="d33">610</data>
  <data key="d0">675.2837</data>
  <data key="d5">0</data>
  <data key="d29">675.2837</data>
  <data key="d45">N/A</data>
  <data key="d30">https://gnps.ucsd.edu/ProteoSAFe/result.jsp?task=5200e74b6db34718a3b0c77820c2b176&amp;view=view_all_clusters_withID&amp;show=true#{"main.cluster index_lowerinput":"610.0","main.cluster index_upperinput":"610.0"}</data>
  <data key="d28">N/A</data>
  <data key="d32">N/A</data>
  <data key="d14">0.0</data>
  <data key="d2">0.0</data>
  <data key="d7">15852749.018000005</data>
  <data key="d36">10.4329</data>
  <data key="d22">10.4329</data>
  <data key="d53">0.0</data>
  <data key="d37">This Node is a Singleton</data>
  <data key="d55">0.0</data>
  <data key="d24">-1</data>
  <data key="d39">0.0</data>
</node>
<node id="1074">
  <data key="d40">215</data>
  <data key="d41">0.0</data>
  <data key="d33">1074</data>
  <data key="d0">444.3146</data>
  <data key="d5">0</data>
  <data key="d29">444.3146</data>
  <data key="d45">N/A</data>
  <data key="d30">https://gnps.ucsd.edu/ProteoSAFe/result.jsp?task=5200e74b6db34718a3b0c77820c2b176&amp;view=view_all_clusters_withID&amp;show=true#{"main.cluster index_lowerinput":"1074.0","main.cluster index_upperinput":"1074.0"}</data>
  <data key="d28">N/A</data>
  <data key="d32">N/A</data>
  <data key="d14">0.0</data>
  <data key="d2">0.0</data>
  <data key="d7">14489039.03600001</data>
  <data key="d36">10.9152</data>
  <data key="d22">10.9152</data>
  <data key="d53">0.0</data>
  <data key="d37">This Node is a Singleton</data>
  <data key="d55">0.0</data>
  <data key="d24">-1</data>
  <data key="d39">0.0</data>
</node>
<node id="568">
  <data key="d40">214</data>
  <data key="d41">0.0</data>
  <data key="d33">568</data>
  <data key="d0">189.0631</data>
  <data key="d5">0</data>
  <data key="d29">189.0631</data>
  <data key="d45">N/A</data>
  <data key="d30">https://gnps.ucsd.edu/ProteoSAFe/result.jsp?task=5200e74b6db34718a3b0c77820c2b176&amp;view=view_all_clusters_withID&amp;show=true#{"main.cluster index_lowerinput":"568.0","main.cluster index_upperinput":"568.0"}</data>
  <data key="d28">N/A</data>
  <data key="d32">N/A</data>
  <data key="d14">0.0</data>
  <data key="d2">0.0</data>
  <data key="d7">15913334.583999993</data>
  <data key="d36">8.0521</data>
  <data key="d22">8.0521</data>
  <data key="d53">0.0</data>
  <data key="d37">This Node is a Singleton</data>
  <data key="d55">0.0</data>
  <data key="d24">-1</data>
  <data key="d39">0.0</data>
</node>
<node id="2314">
  <data key="d40">215</data>
  <data key="d41">0.0</data>
  <data key="d33">2314</data>
  <data key="d0">524.4601</data>
  <data key="d5">0</data>
  <data key="d29">524.4601</data>
  <data key="d45">N/A</data>
  <data key="d30">https://gnps.ucsd.edu/ProteoSAFe/result.jsp?task=5200e74b6db34718a3b0c77820c2b176&amp;view=view_all_clusters_withID&amp;show=true#{"main.cluster index_lowerinput":"2314.0","main.cluster index_upperinput":"2314.0"}</data>
  <data key="d28">N/A</data>
  <data key="d32">N/A</data>
  <data key="d14">0.0</data>
  <data key="d2">0.0</data>
  <data key="d7">10844236.015999978</data>
  <data key="d36">10.5213</data>
  <data key="d22">10.5213</data>
  <data key="d53">0.0</data>
  <data key="d37">This Node is a Singleton</data>
  <data key="d55">0.0</data>
  <data key="d24">-1</data>
  <data key="d39">0.0</data>
</node>
<node id="396">
  <data key="d40">213</data>
  <data key="d41">0.0</data>
  <data key="d33">396</data>
  <data key="d0">391.2637</data>
  <data key="d5">0</data>
  <data key="d29">391.2637</data>
  <data key="d45">N/A</data>
  <data key="d30">https://gnps.ucsd.edu/ProteoSAFe/result.jsp?task=5200e74b6db34718a3b0c77820c2b176&amp;view=view_all_clusters_withID&amp;show=true#{"main.cluster index_lowerinput":"396.0","main.cluster index_upperinput":"396.0"}</data>
  <data key="d28">N/A</data>
  <data key="d32">N/A</data>
  <data key="d14">0.0</data>
  <data key="d2">0.0</data>
  <data key="d7">34314688.58400009</data>
  <data key="d36">11.0505</data>
  <data key="d22">11.0505</data>
  <data key="d53">0.0</data>
  <data key="d37">This Node is a Singleton</data>
  <data key="d55">0.0</data>
  <data key="d24">-1</data>
  <data key="d39">0.0</data>
</node>
<node id="1944">
  <data key="d40">215</data>
  <data key="d41">0.0</data>
  <data key="d33">1944</data>
  <data key="d0">212.9979</data>
  <data key="d5">0</data>
  <data key="d29">212.9979</data>
  <data key="d45">N/A</data>
  <data key="d30">https://gnps.ucsd.edu/ProteoSAFe/result.jsp?task=5200e74b6db34718a3b0c77820c2b176&amp;view=view_all_clusters_withID&amp;show=true#{"main.cluster index_lowerinput":"1944.0","main.cluster index_upperinput":"1944.0"}</data>
  <data key="d28">N/A</data>
  <data key="d32">N/A</data>
  <data key="d14">0.0</data>
  <data key="d2">0.0</data>
  <data key="d7">12972293.376</data>
  <data key="d36">0.9216</data>
  <data key="d22">0.9216</data>
  <data key="d53">0.0</data>
  <data key="d37">This Node is a Singleton</data>
  <data key="d55">0.0</data>
  <data key="d24">-1</data>
  <data key="d39">0.0</data>
</node>
<node id="397">
  <data key="d40">215</data>
  <data key="d41">0.0</data>
  <data key="d33">397</data>
  <data key="d0">338.3417</data>
  <data key="d5">0</data>
  <data key="d29">338.3417</data>
  <data key="d45">N/A</data>
  <data key="d30">https://gnps.ucsd.edu/ProteoSAFe/result.jsp?task=5200e74b6db34718a3b0c77820c2b176&amp;view=view_all_clusters_withID&amp;show=true#{"main.cluster index_lowerinput":"397.0","main.cluster index_upperinput":"397.0"}</data>
  <data key="d28">N/A</data>
  <data key="d32">N/A</data>
  <data key="d14">0.0</data>
  <data key="d2">0.0</data>
  <data key="d7">121663892.08400016</data>
  <data key="d36">11.0553</data>
  <data key="d22">11.0553</data>
  <data key="d53">0.0</data>
  <data key="d37">This Node is a Singleton</data>
  <data key="d55">0.0</data>
  <data key="d24">-1</data>
  <data key="d39">0.0</data>
</node>
<node id="16">
  <data key="d40">214</data>
  <data key="d41">0.0</data>
  <data key="d33">16</data>
  <data key="d0">158.9593</data>
  <data key="d5">0</data>
  <data key="d29">158.9593</data>
  <data key="d45">N/A</data>
  <data key="d30">https://gnps.ucsd.edu/ProteoSAFe/result.jsp?task=5200e74b6db34718a3b0c77820c2b176&amp;view=view_all_clusters_withID&amp;show=true#{"main.cluster index_lowerinput":"16.0","main.cluster index_upperinput":"16.0"}</data>
  <data key="d28">N/A</data>
  <data key="d32">N/A</data>
  <data key="d14">0.0</data>
  <data key="d2">0.0</data>
  <data key="d7">48266995.609999985</data>
  <data key="d36">12.6383</data>
  <data key="d22">12.6383</data>
  <data key="d53">0.0</data>
  <data key="d37">This Node is a Singleton</data>
  <data key="d55">0.0</data>
  <data key="d24">-1</data>
  <data key="d39">0.0</data>
</node>
<node id="1208">
  <data key="d40">213</data>
  <data key="d41">0.0</data>
  <data key="d33">1208</data>
  <data key="d0">694.476</data>
  <data key="d5">0</data>
  <data key="d29">694.476</data>
  <data key="d45">N/A</data>
  <data key="d30">https://gnps.ucsd.edu/ProteoSAFe/result.jsp?task=5200e74b6db34718a3b0c77820c2b176&amp;view=view_all_clusters_withID&amp;show=true#{"main.cluster index_lowerinput":"1208.0","main.cluster index_upperinput":"1208.0"}</data>
  <data key="d28">N/A</data>
  <data key="d32">N/A</data>
  <data key="d14">0.0</data>
  <data key="d2">0.0</data>
  <data key="d7">11050865.033999998</data>
  <data key="d36">9.4349</data>
  <data key="d22">9.4349</data>
  <data key="d53">0.0</data>
  <data key="d37">This Node is a Singleton</data>
  <data key="d55">0.0</data>
  <data key="d24">-1</data>
  <data key="d39">0.0</data>
</node>
<node id="238">
  <data key="d40">213</data>
  <data key="d41">0.0</data>
  <data key="d33">238</data>
  <data key="d0">415.2238</data>
  <data key="d5">0</data>
  <data key="d29">415.2238</data>
  <data key="d45">N/A</data>
  <data key="d30">https://gnps.ucsd.edu/ProteoSAFe/result.jsp?task=5200e74b6db34718a3b0c77820c2b176&amp;view=view_all_clusters_withID&amp;show=true#{"main.cluster index_lowerinput":"238.0","main.cluster index_upperinput":"238.0"}</data>
  <data key="d28">N/A</data>
  <data key="d32">N/A</data>
  <data key="d14">0.0</data>
  <data key="d2">0.0</data>
  <data key="d7">103483180.95600006</data>
  <data key="d36">9.1682</data>
  <data key="d22">9.1682</data>
  <data key="d53">0.0</data>
  <data key="d37">https://gnps.ucsd.edu/ProteoSAFe/result.jsp?view=network_displayer&amp;componentindex=59&amp;task=5200e74b6db34718a3b0c77820c2b176&amp;show=true</data>
  <data key="d55">0.0</data>
  <data key="d24">59</data>
  <data key="d39">0.0</data>
</node>
<node id="2161">
  <data key="d40">214</data>
  <data key="d41">0.0</data>
  <data key="d33">2161</data>
  <data key="d0">943.9732</data>
  <data key="d5">0</data>
  <data key="d29">943.9732</data>
  <data key="d45">N/A</data>
  <data key="d30">https://gnps.ucsd.edu/ProteoSAFe/result.jsp?task=5200e74b6db34718a3b0c77820c2b176&amp;view=view_all_clusters_withID&amp;show=true#{"main.cluster index_lowerinput":"2161.0","main.cluster index_upperinput":"2161.0"}</data>
  <data key="d28">N/A</data>
  <data key="d32">N/A</data>
  <data key="d14">0.0</data>
  <data key="d2">0.0</data>
  <data key="d7">11391358.034000004</data>
  <data key="d36">7.3563</data>
  <data key="d22">7.3563</data>
  <data key="d53">0.0</data>
  <data key="d37">This Node is a Singleton</data>
  <data key="d55">0.0</data>
  <data key="d24">-1</data>
  <data key="d39">0.0</data>
</node>
<node id="281">
  <data key="d40">213</data>
  <data key="d41">0.0</data>
  <data key="d33">281</data>
  <data key="d0">133.9794</data>
  <data key="d5">0</data>
  <data key="d29">133.9794</data>
  <data key="d45">N/A</data>
  <data key="d30">https://gnps.ucsd.edu/ProteoSAFe/result.jsp?task=5200e74b6db34718a3b0c77820c2b176&amp;view=view_all_clusters_withID&amp;show=true#{"main.cluster index_lowerinput":"281.0","main.cluster index_upperinput":"281.0"}</data>
  <data key="d28">N/A</data>
  <data key="d32">N/A</data>
  <data key="d14">0.0</data>
  <data key="d2">0.0</data>
  <data key="d7">34169808.63399999</data>
  <data key="d36">2.914</data>
  <data key="d22">2.914</data>
  <data key="d53">0.0</data>
  <data key="d37">https://gnps.ucsd.edu/ProteoSAFe/result.jsp?view=network_displayer&amp;componentindex=24&amp;task=5200e74b6db34718a3b0c77820c2b176&amp;show=true</data>
  <data key="d55">0.0</data>
  <data key="d24">24</data>
  <data key="d39">0.0</data>
</node>
<node id="523">
  <data key="d40">213</data>
  <data key="d41">0.0</data>
  <data key="d33">523</data>
  <data key="d0">453.0901</data>
  <data key="d5">0</data>
  <data key="d29">453.0901</data>
  <data key="d45">N/A</data>
  <data key="d30">https://gnps.ucsd.edu/ProteoSAFe/result.jsp?task=5200e74b6db34718a3b0c77820c2b176&amp;view=view_all_clusters_withID&amp;show=true#{"main.cluster index_lowerinput":"523.0","main.cluster index_upperinput":"523.0"}</data>
  <data key="d28">N/A</data>
  <data key="d32">N/A</data>
  <data key="d14">0.0</data>
  <data key="d2">0.0</data>
  <data key="d7">3958678.8139999993</data>
  <data key="d36">3.3793</data>
  <data key="d22">3.3793</data>
  <data key="d53">0.0</data>
  <data key="d37">This Node is a Singleton</data>
  <data key="d55">0.0</data>
  <data key="d24">-1</data>
  <data key="d39">0.0</data>
</node>
<node id="34">
  <data key="d40">214</data>
  <data key="d41">0.0</data>
  <data key="d33">34</data>
  <data key="d0">184.9684</data>
  <data key="d5">0</data>
  <data key="d29">184.9684</data>
  <data key="d45">N/A</data>
  <data key="d30">https://gnps.ucsd.edu/ProteoSAFe/result.jsp?task=5200e74b6db34718a3b0c77820c2b176&amp;view=view_all_clusters_withID&amp;show=true#{"main.cluster index_lowerinput":"34.0","main.cluster index_upperinput":"34.0"}</data>
  <data key="d28">N/A</data>
  <data key="d32">N/A</data>
  <data key="d14">0.0</data>
  <data key="d2">0.0</data>
  <data key="d7">98642211.94200006</data>
  <data key="d36">12.9403</data>
  <data key="d22">12.9403</data>
  <data key="d53">0.0</data>
  <data key="d37">This Node is a Singleton</data>
  <data key="d55">0.0</data>
  <data key="d24">-1</data>
  <data key="d39">0.0</data>
</node>
<node id="1964">
  <data key="d40">215</data>
  <data key="d41">0.0</data>
  <data key="d33">1964</data>
  <data key="d0">760.608</data>
  <data key="d5">0</data>
  <data key="d29">760.608</data>
  <data key="d45">N/A</data>
  <data key="d30">https://gnps.ucsd.edu/ProteoSAFe/result.jsp?task=5200e74b6db34718a3b0c77820c2b176&amp;view=view_all_clusters_withID&amp;show=true#{"main.cluster index_lowerinput":"1964.0","main.cluster index_upperinput":"1964.0"}</data>
  <data key="d28">N/A</data>
  <data key="d32">N/A</data>
  <data key="d14">0.0</data>
  <data key="d2">0.0</data>
  <data key="d7">11472276.336000009</data>
  <data key="d36">11.7836</data>
  <data key="d22">11.7836</data>
  <data key="d53">0.0</data>
  <data key="d37">https://gnps.ucsd.edu/ProteoSAFe/result.jsp?view=network_displayer&amp;componentindex=8&amp;task=5200e74b6db34718a3b0c77820c2b176&amp;show=true</data>
  <data key="d55">0.0</data>
  <data key="d24">8</data>
  <data key="d39">0.0</data>
</node>
<node id="1571">
  <data key="d40">215</data>
  <data key="d41">0.0</data>
  <data key="d33">1571</data>
  <data key="d0">621.4281</data>
  <data key="d5">0</data>
  <data key="d29">621.4281</data>
  <data key="d45">N/A</data>
  <data key="d30">https://gnps.ucsd.edu/ProteoSAFe/result.jsp?task=5200e74b6db34718a3b0c77820c2b176&amp;view=view_all_clusters_withID&amp;show=true#{"main.cluster index_lowerinput":"1571.0","main.cluster index_upperinput":"1571.0"}</data>
  <data key="d28">N/A</data>
  <data key="d32">N/A</data>
  <data key="d14">0.0</data>
  <data key="d2">0.0</data>
  <data key="d7">7169948.563999999</data>
  <data key="d36">6.5569</data>
  <data key="d22">6.5569</data>
  <data key="d53">0.0</data>
  <data key="d37">This Node is a Singleton</data>
  <data key="d55">0.0</data>
  <data key="d24">-1</data>
  <data key="d39">0.0</data>
</node>
<node id="639">
  <data key="d40">213</data>
  <data key="d41">0.0</data>
  <data key="d33">639</data>
  <data key="d0">286.2938</data>
  <data key="d5">0</data>
  <data key="d29">286.2938</data>
  <data key="d45">N/A</data>
  <data key="d30">https://gnps.ucsd.edu/ProteoSAFe/result.jsp?task=5200e74b6db34718a3b0c77820c2b176&amp;view=view_all_clusters_withID&amp;show=true#{"main.cluster index_lowerinput":"639.0","main.cluster index_upperinput":"639.0"}</data>
  <data key="d28">N/A</data>
  <data key="d32">N/A</data>
  <data key="d14">0.0</data>
  <data key="d2">0.0</data>
  <data key="d7">2982654.4659999986</data>
  <data key="d36">6.8826</data>
  <data key="d22">6.8826</data>
  <data key="d53">0.0</data>
  <data key="d37">This Node is a Singleton</data>
  <data key="d55">0.0</data>
  <data key="d24">-1</data>
  <data key="d39">0.0</data>
</node>
<node id="832">
  <data key="d40">206</data>
  <data key="d41">0.0</data>
  <data key="d33">832</data>
  <data key="d0">466.4773</data>
  <data key="d5">0</data>
  <data key="d29">466.4773</data>
  <data key="d45">N/A</data>
  <data key="d30">https://gnps.ucsd.edu/ProteoSAFe/result.jsp?task=5200e74b6db34718a3b0c77820c2b176&amp;view=view_all_clusters_withID&amp;show=true#{"main.cluster index_lowerinput":"832.0","main.cluster index_upperinput":"832.0"}</data>
  <data key="d28">N/A</data>
  <data key="d32">N/A</data>
  <data key="d14">0.0</data>
  <data key="d2">0.0</data>
  <data key="d7">59894914.78800002</data>
  <data key="d36">11.0957</data>
  <data key="d22">11.0957</data>
  <data key="d53">0.0</data>
  <data key="d37">https://gnps.ucsd.edu/ProteoSAFe/result.jsp?view=network_displayer&amp;componentindex=15&amp;task=5200e74b6db34718a3b0c77820c2b176&amp;show=true</data>
  <data key="d55">0.0</data>
  <data key="d24">15</data>
  <data key="d39">0.0</data>
</node>
<node id="579">
  <data key="d40">215</data>
  <data key="d41">0.0</data>
  <data key="d33">579</data>
  <data key="d0">887.5789</data>
  <data key="d5">0</data>
  <data key="d29">887.5789</data>
  <data key="d45">N/A</data>
  <data key="d30">https://gnps.ucsd.edu/ProteoSAFe/result.jsp?task=5200e74b6db34718a3b0c77820c2b176&amp;view=view_all_clusters_withID&amp;show=true#{"main.cluster index_lowerinput":"579.0","main.cluster index_upperinput":"579.0"}</data>
  <data key="d28">N/A</data>
  <data key="d32">N/A</data>
  <data key="d14">0.0</data>
  <data key="d2">0.0</data>
  <data key="d7">17659630.747999996</data>
  <data key="d36">12.0426</data>
  <data key="d22">12.0426</data>
  <data key="d53">0.0</data>
  <data key="d37">This Node is a Singleton</data>
  <data key="d55">0.0</data>
  <data key="d24">-1</data>
  <data key="d39">0.0</data>
</node>
<node id="292">
  <data key="d40">210</data>
  <data key="d41">0.0</data>
  <data key="d33">292</data>
  <data key="d0">625.5192</data>
  <data key="d5">0</data>
  <data key="d29">625.5192</data>
  <data key="d45">N/A</data>
  <data key="d30">https://gnps.ucsd.edu/ProteoSAFe/result.jsp?task=5200e74b6db34718a3b0c77820c2b176&amp;view=view_all_clusters_withID&amp;show=true#{"main.cluster index_lowerinput":"292.0","main.cluster index_upperinput":"292.0"}</data>
  <data key="d28">N/A</data>
  <data key="d32">N/A</data>
  <data key="d14">0.0</data>
  <data key="d2">0.0</data>
  <data key="d7">46649085.07599999</data>
  <data key="d36">9.8797</data>
  <data key="d22">9.8797</data>
  <data key="d53">0.0</data>
  <data key="d37">https://gnps.ucsd.edu/ProteoSAFe/result.jsp?view=network_displayer&amp;componentindex=19&amp;task=5200e74b6db34718a3b0c77820c2b176&amp;show=true</data>
  <data key="d55">0.0</data>
  <data key="d24">19</data>
  <data key="d39">0.0</data>
</node>
<node id="442">
  <data key="d40">207</data>
  <data key="d41">0.0</data>
  <data key="d33">442</data>
  <data key="d0">734.566</data>
  <data key="d5">0</data>
  <data key="d29">734.566</data>
  <data key="d45">N/A</data>
  <data key="d30">https://gnps.ucsd.edu/ProteoSAFe/result.jsp?task=5200e74b6db34718a3b0c77820c2b176&amp;view=view_all_clusters_withID&amp;show=true#{"main.cluster index_lowerinput":"442.0","main.cluster index_upperinput":"442.0"}</data>
  <data key="d28">N/A</data>
  <data key="d32">N/A</data>
  <data key="d14">0.0</data>
  <data key="d2">0.0</data>
  <data key="d7">11164847.92200001</data>
  <data key="d36">9.8936</data>
  <data key="d22">9.8936</data>
  <data key="d53">0.0</data>
  <data key="d37">This Node is a Singleton</data>
  <data key="d55">0.0</data>
  <data key="d24">-1</data>
  <data key="d39">0.0</data>
</node>
<node id="654">
  <data key="d40">214</data>
  <data key="d41">0.0</data>
  <data key="d33">654</data>
  <data key="d0">679.5317</data>
  <data key="d5">0</data>
  <data key="d29">679.5317</data>
  <data key="d45">N/A</data>
  <data key="d30">https://gnps.ucsd.edu/ProteoSAFe/result.jsp?task=5200e74b6db34718a3b0c77820c2b176&amp;view=view_all_clusters_withID&amp;show=true#{"main.cluster index_lowerinput":"654.0","main.cluster index_upperinput":"654.0"}</data>
  <data key="d28">N/A</data>
  <data key="d32">N/A</data>
  <data key="d14">0.0</data>
  <data key="d2">0.0</data>
  <data key="d7">16799002.701999996</data>
  <data key="d36">10.718</data>
  <data key="d22">10.718</data>
  <data key="d53">0.0</data>
  <data key="d37">https://gnps.ucsd.edu/ProteoSAFe/result.jsp?view=network_displayer&amp;componentindex=5&amp;task=5200e74b6db34718a3b0c77820c2b176&amp;show=true</data>
  <data key="d55">0.0</data>
  <data key="d24">5</data>
  <data key="d39">0.0</data>
</node>
<node id="1009">
  <data key="d40">198</data>
  <data key="d41">0.0</data>
  <data key="d33">1009</data>
  <data key="d0">751.5203</data>
  <data key="d5">0</data>
  <data key="d29">751.5203</data>
  <data key="d45">N/A</data>
  <data key="d30">https://gnps.ucsd.edu/ProteoSAFe/result.jsp?task=5200e74b6db34718a3b0c77820c2b176&amp;view=view_all_clusters_withID&amp;show=true#{"main.cluster index_lowerinput":"1009.0","main.cluster index_upperinput":"1009.0"}</data>
  <data key="d28">N/A</data>
  <data key="d32">N/A</data>
  <data key="d14">0.0</data>
  <data key="d2">0.0</data>
  <data key="d7">2473401.3880000003</data>
  <data key="d36">8.4607</data>
  <data key="d22">8.4607</data>
  <data key="d53">0.0</data>
  <data key="d37">This Node is a Singleton</data>
  <data key="d55">0.0</data>
  <data key="d24">-1</data>
  <data key="d39">0.0</data>
</node>
<node id="150">
  <data key="d40">190</data>
  <data key="d41">0.0</data>
  <data key="d33">150</data>
  <data key="d0">739.6002</data>
  <data key="d5">0</data>
  <data key="d29">739.6002</data>
  <data key="d45">N/A</data>
  <data key="d30">https://gnps.ucsd.edu/ProteoSAFe/result.jsp?task=5200e74b6db34718a3b0c77820c2b176&amp;view=view_all_clusters_withID&amp;show=true#{"main.cluster index_lowerinput":"150.0","main.cluster index_upperinput":"150.0"}</data>
  <data key="d28">N/A</data>
  <data key="d32">N/A</data>
  <data key="d14">0.0</data>
  <data key="d2">0.0</data>
  <data key="d7">87843442.04600008</data>
  <data key="d36">9.989</data>
  <data key="d22">9.989</data>
  <data key="d53">0.0</data>
  <data key="d37">https://gnps.ucsd.edu/ProteoSAFe/result.jsp?view=network_displayer&amp;componentindex=4&amp;task=5200e74b6db34718a3b0c77820c2b176&amp;show=true</data>
  <data key="d55">0.0</data>
  <data key="d24">4</data>
  <data key="d39">0.0</data>
</node>
<node id="990">
  <data key="d40">207</data>
  <data key="d41">0.0</data>
  <data key="d33">990</data>
  <data key="d0">466.6389</data>
  <data key="d5">0</data>
  <data key="d29">466.6389</data>
  <data key="d45">N/A</data>
  <data key="d30">https://gnps.ucsd.edu/ProteoSAFe/result.jsp?task=5200e74b6db34718a3b0c77820c2b176&amp;view=view_all_clusters_withID&amp;show=true#{"main.cluster index_lowerinput":"990.0","main.cluster index_upperinput":"990.0"}</data>
  <data key="d28">N/A</data>
  <data key="d32">N/A</data>
  <data key="d14">0.0</data>
  <data key="d2">0.0</data>
  <data key="d7">5850400.902000005</data>
  <data key="d36">9.1664</data>
  <data key="d22">9.1664</data>
  <data key="d53">0.0</data>
  <data key="d37">This Node is a Singleton</data>
  <data key="d55">0.0</data>
  <data key="d24">-1</data>
  <data key="d39">0.0</data>
</node>
<node id="1504">
  <data key="d40">204</data>
  <data key="d41">0.0</data>
  <data key="d33">1504</data>
  <data key="d0">778.5342</data>
  <data key="d5">0</data>
  <data key="d29">778.5342</data>
  <data key="d45">N/A</data>
  <data key="d30">https://gnps.ucsd.edu/ProteoSAFe/result.jsp?task=5200e74b6db34718a3b0c77820c2b176&amp;view=view_all_clusters_withID&amp;show=true#{"main.cluster index_lowerinput":"1504.0","main.cluster index_upperinput":"1504.0"}</data>
  <data key="d28">N/A</data>
  <data key="d32">N/A</data>
  <data key="d14">0.0</data>
  <data key="d2">0.0</data>
  <data key="d7">2387196.575999997</data>
  <data key="d36">10.7427</data>
  <data key="d22">10.7427</data>
  <data key="d53">0.0</data>
  <data key="d37">https://gnps.ucsd.edu/ProteoSAFe/result.jsp?view=network_displayer&amp;componentindex=30&amp;task=5200e74b6db34718a3b0c77820c2b176&amp;show=true</data>
  <data key="d55">0.0</data>
  <data key="d24">30</data>
  <data key="d39">0.0</data>
</node>
<node id="247">
  <data key="d40">213</data>
  <data key="d41">0.0</data>
  <data key="d33">247</data>
  <data key="d0">508.4604</data>
  <data key="d5">0</data>
  <data key="d29">508.4604</data>
  <data key="d45">N/A</data>
  <data key="d30">https://gnps.ucsd.edu/ProteoSAFe/result.jsp?task=5200e74b6db34718a3b0c77820c2b176&amp;view=view_all_clusters_withID&amp;show=true#{"main.cluster index_lowerinput":"247.0","main.cluster index_upperinput":"247.0"}</data>
  <data key="d28">N/A</data>
  <data key="d32">N/A</data>
  <data key="d14">0.0</data>
  <data key="d2">0.0</data>
  <data key="d7">4650841.141999994</data>
  <data key="d36">7.2911</data>
  <data key="d22">7.2911</data>
  <data key="d53">0.0</data>
  <data key="d37">This Node is a Singleton</data>
  <data key="d55">0.0</data>
  <data key="d24">-1</data>
  <data key="d39">0.0</data>
</node>
<node id="451">
  <data key="d40">212</data>
  <data key="d41">0.0</data>
  <data key="d33">451</data>
  <data key="d0">120.0737</data>
  <data key="d5">0</data>
  <data key="d29">120.0737</data>
  <data key="d45">N/A</data>
  <data key="d30">https://gnps.ucsd.edu/ProteoSAFe/result.jsp?task=5200e74b6db34718a3b0c77820c2b176&amp;view=view_all_clusters_withID&amp;show=true#{"main.cluster index_lowerinput":"451.0","main.cluster index_upperinput":"451.0"}</data>
  <data key="d28">N/A</data>
  <data key="d32">N/A</data>
  <data key="d14">0.0</data>
  <data key="d2">0.0</data>
  <data key="d7">7603424.882</data>
  <data key="d36">3.3201</data>
  <data key="d22">3.3201</data>
  <data key="d53">0.0</data>
  <data key="d37">This Node is a Singleton</data>
  <data key="d55">0.0</data>
  <data key="d24">-1</data>
  <data key="d39">0.0</data>
</node>
<node id="59">
  <data key="d40">206</data>
  <data key="d41">0.0</data>
  <data key="d33">59</data>
  <data key="d0">683.5418</data>
  <data key="d5">0</data>
  <data key="d29">683.5418</data>
  <data key="d45">N/A</data>
  <data key="d30">https://gnps.ucsd.edu/ProteoSAFe/result.jsp?task=5200e74b6db34718a3b0c77820c2b176&amp;view=view_all_clusters_withID&amp;show=true#{"main.cluster index_lowerinput":"59.0","main.cluster index_upperinput":"59.0"}</data>
  <data key="d28">N/A</data>
  <data key="d32">N/A</data>
  <data key="d14">0.0</data>
  <data key="d2">0.0</data>
  <data key="d7">126606466.38799997</data>
  <data key="d36">9.1635</data>
  <data key="d22">9.1635</data>
  <data key="d53">0.0</data>
  <data key="d37">https://gnps.ucsd.edu/ProteoSAFe/result.jsp?view=network_displayer&amp;componentindex=43&amp;task=5200e74b6db34718a3b0c77820c2b176&amp;show=true</data>
  <data key="d55">0.0</data>
  <data key="d24">43</data>
  <data key="d39">0.0</data>
</node>
<node id="1249">
  <data key="d40">212</data>
  <data key="d41">0.0</data>
  <data key="d33">1249</data>
  <data key="d0">198.1175</data>
  <data key="d5">0</data>
  <data key="d29">198.1175</data>
  <data key="d45">N/A</data>
  <data key="d30">https://gnps.ucsd.edu/ProteoSAFe/result.jsp?task=5200e74b6db34718a3b0c77820c2b176&amp;view=view_all_clusters_withID&amp;show=true#{"main.cluster index_lowerinput":"1249.0","main.cluster index_upperinput":"1249.0"}</data>
  <data key="d28">N/A</data>
  <data key="d32">N/A</data>
  <data key="d14">0.0</data>
  <data key="d2">0.0</data>
  <data key="d7">8760638.901999995</data>
  <data key="d36">9.4962</data>
  <data key="d22">9.4962</data>
  <data key="d53">0.0</data>
  <data key="d37">This Node is a Singleton</data>
  <data key="d55">0.0</data>
  <data key="d24">-1</data>
  <data key="d39">0.0</data>
</node>
<node id="676">
  <data key="d40">213</data>
  <data key="d41">0.0</data>
  <data key="d33">676</data>
  <data key="d0">664.4893</data>
  <data key="d5">0</data>
  <data key="d29">664.4893</data>
  <data key="d45">N/A</data>
  <data key="d30">https://gnps.ucsd.edu/ProteoSAFe/result.jsp?task=5200e74b6db34718a3b0c77820c2b176&amp;view=view_all_clusters_withID&amp;show=true#{"main.cluster index_lowerinput":"676.0","main.cluster index_upperinput":"676.0"}</data>
  <data key="d28">N/A</data>
  <data key="d32">N/A</data>
  <data key="d14">0.0</data>
  <data key="d2">0.0</data>
  <data key="d7">18085493.529999997</data>
  <data key="d36">9.8907</data>
  <data key="d22">9.8907</data>
  <data key="d53">0.0</data>
  <data key="d37">https://gnps.ucsd.edu/ProteoSAFe/result.jsp?view=network_displayer&amp;componentindex=26&amp;task=5200e74b6db34718a3b0c77820c2b176&amp;show=true</data>
  <data key="d55">0.0</data>
  <data key="d24">26</data>
  <data key="d39">0.0</data>
</node>
<node id="2316">
  <data key="d40">214</data>
  <data key="d41">0.0</data>
  <data key="d33">2316</data>
  <data key="d0">340.3198</data>
  <data key="d5">0</data>
  <data key="d29">340.3198</data>
  <data key="d45">N/A</data>
  <data key="d30">https://gnps.ucsd.edu/ProteoSAFe/result.jsp?task=5200e74b6db34718a3b0c77820c2b176&amp;view=view_all_clusters_withID&amp;show=true#{"main.cluster index_lowerinput":"2316.0","main.cluster index_upperinput":"2316.0"}</data>
  <data key="d28">N/A</data>
  <data key="d32">N/A</data>
  <data key="d14">0.0</data>
  <data key="d2">0.0</data>
  <data key="d7">14096902.773999985</data>
  <data key="d36">11.4022</data>
  <data key="d22">11.4022</data>
  <data key="d53">0.0</data>
  <data key="d37">This Node is a Singleton</data>
  <data key="d55">0.0</data>
  <data key="d24">-1</data>
  <data key="d39">0.0</data>
</node>
<node id="1022">
  <data key="d40">207</data>
  <data key="d41">0.0</data>
  <data key="d33">1022</data>
  <data key="d0">522.4026</data>
  <data key="d5">0</data>
  <data key="d29">522.4026</data>
  <data key="d45">N/A</data>
  <data key="d30">https://gnps.ucsd.edu/ProteoSAFe/result.jsp?task=5200e74b6db34718a3b0c77820c2b176&amp;view=view_all_clusters_withID&amp;show=true#{"main.cluster index_lowerinput":"1022.0","main.cluster index_upperinput":"1022.0"}</data>
  <data key="d28">N/A</data>
  <data key="d32">N/A</data>
  <data key="d14">0.0</data>
  <data key="d2">0.0</data>
  <data key="d7">8666337.851999998</data>
  <data key="d36">7.0508</data>
  <data key="d22">7.0508</data>
  <data key="d53">0.0</data>
  <data key="d37">https://gnps.ucsd.edu/ProteoSAFe/result.jsp?view=network_displayer&amp;componentindex=66&amp;task=5200e74b6db34718a3b0c77820c2b176&amp;show=true</data>
  <data key="d55">0.0</data>
  <data key="d24">66</data>
  <data key="d39">0.0</data>
</node>
<node id="218">
  <data key="d40">215</data>
  <data key="d41">0.0</data>
  <data key="d33">218</data>
  <data key="d0">133.9793</data>
  <data key="d5">0</data>
  <data key="d29">133.9793</data>
  <data key="d45">N/A</data>
  <data key="d30">https://gnps.ucsd.edu/ProteoSAFe/result.jsp?task=5200e74b6db34718a3b0c77820c2b176&amp;view=view_all_clusters_withID&amp;show=true#{"main.cluster index_lowerinput":"218.0","main.cluster index_upperinput":"218.0"}</data>
  <data key="d28">N/A</data>
  <data key="d32">N/A</data>
  <data key="d14">0.0</data>
  <data key="d2">0.0</data>
  <data key="d7">33811901.40999999</data>
  <data key="d36">3.8414</data>
  <data key="d22">3.8414</data>
  <data key="d53">0.0</data>
  <data key="d37">This Node is a Singleton</data>
  <data key="d55">0.0</data>
  <data key="d24">-1</data>
  <data key="d39">0.0</data>
</node>
<node id="828">
  <data key="d40">215</data>
  <data key="d41">0.0</data>
  <data key="d33">828</data>
  <data key="d0">233.0058</data>
  <data key="d5">0</data>
  <data key="d29">233.0058</data>
  <data key="d45">N/A</data>
  <data key="d30">https://gnps.ucsd.edu/ProteoSAFe/result.jsp?task=5200e74b6db34718a3b0c77820c2b176&amp;view=view_all_clusters_withID&amp;show=true#{"main.cluster index_lowerinput":"828.0","main.cluster index_upperinput":"828.0"}</data>
  <data key="d28">N/A</data>
  <data key="d32">N/A</data>
  <data key="d14">0.0</data>
  <data key="d2">0.0</data>
  <data key="d7">19904689.717999995</data>
  <data key="d36">0.954</data>
  <data key="d22">0.954</data>
  <data key="d53">0.0</data>
  <data key="d37">This Node is a Singleton</data>
  <data key="d55">0.0</data>
  <data key="d24">-1</data>
  <data key="d39">0.0</data>
</node>
<node id="138">
  <data key="d40">211</data>
  <data key="d41">0.0</data>
  <data key="d33">138</data>
  <data key="d0">592.5329</data>
  <data key="d5">0</data>
  <data key="d29">592.5329</data>
  <data key="d45">N/A</data>
  <data key="d30">https://gnps.ucsd.edu/ProteoSAFe/result.jsp?task=5200e74b6db34718a3b0c77820c2b176&amp;view=view_all_clusters_withID&amp;show=true#{"main.cluster index_lowerinput":"138.0","main.cluster index_upperinput":"138.0"}</data>
  <data key="d28">N/A</data>
  <data key="d32">N/A</data>
  <data key="d14">0.0</data>
  <data key="d2">0.0</data>
  <data key="d7">6456798.728</data>
  <data key="d36">11.3897</data>
  <data key="d22">11.3897</data>
  <data key="d53">0.0</data>
  <data key="d37">This Node is a Singleton</data>
  <data key="d55">0.0</data>
  <data key="d24">-1</data>
  <data key="d39">0.0</data>
</node>
<node id="483">
  <data key="d40">203</data>
  <data key="d41">0.0</data>
  <data key="d33">483</data>
  <data key="d0">709.4149</data>
  <data key="d5">0</data>
  <data key="d29">709.4149</data>
  <data key="d45">N/A</data>
  <data key="d30">https://gnps.ucsd.edu/ProteoSAFe/result.jsp?task=5200e74b6db34718a3b0c77820c2b176&amp;view=view_all_clusters_withID&amp;show=true#{"main.cluster index_lowerinput":"483.0","main.cluster index_upperinput":"483.0"}</data>
  <data key="d28">N/A</data>
  <data key="d32">N/A</data>
  <data key="d14">0.0</data>
  <data key="d2">0.0</data>
  <data key="d7">19069884.413999993</data>
  <data key="d36">11.8051</data>
  <data key="d22">11.8051</data>
  <data key="d53">0.0</data>
  <data key="d37">This Node is a Singleton</data>
  <data key="d55">0.0</data>
  <data key="d24">-1</data>
  <data key="d39">0.0</data>
</node>
<node id="1145">
  <data key="d40">215</data>
  <data key="d41">0.0</data>
  <data key="d33">1145</data>
  <data key="d0">756.55</data>
  <data key="d5">0</data>
  <data key="d29">756.55</data>
  <data key="d45">N/A</data>
  <data key="d30">https://gnps.ucsd.edu/ProteoSAFe/result.jsp?task=5200e74b6db34718a3b0c77820c2b176&amp;view=view_all_clusters_withID&amp;show=true#{"main.cluster index_lowerinput":"1145.0","main.cluster index_upperinput":"1145.0"}</data>
  <data key="d28">N/A</data>
  <data key="d32">N/A</data>
  <data key="d14">0.0</data>
  <data key="d2">0.0</data>
  <data key="d7">10370814.604000002</data>
  <data key="d36">10.7403</data>
  <data key="d22">10.7403</data>
  <data key="d53">0.0</data>
  <data key="d37">https://gnps.ucsd.edu/ProteoSAFe/result.jsp?view=network_displayer&amp;componentindex=8&amp;task=5200e74b6db34718a3b0c77820c2b176&amp;show=true</data>
  <data key="d55">0.0</data>
  <data key="d24">8</data>
  <data key="d39">0.0</data>
</node>
<node id="536">
  <data key="d40">210</data>
  <data key="d41">0.0</data>
  <data key="d33">536</data>
  <data key="d0">133.9789</data>
  <data key="d5">0</data>
  <data key="d29">133.9789</data>
  <data key="d45">N/A</data>
  <data key="d30">https://gnps.ucsd.edu/ProteoSAFe/result.jsp?task=5200e74b6db34718a3b0c77820c2b176&amp;view=view_all_clusters_withID&amp;show=true#{"main.cluster index_lowerinput":"536.0","main.cluster index_upperinput":"536.0"}</data>
  <data key="d28">N/A</data>
  <data key="d32">N/A</data>
  <data key="d14">0.0</data>
  <data key="d2">0.0</data>
  <data key="d7">16425415.309999999</data>
  <data key="d36">0.7323</data>
  <data key="d22">0.7323</data>
  <data key="d53">0.0</data>
  <data key="d37">https://gnps.ucsd.edu/ProteoSAFe/result.jsp?view=network_displayer&amp;componentindex=24&amp;task=5200e74b6db34718a3b0c77820c2b176&amp;show=true</data>
  <data key="d55">0.0</data>
  <data key="d24">24</data>
  <data key="d39">0.0</data>
</node>
<node id="392">
  <data key="d40">214</data>
  <data key="d41">0.0</data>
  <data key="d33">392</data>
  <data key="d0">217.034</data>
  <data key="d5">0</data>
  <data key="d29">217.034</data>
  <data key="d45">N/A</data>
  <data key="d30">https://gnps.ucsd.edu/ProteoSAFe/result.jsp?task=5200e74b6db34718a3b0c77820c2b176&amp;view=view_all_clusters_withID&amp;show=true#{"main.cluster index_lowerinput":"392.0","main.cluster index_upperinput":"392.0"}</data>
  <data key="d28">N/A</data>
  <data key="d32">N/A</data>
  <data key="d14">0.0</data>
  <data key="d2">0.0</data>
  <data key="d7">19142230.660000004</data>
  <data key="d36">0.6544</data>
  <data key="d22">0.6544</data>
  <data key="d53">0.0</data>
  <data key="d37">This Node is a Singleton</data>
  <data key="d55">0.0</data>
  <data key="d24">-1</data>
  <data key="d39">0.0</data>
</node>
<node id="2258">
  <data key="d40">214</data>
  <data key="d41">0.0</data>
  <data key="d33">2258</data>
  <data key="d0">421.1482</data>
  <data key="d5">0</data>
  <data key="d29">421.1482</data>
  <data key="d45">N/A</data>
  <data key="d30">https://gnps.ucsd.edu/ProteoSAFe/result.jsp?task=5200e74b6db34718a3b0c77820c2b176&amp;view=view_all_clusters_withID&amp;show=true#{"main.cluster index_lowerinput":"2258.0","main.cluster index_upperinput":"2258.0"}</data>
  <data key="d28">N/A</data>
  <data key="d32">N/A</data>
  <data key="d14">0.0</data>
  <data key="d2">0.0</data>
  <data key="d7">7595398.947999991</data>
  <data key="d36">11.6653</data>
  <data key="d22">11.6653</data>
  <data key="d53">0.0</data>
  <data key="d37">This Node is a Singleton</data>
  <data key="d55">0.0</data>
  <data key="d24">-1</data>
  <data key="d39">0.0</data>
</node>
<node id="222">
  <data key="d40">214</data>
  <data key="d41">0.0</data>
  <data key="d33">222</data>
  <data key="d0">241.0774</data>
  <data key="d5">0</data>
  <data key="d29">241.0774</data>
  <data key="d45">N/A</data>
  <data key="d30">https://gnps.ucsd.edu/ProteoSAFe/result.jsp?task=5200e74b6db34718a3b0c77820c2b176&amp;view=view_all_clusters_withID&amp;show=true#{"main.cluster index_lowerinput":"222.0","main.cluster index_upperinput":"222.0"}</data>
  <data key="d28">N/A</data>
  <data key="d32">N/A</data>
  <data key="d14">0.0</data>
  <data key="d2">0.0</data>
  <data key="d7">85849951.91799997</data>
  <data key="d36">3.6279</data>
  <data key="d22">3.6279</data>
  <data key="d53">0.0</data>
  <data key="d37">This Node is a Singleton</data>
  <data key="d55">0.0</data>
  <data key="d24">-1</data>
  <data key="d39">0.0</data>
</node>
<node id="158">
  <data key="d40">198</data>
  <data key="d41">0.0</data>
  <data key="d33">158</data>
  <data key="d0">519.3632</data>
  <data key="d5">0</data>
  <data key="d29">519.3632</data>
  <data key="d45">N/A</data>
  <data key="d30">https://gnps.ucsd.edu/ProteoSAFe/result.jsp?task=5200e74b6db34718a3b0c77820c2b176&amp;view=view_all_clusters_withID&amp;show=true#{"main.cluster index_lowerinput":"158.0","main.cluster index_upperinput":"158.0"}</data>
  <data key="d28">N/A</data>
  <data key="d32">N/A</data>
  <data key="d14">0.0</data>
  <data key="d2">0.0</data>
  <data key="d7">15502261.949999986</data>
  <data key="d36">11.8564</data>
  <data key="d22">11.8564</data>
  <data key="d53">0.0</data>
  <data key="d37">This Node is a Singleton</data>
  <data key="d55">0.0</data>
  <data key="d24">-1</data>
  <data key="d39">0.0</data>
</node>
<node id="326">
  <data key="d40">211</data>
  <data key="d41">0.0</data>
  <data key="d33">326</data>
  <data key="d0">715.5477</data>
  <data key="d5">0</data>
  <data key="d29">715.5477</data>
  <data key="d45">N/A</data>
  <data key="d30">https://gnps.ucsd.edu/ProteoSAFe/result.jsp?task=5200e74b6db34718a3b0c77820c2b176&amp;view=view_all_clusters_withID&amp;show=true#{"main.cluster index_lowerinput":"326.0","main.cluster index_upperinput":"326.0"}</data>
  <data key="d28">N/A</data>
  <data key="d32">N/A</data>
  <data key="d14">0.0</data>
  <data key="d2">0.0</data>
  <data key="d7">16811443.064000003</data>
  <data key="d36">12.5825</data>
  <data key="d22">12.5825</data>
  <data key="d53">0.0</data>
  <data key="d37">This Node is a Singleton</data>
  <data key="d55">0.0</data>
  <data key="d24">-1</data>
  <data key="d39">0.0</data>
</node>
<node id="789">
  <data key="d40">213</data>
  <data key="d41">0.0</data>
  <data key="d33">789</data>
  <data key="d0">481.4515</data>
  <data key="d5">0</data>
  <data key="d29">481.4515</data>
  <data key="d45">N/A</data>
  <data key="d30">https://gnps.ucsd.edu/ProteoSAFe/result.jsp?task=5200e74b6db34718a3b0c77820c2b176&amp;view=view_all_clusters_withID&amp;show=true#{"main.cluster index_lowerinput":"789.0","main.cluster index_upperinput":"789.0"}</data>
  <data key="d28">N/A</data>
  <data key="d32">N/A</data>
  <data key="d14">0.0</data>
  <data key="d2">0.0</data>
  <data key="d7">5034002.122000005</data>
  <data key="d36">10.0487</data>
  <data key="d22">10.0487</data>
  <data key="d53">0.0</data>
  <data key="d37">This Node is a Singleton</data>
  <data key="d55">0.0</data>
  <data key="d24">-1</data>
  <data key="d39">0.0</data>
</node>
<node id="955">
  <data key="d40">212</data>
  <data key="d41">0.0</data>
  <data key="d33">955</data>
  <data key="d0">131.0019</data>
  <data key="d5">0</data>
  <data key="d29">131.0019</data>
  <data key="d45">N/A</data>
  <data key="d30">https://gnps.ucsd.edu/ProteoSAFe/result.jsp?task=5200e74b6db34718a3b0c77820c2b176&amp;view=view_all_clusters_withID&amp;show=true#{"main.cluster index_lowerinput":"955.0","main.cluster index_upperinput":"955.0"}</data>
  <data key="d28">N/A</data>
  <data key="d32">N/A</data>
  <data key="d14">0.0</data>
  <data key="d2">0.0</data>
  <data key="d7">11342040.681999987</data>
  <data key="d36">9.5081</data>
  <data key="d22">9.5081</data>
  <data key="d53">0.0</data>
  <data key="d37">This Node is a Singleton</data>
  <data key="d55">0.0</data>
  <data key="d24">-1</data>
  <data key="d39">0.0</data>
</node>
<node id="823">
  <data key="d40">215</data>
  <data key="d41">0.0</data>
  <data key="d33">823</data>
  <data key="d0">187.1982</data>
  <data key="d5">0</data>
  <data key="d29">187.1982</data>
  <data key="d45">N/A</data>
  <data key="d30">https://gnps.ucsd.edu/ProteoSAFe/result.jsp?task=5200e74b6db34718a3b0c77820c2b176&amp;view=view_all_clusters_withID&amp;show=true#{"main.cluster index_lowerinput":"823.0","main.cluster index_upperinput":"823.0"}</data>
  <data key="d28">N/A</data>
  <data key="d32">N/A</data>
  <data key="d14">0.0</data>
  <data key="d2">0.0</data>
  <data key="d7">3301979.4179999935</data>
  <data key="d36">9.7066</data>
  <data key="d22">9.7066</data>
  <data key="d53">0.0</data>
  <data key="d37">This Node is a Singleton</data>
  <data key="d55">0.0</data>
  <data key="d24">-1</data>
  <data key="d39">0.0</data>
</node>
<node id="282">
  <data key="d40">215</data>
  <data key="d41">0.0</data>
  <data key="d33">282</data>
  <data key="d0">633.195</data>
  <data key="d5">0</data>
  <data key="d29">633.195</data>
  <data key="d45">N/A</data>
  <data key="d30">https://gnps.ucsd.edu/ProteoSAFe/result.jsp?task=5200e74b6db34718a3b0c77820c2b176&amp;view=view_all_clusters_withID&amp;show=true#{"main.cluster index_lowerinput":"282.0","main.cluster index_upperinput":"282.0"}</data>
  <data key="d28">N/A</data>
  <data key="d32">N/A</data>
  <data key="d14">0.0</data>
  <data key="d2">0.0</data>
  <data key="d7">12735969.743999988</data>
  <data key="d36">10.6932</data>
  <data key="d22">10.6932</data>
  <data key="d53">0.0</data>
  <data key="d37">This Node is a Singleton</data>
  <data key="d55">0.0</data>
  <data key="d24">-1</data>
  <data key="d39">0.0</data>
</node>
<node id="205">
  <data key="d40">215</data>
  <data key="d41">0.0</data>
  <data key="d33">205</data>
  <data key="d0">943.9917</data>
  <data key="d5">0</data>
  <data key="d29">943.9917</data>
  <data key="d45">N/A</data>
  <data key="d30">https://gnps.ucsd.edu/ProteoSAFe/result.jsp?task=5200e74b6db34718a3b0c77820c2b176&amp;view=view_all_clusters_withID&amp;show=true#{"main.cluster index_lowerinput":"205.0","main.cluster index_upperinput":"205.0"}</data>
  <data key="d28">N/A</data>
  <data key="d32">N/A</data>
  <data key="d14">0.0</data>
  <data key="d2">0.0</data>
  <data key="d7">23141817.980000004</data>
  <data key="d36">4.7069</data>
  <data key="d22">4.7069</data>
  <data key="d53">0.0</data>
  <data key="d37">This Node is a Singleton</data>
  <data key="d55">0.0</data>
  <data key="d24">-1</data>
  <data key="d39">0.0</data>
</node>
<node id="38">
  <data key="d40">214</data>
  <data key="d41">0.0</data>
  <data key="d33">38</data>
  <data key="d0">498.882</data>
  <data key="d5">0</data>
  <data key="d29">498.882</data>
  <data key="d45">N/A</data>
  <data key="d30">https://gnps.ucsd.edu/ProteoSAFe/result.jsp?task=5200e74b6db34718a3b0c77820c2b176&amp;view=view_all_clusters_withID&amp;show=true#{"main.cluster index_lowerinput":"38.0","main.cluster index_upperinput":"38.0"}</data>
  <data key="d28">N/A</data>
  <data key="d32">N/A</data>
  <data key="d14">0.0</data>
  <data key="d2">0.0</data>
  <data key="d7">19330945.266</data>
  <data key="d36">12.6361</data>
  <data key="d22">12.6361</data>
  <data key="d53">0.0</data>
  <data key="d37">https://gnps.ucsd.edu/ProteoSAFe/result.jsp?view=network_displayer&amp;componentindex=31&amp;task=5200e74b6db34718a3b0c77820c2b176&amp;show=true</data>
  <data key="d55">0.0</data>
  <data key="d24">31</data>
  <data key="d39">0.0</data>
</node>
<node id="1295">
  <data key="d40">214</data>
  <data key="d41">0.0</data>
  <data key="d33">1295</data>
  <data key="d0">782.5927</data>
  <data key="d5">0</data>
  <data key="d29">782.5927</data>
  <data key="d45">N/A</data>
  <data key="d30">https://gnps.ucsd.edu/ProteoSAFe/result.jsp?task=5200e74b6db34718a3b0c77820c2b176&amp;view=view_all_clusters_withID&amp;show=true#{"main.cluster index_lowerinput":"1295.0","main.cluster index_upperinput":"1295.0"}</data>
  <data key="d28">N/A</data>
  <data key="d32">N/A</data>
  <data key="d14">0.0</data>
  <data key="d2">0.0</data>
  <data key="d7">11135868.38599999</data>
  <data key="d36">12.6462</data>
  <data key="d22">12.6462</data>
  <data key="d53">0.0</data>
  <data key="d37">https://gnps.ucsd.edu/ProteoSAFe/result.jsp?view=network_displayer&amp;componentindex=30&amp;task=5200e74b6db34718a3b0c77820c2b176&amp;show=true</data>
  <data key="d55">0.0</data>
  <data key="d24">30</data>
  <data key="d39">0.0</data>
</node>
<node id="147">
  <data key="d40">215</data>
  <data key="d41">0.0</data>
  <data key="d33">147</data>
  <data key="d0">353.0435</data>
  <data key="d5">0</data>
  <data key="d29">353.0435</data>
  <data key="d45">N/A</data>
  <data key="d30">https://gnps.ucsd.edu/ProteoSAFe/result.jsp?task=5200e74b6db34718a3b0c77820c2b176&amp;view=view_all_clusters_withID&amp;show=true#{"main.cluster index_lowerinput":"147.0","main.cluster index_upperinput":"147.0"}</data>
  <data key="d28">N/A</data>
  <data key="d32">N/A</data>
  <data key="d14">0.0</data>
  <data key="d2">0.0</data>
  <data key="d7">135034485.698</data>
  <data key="d36">4.9101</data>
  <data key="d22">4.9101</data>
  <data key="d53">0.0</data>
  <data key="d37">This Node is a Singleton</data>
  <data key="d55">0.0</data>
  <data key="d24">-1</data>
  <data key="d39">0.0</data>
</node>
<node id="1223">
  <data key="d40">214</data>
  <data key="d41">0.0</data>
  <data key="d33">1223</data>
  <data key="d0">713.5089</data>
  <data key="d5">0</data>
  <data key="d29">713.5089</data>
  <data key="d45">N/A</data>
  <data key="d30">https://gnps.ucsd.edu/ProteoSAFe/result.jsp?task=5200e74b6db34718a3b0c77820c2b176&amp;view=view_all_clusters_withID&amp;show=true#{"main.cluster index_lowerinput":"1223.0","main.cluster index_upperinput":"1223.0"}</data>
  <data key="d28">N/A</data>
  <data key="d32">N/A</data>
  <data key="d14">0.0</data>
  <data key="d2">0.0</data>
  <data key="d7">8942968.279999994</data>
  <data key="d36">11.4266</data>
  <data key="d22">11.4266</data>
  <data key="d53">0.0</data>
  <data key="d37">This Node is a Singleton</data>
  <data key="d55">0.0</data>
  <data key="d24">-1</data>
  <data key="d39">0.0</data>
</node>
<node id="457">
  <data key="d40">215</data>
  <data key="d41">0.0</data>
  <data key="d33">457</data>
  <data key="d0">619.5055</data>
  <data key="d5">0</data>
  <data key="d29">619.5055</data>
  <data key="d45">N/A</data>
  <data key="d30">https://gnps.ucsd.edu/ProteoSAFe/result.jsp?task=5200e74b6db34718a3b0c77820c2b176&amp;view=view_all_clusters_withID&amp;show=true#{"main.cluster index_lowerinput":"457.0","main.cluster index_upperinput":"457.0"}</data>
  <data key="d28">N/A</data>
  <data key="d32">N/A</data>
  <data key="d14">0.0</data>
  <data key="d2">0.0</data>
  <data key="d7">4889639.740000004</data>
  <data key="d36">10.7515</data>
  <data key="d22">10.7515</data>
  <data key="d53">0.0</data>
  <data key="d37">This Node is a Singleton</data>
  <data key="d55">0.0</data>
  <data key="d24">-1</data>
  <data key="d39">0.0</data>
</node>
<node id="441">
  <data key="d40">214</data>
  <data key="d41">0.0</data>
  <data key="d33">441</data>
  <data key="d0">214.9568</data>
  <data key="d5">0</data>
  <data key="d29">214.9568</data>
  <data key="d45">N/A</data>
  <data key="d30">https://gnps.ucsd.edu/ProteoSAFe/result.jsp?task=5200e74b6db34718a3b0c77820c2b176&amp;view=view_all_clusters_withID&amp;show=true#{"main.cluster index_lowerinput":"441.0","main.cluster index_upperinput":"441.0"}</data>
  <data key="d28">N/A</data>
  <data key="d32">N/A</data>
  <data key="d14">0.0</data>
  <data key="d2">0.0</data>
  <data key="d7">14697253.374000004</data>
  <data key="d36">3.05</data>
  <data key="d22">3.05</data>
  <data key="d53">0.0</data>
  <data key="d37">This Node is a Singleton</data>
  <data key="d55">0.0</data>
  <data key="d24">-1</data>
  <data key="d39">0.0</data>
</node>
<node id="1013">
  <data key="d40">215</data>
  <data key="d41">0.0</data>
  <data key="d33">1013</data>
  <data key="d0">488.3417</data>
  <data key="d5">0</data>
  <data key="d29">488.3417</data>
  <data key="d45">N/A</data>
  <data key="d30">https://gnps.ucsd.edu/ProteoSAFe/result.jsp?task=5200e74b6db34718a3b0c77820c2b176&amp;view=view_all_clusters_withID&amp;show=true#{"main.cluster index_lowerinput":"1013.0","main.cluster index_upperinput":"1013.0"}</data>
  <data key="d28">N/A</data>
  <data key="d32">N/A</data>
  <data key="d14">0.0</data>
  <data key="d2">0.0</data>
  <data key="d7">73888658.36399989</data>
  <data key="d36">10.8217</data>
  <data key="d22">10.8217</data>
  <data key="d53">0.0</data>
  <data key="d37">This Node is a Singleton</data>
  <data key="d55">0.0</data>
  <data key="d24">-1</data>
  <data key="d39">0.0</data>
</node>
<node id="259">
  <data key="d40">196</data>
  <data key="d41">0.0</data>
  <data key="d33">259</data>
  <data key="d0">496.421</data>
  <data key="d5">0</data>
  <data key="d29">496.421</data>
  <data key="d45">N/A</data>
  <data key="d30">https://gnps.ucsd.edu/ProteoSAFe/result.jsp?task=5200e74b6db34718a3b0c77820c2b176&amp;view=view_all_clusters_withID&amp;show=true#{"main.cluster index_lowerinput":"259.0","main.cluster index_upperinput":"259.0"}</data>
  <data key="d28">N/A</data>
  <data key="d32">N/A</data>
  <data key="d14">0.0</data>
  <data key="d2">0.0</data>
  <data key="d7">20507681.71000001</data>
  <data key="d36">6.7056</data>
  <data key="d22">6.7056</data>
  <data key="d53">0.0</data>
  <data key="d37">This Node is a Singleton</data>
  <data key="d55">0.0</data>
  <data key="d24">-1</data>
  <data key="d39">0.0</data>
</node>
<node id="1524">
  <data key="d40">214</data>
  <data key="d41">0.0</data>
  <data key="d33">1524</data>
  <data key="d0">133.9793</data>
  <data key="d5">0</data>
  <data key="d29">133.9793</data>
  <data key="d45">N/A</data>
  <data key="d30">https://gnps.ucsd.edu/ProteoSAFe/result.jsp?task=5200e74b6db34718a3b0c77820c2b176&amp;view=view_all_clusters_withID&amp;show=true#{"main.cluster index_lowerinput":"1524.0","main.cluster index_upperinput":"1524.0"}</data>
  <data key="d28">N/A</data>
  <data key="d32">N/A</data>
  <data key="d14">0.0</data>
  <data key="d2">0.0</data>
  <data key="d7">29172745.866000023</data>
  <data key="d36">3.2206</data>
  <data key="d22">3.2206</data>
  <data key="d53">0.0</data>
  <data key="d37">https://gnps.ucsd.edu/ProteoSAFe/result.jsp?view=network_displayer&amp;componentindex=24&amp;task=5200e74b6db34718a3b0c77820c2b176&amp;show=true</data>
  <data key="d55">0.0</data>
  <data key="d24">24</data>
  <data key="d39">0.0</data>
</node>
<node id="193">
  <data key="d40">215</data>
  <data key="d41">0.0</data>
  <data key="d33">193</data>
  <data key="d0">133.9795</data>
  <data key="d5">0</data>
  <data key="d29">133.9795</data>
  <data key="d45">N/A</data>
  <data key="d30">https://gnps.ucsd.edu/ProteoSAFe/result.jsp?task=5200e74b6db34718a3b0c77820c2b176&amp;view=view_all_clusters_withID&amp;show=true#{"main.cluster index_lowerinput":"193.0","main.cluster index_upperinput":"193.0"}</data>
  <data key="d28">N/A</data>
  <data key="d32">N/A</data>
  <data key="d14">0.0</data>
  <data key="d2">0.0</data>
  <data key="d7">28933562.794000015</data>
  <data key="d36">4.2352</data>
  <data key="d22">4.2352</data>
  <data key="d53">0.0</data>
  <data key="d37">This Node is a Singleton</data>
  <data key="d55">0.0</data>
  <data key="d24">-1</data>
  <data key="d39">0.0</data>
</node>
<node id="649">
  <data key="d40">215</data>
  <data key="d41">0.0</data>
  <data key="d33">649</data>
  <data key="d0">257.9672</data>
  <data key="d5">0</data>
  <data key="d29">257.9672</data>
  <data key="d45">N/A</data>
  <data key="d30">https://gnps.ucsd.edu/ProteoSAFe/result.jsp?task=5200e74b6db34718a3b0c77820c2b176&amp;view=view_all_clusters_withID&amp;show=true#{"main.cluster index_lowerinput":"649.0","main.cluster index_upperinput":"649.0"}</data>
  <data key="d28">N/A</data>
  <data key="d32">N/A</data>
  <data key="d14">0.0</data>
  <data key="d2">0.0</data>
  <data key="d7">80469419.88</data>
  <data key="d36">13.1094</data>
  <data key="d22">13.1094</data>
  <data key="d53">0.0</data>
  <data key="d37">https://gnps.ucsd.edu/ProteoSAFe/result.jsp?view=network_displayer&amp;componentindex=9&amp;task=5200e74b6db34718a3b0c77820c2b176&amp;show=true</data>
  <data key="d55">0.0</data>
  <data key="d24">9</data>
  <data key="d39">0.0</data>
</node>
<node id="367">
  <data key="d40">213</data>
  <data key="d41">0.0</data>
  <data key="d33">367</data>
  <data key="d0">685.4388</data>
  <data key="d5">0</data>
  <data key="d29">685.4388</data>
  <data key="d45">N/A</data>
  <data key="d30">https://gnps.ucsd.edu/ProteoSAFe/result.jsp?task=5200e74b6db34718a3b0c77820c2b176&amp;view=view_all_clusters_withID&amp;show=true#{"main.cluster index_lowerinput":"367.0","main.cluster index_upperinput":"367.0"}</data>
  <data key="d28">N/A</data>
  <data key="d32">N/A</data>
  <data key="d14">0.0</data>
  <data key="d2">0.0</data>
  <data key="d7">12839449.402000006</data>
  <data key="d36">12.0228</data>
  <data key="d22">12.0228</data>
  <data key="d53">0.0</data>
  <data key="d37">This Node is a Singleton</data>
  <data key="d55">0.0</data>
  <data key="d24">-1</data>
  <data key="d39">0.0</data>
</node>
<node id="1152">
  <data key="d40">213</data>
  <data key="d41">0.0</data>
  <data key="d33">1152</data>
  <data key="d0">377.1016</data>
  <data key="d5">0</data>
  <data key="d29">377.1016</data>
  <data key="d45">N/A</data>
  <data key="d30">https://gnps.ucsd.edu/ProteoSAFe/result.jsp?task=5200e74b6db34718a3b0c77820c2b176&amp;view=view_all_clusters_withID&amp;show=true#{"main.cluster index_lowerinput":"1152.0","main.cluster index_upperinput":"1152.0"}</data>
  <data key="d28">N/A</data>
  <data key="d32">N/A</data>
  <data key="d14">0.0</data>
  <data key="d2">0.0</data>
  <data key="d7">6643094.204000003</data>
  <data key="d36">3.2776</data>
  <data key="d22">3.2776</data>
  <data key="d53">0.0</data>
  <data key="d37">This Node is a Singleton</data>
  <data key="d55">0.0</data>
  <data key="d24">-1</data>
  <data key="d39">0.0</data>
</node>
<node id="190">
  <data key="d40">215</data>
  <data key="d41">0.0</data>
  <data key="d33">190</data>
  <data key="d0">133.9791</data>
  <data key="d5">0</data>
  <data key="d29">133.9791</data>
  <data key="d45">N/A</data>
  <data key="d30">https://gnps.ucsd.edu/ProteoSAFe/result.jsp?task=5200e74b6db34718a3b0c77820c2b176&amp;view=view_all_clusters_withID&amp;show=true#{"main.cluster index_lowerinput":"190.0","main.cluster index_upperinput":"190.0"}</data>
  <data key="d28">N/A</data>
  <data key="d32">N/A</data>
  <data key="d14">0.0</data>
  <data key="d2">0.0</data>
  <data key="d7">28504244.453999996</data>
  <data key="d36">0.904</data>
  <data key="d22">0.904</data>
  <data key="d53">0.0</data>
  <data key="d37">This Node is a Singleton</data>
  <data key="d55">0.0</data>
  <data key="d24">-1</data>
  <data key="d39">0.0</data>
</node>
<node id="383">
  <data key="d40">206</data>
  <data key="d41">0.0</data>
  <data key="d33">383</data>
  <data key="d0">972.6956</data>
  <data key="d5">0</data>
  <data key="d29">972.6956</data>
  <data key="d45">N/A</data>
  <data key="d30">https://gnps.ucsd.edu/ProteoSAFe/result.jsp?task=5200e74b6db34718a3b0c77820c2b176&amp;view=view_all_clusters_withID&amp;show=true#{"main.cluster index_lowerinput":"383.0","main.cluster index_upperinput":"383.0"}</data>
  <data key="d28">N/A</data>
  <data key="d32">N/A</data>
  <data key="d14">0.0</data>
  <data key="d2">0.0</data>
  <data key="d7">5745842.459999999</data>
  <data key="d36">12.1328</data>
  <data key="d22">12.1328</data>
  <data key="d53">0.0</data>
  <data key="d37">https://gnps.ucsd.edu/ProteoSAFe/result.jsp?view=network_displayer&amp;componentindex=41&amp;task=5200e74b6db34718a3b0c77820c2b176&amp;show=true</data>
  <data key="d55">0.0</data>
  <data key="d24">41</data>
  <data key="d39">0.0</data>
</node>
<node id="168">
  <data key="d40">212</data>
  <data key="d41">0.0</data>
  <data key="d33">168</data>
  <data key="d0">625.5331</data>
  <data key="d5">0</data>
  <data key="d29">625.5331</data>
  <data key="d45">N/A</data>
  <data key="d30">https://gnps.ucsd.edu/ProteoSAFe/result.jsp?task=5200e74b6db34718a3b0c77820c2b176&amp;view=view_all_clusters_withID&amp;show=true#{"main.cluster index_lowerinput":"168.0","main.cluster index_upperinput":"168.0"}</data>
  <data key="d28">N/A</data>
  <data key="d32">N/A</data>
  <data key="d14">0.0</data>
  <data key="d2">0.0</data>
  <data key="d7">7961752.013999996</data>
  <data key="d36">10.7341</data>
  <data key="d22">10.7341</data>
  <data key="d53">0.0</data>
  <data key="d37">This Node is a Singleton</data>
  <data key="d55">0.0</data>
  <data key="d24">-1</data>
  <data key="d39">0.0</data>
</node>
<node id="1289">
  <data key="d40">214</data>
  <data key="d41">0.0</data>
  <data key="d33">1289</data>
  <data key="d0">716.4941</data>
  <data key="d5">0</data>
  <data key="d29">716.4941</data>
  <data key="d45">N/A</data>
  <data key="d30">https://gnps.ucsd.edu/ProteoSAFe/result.jsp?task=5200e74b6db34718a3b0c77820c2b176&amp;view=view_all_clusters_withID&amp;show=true#{"main.cluster index_lowerinput":"1289.0","main.cluster index_upperinput":"1289.0"}</data>
  <data key="d28">N/A</data>
  <data key="d32">N/A</data>
  <data key="d14">0.0</data>
  <data key="d2">0.0</data>
  <data key="d7">8033795.045999995</data>
  <data key="d36">9.3987</data>
  <data key="d22">9.3987</data>
  <data key="d53">0.0</data>
  <data key="d37">This Node is a Singleton</data>
  <data key="d55">0.0</data>
  <data key="d24">-1</data>
  <data key="d39">0.0</data>
</node>
<node id="130">
  <data key="d40">214</data>
  <data key="d41">0.0</data>
  <data key="d33">130</data>
  <data key="d0">295.0036</data>
  <data key="d5">0</data>
  <data key="d29">295.0036</data>
  <data key="d45">N/A</data>
  <data key="d30">https://gnps.ucsd.edu/ProteoSAFe/result.jsp?task=5200e74b6db34718a3b0c77820c2b176&amp;view=view_all_clusters_withID&amp;show=true#{"main.cluster index_lowerinput":"130.0","main.cluster index_upperinput":"130.0"}</data>
  <data key="d28">N/A</data>
  <data key="d32">N/A</data>
  <data key="d14">0.0</data>
  <data key="d2">0.0</data>
  <data key="d7">15473044.044000005</data>
  <data key="d36">3.1094</data>
  <data key="d22">3.1094</data>
  <data key="d53">0.0</data>
  <data key="d37">This Node is a Singleton</data>
  <data key="d55">0.0</data>
  <data key="d24">-1</data>
  <data key="d39">0.0</data>
</node>
<node id="1148">
  <data key="d40">212</data>
  <data key="d41">0.0</data>
  <data key="d33">1148</data>
  <data key="d0">715.5344</data>
  <data key="d5">0</data>
  <data key="d29">715.5344</data>
  <data key="d45">N/A</data>
  <data key="d30">https://gnps.ucsd.edu/ProteoSAFe/result.jsp?task=5200e74b6db34718a3b0c77820c2b176&amp;view=view_all_clusters_withID&amp;show=true#{"main.cluster index_lowerinput":"1148.0","main.cluster index_upperinput":"1148.0"}</data>
  <data key="d28">N/A</data>
  <data key="d32">N/A</data>
  <data key="d14">0.0</data>
  <data key="d2">0.0</data>
  <data key="d7">27749907.400000006</data>
  <data key="d36">11.7569</data>
  <data key="d22">11.7569</data>
  <data key="d53">0.0</data>
  <data key="d37">https://gnps.ucsd.edu/ProteoSAFe/result.jsp?view=network_displayer&amp;componentindex=22&amp;task=5200e74b6db34718a3b0c77820c2b176&amp;show=true</data>
  <data key="d55">0.0</data>
  <data key="d24">22</data>
  <data key="d39">0.0</data>
</node>
<node id="819">
  <data key="d40">215</data>
  <data key="d41">0.0</data>
  <data key="d33">819</data>
  <data key="d0">720.5646</data>
  <data key="d5">0</data>
  <data key="d29">720.5646</data>
  <data key="d45">N/A</data>
  <data key="d30">https://gnps.ucsd.edu/ProteoSAFe/result.jsp?task=5200e74b6db34718a3b0c77820c2b176&amp;view=view_all_clusters_withID&amp;show=true#{"main.cluster index_lowerinput":"819.0","main.cluster index_upperinput":"819.0"}</data>
  <data key="d28">N/A</data>
  <data key="d32">N/A</data>
  <data key="d14">0.0</data>
  <data key="d2">0.0</data>
  <data key="d7">4435208.127999996</data>
  <data key="d36">10.031</data>
  <data key="d22">10.031</data>
  <data key="d53">0.0</data>
  <data key="d37">This Node is a Singleton</data>
  <data key="d55">0.0</data>
  <data key="d24">-1</data>
  <data key="d39">0.0</data>
</node>
<node id="77">
  <data key="d40">215</data>
  <data key="d41">0.0</data>
  <data key="d33">77</data>
  <data key="d0">463.2991</data>
  <data key="d5">0</data>
  <data key="d29">463.2991</data>
  <data key="d45">N/A</data>
  <data key="d30">https://gnps.ucsd.edu/ProteoSAFe/result.jsp?task=5200e74b6db34718a3b0c77820c2b176&amp;view=view_all_clusters_withID&amp;show=true#{"main.cluster index_lowerinput":"77.0","main.cluster index_upperinput":"77.0"}</data>
  <data key="d28">N/A</data>
  <data key="d32">N/A</data>
  <data key="d14">0.0</data>
  <data key="d2">0.0</data>
  <data key="d7">249859673.53600025</data>
  <data key="d36">7.8955</data>
  <data key="d22">7.8955</data>
  <data key="d53">0.0</data>
  <data key="d37">https://gnps.ucsd.edu/ProteoSAFe/result.jsp?view=network_displayer&amp;componentindex=6&amp;task=5200e74b6db34718a3b0c77820c2b176&amp;show=true</data>
  <data key="d55">0.0</data>
  <data key="d24">6</data>
  <data key="d39">0.0</data>
</node>
<node id="1221">
  <data key="d40">215</data>
  <data key="d41">0.0</data>
  <data key="d33">1221</data>
  <data key="d0">213.0301</data>
  <data key="d5">0</data>
  <data key="d29">213.0301</data>
  <data key="d45">N/A</data>
  <data key="d30">https://gnps.ucsd.edu/ProteoSAFe/result.jsp?task=5200e74b6db34718a3b0c77820c2b176&amp;view=view_all_clusters_withID&amp;show=true#{"main.cluster index_lowerinput":"1221.0","main.cluster index_upperinput":"1221.0"}</data>
  <data key="d28">N/A</data>
  <data key="d32">N/A</data>
  <data key="d14">0.0</data>
  <data key="d2">0.0</data>
  <data key="d7">12605339.744</data>
  <data key="d36">3.5452</data>
  <data key="d22">3.5452</data>
  <data key="d53">0.0</data>
  <data key="d37">https://gnps.ucsd.edu/ProteoSAFe/result.jsp?view=network_displayer&amp;componentindex=61&amp;task=5200e74b6db34718a3b0c77820c2b176&amp;show=true</data>
  <data key="d55">0.0</data>
  <data key="d24">61</data>
  <data key="d39">0.0</data>
</node>
<node id="737">
  <data key="d40">214</data>
  <data key="d41">0.0</data>
  <data key="d33">737</data>
  <data key="d0">700.4958</data>
  <data key="d5">0</data>
  <data key="d29">700.4958</data>
  <data key="d45">N/A</data>
  <data key="d30">https://gnps.ucsd.edu/ProteoSAFe/result.jsp?task=5200e74b6db34718a3b0c77820c2b176&amp;view=view_all_clusters_withID&amp;show=true#{"main.cluster index_lowerinput":"737.0","main.cluster index_upperinput":"737.0"}</data>
  <data key="d28">N/A</data>
  <data key="d32">N/A</data>
  <data key="d14">0.0</data>
  <data key="d2">0.0</data>
  <data key="d7">12070598.266</data>
  <data key="d36">11.8736</data>
  <data key="d22">11.8736</data>
  <data key="d53">0.0</data>
  <data key="d37">This Node is a Singleton</data>
  <data key="d55">0.0</data>
  <data key="d24">-1</data>
  <data key="d39">0.0</data>
</node>
<node id="1970">
  <data key="d40">211</data>
  <data key="d41">0.0</data>
  <data key="d33">1970</data>
  <data key="d0">746.5814</data>
  <data key="d5">0</data>
  <data key="d29">746.5814</data>
  <data key="d45">N/A</data>
  <data key="d30">https://gnps.ucsd.edu/ProteoSAFe/result.jsp?task=5200e74b6db34718a3b0c77820c2b176&amp;view=view_all_clusters_withID&amp;show=true#{"main.cluster index_lowerinput":"1970.0","main.cluster index_upperinput":"1970.0"}</data>
  <data key="d28">N/A</data>
  <data key="d32">N/A</data>
  <data key="d14">0.0</data>
  <data key="d2">0.0</data>
  <data key="d7">5079968.222000004</data>
  <data key="d36">9.8825</data>
  <data key="d22">9.8825</data>
  <data key="d53">0.0</data>
  <data key="d37">This Node is a Singleton</data>
  <data key="d55">0.0</data>
  <data key="d24">-1</data>
  <data key="d39">0.0</data>
</node>
<node id="1343">
  <data key="d40">212</data>
  <data key="d41">0.0</data>
  <data key="d33">1343</data>
  <data key="d0">360.0163</data>
  <data key="d5">0</data>
  <data key="d29">360.0163</data>
  <data key="d45">N/A</data>
  <data key="d30">https://gnps.ucsd.edu/ProteoSAFe/result.jsp?task=5200e74b6db34718a3b0c77820c2b176&amp;view=view_all_clusters_withID&amp;show=true#{"main.cluster index_lowerinput":"1343.0","main.cluster index_upperinput":"1343.0"}</data>
  <data key="d28">N/A</data>
  <data key="d32">N/A</data>
  <data key="d14">0.0</data>
  <data key="d2">0.0</data>
  <data key="d7">5208600.138000002</data>
  <data key="d36">3.5193</data>
  <data key="d22">3.5193</data>
  <data key="d53">0.0</data>
  <data key="d37">This Node is a Singleton</data>
  <data key="d55">0.0</data>
  <data key="d24">-1</data>
  <data key="d39">0.0</data>
</node>
<node id="1460">
  <data key="d40">215</data>
  <data key="d41">0.0</data>
  <data key="d33">1460</data>
  <data key="d0">257.9671</data>
  <data key="d5">0</data>
  <data key="d29">257.9671</data>
  <data key="d45">N/A</data>
  <data key="d30">https://gnps.ucsd.edu/ProteoSAFe/result.jsp?task=5200e74b6db34718a3b0c77820c2b176&amp;view=view_all_clusters_withID&amp;show=true#{"main.cluster index_lowerinput":"1460.0","main.cluster index_upperinput":"1460.0"}</data>
  <data key="d28">N/A</data>
  <data key="d32">N/A</data>
  <data key="d14">0.0</data>
  <data key="d2">0.0</data>
  <data key="d7">51763329.368</data>
  <data key="d36">13.2219</data>
  <data key="d22">13.2219</data>
  <data key="d53">0.0</data>
  <data key="d37">https://gnps.ucsd.edu/ProteoSAFe/result.jsp?view=network_displayer&amp;componentindex=9&amp;task=5200e74b6db34718a3b0c77820c2b176&amp;show=true</data>
  <data key="d55">0.0</data>
  <data key="d24">9</data>
  <data key="d39">0.0</data>
</node>
<node id="811">
  <data key="d40">203</data>
  <data key="d41">0.0</data>
  <data key="d33">811</data>
  <data key="d0">304.2995</data>
  <data key="d5">0</data>
  <data key="d29">304.2995</data>
  <data key="d45">N/A</data>
  <data key="d30">https://gnps.ucsd.edu/ProteoSAFe/result.jsp?task=5200e74b6db34718a3b0c77820c2b176&amp;view=view_all_clusters_withID&amp;show=true#{"main.cluster index_lowerinput":"811.0","main.cluster index_upperinput":"811.0"}</data>
  <data key="d28">N/A</data>
  <data key="d32">N/A</data>
  <data key="d14">0.0</data>
  <data key="d2">0.0</data>
  <data key="d7">20349901.944000013</data>
  <data key="d36">6.6315</data>
  <data key="d22">6.6315</data>
  <data key="d53">0.0</data>
  <data key="d37">This Node is a Singleton</data>
  <data key="d55">0.0</data>
  <data key="d24">-1</data>
  <data key="d39">0.0</data>
</node>
<node id="992">
  <data key="d40">213</data>
  <data key="d41">0.0</data>
  <data key="d33">992</data>
  <data key="d0">706.512</data>
  <data key="d5">0</data>
  <data key="d29">706.512</data>
  <data key="d45">N/A</data>
  <data key="d30">https://gnps.ucsd.edu/ProteoSAFe/result.jsp?task=5200e74b6db34718a3b0c77820c2b176&amp;view=view_all_clusters_withID&amp;show=true#{"main.cluster index_lowerinput":"992.0","main.cluster index_upperinput":"992.0"}</data>
  <data key="d28">N/A</data>
  <data key="d32">N/A</data>
  <data key="d14">0.0</data>
  <data key="d2">0.0</data>
  <data key="d7">7835121.181999999</data>
  <data key="d36">10.0709</data>
  <data key="d22">10.0709</data>
  <data key="d53">0.0</data>
  <data key="d37">This Node is a Singleton</data>
  <data key="d55">0.0</data>
  <data key="d24">-1</data>
  <data key="d39">0.0</data>
</node>
<node id="191">
  <data key="d40">215</data>
  <data key="d41">0.0</data>
  <data key="d33">191</data>
  <data key="d0">133.9793</data>
  <data key="d5">0</data>
  <data key="d29">133.9793</data>
  <data key="d45">N/A</data>
  <data key="d30">https://gnps.ucsd.edu/ProteoSAFe/result.jsp?task=5200e74b6db34718a3b0c77820c2b176&amp;view=view_all_clusters_withID&amp;show=true#{"main.cluster index_lowerinput":"191.0","main.cluster index_upperinput":"191.0"}</data>
  <data key="d28">N/A</data>
  <data key="d32">N/A</data>
  <data key="d14">0.0</data>
  <data key="d2">0.0</data>
  <data key="d7">30721808.737999994</data>
  <data key="d36">3.5438</data>
  <data key="d22">3.5438</data>
  <data key="d53">0.0</data>
  <data key="d37">This Node is a Singleton</data>
  <data key="d55">0.0</data>
  <data key="d24">-1</data>
  <data key="d39">0.0</data>
</node>
<node id="183">
  <data key="d40">214</data>
  <data key="d41">0.0</data>
  <data key="d33">183</data>
  <data key="d0">245.0864</data>
  <data key="d5">0</data>
  <data key="d29">245.0864</data>
  <data key="d45">N/A</data>
  <data key="d30">https://gnps.ucsd.edu/ProteoSAFe/result.jsp?task=5200e74b6db34718a3b0c77820c2b176&amp;view=view_all_clusters_withID&amp;show=true#{"main.cluster index_lowerinput":"183.0","main.cluster index_upperinput":"183.0"}</data>
  <data key="d28">N/A</data>
  <data key="d32">N/A</data>
  <data key="d14">0.0</data>
  <data key="d2">0.0</data>
  <data key="d7">31172895.343999997</data>
  <data key="d36">3.044</data>
  <data key="d22">3.044</data>
  <data key="d53">0.0</data>
  <data key="d37">This Node is a Singleton</data>
  <data key="d55">0.0</data>
  <data key="d24">-1</data>
  <data key="d39">0.0</data>
</node>
<node id="1062">
  <data key="d40">213</data>
  <data key="d41">0.0</data>
  <data key="d33">1062</data>
  <data key="d0">617.4852</data>
  <data key="d5">0</data>
  <data key="d29">617.4852</data>
  <data key="d45">N/A</data>
  <data key="d30">https://gnps.ucsd.edu/ProteoSAFe/result.jsp?task=5200e74b6db34718a3b0c77820c2b176&amp;view=view_all_clusters_withID&amp;show=true#{"main.cluster index_lowerinput":"1062.0","main.cluster index_upperinput":"1062.0"}</data>
  <data key="d28">N/A</data>
  <data key="d32">N/A</data>
  <data key="d14">0.0</data>
  <data key="d2">0.0</data>
  <data key="d7">6861383.808000002</data>
  <data key="d36">10.7439</data>
  <data key="d22">10.7439</data>
  <data key="d53">0.0</data>
  <data key="d37">This Node is a Singleton</data>
  <data key="d55">0.0</data>
  <data key="d24">-1</data>
  <data key="d39">0.0</data>
</node>
<node id="133">
  <data key="d40">215</data>
  <data key="d41">0.0</data>
  <data key="d33">133</data>
  <data key="d0">120.0711</data>
  <data key="d5">0</data>
  <data key="d29">120.0711</data>
  <data key="d45">N/A</data>
  <data key="d30">https://gnps.ucsd.edu/ProteoSAFe/result.jsp?task=5200e74b6db34718a3b0c77820c2b176&amp;view=view_all_clusters_withID&amp;show=true#{"main.cluster index_lowerinput":"133.0","main.cluster index_upperinput":"133.0"}</data>
  <data key="d28">N/A</data>
  <data key="d32">N/A</data>
  <data key="d14">0.0</data>
  <data key="d2">0.0</data>
  <data key="d7">10176666.091999998</data>
  <data key="d36">3.4635</data>
  <data key="d22">3.4635</data>
  <data key="d53">0.0</data>
  <data key="d37">This Node is a Singleton</data>
  <data key="d55">0.0</data>
  <data key="d24">-1</data>
  <data key="d39">0.0</data>
</node>
<node id="1245">
  <data key="d40">214</data>
  <data key="d41">0.0</data>
  <data key="d33">1245</data>
  <data key="d0">395.192</data>
  <data key="d5">0</data>
  <data key="d29">395.192</data>
  <data key="d45">N/A</data>
  <data key="d30">https://gnps.ucsd.edu/ProteoSAFe/result.jsp?task=5200e74b6db34718a3b0c77820c2b176&amp;view=view_all_clusters_withID&amp;show=true#{"main.cluster index_lowerinput":"1245.0","main.cluster index_upperinput":"1245.0"}</data>
  <data key="d28">N/A</data>
  <data key="d32">N/A</data>
  <data key="d14">0.0</data>
  <data key="d2">0.0</data>
  <data key="d7">6647109.135999996</data>
  <data key="d36">7.2293</data>
  <data key="d22">7.2293</data>
  <data key="d53">0.0</data>
  <data key="d37">This Node is a Singleton</data>
  <data key="d55">0.0</data>
  <data key="d24">-1</data>
  <data key="d39">0.0</data>
</node>
<node id="50">
  <data key="d40">215</data>
  <data key="d41">0.0</data>
  <data key="d33">50</data>
  <data key="d0">353.2552</data>
  <data key="d5">0</data>
  <data key="d29">353.2552</data>
  <data key="d45">N/A</data>
  <data key="d30">https://gnps.ucsd.edu/ProteoSAFe/result.jsp?task=5200e74b6db34718a3b0c77820c2b176&amp;view=view_all_clusters_withID&amp;show=true#{"main.cluster index_lowerinput":"50.0","main.cluster index_upperinput":"50.0"}</data>
  <data key="d28">N/A</data>
  <data key="d32">N/A</data>
  <data key="d14">0.0</data>
  <data key="d2">0.0</data>
  <data key="d7">416949318.88400006</data>
  <data key="d36">9.0256</data>
  <data key="d22">9.0256</data>
  <data key="d53">0.0</data>
  <data key="d37">https://gnps.ucsd.edu/ProteoSAFe/result.jsp?view=network_displayer&amp;componentindex=49&amp;task=5200e74b6db34718a3b0c77820c2b176&amp;show=true</data>
  <data key="d55">0.0</data>
  <data key="d24">49</data>
  <data key="d39">0.0</data>
</node>
<node id="454">
  <data key="d40">213</data>
  <data key="d41">0.0</data>
  <data key="d33">454</data>
  <data key="d0">304.1484</data>
  <data key="d5">0</data>
  <data key="d29">304.1484</data>
  <data key="d45">N/A</data>
  <data key="d30">https://gnps.ucsd.edu/ProteoSAFe/result.jsp?task=5200e74b6db34718a3b0c77820c2b176&amp;view=view_all_clusters_withID&amp;show=true#{"main.cluster index_lowerinput":"454.0","main.cluster index_upperinput":"454.0"}</data>
  <data key="d28">N/A</data>
  <data key="d32">N/A</data>
  <data key="d14">0.0</data>
  <data key="d2">0.0</data>
  <data key="d7">8859162.233999996</data>
  <data key="d36">3.2936</data>
  <data key="d22">3.2936</data>
  <data key="d53">0.0</data>
  <data key="d37">This Node is a Singleton</data>
  <data key="d55">0.0</data>
  <data key="d24">-1</data>
  <data key="d39">0.0</data>
</node>
<node id="203">
  <data key="d40">132</data>
  <data key="d41">0.0</data>
  <data key="d33">203</data>
  <data key="d0">685.4552</data>
  <data key="d5">0</data>
  <data key="d29">685.4552</data>
  <data key="d45">N/A</data>
  <data key="d30">https://gnps.ucsd.edu/ProteoSAFe/result.jsp?task=5200e74b6db34718a3b0c77820c2b176&amp;view=view_all_clusters_withID&amp;show=true#{"main.cluster index_lowerinput":"203.0","main.cluster index_upperinput":"203.0"}</data>
  <data key="d28">N/A</data>
  <data key="d32">N/A</data>
  <data key="d14">0.0</data>
  <data key="d2">0.0</data>
  <data key="d7">32959279.21999999</data>
  <data key="d36">12.5731</data>
  <data key="d22">12.5731</data>
  <data key="d53">0.0</data>
  <data key="d37">This Node is a Singleton</data>
  <data key="d55">0.0</data>
  <data key="d24">-1</data>
  <data key="d39">0.0</data>
</node>
<node id="223">
  <data key="d40">215</data>
  <data key="d41">0.0</data>
  <data key="d33">223</data>
  <data key="d0">387.11</data>
  <data key="d5">0</data>
  <data key="d29">387.11</data>
  <data key="d45">N/A</data>
  <data key="d30">https://gnps.ucsd.edu/ProteoSAFe/result.jsp?task=5200e74b6db34718a3b0c77820c2b176&amp;view=view_all_clusters_withID&amp;show=true#{"main.cluster index_lowerinput":"223.0","main.cluster index_upperinput":"223.0"}</data>
  <data key="d28">N/A</data>
  <data key="d32">N/A</data>
  <data key="d14">0.0</data>
  <data key="d2">0.0</data>
  <data key="d7">680012525.9980001</data>
  <data key="d36">3.9594</data>
  <data key="d22">3.9594</data>
  <data key="d53">0.0</data>
  <data key="d37">This Node is a Singleton</data>
  <data key="d55">0.0</data>
  <data key="d24">-1</data>
  <data key="d39">0.0</data>
</node>
<node id="246">
  <data key="d40">215</data>
  <data key="d41">0.0</data>
  <data key="d33">246</data>
  <data key="d0">952.5978</data>
  <data key="d5">0</data>
  <data key="d29">952.5978</data>
  <data key="d45">N/A</data>
  <data key="d30">https://gnps.ucsd.edu/ProteoSAFe/result.jsp?task=5200e74b6db34718a3b0c77820c2b176&amp;view=view_all_clusters_withID&amp;show=true#{"main.cluster index_lowerinput":"246.0","main.cluster index_upperinput":"246.0"}</data>
  <data key="d28">N/A</data>
  <data key="d32">N/A</data>
  <data key="d14">0.0</data>
  <data key="d2">0.0</data>
  <data key="d7">18098847.974000026</data>
  <data key="d36">11.4952</data>
  <data key="d22">11.4952</data>
  <data key="d53">0.0</data>
  <data key="d37">https://gnps.ucsd.edu/ProteoSAFe/result.jsp?view=network_displayer&amp;componentindex=2&amp;task=5200e74b6db34718a3b0c77820c2b176&amp;show=true</data>
  <data key="d55">0.0</data>
  <data key="d24">2</data>
  <data key="d39">0.0</data>
</node>
<node id="320">
  <data key="d40">215</data>
  <data key="d41">0.0</data>
  <data key="d33">320</data>
  <data key="d0">582.4367</data>
  <data key="d5">0</data>
  <data key="d29">582.4367</data>
  <data key="d45">N/A</data>
  <data key="d30">https://gnps.ucsd.edu/ProteoSAFe/result.jsp?task=5200e74b6db34718a3b0c77820c2b176&amp;view=view_all_clusters_withID&amp;show=true#{"main.cluster index_lowerinput":"320.0","main.cluster index_upperinput":"320.0"}</data>
  <data key="d28">N/A</data>
  <data key="d32">N/A</data>
  <data key="d14">0.0</data>
  <data key="d2">0.0</data>
  <data key="d7">23957765.412000004</data>
  <data key="d36">11.1436</data>
  <data key="d22">11.1436</data>
  <data key="d53">0.0</data>
  <data key="d37">This Node is a Singleton</data>
  <data key="d55">0.0</data>
  <data key="d24">-1</data>
  <data key="d39">0.0</data>
</node>
<node id="734">
  <data key="d40">190</data>
  <data key="d41">0.0</data>
  <data key="d33">734</data>
  <data key="d0">1043.7436</data>
  <data key="d5">0</data>
  <data key="d29">1043.7436</data>
  <data key="d45">N/A</data>
  <data key="d30">https://gnps.ucsd.edu/ProteoSAFe/result.jsp?task=5200e74b6db34718a3b0c77820c2b176&amp;view=view_all_clusters_withID&amp;show=true#{"main.cluster index_lowerinput":"734.0","main.cluster index_upperinput":"734.0"}</data>
  <data key="d28">N/A</data>
  <data key="d32">N/A</data>
  <data key="d14">0.0</data>
  <data key="d2">0.0</data>
  <data key="d7">4479000.471999998</data>
  <data key="d36">10.0415</data>
  <data key="d22">10.0415</data>
  <data key="d53">0.0</data>
  <data key="d37">This Node is a Singleton</data>
  <data key="d55">0.0</data>
  <data key="d24">-1</data>
  <data key="d39">0.0</data>
</node>
<node id="820">
  <data key="d40">215</data>
  <data key="d41">0.0</data>
  <data key="d33">820</data>
  <data key="d0">708.4664</data>
  <data key="d5">0</data>
  <data key="d29">708.4664</data>
  <data key="d45">N/A</data>
  <data key="d30">https://gnps.ucsd.edu/ProteoSAFe/result.jsp?task=5200e74b6db34718a3b0c77820c2b176&amp;view=view_all_clusters_withID&amp;show=true#{"main.cluster index_lowerinput":"820.0","main.cluster index_upperinput":"820.0"}</data>
  <data key="d28">N/A</data>
  <data key="d32">N/A</data>
  <data key="d14">0.0</data>
  <data key="d2">0.0</data>
  <data key="d7">38074256.71800002</data>
  <data key="d36">10.3838</data>
  <data key="d22">10.3838</data>
  <data key="d53">0.0</data>
  <data key="d37">This Node is a Singleton</data>
  <data key="d55">0.0</data>
  <data key="d24">-1</data>
  <data key="d39">0.0</data>
</node>
<node id="279">
  <data key="d40">201</data>
  <data key="d41">0.0</data>
  <data key="d33">279</data>
  <data key="d0">611.5827</data>
  <data key="d5">0</data>
  <data key="d29">611.5827</data>
  <data key="d45">N/A</data>
  <data key="d30">https://gnps.ucsd.edu/ProteoSAFe/result.jsp?task=5200e74b6db34718a3b0c77820c2b176&amp;view=view_all_clusters_withID&amp;show=true#{"main.cluster index_lowerinput":"279.0","main.cluster index_upperinput":"279.0"}</data>
  <data key="d28">N/A</data>
  <data key="d32">N/A</data>
  <data key="d14">0.0</data>
  <data key="d2">0.0</data>
  <data key="d7">16473667.790000005</data>
  <data key="d36">12.6675</data>
  <data key="d22">12.6675</data>
  <data key="d53">0.0</data>
  <data key="d37">https://gnps.ucsd.edu/ProteoSAFe/result.jsp?view=network_displayer&amp;componentindex=19&amp;task=5200e74b6db34718a3b0c77820c2b176&amp;show=true</data>
  <data key="d55">0.0</data>
  <data key="d24">19</data>
  <data key="d39">0.0</data>
</node>
<node id="83">
  <data key="d40">214</data>
  <data key="d41">0.0</data>
  <data key="d33">83</data>
  <data key="d0">683.4336</data>
  <data key="d5">0</data>
  <data key="d29">683.4336</data>
  <data key="d45">N/A</data>
  <data key="d30">https://gnps.ucsd.edu/ProteoSAFe/result.jsp?task=5200e74b6db34718a3b0c77820c2b176&amp;view=view_all_clusters_withID&amp;show=true#{"main.cluster index_lowerinput":"83.0","main.cluster index_upperinput":"83.0"}</data>
  <data key="d28">N/A</data>
  <data key="d32">N/A</data>
  <data key="d14">0.0</data>
  <data key="d2">0.0</data>
  <data key="d7">126565081.45600004</data>
  <data key="d36">7.7153</data>
  <data key="d22">7.7153</data>
  <data key="d53">0.0</data>
  <data key="d37">This Node is a Singleton</data>
  <data key="d55">0.0</data>
  <data key="d24">-1</data>
  <data key="d39">0.0</data>
</node>
<node id="85">
  <data key="d40">215</data>
  <data key="d41">0.0</data>
  <data key="d33">85</data>
  <data key="d0">267.2626</data>
  <data key="d5">0</data>
  <data key="d29">267.2626</data>
  <data key="d45">N/A</data>
  <data key="d30">https://gnps.ucsd.edu/ProteoSAFe/result.jsp?task=5200e74b6db34718a3b0c77820c2b176&amp;view=view_all_clusters_withID&amp;show=true#{"main.cluster index_lowerinput":"85.0","main.cluster index_upperinput":"85.0"}</data>
  <data key="d28">N/A</data>
  <data key="d32">N/A</data>
  <data key="d14">0.0</data>
  <data key="d2">0.0</data>
  <data key="d7">50954886.53000001</data>
  <data key="d36">9.9898</data>
  <data key="d22">9.9898</data>
  <data key="d53">0.0</data>
  <data key="d37">This Node is a Singleton</data>
  <data key="d55">0.0</data>
  <data key="d24">-1</data>
  <data key="d39">0.0</data>
</node>
<node id="248">
  <data key="d40">214</data>
  <data key="d41">0.0</data>
  <data key="d33">248</data>
  <data key="d0">438.1619</data>
  <data key="d5">0</data>
  <data key="d29">438.1619</data>
  <data key="d45">N/A</data>
  <data key="d30">https://gnps.ucsd.edu/ProteoSAFe/result.jsp?task=5200e74b6db34718a3b0c77820c2b176&amp;view=view_all_clusters_withID&amp;show=true#{"main.cluster index_lowerinput":"248.0","main.cluster index_upperinput":"248.0"}</data>
  <data key="d28">N/A</data>
  <data key="d32">N/A</data>
  <data key="d14">0.0</data>
  <data key="d2">0.0</data>
  <data key="d7">9583682.522</data>
  <data key="d36">6.9618</data>
  <data key="d22">6.9618</data>
  <data key="d53">0.0</data>
  <data key="d37">This Node is a Singleton</data>
  <data key="d55">0.0</data>
  <data key="d24">-1</data>
  <data key="d39">0.0</data>
</node>
<node id="1049">
  <data key="d40">199</data>
  <data key="d41">0.0</data>
  <data key="d33">1049</data>
  <data key="d0">284.2409</data>
  <data key="d5">0</data>
  <data key="d29">284.2409</data>
  <data key="d45">N/A</data>
  <data key="d30">https://gnps.ucsd.edu/ProteoSAFe/result.jsp?task=5200e74b6db34718a3b0c77820c2b176&amp;view=view_all_clusters_withID&amp;show=true#{"main.cluster index_lowerinput":"1049.0","main.cluster index_upperinput":"1049.0"}</data>
  <data key="d28">N/A</data>
  <data key="d32">N/A</data>
  <data key="d14">0.0</data>
  <data key="d2">0.0</data>
  <data key="d7">137310073.70600003</data>
  <data key="d36">7.6647</data>
  <data key="d22">7.6647</data>
  <data key="d53">0.0</data>
  <data key="d37">This Node is a Singleton</data>
  <data key="d55">0.0</data>
  <data key="d24">-1</data>
  <data key="d39">0.0</data>
</node>
<node id="1529">
  <data key="d40">215</data>
  <data key="d41">0.0</data>
  <data key="d33">1529</data>
  <data key="d0">735.5276</data>
  <data key="d5">0</data>
  <data key="d29">735.5276</data>
  <data key="d45">N/A</data>
  <data key="d30">https://gnps.ucsd.edu/ProteoSAFe/result.jsp?task=5200e74b6db34718a3b0c77820c2b176&amp;view=view_all_clusters_withID&amp;show=true#{"main.cluster index_lowerinput":"1529.0","main.cluster index_upperinput":"1529.0"}</data>
  <data key="d28">N/A</data>
  <data key="d32">N/A</data>
  <data key="d14">0.0</data>
  <data key="d2">0.0</data>
  <data key="d7">6345017.502000001</data>
  <data key="d36">12.4267</data>
  <data key="d22">12.4267</data>
  <data key="d53">0.0</data>
  <data key="d37">This Node is a Singleton</data>
  <data key="d55">0.0</data>
  <data key="d24">-1</data>
  <data key="d39">0.0</data>
</node>
<node id="1444">
  <data key="d40">212</data>
  <data key="d41">0.0</data>
  <data key="d33">1444</data>
  <data key="d0">665.4524</data>
  <data key="d5">0</data>
  <data key="d29">665.4524</data>
  <data key="d45">N/A</data>
  <data key="d30">https://gnps.ucsd.edu/ProteoSAFe/result.jsp?task=5200e74b6db34718a3b0c77820c2b176&amp;view=view_all_clusters_withID&amp;show=true#{"main.cluster index_lowerinput":"1444.0","main.cluster index_upperinput":"1444.0"}</data>
  <data key="d28">N/A</data>
  <data key="d32">N/A</data>
  <data key="d14">0.0</data>
  <data key="d2">0.0</data>
  <data key="d7">6106046.029999999</data>
  <data key="d36">6.5331</data>
  <data key="d22">6.5331</data>
  <data key="d53">0.0</data>
  <data key="d37">This Node is a Singleton</data>
  <data key="d55">0.0</data>
  <data key="d24">-1</data>
  <data key="d39">0.0</data>
</node>
<node id="625">
  <data key="d40">206</data>
  <data key="d41">0.0</data>
  <data key="d33">625</data>
  <data key="d0">438.1124</data>
  <data key="d5">0</data>
  <data key="d29">438.1124</data>
  <data key="d45">N/A</data>
  <data key="d30">https://gnps.ucsd.edu/ProteoSAFe/result.jsp?task=5200e74b6db34718a3b0c77820c2b176&amp;view=view_all_clusters_withID&amp;show=true#{"main.cluster index_lowerinput":"625.0","main.cluster index_upperinput":"625.0"}</data>
  <data key="d28">N/A</data>
  <data key="d32">N/A</data>
  <data key="d14">0.0</data>
  <data key="d2">0.0</data>
  <data key="d7">6511031.077999991</data>
  <data key="d36">7.0239</data>
  <data key="d22">7.0239</data>
  <data key="d53">0.0</data>
  <data key="d37">This Node is a Singleton</data>
  <data key="d55">0.0</data>
  <data key="d24">-1</data>
  <data key="d39">0.0</data>
</node>
<node id="1079">
  <data key="d40">211</data>
  <data key="d41">0.0</data>
  <data key="d33">1079</data>
  <data key="d0">288.1787</data>
  <data key="d5">0</data>
  <data key="d29">288.1787</data>
  <data key="d45">N/A</data>
  <data key="d30">https://gnps.ucsd.edu/ProteoSAFe/result.jsp?task=5200e74b6db34718a3b0c77820c2b176&amp;view=view_all_clusters_withID&amp;show=true#{"main.cluster index_lowerinput":"1079.0","main.cluster index_upperinput":"1079.0"}</data>
  <data key="d28">N/A</data>
  <data key="d32">N/A</data>
  <data key="d14">0.0</data>
  <data key="d2">0.0</data>
  <data key="d7">12920981.953999998</data>
  <data key="d36">0.4777</data>
  <data key="d22">0.4777</data>
  <data key="d53">0.0</data>
  <data key="d37">This Node is a Singleton</data>
  <data key="d55">0.0</data>
  <data key="d24">-1</data>
  <data key="d39">0.0</data>
</node>
<node id="2">
  <data key="d40">214</data>
  <data key="d41">0.0</data>
  <data key="d33">2</data>
  <data key="d0">214.9198</data>
  <data key="d5">0</data>
  <data key="d29">214.9198</data>
  <data key="d45">N/A</data>
  <data key="d30">https://gnps.ucsd.edu/ProteoSAFe/result.jsp?task=5200e74b6db34718a3b0c77820c2b176&amp;view=view_all_clusters_withID&amp;show=true#{"main.cluster index_lowerinput":"2.0","main.cluster index_upperinput":"2.0"}</data>
  <data key="d28">N/A</data>
  <data key="d32">N/A</data>
  <data key="d14">0.0</data>
  <data key="d2">0.0</data>
  <data key="d7">126038720.78800006</data>
  <data key="d36">12.707</data>
  <data key="d22">12.707</data>
  <data key="d53">0.0</data>
  <data key="d37">This Node is a Singleton</data>
  <data key="d55">0.0</data>
  <data key="d24">-1</data>
  <data key="d39">0.0</data>
</node>
<node id="269">
  <data key="d40">215</data>
  <data key="d41">0.0</data>
  <data key="d33">269</data>
  <data key="d0">305.2688</data>
  <data key="d5">0</data>
  <data key="d29">305.2688</data>
  <data key="d45">N/A</data>
  <data key="d30">https://gnps.ucsd.edu/ProteoSAFe/result.jsp?task=5200e74b6db34718a3b0c77820c2b176&amp;view=view_all_clusters_withID&amp;show=true#{"main.cluster index_lowerinput":"269.0","main.cluster index_upperinput":"269.0"}</data>
  <data key="d28">N/A</data>
  <data key="d32">N/A</data>
  <data key="d14">0.0</data>
  <data key="d2">0.0</data>
  <data key="d7">3929540.6400000066</data>
  <data key="d36">9.3143</data>
  <data key="d22">9.3143</data>
  <data key="d53">0.0</data>
  <data key="d37">This Node is a Singleton</data>
  <data key="d55">0.0</data>
  <data key="d24">-1</data>
  <data key="d39">0.0</data>
</node>
<node id="556">
  <data key="d1">Positive</data>
  <data key="d0">760.5846</data>
  <data key="d9">7</data>
  <data key="d2">0.0</data>
  <data key="d3">M+H</data>
  <data key="d4">Data from James McKerrow</data>
  <data key="d5">0</data>
  <data key="d27">3.45066</data>
  <data key="d7">32172849.46599998</data>
  <data key="d45">N/A</data>
  <data key="d10">ESI</data>
  <data key="d11">3</data>
  <data key="d12">HCD</data>
  <data key="d13">3</data>
  <data key="d14">0.0</data>
  <data key="d15">N/A</data>
  <data key="d55">0.0</data>
  <data key="d16">Data deposited by daniel</data>
  <data key="d17">http://gnps.ucsd.edu/ProteoSAFe/gnpslibraryspectrum.jsp?SpectrumID=CCMSLIB00003138041</data>
  <data key="d18"></data>
  <data key="d19">N/A</data>
  <data key="d20">Isolated</data>
  <data key="d21">HCD</data>
  <data key="d22">9.8853</data>
  <data key="d23">Spectral Match to 1-Hexadecanoyl-2-(9Z-octadecenoyl)-sn-glycero-3-phosphocholine from NIST14</data>
  <data key="d24">8</data>
  <data key="d25"></data>
  <data key="d26">N/A</data>
  <data key="d6">Spectral Match to 1-Hexadecanoyl-2-(9Z-octadecenoyl)-sn-glycero-3-phosphocholine from NIST14</data>
  <data key="d28">N/A</data>
  <data key="d29">760.5846</data>
  <data key="d30">https://gnps.ucsd.edu/ProteoSAFe/result.jsp?task=5200e74b6db34718a3b0c77820c2b176&amp;view=view_all_clusters_withID&amp;show=true#{"main.cluster index_lowerinput":"556.0","main.cluster index_upperinput":"556.0"}</data>
  <data key="d31">0.00262451</data>
  <data key="d32">N/A</data>
  <data key="d33">556</data>
  <data key="d34">N/A</data>
  <data key="d35">CCMSLIB00003138041</data>
  <data key="d36">9.8853</data>
  <data key="d37">https://gnps.ucsd.edu/ProteoSAFe/result.jsp?view=network_displayer&amp;componentindex=8&amp;task=5200e74b6db34718a3b0c77820c2b176&amp;show=true</data>
  <data key="d38">Data from James McKerrow</data>
  <data key="d39">0.0</data>
  <data key="d40">213</data>
  <data key="d41">0.0</data>
  <data key="d43">0.863418</data>
  <data key="d44">0.863418</data>
  <data key="d8">7</data>
  <data key="d46">Data deposited by daniel</data>
  <data key="d47">CCMSLIB00003138041</data>
  <data key="d48">ESI</data>
  <data key="d49">Isolated</data>
  <data key="d50">3.45066</data>
  <data key="d51">http://gnps.ucsd.edu/ProteoSAFe/gnpslibraryspectrum.jsp?SpectrumID=CCMSLIB00003138041</data>
  <data key="d52">Positive</data>
  <data key="d53">0.0</data>
  <data key="d54">0.00262451</data>
  <data key="d42">M+H</data>
</node>
<node id="322">
  <data key="d40">215</data>
  <data key="d41">0.0</data>
  <data key="d33">322</data>
  <data key="d0">686.4542</data>
  <data key="d5">0</data>
  <data key="d29">686.4542</data>
  <data key="d45">N/A</data>
  <data key="d30">https://gnps.ucsd.edu/ProteoSAFe/result.jsp?task=5200e74b6db34718a3b0c77820c2b176&amp;view=view_all_clusters_withID&amp;show=true#{"main.cluster index_lowerinput":"322.0","main.cluster index_upperinput":"322.0"}</data>
  <data key="d28">N/A</data>
  <data key="d32">N/A</data>
  <data key="d14">0.0</data>
  <data key="d2">0.0</data>
  <data key="d7">57621506.689999945</data>
  <data key="d36">10.4239</data>
  <data key="d22">10.4239</data>
  <data key="d53">0.0</data>
  <data key="d37">This Node is a Singleton</data>
  <data key="d55">0.0</data>
  <data key="d24">-1</data>
  <data key="d39">0.0</data>
</node>
<node id="1413">
  <data key="d40">215</data>
  <data key="d41">0.0</data>
  <data key="d33">1413</data>
  <data key="d0">236.0559</data>
  <data key="d5">0</data>
  <data key="d29">236.0559</data>
  <data key="d45">N/A</data>
  <data key="d30">https://gnps.ucsd.edu/ProteoSAFe/result.jsp?task=5200e74b6db34718a3b0c77820c2b176&amp;view=view_all_clusters_withID&amp;show=true#{"main.cluster index_lowerinput":"1413.0","main.cluster index_upperinput":"1413.0"}</data>
  <data key="d28">N/A</data>
  <data key="d32">N/A</data>
  <data key="d14">0.0</data>
  <data key="d2">0.0</data>
  <data key="d7">13442148.164</data>
  <data key="d36">6.1154</data>
  <data key="d22">6.1154</data>
  <data key="d53">0.0</data>
  <data key="d37">This Node is a Singleton</data>
  <data key="d55">0.0</data>
  <data key="d24">-1</data>
  <data key="d39">0.0</data>
</node>
<node id="67">
  <data key="d40">215</data>
  <data key="d41">0.0</data>
  <data key="d33">67</data>
  <data key="d0">551.3568</data>
  <data key="d5">0</data>
  <data key="d29">551.3568</data>
  <data key="d45">N/A</data>
  <data key="d30">https://gnps.ucsd.edu/ProteoSAFe/result.jsp?task=5200e74b6db34718a3b0c77820c2b176&amp;view=view_all_clusters_withID&amp;show=true#{"main.cluster index_lowerinput":"67.0","main.cluster index_upperinput":"67.0"}</data>
  <data key="d28">N/A</data>
  <data key="d32">N/A</data>
  <data key="d14">0.0</data>
  <data key="d2">0.0</data>
  <data key="d7">262644763.46600017</data>
  <data key="d36">7.8272</data>
  <data key="d22">7.8272</data>
  <data key="d53">0.0</data>
  <data key="d37">https://gnps.ucsd.edu/ProteoSAFe/result.jsp?view=network_displayer&amp;componentindex=6&amp;task=5200e74b6db34718a3b0c77820c2b176&amp;show=true</data>
  <data key="d55">0.0</data>
  <data key="d24">6</data>
  <data key="d39">0.0</data>
</node>
<node id="1064">
  <data key="d40">212</data>
  <data key="d41">0.0</data>
  <data key="d33">1064</data>
  <data key="d0">438.5767</data>
  <data key="d5">0</data>
  <data key="d29">438.5767</data>
  <data key="d45">N/A</data>
  <data key="d30">https://gnps.ucsd.edu/ProteoSAFe/result.jsp?task=5200e74b6db34718a3b0c77820c2b176&amp;view=view_all_clusters_withID&amp;show=true#{"main.cluster index_lowerinput":"1064.0","main.cluster index_upperinput":"1064.0"}</data>
  <data key="d28">N/A</data>
  <data key="d32">N/A</data>
  <data key="d14">0.0</data>
  <data key="d2">0.0</data>
  <data key="d7">7165349.734000005</data>
  <data key="d36">9.9122</data>
  <data key="d22">9.9122</data>
  <data key="d53">0.0</data>
  <data key="d37">https://gnps.ucsd.edu/ProteoSAFe/result.jsp?view=network_displayer&amp;componentindex=13&amp;task=5200e74b6db34718a3b0c77820c2b176&amp;show=true</data>
  <data key="d55">0.0</data>
  <data key="d24">13</data>
  <data key="d39">0.0</data>
</node>
<node id="1655">
  <data key="d40">213</data>
  <data key="d41">0.0</data>
  <data key="d33">1655</data>
  <data key="d0">438.5733</data>
  <data key="d5">0</data>
  <data key="d29">438.5733</data>
  <data key="d45">N/A</data>
  <data key="d30">https://gnps.ucsd.edu/ProteoSAFe/result.jsp?task=5200e74b6db34718a3b0c77820c2b176&amp;view=view_all_clusters_withID&amp;show=true#{"main.cluster index_lowerinput":"1655.0","main.cluster index_upperinput":"1655.0"}</data>
  <data key="d28">N/A</data>
  <data key="d32">N/A</data>
  <data key="d14">0.0</data>
  <data key="d2">0.0</data>
  <data key="d7">3263864.648000001</data>
  <data key="d36">3.0602</data>
  <data key="d22">3.0602</data>
  <data key="d53">0.0</data>
  <data key="d37">This Node is a Singleton</data>
  <data key="d55">0.0</data>
  <data key="d24">-1</data>
  <data key="d39">0.0</data>
</node>
<node id="751">
  <data key="d40">210</data>
  <data key="d41">0.0</data>
  <data key="d33">751</data>
  <data key="d0">688.5187</data>
  <data key="d5">0</data>
  <data key="d29">688.5187</data>
  <data key="d45">N/A</data>
  <data key="d30">https://gnps.ucsd.edu/ProteoSAFe/result.jsp?task=5200e74b6db34718a3b0c77820c2b176&amp;view=view_all_clusters_withID&amp;show=true#{"main.cluster index_lowerinput":"751.0","main.cluster index_upperinput":"751.0"}</data>
  <data key="d28">N/A</data>
  <data key="d32">N/A</data>
  <data key="d14">0.0</data>
  <data key="d2">0.0</data>
  <data key="d7">4900725.492000003</data>
  <data key="d36">11.7371</data>
  <data key="d22">11.7371</data>
  <data key="d53">0.0</data>
  <data key="d37">This Node is a Singleton</data>
  <data key="d55">0.0</data>
  <data key="d24">-1</data>
  <data key="d39">0.0</data>
</node>
<node id="496">
  <data key="d40">205</data>
  <data key="d41">0.0</data>
  <data key="d33">496</data>
  <data key="d0">680.5461</data>
  <data key="d5">0</data>
  <data key="d29">680.5461</data>
  <data key="d45">N/A</data>
  <data key="d30">https://gnps.ucsd.edu/ProteoSAFe/result.jsp?task=5200e74b6db34718a3b0c77820c2b176&amp;view=view_all_clusters_withID&amp;show=true#{"main.cluster index_lowerinput":"496.0","main.cluster index_upperinput":"496.0"}</data>
  <data key="d28">N/A</data>
  <data key="d32">N/A</data>
  <data key="d14">0.0</data>
  <data key="d2">0.0</data>
  <data key="d7">132365282.59199995</data>
  <data key="d36">9.1649</data>
  <data key="d22">9.1649</data>
  <data key="d53">0.0</data>
  <data key="d37">https://gnps.ucsd.edu/ProteoSAFe/result.jsp?view=network_displayer&amp;componentindex=43&amp;task=5200e74b6db34718a3b0c77820c2b176&amp;show=true</data>
  <data key="d55">0.0</data>
  <data key="d24">43</data>
  <data key="d39">0.0</data>
</node>
<node id="2177">
  <data key="d40">215</data>
  <data key="d41">0.0</data>
  <data key="d33">2177</data>
  <data key="d0">821.5949</data>
  <data key="d5">0</data>
  <data key="d29">821.5949</data>
  <data key="d45">N/A</data>
  <data key="d30">https://gnps.ucsd.edu/ProteoSAFe/result.jsp?task=5200e74b6db34718a3b0c77820c2b176&amp;view=view_all_clusters_withID&amp;show=true#{"main.cluster index_lowerinput":"2177.0","main.cluster index_upperinput":"2177.0"}</data>
  <data key="d28">N/A</data>
  <data key="d32">N/A</data>
  <data key="d14">0.0</data>
  <data key="d2">0.0</data>
  <data key="d7">43149450.330000035</data>
  <data key="d36">10.9627</data>
  <data key="d22">10.9627</data>
  <data key="d53">0.0</data>
  <data key="d37">This Node is a Singleton</data>
  <data key="d55">0.0</data>
  <data key="d24">-1</data>
  <data key="d39">0.0</data>
</node>
<node id="476">
  <data key="d40">214</data>
  <data key="d41">0.0</data>
  <data key="d33">476</data>
  <data key="d0">471.1255</data>
  <data key="d5">0</data>
  <data key="d29">471.1255</data>
  <data key="d45">N/A</data>
  <data key="d30">https://gnps.ucsd.edu/ProteoSAFe/result.jsp?task=5200e74b6db34718a3b0c77820c2b176&amp;view=view_all_clusters_withID&amp;show=true#{"main.cluster index_lowerinput":"476.0","main.cluster index_upperinput":"476.0"}</data>
  <data key="d28">N/A</data>
  <data key="d32">N/A</data>
  <data key="d14">0.0</data>
  <data key="d2">0.0</data>
  <data key="d7">5391159.068</data>
  <data key="d36">3.2285</data>
  <data key="d22">3.2285</data>
  <data key="d53">0.0</data>
  <data key="d37">This Node is a Singleton</data>
  <data key="d55">0.0</data>
  <data key="d24">-1</data>
  <data key="d39">0.0</data>
</node>
<node id="124">
  <data key="d40">213</data>
  <data key="d41">0.0</data>
  <data key="d33">124</data>
  <data key="d0">342.2635</data>
  <data key="d5">0</data>
  <data key="d29">342.2635</data>
  <data key="d45">N/A</data>
  <data key="d30">https://gnps.ucsd.edu/ProteoSAFe/result.jsp?task=5200e74b6db34718a3b0c77820c2b176&amp;view=view_all_clusters_withID&amp;show=true#{"main.cluster index_lowerinput":"124.0","main.cluster index_upperinput":"124.0"}</data>
  <data key="d28">N/A</data>
  <data key="d32">N/A</data>
  <data key="d14">0.0</data>
  <data key="d2">0.0</data>
  <data key="d7">22100337.185999993</data>
  <data key="d36">9.1632</data>
  <data key="d22">9.1632</data>
  <data key="d53">0.0</data>
  <data key="d37">This Node is a Singleton</data>
  <data key="d55">0.0</data>
  <data key="d24">-1</data>
  <data key="d39">0.0</data>
</node>
<node id="1">
  <data key="d40">208</data>
  <data key="d41">0.0</data>
  <data key="d33">1</data>
  <data key="d0">541.138</data>
  <data key="d5">0</data>
  <data key="d29">541.138</data>
  <data key="d45">N/A</data>
[truncated: 804,832 more chars]
