# Supplementary material for: Compositional Data Analysis of Periodontal Disease Microbial Communities
Source: Front Microbiol. 2021 May 17;12:617949. doi: 10.3389/fmicb.2021.617949 (PMC8165185; doi:10.3389/fmicb.2021.617949)
Supplement: Supplementary file 3 [file Data_Sheet_3.ZIP › jupyternotebook_and_files/files/gnps/networkedges_selfloop/84d3a14718174ca0a58f6fadd42e9641..selfloop]

CLUSTERID1	CLUSTERID2	DeltaMZ	MEH	Cosine	OtherScore	ComponentIndex	EdgeAnnotation
1111	1421	-1.961	1111	0.7136	1111.0	1
235	2024	-113.030	235	0.8056	235.0	1
1111	1661	0.050	1111	0.717	1111.0	1
88	1111	16.040	88	0.7328	88.0	1
119	1111	1.983	119	0.81	119.0	1
1421	2024	-14.079	1421	0.7523	1421.0	1
74	2024	0.004	74	0.8643	74.0	1
1111	2024	-16.041	1111	0.7717	1111.0	1
119	432	0.003	119	0.7794	119.0	1
88	235	113.029	88	0.7975	88.0	1
74	88	0.005	74	0.8421	74.0	1
88	2024	-0.001	88	0.8958	88.0	1
119	2024	-14.057	119	0.7053	119.0	1
74	1111	16.045	74	0.7624	74.0	1
432	1111	1.980	432	0.7239	432.0	1
246	1250	187.112	246	0.7637	246.0	2
1250	2434	-82.086	1250	0.8694	1250.0	2
86	171	9.009	86	0.7036	86.0	3
95	717	-9.005	95	0.769	95.0	3
75	86	-9.008	75	0.7168	75.0	3
171	717	-23.023	171	0.7024	171.0	3
60	450	2.623	60	0.8209	60.0	4
450	1146	-0.002	450	0.9751	450.0	4
45	52	0.004	45	0.9191	45.0	4
60	1146	2.621	60	0.8252	60.0	4
450	979	2.036	450	0.7453	450.0	4
337	1146	2.055	337	0.8296	337.0	4
52	1312	8.000	52	0.701	52.0	4
337	450	2.057	337	0.8282	337.0	4
150	1146	5.035	150	0.9111	150.0	4
150	450	5.037	150	0.9037	150.0	4
60	337	0.566	60	0.9671	60.0	4
45	979	-175.073	45	0.7117	45.0	4
48	337	2.983	48	0.7898	48.0	4
60	150	-2.414	60	0.8691	60.0	4
979	1146	-2.038	979	0.747	979.0	4
150	337	2.980	150	0.8854	150.0	4
48	60	2.417	48	0.8031	48.0	4
272	627	14.009	272	0.7724	272.0	5	tertiary amine:N:methanol (-H2O):CH2
186	505	28.015	186	0.7518	186.0	5	CH2N
590	1204	2.040	590	0.7016	590.0	5
272	590	-0.023	272	0.8188	272.0	5
505	593	14.021	505	0.7679	505.0	5	methanol (-H2O):CH2
590	766	0.022	590	0.821	590.0	5
186	766	14.001	186	0.8672	186.0	5	tertiary amine:N
272	291	-0.002	272	0.8851	272.0	5
1191	1204	-14.010	1191	0.82	1191.0	5	methanol (-H2O):CH2
186	272	14.002	186	0.9084	186.0	5	tertiary amine:N
291	505	14.015	291	0.8241	291.0	5	methanol (-H2O):CH2
654	1191	2.014	654	0.8625	654.0	5	H2
291	766	0.001	291	0.8507	291.0	5
505	627	-0.004	505	0.7131	505.0	5
272	1191	16.026	272	0.7497	272.0	5	CH4
291	1204	2.018	291	0.7597	291.0	5	H2
505	654	-0.001	505	0.7213	505.0	5
505	1204	-11.996	505	0.7693	505.0	5	C
291	590	-0.021	291	0.7998	291.0	5
291	654	14.014	291	0.7484	291.0	5	methanol (-H2O):CH2
272	1204	2.016	272	0.8226	272.0	5	H2
272	505	14.012	272	0.9011	272.0	5	methanol (-H2O):CH2
272	654	14.011	272	0.7609	272.0	5	methanol (-H2O):CH2
627	766	-14.010	627	0.736	627.0	5	methanol (-H2O):CH2
272	766	-0.002	272	0.9025	272.0	5
505	766	-14.014	505	0.8584	505.0	5	methanol (-H2O):CH2
766	1204	2.018	766	0.7659	766.0	5	H2
186	291	14.000	186	0.8615	186.0	5	tertiary amine:N
654	766	-14.013	654	0.7604	654.0	5	methanol (-H2O):CH2
70	77	44.032	70	0.755	70.0	6
67	70	44.026	67	0.7683	67.0	6	H2N3:C2H4O
67	68	-44.026	67	0.7426	67.0	6	H2N3:C2H4O
67	77	88.058	67	0.7496	67.0	6
275	298	0.001	275	1.0	275.0	7
120	919	-55.060	120	0.8926	120.0	8	C4H7
295	740	0.043	295	0.8939	295.0	8
120	1145	-53.047	120	0.8878	120.0	8
682	1299	26.011	682	0.7351	682.0	8	C2H2
295	1093	-31.010	295	0.8686	295.0	8	HNO
116	120	-0.013	116	0.8969	116.0	8
112	1427	0.008	112	0.8961	112.0	8
112	403	-0.042	112	0.8993	112.0	8
1145	1964	-4.058	1145	0.872	1145.0	8
1430	1677	-54.083	1430	0.8242	1430.0	8
740	1308	-83.099	740	0.8778	740.0	8
295	1427	0.057	295	0.8889	295.0	8
295	1145	-53.010	295	0.8772	295.0	8	C2HN2
120	1427	0.019	120	0.9004	120.0	8
1308	1964	25.988	1308	0.8628	1308.0	8
116	403	-0.044	116	0.8853	116.0	8
120	162	-0.051	120	0.8786	120.0	8
981	1427	55.083	981	0.8665	981.0	8
120	981	-55.064	120	0.8794	120.0	8
981	1677	-2.028	981	0.8743	981.0	8
726	1299	56.060	726	0.7503	726.0	8	C4H8
403	1427	0.050	403	0.8866	403.0	8
112	120	-0.011	112	0.8813	112.0	8
162	403	0.020	162	0.8863	162.0	8
735	961	-1.950	735	0.7175	735.0	8
162	295	0.013	162	0.8863	162.0	8
919	981	-0.004	919	0.8809	919.0	8
116	295	-0.051	116	0.8853	116.0	8
981	1964	-2.041	981	0.8671	981.0	8
919	1427	55.080	919	0.8721	919.0	8
116	1145	-53.060	116	0.8723	116.0	8
295	403	0.007	295	1.0	295.0	8
919	1145	2.013	919	0.8887	919.0	8	H2
981	1093	24.016	981	0.8626	981.0	8
1093	1427	31.067	1093	0.889	1093.0	8
116	162	-0.064	116	0.8688	116.0	8
403	919	-55.030	403	0.8687	403.0	8	C2H3N2
740	981	-55.069	740	0.8819	740.0	8
740	1427	0.014	740	0.8904	740.0	8
919	1308	-28.033	919	0.8803	919.0	8	C2H4
120	295	-0.038	120	0.8934	120.0	8
726	735	0.003	726	0.757	726.0	8
556	1677	-0.010	556	0.8552	556.0	8
1145	1308	-30.046	1145	0.8982	1145.0	8	C2H6
403	1093	-31.017	403	0.8686	403.0	8	CH3O
120	403	-0.031	120	0.8934	120.0	8
1299	1677	-28.043	1299	0.8322	1299.0	8
1093	1308	-52.045	1093	0.8596	1093.0	8
116	981	-55.077	116	0.8639	116.0	8
112	116	0.002	112	0.8823	112.0	8
981	1308	-28.029	981	0.8861	981.0	8	C2H4
112	295	-0.049	112	0.8993	112.0	8
1093	1964	-26.057	1093	0.8598	1093.0	8
403	1145	-53.017	403	0.8772	403.0	8	C2HN2
120	740	0.005	120	0.9106	120.0	8
740	919	-55.066	740	0.8775	740.0	8
403	740	0.036	403	0.8939	403.0	8
116	740	-0.008	116	0.882	116.0	8
740	1145	-53.053	740	0.8952	740.0	8
295	919	-55.023	295	0.8687	295.0	8	CHN3:C3H3O:C2H3N2
162	1145	-52.997	162	0.8685	162.0	8	C3HO
556	919	2.022	556	0.8683	556.0	8	H2
919	1677	-2.032	919	0.8677	919.0	8
1216	1677	26.005	1216	0.7294	1216.0	8	CN
116	1427	0.006	116	0.89	116.0	8
112	162	-0.062	112	0.8835	112.0	8
440	1308	-26.013	440	0.8923	440.0	8	C2H2
740	1093	-31.053	740	0.8798	740.0	8
981	1145	2.017	981	0.8921	981.0	8	H2
162	1427	0.070	162	0.885	162.0	8
25	1460	0.000	25	0.7598	25.0	9
559	1460	0.000	559	0.8303	559.0	9
559	649	0.000	559	1.0	559.0	9
25	649	0.000	25	0.7599	25.0	9
25	559	0.000	25	0.7599	25.0	9
649	1460	0.000	649	0.8303	649.0	9
55	550	-0.004	55	0.9339	55.0	10
165	1262	0.003	165	1.0	165.0	11
80	744	-26.007	80	0.7814	80.0	12	CN
469	1064	0.007	469	1.0	469.0	13
339	1480	-0.014	339	0.779	339.0	14
499	1480	-0.027	499	0.779	499.0	14
339	499	0.013	339	1.0	339.0	14
1600	1961	0.014	1600	0.7502	1600.0	15
832	1961	-0.010	832	1.0	832.0	15
832	1600	-0.024	832	0.7502	832.0	15
1236	2349	2.029	1236	0.739	1236.0	16
234	1463	0.000	234	1.0	234.0	17
336	1912	0.016	336	0.7714	336.0	18
321	336	-0.007	321	0.7714	321.0	18
321	1912	0.009	321	1.0	321.0	18
405	497	0.037	405	0.7403	405.0	19
292	497	14.006	292	0.755	292.0	19	tertiary amine:N
292	664	-0.011	292	0.7003	292.0	19
405	2325	-14.017	405	0.7882	405.0	19	methanol (-H2O):CH2
664	665	0.007	664	0.7281	664.0	19
170	2325	-0.032	170	0.8046	170.0	19
170	497	14.022	170	0.7489	170.0	19
497	2436	0.049	497	0.7716	497.0	19
279	405	0.033	279	0.7816	279.0	19
279	2436	0.119	279	0.7899	279.0	19
1298	2325	-28.027	1298	0.7701	1298.0	19	C2H4
170	1043	0.007	170	0.8267	170.0	19
170	292	0.016	170	0.8461	170.0	19
170	665	0.012	170	0.8216	170.0	19
1043	2325	-0.039	1043	0.8277	1043.0	19
292	2325	-0.048	292	0.8252	292.0	19
405	1298	14.010	405	0.7417	405.0	19	methanol (-H2O):CH2
292	1043	-0.009	292	0.823	292.0	19
665	1043	-0.005	665	0.8147	665.0	19
497	1043	-14.015	497	0.723	497.0	19	methanol (-H2O):CH2
497	665	-14.010	497	0.75	497.0	19	methanol (-H2O):CH2
665	2325	-0.043	665	0.8355	665.0	19
405	2436	0.086	405	0.7942	405.0	19
292	665	-0.004	292	0.8631	292.0	19
118	756	14.008	118	0.8749	118.0	20	tertiary amine:N:methanol (-H2O):CH2
318	1244	0.001	318	1.0	318.0	21
324	1244	0.000	324	1.0	324.0	21
318	324	0.000	318	1.0	318.0	21
314	2387	0.002	314	1.0	314.0	22
329	2387	-0.009	329	0.7737	329.0	22
329	583	14.013	329	0.7608	329.0	22	methanol (-H2O):CH2
1148	2387	0.002	1148	1.0	1148.0	22
1148	2020	0.009	1148	0.7646	1148.0	22
583	2020	-14.016	583	0.7564	583.0	22	methanol (-H2O):CH2
329	1148	-0.012	329	0.7737	329.0	22
2020	2387	-0.006	2020	0.7646	2020.0	22
314	329	0.011	314	0.7737	314.0	22
314	1148	-0.001	314	1.0	314.0	22
583	595	-0.001	583	0.7259	583.0	22
329	2020	-0.003	329	0.832	329.0	22
314	2020	0.008	314	0.7646	314.0	22
338	1534	-0.003	338	0.7503	338.0	23
338	1994	0.010	338	0.7637	338.0	23
1534	1994	0.013	1534	0.7157	1534.0	23
212	1524	0.000	212	0.7649	212.0	24
29	989	-0.000	29	0.7136	29.0	24
212	216	0.000	212	0.76	212.0	24
15	536	0.001	15	0.8314	15.0	24
114	536	0.001	114	0.8668	114.0	24
19	22	0.000	19	0.7765	19.0	24
29	33	0.000	29	1.0	29.0	24
217	536	0.000	217	0.7601	217.0	24
212	264	0.000	212	0.7121	212.0	24
181	212	0.000	181	0.8079	181.0	24
18	19	0.000	18	0.7623	18.0	24
23	114	0.000	23	0.8168	23.0	24
22	181	0.000	22	0.8904	22.0	24
22	216	0.000	22	0.7736	22.0	24
15	181	0.000	15	0.8085	15.0	24
19	181	0.000	19	0.8618	19.0	24
33	264	-0.000	33	0.7136	33.0	24
15	20	0.000	15	0.8371	15.0	24
15	23	0.000	15	0.8534	15.0	24
20	1524	0.000	20	0.8334	20.0	24
19	536	0.001	19	0.8402	19.0	24
22	114	0.000	22	0.8455	22.0	24
114	216	0.000	114	0.7398	114.0	24
23	536	0.001	23	0.8497	23.0	24
22	281	0.000	22	0.7335	22.0	24
181	989	0.000	181	0.7094	181.0	24
21	536	0.000	21	0.8102	21.0	24
22	212	0.000	22	0.7848	22.0	24
18	264	0.000	18	0.7362	18.0	24
264	989	0.000	264	1.0	264.0	24
19	23	0.000	19	0.9163	19.0	24
114	212	0.000	114	0.759	114.0	24
33	1967	0.000	33	0.7409	33.0	24
536	1967	-0.000	536	0.7601	536.0	24
22	536	0.001	22	0.8856	22.0	24
33	989	-0.000	33	0.7136	33.0	24
29	264	-0.000	29	0.7136	29.0	24
27	217	0.000	27	0.7356	27.0	24
27	1967	0.000	27	0.7356	27.0	24
29	1967	0.000	29	0.7409	29.0	24
216	989	-0.000	216	0.7377	216.0	24
19	114	0.000	19	0.7868	19.0	24
21	114	-0.000	21	0.7796	21.0	24
181	216	0.000	181	0.858	181.0	24
21	1524	-0.000	21	0.7565	21.0	24
21	23	-0.000	21	0.8468	21.0	24
33	217	0.000	33	0.7409	33.0	24
15	114	0.000	15	0.8284	15.0	24
18	989	0.000	18	0.7362	18.0	24
216	536	0.000	216	0.7676	216.0	24
22	23	0.000	22	0.8432	22.0	24
15	213	0.000	15	0.7913	15.0	24
21	212	-0.000	21	0.8161	21.0	24
212	989	0.000	212	0.7121	212.0	24
23	181	0.000	23	0.9107	23.0	24
15	19	0.000	15	0.8647	15.0	24
21	216	-0.000	21	0.7963	21.0	24
217	1967	0.000	217	1.0	217.0	24
23	216	0.000	23	0.8259	23.0	24
21	22	-0.000	21	0.8043	21.0	24
181	536	0.001	181	0.9163	181.0	24
181	264	0.000	181	0.7094	181.0	24
20	114	0.000	20	0.7685	20.0	24
29	217	0.000	29	0.7409	29.0	24
15	22	0.000	15	0.8215	15.0	24
15	212	0.000	15	0.7744	15.0	24
19	216	0.000	19	0.7666	19.0	24
212	536	0.001	212	0.7756	212.0	24
21	181	-0.000	21	0.8974	21.0	24
216	264	-0.000	216	0.7377	216.0	24
20	213	0.000	20	0.87	20.0	24
19	21	0.000	19	0.783	19.0	24
20	21	0.000	20	0.8334	20.0	24
114	181	0.000	114	0.8669	114.0	24
634	1903	-28.022	634	0.7771	634.0	25	CH2N
634	1342	0.006	634	0.8886	634.0	25
426	1903	0.000	426	0.8327	426.0	25
1342	1903	-28.028	1342	0.7382	1342.0	25	C2H4
426	634	28.023	426	0.7326	426.0	25	CH2N
426	1342	28.029	426	0.7112	426.0	25	C2H4
192	748	-0.011	192	0.7163	192.0	26
1304	1439	-14.029	1304	0.7801	1304.0	26
1318	1439	-0.007	1318	0.7745	1318.0	26
1226	1439	12.004	1226	0.7919	1226.0	26	C
748	1226	-26.007	748	0.7503	748.0	26	CN
192	1318	-14.007	192	0.7658	192.0	26	tertiary amine:N
748	1304	0.026	748	0.7163	748.0	26
192	1592	28.023	192	0.7581	192.0	26	CH2N
1304	1318	-14.022	1304	0.7658	1304.0	26	methanol (-H2O):CH2
1439	1592	42.037	1439	0.8062	1439.0	26	C2H4N
748	1007	28.039	748	0.7446	748.0	26
748	1439	-14.003	748	0.7862	748.0	26	tertiary amine:N
1007	1439	-42.042	1007	0.7641	1007.0	26	C3H6
676	1592	28.014	676	0.7234	676.0	26	CH2N
676	1304	0.006	676	0.7747	676.0	26
676	1439	-14.023	676	0.8184	676.0	26
192	1304	0.015	192	1.0	192.0	26
676	1318	-14.016	676	0.7401	676.0	26	methanol (-H2O):CH2
192	676	0.009	192	0.7846	192.0	26
1007	1226	-54.046	1007	0.746	1007.0	26	C4H6
192	1439	-14.014	192	0.8381	192.0	26	methanol (-H2O):CH2
192	1226	-26.018	192	0.7162	192.0	26	C2H2
1153	1866	0.001	1153	1.0	1153.0	27
853	1166	0.055	853	0.7763	853.0	28
43	53	2.994	43	0.8404	43.0	29
53	1777	-2.991	53	0.8146	53.0	29
43	1777	0.003	43	0.8845	43.0	29
701	821	0.011	701	0.7301	701.0	30
817	821	0.014	817	0.7461	817.0	30
817	977	2.033	817	0.7496	817.0	30
802	950	2.042	802	0.7073	802.0	30
467	1305	-26.020	467	0.7893	467.0	30	C2H2
467	802	-0.003	467	0.7175	467.0	30
701	977	2.030	701	0.738	701.0	30
821	977	2.019	821	0.7781	821.0	30	H2
467	1504	4.030	467	0.7279	467.0	30	H4
467	800	-0.001	467	0.7123	467.0	30
467	978	2.037	467	0.7325	467.0	30
467	977	28.026	467	0.7885	467.0	30	CH2N:C2H4
701	817	-0.003	701	0.7582	701.0	30
467	1295	-0.028	467	0.71	467.0	30
38	334	-67.995	38	0.9073	38.0	31
38	1646	-203.955	38	0.7494	38.0	31
334	1646	-135.959	334	0.7647	334.0	31
1599	1646	-69.416	1599	0.7122	1599.0	31
459	1100	0.001	459	0.826	459.0	32
448	1100	0.001	448	1.0	448.0	32
448	459	0.000	448	0.826	448.0	32
362	777	-0.013	362	0.7685	362.0	33
362	488	-0.008	362	0.731	362.0	33
17	362	0.019	17	0.7483	17.0	33
299	578	-0.011	299	0.8698	299.0	34
586	1931	2.005	586	0.7698	586.0	35
1194	2350	0.030	1194	0.7331	1194.0	36
105	2016	0.000	105	1.0	105.0	37
13	489	-0.016	13	0.7892	13.0	38
13	477	0.000	13	1.0	13.0	38
477	743	-0.028	477	0.894	477.0	38
13	743	-0.027	13	0.894	13.0	38
477	489	-0.016	477	0.7892	477.0	38
781	1102	30.000	781	0.7506	781.0	39	NO
200	1263	-0.343	200	0.7261	200.0	40
383	681	0.005	383	0.7424	383.0	41
236	486	-0.001	236	1.0	236.0	42
429	496	2.986	429	0.9686	429.0	43
59	429	0.010	59	0.9857	59.0	43
59	496	2.996	59	0.9742	59.0	43
154	274	-0.000	154	1.0	154.0	44
385	2282	0.000	385	1.0	385.0	45
151	155	-0.005	151	0.7106	151.0	46
64	1781	-0.000	64	1.0	64.0	48
44	54	0.018	44	0.9191	44.0	49
41	44	3.023	41	0.7547	41.0	49
41	54	3.041	41	0.7209	41.0	49
41	50	0.010	41	0.7495	41.0	49
303	1469	0.007	303	1.0	303.0	51
437	749	0.006	437	1.0	437.0	52
398	406	31.022	398	0.7361	398.0	53	CH3O:N2H3:H3N2
185	1085	-1.818	185	0.7364	185.0	54
592	1370	-0.003	592	1.0	592.0	55
78	167	-0.003	78	0.9167	78.0	56
159	699	0.000	159	0.9034	159.0	57
738	1227	0.003	738	0.7827	738.0	58
73	238	-0.000	73	1.0	73.0	59
1221	2025	0.013	1221	1.0	1221.0	61
243	1585	28.036	243	0.8509	243.0	62	C2H4
243	444	-68.021	243	0.705	243.0	62	C2H2N3:C4H4O
844	1489	-0.001	844	1.0	844.0	63
98	1489	-0.001	98	1.0	98.0	63
98	844	0.000	98	1.0	98.0	63
498	1458	-0.000	498	1.0	498.0	65
1022	1088	0.002	1022	1.0	1022.0	66
390	1087	-0.018	390	1.0	390.0	68
1	1	0.0	1.0	1.0	1.0	-1
2	2	0.0	1.0	1.0	1.0	-1
3	3	0.0	1.0	1.0	1.0	-1
4	4	0.0	1.0	1.0	1.0	-1
5	5	0.0	1.0	1.0	1.0	-1
7	7	0.0	1.0	1.0	1.0	-1
8	8	0.0	1.0	1.0	1.0	-1
9	9	0.0	1.0	1.0	1.0	-1
10	10	0.0	1.0	1.0	1.0	-1
11	11	0.0	1.0	1.0	1.0	-1
14	14	0.0	1.0	1.0	1.0	-1
16	16	0.0	1.0	1.0	1.0	-1
24	24	0.0	1.0	1.0	1.0	-1
26	26	0.0	1.0	1.0	1.0	-1
28	28	0.0	1.0	1.0	1.0	-1
30	30	0.0	1.0	1.0	1.0	-1
32	32	0.0	1.0	1.0	1.0	-1
34	34	0.0	1.0	1.0	1.0	-1
35	35	0.0	1.0	1.0	1.0	-1
36	36	0.0	1.0	1.0	1.0	-1
37	37	0.0	1.0	1.0	1.0	-1
40	40	0.0	1.0	1.0	1.0	-1
42	42	0.0	1.0	1.0	1.0	-1
46	46	0.0	1.0	1.0	1.0	-1
47	47	0.0	1.0	1.0	1.0	-1
49	49	0.0	1.0	1.0	1.0	-1
51	51	0.0	1.0	1.0	1.0	-1
56	56	0.0	1.0	1.0	1.0	-1
58	58	0.0	1.0	1.0	1.0	-1
61	61	0.0	1.0	1.0	1.0	-1
62	62	0.0	1.0	1.0	1.0	-1
63	63	0.0	1.0	1.0	1.0	-1
65	65	0.0	1.0	1.0	1.0	-1
66	66	0.0	1.0	1.0	1.0	-1
69	69	0.0	1.0	1.0	1.0	-1
71	71	0.0	1.0	1.0	1.0	-1
72	72	0.0	1.0	1.0	1.0	-1
76	76	0.0	1.0	1.0	1.0	-1
79	79	0.0	1.0	1.0	1.0	-1
82	82	0.0	1.0	1.0	1.0	-1
83	83	0.0	1.0	1.0	1.0	-1
84	84	0.0	1.0	1.0	1.0	-1
85	85	0.0	1.0	1.0	1.0	-1
87	87	0.0	1.0	1.0	1.0	-1
89	89	0.0	1.0	1.0	1.0	-1
90	90	0.0	1.0	1.0	1.0	-1
91	91	0.0	1.0	1.0	1.0	-1
92	92	0.0	1.0	1.0	1.0	-1
93	93	0.0	1.0	1.0	1.0	-1
94	94	0.0	1.0	1.0	1.0	-1
96	96	0.0	1.0	1.0	1.0	-1
97	97	0.0	1.0	1.0	1.0	-1
99	99	0.0	1.0	1.0	1.0	-1
100	100	0.0	1.0	1.0	1.0	-1
101	101	0.0	1.0	1.0	1.0	-1
102	102	0.0	1.0	1.0	1.0	-1
104	104	0.0	1.0	1.0	1.0	-1
107	107	0.0	1.0	1.0	1.0	-1
109	109	0.0	1.0	1.0	1.0	-1
110	110	0.0	1.0	1.0	1.0	-1
111	111	0.0	1.0	1.0	1.0	-1
113	113	0.0	1.0	1.0	1.0	-1
115	115	0.0	1.0	1.0	1.0	-1
117	117	0.0	1.0	1.0	1.0	-1
121	121	0.0	1.0	1.0	1.0	-1
122	122	0.0	1.0	1.0	1.0	-1
123	123	0.0	1.0	1.0	1.0	-1
124	124	0.0	1.0	1.0	1.0	-1
125	125	0.0	1.0	1.0	1.0	-1
126	126	0.0	1.0	1.0	1.0	-1
127	127	0.0	1.0	1.0	1.0	-1
128	128	0.0	1.0	1.0	1.0	-1
129	129	0.0	1.0	1.0	1.0	-1
130	130	0.0	1.0	1.0	1.0	-1
132	132	0.0	1.0	1.0	1.0	-1
133	133	0.0	1.0	1.0	1.0	-1
134	134	0.0	1.0	1.0	1.0	-1
135	135	0.0	1.0	1.0	1.0	-1
138	138	0.0	1.0	1.0	1.0	-1
139	139	0.0	1.0	1.0	1.0	-1
140	140	0.0	1.0	1.0	1.0	-1
142	142	0.0	1.0	1.0	1.0	-1
143	143	0.0	1.0	1.0	1.0	-1
144	144	0.0	1.0	1.0	1.0	-1
145	145	0.0	1.0	1.0	1.0	-1
146	146	0.0	1.0	1.0	1.0	-1
147	147	0.0	1.0	1.0	1.0	-1
148	148	0.0	1.0	1.0	1.0	-1
149	149	0.0	1.0	1.0	1.0	-1
152	152	0.0	1.0	1.0	1.0	-1
153	153	0.0	1.0	1.0	1.0	-1
157	157	0.0	1.0	1.0	1.0	-1
158	158	0.0	1.0	1.0	1.0	-1
160	160	0.0	1.0	1.0	1.0	-1
161	161	0.0	1.0	1.0	1.0	-1
163	163	0.0	1.0	1.0	1.0	-1
168	168	0.0	1.0	1.0	1.0	-1
174	174	0.0	1.0	1.0	1.0	-1
176	176	0.0	1.0	1.0	1.0	-1
177	177	0.0	1.0	1.0	1.0	-1
178	178	0.0	1.0	1.0	1.0	-1
182	182	0.0	1.0	1.0	1.0	-1
183	183	0.0	1.0	1.0	1.0	-1
184	184	0.0	1.0	1.0	1.0	-1
189	189	0.0	1.0	1.0	1.0	-1
190	190	0.0	1.0	1.0	1.0	-1
191	191	0.0	1.0	1.0	1.0	-1
193	193	0.0	1.0	1.0	1.0	-1
195	195	0.0	1.0	1.0	1.0	-1
196	196	0.0	1.0	1.0	1.0	-1
197	197	0.0	1.0	1.0	1.0	-1
198	198	0.0	1.0	1.0	1.0	-1
201	201	0.0	1.0	1.0	1.0	-1
202	202	0.0	1.0	1.0	1.0	-1
203	203	0.0	1.0	1.0	1.0	-1
204	204	0.0	1.0	1.0	1.0	-1
205	205	0.0	1.0	1.0	1.0	-1
206	206	0.0	1.0	1.0	1.0	-1
207	207	0.0	1.0	1.0	1.0	-1
208	208	0.0	1.0	1.0	1.0	-1
209	209	0.0	1.0	1.0	1.0	-1
211	211	0.0	1.0	1.0	1.0	-1
215	215	0.0	1.0	1.0	1.0	-1
218	218	0.0	1.0	1.0	1.0	-1
219	219	0.0	1.0	1.0	1.0	-1
220	220	0.0	1.0	1.0	1.0	-1
221	221	0.0	1.0	1.0	1.0	-1
222	222	0.0	1.0	1.0	1.0	-1
223	223	0.0	1.0	1.0	1.0	-1
224	224	0.0	1.0	1.0	1.0	-1
225	225	0.0	1.0	1.0	1.0	-1
226	226	0.0	1.0	1.0	1.0	-1
227	227	0.0	1.0	1.0	1.0	-1
228	228	0.0	1.0	1.0	1.0	-1
230	230	0.0	1.0	1.0	1.0	-1
231	231	0.0	1.0	1.0	1.0	-1
232	232	0.0	1.0	1.0	1.0	-1
233	233	0.0	1.0	1.0	1.0	-1
237	237	0.0	1.0	1.0	1.0	-1
239	239	0.0	1.0	1.0	1.0	-1
240	240	0.0	1.0	1.0	1.0	-1
244	244	0.0	1.0	1.0	1.0	-1
245	245	0.0	1.0	1.0	1.0	-1
247	247	0.0	1.0	1.0	1.0	-1
248	248	0.0	1.0	1.0	1.0	-1
250	250	0.0	1.0	1.0	1.0	-1
252	252	0.0	1.0	1.0	1.0	-1
254	254	0.0	1.0	1.0	1.0	-1
255	255	0.0	1.0	1.0	1.0	-1
256	256	0.0	1.0	1.0	1.0	-1
259	259	0.0	1.0	1.0	1.0	-1
260	260	0.0	1.0	1.0	1.0	-1
261	261	0.0	1.0	1.0	1.0	-1
265	265	0.0	1.0	1.0	1.0	-1
267	267	0.0	1.0	1.0	1.0	-1
268	268	0.0	1.0	1.0	1.0	-1
269	269	0.0	1.0	1.0	1.0	-1
273	273	0.0	1.0	1.0	1.0	-1
276	276	0.0	1.0	1.0	1.0	-1
282	282	0.0	1.0	1.0	1.0	-1
283	283	0.0	1.0	1.0	1.0	-1
284	284	0.0	1.0	1.0	1.0	-1
287	287	0.0	1.0	1.0	1.0	-1
290	290	0.0	1.0	1.0	1.0	-1
293	293	0.0	1.0	1.0	1.0	-1
294	294	0.0	1.0	1.0	1.0	-1
297	297	0.0	1.0	1.0	1.0	-1
301	301	0.0	1.0	1.0	1.0	-1
304	304	0.0	1.0	1.0	1.0	-1
305	305	0.0	1.0	1.0	1.0	-1
306	306	0.0	1.0	1.0	1.0	-1
307	307	0.0	1.0	1.0	1.0	-1
309	309	0.0	1.0	1.0	1.0	-1
310	310	0.0	1.0	1.0	1.0	-1
317	317	0.0	1.0	1.0	1.0	-1
319	319	0.0	1.0	1.0	1.0	-1
320	320	0.0	1.0	1.0	1.0	-1
322	322	0.0	1.0	1.0	1.0	-1
323	323	0.0	1.0	1.0	1.0	-1
326	326	0.0	1.0	1.0	1.0	-1
328	328	0.0	1.0	1.0	1.0	-1
332	332	0.0	1.0	1.0	1.0	-1
335	335	0.0	1.0	1.0	1.0	-1
340	340	0.0	1.0	1.0	1.0	-1
344	344	0.0	1.0	1.0	1.0	-1
345	345	0.0	1.0	1.0	1.0	-1
347	347	0.0	1.0	1.0	1.0	-1
349	349	0.0	1.0	1.0	1.0	-1
351	351	0.0	1.0	1.0	1.0	-1
352	352	0.0	1.0	1.0	1.0	-1
353	353	0.0	1.0	1.0	1.0	-1
354	354	0.0	1.0	1.0	1.0	-1
356	356	0.0	1.0	1.0	1.0	-1
357	357	0.0	1.0	1.0	1.0	-1
358	358	0.0	1.0	1.0	1.0	-1
359	359	0.0	1.0	1.0	1.0	-1
360	360	0.0	1.0	1.0	1.0	-1
361	361	0.0	1.0	1.0	1.0	-1
363	363	0.0	1.0	1.0	1.0	-1
365	365	0.0	1.0	1.0	1.0	-1
366	366	0.0	1.0	1.0	1.0	-1
367	367	0.0	1.0	1.0	1.0	-1
368	368	0.0	1.0	1.0	1.0	-1
369	369	0.0	1.0	1.0	1.0	-1
370	370	0.0	1.0	1.0	1.0	-1
371	371	0.0	1.0	1.0	1.0	-1
372	372	0.0	1.0	1.0	1.0	-1
375	375	0.0	1.0	1.0	1.0	-1
376	376	0.0	1.0	1.0	1.0	-1
377	377	0.0	1.0	1.0	1.0	-1
378	378	0.0	1.0	1.0	1.0	-1
386	386	0.0	1.0	1.0	1.0	-1
389	389	0.0	1.0	1.0	1.0	-1
391	391	0.0	1.0	1.0	1.0	-1
392	392	0.0	1.0	1.0	1.0	-1
395	395	0.0	1.0	1.0	1.0	-1
396	396	0.0	1.0	1.0	1.0	-1
397	397	0.0	1.0	1.0	1.0	-1
400	400	0.0	1.0	1.0	1.0	-1
402	402	0.0	1.0	1.0	1.0	-1
409	409	0.0	1.0	1.0	1.0	-1
410	410	0.0	1.0	1.0	1.0	-1
411	411	0.0	1.0	1.0	1.0	-1
412	412	0.0	1.0	1.0	1.0	-1
415	415	0.0	1.0	1.0	1.0	-1
417	417	0.0	1.0	1.0	1.0	-1
418	418	0.0	1.0	1.0	1.0	-1
419	419	0.0	1.0	1.0	1.0	-1
420	420	0.0	1.0	1.0	1.0	-1
422	422	0.0	1.0	1.0	1.0	-1
430	430	0.0	1.0	1.0	1.0	-1
431	431	0.0	1.0	1.0	1.0	-1
433	433	0.0	1.0	1.0	1.0	-1
436	436	0.0	1.0	1.0	1.0	-1
438	438	0.0	1.0	1.0	1.0	-1
441	441	0.0	1.0	1.0	1.0	-1
442	442	0.0	1.0	1.0	1.0	-1
443	443	0.0	1.0	1.0	1.0	-1
447	447	0.0	1.0	1.0	1.0	-1
451	451	0.0	1.0	1.0	1.0	-1
453	453	0.0	1.0	1.0	1.0	-1
454	454	0.0	1.0	1.0	1.0	-1
456	456	0.0	1.0	1.0	1.0	-1
457	457	0.0	1.0	1.0	1.0	-1
460	460	0.0	1.0	1.0	1.0	-1
461	461	0.0	1.0	1.0	1.0	-1
462	462	0.0	1.0	1.0	1.0	-1
468	468	0.0	1.0	1.0	1.0	-1
471	471	0.0	1.0	1.0	1.0	-1
472	472	0.0	1.0	1.0	1.0	-1
473	473	0.0	1.0	1.0	1.0	-1
474	474	0.0	1.0	1.0	1.0	-1
475	475	0.0	1.0	1.0	1.0	-1
476	476	0.0	1.0	1.0	1.0	-1
479	479	0.0	1.0	1.0	1.0	-1
480	480	0.0	1.0	1.0	1.0	-1
481	481	0.0	1.0	1.0	1.0	-1
483	483	0.0	1.0	1.0	1.0	-1
487	487	0.0	1.0	1.0	1.0	-1
491	491	0.0	1.0	1.0	1.0	-1
503	503	0.0	1.0	1.0	1.0	-1
506	506	0.0	1.0	1.0	1.0	-1
507	507	0.0	1.0	1.0	1.0	-1
508	508	0.0	1.0	1.0	1.0	-1
509	509	0.0	1.0	1.0	1.0	-1
511	511	0.0	1.0	1.0	1.0	-1
513	513	0.0	1.0	1.0	1.0	-1
514	514	0.0	1.0	1.0	1.0	-1
515	515	0.0	1.0	1.0	1.0	-1
517	517	0.0	1.0	1.0	1.0	-1
519	519	0.0	1.0	1.0	1.0	-1
522	522	0.0	1.0	1.0	1.0	-1
523	523	0.0	1.0	1.0	1.0	-1
528	528	0.0	1.0	1.0	1.0	-1
529	529	0.0	1.0	1.0	1.0	-1
538	538	0.0	1.0	1.0	1.0	-1
541	541	0.0	1.0	1.0	1.0	-1
543	543	0.0	1.0	1.0	1.0	-1
545	545	0.0	1.0	1.0	1.0	-1
547	547	0.0	1.0	1.0	1.0	-1
551	551	0.0	1.0	1.0	1.0	-1
552	552	0.0	1.0	1.0	1.0	-1
553	553	0.0	1.0	1.0	1.0	-1
554	554	0.0	1.0	1.0	1.0	-1
555	555	0.0	1.0	1.0	1.0	-1
557	557	0.0	1.0	1.0	1.0	-1
561	561	0.0	1.0	1.0	1.0	-1
562	562	0.0	1.0	1.0	1.0	-1
567	567	0.0	1.0	1.0	1.0	-1
568	568	0.0	1.0	1.0	1.0	-1
574	574	0.0	1.0	1.0	1.0	-1
577	577	0.0	1.0	1.0	1.0	-1
579	579	0.0	1.0	1.0	1.0	-1
584	584	0.0	1.0	1.0	1.0	-1
587	587	0.0	1.0	1.0	1.0	-1
588	588	0.0	1.0	1.0	1.0	-1
591	591	0.0	1.0	1.0	1.0	-1
594	594	0.0	1.0	1.0	1.0	-1
597	597	0.0	1.0	1.0	1.0	-1
602	602	0.0	1.0	1.0	1.0	-1
603	603	0.0	1.0	1.0	1.0	-1
606	606	0.0	1.0	1.0	1.0	-1
607	607	0.0	1.0	1.0	1.0	-1
608	608	0.0	1.0	1.0	1.0	-1
609	609	0.0	1.0	1.0	1.0	-1
610	610	0.0	1.0	1.0	1.0	-1
611	611	0.0	1.0	1.0	1.0	-1
612	612	0.0	1.0	1.0	1.0	-1
616	616	0.0	1.0	1.0	1.0	-1
618	618	0.0	1.0	1.0	1.0	-1
619	619	0.0	1.0	1.0	1.0	-1
625	625	0.0	1.0	1.0	1.0	-1
628	628	0.0	1.0	1.0	1.0	-1
630	630	0.0	1.0	1.0	1.0	-1
631	631	0.0	1.0	1.0	1.0	-1
636	636	0.0	1.0	1.0	1.0	-1
639	639	0.0	1.0	1.0	1.0	-1
641	641	0.0	1.0	1.0	1.0	-1
643	643	0.0	1.0	1.0	1.0	-1
650	650	0.0	1.0	1.0	1.0	-1
656	656	0.0	1.0	1.0	1.0	-1
661	661	0.0	1.0	1.0	1.0	-1
666	666	0.0	1.0	1.0	1.0	-1
668	668	0.0	1.0	1.0	1.0	-1
670	670	0.0	1.0	1.0	1.0	-1
671	671	0.0	1.0	1.0	1.0	-1
675	675	0.0	1.0	1.0	1.0	-1
677	677	0.0	1.0	1.0	1.0	-1
683	683	0.0	1.0	1.0	1.0	-1
684	684	0.0	1.0	1.0	1.0	-1
688	688	0.0	1.0	1.0	1.0	-1
689	689	0.0	1.0	1.0	1.0	-1
690	690	0.0	1.0	1.0	1.0	-1
691	691	0.0	1.0	1.0	1.0	-1
693	693	0.0	1.0	1.0	1.0	-1
695	695	0.0	1.0	1.0	1.0	-1
698	698	0.0	1.0	1.0	1.0	-1
702	702	0.0	1.0	1.0	1.0	-1
708	708	0.0	1.0	1.0	1.0	-1
710	710	0.0	1.0	1.0	1.0	-1
714	714	0.0	1.0	1.0	1.0	-1
724	724	0.0	1.0	1.0	1.0	-1
732	732	0.0	1.0	1.0	1.0	-1
734	734	0.0	1.0	1.0	1.0	-1
736	736	0.0	1.0	1.0	1.0	-1
737	737	0.0	1.0	1.0	1.0	-1
739	739	0.0	1.0	1.0	1.0	-1
745	745	0.0	1.0	1.0	1.0	-1
747	747	0.0	1.0	1.0	1.0	-1
750	750	0.0	1.0	1.0	1.0	-1
751	751	0.0	1.0	1.0	1.0	-1
753	753	0.0	1.0	1.0	1.0	-1
757	757	0.0	1.0	1.0	1.0	-1
759	759	0.0	1.0	1.0	1.0	-1
760	760	0.0	1.0	1.0	1.0	-1
773	773	0.0	1.0	1.0	1.0	-1
779	779	0.0	1.0	1.0	1.0	-1
785	785	0.0	1.0	1.0	1.0	-1
787	787	0.0	1.0	1.0	1.0	-1
789	789	0.0	1.0	1.0	1.0	-1
799	799	0.0	1.0	1.0	1.0	-1
801	801	0.0	1.0	1.0	1.0	-1
803	803	0.0	1.0	1.0	1.0	-1
811	811	0.0	1.0	1.0	1.0	-1
812	812	0.0	1.0	1.0	1.0	-1
814	814	0.0	1.0	1.0	1.0	-1
819	819	0.0	1.0	1.0	1.0	-1
820	820	0.0	1.0	1.0	1.0	-1
823	823	0.0	1.0	1.0	1.0	-1
824	824	0.0	1.0	1.0	1.0	-1
828	828	0.0	1.0	1.0	1.0	-1
831	831	0.0	1.0	1.0	1.0	-1
834	834	0.0	1.0	1.0	1.0	-1
838	838	0.0	1.0	1.0	1.0	-1
839	839	0.0	1.0	1.0	1.0	-1
841	841	0.0	1.0	1.0	1.0	-1
843	843	0.0	1.0	1.0	1.0	-1
845	845	0.0	1.0	1.0	1.0	-1
849	849	0.0	1.0	1.0	1.0	-1
851	851	0.0	1.0	1.0	1.0	-1
864	864	0.0	1.0	1.0	1.0	-1
873	873	0.0	1.0	1.0	1.0	-1
925	925	0.0	1.0	1.0	1.0	-1
926	926	0.0	1.0	1.0	1.0	-1
927	927	0.0	1.0	1.0	1.0	-1
932	932	0.0	1.0	1.0	1.0	-1
951	951	0.0	1.0	1.0	1.0	-1
955	955	0.0	1.0	1.0	1.0	-1
956	956	0.0	1.0	1.0	1.0	-1
959	959	0.0	1.0	1.0	1.0	-1
960	960	0.0	1.0	1.0	1.0	-1
963	963	0.0	1.0	1.0	1.0	-1
964	964	0.0	1.0	1.0	1.0	-1
965	965	0.0	1.0	1.0	1.0	-1
966	966	0.0	1.0	1.0	1.0	-1
969	969	0.0	1.0	1.0	1.0	-1
973	973	0.0	1.0	1.0	1.0	-1
974	974	0.0	1.0	1.0	1.0	-1
980	980	0.0	1.0	1.0	1.0	-1
987	987	0.0	1.0	1.0	1.0	-1
990	990	0.0	1.0	1.0	1.0	-1
991	991	0.0	1.0	1.0	1.0	-1
992	992	0.0	1.0	1.0	1.0	-1
994	994	0.0	1.0	1.0	1.0	-1
1000	1000	0.0	1.0	1.0	1.0	-1
1001	1001	0.0	1.0	1.0	1.0	-1
1002	1002	0.0	1.0	1.0	1.0	-1
1003	1003	0.0	1.0	1.0	1.0	-1
1005	1005	0.0	1.0	1.0	1.0	-1
1006	1006	0.0	1.0	1.0	1.0	-1
1009	1009	0.0	1.0	1.0	1.0	-1
1010	1010	0.0	1.0	1.0	1.0	-1
1012	1012	0.0	1.0	1.0	1.0	-1
1013	1013	0.0	1.0	1.0	1.0	-1
1014	1014	0.0	1.0	1.0	1.0	-1
1016	1016	0.0	1.0	1.0	1.0	-1
1018	1018	0.0	1.0	1.0	1.0	-1
1021	1021	0.0	1.0	1.0	1.0	-1
1025	1025	0.0	1.0	1.0	1.0	-1
1026	1026	0.0	1.0	1.0	1.0	-1
1028	1028	0.0	1.0	1.0	1.0	-1
1030	1030	0.0	1.0	1.0	1.0	-1
1032	1032	0.0	1.0	1.0	1.0	-1
1033	1033	0.0	1.0	1.0	1.0	-1
1035	1035	0.0	1.0	1.0	1.0	-1
1036	1036	0.0	1.0	1.0	1.0	-1
1038	1038	0.0	1.0	1.0	1.0	-1
1042	1042	0.0	1.0	1.0	1.0	-1
1047	1047	0.0	1.0	1.0	1.0	-1
1048	1048	0.0	1.0	1.0	1.0	-1
1049	1049	0.0	1.0	1.0	1.0	-1
1050	1050	0.0	1.0	1.0	1.0	-1
1052	1052	0.0	1.0	1.0	1.0	-1
1053	1053	0.0	1.0	1.0	1.0	-1
1054	1054	0.0	1.0	1.0	1.0	-1
1055	1055	0.0	1.0	1.0	1.0	-1
1056	1056	0.0	1.0	1.0	1.0	-1
1059	1059	0.0	1.0	1.0	1.0	-1
1062	1062	0.0	1.0	1.0	1.0	-1
1063	1063	0.0	1.0	1.0	1.0	-1
1066	1066	0.0	1.0	1.0	1.0	-1
1067	1067	0.0	1.0	1.0	1.0	-1
1068	1068	0.0	1.0	1.0	1.0	-1
1069	1069	0.0	1.0	1.0	1.0	-1
1070	1070	0.0	1.0	1.0	1.0	-1
1071	1071	0.0	1.0	1.0	1.0	-1
1072	1072	0.0	1.0	1.0	1.0	-1
1074	1074	0.0	1.0	1.0	1.0	-1
1075	1075	0.0	1.0	1.0	1.0	-1
1077	1077	0.0	1.0	1.0	1.0	-1
1079	1079	0.0	1.0	1.0	1.0	-1
1081	1081	0.0	1.0	1.0	1.0	-1
1083	1083	0.0	1.0	1.0	1.0	-1
1084	1084	0.0	1.0	1.0	1.0	-1
1089	1089	0.0	1.0	1.0	1.0	-1
1090	1090	0.0	1.0	1.0	1.0	-1
1091	1091	0.0	1.0	1.0	1.0	-1
1096	1096	0.0	1.0	1.0	1.0	-1
1098	1098	0.0	1.0	1.0	1.0	-1
1099	1099	0.0	1.0	1.0	1.0	-1
1101	1101	0.0	1.0	1.0	1.0	-1
1103	1103	0.0	1.0	1.0	1.0	-1
1106	1106	0.0	1.0	1.0	1.0	-1
1119	1119	0.0	1.0	1.0	1.0	-1
1120	1120	0.0	1.0	1.0	1.0	-1
1122	1122	0.0	1.0	1.0	1.0	-1
1123	1123	0.0	1.0	1.0	1.0	-1
1125	1125	0.0	1.0	1.0	1.0	-1
1132	1132	0.0	1.0	1.0	1.0	-1
1142	1142	0.0	1.0	1.0	1.0	-1
1150	1150	0.0	1.0	1.0	1.0	-1
1152	1152	0.0	1.0	1.0	1.0	-1
1160	1160	0.0	1.0	1.0	1.0	-1
1163	1163	0.0	1.0	1.0	1.0	-1
1174	1174	0.0	1.0	1.0	1.0	-1
1181	1181	0.0	1.0	1.0	1.0	-1
1185	1185	0.0	1.0	1.0	1.0	-1
1190	1190	0.0	1.0	1.0	1.0	-1
1193	1193	0.0	1.0	1.0	1.0	-1
1195	1195	0.0	1.0	1.0	1.0	-1
1201	1201	0.0	1.0	1.0	1.0	-1
1205	1205	0.0	1.0	1.0	1.0	-1
1207	1207	0.0	1.0	1.0	1.0	-1
1208	1208	0.0	1.0	1.0	1.0	-1
1213	1213	0.0	1.0	1.0	1.0	-1
1223	1223	0.0	1.0	1.0	1.0	-1
1229	1229	0.0	1.0	1.0	1.0	-1
1231	1231	0.0	1.0	1.0	1.0	-1
1233	1233	0.0	1.0	1.0	1.0	-1
1234	1234	0.0	1.0	1.0	1.0	-1
1237	1237	0.0	1.0	1.0	1.0	-1
1238	1238	0.0	1.0	1.0	1.0	-1
1242	1242	0.0	1.0	1.0	1.0	-1
1245	1245	0.0	1.0	1.0	1.0	-1
1248	1248	0.0	1.0	1.0	1.0	-1
1249	1249	0.0	1.0	1.0	1.0	-1
1253	1253	0.0	1.0	1.0	1.0	-1
1254	1254	0.0	1.0	1.0	1.0	-1
1255	1255	0.0	1.0	1.0	1.0	-1
1256	1256	0.0	1.0	1.0	1.0	-1
1261	1261	0.0	1.0	1.0	1.0	-1
1267	1267	0.0	1.0	1.0	1.0	-1
1270	1270	0.0	1.0	1.0	1.0	-1
1271	1271	0.0	1.0	1.0	1.0	-1
1276	1276	0.0	1.0	1.0	1.0	-1
1287	1287	0.0	1.0	1.0	1.0	-1
1289	1289	0.0	1.0	1.0	1.0	-1
1300	1300	0.0	1.0	1.0	1.0	-1
1303	1303	0.0	1.0	1.0	1.0	-1
1315	1315	0.0	1.0	1.0	1.0	-1
1316	1316	0.0	1.0	1.0	1.0	-1
1317	1317	0.0	1.0	1.0	1.0	-1
1343	1343	0.0	1.0	1.0	1.0	-1
1346	1346	0.0	1.0	1.0	1.0	-1
1348	1348	0.0	1.0	1.0	1.0	-1
1369	1369	0.0	1.0	1.0	1.0	-1
1371	1371	0.0	1.0	1.0	1.0	-1
1375	1375	0.0	1.0	1.0	1.0	-1
1410	1410	0.0	1.0	1.0	1.0	-1
1411	1411	0.0	1.0	1.0	1.0	-1
1412	1412	0.0	1.0	1.0	1.0	-1
1413	1413	0.0	1.0	1.0	1.0	-1
1414	1414	0.0	1.0	1.0	1.0	-1
1416	1416	0.0	1.0	1.0	1.0	-1
1418	1418	0.0	1.0	1.0	1.0	-1
1419	1419	0.0	1.0	1.0	1.0	-1
1420	1420	0.0	1.0	1.0	1.0	-1
1424	1424	0.0	1.0	1.0	1.0	-1
1429	1429	0.0	1.0	1.0	1.0	-1
1435	1435	0.0	1.0	1.0	1.0	-1
1436	1436	0.0	1.0	1.0	1.0	-1
1440	1440	0.0	1.0	1.0	1.0	-1
1443	1443	0.0	1.0	1.0	1.0	-1
1444	1444	0.0	1.0	1.0	1.0	-1
1445	1445	0.0	1.0	1.0	1.0	-1
1446	1446	0.0	1.0	1.0	1.0	-1
1447	1447	0.0	1.0	1.0	1.0	-1
1449	1449	0.0	1.0	1.0	1.0	-1
1450	1450	0.0	1.0	1.0	1.0	-1
1454	1454	0.0	1.0	1.0	1.0	-1
1455	1455	0.0	1.0	1.0	1.0	-1
1457	1457	0.0	1.0	1.0	1.0	-1
1462	1462	0.0	1.0	1.0	1.0	-1
1464	1464	0.0	1.0	1.0	1.0	-1
1466	1466	0.0	1.0	1.0	1.0	-1
1467	1467	0.0	1.0	1.0	1.0	-1
1470	1470	0.0	1.0	1.0	1.0	-1
1471	1471	0.0	1.0	1.0	1.0	-1
1472	1472	0.0	1.0	1.0	1.0	-1
1476	1476	0.0	1.0	1.0	1.0	-1
1479	1479	0.0	1.0	1.0	1.0	-1
1481	1481	0.0	1.0	1.0	1.0	-1
1484	1484	0.0	1.0	1.0	1.0	-1
1485	1485	0.0	1.0	1.0	1.0	-1
1505	1505	0.0	1.0	1.0	1.0	-1
1506	1506	0.0	1.0	1.0	1.0	-1
1508	1508	0.0	1.0	1.0	1.0	-1
1511	1511	0.0	1.0	1.0	1.0	-1
1512	1512	0.0	1.0	1.0	1.0	-1
1529	1529	0.0	1.0	1.0	1.0	-1
1537	1537	0.0	1.0	1.0	1.0	-1
1538	1538	0.0	1.0	1.0	1.0	-1
1539	1539	0.0	1.0	1.0	1.0	-1
1541	1541	0.0	1.0	1.0	1.0	-1
1542	1542	0.0	1.0	1.0	1.0	-1
1552	1552	0.0	1.0	1.0	1.0	-1
1557	1557	0.0	1.0	1.0	1.0	-1
1558	1558	0.0	1.0	1.0	1.0	-1
1563	1563	0.0	1.0	1.0	1.0	-1
1571	1571	0.0	1.0	1.0	1.0	-1
1578	1578	0.0	1.0	1.0	1.0	-1
1593	1593	0.0	1.0	1.0	1.0	-1
1594	1594	0.0	1.0	1.0	1.0	-1
1597	1597	0.0	1.0	1.0	1.0	-1
1604	1604	0.0	1.0	1.0	1.0	-1
1605	1605	0.0	1.0	1.0	1.0	-1
1610	1610	0.0	1.0	1.0	1.0	-1
1625	1625	0.0	1.0	1.0	1.0	-1
1627	1627	0.0	1.0	1.0	1.0	-1
1629	1629	0.0	1.0	1.0	1.0	-1
1630	1630	0.0	1.0	1.0	1.0	-1
1635	1635	0.0	1.0	1.0	1.0	-1
1637	1637	0.0	1.0	1.0	1.0	-1
1640	1640	0.0	1.0	1.0	1.0	-1
1641	1641	0.0	1.0	1.0	1.0	-1
1653	1653	0.0	1.0	1.0	1.0	-1
1655	1655	0.0	1.0	1.0	1.0	-1
1666	1666	0.0	1.0	1.0	1.0	-1
1673	1673	0.0	1.0	1.0	1.0	-1
1680	1680	0.0	1.0	1.0	1.0	-1
1754	1754	0.0	1.0	1.0	1.0	-1
1774	1774	0.0	1.0	1.0	1.0	-1
1784	1784	0.0	1.0	1.0	1.0	-1
1790	1790	0.0	1.0	1.0	1.0	-1
1813	1813	0.0	1.0	1.0	1.0	-1
1827	1827	0.0	1.0	1.0	1.0	-1
1850	1850	0.0	1.0	1.0	1.0	-1
1865	1865	0.0	1.0	1.0	1.0	-1
1869	1869	0.0	1.0	1.0	1.0	-1
1872	1872	0.0	1.0	1.0	1.0	-1
1873	1873	0.0	1.0	1.0	1.0	-1
1888	1888	0.0	1.0	1.0	1.0	-1
1889	1889	0.0	1.0	1.0	1.0	-1
1891	1891	0.0	1.0	1.0	1.0	-1
1920	1920	0.0	1.0	1.0	1.0	-1
1923	1923	0.0	1.0	1.0	1.0	-1
1930	1930	0.0	1.0	1.0	1.0	-1
1932	1932	0.0	1.0	1.0	1.0	-1
1943	1943	0.0	1.0	1.0	1.0	-1
1944	1944	0.0	1.0	1.0	1.0	-1
1970	1970	0.0	1.0	1.0	1.0	-1
1974	1974	0.0	1.0	1.0	1.0	-1
1976	1976	0.0	1.0	1.0	1.0	-1
1995	1995	0.0	1.0	1.0	1.0	-1
1996	1996	0.0	1.0	1.0	1.0	-1
1999	1999	0.0	1.0	1.0	1.0	-1
2001	2001	0.0	1.0	1.0	1.0	-1
2002	2002	0.0	1.0	1.0	1.0	-1
2006	2006	0.0	1.0	1.0	1.0	-1
2007	2007	0.0	1.0	1.0	1.0	-1
2013	2013	0.0	1.0	1.0	1.0	-1
2022	2022	0.0	1.0	1.0	1.0	-1
2027	2027	0.0	1.0	1.0	1.0	-1
2036	2036	0.0	1.0	1.0	1.0	-1
2047	2047	0.0	1.0	1.0	1.0	-1
2050	2050	0.0	1.0	1.0	1.0	-1
2089	2089	0.0	1.0	1.0	1.0	-1
2090	2090	0.0	1.0	1.0	1.0	-1
2115	2115	0.0	1.0	1.0	1.0	-1
2118	2118	0.0	1.0	1.0	1.0	-1
2127	2127	0.0	1.0	1.0	1.0	-1
2152	2152	0.0	1.0	1.0	1.0	-1
2154	2154	0.0	1.0	1.0	1.0	-1
2161	2161	0.0	1.0	1.0	1.0	-1
2165	2165	0.0	1.0	1.0	1.0	-1
2177	2177	0.0	1.0	1.0	1.0	-1
2179	2179	0.0	1.0	1.0	1.0	-1
2219	2219	0.0	1.0	1.0	1.0	-1
2258	2258	0.0	1.0	1.0	1.0	-1
2297	2297	0.0	1.0	1.0	1.0	-1
2313	2313	0.0	1.0	1.0	1.0	-1
2314	2314	0.0	1.0	1.0	1.0	-1
2315	2315	0.0	1.0	1.0	1.0	-1
2316	2316	0.0	1.0	1.0	1.0	-1
2317	2317	0.0	1.0	1.0	1.0	-1
2318	2318	0.0	1.0	1.0	1.0	-1
2319	2319	0.0	1.0	1.0	1.0	-1
2324	2324	0.0	1.0	1.0	1.0	-1
2328	2328	0.0	1.0	1.0	1.0	-1
2352	2352	0.0	1.0	1.0	1.0	-1
2356	2356	0.0	1.0	1.0	1.0	-1
2360	2360	0.0	1.0	1.0	1.0	-1
2364	2364	0.0	1.0	1.0	1.0	-1
2376	2376	0.0	1.0	1.0	1.0	-1
2383	2383	0.0	1.0	1.0	1.0	-1
2388	2388	0.0	1.0	1.0	1.0	-1
2389	2389	0.0	1.0	1.0	1.0	-1
2422	2422	0.0	1.0	1.0	1.0	-1
2433	2433	0.0	1.0	1.0	1.0	-1
2437	2437	0.0	1.0	1.0	1.0	-1
2445	2445	0.0	1.0	1.0	1.0	-1
2461	2461	0.0	1.0	1.0	1.0	-1
2503	2503	0.0	1.0	1.0	1.0	-1
