# Supplementary material for: Compositional Data Analysis of Periodontal Disease Microbial Communities
Source: Front Microbiol. 2021 May 17;12:617949. doi: 10.3389/fmicb.2021.617949 (PMC8165185; doi:10.3389/fmicb.2021.617949)
Supplement: Supplementary file 3 [file Data_Sheet_3.ZIP › jupyternotebook_and_files/files/gnps/networking_pairs_results_file_filtered/3f45394457c44e268edee5b2696d6053.tsv]

CLUSTERID1	CLUSTERID2	ComponentIndex	Cosine	DeltaMZ
1111	1421	1	0.7136	-1.961
235	2024	1	0.8056	-113.030
1111	1661	1	0.717	0.050
88	1111	1	0.7328	16.040
119	1111	1	0.81	1.983
1421	2024	1	0.7523	-14.079
74	2024	1	0.8643	0.004
1111	2024	1	0.7717	-16.041
119	432	1	0.7794	0.003
88	235	1	0.7975	113.029
74	88	1	0.8421	0.005
88	2024	1	0.8958	-0.001
119	2024	1	0.7053	-14.057
74	1111	1	0.7624	16.045
432	1111	1	0.7239	1.980
246	1250	2	0.7637	187.112
1250	2434	2	0.8694	-82.086
86	171	3	0.7036	9.009
95	717	3	0.769	-9.005
75	86	3	0.7168	-9.008
171	717	3	0.7024	-23.023
60	450	4	0.8209	2.623
450	1146	4	0.9751	-0.002
45	52	4	0.9191	0.004
60	1146	4	0.8252	2.621
450	979	4	0.7453	2.036
337	1146	4	0.8296	2.055
52	1312	4	0.701	8.000
337	450	4	0.8282	2.057
150	1146	4	0.9111	5.035
150	450	4	0.9037	5.037
60	337	4	0.9671	0.566
45	979	4	0.7117	-175.073
48	337	4	0.7898	2.983
60	150	4	0.8691	-2.414
979	1146	4	0.747	-2.038
150	337	4	0.8854	2.980
48	60	4	0.8031	2.417
272	627	5	0.7724	14.009
186	505	5	0.7518	28.015
590	1204	5	0.7016	2.040
272	590	5	0.8188	-0.023
505	593	5	0.7679	14.021
590	766	5	0.821	0.022
186	766	5	0.8672	14.001
272	291	5	0.8851	-0.002
1191	1204	5	0.82	-14.010
186	272	5	0.9084	14.002
291	505	5	0.8241	14.015
654	1191	5	0.8625	2.014
291	766	5	0.8507	0.001
505	627	5	0.7131	-0.004
272	1191	5	0.7497	16.026
291	1204	5	0.7597	2.018
505	654	5	0.7213	-0.001
505	1204	5	0.7693	-11.996
291	590	5	0.7998	-0.021
291	654	5	0.7484	14.014
272	1204	5	0.8226	2.016
272	505	5	0.9011	14.012
272	654	5	0.7609	14.011
627	766	5	0.736	-14.010
272	766	5	0.9025	-0.002
505	766	5	0.8584	-14.014
766	1204	5	0.7659	2.018
186	291	5	0.8615	14.000
654	766	5	0.7604	-14.013
70	77	6	0.755	44.032
67	70	6	0.7683	44.026
67	68	6	0.7426	-44.026
67	77	6	0.7496	88.058
275	298	7	1.0	0.001
120	919	8	0.8926	-55.060
295	740	8	0.8939	0.043
120	1145	8	0.8878	-53.047
682	1299	8	0.7351	26.011
295	1093	8	0.8686	-31.010
116	120	8	0.8969	-0.013
112	1427	8	0.8961	0.008
112	403	8	0.8993	-0.042
1145	1964	8	0.872	-4.058
1430	1677	8	0.8242	-54.083
740	1308	8	0.8778	-83.099
295	1427	8	0.8889	0.057
295	1145	8	0.8772	-53.010
120	1427	8	0.9004	0.019
1308	1964	8	0.8628	25.988
116	403	8	0.8853	-0.044
120	162	8	0.8786	-0.051
981	1427	8	0.8665	55.083
120	981	8	0.8794	-55.064
981	1677	8	0.8743	-2.028
726	1299	8	0.7503	56.060
403	1427	8	0.8866	0.050
112	120	8	0.8813	-0.011
162	403	8	0.8863	0.020
735	961	8	0.7175	-1.950
162	295	8	0.8863	0.013
919	981	8	0.8809	-0.004
116	295	8	0.8853	-0.051
981	1964	8	0.8671	-2.041
919	1427	8	0.8721	55.080
116	1145	8	0.8723	-53.060
295	403	8	1.0	0.007
919	1145	8	0.8887	2.013
981	1093	8	0.8626	24.016
1093	1427	8	0.889	31.067
116	162	8	0.8688	-0.064
403	919	8	0.8687	-55.030
740	981	8	0.8819	-55.069
740	1427	8	0.8904	0.014
919	1308	8	0.8803	-28.033
120	295	8	0.8934	-0.038
726	735	8	0.757	0.003
556	1677	8	0.8552	-0.010
1145	1308	8	0.8982	-30.046
403	1093	8	0.8686	-31.017
120	403	8	0.8934	-0.031
1299	1677	8	0.8322	-28.043
1093	1308	8	0.8596	-52.045
116	981	8	0.8639	-55.077
112	116	8	0.8823	0.002
981	1308	8	0.8861	-28.029
112	295	8	0.8993	-0.049
1093	1964	8	0.8598	-26.057
403	1145	8	0.8772	-53.017
120	740	8	0.9106	0.005
740	919	8	0.8775	-55.066
403	740	8	0.8939	0.036
116	740	8	0.882	-0.008
740	1145	8	0.8952	-53.053
295	919	8	0.8687	-55.023
162	1145	8	0.8685	-52.997
556	919	8	0.8683	2.022
919	1677	8	0.8677	-2.032
1216	1677	8	0.7294	26.005
116	1427	8	0.89	0.006
112	162	8	0.8835	-0.062
440	1308	8	0.8923	-26.013
740	1093	8	0.8798	-31.053
981	1145	8	0.8921	2.017
162	1427	8	0.885	0.070
25	1460	9	0.7598	0.000
559	1460	9	0.8303	0.000
559	649	9	1.0	0.000
25	649	9	0.7599	0.000
25	559	9	0.7599	0.000
649	1460	9	0.8303	0.000
55	550	10	0.9339	-0.004
165	1262	11	1.0	0.003
80	744	12	0.7814	-26.007
469	1064	13	1.0	0.007
339	1480	14	0.779	-0.014
499	1480	14	0.779	-0.027
339	499	14	1.0	0.013
1600	1961	15	0.7502	0.014
832	1961	15	1.0	-0.010
832	1600	15	0.7502	-0.024
1236	2349	16	0.739	2.029
234	1463	17	1.0	0.000
336	1912	18	0.7714	0.016
321	336	18	0.7714	-0.007
321	1912	18	1.0	0.009
405	497	19	0.7403	0.037
292	497	19	0.755	14.006
292	664	19	0.7003	-0.011
405	2325	19	0.7882	-14.017
664	665	19	0.7281	0.007
170	2325	19	0.8046	-0.032
170	497	19	0.7489	14.022
497	2436	19	0.7716	0.049
279	405	19	0.7816	0.033
279	2436	19	0.7899	0.119
1298	2325	19	0.7701	-28.027
170	1043	19	0.8267	0.007
170	292	19	0.8461	0.016
170	665	19	0.8216	0.012
1043	2325	19	0.8277	-0.039
292	2325	19	0.8252	-0.048
405	1298	19	0.7417	14.010
292	1043	19	0.823	-0.009
665	1043	19	0.8147	-0.005
497	1043	19	0.723	-14.015
497	665	19	0.75	-14.010
665	2325	19	0.8355	-0.043
405	2436	19	0.7942	0.086
292	665	19	0.8631	-0.004
118	756	20	0.8749	14.008
318	1244	21	1.0	0.001
324	1244	21	1.0	0.000
318	324	21	1.0	0.000
314	2387	22	1.0	0.002
329	2387	22	0.7737	-0.009
329	583	22	0.7608	14.013
1148	2387	22	1.0	0.002
1148	2020	22	0.7646	0.009
583	2020	22	0.7564	-14.016
329	1148	22	0.7737	-0.012
2020	2387	22	0.7646	-0.006
314	329	22	0.7737	0.011
314	1148	22	1.0	-0.001
583	595	22	0.7259	-0.001
329	2020	22	0.832	-0.003
314	2020	22	0.7646	0.008
338	1534	23	0.7503	-0.003
338	1994	23	0.7637	0.010
1534	1994	23	0.7157	0.013
212	1524	24	0.7649	0.000
29	989	24	0.7136	-0.000
212	216	24	0.76	0.000
15	536	24	0.8314	0.001
114	536	24	0.8668	0.001
19	22	24	0.7765	0.000
29	33	24	1.0	0.000
217	536	24	0.7601	0.000
212	264	24	0.7121	0.000
181	212	24	0.8079	0.000
18	19	24	0.7623	0.000
23	114	24	0.8168	0.000
22	181	24	0.8904	0.000
22	216	24	0.7736	0.000
15	181	24	0.8085	0.000
19	181	24	0.8618	0.000
33	264	24	0.7136	-0.000
15	20	24	0.8371	0.000
15	23	24	0.8534	0.000
20	1524	24	0.8334	0.000
19	536	24	0.8402	0.001
22	114	24	0.8455	0.000
114	216	24	0.7398	0.000
23	536	24	0.8497	0.001
22	281	24	0.7335	0.000
181	989	24	0.7094	0.000
21	536	24	0.8102	0.000
22	212	24	0.7848	0.000
18	264	24	0.7362	0.000
264	989	24	1.0	0.000
19	23	24	0.9163	0.000
114	212	24	0.759	0.000
33	1967	24	0.7409	0.000
536	1967	24	0.7601	-0.000
22	536	24	0.8856	0.001
33	989	24	0.7136	-0.000
29	264	24	0.7136	-0.000
27	217	24	0.7356	0.000
27	1967	24	0.7356	0.000
29	1967	24	0.7409	0.000
216	989	24	0.7377	-0.000
19	114	24	0.7868	0.000
21	114	24	0.7796	-0.000
181	216	24	0.858	0.000
21	1524	24	0.7565	-0.000
21	23	24	0.8468	-0.000
33	217	24	0.7409	0.000
15	114	24	0.8284	0.000
18	989	24	0.7362	0.000
216	536	24	0.7676	0.000
22	23	24	0.8432	0.000
15	213	24	0.7913	0.000
21	212	24	0.8161	-0.000
212	989	24	0.7121	0.000
23	181	24	0.9107	0.000
15	19	24	0.8647	0.000
21	216	24	0.7963	-0.000
217	1967	24	1.0	0.000
23	216	24	0.8259	0.000
21	22	24	0.8043	-0.000
181	536	24	0.9163	0.001
181	264	24	0.7094	0.000
20	114	24	0.7685	0.000
29	217	24	0.7409	0.000
15	22	24	0.8215	0.000
15	212	24	0.7744	0.000
19	216	24	0.7666	0.000
212	536	24	0.7756	0.001
21	181	24	0.8974	-0.000
216	264	24	0.7377	-0.000
20	213	24	0.87	0.000
19	21	24	0.783	0.000
20	21	24	0.8334	0.000
114	181	24	0.8669	0.000
634	1903	25	0.7771	-28.022
634	1342	25	0.8886	0.006
426	1903	25	0.8327	0.000
1342	1903	25	0.7382	-28.028
426	634	25	0.7326	28.023
426	1342	25	0.7112	28.029
192	748	26	0.7163	-0.011
1304	1439	26	0.7801	-14.029
1318	1439	26	0.7745	-0.007
1226	1439	26	0.7919	12.004
748	1226	26	0.7503	-26.007
192	1318	26	0.7658	-14.007
748	1304	26	0.7163	0.026
192	1592	26	0.7581	28.023
1304	1318	26	0.7658	-14.022
1439	1592	26	0.8062	42.037
748	1007	26	0.7446	28.039
748	1439	26	0.7862	-14.003
1007	1439	26	0.7641	-42.042
676	1592	26	0.7234	28.014
676	1304	26	0.7747	0.006
676	1439	26	0.8184	-14.023
192	1304	26	1.0	0.015
676	1318	26	0.7401	-14.016
192	676	26	0.7846	0.009
1007	1226	26	0.746	-54.046
192	1439	26	0.8381	-14.014
192	1226	26	0.7162	-26.018
1153	1866	27	1.0	0.001
853	1166	28	0.7763	0.055
43	53	29	0.8404	2.994
53	1777	29	0.8146	-2.991
43	1777	29	0.8845	0.003
701	821	30	0.7301	0.011
817	821	30	0.7461	0.014
817	977	30	0.7496	2.033
802	950	30	0.7073	2.042
467	1305	30	0.7893	-26.020
467	802	30	0.7175	-0.003
701	977	30	0.738	2.030
821	977	30	0.7781	2.019
467	1504	30	0.7279	4.030
467	800	30	0.7123	-0.001
467	978	30	0.7325	2.037
467	977	30	0.7885	28.026
701	817	30	0.7582	-0.003
467	1295	30	0.71	-0.028
38	334	31	0.9073	-67.995
38	1646	31	0.7494	-203.955
334	1646	31	0.7647	-135.959
1599	1646	31	0.7122	-69.416
459	1100	32	0.826	0.001
448	1100	32	1.0	0.001
448	459	32	0.826	0.000
362	777	33	0.7685	-0.013
362	488	33	0.731	-0.008
17	362	33	0.7483	0.019
299	578	34	0.8698	-0.011
586	1931	35	0.7698	2.005
1194	2350	36	0.7331	0.030
105	2016	37	1.0	0.000
13	489	38	0.7892	-0.016
13	477	38	1.0	0.000
477	743	38	0.894	-0.028
13	743	38	0.894	-0.027
477	489	38	0.7892	-0.016
781	1102	39	0.7506	30.000
200	1263	40	0.7261	-0.343
383	681	41	0.7424	0.005
236	486	42	1.0	-0.001
429	496	43	0.9686	2.986
59	429	43	0.9857	0.010
59	496	43	0.9742	2.996
154	274	44	1.0	-0.000
385	2282	45	1.0	0.000
151	155	46	0.7106	-0.005
64	1781	48	1.0	-0.000
44	54	49	0.9191	0.018
41	44	49	0.7547	3.023
41	54	49	0.7209	3.041
41	50	49	0.7495	0.010
303	1469	51	1.0	0.007
437	749	52	1.0	0.006
398	406	53	0.7361	31.022
185	1085	54	0.7364	-1.818
592	1370	55	1.0	-0.003
78	167	56	0.9167	-0.003
159	699	57	0.9034	0.000
738	1227	58	0.7827	0.003
73	238	59	1.0	-0.000
1221	2025	61	1.0	0.013
243	1585	62	0.8509	28.036
243	444	62	0.705	-68.021
844	1489	63	1.0	-0.001
98	1489	63	1.0	-0.001
98	844	63	1.0	0.000
498	1458	65	1.0	-0.000
1022	1088	66	1.0	0.002
390	1087	68	1.0	-0.018
