# Supplementary material for: Compositional Data Analysis of Periodontal Disease Microbial Communities
Source: Front Microbiol. 2021 May 17;12:617949. doi: 10.3389/fmicb.2021.617949 (PMC8165185; doi:10.3389/fmicb.2021.617949)
Supplement: Supplementary file 3 [file Data_Sheet_3.ZIP › jupyternotebook_and_files/files/gnps/params.xml]

<?xml version="1.0" encoding="UTF-8" standalone="yes"?>
<parameters>
<parameter name="ANALOG_SEARCH">0</parameter>
<parameter name="FILTER_LIBRARY">1</parameter>
<parameter name="FILTER_PRECURSOR_WINDOW">1</parameter>
<parameter name="GROUP_COUNT_AGGREGATE_METHOD">Mean</parameter>
<parameter name="MAXIMUM_COMPONENT_SIZE">100</parameter>
<parameter name="MAX_SHIFT">500</parameter>
<parameter name="MAX_SHIFT_MASS">100.0</parameter>
<parameter name="METADATA_COLUMN">None</parameter>
<parameter name="METADATA_COLUMN_FACET">None</parameter>
<parameter name="METADATA_CONDITION_ONE">None</parameter>
<parameter name="METADATA_CONDITION_TWO">None</parameter>
<parameter name="MIN_MATCHED_PEAKS">6</parameter>
<parameter name="MIN_MATCHED_PEAKS_SEARCH">6</parameter>
<parameter name="MIN_PEAK_INT">0.0</parameter>
<parameter name="PAIRS_MIN_COSINE">0.7</parameter>
<parameter name="QIIME2_PCOA_DISTANCE">cosine</parameter>
<parameter name="QUANT_FILE_NORM">None</parameter>
<parameter name="QUANT_TABLE_SOURCE">MZMINE2</parameter>
<parameter name="RUN_DEREPLICATOR">1</parameter>
<parameter name="RUN_STATS">No</parameter>
<parameter name="SCORE_THRESHOLD">0.7</parameter>
<parameter name="TOPK">10</parameter>
<parameter name="TOP_K_RESULTS">1</parameter>
<parameter name="WINDOW_FILTER">1</parameter>
<parameter name="desc">gnps msys 0720</parameter>
<parameter name="email">aortizsax@gmail.com</parameter>
<parameter name="googlesheetsmetadata">None</parameter>
<parameter name="library_on_server">d.speclibs;</parameter>
<parameter name="quantification_table">f.aortizvelez7438/2020-07-20_msys_gnps_quant.csv;</parameter>
<parameter name="spec_on_server">f.aortizvelez7438/2020-07-20_msys_gnps.mgf;</parameter>
<parameter name="task">5200e74b6db34718a3b0c77820c2b176</parameter>
<parameter name="tolerance.Ion_tolerance">0.02</parameter>
<parameter name="tolerance.PM_tolerance">0.02</parameter>
<parameter name="upload_file_mapping">spec-00000.mgf|aortizvelez7438/2020-07-20_msys_gnps.mgf</parameter>
<parameter name="upload_file_mapping">quantification_table-00000.csv|aortizvelez7438/2020-07-20_msys_gnps_quant.csv</parameter>
<parameter name="upload_file_mapping">lib-00000.mgf|speclibs/MIADB/MIADB.mgf</parameter>
<parameter name="upload_file_mapping">lib-00001.mgf|speclibs/BILELIB19/BILELIB19.mgf</parameter>
<parameter name="upload_file_mapping">lib-00002.mgf|speclibs/GNPS-NIH-NATURALPRODUCTSLIBRARY_ROUND2_POSITIVE/GNPS-NIH-NATURALPRODUCTSLIBRARY_ROUND2_POSITIVE.mgf</parameter>
<parameter name="upload_file_mapping">lib-00003.mgf|speclibs/GNPS-COLLECTIONS-PESTICIDES-NEGATIVE/GNPS-COLLECTIONS-PESTICIDES-NEGATIVE.mgf</parameter>
<parameter name="upload_file_mapping">lib-00004.mgf|speclibs/MASSBANK/MASSBANK.mgf</parameter>
<parameter name="upload_file_mapping">lib-00005.mgf|speclibs/UM-NPDC/UM-NPDC.mgf</parameter>
<parameter name="upload_file_mapping">lib-00006.mgf|speclibs/GNPS-NIH-CLINICALCOLLECTION1/GNPS-NIH-CLINICALCOLLECTION1.mgf</parameter>
<parameter name="upload_file_mapping">lib-00007.mgf|speclibs/HMDB/HMDB.mgf</parameter>
<parameter name="upload_file_mapping">lib-00008.mgf|speclibs/DEREPLICATOR_IDENTIFIED_LIBRARY/DEREPLICATOR_IDENTIFIED_LIBRARY.mgf</parameter>
<parameter name="upload_file_mapping">lib-00009.mgf|speclibs/GNPS-SELLECKCHEM-FDA-PART1/GNPS-SELLECKCHEM-FDA-PART1.mgf</parameter>
<parameter name="upload_file_mapping">lib-00010.mgf|speclibs/RESPECT/RESPECT.mgf</parameter>
<parameter name="upload_file_mapping">lib-00011.mgf|speclibs/GNPS-FAULKNERLEGACY/GNPS-FAULKNERLEGACY.mgf</parameter>
<parameter name="upload_file_mapping">lib-00012.mgf|speclibs/MMV_NEGATIVE/MMV_NEGATIVE.mgf</parameter>
<parameter name="upload_file_mapping">lib-00013.mgf|speclibs/MASSBANKEU/MASSBANKEU.mgf</parameter>
<parameter name="upload_file_mapping">lib-00014.mgf|speclibs/GNPS-LIBRARY/GNPS-LIBRARY.mgf</parameter>
<parameter name="upload_file_mapping">lib-00015.mgf|speclibs/GNPS-PRESTWICKPHYTOCHEM/GNPS-PRESTWICKPHYTOCHEM.mgf</parameter>
<parameter name="upload_file_mapping">lib-00016.mgf|speclibs/GNPS-MSMLS/GNPS-MSMLS.mgf</parameter>
<parameter name="upload_file_mapping">lib-00017.mgf|speclibs/GNPS-EMBL-MCF/GNPS-EMBL-MCF.mgf</parameter>
<parameter name="upload_file_mapping">lib-00018.mgf|speclibs/PSU-MSMLS/PSU-MSMLS.mgf</parameter>
<parameter name="upload_file_mapping">lib-00019.mgf|speclibs/GNPS-NIH-CLINICALCOLLECTION2/GNPS-NIH-CLINICALCOLLECTION2.mgf</parameter>
<parameter name="upload_file_mapping">lib-00020.mgf|speclibs/GNPS-NIH-SMALLMOLECULEPHARMACOLOGICALLYACTIVE/GNPS-NIH-SMALLMOLECULEPHARMACOLOGICALLYACTIVE.mgf</parameter>
<parameter name="upload_file_mapping">lib-00021.mgf|speclibs/LDB_NEGATIVE/LDB_NEGATIVE.mgf</parameter>
<parameter name="upload_file_mapping">lib-00022.mgf|speclibs/GNPS-SELLECKCHEM-FDA-PART2/GNPS-SELLECKCHEM-FDA-PART2.mgf</parameter>
<parameter name="upload_file_mapping">lib-00023.mgf|speclibs/GNPS-COLLECTIONS-PESTICIDES-POSITIVE/GNPS-COLLECTIONS-PESTICIDES-POSITIVE.mgf</parameter>
<parameter name="upload_file_mapping">lib-00024.mgf|speclibs/GNPS-NIH-NATURALPRODUCTSLIBRARY_ROUND2_NEGATIVE/GNPS-NIH-NATURALPRODUCTSLIBRARY_ROUND2_NEGATIVE.mgf</parameter>
<parameter name="upload_file_mapping">lib-00025.mgf|speclibs/PNNL-LIPIDS/PNNL-LIPIDS-POSITIVE.mgf</parameter>
<parameter name="upload_file_mapping">lib-00026.mgf|speclibs/PNNL-LIPIDS/PNNL-LIPIDS-NEGATIVE.mgf</parameter>
<parameter name="upload_file_mapping">lib-00027.mgf|speclibs/GNPS-COLLECTIONS-MISC/GNPS-COLLECTIONS-MISC.mgf</parameter>
<parameter name="upload_file_mapping">lib-00028.mgf|speclibs/GNPS-NIH-NATURALPRODUCTSLIBRARY/GNPS-NIH-NATURALPRODUCTSLIBRARY.mgf</parameter>
<parameter name="upload_file_mapping">lib-00029.mgf|speclibs/CASMI/CASMI.mgf</parameter>
<parameter name="upload_file_mapping">lib-00030.mgf|speclibs/MMV_POSITIVE/MMV_POSITIVE.mgf</parameter>
<parameter name="upload_file_mapping">lib-00031.mgf|speclibs/MONA/MONA.mgf</parameter>
<parameter name="upload_file_mapping">lib-00032.mgf|speclibs/SUMNER/SUMNER.mgf</parameter>
<parameter name="upload_file_mapping">lib-00033.mgf|speclibs/HCE-CELL-LYSATE-LIPIDS/HCE-CELL-LYSATE-LIPIDS.mgf</parameter>
<parameter name="upload_file_mapping">lib-00034.mgf|speclibs/LDB_POSITIVE/LDB_POSITIVE.mgf</parameter>
<parameter name="upload_file_mapping">lib-00035.mgf|speclibs/GNPS-NIST14-MATCHES/GNPS-NIST14-MATCHES.mgf</parameter>
<parameter name="user">aortizvelez7438</parameter>
<parameter name="uuid">1E264DCE-4D82-0001-70B8-14CB1CD216FB</parameter>
<parameter name="workflow">FEATURE-BASED-MOLECULAR-NETWORKING</parameter>
<parameter name="workflow_version">release_23</parameter>
</parameters>
