# Supplementary material for: Compositional Data Analysis of Periodontal Disease Microbial Communities
Source: Front Microbiol. 2021 May 17;12:617949. doi: 10.3389/fmicb.2021.617949 (PMC8165185; doi:10.3389/fmicb.2021.617949)
Supplement: Supplementary file 3 [file Data_Sheet_3.ZIP › jupyternotebook_and_files/files/gnps/qiime2_output/qiime2_metadata.tsv]

sample_name	filename
placeholder	placeholder
4.1pa_RA10_01_24142.mzXML	4.1pa_RA10_01_24142.mzXML
3.3bz_RA9_01_24140.mzXML	3.3bz_RA9_01_24140.mzXML
1.3bx_RA3_01_24131.mzXML	1.3bx_RA3_01_24131.mzXML
1.3by_RA4_01_24133.mzXML	1.3by_RA4_01_24133.mzXML
4.1bx_RA11_01_24143.mzXML	4.1bx_RA11_01_24143.mzXML
3.3bx_RA7_01_24137.mzXML	3.3bx_RA7_01_24137.mzXML
1.3bz_RA5_01_24134.mzXML	1.3bz_RA5_01_24134.mzXML
3.3by_RA8_01_24139.mzXML	3.3by_RA8_01_24139.mzXML
4.1by_RA12_01_24145.mzXML	4.1by_RA12_01_24145.mzXML
4.1bz_RB1_01_24146.mzXML	4.1bz_RB1_01_24146.mzXML
4.2bx_RB3_01_24149.mzXML	4.2bx_RB3_01_24149.mzXML
5.1bz_RD6_01_24190.mzXML	5.1bz_RD6_01_24190.mzXML
5.2bx_RB10_01_24161.mzXML	5.2bx_RB10_01_24161.mzXML
5.1by_RD5_01_24189.mzXML	5.1by_RD5_01_24189.mzXML
1.3pa_RA2_01_24130.mzXML	1.3pa_RA2_01_24130.mzXML
4.3bz_RB9_01_24159.mzXML	4.3bz_RB9_01_24159.mzXML
6.2by_RC10_01_24179.mzXML	6.2by_RC10_01_24179.mzXML
5.1bx_RD4_01_24187.mzXML	5.1bx_RD4_01_24187.mzXML
4.2by_RB4_01_24152.mzXML	4.2by_RB4_01_24152.mzXML
3.3pa_RA6_01_24136.mzXML	3.3pa_RA6_01_24136.mzXML
4.2bz_RB5_01_24153.mzXML	4.2bz_RB5_01_24153.mzXML
4.3bx_RB7_01_24156.mzXML	4.3bx_RB7_01_24156.mzXML
8.1by_RE1_01_24195.mzXML	8.1by_RE1_01_24195.mzXML
5.2bz_RB11_01_24162.mzXML	5.2bz_RB11_01_24162.mzXML
5.3bz_RC3_01_24168.mzXML	5.3bz_RC3_01_24168.mzXML
7.1by_RD9_01_24201.mzXML	7.1by_RD9_01_24201.mzXML
6.3bx_RD1_01_24183.mzXML	6.3bx_RD1_01_24183.mzXML
4.3pa_RB6_01_24155.mzXML	4.3pa_RB6_01_24155.mzXML
5.1pa_RD3_01_24186.mzXML	5.1pa_RD3_01_24186.mzXML
5.3bx_RC1_01_24165.mzXML	5.3bx_RC1_01_24165.mzXML
6.2bx_RC9_01_24177.mzXML	6.2bx_RC9_01_24177.mzXML
4.2pa_RB2_01_24148.mzXML	4.2pa_RB2_01_24148.mzXML
4.3by_RB8_01_24158.mzXML	4.3by_RB8_01_24158.mzXML
6.2bz_RC11_01_24180.mzXML	6.2bz_RC11_01_24180.mzXML
7.1bz_RD10_01_24202.mzXML	7.1bz_RD10_01_24202.mzXML
6.1by_RC6_01_24173.mzXML	6.1by_RC6_01_24173.mzXML
6.3bz_RD2_01_24184.mzXML	6.3bz_RD2_01_24184.mzXML
5.3pa_RB12_01_24164.mzXML	5.3pa_RB12_01_24164.mzXML
7.1pa_RD7_01_24198.mzXML	7.1pa_RD7_01_24198.mzXML
6.3pa_RC12_01_24182.mzXML	6.3pa_RC12_01_24182.mzXML
6.1pa_RC4_01_24170.mzXML	6.1pa_RC4_01_24170.mzXML
6.1bz_RC7_01_24174.mzXML	6.1bz_RC7_01_24174.mzXML
5.3by_RC2_01_24167.mzXML	5.3by_RC2_01_24167.mzXML
6.1bx_RC5_01_24171.mzXML	6.1bx_RC5_01_24171.mzXML
8.3pa_GA9_01_24011.mzXML	8.3pa_GA9_01_24011.mzXML
9.2bx_RE6_01_24208.mzXML	9.2bx_RE6_01_24208.mzXML
8.3by_GA11_01_24014.mzXML	8.3by_GA11_01_24014.mzXML
8.3bx_GA10_01_24012.mzXML	8.3bx_GA10_01_24012.mzXML
10.1bz_RE12_01_24217.mzXML	10.1bz_RE12_01_24217.mzXML
9.1bz_RE4_01_24205.mzXML	9.1bz_RE4_01_24205.mzXML
8.2by_RF5_01_24225.mzXML	8.2by_RF5_01_24225.mzXML
7.1bx_RD8_01_24199.mzXML	7.1bx_RD8_01_24199.mzXML
8.1bz_RE2_01_24196.mzXML	8.1bz_RE2_01_24196.mzXML
8.1bx_RD12_01_24193.mzXML	8.1bx_RD12_01_24193.mzXML
6.2pa_RC8_01_24176.mzXML	6.2pa_RC8_01_24176.mzXML
10.1by_RE11_01_24216.mzXML	10.1by_RE11_01_24216.mzXML
9.2by_RE7_01_24210.mzXML	9.2by_RE7_01_24210.mzXML
8.3bz_GA12_01_24015.mzXML	8.3bz_GA12_01_24015.mzXML
11.1bx_RA2_01_23887.mzXML	11.1bx_RA2_01_23887.mzXML
10.2bx_RF2_01_24220.mzXML	10.2bx_RF2_01_24220.mzXML
9.2bz_RE8_01_24211.mzXML	9.2bz_RE8_01_24211.mzXML
9.1pa_RE3_01_24204.mzXML	9.1pa_RE3_01_24204.mzXML
9.2pa_RE5_01_24207.mzXML	9.2pa_RE5_01_24207.mzXML
10.1pa_RE9_01_24213.mzXML	10.1pa_RE9_01_24213.mzXML
10.1bx_RE10_01_24214.mzXML	10.1bx_RE10_01_24214.mzXML
8.1pa_RD11_01_24192.mzXML	8.1pa_RD11_01_24192.mzXML
12.2pa_RA9_01_23899.mzXML	12.2pa_RA9_01_23899.mzXML
11.2by_RA7_01_23896.mzXML	11.2by_RA7_01_23896.mzXML
11.2pa_RA5_01_23893.mzXML	11.2pa_RA5_01_23893.mzXML
11.1bz_RA4_01_23889.mzXML	11.1bz_RA4_01_23889.mzXML
11.2bx_RA6_01_23894.mzXML	11.2bx_RA6_01_23894.mzXML
11.1by_RA3_01_23888.mzXML	11.1by_RA3_01_23888.mzXML
10.2by_RF3_01_24222.mzXML	10.2by_RF3_01_24222.mzXML
12.1bx_RB6_01_23914.mzXML	12.1bx_RB6_01_23914.mzXML
11.1pa_RA1_01_23886.mzXML	11.1pa_RA1_01_23886.mzXML
10.2bz_RF4_01_24223.mzXML	10.2bz_RF4_01_24223.mzXML
12.1bz_RB8_01_23917.mzXML	12.1bz_RB8_01_23917.mzXML
13.1bx_RC1_01_23925.mzXML	13.1bx_RC1_01_23925.mzXML
12.2by_3_RA11_01_23904.mzXML	12.2by_3_RA11_01_23904.mzXML
12.1pa_RB5_01_23913.mzXML	12.1pa_RB5_01_23913.mzXML
12.2bz_RA12_01_23905.mzXML	12.2bz_RA12_01_23905.mzXML
12.2bx_RA10_01_23900.mzXML	12.2bx_RA10_01_23900.mzXML
13.1by_RC2_01_23927.mzXML	13.1by_RC2_01_23927.mzXML
12.3by_GC7_01_24044.mzXML	12.3by_GC7_01_24044.mzXML
12.3bz_GC8_01_24045.mzXML	12.3bz_GC8_01_24045.mzXML
14.1pa_RB1_01_23907.mzXML	14.1pa_RB1_01_23907.mzXML
12.1by_RB7_01_23916.mzXML	12.1by_RB7_01_23916.mzXML
10.2pa_RF1_01_24219.mzXML	10.2pa_RF1_01_24219.mzXML
15.3bx_GD10_01_24071.mzXML	15.3bx_GD10_01_24071.mzXML
15.2pa_RC4_01_23930.mzXML	15.2pa_RC4_01_23930.mzXML
15.3pa_GD9_01_24070.mzXML	15.3pa_GD9_01_24070.mzXML
14.1by_RB3_01_23910.mzXML	14.1by_RB3_01_23910.mzXML
15.1bz_RB11_01_23922.mzXML	15.1bz_RB11_01_23922.mzXML
14.1bz_RB4_01_23911.mzXML	14.1bz_RB4_01_23911.mzXML
11.2bz_RA8_01_23897.mzXML	11.2bz_RA8_01_23897.mzXML
13.1bz_RC3_01_23928.mzXML	13.1bz_RC3_01_23928.mzXML
15.1pa_RB9_01_23919.mzXML	15.1pa_RB9_01_23919.mzXML
12.3pa_GC5_01_24041.mzXML	12.3pa_GC5_01_24041.mzXML
12.3bx_GC6_01_24042.mzXML	12.3bx_GC6_01_24042.mzXML
15.3bz_GD12_01_24074.mzXML	15.3bz_GD12_01_24074.mzXML
15.3by_GD11_01_24073.mzXML	15.3by_GD11_01_24073.mzXML
15.2by_RC6_01_23933.mzXML	15.2by_RC6_01_23933.mzXML
15.2bx_RC5_01_23931.mzXML	15.2bx_RC5_01_23931.mzXML
15.1bx_RB10_01_23920.mzXML	15.1bx_RB10_01_23920.mzXML
16.1bx_RC9_01_23937.mzXML	16.1bx_RC9_01_23937.mzXML
16.2pa_RC12_01_23942.mzXML	16.2pa_RC12_01_23942.mzXML
16.1by_RC10_01_23939.mzXML	16.1by_RC10_01_23939.mzXML
13.1pa_RB12_01_23924.mzXML	13.1pa_RB12_01_23924.mzXML
15.2bz_RC7_01_23934.mzXML	15.2bz_RC7_01_23934.mzXML
14.1bx_RB2_01_23908.mzXML	14.1bx_RB2_01_23908.mzXML
16.2bx_RD1_01_23943.mzXML	16.2bx_RD1_01_23943.mzXML
16.3by_GB3_01_24020.mzXML	16.3by_GB3_01_24020.mzXML
16.2bz_RD3_01_23946.mzXML	16.2bz_RD3_01_23946.mzXML
16.3bx_GB2_01_24018.mzXML	16.3bx_GB2_01_24018.mzXML
17.1pa_RD4_01_23948.mzXML	17.1pa_RD4_01_23948.mzXML
17.2bx_RD9_01_23956.mzXML	17.2bx_RD9_01_23956.mzXML
17.1bx_RD5_01_23950.mzXML	17.1bx_RD5_01_23950.mzXML
17.1by_RD6_01_23952.mzXML	17.1by_RD6_01_23952.mzXML
16.3bz_GB4_01_24021.mzXML	16.3bz_GB4_01_24021.mzXML
16.1bz_RC11_01_23940.mzXML	16.1bz_RC11_01_23940.mzXML
16.1pa_RC8_01_23936.mzXML	16.1pa_RC8_01_23936.mzXML
18.2bx_2_RE1_01_23964.mzXML	18.2bx_2_RE1_01_23964.mzXML
17.3pa_GC9_01_24050.mzXML	17.3pa_GC9_01_24050.mzXML
17.3by_GC11_01_24053.mzXML	17.3by_GC11_01_24053.mzXML
17.3bz_GC12_01_24054.mzXML	17.3bz_GC12_01_24054.mzXML
17.2pa_RD8_01_23955.mzXML	17.2pa_RD8_01_23955.mzXML
18.1by_GA3_01_24002.mzXML	18.1by_GA3_01_24002.mzXML
16.2by_RD2_01_23945.mzXML	16.2by_RD2_01_23945.mzXML
16.3pa_GB1_01_24017.mzXML	16.3pa_GB1_01_24017.mzXML
17.1bz_RD7_01_23953.mzXML	17.1bz_RD7_01_23953.mzXML
17.2bz_RD11_01_23959.mzXML	17.2bz_RD11_01_23959.mzXML
17.2by_RD10_01_23958.mzXML	17.2by_RD10_01_23958.mzXML
18.3by_GA7_01_24008.mzXML	18.3by_GA7_01_24008.mzXML
19.2bx_RE9_01_23975.mzXML	19.2bx_RE9_01_23975.mzXML
19.3bx_GC2_01_24036.mzXML	19.3bx_GC2_01_24036.mzXML
19.1bz_RE7_01_23972.mzXML	19.1bz_RE7_01_23972.mzXML
18.3bz_GA8_01_24009.mzXML	18.3bz_GA8_01_24009.mzXML
18.2by_RE2_01_23965.mzXML	18.2by_RE2_01_23965.mzXML
18.2bz_RE3_01_23966.mzXML	18.2bz_RE3_01_23966.mzXML
19.1by_RE6_01_23971.mzXML	19.1by_RE6_01_23971.mzXML
17.3bx_GC10_01_24051.mzXML	17.3bx_GC10_01_24051.mzXML
18.1bz_GA4_01_24003.mzXML	18.1bz_GA4_01_24003.mzXML
19.1bx_RE5_01_23969.mzXML	19.1bx_RE5_01_23969.mzXML
19.2by_RE10_01_23977.mzXML	19.2by_RE10_01_23977.mzXML
20.1by_RF2_01_23983.mzXML	20.1by_RF2_01_23983.mzXML
19.2bz_RE11_01_23978.mzXML	19.2bz_RE11_01_23978.mzXML
19.2pa_RE8_01_23974.mzXML	19.2pa_RE8_01_23974.mzXML
18.2pa_RD12_01_23961.mzXML	18.2pa_RD12_01_23961.mzXML
19.3pa_GC1_01_24035.mzXML	19.3pa_GC1_01_24035.mzXML
19.3bz_GC4_01_24039.mzXML	19.3bz_GC4_01_24039.mzXML
20.2bx_RF5_01_23987.mzXML	20.2bx_RF5_01_23987.mzXML
19.1pa_RE4_01_23968.mzXML	19.1pa_RE4_01_23968.mzXML
18.1pa_GA1_01_23998.mzXML	18.1pa_GA1_01_23998.mzXML
18.1bx_GA2_01_23999.mzXML	18.1bx_GA2_01_23999.mzXML
20.2by_RF6_01_23989.mzXML	20.2by_RF6_01_23989.mzXML
22.2bx_RF9_01_23993.mzXML	22.2bx_RF9_01_23993.mzXML
22.2pa_RF8_01_23992.mzXML	22.2pa_RF8_01_23992.mzXML
22.2bz_RF11_01_23996.mzXML	22.2bz_RF11_01_23996.mzXML
20.3bz_GD4_01_24062.mzXML	20.3bz_GD4_01_24062.mzXML
19.3by_GC3_01_24038.mzXML	19.3by_GC3_01_24038.mzXML
20.1bz_RF3_01_23984.mzXML	20.1bz_RF3_01_23984.mzXML
20.2bz_RF7_01_23990.mzXML	20.2bz_RF7_01_23990.mzXML
20.3by_GD3_01_24061.mzXML	20.3by_GD3_01_24061.mzXML
18.3pa_GA5_01_24005.mzXML	18.3pa_GA5_01_24005.mzXML
18.3bx_GA6_01_24006.mzXML	18.3bx_GA6_01_24006.mzXML
24.2pa_GF1_01_24094.mzXML	24.2pa_GF1_01_24094.mzXML
23.2by_GB11_01_24032.mzXML	23.2by_GB11_01_24032.mzXML
23.2bx_GB10_01_24030.mzXML	23.2bx_GB10_01_24030.mzXML
22.3by_GE3_01_24079.mzXML	22.3by_GE3_01_24079.mzXML
22.3bz_GE4_01_24080.mzXML	22.3bz_GE4_01_24080.mzXML
22.3bx_GE2_01_24077.mzXML	22.3bx_GE2_01_24077.mzXML
20.3bx_GD2_01_24057.mzXML	20.3bx_GD2_01_24057.mzXML
23.1by_GB7_01_24026.mzXML	23.1by_GB7_01_24026.mzXML
20.1bx_RF1_01_23981.mzXML	20.1bx_RF1_01_23981.mzXML
20.1pa_RE12_01_23980.mzXML	20.1pa_RE12_01_23980.mzXML
20.2pa_RF4_01_23986.mzXML	20.2pa_RF4_01_23986.mzXML
24.2bz_GF4_01_24098.mzXML	24.2bz_GF4_01_24098.mzXML
23.2bz_GB12_01_24033.mzXML	23.2bz_GB12_01_24033.mzXML
23.1bx_GB6_01_24024.mzXML	23.1bx_GB6_01_24024.mzXML
24.2by_GF3_01_24097.mzXML	24.2by_GF3_01_24097.mzXML
23.2pa_GB9_01_24029.mzXML	23.2pa_GB9_01_24029.mzXML
23.1bz_GB8_01_24027.mzXML	23.1bz_GB8_01_24027.mzXML
22.3pa_GE1_01_24076.mzXML	22.3pa_GE1_01_24076.mzXML
22.2by_RF10_01_23995.mzXML	22.2by_RF10_01_23995.mzXML
24.1by_GD7_01_24067.mzXML	24.1by_GD7_01_24067.mzXML
24.1bx_GD6_01_24065.mzXML	24.1bx_GD6_01_24065.mzXML
20.3pa_GD1_01_24056.mzXML	20.3pa_GD1_01_24056.mzXML
26.1by_GE11_01_24091.mzXML	26.1by_GE11_01_24091.mzXML
25.2bz_GG8_01_24122.mzXML	25.2bz_GG8_01_24122.mzXML
26.1bz_GE12_01_24092.mzXML	26.1bz_GE12_01_24092.mzXML
26.1pa_GE9_01_24088.mzXML	26.1pa_GE9_01_24088.mzXML
23.1pa_GB5_01_24023.mzXML	23.1pa_GB5_01_24023.mzXML
25.2bx_GG6_01_24119.mzXML	25.2bx_GG6_01_24119.mzXML
25.1bz_GE8_01_24086.mzXML	25.1bz_GE8_01_24086.mzXML
24.2bx_GF2_01_24095.mzXML	24.2bx_GF2_01_24095.mzXML
24.1bz_GD8_01_24068.mzXML	24.1bz_GD8_01_24068.mzXML
25.1bx_GE6_01_24083.mzXML	25.1bx_GE6_01_24083.mzXML
24.1pa_GD5_01_24064.mzXML	24.1pa_GD5_01_24064.mzXML
27.2by_GF11_01_24109.mzXML	27.2by_GF11_01_24109.mzXML
27.1bx_GF6_01_24101.mzXML	27.1bx_GF6_01_24101.mzXML
26.2bz_GG4_01_24116.mzXML	26.2bz_GG4_01_24116.mzXML
25.2by_GG7_01_24121.mzXML	25.2by_GG7_01_24121.mzXML
26.1bx_GE10_01_24089.mzXML	26.1bx_GE10_01_24089.mzXML
26.2bx_GG2_01_24113.mzXML	26.2bx_GG2_01_24113.mzXML
27.1by_GF7_01_24103.mzXML	27.1by_GF7_01_24103.mzXML
26.2pa_GG1_01_24112.mzXML	26.2pa_GG1_01_24112.mzXML
27.1bz_GF8_01_24104.mzXML	27.1bz_GF8_01_24104.mzXML
26.2by_GG3_01_24115.mzXML	26.2by_GG3_01_24115.mzXML
25.1by_GE7_01_24085.mzXML	25.1by_GE7_01_24085.mzXML
25.2pa_GG5_01_24118.mzXML	25.2pa_GG5_01_24118.mzXML
27.1pa_GF5_01_24100.mzXML	27.1pa_GF5_01_24100.mzXML
27.2bx_GF10_01_24107.mzXML	27.2bx_GF10_01_24107.mzXML
27.2bz_GF12_01_24110.mzXML	27.2bz_GF12_01_24110.mzXML
27.2pa_GF9_01_24106.mzXML	27.2pa_GF9_01_24106.mzXML
25.1pa_GE5_01_24082.mzXML	25.1pa_GE5_01_24082.mzXML
