# Supplementary material for: Compositional Data Analysis of Periodontal Disease Microbial Communities
Source: Front Microbiol. 2021 May 17;12:617949. doi: 10.3389/fmicb.2021.617949 (PMC8165185; doi:10.3389/fmicb.2021.617949)
Supplement: Supplementary file 3 [file Data_Sheet_3.ZIP › jupyternotebook_and_files/files/gnps/quantification_table/quantification_table.csv]

row ID	row m/z	row retention time	4.1pa_RA10_01_24142.mzXML Peak area	3.3bz_RA9_01_24140.mzXML Peak area	1.3bx_RA3_01_24131.mzXML Peak area	1.3by_RA4_01_24133.mzXML Peak area	4.1bx_RA11_01_24143.mzXML Peak area	3.3bx_RA7_01_24137.mzXML Peak area	1.3bz_RA5_01_24134.mzXML Peak area	3.3by_RA8_01_24139.mzXML Peak area	4.1by_RA12_01_24145.mzXML Peak area	4.1bz_RB1_01_24146.mzXML Peak area	4.2bx_RB3_01_24149.mzXML Peak area	5.1bz_RD6_01_24190.mzXML Peak area	5.2bx_RB10_01_24161.mzXML Peak area	5.1by_RD5_01_24189.mzXML Peak area	1.3pa_RA2_01_24130.mzXML Peak area	4.3bz_RB9_01_24159.mzXML Peak area	6.2by_RC10_01_24179.mzXML Peak area	5.1bx_RD4_01_24187.mzXML Peak area	4.2by_RB4_01_24152.mzXML Peak area	3.3pa_RA6_01_24136.mzXML Peak area	4.2bz_RB5_01_24153.mzXML Peak area	4.3bx_RB7_01_24156.mzXML Peak area	8.1by_RE1_01_24195.mzXML Peak area	5.2bz_RB11_01_24162.mzXML Peak area	5.3bz_RC3_01_24168.mzXML Peak area	7.1by_RD9_01_24201.mzXML Peak area	6.3bx_RD1_01_24183.mzXML Peak area	4.3pa_RB6_01_24155.mzXML Peak area	5.1pa_RD3_01_24186.mzXML Peak area	5.3bx_RC1_01_24165.mzXML Peak area	6.2bx_RC9_01_24177.mzXML Peak area	4.2pa_RB2_01_24148.mzXML Peak area	4.3by_RB8_01_24158.mzXML Peak area	6.2bz_RC11_01_24180.mzXML Peak area	7.1bz_RD10_01_24202.mzXML Peak area	6.1by_RC6_01_24173.mzXML Peak area	6.3bz_RD2_01_24184.mzXML Peak area	5.3pa_RB12_01_24164.mzXML Peak area	7.1pa_RD7_01_24198.mzXML Peak area	6.3pa_RC12_01_24182.mzXML Peak area	6.1pa_RC4_01_24170.mzXML Peak area	6.1bz_RC7_01_24174.mzXML Peak area	5.3by_RC2_01_24167.mzXML Peak area	6.1bx_RC5_01_24171.mzXML Peak area	8.3pa_GA9_01_24011.mzXML Peak area	9.2bx_RE6_01_24208.mzXML Peak area	8.3by_GA11_01_24014.mzXML Peak area
1	541.1380114	11.44584319	2511846.746	38451.496	20304.594	64772.744	11244.722	15973.522	11426.488	740790.09	1751175.102	15699.528	16711.754	56379.634	1410406.378	17361.564	17676.206	63602.404	0	19141.07	474702.818	18401.922	11496.528	31913.202	82203.162	56603.122	25960.442	182862.972	19904.24	875375.828	78154.098	45377.79	13721.25	1458360.648	1071330.996	51289.366	31891.914	23328.766	19282.208	19519.23	361059.13	6519.644	15392.092	15555.846	43622.04	8645.534	29498.882	28537.982	92444.816
2	214.9197561	12.70698917	630273.568	652466.522	672818.618	624347.762	589965.75	641385.09	591334.048	603656.534	539727.894	598531.308	584202.76	658364.716	680579.374	628471.338	636908.072	627847.92	671876.81	631463.432	606632.876	611590.256	563096.674	624334.486	593514.636	681442.126	638252.38	675761.38	586804.32	611592.254	706540.604	681847.352	692948.774	615171.202	613265.282	610667.204	606089.934	593794.006	684236.532	682489.374	598741.948	628376.144	629498.652	585519.382	674768.408	631361.32	688484.4	655199.314	629486.258
3	250.9392226	12.70733294	560961.402	599043.25	544559.398	576050.618	569613.754	539507.768	606539.528	586666.024	590153.768	678331.09	607751.85	586825.218	528011.312	566944.23	553535.908	559887.08	605671.5	599580.62	552401.856	594982.438	515210.622	526824.884	591110.662	670882.842	518395.952	574779.46	509257.354	573544.566	545154.094	563138.176	524593.572	604009.3	552254.94	580046.128	564530.388	529260.326	498208.972	526824.776	569351.176	521673.11	563357.534	545374.362	590937.332	501600.952	494299.112	600905.626	575414.482
4	232.92873	12.70700522	653207.126	545013.856	643366.924	562199.676	557092.35	603746.568	592211.336	676850.83	514311.914	601190.754	503050.23	557337.514	586793.766	650589.598	559191.046	555389.13	638871.97	552306.638	551201.17	585880.18	493133.664	609645.91	541762.418	542617.732	605442.592	592321.282	565091.288	579640.026	561070.004	573953.984	586043.536	565795.962	614885.892	596560.236	538469.06	531586.794	525679.528	611022.99	518296.042	593181.93	606320.728	584034.036	659721.474	545892.812	586161.896	615106.586	598714.978
5	381.2985187	10.13632181	956921.892	1.81E+07	1.50E+07	1.73E+07	1.32E+07	1.58E+07	1.85E+07	1.68E+07	1.66E+07	1.96E+07	1.70E+07	9612418.322	1.24E+07	1.07E+07	1.33E+07	1.17E+07	9847247.172	1.05E+07	1.61E+07	1.87E+07	1.18E+07	1.39E+07	673098.544	1.30E+07	1.35E+07	1.05E+07	9310661.712	1.39E+07	9637667.118	1.27E+07	1.06E+07	1.91E+07	1.75E+07	9144715.158	9177530.218	1.29E+07	1.06E+07	1.41E+07	1.33E+07	1.12E+07	9786369.118	1.28E+07	1.31E+07	1.25E+07	1.06E+07	1.00E+07	1.08E+07
7	471.1052951	10.53307581	393074.686	490678.176	528875.658	507026.668	402841.76	460538.76	379300.274	461981.846	417305.334	427996.648	331197.978	437283.762	336655.068	322261.366	495168.006	400317.888	346624.548	358559.43	512946.25	329939.556	306023.27	376387.504	399591.272	285554.092	342776.446	363629.37	333601.79	339045.88	470152.446	337958.96	325132.684	317788.214	324120.06	334567.554	337773.468	316602.882	433268.97	325706.288	351912.92	308668.994	320059.528	313250.872	344625.976	369735.186	982502.014	359668.812	1031084.818
8	413.2663059	11.01082349	289266.414	548729.506	5830188.996	471183.188	517862.992	584261.474	702111.05	659324.764	608120.268	7478695.144	5842568.67	555199.424	514114.336	466836.806	6376553.938	482372.976	482583.758	744949.852	2418194.858	868053.622	1048331.664	528097.326	230732.79	767832.766	5750187.39	417047.638	6301630.516	665313.992	5163617.276	6385152.602	604325.916	7156314.838	560139.978	674506.382	400358.482	571095.292	6043374.772	687101.05	583694.102	655574.528	602844.63	654580.948	6522602.258	715933.474	337706.776	600879.676	234824.854
9	125.9865555	12.71123762	451406.314	486961.664	455186.082	395333.55	456073.33	460918.584	403828.5	439796.734	447102.228	441315.046	404528.492	440917.796	474509.39	403468.316	401446.032	471428.204	499652.612	510563.15	366967.356	436973.614	417392.016	393757.51	469202.59	522859.496	462252.586	576172.194	437877.754	476266.344	490096.642	569499.212	422609.054	447889.138	509098.82	370872.204	454636.702	371068.774	360546.388	441040.984	436467.97	482146.616	493011.916	399789.658	484579.75	444547.046	689833.754	648985.036	463770.156
10	855.2484247	11.28252106	652727.214	4230.636	11842.418	9460.284	8015.686	13225.088	4045.766	554570.622	533499.58	17529.89	9880.674	16643.452	236747.842	17494.726	40380.942	16312.514	53927.38	13710.11	165553.554	17228.68	12148.798	6552.318	16737.774	10753.372	15734.862	58100.682	21947.7	196989.61	11732.536	10637.408	6121.962	448430.854	192394.784	10523.27	17257.098	28535.084	22190.708	4101.744	341655.648	3244.86	21447.576	14375.75	12980.324	9246.342	6279.708	17210.212	7010.36
11	473.1057221	10.53402407	264097.916	199259.652	216087.424	254500.112	268279.872	286329.004	285815.24	430273.498	286448.446	271688.394	183755.38	274216.536	250918.404	201230.678	195255.426	306432.058	300065.652	207182.866	181657.27	224661.23	253616.432	201381.054	252555.912	303146.474	194292.376	216945.926	217016.756	190757.4	228324.188	183887.072	222085.168	298513.306	213620.092	192678.594	302356.222	201782.048	208836.966	199274.01	222698.498	305755.54	234516.044	207603.06	287500.036	257345.08	613593.748	159832.448	961243.498
13	750.4423411	11.93355211	988612.228	214328.022	125440.03	240016.868	458888.598	73978.482	423107.772	814915.852	660107.454	115314.682	329652.996	779344.014	355403.92	181957.692	12242.94	72809.532	798689.544	37559.676	577866.524	385066.636	701727.668	704015.81	0	0	216247.554	2489195.822	29757.582	295211.246	19602.72	82780.988	161910.112	917685.386	292608.398	178869.758	706814.146	1288457.784	29930.364	384299.932	946142.044	47032.954	1134705.466	639369.358	601500.506	531614.774	33575.388	207813.396	135685.496
14	143.9964817	12.71245491	250421.786	215276.58	261135.496	254391.288	220031.732	234850.37	222014.742	222671.554	200875.258	224750.186	251777.552	237264.69	271835.588	205486.058	218118.86	258881.438	243327.238	307375.362	234062.276	212501.412	189391.786	256053.336	232467.792	233240.764	231610.148	259293.206	230253.632	203752.062	169273.06	207912.6	287101.662	196255.09	257729.296	140936.134	239876.4	274618.138	276966.378	161094.152	227254.646	296586.584	230113.928	256325.74	232664.872	190753.444	269082.492	201513.076	262510.832
15	133.9793836	1.669249457	143280.492	70340.622	236656.79	131238.026	404511.304	225460.54	130432.662	224364.002	249891.934	294890.416	316426.494	100805.676	105232.31	148400.868	110834.408	382630.93	73083.378	325273.402	240753.772	101753.816	207358.114	361776.966	113411.222	271140.254	70091.078	249284.294	739845.964	127669.464	111111.938	193930.826	142732.404	165054.722	346399.092	186797.118	363612.102	244890.986	235812.478	232251.474	134035.972	525363.878	104692.344	141773.68	142244.692	264824.094	95819.988	230497.522	242411.07
16	158.9593431	12.63829026	768947.008	217526.514	220670.776	528579.584	183437.618	538197.496	681273.662	622392.71	572406.93	193876.228	197898.008	641732.214	575699.876	233606.51	215503.252	231917.146	218924.836	433559.994	308993.064	175022.202	302070.118	346771.286	456338.27	226135.868	208762.338	743576.804	203310.106	463196.78	443212.898	220778.606	193043.632	314874	196964.072	478951.054	202279.484	422680.2	464505.176	695565.866	374725.06	590450.284	199341.558	199616.592	256167.956	169995.828	129712.196	526914.756	117695.632
17	779.4952557	11.6138495	445893.42	10003.488	8804.124	172707.812	7600.446	5003.83	8322.804	447712.598	325525.052	7690.182	13540.194	10032.866	50996.37	0	8798.662	9787.794	0	4622.376	14336.184	167087.028	16661.2	4190.076	0	11129.388	8537.532	16619.888	27564.124	410763.076	0	4779.794	5386.202	388200.906	474989.906	4745.706	4071.196	0	56736.496	68441.736	0	6746.62	460153.6	6334.344	459031.102	4120.072	64957.668	8374.126	15884.248
18	133.9794059	1.889832946	604035.766	398400.834	160052.744	221927.544	295770.042	274112.954	759918.874	104329.158	72233.46	141924.816	178197.81	355632.134	628643.462	102268.086	60635.632	829515.812	101955.226	325542.19	197544.54	452436.14	98108.836	142138.312	159272.022	243189.912	174708.018	561930.582	252113.212	209865.262	201998.758	290701.292	291912.736	187446.03	250217.382	191589.748	156665.644	142656.342	168533.336	140293.28	141667.152	162312.104	260944.98	231571.794	69280.936	76473.34	309306.55	203942.714	399967.126
19	133.9794092	2.279540078	379751.622	174897.706	91442.43	381194.724	106823.818	174285.596	182657.08	72997.634	66903.05	64437.232	106167.314	1434295.12	607706.998	213606.11	182405.862	410090.644	230012.948	83725.896	192620.574	253769.854	187201.102	102790.88	578002.388	153907.162	76278.54	196990.67	363308.794	461684.012	212769.562	217207.344	97784.196	93341.276	314437.536	253652.986	252037.364	384467.39	447927	238944.728	314599.602	238436.888	332307.502	388418.65	748467.192	318473.304	579958.152	71716.42	110442.902
20	133.979376	1.458288605	536166.19	880300.31	90477.162	187658.052	69845.18	175596.964	125988.276	264964.142	102349.846	298470.806	116924.4	402847.312	161780.974	135614.372	128051.738	72149.556	300909.01	536183.622	787486.396	226395.898	893173.358	256480.094	292863.468	60133.446	164780.142	228091.788	146654.788	70750.706	298389.852	103390.698	235676.664	190390.124	199472.628	299657.014	254712.172	1095119.586	195772.798	203411.438	341231.914	227114.21	183110.866	88765.402	100157.97	476824.534	153922.62	383427.026	166650.534
21	133.9791483	1.032863411	734788.804	480715.892	192943.578	69757.44	182245.806	280985.696	63540.36	238535.926	136933.318	186272.12	41687.664	56762.48	477136.074	419021.418	149326.442	181755.924	451323.52	406242.762	388569.134	288899.246	119079.648	55529.2	211498.874	186218.222	170041.682	71167.702	129604.248	471438.29	89979.646	57919.248	156688.986	115764.622	641163.336	195626.582	162992.564	151601.294	233297.152	194380.032	147959.414	61807.186	95344.522	190156.312	83219.838	263425.614	343406.954	129706.046	127128.352
22	133.9794028	2.487175545	123754.748	70844.232	229363.384	163153.714	147618.144	312004.734	695318.774	296371.348	215390.088	352485.584	128496.384	455418.692	272224.422	180118.972	319031.384	138820.15	78300.768	486007.054	433795.776	1173503.044	249135.868	189295.974	295617.1	193007.194	174945.888	315458.938	240842.408	152797.848	281478.698	542540.936	178972.88	338001.98	500747.262	201755.818	488390.418	75226.778	109417.93	382876.396	213403.822	70399.436	78381.47	274853.456	120800.302	173234.118	367829.262	599914.082	252287.848
23	133.9794088	2.614409424	215515.538	743746.11	904429.822	141649.072	161935.886	147922	223865.788	284471.276	87122.136	302411.27	253035.034	97536.122	242721.14	208694.306	319031.384	493247.248	237289.37	88914.882	534501.158	308877.626	236378.536	300265.836	242561.002	69967.06	287346.746	590974.086	564066.412	117779.108	333513.646	183421.082	564361.618	107814.566	420971.548	490369.362	269840.208	703604.578	532770.476	826282.73	220123.83	290728.18	333025.496	127785.77	357809.976	774959.488	209612.22	198114.936	133364.692
24	705.3399501	12.38143857	334742.054	9701.512	54623.854	39913.386	9545.942	114317.534	27142.32	64095.55	495647.376	15588.5	18091.574	40953.532	348907.14	37032.83	10297.976	4104.724	27981.552	33772.378	72984.61	3559.036	18796.7	33964.208	14123.68	12912.442	10873.698	235853.596	13456.552	71654.16	40825.264	9218.274	38412.276	194103.258	183468.56	34230.032	27671.654	4750.47	24596.184	257225.214	31201.982	3448.116	13018.218	24386.87	6461.798	24981.498	34281.016	49771.544	14565.062
25	257.9672281	13.06975651	589936.644	525500.484	617903.032	585754.506	562086.956	664422.784	642147.382	721482.562	541527.184	501313.98	274843.178	689864.218	449698.88	727008.436	555535.578	811233.154	748909.224	482870.198	531959.24	222961.052	210860.738	785399.292	581155.432	372004.916	801362.858	827533.122	602152.566	671587.288	659557.19	678659.986	675759.59	333477.57	336773.052	721176.312	329036.91	697538.336	580392.32	524493.422	438240.474	680190.688	530309.104	489849.986	705063.68	634029.278	535800.886	68026.912	381261.75
26	871.20082	11.28137444	249503.308	1768.952	15148.868	2402.574	7173.548	5290.12	2624.67	217860.272	235815.118	5839.344	4351.28	3225.498	105930.022	6852.372	22929.718	4181.118	11168.836	10016.496	74937.496	8192.598	3195.392	8567.042	12315.01	5296.928	6529.23	22689.732	7485.992	70079.554	3430.848	2485.698	4534.992	199445.622	72110.926	4456.748	11830.458	9854.604	3743.678	7091.152	107161.348	2336.342	3144.792	1692.152	9079.428	9041.996	2141.828	13729.542	1023.568
27	133.9792745	1.170673101	221535.742	284015.912	150392.126	359952.926	474780.346	492885.866	975345.356	325893.402	133438.248	712601.498	64909.232	63361.83	167645.614	129602.51	138221.284	140526.788	262584.58	169124.81	133141.988	334583.57	619023.818	332349.104	172957.376	452198.086	154305.71	536641.702	457817.136	64748.28	105472.874	188636.936	196410.516	196179.542	152765.366	686179.574	247204.198	70952.55	87336.832	126413.76	623055.598	420862.532	203692.198	506233.442	146115.4	342770.612	224430.49	395369.124	136769.68
28	133.9792963	4.077001246	503115.814	244179.602	88613.708	189331.438	194840.272	76677.33	137010.642	123521.622	92729.18	120456.434	92175.448	47519.45	53016.54	353800.468	64298.196	107275.386	128881.236	143566.226	196628.118	191576.846	76538.194	199624.722	153889.938	269548.946	519940.794	183915.878	138904.05	168810.916	106486.842	145322.462	338610.168	56451.918	174551.088	170435.82	175587.988	0	334835.332	90874.846	99477.712	92141.526	92043.048	305826.094	44424.584	261052.628	88240.626	120806.218	46683.188
29	133.9793317	3.150451174	142210.616	63535.552	114882.652	305769.004	102311.804	173878.452	115552.582	125083.55	152092.016	91238.736	54902.504	159897.688	90196.988	106639.944	134951.88	70893.958	64145.302	76992.78	113239.834	151748.264	220580.908	69742.676	155693.398	107563.158	145494.984	138423.886	150648.06	54120.818	76989.92	78580.432	210249.87	81476.778	105872.678	110300.624	153607.132	51884.938	504782.552	195870.416	147157.036	138669.934	124810.586	118732.884	68081.178	142475.002	152635.728	219727.262	42806.016
30	362.9177736	12.64622079	65193.944	213561.948	428763.21	65403.18	250846.218	203712.69	66759.582	347385.854	260968.416	236388.42	426363.61	66887.956	352112.656	72210.868	240238.846	269044.774	341287.176	490515.702	258006.638	462454.868	625394.684	251442.05	617389.85	332849.544	408529.482	337545.582	252406.076	639007.186	529639.298	522287.572	302268.746	474529.236	254928.13	276301.638	284432.744	276595.652	441618.762	253891.526	255516.286	625816.048	244737.418	264827.418	244623.64	239168.006	96101.718	324834.938	93415.38
32	217.145818	10.16008736	135474.728	819330.21	681737.104	830164.558	828366.368	651165.49	716211.638	748500.76	872257.77	862488.616	699247.972	653079.366	813070.654	595526.84	634486.842	709739.388	609687.54	344773.616	942780.982	792369.846	429096.656	739790.462	150553.642	170965.284	689407.38	395770.9	163646.59	503225.518	142017.324	635318.61	611602.858	569531.252	698695.762	186806.244	582764.624	198404.922	176728.024	822035.112	165867.946	487960.182	102473.784	180794.312	108041.772	663003.022	648411.942	144858.776	450994.972
33	133.9793487	3.021357866	302998.804	157329.018	110763.446	354501.846	102311.804	49430.56	123801.808	237654.702	70645.664	47225.648	54256.67	263990.588	79743.608	153094.574	48690.818	185148.362	64145.302	183669.876	113239.834	221796.616	149317.968	126709.958	155693.398	206305.552	121290.406	181017.772	233755.944	133970.344	93663.828	139518.38	335120.906	71191.272	220982.59	93335.624	176887.834	132346.918	79782.646	79715.254	201969.206	116948.116	197860.984	230596.896	141537.93	71190.49	265778.878	107539.778	93302.992
34	184.9683752	12.94030452	605182.492	641274.204	520112.302	728145.982	684773.32	278838.904	494672.974	722972.596	625259.31	743210.3	537100.674	559272.298	521381.704	634032.96	195423.254	591536.898	563571.59	634900.906	312788.876	503630.4	595842.648	203683.602	209850.62	367525.208	554616.168	631488.264	576504.102	628490.496	316014.446	313475.082	644839.646	386418.582	663299.846	174451.612	175508.208	267549.336	305261.412	653711.44	547389.614	198166.306	588165.848	376882.26	621785.188	649913.436	78365.354	503650.396	501222.78
35	464.8744237	13.0400924	451099.088	98658.236	410511.298	438666.404	250730.926	220961.318	451102.706	260920.89	246361.314	630361.284	74240.92	257296.678	584046.166	467719.072	247790.304	273872.758	110220.684	314360.858	255903.722	80494.964	356133.28	462326.42	286397.716	228108.438	150874.824	446307.048	419482.778	144994.26	170846.382	398072.16	232137.59	46808.776	668424.234	530104.076	707805.348	189499.246	633894.06	225767.102	231981.802	186437.516	290718.176	216903.202	80149.47	295800.944	259407.594	364388.452	119124.366
36	559.1456723	9.881052336	59972.514	59960.482	73399.008	65527.344	80247.996	81021.542	73294.58	61897.494	76131.744	60303.25	55056.926	73464.016	68761.2	66037.826	106652.27	102992.516	67483.57	59532.328	74873.14	91944.844	58843.61	68256.056	41340.13	78158.772	63838.878	71633.73	76624.802	78443.384	89446.14	69049.518	60883.758	67199.304	59723.07	63272.884	84623.734	61664.422	77142.652	68727.86	79805.652	76378.56	63269.086	56006.166	67639.92	62231.902	76510.388	74480.504	56447.652
37	208.1407333	10.13196605	116825.916	743377.318	589792.69	729260.81	653667.548	624075.01	742924.62	673811.52	766263.102	641944.134	623356.69	555771.5	731380.598	485988.164	552323.372	654010.496	550076.666	435358.402	767559.666	747929.398	418850.042	686062.624	91769.216	407898.472	667986.83	547445.764	569136.492	489170.536	414407.13	589788.202	542395.536	738970.982	826522.094	575777.292	444078.698	649232.76	557461.592	715573.338	577174.876	612934.584	573986.342	676990.422	704893.01	652240.79	657191.16	494696.942	680771.252
38	498.8820247	12.63611791	348901.658	262314.856	121451.084	129867.778	119583.104	115722.094	130877.934	120024.574	210387.546	116444.134	114874.004	125212.046	116249.404	134952.224	106058.704	121009.736	119484.256	116210.636	126569.19	100916.484	116124.128	116337.396	125744.448	133394.386	111519.546	135361.09	128908.422	111107.93	112228.878	120841.57	118102.162	119676.362	126389.466	126333.34	139539.256	127653.2	118573.128	122274.712	127806.694	127272.982	125348.424	128410.208	140721.06	128307.118	33881.816	120753.514	37432.062
40	285.2682035	1.37877876	726265.748	112375.59	398344.434	229502.826	129838.718	51582.442	279959.182	436012.338	98792.596	152175.682	98951.226	46297.076	48185.026	17843.256	97661.954	182404.78	29071.76	32857.672	298055.446	175233.634	62070.174	47310.112	32717.244	73462.066	55357.556	35376.976	79940.02	105969.724	36599.472	40230.584	44341.104	83266.102	36030.38	81177.298	54880.52	44290.65	41022.71	142926.616	33029.55	48796.816	55711.718	85885.33	34630.698	77690.798	30838.322	63471.644	9300.216
41	353.2652873	9.160783879	133644.57	1.15E+07	1.19E+07	1.23E+07	7968855.878	1.03E+07	1.33E+07	1.13E+07	1.01E+07	1.12E+07	1.01E+07	7805066.496	8684742.422	7943324.828	9604064.858	7990376.976	7509517.012	7702384.436	1.03E+07	1.19E+07	9237275.662	8103724.6	136548.718	8494434.09	8626341.386	7991105.702	7870506.76	8406292.856	7172584.854	8460755.9	7522428.908	1.11E+07	1.08E+07	7848229.75	7374189.048	8902189.96	8166704.5	9110549.038	8629010.314	8411166.068	7456617.108	8710592.444	8720018.462	7886661.718	7801580.352	7715199.7	7570107.47
42	515.4034782	9.16496564	0	6938181.24	8237240.888	7520783.828	4780378.562	5902549.364	7345431.9	5915834.644	5363694.96	6335101.882	5311571.83	5646324.982	5344286.174	5032127.43	5716640.554	5089059.984	4931727.39	5645692.906	5385928.088	5913475.162	5161243.438	4875549.46	2048.856	5883531.258	5900590.192	5443778.65	5889062.526	5081622.356	5138598.998	5841305.67	4698494.974	5187531.742	6545447.38	5248350.17	4883457.736	5160840.426	6010205.694	5997839.082	5894927.562	5199804.16	4552860.862	5468420.354	5120121.97	5819728.078	4301276.798	5319500.776	4402988.816
43	381.3000696	9.990195194	52946.842	4202179.154	3577006.42	3643214.814	3908071.608	4042821.44	3719965.252	4731507.934	3872216.86	5220364.678	5927238.602	4825458.8	4326007.948	4411245.028	3060539.282	3736981.054	4256401.368	4671218.92	4589554.45	3987801.564	4355015.184	4150905.926	45628.608	4171762.602	4541276.98	4351982.684	4507140.014	4545170.216	4819880.264	4041300.928	4786121.282	5369507.424	4737738.918	3936648	4089789.112	4636730.376	4507044.204	5053867.744	5211356.832	5360204.948	4519879.572	4512579.422	4275062.188	4721640.564	1594085.192	4109401.058	1595388.1
44	350.2422556	9.162844031	6364.332	5138400.208	5107524.936	5392002.744	3535355.43	4330342.366	5711629.596	4861981.436	4210150.444	4762649.584	3482932.804	3339373.698	3620546.512	2995415.352	4046175.46	3360857.174	3153617.594	3328413.39	4160939.226	4678921.108	3702395.588	3449116.556	2734.448	3588868.696	3517206.062	3452600.756	3335317.212	3533883.02	2921988.444	3715135.234	2998377.684	3754486.142	4544017.126	3321315.258	3054611.614	3675386.078	3494387.062	3927603.78	3461474.794	3345653.9	2882115.856	3476582.154	3603005.458	3584958.012	3704740.032	3112123.86	3882778.452
45	557.4540082	10.13493762	20828.506	4138491.068	4093419.768	4315474.526	3018976.23	3698134.054	4533577.686	3976127.074	3127785.254	3315981.214	1897015.932	2856630.85	2968984.886	3055383.878	3270264.414	2808114.8	2720886.592	2801761.844	3407484.076	4126827.932	3000592.216	3038249.942	22047.14	3213335.036	3124168.84	2914808.602	2840411.966	3447158	2479976.27	3100373.812	2700284.198	2385567.048	4221028.204	2887236.356	2513006.728	3196971.296	3294387.504	3369161.116	3280896.7	3027512.084	2479995.506	3293006.176	3250481.072	3042307.55	3877233.524	2471886.502	3860962.77
46	437.1873312	5.449554884	3711.75	3508252.996	3627617.068	3217955.838	2184004.468	4186668.592	3880175.804	3381346.34	3380859.41	2602705.332	2566260.344	2349039.86	1878258.56	3303012.434	3344945.534	2222089.078	2801750.484	3732773.576	3458052.162	3388537.814	3267900.096	2504387.83	3812.376	3730260.874	2249492.164	2930545.674	3780996.718	3384718.256	3799966.822	3392001.132	3029749.812	2425942.808	3302303.324	3406733.668	3114374.592	3347985.138	3040535.754	3175208.354	3752009.778	2546157.422	4026680.152	1987194.33	2157495.452	4036226.952	2674487.29	2625662.966	3227609.332
47	659.2921188	9.660043692	1033.12	1758454.822	2232893.266	2128230.43	1363882.788	2244668.1	2276521.466	2471459.46	1981830.348	1690627.088	1442851.094	1813647.542	1444614.196	1570324.254	2079598.024	1164982.618	1679660.706	1926178.538	1829514.662	1747222.524	1600371.696	1298986.654	2227.624	2430189.53	1750485.05	1653393.4	1951499.74	1612384.744	1857544.66	1313482.54	1624167.784	1518755.338	2019263.064	1705742.78	1718584.238	1899710.576	2306739.658	1987435.296	2190367.214	1953635.044	1732923.882	1941616.822	1396546.782	2220862.764	682156.578	1857301.978	1102274.298
48	739.6028531	10.13676333	14920.246	2675740.722	2750784.644	2678446.082	1979884.3	2582030.514	2783751.728	2409840.986	2358258.396	3136586.942	3690580.332	1940605.728	2098895.948	2012876.884	1980018.804	1940548.224	1876929.214	2006518.902	2459853.178	2812743.476	2642891.072	2189570.13	29107.848	2219810.898	2144892.696	1972737.068	1921387.464	2272343.358	1821607.756	2186447.288	2142109.634	3263165.458	2832293.312	1956569.448	1817855.546	2238694.924	2370528.388	2307814.3	2411242.894	2236189.772	1757875.324	2165179.958	2145349.84	2226752.15	1365176.278	1883710.69	1384888.928
49	284.2952636	11.21433185	22036.648	1903979.604	1396532.396	1778479.292	1710323.18	1502182.27	1530128.806	1924394.116	1739860.268	1720304.382	1642384.718	2371369.152	2324635.64	2439410.434	992588.894	2137190.866	2483954.358	3033364.086	1820356.616	1066816.578	1419306.03	1815019.79	44587.034	2072321.124	2301211.174	3478024.96	2452876.56	1479491.224	2025671.378	2034605.958	2258801.198	1594238.924	1919795.638	2486200.54	3304731.252	2394848.952	2519211.35	1920889.904	2660990.568	2097383.682	2485589.978	2615666.328	2182642.394	2410697.048	1046918.59	2224954.064	1040429.944
50	353.255177	9.025601783	11492.308	1169402.314	994346.88	1077698.79	1178795.976	1122648.904	908999.446	1383505.962	1071147.374	1543449.826	2254962.768	2283337.974	2074258.294	2525603.74	690076.45	1571038.808	2288845.036	2472086.478	1613108.402	975266.578	1711117.964	1717752.816	8369.224	2121980.944	2010442.776	2643470.764	2360663.916	1730422.444	1793721.094	2048781.916	1861244.888	1567550.472	2467833.12	2238001.54	2219961.304	2441662.538	2899821.024	2158285.278	2752038.248	2334629.392	1031125.732	2574502.754	2001365.864	2313851	466696.26	2422283.622	7626420.306
51	313.26211	9.162526124	14458.18	1343262.14	1565325.664	1508179.646	994266.466	1333214.094	1624860.512	1192806.858	1087373.74	1591447.096	2102765.588	1385722.99	1416538.494	1482896.132	911518.958	1077677.798	1316363.188	1311554.902	1308571.484	1309247.408	1301234.826	1238667.106	9684.244	1507680.798	1452558.416	1418003.952	1447258.494	1585952.362	1086700.728	1294143.766	1131966.112	1922791.696	1807894.934	1451577.55	1331798.632	1530090.718	1706229.926	1518819.572	1549120.606	1469522.004	877620.13	1566692.534	1340289	1455817.464	599781.952	1183722.094	714160.318
52	557.4495336	9.989468617	0	1030729.552	641212.972	857260.184	756370.55	770547.252	738879.284	1060260.338	671248.064	754691.564	548822.094	1515510.92	1048321.028	1360561.452	440492.296	1161456.492	1161714.02	1222090.472	969114.67	532458.858	757159.44	978478.108	0	1399453.338	1282798.67	1528909.25	1211921.484	958383.784	915337.844	1118814.504	1104960.284	548486.372	1384010.16	1287343.814	1171116.596	1350140.672	1525503.674	1083835.9	1356047.75	1161474.52	796799.502	1369730.642	1201404.254	1203773.966	389847.224	1189081.212	403298.804
53	378.306285	9.990265031	3523.854	1167674.42	939800.302	1092632.35	731505.974	895014.268	947946.924	1067549.954	934595.872	948411.766	787773.048	1191780.046	1100055.242	1026734.736	684174.276	987807.548	1151250.05	984023.732	950924.914	625418.904	708810.698	919188.298	2882.24	1017182.084	1030216.806	1100840.258	973179.436	841197.346	769574.108	877190.81	940764.168	658885.306	1107588.666	976886.414	1036427.432	1140988.868	1065264.844	1027101.216	1023345.928	1042802.848	713521.944	991138.08	980782.536	898882.894	799365.42	871225.274	765980.436
54	350.2238681	9.031848988	2586.288	631403.506	552211.424	541447.074	562419.144	628576.054	539512.228	798866.028	512145.466	778589.818	799452.994	1145675.264	1061989.73	1323415.678	293693.2	836858.06	1173259.3	1158073.164	866723.716	456578.264	847317.722	926528.686	2630.412	1038282.86	935517.976	1254857.766	1140685.846	938247.186	815187.218	1044563.608	915645.144	594749.308	1155004.758	1117824.46	1095346.874	1259914.36	1202266.776	1034673.822	1205077.832	1147975.818	534350.62	1068004.102	1197504	1002332.96	192803.116	975979.976	3892887.592
55	745.5181424	9.166011138	1866.254	1213420.972	1363250.432	1348534.544	774447.106	1057743.918	1284789.376	1051105.104	931268.01	1080239.248	849817.048	939668.05	960360.286	940644.006	913041.146	896340.194	962140.968	808560.156	978575.566	961478.65	786384.056	921734.392	1198.704	901735.114	973166.146	964902.304	923898.89	917051.376	647653.94	922493.674	834519.36	826106.306	1111450.334	914572.866	910507.246	969059.538	996895.146	971565.968	886048.474	911949.65	697796.866	944843.446	920505.112	935740.156	689480.546	907159.346	643744.14
56	341.3004848	10.13579751	58469.968	1927750.74	1905041.466	1971899.502	1587301.824	1834902.666	2147708.572	2046597.602	1754582.586	2421722.634	2434446.172	1347591.702	1388443.066	1520512.892	1742216.418	1239725.284	1420469.662	1526386.782	1772560.432	2663888.574	2040819.496	1432358.374	52634.784	1552692.342	1683778.962	1273746.338	1369016.944	1679091.492	1347298.884	1645503.614	1437552.352	2458868.238	1966376.7	1356113.092	1353748.97	1600384.508	1694764.872	1656520.598	1596928.844	1618107.606	1434095.562	1383995.604	1542050.336	1623588.71	1345904.212	1319705.996	1468258.676
58	409.3282571	11.00945864	6635.27	860502.146	628903.342	965424.006	708325.994	921925.632	997530.564	856422.734	709682.128	573513.772	548206.346	731163.568	685057.73	723917.23	514397.538	546135.51	686485.736	824790.87	590725.446	887316.914	735890.44	774645.958	5611.6	596560.83	442261.698	628435.306	389449.486	777159.258	374339.786	306735.176	786446.616	625940.664	948818.44	601787.21	567340.732	852437.114	442794.512	821821.178	889354.99	712825.314	555359.856	751235.906	441713.344	822321.458	404636.348	667834.826	364522.06
59	683.5417658	9.16346343	0	901491.438	1019054.026	954090.036	543948.842	853751.89	1041658.622	812218.61	773320.662	1071690.478	1179871.43	725925.902	665754.244	771658.534	664695.73	670110.98	695412.046	680547.574	741558.402	773556.962	731066.084	663808.692	878.206	705071.784	760555.828	720214.462	718224.38	783321.056	700697.542	731490.342	606495.712	1073546.198	899546.69	702949.582	681976.862	713144.598	861261.7	735135.854	794312.888	740881.202	568528.068	812983.944	707764.054	759835.56	485721.014	725339.736	428565.124
60	737.1862776	10.13868412	1388.85	775958.604	908920.46	847103.004	619476.468	428545.496	925011.936	769416.688	689615.734	974152.376	880448.73	686603.032	639761.782	731761.804	618571.058	593143.434	645308.4	687847.152	749238.67	757167.27	765705.448	616096.514	2499.854	732775.28	723475.772	691076.224	669741.178	755940.228	598796.184	683762.05	676241.118	921202.396	878336.054	680228.892	573699.38	717026.032	798850.982	741243.114	777141.988	714825.956	576130.734	741834.316	683437.504	745665.106	622206.22	571359.526	636736.664
61	239.2373124	9.161494341	22776.186	1056715.784	1093232.148	1103180.602	753485.896	980905.404	1182796.568	940629.076	928566.916	1114742.358	1105763.676	850187.008	839218.3	908483.25	803660.418	791558.926	898221.648	875843.616	1031359.318	989466.394	829678.708	869123.842	14743.596	991129.166	943769.026	877318.808	882817.008	864690.086	689678.876	881849.982	753627.838	1044090.326	1187945.59	854407.892	796264.164	1025633.316	982282.504	877759.476	987141.41	933377.216	640447.808	1038315.96	988963.614	942620.86	570431.302	754564.19	577064.258
62	341.289279	9.991879361	6588.44	656853.878	527671.162	510355.214	719667.354	612374.31	530422.314	783299.26	536274.112	1005852.292	1196964.686	1312577.914	1052109.028	1387233.986	394633.85	684641.816	1050002.07	1142021.534	916427.284	677266.818	1161455.026	765901.344	4934.524	1055480.936	1145319.674	1208200.31	1065301.312	1081977.714	1323784.658	966105.462	1212150.994	1102140.272	1234926.452	1083140.686	1041042.608	1167552.842	1471417.17	1122241.394	1673105.704	1611485.006	984135.482	1231695.216	1085603.596	1276065.674	275192.048	906733	269952.606
63	325.2300751	8.044384969	1761.452	673944.046	749209.642	762547.386	401276.558	597226.044	826181.91	586121.318	462804.676	533068.27	722445.878	579374.128	697276.33	666974.742	380302.186	575198.666	796167.104	576477.156	557463.076	589565.832	790487.504	666341.372	4157.014	653985.112	603462.596	829767.108	701618.158	693853.752	436607.074	719313.122	218776.722	641235.344	1073021.53	678461.052	714103.836	774287.432	780985.416	798586.916	772891.368	794029.872	417376.97	828466.518	724805.952	693636.294	328725.932	685644.464	355191.568
64	284.2955647	11.1023986	9408.736	488627.714	334461.446	404074.338	469278.448	389479.472	364370.698	520727.43	447996.108	427835.726	524634.906	779811.356	686710.188	806178.456	274047.184	647081.146	824185.998	1018860.552	466542.932	314984.596	479660.372	500725.086	17755.906	628724.374	691895.844	1248788.83	768758.878	456615.822	761037.4	568160.544	647339.182	448624.566	524141.306	764917.406	1010673.928	649108.924	775660.286	528629.098	832486.486	635333.588	886145.606	811352.394	669272.702	718020.416	1052446.814	698200.268	292032.952
65	453.1643866	5.449930543	4418.588	727277.426	710734.984	633201.642	424330.536	742409.598	767346.812	663629.934	671173.726	510359.758	395764.76	371029.538	400366.842	649210.852	629167.386	454729.952	516886.616	709437.674	673933.54	666508.096	590059.268	382109.11	5436.546	692007.518	427459.488	489096.658	694316.446	630529.186	610593.452	639898.91	404447.046	404416.47	669379.904	666769.872	624360.866	672894.286	550016.274	463484.718	700639.864	500547.774	775439.02	355609.318	437398.71	751476.55	381518.2	423573.412	536769.292
66	256.2640246	10.34159821	5041.616	455291.054	317544.264	443510.404	419305.366	367972.448	313887.594	473676.208	359083.454	461017.942	557033.328	656790.994	544949.6	615182.952	255576.758	497887.77	697546.954	992374.356	480594.462	320694.992	567735.34	398636.302	3777.16	446838.916	639738.194	1047959.33	614480.15	412698.342	743409.716	529390.786	569244.388	509012.474	464993.662	663098.986	890202.842	605451.278	647828.136	465823.91	736493.422	536584.672	706665.224	784677.458	565099.264	684070.374	403227.91	567110.782	361471.122
67	551.35681	7.827158605	11859.276	870374.11	1014079.968	910805.752	625642.142	1024335.786	1092337.978	903174.554	918802.656	916373.238	1012396.762	849809.206	1054178.386	972984.788	825081.662	1098351.154	1052127.118	837804.692	876242.624	1105438.314	820663.71	1002405.158	14368.07	991906.286	1198894.562	1116073.858	1154805.38	1080262.338	1001643.084	1076074.482	1047552.934	987172.688	1171280.86	1109844.326	1032641.276	1198248.224	1338288.234	1297489.88	1095790.206	1046778.378	870215.628	1198814.53	975851.098	1092512.558	1289513.452	981974.852	1433519.454
68	595.3831678	7.787119147	9509.214	820979.124	974430.866	857186.322	548007.884	949930.94	999205.092	867251.142	873282.978	706195.724	896868.636	792903.268	935704.062	805626.8	846927.754	946063.198	1098492.716	769641.77	1001058.276	983543.022	789471.174	790963.776	9417.756	1085881.516	930851.818	931401.618	1090899.42	1038069.12	988381.636	1159129.556	1060852.788	935093.746	1323851.112	1097377.51	912376.204	947704.94	1114815.212	986881.158	971319.854	1122161.078	783056.032	878697.342	1059494.534	1110788.922	1067114.842	897605.494	1188191.816
69	270.2800521	8.20119229	16114.532	809396.332	1071358.118	702248.652	1393077.308	1120707.622	972389.806	1143962.984	1235268.304	1333344.166	1458555.834	1399827.604	1488687.482	1602117.306	1417751.756	1331735.202	1591228.484	1193193.358	1266843.202	1402421.484	1298662.93	1144748.918	6290.052	1464411.09	1509408.656	1225942.952	1493607.538	1197113.162	2059742.054	1210293.124	1498481.386	1403646.892	1574526.766	2081475.584	1957460.784	1656449.604	1450557.2	1264747.812	1503196.958	1419925.77	894799.33	1747600.766	1337876.688	1648595.694	216876.994	954391.196	417447.726
70	507.3312039	7.865963023	5290.356	842738.134	937741.068	839916.426	706636.174	960415.796	1002660.764	851232.402	842949.742	892999.044	793025.158	885621.078	799239.732	789204.356	778284.14	1018483.628	1062589.046	817472.202	834354.634	1013269.136	908019.19	776423.276	14028.202	924993.576	929744.86	1124417.376	1072692.104	866263.338	1073460.962	1185695.052	1003621.21	918300.892	1264758.274	1026818.064	1149587.368	1029532.974	1144584.962	1153918.36	1168397.782	1098859.866	812441.36	1124321.136	962541.808	1001311.502	1420617.004	1044497.706	1445707.868
71	267.267898	10.13593294	75624.776	914523.594	888148.78	923860.336	837142.164	836499.828	960155.096	886302.258	838034.366	990709.912	889453.722	577787.218	744312.254	604946.38	816658.518	614776.436	611379.31	694968.436	904807.308	1105703.966	937500.524	729128.24	30775.628	736963.784	772671.456	611942.538	538252.812	826208.566	619388.968	782301.414	624031.09	811951.412	827565.03	626808.98	556414.506	720578.482	738815.28	669237.208	704743.878	715323.754	658044.274	743408.406	763939.788	747358.2	650029.3	634578.436	668755.302
72	367.3181141	9.662434264	2283.068	491077.542	529411.92	543375.568	328432.334	436408.418	511203.56	431428.254	386747.86	495386.38	560808.638	453194.216	411678.584	462717.348	416587.116	342142.664	424863.278	476473.838	419192.564	419772.134	470018.852	364418.502	2944.012	415896.964	491547.29	447446.668	438228.982	441036.62	342159.36	356308.376	466999.116	488792.61	545693.914	449904.704	423752.242	527465.998	506251.704	444723.99	501786.222	492232.65	357308.802	479193.302	407366.706	454418.162	242396.542	432494.02	322322.066
73	415.2234415	9.179515465	18335.572	1188473.132	1027437.368	1182438.03	197771.768	930203.342	189132.848	903472.906	1159223.234	973775.798	170359.24	209636.654	193923.746	281230.99	896878.064	219181.708	296677.42	201361.426	875192.658	931011.178	154841.348	962124.87	35881.77	219926.758	883650.492	195190.962	211526.106	674852.136	510578.408	844997.02	711993.328	848854.242	178029.75	191560.756	681146.338	210059.01	775037.496	893624.218	680186.598	185111.646	492809.188	771372.528	183661.876	629133.038	672206.836	749450.15	631953.496
74	279.1182667	3.468729457	12707.638	470892.796	375441.674	41799.148	35821.986	27364.644	6396.96	11137.274	115205.69	21986.01	1445621.556	20799.966	544381.05	242109.398	16828.626	67116.46	303481.674	20661.744	33025.82	53422.6	43573.656	64171.002	11465.932	118798.688	48491.736	420434.294	46110.648	13080.106	11201.23	9261.712	116265.65	12902.108	379640.59	155463.944	258387.746	347424.39	69566.676	52976.238	48289.614	52586.008	9284.296	1532162.126	16370.83	13034.752	78696.872	14432.816	266897.938
75	194.1242045	9.164252791	24941.578	1101347.388	994452.174	1088187.398	759849.876	959155.844	1158460.386	1070921.948	1056265.236	1142400.14	938052.352	829764.9	980675.424	759013.748	801139.048	841659.188	627039.886	816333.832	901997.06	1055239.676	806054.622	790479.338	24040.622	877756.554	867462.534	719026.124	765714.812	885258.08	606420.69	924996.782	726573.108	1076697.206	1131854.364	749093.612	726361.63	910581.448	832924.7	987658.932	707301.616	737991.88	630981.558	873296.928	895009.312	802187.754	831883.148	744585.934	832231.914
76	639.4081294	7.752205814	7047.178	684049.73	844749.394	707833.958	565486.85	802232.904	873956.162	706375.36	788080.488	742302.946	741966.902	787931.77	625244.634	655579.842	731402.708	676599.586	783225.184	679178.478	714972.498	840181.868	780024.656	678451.32	11721.468	767161.74	832744.242	762032.464	858289.416	842812.138	916836.822	802110.816	923410.432	783987.972	886377.738	851956.782	773719.128	738659.29	1042046.592	855637.032	973689.032	869141.192	773805.426	839466.328	756627.122	943309.928	768328.304	844137.79	921545.864
77	463.2990815	7.895510775	14144.912	695660.488	713416.752	640461.112	518302.508	756304.836	817947.78	697385.776	682380.91	702673.884	753309.016	596553.462	763995.53	715739.292	591868.464	799341.194	893128.638	613417.888	833120.278	809509.272	658108.884	656933.178	8405.912	859079.716	756512.822	935637.286	823790.724	661063.804	844732.336	846471.042	763274.774	596952.594	929732.664	812558.41	890787.632	798403.994	914050.486	742285.464	812607.228	713451.51	773370.284	902097.36	765613.042	836226.22	1321495.156	777477.068	1268662.968
78	801.5780845	10.13896674	18024.652	814268.374	715254.41	805540.922	548448.49	640700.286	845355.264	696719.368	716470.102	685608.654	108451.338	182894.528	580345.052	472163.956	627432.642	516627.66	285120.834	223060.994	681102.92	603943.554	245768.616	557820.8	20527.562	548964.418	165021.656	293404.63	194856.958	476245.308	342288.218	459328.698	142200.366	528662.754	729927.538	172971.01	172950.258	581392.556	498728.938	535122.866	490839.774	174116.124	405402.804	530364.192	567756.096	458320.146	684393.93	275976.532	666399.234
79	245.0555304	3.272458657	22406.412	816120.488	214623.786	61190.206	55275.408	17318.884	31813.84	13412.882	208072.012	30568.914	569489.526	30010.726	551520.538	108933.134	23620.072	59855.55	377583.94	36446.962	26753.282	40556.64	59982.236	70057.284	102943.446	68234.588	64130.554	38675.18	110798.968	33402.022	25376.822	75660.896	87089.098	47942.686	278837.834	83307.062	241234.186	277280.704	56854.562	55029.478	68404.838	60448.496	58451.65	988579.788	38216.096	17861.548	66800.044	39045.366	166504.682
80	415.1932587	9.016358217	5920.852	325248.75	283090.822	306772.608	240358.772	289099.31	286911.348	328976.684	277456.436	296574.146	310776.77	327759.032	300936.766	335834.392	209262.872	310165.312	343748.7	315383.778	319293.682	245997.862	276650.064	298993.058	9314.834	303778.678	320665.692	329479.55	351397.564	321900.966	261812.522	344048.162	299933.072	273587.208	372726.064	329290.052	328282.854	330699.468	376717.954	339393.508	349619.038	324334.872	249780.33	366801.208	324465.016	322626.34	188386.56	321568.004	153779.546
82	379.2851373	9.500044186	3848.268	467674.878	598227.074	559325.77	398334.61	459900.406	613557.288	471280.378	414874.158	564713.418	723756.422	454994.186	519805.614	532712.256	355004.454	425181.288	531483.614	471493.408	449365.692	496727.908	587194.668	513268.122	2604.062	468093.522	561712.158	609756.236	547988.258	595392.04	396853.57	541856.754	465221.33	624717.972	716165.478	601183.472	517626.358	565982.35	673178.978	638347.614	577940.08	596354.836	329711.78	655085.518	570339.598	539363.372	35821.464	466894.05	20519.482
83	683.4336268	7.715272196	2974.352	534349.938	669783.968	542240.212	461670.002	664232.35	682386.222	566159.744	613206.028	598891.114	559622.004	614476.746	570293.992	586055.232	580738.738	488989.222	685977.962	532203.204	670730.752	656884.132	560927.682	622102.938	6567.964	707003.522	596904.896	571289.23	739676.23	653315.782	643260.472	701836.586	600069.718	650119.512	829389.022	747226.854	672793.92	677899.142	705514.248	781564.614	665375.066	730582.532	598351.982	560324.862	665803.142	641365.8	497335.386	654827.378	696654.39
84	239.2349168	9.017975078	5288.508	255565.524	215006.534	229237.568	207525.688	213788.46	215925.092	249391.89	184659.316	238509.354	222549.466	286614.718	258256.264	285124.264	171674.422	214771.084	291776.6	261957.934	248478.8	192598.822	254595.244	244056.29	4940.448	262465.976	277230.236	280719.674	271822.36	251534.458	232436.166	252235.8	245876.736	233715.17	294884.92	290873.076	274483.962	279852.79	328101.482	246178.414	262470.064	260640.324	199313.694	316749.372	261043.602	297838.196	122214.78	283203.374	133277.906
85	267.262587	9.989841085	11210.178	260516.722	250331.662	233264.57	240747.734	236400.148	242036.632	306968.67	228784.712	250573.456	305159.678	294405.15	290514.438	303340.484	196475.226	254147.758	279730.046	320344.964	270389.38	232618.412	278278.336	258644.35	8988.742	287503.164	293792.526	318096.176	271578.464	279271.298	317594.85	249569.42	306010.886	262693.324	321004.648	287626.87	285872.748	299599.72	338418.272	305342.568	349987.4	356100.864	272327.012	288820.096	254458.606	305809.138	207956.78	292744.2	185661.074
86	203.1319713	9.022923256	6587.346	217339.562	180071.378	205040.78	161388.996	183025.352	194076.442	216042.964	184858.666	196335.67	233340.906	220558.778	190695.68	224773.46	142505.792	184721.318	204864.738	197483.04	218284.32	174430.284	200105.24	195450.052	9613.108	230321.106	220631.33	213538.688	204179.154	202782.046	181683.144	199001.366	187076.774	191105.07	217578.542	224470.604	218672.552	218269.998	246079.754	196864.262	229550.152	194192.614	180332.632	244320.652	222300.082	217195.866	120540.696	222706.998	105753.94
87	212.1375795	9.187136449	13175.424	674938.976	562692.696	672626.452	494435.358	541057.348	708255.73	644039.012	670244.012	697463.306	629051.552	334407.964	431792.216	416978.844	507576.274	477340.972	336415.366	391694.13	546167.082	690383.538	406924.54	421788.398	13838.73	483116.494	460201.958	416464.952	424152.332	536657.358	311377.864	439875.14	395330.344	639295.98	677241.588	421286.938	406052.144	520073.714	278486.63	94121.556	430895.834	345229.896	334586.482	488060.136	104350.472	344389.146	452696.648	385063.122	346214.14
88	279.1132535	3.334083651	12892.612	228975.536	202923.834	20643.424	22788.414	41405.312	5486.322	5118.598	243513.182	16403.206	365519.182	20799.966	31704.488	109479.354	34329.392	8247.87	0	22225.054	14740.45	31633.236	21209.84	61343.814	9818.954	30560.732	38148.766	9433.892	49057.828	8221.682	12170.152	8069.682	170407.278	6839.758	149836.024	82152.924	55031.474	139104.434	61475.796	23458.286	23786.556	50447.484	16540.214	382273.528	17481.716	6800.792	38106.996	19392.566	127788.562
89	443.2615896	9.983401783	13174.488	297149.612	249028.15	299196.728	176786.092	204647.244	256059.602	268575.872	221021.26	161289.42	161282.692	236533.558	234814.194	245230.338	184343.538	250000.816	248771.946	196519.188	166714.844	158619.82	147027.43	188363.568	6422.772	211220.574	202417.584	245728.512	175585.736	139725.022	180571.544	203425.122	208535.188	140468.534	229965.454	208295.87	254367.382	261877.834	245942.004	180925.83	171694.974	205255.678	181521.552	217548.684	227171.526	168035.556	226287.336	238215.316	220405.474
90	631.1463209	11.91967721	148279.136	437036.32	92210.16	149888.54	689836.478	28708.214	129822.06	56634.11	73104.188	815509.448	482989.152	39189.74	104672.314	35357.98	91408.196	586890.172	33324.918	11691.536	692447.012	61286.792	133345.436	382482.904	0	580397.944	74250.956	62988.75	2059.322	52442.272	31950.504	55152.834	18764.404	42413.984	85053.894	44769.298	67810.858	40717.958	16756.324	124481.488	44319.322	4049.092	56269.948	32304.014	98545.074	22766.768	80547.93	28587.312	98329.05
91	419.270067	7.918618217	8207.878	389481.114	406441.298	284081.868	339080.062	436404.88	453498.726	413531.08	413892.14	356946.076	443698.252	369730.292	399012.97	420471.34	335630.874	399121.994	507558.026	399078.854	480326.404	469653.84	405975.692	322364.24	15949.296	412007.638	460116.976	587797.416	476989.232	377052.656	526980.664	429780.246	426781.698	439151.982	470858.038	461118.202	530564.652	453612.014	462185.946	417851.586	480770.492	423134.506	420941.052	461228.644	378203.968	570193.486	886599.95	353867.138	856879.396
92	522.5926413	10.06904883	78354.854	1356885.13	30864.106	803.094	665062.23	12669.116	2184.516	82499.816	49721.352	29203.176	20992.756	253851.742	31469.282	275583.306	3932.394	193115.61	52602.608	7690.756	135161.906	4300.092	164054.108	908119.562	50882.324	152133.89	73713.504	33899.212	63582.76	189444.026	36927.92	864227.044	1006088.728	131483.542	5048.746	64568.974	13823.856	38826.91	549636.054	51866.398	41301.074	1398907.576	63992.018	180545.484	16793.646	597053.178	15247.034	208186.054	67475.798
93	727.46011	7.683730853	2968.962	394016.344	497010.734	413860.422	352698.956	502490.64	495570.848	422855.606	473841.852	458207.936	347353.25	439639.208	367142.2	432423.392	448276.414	344864.712	482359.47	442821.72	488846.744	474994.564	493681.422	468763.128	5339.188	463703.648	516848.596	379494.156	486362.486	465614.268	519489.488	429026.268	445310.222	467521.19	498297.31	568325.808	437800.768	422557.634	572421.534	576020.056	572956.65	458443.902	392086.65	493721.066	421761.024	489819.308	315067.138	487732.768	463653.87
94	443.2683346	10.17169552	125117.202	611398.986	466319.54	736065.97	631150.022	575185.904	641771.542	694723.49	770124.178	600971.63	447261.812	99951.858	327272.368	104316.676	568392.194	467652.816	503818.91	406202.72	632744.7	599080.2	312114.528	578709.222	109029.048	594594.018	529401.75	446340.31	361535.51	343344.394	326137.672	87267.784	424826.364	455139.55	640463.034	396593.572	370288.218	379912.832	362802.272	580521.962	335937.786	334240.214	343817.924	122543.366	603056.452	137540.08	381483.99	435517.272	372510.962
95	208.1407352	9.991471628	8301.106	232523.204	210146.268	214137.05	168022.986	181910.38	208626.698	218019.502	161224.78	180070.914	161688.574	235008.648	213276.264	214839.748	157854.854	203348.136	233256.078	188266.364	174565.03	140756.732	148661.496	204303.46	8028.236	205023.654	187385.852	226314.586	183036.852	152878.08	165865.056	201517.976	198625.79	144054.318	218822.666	180546.68	215035.134	219302.366	214531.77	206423.51	187860.438	192800.89	144279.784	184287.818	217734.166	178951.85	230931.452	218267.624	209737.902
96	212.1415089	9.034241938	8687.368	183990.424	156082.93	162825.104	133516.656	146569.086	174353.182	171423.992	128359.95	160390.038	178095.312	165775.248	148410.972	176599.076	106252.18	136823.562	149758.996	167322.234	168621.046	117797.192	162684.742	161037.546	10997.332	142070.192	134171.34	149841.274	151067.562	160981.75	133121.82	147116.848	155495.902	153947.634	188657.912	158119.724	168410.464	175600.566	172286.418	150625.644	174590.268	162912.048	131822.642	176838.822	159043.016	164445.558	96240.116	170188.358	186541.898
97	131.0018604	9.16353031	6317.732	487528.252	394529.844	494531.604	293863.912	450049.402	526907.67	480183.23	423155.686	475932.962	314134.656	98537.202	375731.068	271691.382	364428.448	293727.788	307436.464	313011.894	426472.116	354503.98	304409.01	364359.172	13614.632	304707.578	384604.978	289716.746	348846.046	326361.184	235601.866	311349.146	300978.818	378547.584	450894.588	275743.936	266753.266	399210.394	284720.64	314519.78	296395.834	294234.244	255593.874	313788.652	329636.468	290502.28	358574.842	264576.848	358800.702
98	959.9646329	4.194093798	694914.984	1749470.488	3100015.364	2802882.614	903473.084	1494314.804	2317305.376	1532392.392	837609.06	567678.026	600107.444	58801.922	186414.092	96040.328	3686957.092	100904.252	34689.876	62734.264	612865.034	1405008.218	40153.738	75368.908	64108.142	77466.072	65406.082	19799.024	83813.836	400097.256	25925.282	181392.746	97269.158	175312.226	158119.176	63184.812	33057.928	101219.174	87695.388	231079.912	59070.306	212469.352	68664.828	61255.012	249187.178	35281.476	77626.718	38395.772	81897.224
99	443.2686537	10.12227992	131726.504	151075.248	139984.976	152232.42	578354.592	489459.608	742524.118	569339.44	638102.32	132936.02	111221.496	130673.458	133776.186	646059.456	442464.16	148211.618	127570.764	114498.53	538019.05	96373.362	253286.588	691361.018	112991.136	151259.482	529401.75	133829.094	133546.202	454530.1	230020.612	597669.122	111132.498	131720.894	127944.368	125153.23	125496.978	120129.326	153090.348	133296.238	135436.55	114667.602	115760.168	660365.192	123491.356	132831.692	537262.892	129150.538	538024.286
100	217.1413487	9.98757093	9559.636	238017.692	243378.298	198543.196	169900.45	213765.128	236655.606	231770.46	207178.542	150930.298	168681.51	219870.126	208684.046	206925.48	169714.474	212553.652	213106.038	195158.362	179648.914	143011.512	137562.686	201098.342	17664.046	194697.12	184198.024	221643.416	182245.776	145025.218	132562.614	190178.732	197978.966	141335.604	240317.654	207396.15	197334.298	215437.434	206716.652	185237.848	152433.862	155079.78	122685.768	159005.642	207313.142	141986.678	238400.664	204367.574	201752.932
101	685.4388245	10.73651907	36082.378	307363.962	128971.654	521107.15	184535.268	536206.31	503426.712	558705.672	40984.218	340112.482	424717.484	761819.724	98225.584	908646.316	177917.332	188023.32	1231451.192	732760.55	340097.762	298972.222	177041.694	321691.14	154882.824	174656.058	151707.13	222282.564	17720.224	425289.756	780813.656	123756.288	1200505.384	370492.358	166048.216	1113757.302	328143.058	449037.502	167889.684	86621.404	118626.216	18332.222	380436.554	705495.768	140451.974	784943.428	53321.274	715501.61	41625.78
102	256.2637282	10.27215405	5041.616	114746.322	72832.27	89700.37	140252.846	104390.468	81041.298	142689.466	94932.486	119877.052	160976.72	234596.64	168355.538	208639.198	66854.326	173262.26	229677.312	357838.86	134237.112	105072.196	195893.364	154289.854	6593.368	179842.366	227855.382	387744.16	231762.014	178349.256	297719.942	172479.158	205107.992	166574.254	162439.674	249130.482	297679.626	190709.86	213653.526	158869.616	274237.916	197422.28	296318.116	228385.39	174000.782	235479.632	159900.586	208551.266	118522.45
104	685.4379725	10.20474775	51147.282	390235.55	80333.13	571272.054	217652.652	284853.352	465473.858	531405.386	58771.804	543915.934	226778.616	591946.998	122865.592	1562118.304	87587.186	127274.952	545494.344	734463.306	839656.21	124054.53	93794.424	216847.346	1202641.664	108975.452	313850.06	948946.848	3267.71	393564.004	430916.974	107952.456	986592.946	450509.714	113503.158	504273.764	865994.084	1288470.38	98013.69	122178.632	128951.306	7360.786	402350.55	963691.74	229843.794	1474152.066	43208.12	884500.052	31977.606
105	959.9658098	4.784978605	241080.206	597500.056	3700166.812	1239639.282	357292.39	660194.952	951123.012	1580549.826	350746.4	216816.434	210349.71	90484.886	174838.902	80555.604	1589044.476	158339.642	103370.414	39307.908	198628.594	632289.968	146764.602	165622.534	43061.17	117656.918	25332.2	68127.138	29938.622	121297.18	11423.154	56254.742	26284.1	188985.056	184011.114	23715.42	13798.97	49695.606	80712.12	36046.106	67081.812	12108.578	118647.054	50673.248	81599.152	39933.958	97718.954	58582.674	70567.706
107	771.4871425	7.65046186	2771.534	297004.102	332169.052	293367.196	245483.618	360877.402	370526.476	281656.21	340246.478	343224.076	280410.228	268488.246	245049.618	271410.242	322325.672	284379.234	355799.386	284429.414	339093.834	350778.392	351527.136	317581.204	2275.034	377205.18	363296.498	258941.754	326222.156	324556.23	398810.988	309777.084	299151.564	331514.59	394916.45	349880.646	343257.842	309331.194	347925.27	338239.86	371570.936	337940.238	326207.608	302849.676	336536.348	387845.454	172803.762	322026.774	283956.214
109	185.0959624	9.163811682	21424.656	322333.406	284295.502	311711.71	201977.616	265088.484	328513.044	302188.908	216174.566	254410.054	256685.212	219120.994	262798.908	209574.018	225976.438	243636.858	196324.736	218761.022	254318.856	312903.114	205005.94	224787.61	24905.312	251271.524	240079.04	197255.48	210839.756	211178.988	192478.022	251151.296	188011.246	269583.024	299723.926	213425.798	199161.076	273108.554	228241.116	264910.12	252477.874	224498.01	180516.744	244887.86	231893.262	217007.688	229890.002	208592.062	263074.364
110	685.4442607	10.04629651	65526.498	153592.14	28083.18	190214.696	166205.908	165300.324	165848.434	233086.262	38942.74	468283.462	263344.29	385743.498	81115.05	824637.694	81732.702	67383.154	257047.176	505439.892	401353.956	187427.252	113756.238	159641.162	153288.032	83576.11	264632.862	418710.132	12259.574	444055.752	960240.656	144769.258	395786.998	388338.562	42496.756	206661.752	303903.742	297398.338	42149.618	75189.624	75648.172	40306.024	776040.934	576158.842	156201.31	974708.434	15194.296	302429.416	15110.59
111	245.0773838	5.456483411	7469.496	152792.32	165724.53	128356.558	82282.412	195609.7	182273.188	164561.274	165975.166	117566.902	102317.668	71696.288	72812.222	169275.742	150498.06	95130.102	166039.774	180990.72	178877.878	165451.932	117859.278	72343.288	15526.522	151349.304	77164.858	112193.924	194659.612	140401.516	137813.666	120160.35	90371.876	95671.144	98456.036	125407.276	118528.556	154348.608	144675.382	115392.44	175462.064	128762.264	180690.254	69064.636	84809.72	145628.394	458180.722	87835.534	76172.112
112	703.4915922	10.09832031	1284.768	93184.592	281349.402	3896.984	3919.446	400470.494	67954.802	6657.776	15982.648	249175.954	115938.644	111523.456	974.946	7823.244	1407.152	74080.892	5246.848	154431.41	2606.29	7657.896	355344.686	27556.116	12267.374	37505.264	115996.758	3075.988	114699.088	40562.582	11606.81	175731.494	263275.884	27097.752	7769.466	91411.916	90450.51	30096.508	64638.942	11899.456	20895.946	6394.966	9384.744	72292.916	3347.462	76257.638	7207.988	75233.184	9430.986
113	510.3583443	10.77518496	84011.946	221721.196	198456.924	215177.718	158011.414	272198.932	295850.296	225961.162	180887.606	117764.294	105294.15	170433.69	191933.27	286866.67	226850.3	215278.578	339677.392	260894.904	283622.756	207357.04	156448.154	169954.654	78984.882	231552.27	197201.72	241389.008	424787.424	232571.146	219041.29	343743.128	275889.65	144699.922	194142.444	319805.072	373551.832	430465.598	223499.116	340204.882	659658.896	802252.328	1567664.8	360213.492	306278.562	415877.292	308678.1	285517.666	1017725.562
114	133.9794197	1.979664574	353405.386	275519.066	98844.372	136842.784	125193.044	408483.806	214726.726	168510.426	227915.85	226940.234	247589.49	355632.134	147836.83	488341.302	60635.632	206743.8	78819.476	151041.416	197544.54	328178.254	98108.836	197856.044	295513.198	106341.882	290001.048	71941.878	221145.948	209865.262	58959.432	580682.124	136634.3	147634.272	1079087.138	165900.918	174974.01	142656.342	237540.498	226962.718	825917.654	236720.402	139481.732	69624.46	105750.816	69444.616	309306.55	275606.32	554255.208
115	499.152712	5.45106062	3653.918	116388.762	147549.114	102160.752	57079.188	144571.28	139473.698	86239.214	115691.446	96179.962	76291.54	63439.54	60018.996	103144.238	124479.826	51061.096	101572.978	161122.842	111960.688	117943.584	84136.372	61795.154	2658.402	113704.2	73808.316	92221.804	111535.762	115414.24	103821.38	118006.874	82576.71	59715.628	84271.404	116200.604	107696.696	105623.958	117700.438	94560.952	120962.01	96669.244	158962.096	68318.27	62783.892	151067.81	80376.962	69785.71	105687.352
116	703.4896078	10.02835769	1284.768	191386.114	91584.54	8430.79	4374.03	95640.404	211574.728	12358.824	39059.42	393189.702	240404.134	160090.894	3594.548	12395.914	4700.442	219752.27	12134.818	193864.586	5908.27	13537.716	569199.85	192980.772	13930.434	135300.61	267733.77	5821.67	114699.088	71446.194	14654.778	307142.124	130169.426	44991.908	15626.858	93828.64	135350.518	39033.656	68229.432	20542.684	26874.318	6394.966	9384.744	126116.076	8668.996	124643.294	1099.204	115092.46	3318.72
117	359.3080194	10.13802775	10187.604	269423.658	279047.51	271332.33	221510.574	261701.504	294670.44	286292.158	271614.98	368326.176	758466.688	181286.152	191072.606	192109.094	254684.9	121313.924	159805.49	205260.952	163720.21	308542.782	279426.58	189859.866	15053.678	218340.52	183691.546	179624.618	166543.518	211541.996	184908.91	225407.026	156790.634	585941.724	175108.35	174916.548	173724.444	172993.146	178381.418	193095.376	191853.572	191126.386	215690.996	228588.96	206790.094	215486.924	194869.996	176901.348	185707.132
118	801.5084576	4.954519487	0	76482.18	8745.84	101401.024	249329.888	4892.696	13104.412	98673.864	58438.044	449213.294	14976.202	0	168764.578	962.024	70171.202	1649.2	1068.34	844637.644	28204.276	55762.81	635196.98	16066.048	925.672	10159.956	1308368.082	5526.224	3748976.234	279697.09	308386.51	175441.656	482450.18	364785.198	906.75	938.418	13588.786	3263.544	400333.822	614927.966	16077.966	2289724.458	13986.612	329269.51	111844.768	739139.316	216797.214	898.148	1506.266
119	265.0566234	3.027249843	17828.382	183680.112	95739.228	28926.676	22406.454	12852.202	5468.964	11727.772	187978.714	15703.222	292514.842	26452.252	107012.034	52618.932	16021.364	5809.132	64902.306	12240.856	6293.052	16333.98	10482.096	47444.716	14794.468	42438.632	28356.27	19176.232	48149.144	6901.304	8703.964	4436.928	44279.432	6198.884	271649.664	66104.768	51361.33	118057.764	41449.106	24083.826	23146.11	32311.308	9406.202	468579.248	31580.428	7876.748	28304.2	14083.242	55510.824
120	703.5025998	10.21578735	3432.008	316600.826	242388.57	13443.836	3368.972	159488.248	252404.566	6078.802	44127.348	369022.914	77264.032	359906.494	5625.156	6312.306	2275.98	304703.408	10708.118	534569.806	7195.788	17369.9	933801.07	0	10159.72	28671.632	175548.76	6330.878	496038.088	40935.078	7416.136	79274.7	956369.692	15987.028	31326.128	438221.03	320572.544	43947.816	479247.304	21648.96	17803.76	2215.692	7760.66	619934.846	7128.446	255207.676	7207.988	2634699.102	9430.986
121	510.177923	9.66134061	15033.238	66060.554	142200.116	104353.486	55207.976	91805.252	125947.76	68279.658	63599.536	72102.422	65255.884	97640.536	84335.314	88080.424	102328.73	59672.996	91948.344	95611.7	74763.508	68811.61	50143.95	69700.008	1873.916	109166.212	84987.162	88243.754	98216.832	81246.634	68024.52	84611.812	87332.372	58879.47	100972.752	97912.738	79256.854	96550.196	120070.82	101829.972	105024.172	107351.552	64011.054	87971.024	82583.38	94196.714	28296.008	89179.382	41488.46
122	685.4427177	10.1037683	65526.498	80705.48	28083.18	145628.262	101265.436	70897.184	85668.22	83129.19	14799.566	374475.39	165664.532	437723.71	122865.592	609984.706	72489.482	127274.952	216667.498	336768.764	179956.732	150564.99	96435.08	74712.816	363657.736	40672.232	90436.086	247516.462	11864.542	497163.744	960240.656	109403.982	395786.998	201169.932	42496.756	136891.404	142380.294	254248.462	24146.582	75189.624	62709.228	39836.132	949334.578	468059.93	112875.522	834394.89	47369.88	172125.556	31977.606
123	257.2474085	9.875281938	25041.328	116475.204	222185.2	156766.604	247742.01	230748.544	235362.444	196331.58	130088.924	307337.954	301730.318	195817.968	129781.338	119868.272	568435.662	84064.048	130022.27	226971.852	246744.028	499700.072	416396.61	144228.192	27288.264	131837.282	258073.992	82121.554	175825.112	408152.296	824702.738	316730.3	256876.782	719339.736	138653.972	91756.754	128674.66	144482.348	152015.866	302388.372	300814.404	451166.868	645298.894	181692.392	202722.436	242889.092	159601.648	83709.04	207637.336
124	342.2635258	9.163248357	1952.432	173463.52	164752.376	187743.854	137054.684	155150.076	210644.776	179683.054	151850.534	181214.276	135776.866	117844.312	131619.472	117232.754	157884.712	120442.604	115218.076	119112.414	142041.232	153331.21	141819.68	130236.074	1908.524	133323.902	120649.194	120012.008	125407.618	132113.918	114363.562	126461.836	109208.848	134829.862	167041.594	124848.342	107808.398	140245.542	127385.594	147335.864	121491.632	118312.974	114568.994	125921.328	137985.034	119590.652	141084.714	117695.574	132863.88
125	943.9916026	4.084749302	168085.516	705223.38	769222.506	1455551.52	244610.054	1503959.856	511149.892	339992.224	145143.274	196628.636	100837.204	25102.23	103626.984	89991.332	2122413.12	101353.412	45298.228	29771.688	163264.642	319002.836	45388.476	229899.294	12572.224	49267.02	58462.976	20955.3	22275.508	139061.188	44181.194	76827.37	90533.95	121264.674	156247.022	54099.358	15080.676	53787.86	32866.502	73929.428	11210.352	20422.734	17667.876	88775.942	39266.784	95443.85	27819.086	29752.042	104063.188
126	158.9732663	4.588654984	8693.032	71806.06	72781.94	70553.64	74512.366	0	63994.626	79072.476	79528.524	61830.742	56881.206	65272.892	89223.634	87153.866	82575.458	74889.2	81131.648	91885.414	61296.286	87466.854	72946.88	71841.492	10020.94	77645.62	81025.812	78894.306	85499.62	60804.116	86902.334	75540.512	95177.042	83442.39	82613.016	72051.382	79205.144	69580.304	71867.266	84076.77	81000.508	66867.94	67768.702	67329.728	83936.894	91942.964	18391.56	54544.19	16711.794
127	226.1510837	10.12457279	100826.344	83439.016	81666.434	381642.93	343204.802	310740.786	81321.872	79113.636	94882.99	441957.288	345744.738	232523.542	76284.604	89861.128	66127.426	329041.696	83916.928	56853.198	473464.164	74017.572	92799.144	207929.788	83609.39	74626.346	77601.248	71562.478	66705.832	92088.996	67000.754	280219.288	219273.41	68693.706	64082.212	246657.856	62374.824	62109.034	316591.058	73439.114	80550.462	68054.88	270428.572	224571.432	340171.072	74062.542	213498.214	60281.72	203916.868
128	226.1519359	10.18945774	86911.668	280184.044	229461.316	314917.08	328828	253970.914	311141.314	297369.59	436386.308	56239.616	292309.778	163752.754	270412.752	195729.822	313453.68	249863.758	276218.876	153748.226	392774.23	276760.498	92799.144	276439.328	78228.806	206140.004	225534.188	223343.926	227440.316	226353.006	113949.916	223204.916	48107.688	294300.02	333882.156	51491.9	236491.072	353173.322	63849.78	280471.41	174511.24	177862.13	41206.004	47760.212	209090.256	67860.114	301768.082	175910.55	316370.178
129	131.0021402	9.989832551	6566.344	111295.512	105660.69	94467.368	81498.672	99844.05	105324.692	107951.172	92612.96	90917.062	66713.364	117451.658	101301.318	135569.238	85528.17	103227.664	122677.53	107528.73	98779.266	82270.106	78603.948	101459.546	6476.214	111029.256	102020.542	119048.086	107053.278	72770.61	69868.46	94841.224	107397.09	58200.642	131957.786	104898.57	110121.674	107664.118	97832.218	104616.17	97402.516	96114.314	69937.39	97392.668	116541.448	89746.8	196688.906	106218.66	104328.766
130	295.0035843	3.109387461	87535.05	85755.904	96531.048	39339.84	24935.572	30362.966	38804.732	26361.576	47374.476	39150.088	277629.028	32867.754	45507.648	74867.836	24526.372	26752.538	46653.258	57020.38	29609.75	45302.384	21846.708	43466.57	20913.576	38811.328	26131.976	21422.238	14246.754	39153.284	26570.582	25058.788	44082.394	25118.598	187789.222	43318.964	50686.694	103164.83	36414.714	18106.574	51400.818	61147.598	23148.308	435819.508	21127.476	47387.54	30281.354	92927.698	82040.8
132	449.2728701	10.157025	12298.702	238607.586	166231.924	253218.436	106352.538	144347.224	231067.658	211044.51	242478.124	269569.018	252356.914	40875.782	91509.594	48083.332	154415.604	61899.658	43988.748	59681.396	175598.752	177736.964	80391.716	114978.944	9789.536	91600.998	102662.418	82191.196	127616.638	106222.028	65387.302	110531.56	36459.182	335756.894	128597.534	48359.638	51996.99	41219.632	62410.682	96945.136	98049.736	89940.936	119215.098	151080.576	133681.502	100680.806	73029.276	43696.13	87731.666
133	120.0710517	3.463531085	2549.212	84553.632	37571.974	8381.742	14935.594	3215.904	3732.446	2682.008	38113.376	7789.776	302584.264	6486.882	130254.802	33927.508	4281.576	28664.006	94297.274	5297.874	6852.608	9365.264	12487.848	9396.546	8318.812	30106.748	11634.618	174086.054	11167.982	10271.072	3952.784	8012.286	13805.828	4253.304	83751.214	40259.962	33750.518	63057.554	13448.126	13374.342	7763.6	19990.46	3328.914	302334.994	9716.158	6926.942	27786.616	2067.88	53037.352
134	226.150123	9.996457752	9034.49	128415.748	128980.19	138800.092	86197.186	110297.49	143561.656	130616.122	105340.302	87431.768	88744.374	108746.542	115613.97	114811.124	99680.69	110313.388	113100.144	103365.764	108818.872	67667.328	84966.89	100716.402	7560.396	108809.772	86895.634	109687.832	92505.41	89893.62	66908.174	53623.188	97702.014	84152.79	114716.968	103674.084	107503.884	107933.59	109081.252	90239.306	89806.03	75063.536	67621.408	111241.356	110308.712	75700.672	127108.02	65944.6	95880.414
135	198.0519813	8.047966512	23495.624	97311.752	150943.496	180925.556	66540.182	96682.99	134267.678	96364.738	84635.574	105072.448	123426.292	93026.628	124198.842	144553.696	83902.184	100038.046	118353.024	107497.262	150559.796	99973.69	74272.44	92946.838	15312.416	82999.468	108647.708	132380.044	120974.732	110756.43	79302.042	105897.838	35264.084	136247.354	144772.722	96292.284	96971.202	120110.366	137231.976	115922.848	107052.942	108321.882	59067.808	118630.868	118769.554	152015.298	70863.514	117171.864	66405.388
138	592.5329189	11.38974463	6173.458	203126.25	48269.716	2016.32	28742.946	405931.414	20710.544	4900.414	29040.45	16125.53	22335.69	35203.442	3278.79	5644.744	11893.424	2911.092	12476.954	51423.274	17092.012	16446.904	124281.824	25780.646	5010.644	19006.442	46570.492	4723.782	41530.766	5625.9	33731.536	103271.452	115348.094	15577.54	2856.66	17243.278	4462.358	10803.324	110251.186	3559.992	10217.95	6701.78	19542.472	32510.29	13709.592	49701.366	5509.288	116157.134	12363.918
139	285.2741746	1.617147442	107921.738	359394.264	616033.216	184262.886	50221.792	118772.324	82145.222	235863.448	108192.226	171416.234	126555.208	42829.598	52379.628	34483.94	474880.716	72824.424	41586.396	42263.862	164507.658	57070.392	62295.298	34570.9	58457.518	52290.138	100916.278	31925.194	57325.002	71998.91	17686.162	35500.776	99580.082	143368.116	198048.616	30004.062	28308.88	37810.326	49648.872	91341.496	43496.844	71491.788	80587.266	85513.382	42467.554	100134.22	23021.45	60828.544	15511.428
140	285.2749399	2.002587597	78755.55	361482.34	135126.888	884810.634	99078.386	96508.192	124315.938	513608.196	216269.864	142265.904	74627.878	26235.284	83064.172	30192.702	534103.092	62295.42	38883.494	52112.436	136544.838	155752.624	80827.744	48452.184	28184.016	101118.642	116254.49	42739.83	19383.398	59917.852	48124.712	26652.196	81733.392	188048.364	82985.138	34937.168	38481.742	42430.972	60884.86	64141.594	16077.194	25344.8	25033.212	46811.38	64336.954	43255.042	11232.596	12578.356	40458.888
142	329.2425974	10.73918279	21414.826	77596.93	259497.602	184315.51	208163.564	181623.994	275696.944	279898.94	162431.852	218570.21	195526.014	256642.204	134489.04	160299.592	380354.714	103270.468	212254.634	154683.26	134822.308	283881.466	130031.728	120298.09	24424.148	156931.566	181059.278	126771.62	127718.958	214199.076	193230.668	185523.618	127936.794	263690.676	139154.65	116746.228	175942.504	175826.826	136598.202	233076.214	157818.544	259658.748	324922.22	120037.884	208661.188	158275.706	123108.756	85417.028	187013.634
143	943.9915625	4.785998682	142884.176	297955.954	1880303.238	504083.154	172136.09	220935.14	93383.48	532994.816	124331.112	73967.512	80835.34	27768.3	31090.724	27359.982	222311.364	86110.038	13935.168	25682.692	83723.278	167222.454	141887.898	94496.606	31099.382	53092.562	55184.214	23279.85	12843.19	28911.328	45809.204	45238.864	32725.414	64542.796	87450.22	31365.63	24584.472	44102.742	23439.084	41316.324	21472.98	31769.534	21954.3	51494.146	74620.884	31640.62	43764.292	7700.066	11660.816
144	329.0683084	3.210545405	4281.952	99496.408	61275.758	11096.774	15960.24	3298.658	9527.092	6910.112	33734.836	5477.082	190450.726	9003.87	20323.04	5901.64	10681.884	8301.062	26200.562	9232.52	4088.5	8385.944	12004.768	15125.83	16950.356	9035.224	16649.69	7903.612	11205.766	13875.186	6553.506	5853.928	14355.226	7223.452	51400.492	31482.548	13291.07	42001.978	15608.692	8224.824	6013.96	13917.264	7221.208	213857.038	12322.334	5473.484	13013.186	5063.562	39835.292
145	959.9516092	8.461010358	92593.268	157658.952	1584381.96	260463.904	104902.342	233505.552	523574.068	503203.906	26001.06	39348.654	38824.46	17597.832	37083.374	13625.35	382092.9	76693.32	44819.812	19904.982	88024.376	156121.566	25217.324	115842.714	19461.902	26833.56	19552.892	12448.326	18376.4	40983.19	4815.904	13449.072	48112.348	25567.106	45590.144	13135.042	10990.778	29875.2	17074.554	34100.826	14237.276	30628.658	35244.348	28835.504	42109.212	19743.972	42667.792	14667.796	42673.288
146	205.1458338	3.977842713	6354.872	488270.844	5009303.682	286388.788	1744096.996	492269.074	846452.552	493336.082	1254462.116	6114887.834	3885596.168	200891.632	930169.078	250146.432	4326591.75	394106.48	803162.912	68080.772	3260583.366	2094387.07	1628053.122	327401.488	7313.932	9832728.216	4557864.668	291504.482	5723601.882	1483205.208	4996728.168	5965481.08	1033071.33	5582143.946	851760.286	5084102.608	658989.008	234142.866	5830613.726	2317215.78	379637.588	2744976.618	315099.63	589668.432	5131162.348	529529.616	23760.572	750344.876	575896.624
147	353.0434872	4.910053721	4591.14	206163.89	971084.076	684349.388	5172535.174	3583176.77	2672307.726	294614.73	4977405.226	4737121.178	2679579.968	391638.386	1515367.542	423193.38	3847051.14	4539489.764	431844.45	1868137.26	5989833.376	4824475.934	474482.418	3369050.658	11849.254	559457.906	2822412.234	592535.962	456308.43	5899737.972	5650425.416	4299366.316	408102.804	5985300.384	325228.708	404065.89	468359.8	447519.482	449280.308	2075664.006	398071.752	360744.39	5146697.92	397420.716	1541341.73	3399898.338	564534.35	254661.002	283958.378
148	285.2216496	3.746693101	42243.854	67413.19	684202.618	488816.526	3868449.188	3027007.204	2655757.838	85543.492	2002299.352	3613484.08	2796105.848	86603.046	653573.16	91216.242	4133695.814	2940520.648	104203.426	1368508.762	4483849.32	5351727.498	233342.94	2193706.362	16262.57	151839.592	2893396.866	108149.324	71377.344	4314758.422	3369642.33	3628181.814	64298.858	4064372.73	66291.92	91216.924	100031.768	111090.156	59617.034	749160.964	55816.344	60980.322	3938724.14	84615.584	1080782.096	1908374.952	136189.482	45036.918	108718.06
149	288.2787826	5.127607054	5598.792	111331.292	475739.126	1379219.668	979617.19	1700403.864	1476568.724	73820.812	2086025.946	1116251.802	1363174.45	90131.262	250435.606	106640.622	831409.964	1291570.332	88575.224	496008.042	673115.576	2427012.968	140902.292	1131216.97	2844.336	117121.448	753691.182	103550.636	83276.032	1655847.022	1540074.678	1182382.2	92298.844	959973.438	953607.462	85149.84	112415.386	82347.302	94742.442	1214148.974	112291.02	81780.01	392432.416	79838.388	1533469.96	942830.46	33243.226	63531.066	148059.352
150	739.6002473	9.989041491	0	480175.308	424893.498	420953.716	449364.19	474968.464	388036.658	532010.884	494524.742	571843.046	738485.126	654087.616	473545.802	599860.208	308962.976	465194.148	542230.986	628613.982	561488.102	384862.494	468985.764	492852.032	8822.776	509974.332	569366.728	609279.95	552965.394	558102.52	554136.324	482070.762	601894.316	726541.464	613076.628	497961.512	535003.606	548097.14	616190.894	618498.09	733633.014	626302.46	493704.924	548094.52	497679.252	573275.732	181307.048	538779.996	179303.092
151	477.314861	10.97391	794.888	2664.7	526591.872	4352.794	32340.758	37369.512	67351.376	27921.316	48986.92	718100.232	519408.412	26995.94	35069.712	0	429542.626	20779.412	4973.672	7947.774	277205.078	595607.096	323575.494	21742.972	2531.514	570779.846	881399.976	3982.97	1051665.316	113582.346	487830.638	1176980.968	19371.05	615973.54	27023.682	347034.236	28632.46	9771.614	736405.442	118243.458	7021.802	120357.124	2463.918	43357.776	473326.48	30251.86	19648.398	131993.906	32967.684
152	884.623052	11.49416915	2601.722	348234.28	627844.92	322859.658	1874605.514	406866.584	706422.742	346147.266	1587260.62	1360838.776	872418.328	68335.136	314528.348	296375.868	587996.524	45581.108	452805.986	410438.088	1170218.118	576677.45	1252693.438	328318.544	26403.264	148788.978	616189.8	99762.346	482607.658	448679.184	224712.93	371328.214	775355.742	391915.258	801372.046	300005.428	307158.274	506705.524	69331.694	467497.094	340544.692	355274.858	1172019.084	1191829.528	170447.758	1453109.412	365627.892	40343.798	486988.712
153	178.1895066	4.012735346	3472.834	92783.854	609000.294	58577.89	247323.64	88569.764	134664.774	90705.952	191854.14	746779.036	450431.4	47472.744	132076.674	59520.244	549397.776	71521.422	139509.116	30362.102	475583.068	316890.828	217082.606	62721.208	3177.368	1355882.296	620477.786	60458.696	686525.482	207407.906	620297.79	813947.742	145238.278	699110.56	144040.428	648004.53	76724.276	29595.952	685875.98	306347.622	72885.918	394069.252	62907.58	111152.106	673399.652	98513.934	932.91	118967.068	80612.666
154	959.9660028	3.852152326	968900.8	367211.738	1151781.656	1182596.964	280875.624	732115.58	845452.194	163957.492	238053.634	242055.108	201065.454	110867.3	172563.806	79253.242	1709693.63	161296.294	33821.358	117324.164	200851.188	567778.142	45957.284	204699.392	101358.312	176950.668	126120.05	26105.472	52583.036	124687.176	30094.008	160875.614	52341.854	229839.538	155326.444	113591.418	40251.266	106118.446	107402.722	173580.202	51833.974	101971.924	118621.796	39350.198	80730.462	84474.74	25112.192	79804.17	75380.138
155	477.3198386	10.83125086	794.888	2664.7	290477.538	4352.794	31377.274	19788.832	67351.376	8546.682	24337.652	471436.502	393447.118	3777.55	11292.102	8632.496	342804.714	5942.054	8129.588	9852.222	163996.14	234960.8	149091.094	6852.168	2916.426	354176.296	420492.282	6066.314	650289.018	113582.346	309186.878	569254.878	21356.006	320151.096	27023.682	205171.128	16299.254	10613.39	500366.27	118243.458	12012.41	69769.622	22531.388	33777.58	256823.876	24329.284	8479.23	131993.906	35465.89
157	288.2865021	5.06625814	3778.886	72586.568	249731.754	337226.948	470483.76	818242.318	578370.748	39458.186	856665.906	431281.694	642009.012	70347.692	128511.428	106640.622	398552.246	746514.312	54812.822	496008.042	301683.066	1219127.69	102726.914	365892.67	3390.212	117121.448	443730.572	103550.636	79591.304	932238.662	1124809.986	409848.856	92298.844	594431.102	643176.406	85149.84	112415.386	70427.328	77356.326	400421.044	112291.02	72158.736	216102.694	67117.114	722774.058	634291.134	33243.226	63531.066	206920.3
158	519.3632344	11.85639596	6677.236	4317.118	292337.61	7732.972	29296.502	18926.104	75692.262	5359.788	26355.368	539038.362	484694.328	3648.338	8028.776	4735.83	274591.036	4334.726	7515.792	8785.318	269395.294	274625.222	217028.748	2461.108	1179.672	438359.238	479695.438	3057.072	1037312.278	124318.516	773322.622	652056.004	14350.382	427392.296	17553.07	326954.226	15966.668	3490.874	1089940.936	72811.528	3084.896	117721.714	4947.24	36409.004	402234.002	22655.224	953.568	109629.106	32517.684
159	304.2581138	5.199233646	4586.282	44243.702	189604.506	123830.564	123590.692	172661.94	125629.614	48241.596	203315.72	161443.33	152292.754	54584.446	26909.404	39562.596	116353.956	172489.39	28418.038	138315.29	147626.682	160693.804	28686.056	95532.466	1011.36	61357.008	181008.766	7708.894	52398.256	111379.304	205288.52	143880.686	58773.408	122664.288	140885.146	50341.408	6579.662	51591.232	26150.56	159017.966	63432.424	56465.456	139357.89	40084.872	53563.2	105455.922	98199.008	52175.222	10107.422
160	943.9909397	4.231752946	276415.078	529624.986	1729381.466	757931.854	102759.452	279779.878	1303272.282	789631.834	240277.608	310851.708	352927.444	42836.358	79916.02	51960.4	1597599.774	104739.234	111268.82	61356.112	36227.316	1032054.622	34869.666	138780.538	47595.452	51126.01	53019.774	25378.858	38117.394	47950.87	37342.92	50621.498	49133.96	373585.696	83738.322	65740.378	10735.774	51111.328	15045.592	33809.568	16992.112	30823.174	35888.946	46373.734	80143.67	53489.594	48367.17	27751.702	58005.37
161	245.0990722	3.222884112	22164.116	288623.582	303249.692	91972.17	23258.684	33558.524	31813.84	13412.882	412717.478	20835.066	725742.49	41022.084	462413.306	207939.48	46036.442	44821.414	191879.588	39259.626	50099.902	55993.102	59982.236	116997.638	42268.172	68234.588	109749.036	38675.18	242324.834	33370.038	25833.23	96197.306	411841.968	33370.23	408197.51	149142.356	283460.264	348808.692	130786.404	55029.478	152079.658	95165.91	15825.112	1172910.07	36739.36	23977.072	97222.35	45041.35	238492.906
162	703.5531837	10.7371419	2759.362	204131.346	524231.11	7355.718	11038.624	775388.982	154291.658	17569.53	29271.484	771424.8	325217.236	126852.994	15955.95	13654.462	3715.898	175965.13	19996.218	186114.718	10386.396	31489.72	623369.486	249297.908	30874.2	174487.466	98146.284	9444.84	272813.024	42770.382	31236.372	167460.56	457795.186	24921.772	18066.006	162045.456	99573.296	39626.666	281132.102	19973.82	47425.242	10906.044	12307.724	205439.76	12867.408	482423.738	17186.768	534539.39	12099.946
163	149.0257407	11.0123314	9218.174	11606.306	185954.644	13689.374	9021.432	7286.742	13975.884	8069.044	12925.352	220897.738	162216.562	10234.424	15363.908	12032.776	259388.612	11909.32	18051.426	12516.496	55330.53	23338.538	17645.636	10965.654	10464.316	21678.344	211570.688	12572.62	327556.844	16814.44	203785.256	303286.366	15548.794	204000.036	11945.996	19764.708	11047.494	11880.1	418819.436	12851.24	12821.82	17504.808	13063.736	13015.99	354353.632	14696.324	12091.924	14149.616	16360.824
165	236.0792275	5.450356822	11336.872	232986.252	239967.33	206330.022	106080.478	209345.908	265779.238	208380.162	252357.118	168811.758	142726.05	116285.408	124076.216	234125.162	240377.46	141848.79	187741.534	282805.148	178275.678	216150.104	226406.384	111715.294	8382.414	192526.954	144222.928	157214.38	268121.664	244023.602	226431.322	175093.908	157084.864	156729.94	231440.478	247491.608	216836.408	237711.866	286016.852	152685.438	263139.342	174483.344	339292.822	150406.796	133224.144	301036.518	158276.998	139297.68	225317.942
167	801.5810306	9.995191374	772.376	204935.028	136114.01	180449.514	120496.422	136617.862	117244.104	172457.802	121007.392	109262.734	107778.576	247966.802	177681.712	244331.898	70246.82	189467.644	224356.26	202329.098	145788.812	60408.168	106502.012	156424.92	1638.096	224930.706	186623.304	262507.48	195882.79	125185.664	130669.3	161107.834	193104.83	81824.32	207963.692	236396.048	224315.868	204816.74	247440.02	183258.852	178699.956	167302.696	99272.296	200912.116	185750.086	171544.476	90972.752	212949.77	86604.454
168	625.5331472	10.73409796	1534.944	1937.418	430525.606	3395.832	9593.302	80140.69	17978.182	1677.264	18528.744	42014.302	27984.78	15457.448	3942.766	1749.492	4828.092	22090.29	2338.364	85060.916	4822.338	12119.8	46758.18	82287.064	992.12	12021.346	25244.398	4496.3	37872.854	9048.168	11012.818	35871.64	32515.182	10344.886	6512.378	3781.006	2231.376	7359.59	18219.778	5807.34	3655.24	6110.824	7765.418	10739.198	3309.61	29128.466	7708.826	30405.63	8431.136
170	625.5352108	10.4948392	783.27	6608.004	941354.142	865.8	0	95259.792	10658.1	3714.526	931.2	21738.182	66884.196	24395.868	1011.358	2888.29	807.8	34768.98	804.19	424145.23	843.264	3688.848	28348.322	314470.676	0	62954.916	55512.59	5231.144	72899.938	1302.766	4383.054	74125.616	94862.268	5009.888	7538.596	0	12903.732	1451.004	48195.792	0	1442.456	1180.468	2811.206	1710.984	780.148	84236.18	709.884	149567.33	0
171	194.1226849	9.021905116	3022.048	206529.954	165719.56	186518.388	154463.512	178144.346	176338.536	210291.444	151596.834	185107.9	188650.236	216745.196	201526.282	237634.922	119113.9	169052.276	203523.232	216206.92	169247.36	162506.05	186312.056	207961.302	4530.584	225573.198	226290.83	221835.742	220408.924	218586.32	172799.812	210161.434	199472.872	178968.426	235087.178	197714.68	230158.24	240915.398	257444.884	212056.102	245339.438	229493.378	170271.486	243556.786	212472.916	242476.838	127697.376	232207.258	127160.498
174	519.1336292	9.694437305	1506.736	90021.186	108320.854	94695.8	53740.878	93171.18	95190.16	87600.816	75403.774	72648.224	69020.628	101252.154	80576.946	94936.556	96079.712	64727.126	99145.324	89153.982	83164.332	64088.726	54473.248	65623.666	0	119242.246	79984.122	94715.78	109780.54	74374.61	72927.584	76375.648	92787.022	71509.892	112820.134	90372.958	89756.152	98364.146	123661.194	102253.316	114993.536	97653.242	69554.784	93225.56	79918.108	85188.928	26130.368	91091.802	38608.804
176	575.3844464	11.7952262	10676.144	10222.684	259008.02	11717.668	2738.7	190259.178	6002.99	6750.168	7122.25	21602.678	482174.252	5086.508	7023.396	5494.046	2970.552	10648.474	6128.636	611511.2	6753.91	6165.472	372681.082	90058.582	2559.57	6511.334	443018.232	6642.916	112970.946	2607.718	4123.532	61443.74	9859.924	4356.596	3057.164	9708.36	8234.744	6117.756	1184262.474	4996.3	8695.448	4073.482	8694.166	6154.396	4303.86	5077.352	2781.57	7809.64	1215.648
177	131.0017825	9.027658615	805.286	150652.54	111601	141622.936	101881.824	124634.614	109387.298	157497.246	115890.166	134734.678	130521.354	179060.4	134443.556	171905.378	90962.452	135880.71	167455.082	166061.498	154448.97	123994.088	123138.19	152830.334	934.15	143893.906	153277.104	171702.282	158689.038	154981.938	135591.656	147605.092	152483.218	122990.508	162076.104	158707.48	143939.33	177842.748	169007.662	145946.644	150466.52	147120.102	125949.676	177377.246	147905.074	170845.008	364545.276	149509.954	77296.164
178	419.0421679	5.153192171	4611.824	53163.838	79943.74	67352.692	44851.346	69089.708	85637.61	151661.85	57182.614	52475.256	55348.07	80464.018	48032.478	122138.458	67266.646	27466.412	23427.274	98713.49	50956.974	58573.126	52832.614	59800.858	7956.292	109495.036	82436.18	67822.07	80297.076	62236.93	67288.402	62123.896	87508.912	49242.64	92445.094	108073.752	42297.216	92754.798	119957.002	59972.798	97447.964	64408.248	59978.758	79357.186	82280.118	91763.324	18988.644	92408.828	17842.506
181	133.9793658	1.331353583	102289.352	130233.662	560112.102	155327.914	290294.734	303272.188	231228.15	129427.046	775099.082	177196.308	46181.328	524215.344	718315.84	459349.1	244974.902	762110.896	300909.01	172180.4	478960.422	99670.7	134113.174	110687.444	354612.804	130368.524	767404.416	69848.212	146654.788	404867.21	315749.784	976536.102	293945.836	720571.592	252328.444	127103.548	89596.628	198680.2	611590.548	271021.89	174876.638	130486.232	793559.794	340965.782	262465.406	150641.366	519627.53	296619.164	1087728.304
182	727.3260032	9.660778926	0	84912.468	84672.696	85342.424	56074.99	84629.99	94177.088	99169.968	84037.194	67059.048	66152.062	61470.958	58766.246	64703.02	96988.412	51132.272	64173.284	62794.014	81426.064	73685.654	52936.478	53245.742	8853.244	82221.516	53088.356	71375.522	62931.464	50414.138	58595.616	44665.232	56861.304	63310.3	67287.524	67886.618	73472.226	77361.278	68500.864	70225.42	65314.316	65335.068	69712.774	72977.134	62824.514	54857.816	29852.232	79214.914	44905.708
183	245.0863588	3.044016978	47037.2	170640.802	166405.148	63319.29	48655.162	57063.178	24621.372	62868.856	200116.734	31671.856	410818.354	57399.5	52321.198	69600.476	29355.258	53901.27	89804.56	30121.842	37354.662	64991.38	39598.546	116510.182	39123.148	40715.852	79542.812	28452.068	201210.492	27938.55	15823.934	42641.932	262610.42	99172.182	192798.724	79543.466	76876.524	239193.74	76424.692	52140.25	133257.006	77822.768	27571.776	396510.37	53718.524	23371.62	94290.634	30246.578	292161.144
184	120.0792967	0.7504473643	1653.326	101254.832	406991.116	631041.096	5070594.988	3317784.128	2047167.366	1532826.782	2380177.844	4924842.04	1494003.548	1057357.65	1232616.094	465540.018	5034765.794	7427.854	592232.56	1811641.434	4668205.794	1.02E+07	8737805.832	3076213.322	2376.334	178874.532	3408868.856	281546.216	1896381.892	6028296.142	6564858.348	2584791.684	1274709.816	7635098	974191.7	76392.626	979830.394	490038.044	569840.252	2480384.642	2009658.476	2895483.896	6109823.794	1608044.942	1064737.008	5407022.016	135485.626	31952.378	603088.59
185	551.4365709	9.874957364	5393.334	53652.95	80340.344	68966.372	118824.652	111562.636	126668.544	133144.708	77445.566	138787.404	111106.378	109368.97	72701.864	80402.484	242924.918	46773.958	81293.482	99084.202	111239.25	211590.048	124761.816	74133.928	4441.06	74435.058	114381.312	46919.296	110584.632	161517.45	238848.788	149683.232	113664.376	195567	77333.24	54620.568	78700.2	89452.268	84297.1	135961.538	148000.226	155283.95	250350.55	81335.308	111495.274	105536.682	119869.884	54285.79	150766.344
186	707.5451772	9.170190182	1742.86	146377.228	242679.664	15538.906	8130.216	1486913.332	15108.902	16587.906	16134.688	30403.868	97986.324	15319.408	8903.216	11164.898	11809.386	14786.94	9311.72	317510.974	9458.934	9478.504	87836.62	506812.594	17879.418	14143.56	23780.136	8177.144	50203.786	9472.01	13264.076	122026.754	737292.444	14650.966	14163.81	12101.28	5946.74	17593.572	93680.81	9331.074	26052.132	11271.408	10190.702	11778.478	11875.426	169874.65	7871.542	220197.57	10220.08
189	777.5596461	11.00900209	60329.706	134267.168	112646.096	113649.194	91149.908	144018.716	122056.938	139942.222	115355.158	96307.086	72034.878	114985.674	113050.806	146912.126	119934.258	115977.314	166245.372	116372.18	161220.406	136036.99	137858.618	91789.626	71800.836	124218.62	118667.77	157293.822	140802.858	126074.064	148398.198	134470.204	145951.216	97650.182	114198.684	158894.72	179210.342	175754.994	121519.686	154728.688	294798.118	291540.202	488231.982	151848.666	134081.582	191769.07	147759.214	152876.134	325620.73
190	133.979074	0.9039530233	245074.708	154047.796	609882.836	354243.014	196401.05	155126.794	134461.302	437011.772	98031.918	227507.31	56747.216	223543.562	131767.572	142269.65	335161.362	140013.198	92875.306	159630.84	259137.384	130032.984	200076.974	79126.948	202698.92	409341.782	205550.126	72923.206	136459.694	108199.132	60590.308	197323.974	156361.678	63688.508	160310.506	129153.246	41566.668	237539.564	68241.386	187870.698	66502.962	119852.036	164427.06	205185.778	331630.474	162038.742	206513.142	245452.2	123664.714
191	133.9793146	3.543833566	111670.33	115891.344	483846.106	168735.326	158745.712	98426.622	291940.084	436497.752	86962.548	107374.396	72450.424	150146.464	290710.558	352310.178	117661.694	40312.342	144485.234	436539.93	113841.82	199501.602	114106.514	114150.234	135277.56	48124.956	193916.312	57596.982	249062.094	137525.302	72992.302	149913.08	376559.226	111696.118	61405.29	257903.168	157721.724	191514.89	104129.376	49460.778	93178.274	49298.432	362358.874	94651.348	188411.128	98020.302	152040.876	188544.516	137182.948
192	664.4986422	10.03687047	6460.752	11069.122	224090.898	11028.764	20655.032	47894.392	27111.832	35279.89	13093.102	68502.502	53518.19	10434.452	13011.99	32524.54	21473.814	28259.702	17502.042	185289.13	19047.678	24944.306	43054.418	104618.764	28984.134	41202.39	27232.862	20218.462	173095.164	26542.724	43918.486	35275.798	67886.36	25724.02	15075.724	7083.45	11473.582	20739.638	63185.84	42611.66	38114.662	16539.032	37018.564	34554.278	17335.216	65539.356	8962.996	220112.45	7074.274
193	133.9794691	4.235191163	141006.366	329267.004	196281.314	43066.644	658664.244	164989.764	88023.608	236907.41	262963.742	144316.706	30183.696	218220.164	190935.764	50634.906	156473.946	90289.75	85390.908	193903.926	183414.524	107786.446	101695.704	80232.058	102578.476	125726.664	74548.002	144607.99	47994.1	111610.508	92937.208	89459.518	38597.188	91646.826	64680.368	368596.966	134517.464	397126.25	118113.89	161772.18	61267.08	89805.246	143700.954	145505.476	191781.348	107637.58	95238.978	48545.544	42733.404
195	286.3103382	8.447233566	21984.446	84039.482	402585.176	155791.28	685776.868	123829.614	439809.78	493675.394	512482.054	645115.462	735602.906	747678.916	778937.722	768854.88	254058.846	777881.75	815872.898	715257.466	247379.622	249580.872	431118.446	648468.824	66590.316	1160692.796	768839.672	890836.502	712242.64	266734.86	593766.394	920049.418	872919.964	84098.866	543101.072	1358900.49	789815.074	689447.248	1019513.96	862823.69	504409.168	827278.92	191478.724	1114148.578	581519.494	632507.866	35660.796	853120.38	101365.25
196	466.4846454	10.7501665	2378567.958	16452.552	6866.782	3743917.43	6193.16	10106.13	7214.598	1277405.3	4536442.15	8728.116	8648.534	13198.034	454389.608	197953.786	6691.578	8842.672	354677.934	12929.86	4161.102	3155283.018	8515.668	9079.086	416023.67	9842.654	15204.944	208915.314	14134.506	647348.568	722948.64	15208.206	6778.908	3829507.82	1153530.264	15052.418	4932.888	585714.278	1361253.06	523807.168	393751.664	13908.528	562140.384	12193.328	342041.492	11628.5	2249204.608	5279.072	2377483.838
197	316.2460899	6.088797664	2678.14	37287.346	195668.142	570497.052	390166.74	672284.9	571329.234	29020.246	898218.738	432868.66	518348.292	33801.346	89182.872	35457.64	301190.648	489029.006	27282.842	178026.74	245502.096	954930.702	41670.414	431301.572	2737.85	43659.206	258809.116	40861.714	29284.69	635288.34	594491.038	415285.422	34421.14	347979.666	323532.802	39673.44	41716.536	27790.508	34119.24	435578.338	35954.27	33752.032	125567.478	0	598491.784	308147.13	3548.238	24528.796	5497.114
198	316.2559879	5.879887836	2796.096	20734.24	135316.878	397338.356	312981.746	655554.914	469793.122	20976.366	598622.45	340988.114	425242.414	23619.742	66586.604	21562.668	238644.382	401524.176	21389.68	148071.834	174324.818	776165.124	25841.84	270723.176	1971.872	28912.11	260612.908	24749.43	27389.248	568735.496	493687.836	339439.542	23516.922	332377.078	257092.05	26371.522	20327.78	22549.878	28976.31	327465.862	27173.358	27106.822	121568.826	0	476625.946	280619.778	3201.06	12077.978	2863.226
200	507.4104573	9.161706512	2306.302	283972.428	346448.29	315582.796	163483.086	247505.486	313222.202	222043.126	172616.476	217733.93	152063.174	230763.364	216264.296	243517.974	216496.878	225211.592	228433.29	243601.356	222716.026	253549.754	217309.996	218001.186	1851.252	219072.634	221398.748	245229.134	225726.724	246202.612	219769.994	210418.478	199002.452	213111.116	274088.85	250917.614	230300.25	253525.422	287328.89	225111.786	223837.116	233506.272	196002.998	266214.132	204946.286	251690.356	145219.368	247289.124	144855.934
201	289.1129257	6.475611318	5427.596	375066.556	429083.742	391209.718	406928.574	416881.044	406661.086	386266.438	395590.358	412665.176	336312.118	403229.664	379174.832	413028.192	413280.338	387864.982	391990.406	382368.068	416689.514	357001.99	387591.852	360669.294	11776.894	404247.332	382664.816	415275.944	408733.556	342251.234	510116.686	406188.124	369775.598	330769.026	362874.28	386822.424	392392.238	395546.882	424273.364	395615.884	409286.382	412946.4	329659.34	388936.63	372361.818	439694.018	352825.27	413030.06	347261.116
202	409.0429871	3.944302636	3798.34	198926.458	178873.2	165075.15	176363.924	164687.464	176356.344	209629.554	159435.774	171319.4	112095.124	194227.554	199104.484	193153.038	159897.678	147477.462	177325.896	179847.958	180356.766	183410.076	119236.348	166518.166	12635.878	173002.444	190864.278	104801.596	173027.588	194659.74	171706.124	188585.018	181443.988	110330.182	169978.79	203653.094	175697.148	167787.41	188804.952	206323.724	175928.392	176530.288	132206.252	128875.32	183095.952	141304.388	111519.992	214543.258	127354.806
203	685.4552133	12.57306944	149414.986	42230.932	74802.536	327717.126	40401.172	65164.944	72045.664	493091.606	612437.218	63493.286	108875.358	34882.022	1409843.502	150507.56	52152.514	259426.554	58050.382	52164.73	17196.15	258690.636	0	182990.89	65256.986	161976.668	92675.856	299044.928	15199.97	742645.818	111494.57	130517.468	24224.892	478881.002	1247334.332	18420.772	36397.544	144036.198	87720.104	1056064.752	177500.234	9258.114	276855.156	17859.724	1015450.674	20340.628	0	32120.098	0
204	959.9655968	8.201880465	140862.46	110723.48	598024.568	1428364.476	78640.802	113983.702	312350.92	173172.988	39747.918	38047.856	37501.988	13666.194	21090.032	10840.296	311048.774	16582.106	32258.334	9668.87	29164.488	163075.402	74726.474	41288.57	13962.962	25218.07	16945.006	9385.444	13791.886	24953.546	34007.362	27277	16770.624	65387.302	34966.472	38140.668	7873.958	24450.122	10560.22	50207.754	11341.67	24210.236	21660.484	18150.024	16754.702	54886.192	40921.768	16400.584	23047.678
205	943.9916834	4.706877287	186410.092	250810.42	320384.33	962940.596	168353.126	379590.804	423779.258	338495.324	150691.03	134914.75	97310.172	35197.562	64444.122	30747.356	890512.02	46397.1	28914.01	38347.93	76762.66	378806.182	100820.452	56419.404	31099.382	59121.176	58445.762	37591.554	27300.694	28911.328	37223.62	25466.608	69601.788	104755.578	59214.128	31365.63	16510.23	22108.07	29385.952	118229.932	25884.476	35750.794	54763.12	41322.662	98971.626	56341.326	43764.292	14298.85	27144.678
206	285.2793248	10.73616729	44691.552	70758.214	170315.38	172424.968	140775.898	137978.12	204005.104	205194.028	104167.718	124473.984	160794.096	117835.096	100095.28	108893.784	276065.194	53051.964	120015.49	109449.802	145153.416	226904.558	139707.704	82505.196	24203.186	73425.064	132732.056	83577.484	74640.808	149155.918	157778.376	120974.508	88122.208	225172.692	107543.06	74088.746	89799.764	108429.502	93577.66	144084.098	110734.55	149118.142	194411.11	87040.478	133998.304	91050.468	124095.19	44723.84	157931.402
207	285.2616502	1.128806047	102035.34	112274.542	169644.958	459067.036	336164.406	142866.214	151275.068	96297.36	178606.764	77857.716	94574.68	15040.022	51382.884	39332.268	287453.67	111837.116	34620.14	74216.646	102780.528	76533.224	72577.11	49211.244	60272.342	94669.868	114514.906	24775.564	40144.756	68781.604	32595.192	58693.794	67358.036	142693.856	69018.444	27699.214	30913.13	20271.648	24635.122	31914.236	45710.188	33573.348	32639.754	21609.9	86678.382	32583.422	26528.754	12435.268	17578.008
208	494.6057414	12.60362544	948052.8	0	4512.536	349339.42	1150465.208	0	0	0	14080.71	1023477.644	0	0	461631.942	0	3407.636	0	0	0	0	0	0	0	0	0	0	0	39167.254	0	0	0	0	0	0	0	0	0	31335.296	0	49637.254	63883.884	0	0	0	0	21434.016	0	38911.022
209	288.92751	12.67442142	85910.386	83995.862	55385.306	73096.364	57476.058	56562.574	69283.648	45470.974	32238.032	36665.972	68211.588	43208.71	64845.636	63533.262	72128.216	67623.108	58642.022	55676.172	52123.144	67653.794	49864.928	59202.768	31667.958	49827.326	59981.152	66322.856	36196.416	31918.328	74595.08	61029.818	32311.296	53184.24	86059.596	55058.364	45107.804	74055.9	30400.428	36871.6	28891.784	37041.098	57913.33	31268.846	65600.432	33990.824	39350.096	41299.576	31563.9
211	133.9793762	1.574203876	255413.378	141249.48	206016.54	100589.37	129037.124	146075.876	159054.362	250988.474	305155.258	231020.31	101708.592	263033.066	133797.616	264569.496	437534.218	205553.336	73083.378	156116.552	298402.232	328149.714	340528.83	168761.05	1242342.56	271140.254	188605.196	249284.294	269308.556	430990.422	268920.57	465555.942	141873.1	52049.562	175021.046	220752.894	234173.39	306488.03	265057.694	99511.738	242182.394	215374.364	246869.924	232050.748	175570.996	230061.618	252249.754	356902.082	359556.944
212	133.9794013	2.375065966	172928.594	210367.214	91442.43	599564.612	147618.144	175228.04	204649.118	135221.402	598258.582	145486.704	437747.514	211534.528	270076.998	213606.11	233618.578	337597.88	885098.24	236323.612	120385.228	105896.328	482913.248	102790.88	118076.526	153907.162	169057.878	169815.014	79030.92	495513.718	133283.96	79158.804	97784.196	67683.072	243735.814	482446.11	73068.346	245661.764	289300.552	238944.728	306683.062	561836.494	251845.606	557252.068	115677.118	187107.47	153257.196	191720.474	351830.86
213	133.9793929	1.786869845	219750.398	74050.47	120880.31	94550.312	91852.508	151889.726	285793.314	504795.602	399868.06	267342.214	130999.932	286220.622	122959.804	172589.27	87984.638	512906.934	101955.226	204949.534	105240.13	95315.286	229705.838	146336.408	230197.634	243189.912	405849.592	104710.662	149890.288	173998.032	313277.702	65860.96	97706.866	276350.052	205741.79	767988.986	188075.53	578414.478	98687.628	311643.044	208259.628	109668.972	534673.134	170534.286	247046.084	313649.704	352451.44	333210.482	62711.686
215	685.3847186	10.98347268	58747.218	117547.992	12727.306	198323.318	45848.866	121896.658	134621.196	102944.808	17667.39	61948.18	0	85221.62	37565.66	114325.322	8516.85	43784.716	92762.89	116756.67	106908.25	205135.892	86139.89	39485.38	56369.948	86292.684	66730.23	41744.482	5407.306	102953.77	0	42237.616	104227.494	41209.83	80014.676	85004.256	32264.268	59642.268	36718.326	47808.348	40329.094	16846.858	82517.684	107193.176	21499.652	155217.58	9212.442	84106.646	14578.052
216	133.9793168	3.282656698	104981.458	140104.332	73984.604	105711.412	264484.978	128910.924	364554.724	202424.656	211713.21	120172.098	137356.156	104529.232	90196.988	220893.96	58810.408	62832.926	74015.784	374439.626	75240.874	260502.386	161866.81	138550.23	144376.512	246925.464	76572.942	143196.778	46375.588	249105.164	213336.75	127436.582	116110.302	118305.322	69199.14	89341.298	135728.702	123333.232	120586.328	124608.364	73648.988	129353.824	157366.17	29503.872	158246.936	310172.38	199953.75	219727.262	243780.552
217	133.9793147	3.661369922	175833.124	95446.344	155201.388	363991.578	70457.12	214190.206	70001.786	122158.496	44131.776	210813.986	43018.186	160688.252	181667.65	232063.464	187509.436	64996.526	144485.234	121437.9	88122.85	328052.53	125777.582	70297.914	432999.196	48124.956	315442.024	96667.282	96578.748	162345.884	70341.694	97615.24	124523.996	186724.494	34537.99	131241.382	51895.012	309096.692	48136.34	122642.588	139508.644	117967.542	162189.668	119915.428	78148.756	43989.224	97565.566	55910.276	73328.874
218	133.9793282	3.841401628	76806.874	66618.528	140395.236	96785.49	160130.248	112861.23	134997.388	120868.192	121766.764	69443.458	43018.186	543716.476	68111.646	91371.336	159803.834	196812.926	161358.544	141638.812	91985.7	68637.01	72710.672	132643.18	77900.392	463660.008	152639.748	46849.358	151198.66	287209.838	228863.338	161754.226	181952.752	59115.564	67066.424	853500.86	277227.592	154492.486	162391.468	164102.614	145870.148	90982.23	169394.44	45719.918	447646.798	116245.458	110839.734	313840.058	213096.368
219	133.9793129	3.933200543	111209.484	114590.168	88613.708	281180.18	159566.444	146818.772	134119.552	255217.474	171516.588	46499.528	92175.448	159371.83	652592.574	147275.168	79821.536	196812.926	136989.308	366519.598	223924.318	47084.228	151494.494	98434.572	135576.202	173854.08	135613.484	64360.704	161534.174	321048.594	188419.024	139857.784	121280.504	142740.444	399317.28	141564.066	51704.668	182940.23	162391.468	97447.296	542274.408	164942.154	339007.076	402948.876	164157.38	185371.202	146537.392	291514.446	42755.994
220	415.1668727	10.17630227	34036.434	97301.244	106216.908	101871.158	101002.32	95258.784	106572.65	107631.668	106193.09	119156.714	88024.966	80733.682	82527.826	80324.19	104982.064	80437.08	64784.802	65592.604	94017.442	119163.718	88696.668	82074.572	42534.414	73697.878	80995.958	58077.844	63586.948	72388.41	66499.364	93033.662	85501.518	98243.366	88248.592	70817.982	68132.726	72424.268	59960.428	76902.062	69184.584	76411.968	66728.23	87642.282	87392.15	65846.952	13756.326	64235.824	8613.166
221	309.0298592	4.929614729	8953.96	304169.64	325821.662	327757.94	8749133.68	2519405.474	1610340.974	884608.206	2502240.588	5321325.09	4470554.786	949216.308	1406338.07	1090623.016	3386139.044	3145921.356	1314993.596	1069372.632	7016672.572	7520594.39	725287.834	4157556.568	27000.23	988141.742	1524337.834	1469082.67	677724.332	5202038.636	5458223.25	3064177.272	977325.644	1460135.064	1117645.74	996454.054	1383735.42	1164790.634	609162.604	1583914.276	801539.228	813894.298	4836813.436	679915.584	1155356.012	4997756.62	2599444.822	553983.72	1320711.786
222	241.0773901	3.627854907	4687.708	34464.814	268558.41	203916.518	5146803.596	3170880.798	3302796.574	112080.604	1679177.33	5326733.522	4528856.492	94174.584	865591.586	111539.27	4203223.796	942752.798	164666.322	1186070.276	5396587.846	6093677.43	92319.07	3125474.646	8434.792	144397.39	2634874.944	89449.804	84696.02	4186866.014	3998440.006	3920194.644	136463.45	4544453.99	85860.922	92019.928	105413.372	176142.284	84617.318	1455521.27	87921.904	113712.44	3984342.234	58382.1	1692513.614	3899847.118	79791.33	27787.432	55482.482
223	387.1100247	3.959430698	14110.264	3141977.742	3036962.414	3250332.172	2926047.496	3202014.608	3245904.302	3353829.468	2813466.064	2757421.428	2275282.942	3230436.38	3013508.542	3368553.198	2847778.062	2748846.358	2982319.486	3503700.852	2740283.714	2846613.76	2329492.154	3087738.032	5009.028	2938540.02	2991942.92	2368268.086	3041206.796	2726243.454	2950028.494	3244027.064	3037814.57	2552685.99	2590170.732	3297321.12	2981385.608	2955951.832	3045110.016	3226000.872	3220500.724	2725588.184	2592135.5	2517277.136	3274783.52	2805245.552	3950517.538	3434872.002	3818568.556
224	365.2813128	9.878525504	2654.132	17778.328	38598.09	18297.412	1152890.378	291736.336	155339.95	111009.054	144758.378	866641.16	1212852.53	30080.742	14861.18	59733.032	345079.272	7144.974	31950.332	361310.9	450641.068	1028157.266	2129039.074	93503.022	1765.396	21117.44	141005.908	2245.48	126161.78	310123.67	646118.476	257150.662	427512.692	245276.164	113521.714	48524.31	17848.122	48165.944	7963.122	257946.8	198443.784	111478.624	1059643.912	128428.818	45517.502	1080555.976	32212.904	5536.392	53427.588
225	722.539948	12.07321822	5497.542	38570.546	77579.976	49911.902	860983.134	102006.284	52243.686	99684.39	225677.698	272579.14	662626.344	13788.562	33265.106	21244.766	216776.974	9023.276	34687.412	346222.262	306134.826	487331.962	762382.566	60262.588	2812.212	63420.008	158292.05	15150.266	59709.866	46492.95	53328.442	102141.19	111655.136	31127.292	67618.728	18996.76	63793.49	42728.218	5546.446	139680.594	37076.652	29839.604	125437.79	109580.822	17319.624	214244.52	52215.106	13925.52	76098.668
226	482.425269	6.986486045	3587.56	47181.572	34998.424	18802.21	955719.57	39733.19	106530.79	14652.002	325327.72	469793.484	772546.894	3396.876	24205.47	34583.36	64824.088	4182.842	16906.476	124698.69	403337.8	33153.106	834435	23956.324	2333.872	26018.794	130009.524	11109.526	40438.834	69767.63	7312.962	30446.36	190068.39	49017.138	84588.032	28533.906	28521.692	14898.862	3200.1	74536.792	56325.65	19445.1	371624.186	105870.91	13220.266	524041.886	0	1492.832	9540.886
227	862.6244194	11.4958024	1899.972	168972.884	366171.452	151903.53	1184931.91	285520.668	407804.068	203863.9	905963.85	834664.33	564141.698	39510.18	160489.958	168775.782	320441.742	22026.716	269870.714	281893.408	745396.116	415985.79	833021.028	210049.626	6663.718	95179.732	394104.644	58466.108	335871.362	292578.222	134221.696	248141.374	508503.116	229543.948	458198.858	189953.732	173459.908	306678.872	53523.706	253861.634	211832.678	212840.182	778699.576	793173.48	83730.602	956724.772	245650.348	27977.668	347439.404
228	132.0876292	0.4583032864	13824.576	54890.08	87480.27	114414.886	909351.238	494847.982	307352.59	312137.564	430864.262	786259.464	320743.996	183744.434	155689.36	84110.214	795438.582	3844.438	69942.188	311330.664	759936.63	1569761.388	1094250.994	491357.278	4978.92	39507.964	428489.252	28218.024	321063.712	904154.53	1091988.45	382912.726	176139.66	1223225.03	144097.134	34412.502	133317.852	67054.172	84633.126	377336.436	296454.598	488276.168	817465.806	180048.878	166294.052	610563.22	21670.274	9609.896	42118.116
230	437.1905409	3.350888629	16955.576	70717.39	106016.86	74013.134	523300.846	62596.328	61051.9	53873.456	93257.48	172634.63	120839.15	14281.526	66297.696	24873.708	135837.43	8812110.468	53449.536	19034.536	112504.516	72804.188	151249.478	7450936.234	13290.908	168607.488	102506.252	35592.524	116546.63	3241615.326	82374.428	114225.872	57625.64	138933.232	2.11E+07	155766.3	36533.984	20918.916	93555.662	140760.058	54966.58	118545.686	50181.958	47496.396	415470.732	33161.642	34244.506	35738.068	46431.304
231	466.1408677	8.055485426	4778.94	6699.762	16512.416	22883.602	656153.306	58559.1	83417.25	18470.304	145715.796	123360.152	183207.594	9769.512	18382.134	41096.276	38250.83	9243.96	20814.344	69411.458	97290.428	62298.418	364200.468	40550.208	106061.96	19986.968	23544.528	19772.732	26991.186	101653.274	36491.706	41977.252	224924.262	16100.988	101521.27	47051.316	29361.444	34277.912	9580.42	32468.154	86491.296	25373.174	380231.988	86485.11	20842.958	518568.398	37370.322	16771.686	37234.63
232	393.1778469	3.281266121	21794.122	50000.102	80282.576	65202.622	520335.278	53468.826	52899.958	53770.452	101034.228	145202.2	87219.852	22540.766	44946.156	25436.472	105955.61	8096458.596	26159.884	20904.528	96048.638	73326.11	142232.304	7042602.11	18869.224	132633.19	87769.198	86112.884	97172.378	2712732.478	59645.584	87164.73	29162.436	129949.518	1.13E+07	109246.826	31914.208	27388.936	85812.09	100247.204	46967.358	101568.432	38856.6	30047.306	350079.218	42885.364	27931.85	38365.374	39985.54
233	136.0623068	0.4777454829	7879.216	147984.414	67895.872	98431.522	1185329.288	393862.902	382467.918	163940.67	600378.75	827136.966	226946.668	283494.928	189076.38	24695.516	310719.566	2667.712	16795.938	307997.064	478917.866	435717.562	336488.952	535682.912	16559.586	22182.042	632696.268	16001.05	512121.072	285394.738	285620.244	596301.006	451238.774	158280.778	143787.668	10585.918	44536.518	13996.562	66727.26	802627.146	798811.54	942310.444	139151.88	50417.37	243833.794	1009735.696	5624	8039.592	57766.316
234	437.1873062	5.795871651	8879.128	1282146.328	1306825.63	1121428.608	1052247.092	2154638.5	1692763.476	1663159.122	987504.096	823663.928	1412353.718	1441082.624	720175.626	926321.846	1134734.972	1111898.31	944963.784	1310250.7	2598025.694	1778950.9	936252.694	724688.5	2688.374	2029083.154	1497467.186	1941845.774	2226868	1609143.436	1586976.102	1666855.094	1090117.334	903092.156	1991314.664	1775523.028	1705068.984	1983125.64	1374047.318	862494.83	1264405.614	938837.178	2493889.998	0	1048103.278	3081614.16	1999450.088	1369773.056	2502546.172
235	166.0841154	0.7488788372	2324.05	45766.1	92059.688	168740.84	1813269.678	1137110.74	723644.48	584349.592	920128.844	1714799.77	574696.922	364283.132	496564.032	134225.428	1829337.622	22314.322	164125.9	714650.734	1665606.778	4232085.944	3366433.73	1243378.752	5645.422	71296.28	1341945.128	80212.892	789754.262	2247680.306	2707857.988	1011096.662	571102.392	2841187.178	300605.24	31598.778	433334.384	132576.598	138041.642	941242.982	852360.75	1211894.708	2376321.334	655128.794	426360.328	1941798.134	41609.512	13903.234	96404.87
236	263.0678634	3.275225935	24196.008	58669	94862.534	76823.996	1007308.764	607596.256	427784.808	40593.788	1142553.432	579335.614	788149.96	137999.96	159902.866	244117.044	45652.252	20889.7	213709.708	442714.066	112042.63	1317872.844	56597.466	515866.056	20580.584	34516.026	887510.44	72344.736	754143.482	25227.496	136833.826	356238.936	736856.664	137794.3	237637.204	40881.902	738079.152	103081.238	109374.686	845811.63	919872.472	576728.056	33621.29	995430.162	303051.592	55220.852	16004.102	41206.764	242201.32
237	495.459515	11.02375537	7918.586	803483.548	70082.832	65843.224	1319871.606	521807.748	190459.912	188296.68	105902.626	106472.334	1049862.724	260434.956	205531.54	242832.372	74685.878	268681.34	326814.442	1096370.608	1252920.926	251655.766	1359716.002	3258859.664	0	337543.272	281925.788	288338.516	147148.21	210326.91	251587.29	411716.894	308874.18	104971.32	266261.064	307526.242	610545.718	305243.246	132011.678	207970.816	397978.902	661229.274	303812.746	331290.552	137715.786	1088602.99	43367.936	285936.738	49435.606
238	415.2237785	9.168226056	18335.572	924759.066	770245.73	0	779028.254	933327.432	1199284.432	1100159.676	1161875.198	756178.624	792040.426	785536.738	912022.318	787656.378	900745.95	950501.484	619370.174	727375.444	709247.73	759965.102	576606.926	962124.87	35881.77	900663.916	671099.938	762069.028	710899.562	786381.958	293297.112	693393.66	423418.06	848854.242	204503.85	737549.79	426827.296	970862.95	473119.232	765597.862	499851.956	688753.378	492809.188	684700.674	986626.038	416209.434	836695.474	521752.86	838159.156
239	494.5609065	10.75822727	13906.784	1434981.318	3220.232	789.344	2851595.258	2582418.122	4823011.744	26675.294	163347.616	21698.684	2599874.862	358067.478	76917.398	88264.198	10885.77	593753.612	63636.648	367858.474	2761204.988	21035.066	238578.072	0	0	580338.036	1006901.78	57018.756	77416.818	14873.112	940267.676	729467.648	646545.862	66138.604	26389.23	458753.064	1668003.284	89920.636	17974.464	47489.582	73821.32	5172312.382	54525.59	900909.444	53886.71	257660.222	9535.688	170679.708	22577.114
240	203.1297953	9.16968186	30197.88	742999.496	200919.654	964928.042	575602.898	805739.864	1032799.112	973019.642	765950.494	538543.038	879036.964	608713.184	815699.024	498647.628	734846.008	526796.656	515508.136	617569.98	842257.076	771166.136	515559.42	808528.534	37229.722	749306.24	560807.774	641620.29	606981.516	793788.464	312538.608	733770.916	436818.406	799624.702	752654.42	524674.448	616101.312	781178.46	205580.552	741279.01	434431.71	438444.334	585904.336	567519.984	767393.126	362581.41	714287.778	387109.184	728974.744
243	524.4652668	7.8468406	4740.36	36692.372	43801.98	25270.684	268745.446	27072.51	65004.268	16381.492	156742.434	193134.036	171713.902	9399.104	39774.228	51555.158	42650.654	13266.964	40389.202	40904.816	239524.302	12470.738	245821.374	78431.522	4071.046	73356.214	148563.932	101727.056	52869.93	32323.23	16735.446	17111.784	47858.79	45249.198	88421.968	73305.044	132521.912	40263.638	25935.752	23388.61	57375.576	33640.118	75463.57	327286.592	32531.94	358900.25	4876.748	8071.338	33990.168
244	679.4297026	9.453415599	958.068	186706.38	336144.002	229984.574	146440.47	238775.29	292740.316	297911.484	193620.452	308318.066	167775.518	224152.044	138531.834	300696.118	210800.902	23154.332	0	302659.734	238568.094	177671.912	277471.72	198154.652	1201.33	396327.436	228223.532	177789.302	320723.304	200280.672	322955.72	320513.912	235108.354	255226.94	186883.284	349833.108	73933.58	263184.248	362574.382	239225.064	271467.748	201804.406	207374.126	279872.788	275978.234	305606.112	76371.46	279728.492	110042.444
245	482.3550314	7.7433625	1996.116	30438.954	25523.268	13068.164	188893.396	22145.442	47299.208	22380.83	96695.364	129026.15	107532.99	4041.936	12466.412	40659.694	34014.05	1322.4	17579.802	31309.992	112090.228	31701.016	202549.022	47098.138	2134.44	26897.43	73068.518	19707.086	30024.586	28099.78	8042.226	13786.04	30023.864	20368.218	45000.174	30636.864	53720.7	24402.962	9198.07	15823.636	44842.122	16673.94	67122.664	139404.22	9788.244	222478.258	17663.086	1465.68	23871.652
246	952.5978133	11.49517574	1726.604	81573.894	168191.462	97161.644	416649.108	90804.744	184378.88	85230.482	368283.498	312078.676	209263.058	18184.124	89524.438	80102.562	157880.254	16660.66	114497.072	103331.06	218891.04	137875.262	272177.214	87026.542	6433.654	43255.786	128536.128	32986.09	109783.272	124367.964	46615.238	86792.586	180591.906	91608.216	178838.72	72357.526	81675.056	135253.604	19571.866	109918.326	87541.586	86663.128	249741.384	276481.952	36369.144	318714.338	86708.234	10113.998	108342.598
247	508.460434	7.291054851	3796.902	25065.22	18315.468	4243.67	194669.094	12165.974	27027.832	5765.538	133664.968	64757.978	75473.166	6207.75	11907.752	10626.11	19270.98	2031.676	6062.832	17013.518	67207.252	4869.44	179620.628	3538.576	1722.152	7113.482	58834.988	2481.506	27308.514	18491.512	5911.968	4968.684	41212.642	10934.014	19560.356	10133.756	16946.294	1263.944	3384.498	13471.762	13681.99	10201.988	117929.688	47127.672	4241.7	107572.07	11996.242	3677.598	13003.754
248	438.1619157	6.961808022	4972.428	13039.85	22700.246	8277.938	129932.056	8105.66	57248.364	7830.188	67852.534	34066.93	40161.778	12504.726	12355.284	40744.73	82307.974	9301.776	14088.242	34005.246	29738.38	26861.548	120982.936	40162.564	5693.876	36337.958	23700.064	11188.32	19872.016	84076.064	38911.684	21091.274	119112.534	17268.568	58831.828	25941.276	27689.468	19664.078	18190.824	28152.672	44567.062	44796.338	280854.722	115243.722	16917.028	283063.092	12742.078	10064.442	26058.062
250	430.9058892	12.63726028	297594.404	291004.482	257425.288	263279.678	635758.26	433025.678	266904.438	319696.864	281416.174	283561.786	380711.732	247558.23	292787.526	278754.652	280635.396	277812.936	295780.96	373162.846	283330.444	206821.444	359190.346	233724.248	502822.488	304428.148	403515.934	295608.168	272266.046	532142.144	431501.512	290111.264	456373.274	572918.986	281258.304	288127.198	807375.218	300411.152	384479.808	290849.16	524280.462	610242.54	262712.97	262304.03	241960.092	228142.846	106268.296	294512.588	86111.67
252	265.2501907	10.03866431	0	7349.548	7109.222	3089.48	98458.288	32319.006	24827.144	20965.274	29333.872	81820.824	70881.114	27414.892	12674.812	18111.094	75613.524	1948.308	10746.22	39940.178	53796.948	141198.12	161475.32	31478.894	0	13367.342	43985.576	1247.73	34938.778	104608.258	273300.912	55610.124	40219.884	140852.104	23488.804	9126.178	6740.924	11624.694	15540.356	68424.842	81353.518	127985.286	224950.8	39913.048	28529.816	87100.112	38949.654	5420.262	50163.656
254	537.4168572	11.91697476	66994.576	240167.566	37764.784	51980.1	411197.694	131289.928	74749.226	75241.756	90193.374	641377.976	758403.616	96127.052	24393.456	85815.644	44540.952	0	78710.284	89340.204	304629.574	51047.158	301644.018	212564.948	83264.88	178332.958	87848.452	85515.964	115742.566	72164.758	122059.858	77613.31	94955.116	62083.27	62015.918	114095.496	121238.854	93680.006	99002.878	52719.848	96157.748	18566.806	90166.88	94647.056	69920.038	91376.43	4813.808	125479.546	8732.988
255	239.2328062	9.875066822	14542.376	50222.91	91621.816	71593.846	114444.292	101271.452	93731.188	89967.232	69967.946	137798.334	123044.154	121415.388	69477.336	75526.342	245936.034	48081.668	72084.65	124832.77	118684.65	222190.562	225689.438	88130.688	12598.996	67783.612	119216.718	48492.342	103141.064	211354.652	406005.1	161706.476	121803.114	300444.632	82648.54	53720.652	73665.662	95585.006	82207.032	172012.064	147179.744	227746	320591.54	91684.352	114226.554	134020.35	77988.592	53414.964	91072.346
256	379.283573	9.393320249	3848.268	73966.424	77384.68	69582.748	123394.622	78358.992	68761.514	78885.262	77081.542	125139.56	134136.184	104840.594	93487.13	107635.744	91361.842	393291.044	0	109557.272	112518.442	93679.634	234584.968	464429.218	2156.82	108813.964	124028.742	101340.256	117954.462	149572.716	398755.558	118211.846	76448.006	162101.362	122767.824	104182.762	115271.334	111583.9	143356.806	110402.006	171496.28	175494.838	142332.584	184518.682	100567.846	188020.832	39743.392	96815.842	42700.358
259	496.4210095	6.705645493	5243.762	31200.422	76015.362	52540.536	141942.314	126987.004	75600.672	122552.034	125912.648	195600.882	89516.832	44348.894	104410.074	95529.402	99262.738	28501.928	75908.152	72451.132	192847.38	274118.856	291660.156	90306.772	6407.778	95140.756	481473.732	265199.092	365577.058	89211.67	392666.956	70148.252	38060.336	327621.572	86070.156	74555.576	250487.422	53913.662	90294.84	55769.236	177839.75	140063.38	81379.722	673112.508	51959.258	146327.666	0	16731.65	20226.672
260	305.2685098	10.04283473	12070.576	6177.99	13252.68	8605.62	85600.69	32035.196	31310.856	25596.498	35581.09	72313.498	67663.914	34322.47	14602.75	25014.984	72776.34	10356.6	9111.502	44889.168	55512.75	118426.518	118761.3	37448.544	12851.022	18358.964	45030.022	11819.812	43864.916	93050.174	174529.012	45944.408	48573.44	116434.318	21853.592	14623.266	18819.868	11465.576	20024.162	70001.798	68046.708	117944.542	163435.44	40836.076	35454.13	69627.104	32194.196	7169.2	35628.624
261	263.2094776	9.403351012	1980.76	1078.056	6813.322	1511.344	80488.582	11506.03	20190.788	8424.748	17722.368	55416.316	55833.412	4399.272	4432.572	15836.864	27040.112	1224.74	0	22067.806	49305.212	47724.818	121923.66	24154.132	1895.296	14249.378	31703.83	2773.938	19035.086	43658.306	131972.54	29427.91	25403.368	31541.866	18140.52	8360.242	6387.774	8661.442	6346.762	32014.296	29143.478	38921.256	109953.27	18651.314	10134.122	71866.974	16045.534	1997.692	23568.978
264	133.9793939	2.17095148	140997.94	208795.206	124550.17	120993.188	551943.092	168948.518	317191.46	236224.834	239703.996	295541.194	60963.536	233954.36	172192.61	388361.346	63865.72	410090.644	299013.91	318015.926	613369.832	211555.552	362079.976	332423.264	83249.392	1276599.486	425805.942	246862.39	251859.624	176821.636	469162.214	158364.518	495957.768	197568.838	215210.526	350012.822	213261.91	340460.82	601318.168	351030.02	477086.094	250006.744	728300.618	161166.354	227119.1	315596.044	551960.332	254340.974	195337.38
265	480.3211726	6.951354638	2925.526	10599.65	43253.356	21830.34	103790.13	22612.01	33507.162	17612.364	86885.804	85345.774	44953.496	11529.68	31169.088	33848.06	30815.96	6673.866	31631.628	17726.984	95182.348	42944.876	71363.428	46809.45	806.208	102195.202	97761.79	22605.768	94023.322	27713.88	24092.908	11996.86	19938.512	36610.728	55084.43	30146.258	45748.834	60616.5	37746.892	9032.812	48918.238	37480.706	33744.364	132048.274	12125.182	87000.362	4419.03	11406.88	13189.854
267	256.2571891	8.988053349	4135.626	78382.058	89474.256	68590.474	68254.764	87571.018	86510.826	176816.91	53696.308	141401.862	107205.674	93575.356	77033.314	72463.218	94235.6	75503.534	66422.528	80222.376	63416.87	88312.868	67856.594	71093.752	2914.14	74051.026	125507.246	73704.018	96083.976	75230.342	126140.78	85903.392	105629.022	76738.362	63569.094	98908.164	72220.452	54430.92	84782.82	344920.98	247988.542	54818.956	75544.79	104195.654	83431.32	98631.142	19357.246	66125.26	23573.162
268	615.2554539	11.95455625	24264.198	83989.132	44459.64	21766.268	258275.842	17725.606	14279.734	24802.954	26397.998	256918.738	220244.528	11753.118	23726.246	18810.986	28875.94	151390.594	6263.472	6736.932	78489.54	15876.058	95660.198	101800.88	14884.332	155393.354	40878.898	19276.922	86689.912	28190.716	67871.366	72996.922	9371.308	40905.464	24806.734	33522.796	23188.354	11119.128	90237.04	34164.492	10054.478	11722.602	16506.036	6086.814	39790.962	11345.004	6686.158	9830.12	8723.4
269	305.2687797	9.314250155	9378.026	6262.118	5703.666	9654.324	59369.424	11245.614	7936.714	9127.376	13609.76	34972.89	33617.29	16314.93	8394.318	14311.448	18383.378	2007.474	5635.778	30465.368	37457.962	13188.198	84338.176	24069.204	9165.32	8693.614	29210.114	9221.298	7713.784	13674.792	7887.88	15064.844	24729.844	13839.108	23660.082	14117.636	6075.68	3949.086	12844.73	12680.456	109814.724	7033.08	82322.552	23864.274	6637.484	65970.792	9942.45	8234.194	14131.022
272	693.542963	11.39382913	11326.546	138584.65	10912.064	26114.804	195051.826	261974.044	27546.716	227274.904	50317.966	146096.53	163082.252	97989.774	39862.898	10221.59	153572.026	12255.8	11390.964	203985.33	147767.016	1164262.034	860181.374	56436.088	27857.988	5179.562	320393.552	7461.412	174879.306	162866.238	256107.196	257107.364	82272.424	199454.094	11054.212	8058.102	5879.658	9565.978	32640.522	127981.94	139251.534	120908.654	103254.048	38756.184	24403.228	84574.978	13554.088	9348.942	85623.858
273	149.0090837	9.041094884	3110.614	88425.266	73337.448	81328.392	69844.12	67387.95	76161.544	77509.884	65861.938	76597.404	85986.03	87600.486	81558.784	86548.464	52382.23	75802.116	86971.374	85526.606	81353.458	70616.7	73668.764	67711.694	2142.546	87896.524	66620.37	83506.6	79518.142	81756.084	58899.262	88018.344	82023.662	78465.606	96149.234	76035.2	74794.316	90614.524	91446.146	79288.394	85000.702	73401.908	67502.138	84731.97	78582.408	83383.994	53607.798	86143.61	49886.874
274	959.9664611	3.881705634	778493.694	265441.168	712940.824	660054.24	242226.502	840663.104	763030.458	163957.492	244552.534	242055.108	173201.922	73733.132	130434.912	79253.242	1098584.296	121545.374	43252.114	83437.182	164864.502	747682.05	95528.758	147673.394	58110.216	124043.004	82189.438	24206.276	30878.294	180958.872	18116.194	92159.006	32881.516	326442.702	123616.738	79667.52	33819.944	84118.546	76397.346	128095.104	35105.132	72732.932	96894.254	29852.654	94015.218	63543.862	30612.61	60483.652	43523.434
275	959.9657911	5.275660388	331995.174	93599.728	823943.78	977176.484	540972.538	654755.946	812364.662	275235.142	341584.868	120541.404	209033.452	17613.05	159022.284	52369.22	896009.596	64761.526	79691.626	48389.502	181019.528	631907.582	196278.51	215131.818	102212.622	67286.228	73385.714	10247.832	54452.042	210763.552	35459.406	146127.394	94830.96	104649.25	180052.042	45504.32	21907.776	67587.12	45073.612	68299.18	21661.528	76929.584	86674.728	23285.278	68931.486	64118.306	50312.556	21863.224	69285.874
276	234.9515508	3.874447132	105460.044	848264.618	307303.996	904904.644	747661.434	372627.864	422772.94	102460.832	962773.808	286615.852	107371.114	228829.288	94038.97	440173.568	154739.572	278819.428	712737.832	224722.506	109643.156	577028.376	300847.292	431590.056	331990.41	177257.81	92068.956	99689.314	322500.25	204779.902	574171.164	401778.016	58178.644	271420.202	479857.396	932803.112	566209.282	584075.064	97174.068	301708.596	604770.814	312525.976	123930.798	174332.588	129068.016	772197.816	849835.2	97518.682	410624.792
279	611.5826823	12.6674976	5537.198	111740.796	10644.154	8009.956	231063.114	88382.792	163753.564	4034.45	94273.69	389634.75	14114.958	130457.816	82185.032	26319.004	0	10045.104	10264.666	140494.716	85164.134	360401.968	81418.662	0	11319.144	25719.19	101447.952	3510.816	327158.522	49824.134	399139.222	33560.886	111803.602	475319.116	125815.63	6687.248	3568.57	11593.916	95170.328	100451.014	273749.388	162507.43	296453.132	35450.03	32717.668	99294.598	20937.636	5027.212	218437.38
281	133.9793693	2.91395939	196999.764	238154.182	133220.534	187311.41	246989.89	49430.56	143149.916	150699.424	128545.85	116649.128	47490.4	138405.81	156698.284	249481.846	227653.052	80936.674	58804.986	150221.952	437126.46	50605.99	51854.658	126709.958	151356.19	153055.614	114305.704	219691.452	171671.392	197492.812	151055.576	134431.806	64690.8	133160.128	53391.84	122382.198	256545.082	115692.656	248453.518	187224.128	113411.968	151842.356	223372.168	115616.266	263018.968	54832.766	370804.906	58044.576	127341.882
282	633.1949964	10.69316155	41809.922	54123.258	86114.882	61806.682	71131.298	95723.134	80617.622	64485.386	85402	56333.588	48540.17	83911.668	69497.884	70490.866	90909.832	132201.336	88903.78	46165.26	65694.578	93422.946	64169.012	58564.98	28023.012	76194.482	73474.174	108812.794	71819.702	70658.702	91084.778	63862.14	40034.52	84863.378	50599.264	76270.932	90969.284	88924.47	73139.614	56210.936	74747.13	72306.988	38188.56	49983.488	74006.428	58713.474	81174.968	71351.776	56038.356
283	685.4382507	9.892009612	47978.734	64158.612	24349.46	73643.63	72050.09	118304.894	113513.29	240635.394	22608.528	305093.036	194185.828	396434.5	59312.414	787908.65	64349.256	37330.322	183924.778	470868.932	302342.462	103114.236	49293.762	101417.86	134060.366	60620.968	258997.604	324747.9	1872.254	426351.43	438826.464	122578.338	247757.914	328136.856	47106.62	112816.906	261054.27	247203.576	19835.254	85901.108	52513.08	4124.15	558768.416	307295.94	230741.582	696135.886	12427.988	243554.252	17692.322
284	679.5124684	10.02739304	3996.164	20499.954	31945.856	12896.514	80966.136	75063.958	62771.37	101270.816	56030.456	109617.65	88554.932	50598.476	33711.072	29172.802	98701.296	7086.206	22378.94	87275.874	72903.568	75833.58	113331.82	55803.736	4523.814	26124.732	56393.928	5700.642	74777.81	85982.782	69376.268	58973.926	70263.604	94240.936	45480.542	17317.572	16454.502	26285.804	37425.818	64590.056	80052.36	80356.136	94880.312	58576.112	54123.954	91095.912	77645.48	28647.966	90935.408
287	550.2305545	10.0140303	1656.436	42728.198	36281.172	32876.126	78251.994	44766.256	38257.756	49144.214	40833.872	65292.608	40268.976	54064.91	53094.346	60769.754	30148.608	44759.39	55478.774	55039.528	57046.16	50545.222	113654.79	38667.626	4168.572	55695.412	53755.198	57212.754	56264.776	51529.918	40179.212	57095.432	60314.318	43632.36	51832.946	53423.01	50941.694	58425.97	64610.096	62063.962	62705.998	62677.11	45056.956	59244.444	55758.042	59374.386	140595.418	50901.726	14411.984
290	133.9792976	13.43759515	90032.282	61018.786	86155.962	57383.332	186202.498	54318.27	100022.148	114564.652	74530.758	36609.992	16572.556	34855.252	65566.218	102829.97	56521.1	81844.124	71332.31	138145.43	46743.928	75943.73	24066.036	57329.61	101550.806	52684.986	50169.68	62590.12	59027.43	53620.454	60297.716	68971.086	70027.536	48679.65	70775.198	83747.18	83591.764	55597.582	0	69829.97	54173.756	121201.444	39761.72	81317.288	62606.798	66568.824	84441.61	72379.8	100757.038
291	693.5451899	11.72039056	6751.984	121474.974	21918	9832.27	271554.852	658419.598	18820.526	564349.34	27808.106	96177.192	211162.766	56397.752	40327.06	4889.896	665576.508	4433.352	6823.086	130580.52	35503.932	2144842.178	1385265.074	62308.532	7843.01	18016.554	646499.972	7320.308	181438.054	304949.298	141249.912	514256.178	111035.424	45355.204	7939.836	12458.968	5627.46	9329.742	37780.476	225952.412	111296.77	99062.938	169920.242	18239.446	10301.272	249629.38	41735.664	9068.066	133285.232
292	625.5191883	9.879701667	2899.826	4213.894	631494.602	5506.732	7151.558	926610.158	35570.458	4270.464	6344.94	406827.826	1227848.862	92410.33	11560.494	12849.57	8655.066	45027.614	11882.076	573705.002	7496.208	10160.976	420422.698	392567.678	1928.396	45973.298	46266.9	7380.366	506741.61	24165.194	14793.164	89753.48	438852.152	15969.734	20290.582	10521.762	4680.294	13101.93	283466.666	19020.258	11162.918	13484.308	6005.236	34289.134	12955.496	408067.2	1905.792	167349.996	1985.418
293	560.5049045	12.20628023	7075.252	74478.028	87949.368	3605.652	7594.592	385960.024	22267.36	9732.628	1883.12	62906.718	49930.962	54806.206	2032.4	8584.978	8576.034	46546.12	6252	88945.638	10382.868	5260.674	67638.602	40816.79	22828.142	17265.332	28128.038	4878.078	125636.95	9174.784	6633.77	70268.348	149469.634	7001.724	3871.96	61053.662	32168.25	13112.246	47538.074	3274.882	14781.702	4842.308	13117.348	71869.168	1885.91	151759.84	1599.934	253658.708	3998.466
294	606.5274328	12.12869397	6116.906	178455.978	80376.594	2191.852	17827.082	428498.98	29955.616	2153.256	7205.926	152986.674	46561.084	15851.716	7352.5	8288.14	13784.736	28209.656	8508.912	99308.55	19386.09	19013.85	268517.47	86967.802	8589.204	14653.462	42071.188	5079.208	15691.632	10893.936	16587.084	110190.256	162095.578	10973.72	5438.758	3000.76	6170.776	7486.586	61574.07	2386.546	5371.09	6133.582	7720.69	15920.574	20340.71	67063.55	3847.278	89763.986	2548.668
295	703.5402319	10.4977557	6330.898	0	62410.054	7779.306	33018.27	848448.958	24033.028	3033.516	20585.334	865916.084	527762.158	306722.214	3112.466	12118.618	5973.254	152471.684	8711.132	455501.022	4854.548	5606.632	951450.58	432510.97	13112.714	311382.624	119845.528	5781.684	481322.058	22343.478	6773.494	404161.964	647515.502	15296.106	20895.848	521414.772	533339.886	23069.112	811890.858	7143.512	24852.052	2282.516	9234.568	424875	5026.118	1227792.744	14146.82	1032128.164	7299.262
297	941.6024844	11.51703067	899.334	91916.376	231167.04	97954.132	118543.728	153278.34	141811.622	107076.586	85852.188	254837.22	221587.712	95616.358	45099.44	110541.22	210078.938	7897.272	7093.484	283777.296	203313.54	185098.434	174992.772	78311.976	6497.126	282657.184	231748.888	60866.934	342626.5	119802.984	240708.874	267265.538	134069.222	235703.906	99941.24	228620.646	21918.918	132083.968	321100.36	137039.93	129223.326	143225.354	138055.156	139351.642	226564.77	185905.746	47466.514	153240.89	77660.402
298	959.9653196	5.113051101	216653.792	480960.34	1113892.502	1654304.47	175903.082	402117.234	1514393.494	657491.446	197626.388	123556.31	113802.276	36090.064	273308.042	30158.284	2351542.46	94539.96	41449.082	58731.422	119821.234	307367.696	182489.548	107100.498	84552.38	145467.978	37265.1	56095.5	79621.538	131050.482	27170.994	123784.066	66576.582	106004.016	75712.768	69061.346	61919.824	51852.428	55024.204	94297.012	31787.514	51390.9	133580.702	77709.43	70815.004	71176.674	23502.936	31100.3	33968.33
299	663.4982236	12.40763651	13353.48	118698.018	52152.45	69275.792	221063.776	195850.056	137971.342	71669.674	92811.644	323746.67	45112.852	66586.186	106181.606	50809.342	668004.986	8986.922	8707.272	99835.768	107541.746	562569.998	261003.882	141311.632	23641.16	18371.24	200636.534	18775.77	148090.036	540926.748	450283.29	80916.664	63670.234	234826.342	51906.64	4991.358	17493.936	25156.76	96254.932	82657.552	207961.644	271556.078	227151.926	32008.868	35247.358	136417.292	93716.158	11522.804	258051.308
301	640.45131	11.78603248	35176.646	72147.698	93617.272	38038.412	75360.068	389683.528	70112.944	27840.582	71886.816	32943.682	62325.058	17337.832	55101.432	78737.204	43613.974	157391.374	72465.284	98407.098	76852.598	102976.086	71038.094	52872.3	63865.68	43944.524	83444.264	71807.084	67946.074	61970.318	85589.164	73206.248	56863.544	69680.79	59328.248	35992.368	90956.304	78881.166	83747.256	75581.082	79800.978	45114.112	173801.162	89113.132	120805.518	83108.022	44813.532	85972.202	46427.132
303	227.0783446	5.453090233	4745.112	117093.724	126450.26	115109.07	47240.002	125337.072	107414.306	120077.82	98575.24	64575.434	78675.11	62378.742	65290.856	102198.366	104827.53	59804.932	92800.704	163806.34	87586.95	76414.81	102430.534	56071.02	7098.818	150877.498	84688.294	92325.926	126730.468	94995.402	117252.292	101864.868	80237.282	70620.344	97565.888	105343.042	105251.95	107647.418	154200.386	83498.848	110123.468	83495.542	199496.952	104284.374	61918.668	116118.528	59089.63	73470.918	67873.122
304	611.448427	11.46050444	32751.062	48983.56	42731.072	43723.034	38775.446	332982.386	48044.066	28975.582	47624.336	63643.698	40523.264	41786.494	70660.602	65256.304	40034.284	138261.088	69578.368	73549.114	27560.506	93660.694	54996.594	37938.032	67000.196	69722.856	64246.966	36751.814	68683.324	49040.07	62845.124	56829.97	69358.192	53292.962	27450.322	46360.362	69944.496	47738.4	53026.17	78252.644	76505.758	55109.128	166455.582	34667.786	77515.542	43791.13	33732.07	52505.124	35507.172
305	703.4697617	9.165166179	1793.254	67993.736	98220.288	26409.188	14158.34	166587.614	24972.968	22693.64	46643.41	29398.794	57535.056	22264.31	20761.368	23316.948	14134.532	18764.832	24040.48	58684.962	17743.652	19789.474	43681.708	64169.234	18856.104	26208.212	22857.012	22937.17	29678.114	54261.644	14554.608	39478.108	92507.546	50606.432	33056.53	26028.504	23346.476	42520.054	44364.672	28776.714	35678.542	23405.104	24748.11	28260.818	27032.322	44079.292	8148.822	59807.554	13032.372
306	669.4867383	12.15034419	52777.062	66608.606	78604.11	79526.724	72426.378	351066.738	23177.302	68264.378	112190.808	72646.524	45507.664	85903.738	74075.004	48351.224	93548.904	154300.188	74588.744	89432.016	90673.412	38071.476	72400.984	61218.434	64183.692	99090.134	72775.166	59247.424	100062.634	40465.898	79823.49	61565.956	87369.278	72281.706	72875.904	75292.334	86417.264	77099.976	50418.514	35540.294	54329.832	102156.116	147427.512	76019.266	106384.54	45904.566	79589.29	73022.004	29115.332
307	254.917936	0.4565446512	24701.074	13986.324	5245.712	16918.368	61188.516	136860.254	7206.186	79603.564	8147.786	101292.954	17097.346	13244.99	28801.23	8641.218	190617.476	26834.186	25834.032	21968.022	181466.658	512711.878	775107.774	20426.95	31071.3	38454.58	89222.726	23181.738	59034.842	319487.102	236735.54	71681.244	19019.164	107151.682	43164.274	37064.36	16457.5	41516.674	15638.738	24470.338	8023.942	38718.458	315670.664	20409.11	28162.23	210886.966	47819.118	22163.456	27253.01
309	655.5163105	9.900855756	0	16369.662	114380.64	1087.728	2256.78	273847.496	10631.308	5589.322	1283.584	17837.642	81616.146	6132.968	772.114	1741.148	2969.604	24907.804	4141.36	158228.69	1677.312	5154.096	45182.2	155725.556	0	25894.246	17607.23	0	35626.804	3839.324	4574.504	49582.686	56787.074	8527.938	3310.966	0	1135.304	751.36	17514.076	2060.1	3111.784	1039.698	4356.83	1210.122	2919.844	51085.738	4080.392	55807.35	3838.096
310	373.1722214	9.012471163	4098.036	26130.072	62454.78	5693.49	7210.72	521418.346	11052.838	6714.774	9121.258	7420.382	24142.644	13362.034	7750.136	12370.912	1823.076	14586.17	11813.62	40403.866	11196.254	8517.236	26671.852	63969.33	8771.04	11735.816	10586.97	6059.618	24230.474	12393.938	8563.074	28734.996	111682.324	9734.444	10524.63	9194.736	5077.548	17508.438	15861.366	11275.832	12109.218	10407.53	6586.82	7812.394	12046.524	36068.022	3988.104	41551.042	2430.684
314	715.5337133	11.69581324	18276.21	81448.408	11283.65	11180.264	285302.21	505765.138	24805.346	549929.026	16773.2	239782.572	143663.91	34680.726	44270.686	8877.904	287068.448	5385.792	9999.64	73763.954	135964.512	1745607.18	1140512.696	59862.14	15135.928	10118.43	464056.082	5316.592	90409.254	309836.908	119075.342	448611.208	40024.118	61343.47	15595.368	2902.08	8577.166	5544.954	26338.588	295830.78	118603.034	170365.336	120629.084	24279.812	9751.138	135501.728	23887.178	6724.91	159625.434
317	236.0686962	5.800819003	18327.436	87898.204	183499.382	61595.624	54338.848	320528.73	212602.86	190874.83	96521.522	116547.71	86154.56	75341.892	170730.822	97174.61	282608.716	75443.376	247832.634	126494.778	133904.244	102781.116	179626.518	182927.168	11179.082	104236.264	193038.514	252019.656	269544.53	216626.012	145324.946	98183.284	212990.444	121830.824	270209.738	193839.554	136264.626	222737.218	262217.232	117569.688	239952.818	233892.218	304918.846	0	162942.892	185204.268	251695.842	65586.318	305045.162
318	453.1615035	5.785748287	4939.142	130180.656	158149.308	140583.658	94612.204	72437.85	192850.224	130516.95	166937.042	113925.366	85386.09	139362.702	125475.86	122051.23	184179.476	118992.698	167197.778	116466.518	260239.036	206416.956	153013.732	198234.442	1935.526	151047.946	226944.652	139216.234	81917.626	152880.946	181354.446	152572.046	245732.696	127967.488	173351.772	142299.364	212032.292	65083.654	182105.674	163697.804	178083.492	164489.11	102619.342	0	146949.926	128604.324	228851.222	126159.492	296870.494
319	169.0511421	5.809662773	3295.122	60901.35	69104.252	46338.648	29167.654	279785.312	85057.58	63676.962	76917.788	124817.68	113559.834	105718.624	133162.758	73624.32	212065.198	57142.308	95829.04	99198.718	272951.36	77860.168	94337.112	126728.7	957.104	71196.578	137464.296	143947.504	165161.756	87890.23	292312.372	86580.26	87526.616	125949.028	99831.734	60099.438	150350.476	147645.348	174792.59	80796.312	96290.242	90400.102	256163.082	0	121804.086	313650.008	66854.874	123531.892	282137.394
320	582.4367297	11.1435938	34833.192	10793.076	23127.244	28674.318	30724.892	220895.324	46056.292	32749.356	59961.678	38050.828	36050.654	53482.544	41798.716	42800.544	66668.334	97209.076	50272.29	57050.62	29852.116	60213.966	51031.644	23431.978	27080.848	37751.066	45027.658	34660.118	51206.256	43498.732	62869.804	35350.978	40367.954	32472.382	43512.488	25834.836	41076.122	48208.79	51843.092	60617.734	50588.27	46576.06	111278.842	39444.022	72070.85	57901.346	28656.012	38972.024	19675.128
321	725.544919	10.48270289	0	89972.196	37441.342	2489.458	811.76	328471.012	12409.896	3169.652	20867.1	486274.04	101627.448	162636.1	1145.43	2121.68	900.12	187062.032	9589.926	170652.808	834.624	7030.038	203531.54	115436.874	54306.816	137306.01	51475.586	5448.004	106928.098	32547.034	3265.518	158593.208	296798.022	3805.074	3175.792	309802.82	146403.576	18877.974	330089.672	6683.822	13643.112	3700.912	4678.608	199981.808	10940.1	704569.31	4293.356	484333.838	2473.734
322	686.4541964	10.42387713	27560.418	78677.48	129331.68	99434.672	40183.208	116626.778	100608.528	140926.344	52791.942	83462.798	73080.52	204898.67	77074.994	556690.79	93299.774	92359.79	281851.314	308460.494	207491.13	125300.656	55697.236	98929.104	467448.864	89308.214	108945.08	149317.21	281103.192	160798.052	155700.088	164310.044	293628.276	103224.934	87431.438	270984.366	231169.33	451119.992	148411.312	188178.454	473075.28	453618.106	1111247.718	306720.604	188152.924	376854.104	144824.726	228142.054	463159.83
323	169.0566891	5.454065736	1353.456	58993.478	97427.018	59732.82	31699.878	71602.472	51725.836	82017.334	63480.35	39164.696	53556.338	44355.606	38211.538	64079.43	65818.118	32917.9	55774.826	79475.276	70949.56	54778.514	48392.996	34592.854	1414.402	53915.574	50150.172	64136.256	64875.014	60864.996	72181.916	54976.84	50982.468	33586.782	57929.802	79276.934	82225.392	64293.662	76976.442	53601.098	71271.314	60358.204	89243.83	62628.288	46944.444	73799.49	37557.972	44706.808	46100.284
324	453.1609954	5.794114798	3419.61	130180.656	158149.308	140583.658	94612.204	158203.782	192850.224	255001.64	305485.208	113925.366	85386.09	193869.384	111894.424	122051.23	184179.476	173932.12	242847.486	196614.716	181575.74	203478.748	236737.536	115319.288	1935.526	151047.946	130239.066	139216.234	310370.7	224758.43	162444.126	234489.256	308191.578	127967.488	173351.772	142299.364	253913.272	52853.126	263252.56	163697.804	178083.492	164489.11	152193.156	0	146949.926	178449.708	175203.88	114427.074	115894.314
326	715.5476863	12.58246477	7471.746	89079.608	36325.506	16380.338	118675.95	237593.02	37769.788	175177.24	39683.226	89439.176	91991.944	40702.914	9214.24	14586.766	253742.498	5073.628	10446.32	92354.694	83184.948	680988.152	338300.806	21673.168	9153.29	3775.7	138766.278	8308.376	81661.66	40115.25	85664.896	123288.68	46408.702	67940.956	6735.282	3067.618	16361.238	19298.904	19908.936	89232.46	61358.672	71312.562	119328.53	28140.69	12766.608	133223.296	33704.83	16611.528	65389.252
328	698.5100115	12.45974402	39213.298	36132.136	20169.048	22724.408	20145.188	278804.458	18713.148	45918.57	19719.468	27481.728	27009.042	81288.698	35309.51	48823.18	16164.586	108158.5	28465.284	49916.676	34541.194	20251.632	27191.6	12365.888	24385.164	35463.586	57928.754	46569.586	113930.878	36331.94	230756.064	49354.954	35062.176	0	38856.156	31786.826	32009.068	52177.74	37574.264	48809.532	74254.54	98361.156	59030.992	49398.12	31780.746	14197.598	27733.196	52335.436	45817.788
329	715.5227096	11.40707289	12857.842	56348.31	7250.6	11633.57	141318.424	205625.372	27240.23	222402.754	26650.036	110653.184	112857.942	56147.22	31871.36	6678.714	140321.668	5610.046	12385.918	114065.876	117605.536	805355.464	573330.01	31612.754	12377.404	35083.648	242717.61	3363.932	133526.838	121947.026	143590.332	199702.492	56347.1	138611.67	15742.772	6519.804	16555.614	17425.638	39804.602	107137.954	91191.704	0	128585.942	8867.014	27493.78	62535.52	33672.392	10664.468	65396.912
332	373.2094332	9.102803876	2998.648	44065.174	41911.058	4140.822	3119.728	102708.928	7848.052	19956.534	7638.688	15298.614	24142.644	9284.03	5078.11	7891.776	1823.076	10112.25	9549.688	44845.626	5186.304	5577.156	29276.89	44031.164	8771.04	7866.528	5480.396	5121.73	24230.474	16278.764	6870.744	28734.996	90117.384	8583.944	8306.72	7719.636	4636.326	14731.384	19276.938	6154.368	11491.802	9357.02	6586.82	6658.546	8475.184	31798.9	3123.076	44905.74	8340.038
334	566.8773962	12.63692484	150901.3	138474.698	136060.476	133051.848	126060.87	176976.846	123872.95	128571.952	115642.724	124305.792	174187.24	116012.914	389600.362	345801.836	112787.21	142209.332	129037.558	122504.188	134556.304	106248.382	107538.502	113987.688	207659.148	136987.418	178359.514	361170.44	123276.022	104859.066	127225.01	200041.638	214336.77	128173.122	137568.534	150601.404	114966.456	205236.618	131371.608	137582.902	128151.628	115767.172	126516.756	238579.396	378677.016	104833.616	35844.244	225767.946	42633.996
335	184.9685039	12.99758566	384655.398	254845.398	294652.812	515160.072	435660.028	559763.37	117602.362	647885.868	159883.54	57879.734	462498.184	419733.606	507927.504	610520.046	607539.24	383945.836	159878.616	295966.14	736555.022	298360.272	485943.928	471950.912	573680.442	149350.422	264124.508	381868.41	206518.73	431054.21	566170.59	690221.08	440655.408	591213.112	587019.05	635981.094	507958.402	590765.07	595748.3	255169.556	121440.096	573135.008	434328.884	95282.212	211955.444	196002.184	674608.836	302674.766	697453.776
336	725.5521124	10.74692288	3597.192	12320.508	67719.498	3641.348	15404.72	95964.67	44568.776	8493.51	9349.21	76167.462	23398.116	34053.716	5489.108	4020.306	6010.54	23256.696	3712.684	39329.314	10712.164	24958.842	85990.416	22291.394	16506.218	20813.922	22788.782	2377.66	34841.058	14381.762	7354.752	45456.38	48550.474	7110.476	4932.748	23977.47	22653.252	14837.822	68262.466	7922.43	14195.058	3077.692	20624.106	46621.246	12717.698	69096.194	8740.216	30285.932	6211.6
337	736.620038	10.13594847	1388.85	853636.934	921091.31	919086.824	652244.896	836359.434	952883.55	831768.114	727707.83	1030822.678	944700.232	739439.244	688131.91	794764.514	661244.304	613568.978	686901.216	702819.404	844387.458	877948.484	835230.054	696852.212	1891.696	759075.414	784374.102	716069.388	733479.778	799861.122	605180.536	745561.528	695114.284	978072.472	972197.23	717482.38	626668.378	795047.57	837819.036	808684.204	845984.9	793087.888	619189.422	795999.484	748840.704	786654.804	668362.036	633625.276	702170.642
338	494.57247	12.50418094	1497889.616	4188325.046	3000.908	0	3801159.476	0	3428375.784	2835450.068	14080.71	1023477.644	0	0	0	0	2899.694	0	0	0	0	0	156251.21	0	0	0	0	2827774.458	76752.466	0	0	0	0	2774647.798	0	0	0	3012514.552	24446.476	2220972.51	55424.914	306722.09	0	0	0	0	3690.558	0	19843.078
339	597.5111417	11.60727923	1827.056	5598.264	5263.898	2349.234	12813.218	6211.032	2379925.968	763.73	7722.908	42127.238	1749.25	10680.17	23513.622	10031.54	1902964.83	1157.572	959.744	31216.132	3859.372	22300.662	3529.612	29649.358	990.33	5390.534	8991.034	9095.48	39366.226	464343.24	495473.754	3809.078	11221.348	30915.912	10202.2	4715.478	814.054	1673.064	22271.844	101261.638	500775.11	74320.946	9607.948	2460.65	18545.978	8041.616	447570.546	11248.78	41904.786
340	554.3658664	10.6840946	60526.176	214761.182	198756.202	205508.1	141629.812	332736.198	305846.544	238790.14	172820.966	160268.258	155070.612	201667.014	197024.414	313709.302	225865.382	213800.59	355457.934	204055.21	308908.574	268963.376	160822.58	159594.24	70575.76	252977.092	214804.202	297437.3	474537.298	270811.17	245618.632	413764.098	303452.488	165497.272	180924.5	355460.326	415513.148	504896.474	255269.678	366826.83	727586.184	918822.35	1872654.038	376537.804	358152.23	476762.496	323822.752	345309.986	1111847.42
344	598.4125746	10.59555891	46956.538	150910.668	156090.62	140859.6	94114.79	244102.932	242574.28	172345.406	142597.848	87389.646	120005.07	125636.45	158511.858	259304.78	156067.146	146104.108	328706.748	198153.326	225806.122	176017.694	130990.834	145029.518	47619.436	217842.426	170552.066	245643.266	386111.786	242401.006	192743.878	388067.074	253136.324	133509.428	162624.186	284968.028	306914.498	544313.684	181271.33	346213.892	747591.394	845783.618	1823612.186	343375.07	328428.916	434598.326	279130.978	256711.83	915266.592
345	242.2518873	7.087929045	3061.542	259232.384	321642.738	247132.222	371263.394	315761.834	265788.554	364605.382	354383.728	384462.35	397370.196	365941.45	497252.672	416974.766	396366.238	372698.716	473226.196	398440.456	310360.64	419909.316	382382.064	316365.812	2799.384	438835.296	408827.098	407146.808	415137.598	336479.77	545249.038	361219.418	387083.976	442216.856	422853.016	598056.444	553111.73	419485.528	369359.74	390937.28	390258.408	425727.33	306624.258	454951.356	389787.894	398922.642	73027.888	237479.824	0
347	395.3634465	10.58128243	0	90274.958	118530.14	112243.546	70068.418	113939.832	115433.638	95064.66	83328.882	95114.392	111241.27	85309.474	94585.116	94142.52	83986.74	61073.43	90194.56	83149.786	67853.62	89154.536	93829.638	82188.658	1131.64	79286.338	90478.534	88829.282	88287.482	96477.02	107120.93	84402.976	95112.738	103443.734	112772.162	81529.718	81990.14	100159.034	121690.222	96185.126	103509.958	102130.29	61982.77	87531.588	87054	82692.902	33068.938	69398.976	32182.258
349	943.9917825	5.648309424	162824.004	154650.69	321060.724	394312.56	87745.7	84698.118	390417.604	550082.254	39107.46	70798.732	62717.798	28662.892	82900.268	15759.904	839107.048	23102.246	35171.768	16599.228	66309.664	173382.584	43558.168	29107.288	23662.434	30256.006	23900.018	12773.476	25264.778	18583.372	17796.184	40514.762	35623.296	115667.906	22845.37	17834.568	16358.514	10195.786	18429.462	70654.512	12858.744	9108.39	32946.514	0	11364.294	29787.592	13581.792	29103.104	15464.766
351	395.2531383	7.430894575	4852.18	113627.096	150146.056	111803.094	54157.904	80546.382	126330.582	95729.134	94895.846	75518.562	72531.502	79590.3	109189.29	119099.538	84972.6	68339.368	115193.966	92646.446	102172.04	76434.566	76530.926	77876.884	6014.708	89820.888	80611.602	93272.81	123822.304	82665.388	68946.468	87643.23	38737.936	101552.47	153234.694	136895.216	86135.246	89766.144	108678.944	107208.13	97193.228	86956.812	46435.16	94091.884	89948.366	79361.138	25979.372	87952.64	35152.89
352	370.3221214	9.996987046	0	91412.164	73012.492	85472.11	83764.184	81307.792	76678.156	90723.822	76707.146	96932.656	77418.152	93213.72	79469.526	102383.45	67446.822	84787.722	86137.288	81752.086	85152.036	68305.962	90142.736	83216.12	4046.114	87204.704	87834.32	86254.458	80605.336	73674.17	57113.804	80014.724	85407.368	64011.898	93627.312	80353.516	77714.406	93886.51	92108.598	83607.756	83971.406	80971.858	59223.222	77625.528	83335.95	83199.024	36797.446	83513.888	56023.118
353	199.1325755	10.13416186	19253.028	103417.898	183032.996	179395.28	149594.176	212983.37	239292.886	173434.254	94104.84	129165.468	60803.912	174428.736	145470.698	202222.75	168914.934	194565.2	167058.672	179038.862	116428.944	180787.004	144837.078	154539.16	36383.15	144444.964	216196.068	124673.502	123293.734	186642.3	121138.37	173132.516	160133.34	76200.216	211199.088	149963.798	130013.928	210391.352	131428.606	176206.482	189736.774	64032.402	160413.188	217538.982	222419.606	45491.496	213303.72	132841.214	230563.964
354	734.5654541	10.74130148	5121.544	91723.162	5315.166	2776.776	24376.652	46601.662	159607.134	35384.196	16590.486	5151.944	125301.112	101029.256	18211.816	8458.278	5635.016	40829.43	27893.116	73827.628	93355.024	12828.586	103663.874	118358.152	10462.91	88097.962	32537.132	31807.26	73788.832	9826.26	45334.952	51884.222	83821.652	19919.77	29172.762	71476.298	60068.186	40880.454	13517.712	32538.24	38353.058	97778.09	15558.328	135382.576	12266.61	72850.494	11764.808	162526.08	31473.336
356	385.2386007	10.31742109	27651.21	138774.112	59960.054	98693.768	122948.822	93597.98	115174.624	911562.524	125339.06	145919.982	119249.186	68953.942	112254.808	55286.346	57826.568	83394.17	84372.912	105264.136	114090.786	165254.03	116861.804	118439.612	38589.51	103122.024	109476.81	99053.254	77158.084	111312.688	107299.312	106852.884	97529.456	143029.594	132101.22	53273.916	71357.798	81894.342	85662.362	123508.474	131724.412	65908.904	111231.184	125068.212	108044.786	133378.312	33210.114	71695.72	8440.404
357	421.1443863	7.283142991	11330.204	40831.79	29876.474	22436.396	15473.82	17053.434	34814.934	505304.718	21350.822	47960.858	10903.296	23206.966	23129.264	17345.014	16078.168	25639.866	25830.182	19010.08	24353.466	59901.056	27075.098	17492.634	16085.6	28667.026	19109.508	290004.364	19895.854	24967.676	27384.776	17390.936	34216.814	14685.106	14866.556	22804.038	65594.962	28098.04	19216.602	23182.244	26834.782	17273.522	17436.742	17596.332	18797.792	112121.854	74288.082	17496.2	31771.57
358	466.3944725	10.08302111	0	15827.224	4634.102	15551.03	15153.194	7734.036	5877.838	1168650.536	1048053.168	10946.614	11684.628	11409.538	2012482.258	579766.468	9308.09	5382.832	803311.436	18218.308	5347.454	389117.75	8947.434	6962.964	414666.584	5096.66	16650.516	242576.806	10026.804	2859743.754	1107632.76	16125.578	15906.306	604497.936	2854800.122	5189.712	19661.848	2932351.076	3645549.056	2930451.08	836671.56	8004.134	3057038.5	8593.212	639098.018	24500.17	4438.896	19988.89	10064.218
359	313.2336267	9.024195814	9588.962	215595.406	174221.058	192985.292	179493.072	186975.3	182405.616	211172.126	172200.804	207428.79	259218.032	284834.97	264969.446	304533.312	118978.44	212452.91	299197.59	293527.886	247775.954	169709.754	243906.55	235753.364	4185.078	280255.922	276021.326	306239.122	284412.776	224433.292	216246.872	254432.996	256273.76	207321.47	327251.312	268821.818	275292.46	313921.43	363509.59	274368.992	311388.1	283389.528	175334.302	310559.492	276836.502	297197.196	91254.748	265517.108	560400.09
360	282.2269972	9.23672391	4347.414	58132.35	33903.008	18172.51	36305.256	26699.766	23891.698	177313.526	22713.474	52405.452	49923.01	83172.556	25711.094	23183.756	54333.13	49671.636	25776.354	24871.462	31747.77	34340.394	32282.58	24715.144	7051.754	56938.062	74253.174	52200.864	58355.846	32075.036	49250.96	48693.28	31445.834	58991.818	29611.94	80563.39	40149.95	21412.916	51411.334	386933.228	655996.53	30091.2	21480.396	126760.61	48499.024	33346.086	11564.262	30229.084	7749.234
361	304.2917723	9.260967519	26599.174	58780.572	26892.418	29425.904	29602.386	36771.806	50425.644	216160.936	24574.29	50443.596	58425.852	112228.562	21392.17	31363.096	50269.226	42395.224	31922.032	22905.024	34634.684	45177.65	43173.266	35301.032	13511.676	44215.684	63566.662	51082.622	50123.612	29571.986	77948.76	35639	33424.95	64827.876	28347.752	75317.21	80571.018	28726.846	58790.31	363577.72	734202.776	27550.366	37973.122	141380.674	57932.534	35475.13	32426.022	53597.794	43325.122
362	779.4760125	11.95223592	145836.736	5362.222	10630.378	54757.144	6408.664	7193.45	8630.714	562732.146	348686.446	17991.358	10604.186	11886.05	18958.196	15430.14	5334.802	7370.5	14285.522	0	15644.104	73489.224	16765.112	18336.146	21673.424	4202.304	6543.406	6315.62	31089.264	421083.764	0	6438.282	20481.714	378297.798	306814.576	5933.208	9618.032	24622.286	0	28303.334	15992.364	3479.336	0	4611.592	155144.22	27104.118	16074.7	30033.156	4896.36
363	532.3668605	10.7252886	88146.152	200928.814	204214.266	214375.516	119599.646	269656.486	313215.292	266229.676	165049.888	154640.864	132587.29	194500.556	242764.988	315918.518	233029.738	188095.518	369174.54	210805.886	301383.344	212002.314	117238.606	175423.586	84973.546	263593.01	164964.318	318977.604	473110.878	258308.88	209434.652	288396.992	265058.88	151402.36	185121.306	320192.304	386987.08	513367.668	262328.082	308065.35	743274.266	859887.592	1296495.366	327787.034	369090.978	425884.168	349768.786	302111.13	1138687.452
365	693.5086842	10.75366783	3909.072	29877.36	19577.404	12338.988	42529.396	76536.71	15233.162	219853.32	14704.406	67621.216	37447.402	25250.806	17881.824	31288.488	28219.444	12655.25	25890.864	33212.792	36029.076	38312.836	28551.864	49799.926	25437.756	19081.376	25580.346	12624.356	17838.81	42913.738	22813.844	23668.892	54131.226	20540.196	17355.678	18197.616	17655.276	28998.11	13830.68	25673.64	22247.506	17142.646	55523.372	31054.544	25319.998	78272.842	12948.394	51799.358	12336.514
366	367.301693	10.71290548	1398.282	12581.13	35406.548	27647.68	247629.632	191923.324	69340.432	138305.658	66851.008	254956.65	308100.652	17531.82	12419.826	26197.84	161985.696	7554.552	17214.304	144966.73	98421.946	713738.778	640472.746	45723.17	2790.87	15030.302	104339.384	13990.06	31187.034	72010.688	75448.784	102221.204	99878.562	62115.448	27514.316	16559.314	12044.038	22670.664	14716.49	75925.97	54781.384	29290.282	184380.232	29519.202	27829.32	164042.052	8932.122	14611.762	44396.414
367	685.4387636	12.02284405	12040.7	54509.962	39682.108	14629.576	54504.494	88342.708	38934.362	159788.002	40414.016	106747.386	218778.736	224461.898	96508.652	145992.87	10850.872	214420.324	106883.238	126103.048	88923.412	67842.926	42688.226	208506.936	54303.292	115970.14	172255.89	108688.474	75869.136	164025.364	154792.716	145509.9	247711.898	79968.216	163057.926	111184.924	88889.162	174248.126	99417.272	103806.566	70232.944	58166.606	164889.818	219805.414	113913.598	196373.444	36553.234	194973.862	11790.17
368	123.9645487	12.48955946	307093.256	65722.322	187546.152	491808.69	300840.194	70209.088	321863.832	899804.688	256927.078	392141.028	459131.054	852360.196	99146.172	706994.286	504946.826	628627.672	387626.616	343725.766	346793.902	205445.58	233362.054	289880.96	379866.056	392147.974	925283.168	265256.388	397904.44	405231.236	234958.862	257136.78	407209.586	455196.796	98494.762	431421.436	164785.878	312593.52	290606	328610.244	866303.112	417905.92	259170.502	436005.21	425760.266	231396.93	835423.848	847992.522	162118.466
369	285.2747422	2.239335271	263653.942	91069.54	453290.36	69906.512	166801.986	219088.56	151092.842	249880.282	43207.344	167548.056	356357.792	26484.142	80281.614	38963.592	284195.868	226803.298	55822.178	17782.838	102843.692	217739.514	79446.03	63937.326	53240.352	119147.396	45218.942	23809.102	53615.804	110994.44	53292.638	36823.264	60687.534	132720.69	72514.972	45191.008	61401.9	54308.388	48749.706	66223.772	30363.668	49632.002	54918.7	42525.632	74403.796	20875.062	17651.2	25228.44	33424.604
370	188.0498919	2.005584319	1982.024	19712.898	67719.092	73059.556	990011.974	560422.134	413819.652	456471.872	933231.73	793428.384	149384.366	618781.636	523868.792	56533.856	970274.51	2960.576	91105.37	686937.326	1270415.734	1773951.16	2250313.582	734384.532	2604.348	46249.454	953920.31	48785.326	596990.058	1578640.504	1943291.976	753533.422	662265.672	2059939.514	385849.252	7973.502	312872.394	82441.256	144464.482	587408.936	507824.252	1902833.438	0	354096.648	278041.248	1707241.368	2170.524	3400.172	1777.186
371	453.1230623	6.901674804	4092.786	11444.306	3349.762	7121.828	33289.312	81349.746	5296.57	99658.962	8928.914	48733.636	18488.604	14907.844	30471.974	5756.62	183953.614	2300.09	6210.638	45906.588	25790.712	602828.96	118557.922	9807.268	4272.186	4919.34	32922.922	4545.478	9702.65	86053.058	70112.286	75184.34	20614.886	54679.976	3980.096	4281.04	4591.08	3153.698	5562.028	48753.592	35948.86	18196.374	48842.614	4944.154	11460.176	60257.794	1827.178	6904.416	5435.764
372	285.2768919	2.370786667	159475.924	93922.786	290692.862	171564.67	40993.38	69848.116	191602.398	559486.7	62076.852	174431.452	309432.666	26484.142	106306.052	65342.504	381842.518	56662.544	46166.798	34507.376	229244.478	95992.434	56047.772	108359.118	39936.404	36518.51	80172.534	35969.76	47801.562	81887.774	65651.396	26435.996	93605.392	114576.458	60719.138	43534.106	46242.504	60345.924	50489.594	68624.486	32390.08	28506.272	45533.95	44174.032	63889.088	72042.836	15253.702	24616.952	37326.872
375	131.9627749	12.47910915	122096.72	151011.51	173942.518	244527.19	43286.568	141961.138	236808.96	200419.716	80734.204	76288.136	109658.392	309054.394	91878.368	291019.228	239636.042	282007.528	256909.824	164011.912	182339	112910.47	84051.3	208697.336	266060.914	301466.862	221626.752	183567.55	136847.144	154517.364	281727.542	143768.06	150238.762	78535.99	108336.006	68273.55	68698.81	281472.284	44254.824	135168.896	190609.986	132109.632	183534.3	116609.162	252658.93	199380.294	131252.148	249020.49	85690.74
376	637.3201211	9.657881579	944.64	765446.212	958710.428	922189.666	558793.864	1001179.642	1005522.742	1052070.734	804509.596	733053.956	676763.784	745052.564	633926.084	722478.224	878436.97	538411.604	718153.69	817429.644	839233.166	766861.598	650589.418	606089.866	850.86	1137677.15	738209.792	702715.522	952825.624	711427.872	798621.524	592923.744	704739.66	683208.644	823074.846	712891.012	773766.464	821332.512	1043849.976	840861.732	939473.16	850039.418	778415.784	856408.4	673665.002	937639.302	353919.556	790096.844	555486.594
377	553.2428045	9.53617095	862.568	409244.486	591455.558	415870.316	423052.012	1142516.658	607331.09	655728.552	915064.852	474201.736	401044.832	478813.928	487136.632	514493.744	1013987.404	372620.582	630423.114	541991.24	948604.388	560121.374	621827.44	430383.006	2799.638	663687.276	515805.184	530869.17	611209.598	528138.6	1118162.996	531234.002	488616.596	391720.614	767651.512	575117.974	504896.352	598757.428	710820.44	604239.388	695530.522	551708.678	939017.874	576480.86	448061.93	1331616.588	698862.592	424906.774	1050477.542
378	994.6924473	12.14215425	73754.738	2949.852	6293.242	242889.964	19942.71	8230.514	7425.13	152985.4	751924.31	25306.414	5099.926	5639.97	10636.17	186875.674	6553.016	6407.54	371756.984	11650.014	7773.992	82791.574	3295.014	4324.558	0	3889.472	5729.244	51885.042	8068.946	456532.31	10507.796	6058.842	10859.66	398743.53	0	11028.122	6497.446	800705.888	95879.39	33771.946	0	3076.262	199122.732	19516.598	107237.64	10811.158	39972.364	30897.06	29043.294
383	972.6955867	12.13281117	10877	6157.514	3866.554	102762.516	1687.476	1511.22	1592.39	70788.638	441888.836	9454.914	10581.086	5513.392	4962.704	94695.298	11867.444	2805.516	212571.824	7795.62	6091.536	54643.738	2104.056	1964.88	0	6529.134	6035.198	7417.32	6139.966	265214.196	10538.84	1653.852	14567.194	163846.528	51776.976	4278.202	6573.558	443214.062	4078.106	16379.336	310308.412	8402.638	102740.334	4171.476	67031.726	11759.21	24241.792	11344.134	0
385	133.9793885	2.751395249	99815.7	246662.492	187447.886	119692.318	109659.99	173102.668	138715.882	124251.442	110287.008	162847.296	159861.838	122909.014	175052.288	829658.176	118088.452	140524.148	110680.256	320304.176	108998.046	150155.48	122067.36	129947.4	352813.48	228438.166	729104.208	216995.758	142379.254	99115.092	409687.348	230172.666	169958.374	210883.364	178373.048	307643.038	243158.924	230210.732	172331.606	202188.828	148271.712	182208.956	254922.654	332529.64	191107.046	249734.678	231010.902	130282.414	729376.408
386	231.0004886	1.369043873	85751.342	99265.25	150990.214	109074.378	92164.696	70082.536	171101.536	49749.826	673658.856	41199.368	370802.882	160888.706	44416.696	107811.944	88626.248	58459.006	116926.63	76134.736	39725.56	46154.546	95922.808	80110.208	89045.546	55181.972	109913.066	62864.34	170666.396	33751.046	116540.62	86964.658	656732.844	89640.532	592872.572	71324.252	92724.184	180472.47	48202.412	96004.328	130078.408	44160.04	95807.508	1087229.798	100645.33	31280.014	26280.952	130501.246	202532.95
389	522.5937049	10.77951357	293349.586	2979871.568	51827.418	3079.564	783984.622	1140277.472	2866.374	363246.276	755051.686	159090.364	52081.256	1597745.956	103369.516	2323508.616	2767.418	806199.426	111436.342	29182.598	485986.318	6495.616	253730.798	3239370.346	105923.896	872964.414	561086.136	273471.786	188910.764	938566.008	114897.79	400773.994	921953.412	475615.67	27919.648	345062.838	62484.318	88825.4	2523387.848	120520.934	211364.038	3420891.322	44022.106	362448.118	86571.924	637428.572	107331.556	1018667.092	329465.386
390	230.9971949	1.597479603	62365.944	86345.04	113348.692	53643.988	119054.67	160396.386	114406.078	99732.656	439870.322	111837.528	317470.7	31210.976	42425.214	48732.816	39901.638	23818.8	49790.684	78750.24	75382.226	84582.034	85001.936	186206.162	57475.196	41259.302	43895.856	140250.31	173455.042	45080.254	32704.346	34819.648	282805.616	27973.54	411381.832	49026.262	144627.39	41567.43	35452.778	96253.806	199203.33	78947.924	52999.806	826971.566	94291.856	50899.322	48288.024	59428.558	51368.882
391	116.0221606	3.277416589	15347.742	26531.846	30832.28	30104.4	118783.388	73175.064	50415.228	23668.038	110433.586	69418.936	313346.54	72754.868	45726.8	26024.432	32169.442	46175.754	75262.024	51402.598	15411.412	297270.07	16610.444	114091.014	16609.66	27644.882	113956.596	18003.326	70738.984	22963.602	52559.104	77943.396	91795.61	26544.122	64687.376	26401.298	127323.282	27658.322	39862.502	82128.52	71512.928	396278.878	26466.006	223582.06	41164.128	15538.378	17084.952	20163.648	32417.496
392	217.033961	0.6544413551	86367.358	138693.35	74206.328	53777.92	125779.266	93049.116	37616.106	70139.816	213358.548	46646.1	124163.72	54793.926	54701.352	26080.618	26320.88	18017.924	30621.888	52233.686	36142.172	42633.706	48947.108	151755.666	24373.396	63027.774	33868.914	35627.186	127178.94	54370.892	41416.322	76135.156	133607.568	25360.118	106114.836	24171.146	59938.104	67264.96	25890.832	115591.908	164777.008	60390	29481.112	224595.55	67808.562	13016.16	25138.588	13679.712	62110.374
395	939.5901184	11.51492744	2710.89	358954.666	1038764.036	408343.42	501250.096	535867.562	589902.822	461380.876	402447.764	1197012.016	767340.146	420038.454	199318.64	510678.63	897924.988	15063.052	26541.162	607131.472	872866.446	771822.898	808777.384	341191.96	8405.826	1513233.87	955116.322	249914.29	1602481.152	568833.802	1127822.256	1451647.252	571515.922	1048047.522	478774.742	1146053.156	94069.254	541171.634	1468550.566	633150.76	504385.472	623141.284	579422.372	637441.666	1083492.218	785380.71	215738.582	481080.954	322444.446
396	391.2636624	11.05054726	3739.65	4757.092	888429.356	17528.614	78989.118	43918.45	207792.634	18055.546	76285.192	1473787.658	1272494.564	17365.248	29129.778	15617.48	857398.612	22056.476	23054.422	23220.452	731167.39	577302.836	433659.95	10619.77	5559.17	1221385.348	1323978.862	16815.274	1898732.094	326920.532	1207554.812	1719176.44	42533.014	1230602.306	50013.986	1031844.78	43600.982	19602.306	1697578.7	274792.942	21927.164	385897.55	19679.692	80825.976	1277519.364	77339.002	6383.786	238955.446	68697.746
397	338.3416895	11.05526775	45953.328	105092.292	680052.68	119164.024	154751.998	133467.12	285368.658	156147.264	479532.238	1090467.928	711421.442	89009.412	130162.63	116175.744	855659.56	224542.73	87222.51	272496.486	467737.88	369233.458	353826.456	106955.276	58922.618	395563.238	651428.448	90441.882	984158.3	291184.504	813384.734	906784.058	110776.478	890020.704	77904.554	1183203.75	87262.92	115154.972	878086.76	470323.4	135198.792	656026.192	224342.31	163433.456	936661.818	279244.712	739079.306	96811.604	146277.088
398	781.5226002	11.08926184	2601.424	4811.98	328634.3	6580.704	16226.218	6896.544	36242.302	9948.114	15900.056	636874.222	542514.454	4287.578	22144.984	6465.34	311976.322	7742.404	5983.92	10886.352	148465.228	80137.31	60634.938	12606.938	263952.04	89852.176	299571.668	22146.272	394048.828	40158.102	237791.756	396547.974	17322.702	616433.02	74212.994	67049.848	11418.188	3149.588	404456.55	161112.49	23792.674	39868.468	8807.658	20622.398	340752.108	12480.086	12343.97	33660.812	106609.006
400	605.4519122	11.71873535	5085.524	6533.028	315619.254	6965.548	49941.446	27136.892	82412.61	14479.296	36693.374	700726.986	686675.934	4914.238	20939.178	6167.362	310789.422	10446.942	9109.632	12274.442	385251.36	423560.798	329461.186	8119.122	2735.88	671022.472	674412.568	4350.776	1322742.072	147607.556	1081137.42	754067.348	31251.834	568458.58	30090.814	424196.464	27777.676	10704.514	1789837.006	101012.514	12720.468	153607.946	10196.562	50542.538	431605.11	35576.036	6397.328	141203.62	40875.59
402	360.3158562	11.05944403	26262.014	52244.404	210461.51	70812.876	93607.954	60819.072	158363.208	72564.056	310618.996	394991.22	308834.6	47000.214	74764.524	70969.242	277566.826	118457.44	52530.96	154170.984	171290.61	187695.242	204634.406	64361.24	20490.32	154748.65	207129.22	50688.286	279407.618	139456.678	322714.056	231878.978	54006.282	367493.124	34953.09	513926.478	49886.75	53957.294	268603.786	216635.674	75389.384	313875.84	142709.422	88803.22	275768.418	197487.374	246166.328	44951.956	34925.076
403	703.5333607	10.36603739	3034.16	0	62410.054	11026.528	852.056	279971.584	128414.546	3691.3	19470.12	1492979.314	0	50820.676	2943.65	3960.212	965.456	789151.43	6355.744	0	4604.226	5767.992	1663565.65	834321.09	19802.45	0	29105.998	4262.87	0	47832.026	6184.078	521685.422	1637955.476	12132.994	8546.924	562594.674	0	22018.262	0	12443.26	22555.794	4495.48	8175.35	424875	5026.118	2121759.086	4953.56	1931360.006	7299.262
405	611.5502376	12.5250918	4070.94	2383.62	3859.826	4388.286	240406.718	0	14886.584	4335.9	6804.706	915780.726	4586.62	181506.92	371630.45	19177.408	1472016.78	2908.454	3623.242	209668.56	7518.064	356389.828	102485.396	474290.082	5009.206	11116.38	118202.228	3510.816	323591.138	0	752455.89	2746.674	0	311981.436	171900.16	3497.028	7047.266	5117.128	466070.692	55828.452	556987.49	837096.32	740035.37	0	5001.018	170929.078	3101.238	6143.174	1141719.62
406	750.5005701	11.06529526	6199.99	6524.676	71289.574	32172.19	15479.1	13735.242	20894.884	19079.916	43764.402	179572.184	121088.82	13508.266	8466.892	16568.44	92727.588	27254.798	9167.74	27523.564	42412.99	19479.58	28465.156	15556.146	6372.806	19938.292	53953.084	12597.444	110737.614	18840.134	60004.492	74630.062	13814.158	133515.282	6407.758	30057.864	13563.298	18387.172	63103.952	35276.906	11472.89	26237.33	17431.574	23432.886	88884.632	24533.672	45402.706	10140.104	0
409	691.5094292	11.62181033	1446.926	13288.698	56266.014	15380.02	15450.788	24236.916	7574.952	5844.554	6124.032	330314.584	326810.934	28023.932	23123.222	8521.02	58827.738	3588.446	2368.56	51947.206	41521.942	150916.35	112866.318	133923.244	8132.22	277505.21	219719.336	3979.548	506868.68	55669.824	329591.146	325897.432	48884.116	242112.118	5788.994	62327.132	3418.338	4450.012	517930.07	43517.386	20965.518	23310.716	40490.224	10499.43	59300.952	32437.332	18559.126	50290.874	101577.728
410	815.5133689	7.61924374	761.372	175769.436	218416.078	143385.202	160849.418	208766.646	227271.802	185372.21	197924.184	228239.842	151529.478	179858.288	162569.12	162489.39	213513.844	137628.702	205340.246	171853.018	180004.906	173631.884	237737.688	175625.484	1874.064	217218.502	222272.446	184937.442	224141.904	201295.948	223238.516	220960.17	192880.718	213936.552	248456.618	225460.386	183929.9	188147.67	230997.346	218380.988	233535.61	249966.82	183356.286	191939.158	178350.2	216795.314	105679.092	165993.696	159782.206
411	560.4588859	10.99269504	1651.566	3015.216	124482.878	2428.502	12868.284	14705.82	16466.578	5362.378	16660.042	207962.304	162700.188	4774.764	2209.352	1463.63	82437.398	1922.898	3414.972	5532.514	91382.118	155749.486	82156.256	883.652	839.788	214268.576	222108.116	1349.76	251874.092	29218.46	123000.55	259560.21	12426.148	112994.486	8491.038	98028.964	5329.226	3143.168	108482.62	49718.354	2322.84	42405.184	3248.044	4882.664	106090.214	15521.152	1047.1	39108.962	12595.372
412	832.6380033	12.24488215	17129.456	31519.788	2470.26	62974.986	8794.78	6532.886	5913.012	127784.372	4200.444	344054.75	60013.84	0	17448.792	12727.024	3111.1	25797.476	21249.346	5896.77	300685.02	9456.804	15564.386	226040.226	2841.798	4129.216	29785.024	4367.028	3700.75	60611.894	6324.124	4755.784	0	66979.258	9287.024	0	8220.436	6054.846	2770.19	15599.156	20368.714	9120.796	24758.21	96139.574	34989.238	39206.984	7544.66	14431.654	4653.654
415	438.6443435	10.26910877	5348.912	459836.628	72679.698	3324.54	6785.072	476407.054	100037.966	7629.992	10266.066	424515.72	469793.474	129623.154	7956.486	5375.466	8212.782	374642.768	5605.092	256071.562	5384.968	2306.546	705761.188	101000.524	3631.244	269406.778	612868.588	6769.85	724889.904	4831.024	4979.132	602281.562	357935.036	5406.384	9072.242	368196.272	98208.534	4785.546	490222.422	5580.846	5073.35	9265.022	3702.036	391991.426	3794.014	142360.108	1875.208	146495.33	3436.984
417	204.0583528	0.4543873397	5152.052	5758.872	10937.568	17283.082	121403.84	88892.082	46632.858	24968.778	50568.788	104194.35	44820.012	32738.578	30580.036	8316.18	125032.546	894.132	9545.892	58924.07	109589.76	248124.924	217000.706	76582.604	11880.108	3927.13	100821.95	3616.572	73513.89	168572	204671.322	75712.508	39465.612	210987.356	31111.074	1663.12	19437.194	16223.314	22174.466	65466.822	66775.038	109413.596	175666.936	28578.292	30780.262	139339.52	7046.996	1848.66	12905.388
418	210.11299	9.671166824	4104.62	123033.348	139009.978	140690.524	96248.02	103646.832	128487.318	119066.93	97762.78	116833.288	103371.416	113333.9	112803.53	104397.312	92441.108	91998.944	106894.142	94316.03	108363.114	95623.584	89123.714	100404.174	2000.79	92664.716	93001.172	120206.744	89722.646	106888.7	69497.502	98830.338	93442.398	98197.826	133522.568	107756.53	95747.964	104316.058	110248.64	104616.882	90544.858	78966.96	56744.216	113647.606	116292.676	84192.142	80078.278	91658.186	79352.238
419	463.2875235	10.62666659	824.452	6862.17	69114.566	8050.018	14056.692	9031.08	14125.488	4721.078	8597.766	126426.268	111253.084	7476.494	6542.614	6326.062	57365.62	6239.676	4526.672	3454.702	51604.896	40719.528	77877.03	2994.168	2218.024	145035.588	98382.99	7401.01	137536.96	34086.666	95480.18	159605.572	14449.828	82958.93	12217.814	62771.694	10787.614	5881.53	127434.416	24498.268	8301.82	30362.152	1941.96	14421.046	92459.414	5926.83	1492.064	26178.736	11336.94
420	178.1152665	9.404090995	2170.772	5033.264	8881.39	3743.654	119470.366	22351.382	30311.606	12980.348	30577.588	73453.906	54769.944	12140.278	6887.14	23285.444	38339.822	2415.672	849.72	27682.794	59912.134	74302.96	122945.152	30942.812	0	25189.308	45835.852	2607.28	23414.666	58195.626	101099.606	44335.45	38828.148	49908.182	24765.552	11042.624	7305.29	13635.48	11941.042	39593.506	44944.634	41549.42	99896.362	20639.06	17763.156	84829.378	24414.158	2811.454	34746.364
422	409.3193245	10.8580415	1124.04	60977.064	52308.688	52351.226	53452.302	65858.352	55321.688	83716.524	57666.642	59696.916	101336.794	78733.718	86741.83	101092.998	46733.518	58025.736	87789.402	92557.964	66094.436	48177.334	65101.858	61859.736	770.28	72615.324	73534.304	100047.486	68174.926	78037.826	84409.6	78576.454	94535.796	75217.572	85105.95	68475.916	66381.294	93741.776	72922.98	86904.49	112669.122	100680.582	64146.332	101792.882	70378.142	94357.868	44612.272	76166.71	29629.234
426	725.5247932	11.67241242	7907.77	50454.03	183001.582	4916.838	2273.664	137151.016	49722.49	9235.246	7650.668	58469.782	1096141.948	7264.208	2516.844	2070.064	2508.164	33595.384	6425.06	550400.51	5840.682	4136.734	49907.56	231150.642	4384.92	67471.098	35531.61	7180.332	164152.828	5127.8	7745.014	37318.302	273361	38714.562	5152.016	15763.818	8476.484	6994.7	122499.848	2415.9	2989.292	4385.352	6696.968	13883.212	14511.66	92732.042	12570.216	203105.33	2656.296
429	683.531576	9.02240134	1134.454	68044.438	53408.736	54209.106	63889.208	65605.716	46732.136	74080.688	58922.232	89052.134	144481.712	136465.112	132138.148	161871.534	24217.416	96753.114	163103.376	166089.898	101352.76	44437.352	113570.478	113567.712	803.488	121605.554	133628.634	174249.096	148407.906	103747.476	102875.886	133341.136	119147.646	94377.196	159446.348	137355.662	140490.694	173430.294	195691.556	124444.99	174112.058	148330.73	65513.542	173229.232	129578.212	145595.8	17696.38	163309.878	17972.456
430	751.4536053	11.89010577	50362.11	80352.226	56122.316	248571.766	155831.048	94562.928	100630.08	307052.326	241438.022	92121.436	429386.54	402367.208	155403.044	109213.49	5550.56	114380.864	364467.764	193933.504	154296.328	63755.202	267952.392	187937.002	0	126076.804	137927.482	296071.956	77503.726	114517.044	10920.018	86367.278	104441.688	273146.444	50839.316	17182.792	0	531442.896	64284.26	159720.994	0	21707.938	687982.856	279378.3	459480.01	140292.172	58975.724	106776.162	20950.92
431	751.4558371	11.76825253	151309.272	113174.998	137155.894	311195.278	209277.794	62057.924	66211.14	118259.044	29956.712	63744.562	399293.728	0	316619.916	11408.962	3281.778	26100.154	0	185710.178	0	15098.828	0	196396.094	0	212332.402	97277.8	0	118018.024	24098.368	12906.892	167987.236	154462.512	375550.048	71342.54	33747.562	15251.856	0	10648.564	559306.558	10140.988	27027.148	687982.856	0	1106844.058	92754.124	58975.724	108202.598	52946.08
432	265.0535319	3.109057121	15444.504	79950.768	89261.28	23425.666	56656.26	8741.336	16110.766	10350.638	62302.832	19505.096	264555.94	26933.792	107012.034	41461.308	6783.088	15748.634	39020.212	17822.844	6293.052	8269.52	11514.916	43047.996	10323.592	49913.442	30119.752	19176.232	38899.2	6901.304	8703.964	7337.428	171571.84	11092.804	133371.936	48534.898	60835.986	64605.788	37110.006	14139.42	39085.256	32656.428	11093.858	328278.26	15457.842	27755.56	16586.068	14083.242	47913.498
433	329.0733377	3.323928427	5362.208	83726.34	49330.77	3929.098	9396.96	13756.684	7560.364	13466.386	22049.574	7130.914	165535.764	4148.388	54234.162	14334.358	13433.998	9981.292	52771.478	4192.18	15896.086	21699.58	16806.44	4876.54	13107.098	35929.026	14424.558	20421.458	15695.8	15434.568	11771.036	8007.764	12617.668	20692.32	45024.316	27714.03	31751.074	52852.344	13228.216	13025.638	15708.14	16021.016	14746.368	148264.224	9803.438	9533.93	22207.63	8213.106	33677.252
436	760.5818993	11.07418807	8243.588	18439.004	23974.248	2108.97	3442.674	9534.402	61380.996	8193.506	5819.06	51140.056	144505.882	155858.492	14188.488	5500.08	20796.71	59921.148	48349.644	54916.624	138819.986	35130.04	50122.338	0	50031.202	144929.472	56701.972	8564.36	110817.194	15870.282	266884.856	165293.126	23052.264	56240.172	18194.81	135820.064	56311.08	17152.852	72792.002	54468.02	15053.892	87900.102	7896.328	52494.68	60465.912	30317.85	10193.244	0	42115.788
437	777.5312658	12.03822298	6139.806	9938.966	77017.62	11530.808	10881.322	22034.64	20996.338	5304.644	9222.692	22734.236	210430.162	12457.942	7160.526	16510.86	8080.724	19807.794	5632.926	202394.89	13148.228	8471.13	16967.88	92829.508	9344.776	15231.026	26306.854	15481.96	102083.848	5001.87	11520.474	22141.212	114009.464	6036.29	6854.198	12358.752	8324.032	5075.554	25590.896	15450	16684.336	5534.616	14966.76	10688.64	9711.314	44999.668	17049.456	92637.666	17822.54
438	136.0707373	3.117970814	10100.736	61880.43	51105.794	15008.446	4890.072	3288.116	5010.72	8449.81	30661.28	6653.708	230991.896	7718.674	31244.398	21286.358	3254.678	4827.612	51236.762	10486.61	9668.904	7709.432	20030.892	14106.322	7407.384	21203.92	10084.386	20450.054	20764.716	4932.214	17926.826	7969.93	25181.484	5210.492	81752.91	37566.638	37740.628	57051.912	13645.48	9376.558	25038.244	9048.482	7280.166	207211.442	7796.37	6386.662	19994.368	5656.038	41685.44
440	760.5829757	10.7400414	12257.424	37030.21	11493.99	777.736	11358.4	40375.44	60990.58	13650.308	23158.16	30285.26	782793.992	945468.082	38073.262	22459.736	20035.798	580672.354	74751.334	924504.33	777750.576	61451.676	47290.558	527942.312	16265.834	415224.974	137434.01	37267.004	241352.364	14487.912	552773.262	333660.328	325840.92	44570.992	26736.012	286377.128	397649.792	33765.222	28343.498	59146.67	37196.596	501304.954	6687.636	606364.88	44968.084	406465.92	40947.488	1592501.366	51878.83
441	214.9568231	3.050000467	80268.856	84835.296	86640.846	38158.728	31597.028	68127.674	101927.072	72647.8	125708.384	64676.04	187457.606	44520.21	95591.222	33486.004	57930.32	30786.828	151238.734	52266.876	33948.51	141008.842	42531.182	20568.606	23535.8	84000.486	73484.79	66388.432	174719.44	36121.23	25743.028	71102.046	71915.308	23983.17	33572	44249.2	97697.908	62537.102	46164.524	78902.724	73963.692	64970.586	48808.132	105347.022	32264.068	70358.064	101730.894	31413.908	78919.028
442	734.5659504	9.893605072	6545.166	8868.076	896.83	0	5379.938	3953.288	787.05	17126.76	6657.406	4206.666	192219.108	59041.47	9672.21	4944.078	0	38572.33	19530.198	211991.516	96046.768	24577.94	62316.962	255091.57	3302.436	41791.738	12319.904	14829.032	9320.152	4501.262	228094.678	68990.082	81489.496	27666.654	15053.296	64694.012	58852.594	16738.872	7312.328	6643.396	26283.59	20930.174	15283.52	65212.074	5947.304	7683.346	9366.372	70418.794	5607.194
443	661.4892848	11.225731	5855.492	3255.27	114299.192	7886.068	7066.046	101171.236	7085.946	2684.04	8445.866	8457.56	374072.58	11354.838	4615.264	7669.208	4154.8	6549.316	6266.178	342271.528	8831.31	7420.9	472378.382	14064.306	12948.118	6697.004	404457.768	10989.788	85462.368	6043.508	11174.532	42205.392	8257.776	8167.902	6588.444	5819.366	8562.434	7480.096	660665.662	4845.3	15774.346	11032.402	12044.234	6990.968	9053.43	5547.496	5956.734	14311.012	2396.952
444	592.4859699	10.58836214	842.556	7320.474	2026.47	0	254716.464	25636.156	1845.906	5094.366	45184.02	152060.596	247943.54	943.188	7211.106	13843.054	2003.98	2385.306	4097.554	86666.186	138241.054	36522.1	850083.96	7525.864	0	6723.978	50799.894	5709.978	26149.054	33102.04	21981.284	41611.762	99877.898	8557.158	32112.162	18268.712	6655.798	6936.884	1103.184	19652.698	15167.064	14258.038	158310.658	31635.508	5849.47	490903.38	6994.792	1083.726	12718.8
447	1043.74135	10.20888542	1257.056	84682.848	12973.678	146816.262	65120.444	23369.234	74960.072	51424.924	15567.176	266789.894	305677.7	67965.378	38551.034	574075.774	17554.264	50899.306	61504.416	288781.454	396028.532	23239.524	16693.182	66355.032	64175.838	63270.484	126757.126	400416.058	838.368	52716.678	146845.566	28848.314	528696.79	392989.914	65133.28	251409.43	245681.56	454380.928	26294.136	10549.526	32254.178	786.03	218824.53	671483.822	18663.118	668474.704	4575.9	457839.146	4489.984
448	760.5844672	10.18609842	4075.764	7905.006	13006.59	8147.852	4058.134	8134.942	13518.936	22317.414	20435.922	6573.488	185903.174	90650.912	35682.134	16817.456	8491.434	104039.854	71134.288	139576.462	489035.636	39759.546	74253.84	87656.764	10913.19	256687.79	17328.262	30169.964	9321.91	6139.18	189716.26	104210.688	72568.02	28830.996	12607.408	215373.398	169989.836	23550.754	15951.402	8945.564	33633.632	39352.406	11616.644	59837.756	24583.404	17872.582	29862.03	238658.966	14395.112
450	734.5632227	10.02339856	2872.962	4092.932	2093.32	866.1	4066.192	6675.5	3094.572	7426.164	9030.666	11583.092	182107.84	118606.266	18614.228	10503.196	854.07	49968.64	31668.98	192696.866	108434.156	16334.442	121541.444	182177.736	6632.152	86539.932	14617.32	21216.206	22239.294	3308.85	222303.388	73204.672	125836.36	41078.652	22782.422	84111.978	83939.32	23091.892	9592.818	11964.48	30675.274	57676.66	19417.654	172681.444	10345.648	20733.106	3642.668	122612.67	7458.552
451	120.0737442	3.320052123	2549.212	69517.878	51149.128	19801.222	61138.436	29696.792	17597.576	3375.168	93084.228	29959.712	237322.468	17365.888	38126.968	12700.31	4799.804	5320.994	50763.122	27068.606	9811.294	59916.202	31172.928	53972.36	5543.596	15815.42	33706.68	8500.524	30047.392	6436.034	14284.23	15030.706	28088.382	20328.336	57959.06	35997.764	60009.968	69358.43	26745.7	39863.33	37211.854	61723.518	6436.092	262358.36	33706.786	3696.618	21892.744	2171.414	47866.914
453	685.4409763	11.70568496	25334.692	86906.058	29224.786	26631.35	78360.672	132299.612	34826.69	162898.874	29539.404	67547.19	203693.28	108189.096	71822.608	106602.85	18694.746	145600.19	80109.858	106815.462	96456.564	96236.496	69499.55	70339.046	18149.28	83946.082	228882.098	140060.42	23701.032	57836.76	105706.206	96961.318	82563.144	87046.47	80880.768	102584.514	117637.284	116743.57	99339.164	58549.144	53342.066	24890.44	117009.234	154905.818	71656.622	185901.976	26566.08	100781.92	6135.298
454	304.1483961	3.293557199	1097.712	52137.752	49567.672	16090.264	21897.33	4311.506	8333.438	1388.51	69103.72	3597.324	118659.568	13079.012	15190	35722.906	7346.188	1651.414	24593.866	8664.816	3418.676	23414.134	17402.73	40589.014	2455.21	16202.772	29427.606	11081.63	61741.456	2602.138	6016.71	3810.842	141821.892	2769.202	72648.984	20687.04	36196.49	53462.12	30727.194	24756.648	62613.116	34320.132	1752.004	211622.322	18877.424	6896.288	18598.014	3387.262	45905.772
456	374.1612471	3.476277674	6854.504	96634.796	48365.004	37473.102	35199.426	31625.264	16699.012	7631.638	56900.896	21972.784	172590.706	50045.314	23586.954	15415.012	16413.408	9888.138	48600.514	9309.586	12973.914	17533.81	26659.472	24486.8	4350.564	11366.468	27813.45	19887.444	78984.254	12562.406	32620.984	11622.76	74884.22	18318.204	44591.044	38061.312	17306.234	26075.74	47641.102	46884.568	32728.286	66196.772	7536.424	189058.79	33242.748	20585.742	36500.64	11757.886	56389.614
457	619.5054637	10.75154271	8943.978	20268.144	5345.128	6868.6	21476.158	16779.814	17504.746	18933.79	19994.996	31969.212	181750.402	7934.718	7305.526	7453.748	11628.818	29886.506	43528.1	11692.824	11871.728	29274.99	53823.912	39429.726	7500.22	13976.358	24522.514	24364.33	11327.152	27974.41	11077.904	20116.698	150512.838	52242.658	17784.494	43781.964	73142.978	32778.886	10641.938	11408.21	40868.582	9618.782	26282.86	54700.748	12559.724	31797.538	8816.666	234263.034	18690.078
459	760.5839929	10.02736955	5277.094	7351.506	1224.72	3402.55	3792.834	11957.578	2114.202	15302.284	19365.766	13405.974	160773.066	73220.524	32252.316	19410.468	1532.784	373131.606	47675.99	293342.394	300132.544	43613.952	84851.97	25044.618	6399.64	178474.012	12980.49	28881.852	28512.168	10608.49	372148.908	84740.358	86094.344	45866.194	21386.274	90786.32	307284.104	42260.432	12994.51	15070.93	44341.18	32660.328	18379.132	31546.282	31222.874	16613.086	12238.602	345654.966	11982.108
460	219.0302581	0.8573062791	14448.016	15741.606	36613.908	31091.638	6336.8	15511.398	14165.948	27151.942	86056.614	8317.17	361945.962	10362.412	39231.644	61367.354	21576.174	11761.94	31636.032	14624.65	9774.494	12888.95	7730.518	74852.56	13417.944	19664.002	21851.826	19499.342	29091.804	14566.728	8468.434	20560.272	152215.17	30204.95	127635.362	44771.906	86108.776	75885.982	13766.766	30790.828	125285.568	29784.764	18526.052	594826.632	16602.858	19753.23	21873.394	16740.19	33348.234
461	703.4673311	9.886983953	1714.964	50183.506	76158.198	5726.226	2601.898	104222.754	85151.334	9023.716	41780.9	70591.106	126525.21	52809.59	2766.932	9797.484	5630.872	164309.736	13105.642	46499.842	4453.544	15176.446	76455.404	267447.214	12623.396	145894.066	91178.108	4267.042	22992.928	69382.552	9327.588	280437.882	28740.744	28060.782	12073.122	11412.158	28917.824	33671.648	14411.246	17327.002	26332.848	6567.786	19297.408	17765.854	10178.802	25689.5	2886.72	18455.15	7297.316
462	1043.744021	10.1608665	7147.758	23244.74	23034.908	46293.288	13503.874	48506.298	32144.06	51424.924	24836.7	140089.954	66635.352	293711.47	14906.91	669586.322	26961.83	50899.306	315965.548	214652.022	190161.944	37261.42	19593.342	73327.052	72335.55	32041.368	126757.126	281488.584	896.274	69583.458	309808.372	16835.916	413420.7	326834.058	7400.236	251409.43	295231.758	69672.728	10740.944	17220.07	40792.604	1148.94	270539.986	671483.822	21512.746	424268.152	4731.436	397976.064	4489.984
467	782.5646254	10.73730822	4029.214	12335.35	1941.72	12813.216	6247.838	16915.588	47684.064	30641.204	15491.958	14562.908	66830.564	467819.804	19363.546	13954.12	3209.136	70683.464	37166.784	169183.438	491784.716	43575.28	75881.86	54111.806	4995.108	81515.894	60846.112	28233.592	53806.116	10446.582	628564.318	102706.234	100962.17	19221.1	22182.466	87056.108	121785.676	24875.7	12426.95	35104.28	26803.742	239101.398	29801.244	110400.988	29285.392	85786.946	27486.516	150861.398	83219.602
468	725.4112585	11.04657081	55564.188	43447.798	16702.518	7809.946	3463.636	53354.796	23775.952	13498.658	124187.964	129208.478	0	124836.066	180642.522	163287.198	2305.77	87399.244	157523.89	33345.554	933.478	12075.082	93733.218	88239.948	19282.23	25077.836	12073.828	190668.668	63009.96	23953.628	12777.39	22375.1	199576.57	223043.242	156464.24	174096.474	189923.464	68499.262	41225.76	15378.804	9924.576	129249.416	40263.352	45648.664	69213.064	55190.27	123026.038	72935.374	104409.446
469	438.5835519	10.08555861	2887.88	22524.752	29146.914	4082.256	2119.276	98905.866	1952.864	4266.642	4827.754	60973.336	91890.718	303724.762	4760.524	8107.956	2291.798	190293.44	3499.8	616605.118	3654.304	4685.838	144884.08	83420.77	3708.678	70342.09	383592.808	5408.936	511370.688	1691.448	5825.302	537453.428	584516.322	3976.394	4679.182	217187.864	175495.672	1372.836	574387.454	2186.174	2765.276	2452.818	4204.016	223010.212	5228.462	174636.062	2365.686	191596.204	1968.048
471	410.4780846	11.50809722	0	1096.578	0	768.708	0	0	58985.212	0	0	195175.398	0	334825.736	173752.45	190809.652	130198.032	184524.604	207726.93	186981.81	126300.16	81972.624	41668.804	117381.052	0	0	115866.744	168827.184	312692.38	23908.64	343171.164	222877.968	202898.41	3112.022	114992.004	203585.072	253721.456	0	255126.258	210460.544	274743.236	325002.902	125324.798	41419.434	255904.736	243453.164	22628.06	119299.648	107520.052
472	616.0339647	5.307349316	2432.85	982.26	754.908	0	765.6	1018.5	1985.42	2429.722	3048.332	0	2916.346	1346.978	2179104.622	1879.272	1046.16	1123.08	4671.962	737.856	2594.656	1117.368	991.458	1077.872	1691.286	1575.79	1298.752	6689103.594	1042.176	850.012	984.966	1645.256	969.896	1706.316	1817.336	977.424	741647.832	1009.606	2056.578	2942.14	3805.506	3827.992	3233.71	1549.728	1879.784	1814.374	2607.332	957.42	1690.256
473	522.2840426	3.179607668	5759.372	20259.25	10939.306	6363.54	6478.726	8327.51	7742.07	4493.63	3781.352	20175.372	20495.864	9652.776	509811.078	6662.08	5149.312	171565.572	758892.404	9054.436	6311.472	4564.54	7605.2	13006.652	7327.018	11514.89	8809	260794.602	9542.856	9491.452	3195.828	5273.396	21032.568	2932.888	9738.772	18850.466	172402.41	15255.884	14182.298	2712.844	4790.502	13472.516	11547.616	51506.162	45074.762	7785.63	30418.396	7473.744	7374.816
474	466.4073126	10.21849968	505804.208	12682.548	10952.914	0	10321.49	19407.33	14074.512	2449799.392	2164772.744	11870.454	14058.06	20754.036	761338.16	742955.036	16472.504	8087.124	1341787.78	18768.42	10641.606	0	3344.91	4264.504	507077.226	6742.776	5556.662	662197.312	12802.94	1903410.556	1558332.762	8749.488	4952.102	2567667.818	1344345.394	13602.258	12319.508	1664762.01	2748629.884	2008355.846	1804370.248	7899.276	1277755.94	19273.048	1220827.346	23626.494	0	12811.56	23668.454
475	414.0559972	3.225816121	5089.432	18236.948	8067.046	9537.18	15991.674	10640.992	4637.956	2878.424	5665.944	13449.386	21645.392	8798.198	160217.824	6453.976	14010.778	6786.844	164104.284	3919.008	9134.64	5566.978	8147.042	5035.854	10875.412	3352.746	3305.082	103791.556	5343.744	5689.706	8045.472	2528.724	3766.77	2764.788	7410.306	6331.066	110744.038	5362.63	14328.716	3739.416	10767.618	10695.846	9190.798	31213.478	7813.534	11741.244	11827.282	5893.036	14853.058
476	471.1255446	3.228458567	3044.014	10496.484	8695.13	3494.244	2966.8	6021.096	4520.212	9595.772	7730.608	3690.062	7612.556	8264.772	139289.174	5523.708	5869.388	9638.608	158241.818	5890.098	7993.518	9911.044	14512.724	6219.224	7375.876	16799.068	3560.958	25341.274	4977.324	2897.128	4129.216	5219.06	4735.432	8533.952	7652.606	9343.946	247003.532	14254.27	7843.582	2017.664	5292.402	10844.806	5031.64	23190.992	6221.166	11733.99	6485.866	9097.23	13798.106
477	750.4418653	11.78858687	208885.516	320945.176	99745.628	208171.82	259028.94	94170.198	94064.504	943310.414	231857.994	223416.008	120572.102	0	1080510.86	0	4165.884	220740.556	0	7650.08	0	80955.002	99725.918	366154.764	0	606445.356	379444.67	0	39114.702	408490.268	32542.138	521911.866	35126.122	135852.522	173315.272	58581.956	0	0	8776.282	1805987.724	0	43598.484	2275693.52	37661.572	1400105.398	170071.68	117360.49	45729.658	80302.24
479	1156.939639	12.60607324	102344.372	78555.752	3866.012	52399.42	67093.852	62367.426	77708.602	247122.498	3535.008	89783.666	147077.484	31867.996	337331.766	106659.958	3357.992	111709.128	68314.18	10309.62	33922.888	184617.906	5017.924	83074.254	52977.512	98561.536	58281.31	130266.238	3106.664	323637.008	100508.916	105728.244	6424.172	484021.594	310268.342	24088.936	24325.272	114422.508	3244.414	257210.938	5499.378	4614.284	159373.246	19658.004	315028.774	19032.27	3030.712	15269.11	3807.228
480	364.1476977	3.133340343	2322.222	8004.36	10760.632	4802.42	16052.832	12570.124	10693.574	4348.26	75743.476	8976.88	81255.334	7268.872	170404.738	2352.57	9246.288	12333.268	49313.206	1885.992	11040.184	2387.956	5566.408	21279.58	6732.832	7741.842	11947.034	88204.244	10844.726	6842.338	2617.568	6874.192	11002.042	6527.01	63929.18	12271.842	198852.48	17690.056	16082.132	6799.856	13259.31	9844.002	3969.488	61339.734	18595.108	12881.836	14000.334	4015.166	17749.522
481	131.0026357	8.045572712	0	56557.912	81850.404	86203.984	40005.864	61658.37	77113.102	76744.352	45740.558	59130.69	59391.868	65499.898	54544.026	76105.676	52091.338	59590.95	80753.056	61898.868	62670.476	75153.41	55413.356	67198.838	881.4	67830.182	69356.874	88558.738	68314.176	62316.122	54690.468	58420.096	21598.438	54224.116	94384.646	68979.584	68082.854	66318.796	79039.788	75863.242	85153.508	79366.048	44002.728	68628.472	58590.404	73200.398	40329.146	62542.244	49164.014
483	709.4149002	11.80512488	474955.276	79775.764	31225.946	153872.312	66308.252	119419.412	51221.692	114346.216	72210.644	132352.266	70308.908	22296.128	535855.076	34021.394	35117.464	119572.266	0	3508.21	74389.55	70737.818	0	217043.684	0	101265.624	189864.27	0	18845.94	85409.334	10546.562	186137.004	8558.172	355256.156	69442.288	18911.552	31137.11	0	7363.062	920641.99	0	6123.946	954581.146	62905.528	760302.204	61688.748	77726.04	0	33054.938
486	263.0693404	3.213260981	23861.796	30265.738	66845.056	46810.212	382235.846	186856.52	125772.96	20793.382	392256.264	237686.686	497102.65	96251.634	140375.792	109166.884	47844.384	33356.968	254343.26	137739.272	82525.442	439311.788	13434.39	564081.628	50650.922	36865.128	352936.776	76439.166	330087.814	26137.082	98901.752	221188.59	294769.632	112943.412	275308.038	31006.03	228932.216	65772.066	61255.884	252441.684	313603.776	508272.558	41678.402	276541.812	390521.706	19879.088	22483.922	68004.308	139283.556
487	466.4205675	10.86346148	1765247.192	90887.786	92656.76	502654.182	77981.29	135715.322	172389.828	1626779.998	2271790.4	70206.138	53119.616	107396.22	64333.41	235789.11	118833.93	103718.974	236955.83	113368.214	134910.83	2258751.696	75679.084	95384.446	295638.112	127579.796	86888.792	110600.922	188127.914	290181.14	357978.622	156088.042	143451.504	896598.064	814655.684	169585.23	205301.978	354347.398	583950.298	1065235.938	382072.628	371104.776	1255070.028	176540.988	263466.986	196314.762	1470473.056	147504.332	640047.15
488	779.4836817	11.80448824	72703.468	4123.084	23043.868	52219.776	12791.466	10515.514	5785.416	0	0	8199.994	24869.074	11951.046	55102.664	374979.482	9138.52	11529.154	593169.952	38483.602	12609.946	25587.484	36177.584	40446.198	413390.748	8237.012	13243.49	11620.708	45647.204	0	652042.904	10896.896	14764.81	0	0	6087.608	6512.722	373298.026	2320716.274	30520.758	487246.69	4041.738	0	3332.116	0	8973.162	214415.01	47336.47	25082.792
489	750.4578452	12.10459559	313673.338	251194.716	200667.496	260461.908	85685.552	218437.452	258449.174	444527.876	314034.894	214737.334	169917.672	1317972.002	111431.982	663557.368	6593.312	186263.606	1538716.022	34505.896	144135.21	181843.218	307456.466	283932.87	1858537.05	74638.412	90023.118	1544464.44	40539.454	98388.242	10801.74	140800.57	564746.786	367558.614	107456.978	726834.174	370893.216	359510.078	16168.22	284957.888	1569535.02	12715.688	0	195801.116	124725.89	101699.028	14862.686	317395.142	51341.55
491	133.9793192	4.678252403	356472.88	247720.624	157640.19	149943.832	100635.894	40237.696	90833.166	226876.652	93190.54	103438.484	27070.046	61319.12	90545.908	114077.332	98067.99	60681.624	128943.612	179952.93	232949.608	161341.648	78305.492	54898.194	147347.854	73606.022	120984.926	146105.09	39436.436	173113.256	100381.22	92498.812	146467.808	23204.19	102979.212	92873.076	140443.558	67068.884	151263.096	105167.574	125117.604	110744.916	104910.52	227645.652	113166.38	108807.974	80295.776	447120.566	168001.884
496	680.5460586	9.164852439	1148.116	747072.246	979926.402	855127.224	529161.926	748182.836	855085.776	653456.268	644943.784	1041858.942	1549207.938	819583.82	754439.444	830021.622	480408.82	625415.052	850012.024	791972.236	744974.954	696455.588	710811.644	688108.61	968.444	846811.846	762916.194	865188.72	813997.304	823402.074	588841.752	750624.334	692596.534	1293180.606	1034756.846	884182.882	797656.296	883567.562	1066147.522	832133.214	888837.89	846179.026	514736.652	903430.37	756074.764	836740.98	263403.936	778934.594	278240.46
497	611.5130573	12.36433083	3212.896	4728.716	2970.032	7852.518	6563.834	8500.506	11776.912	3016.616	11687.144	0	5093.444	5229.894	0	2322.24	2667226.232	9430.646	3999.178	9388.206	4030.104	10367.644	3705.19	187176.014	8693.044	5806.41	3989.232	4661.9	45663.23	1073066.906	1444636.888	6395.82	4462.38	6751.92	3997.13	5285.852	5228.964	2681.568	696697.974	4828.198	1380346.856	1532639.56	737619.914	3763.408	5078.928	7098.494	3067.164	8517.754	0
498	959.9656927	5.655387539	245534.474	262932.324	414872.838	1165413.672	331403.318	315015.61	397798.656	453611.092	319468.864	217298.738	90523.08	61770.07	104390.788	24699.07	1711176.802	209809.012	100657.196	25544.658	122699.634	1264970.41	286986.262	186939.044	41351.978	70601.668	122950.394	48027.566	57082.884	194152.226	19076.642	80252.326	48095.624	103152.614	67802.22	97239.274	18429.926	61470.976	48909.62	139238.436	55535.092	79106.142	78228.784	0	95327.324	69633.884	16260.068	31407.228	38375.412
499	597.4982427	11.76465232	2066.1	25757.474	9534.59	4543.016	42203.048	12933.142	0	1568.82	17204.174	61589.854	899.976	48186.384	44090.004	15534.018	1881509.226	5196.26	0	42898.634	13563.646	0	20149.52	86721.464	1704.562	5164.062	9282.202	5753.272	39366.226	88504.34	180107.512	12933.984	11747.252	44443.078	31846.026	3195.43	1148.16	1008.558	23713.484	122144.426	114806.524	140318.334	61441.974	6341.236	23640.128	13065.968	526748.912	1897.082	168341.438
503	386.4369948	9.073555064	1702.198	2844.74	3999.19	0	0	3253.014	4631.948	1120.128	32733.236	64146.788	0	815.374	991.44	834.156	349539.556	5142.762	1290.52	2055.37	2173.044	992.706	3217.872	3004.014	1551.376	2131.5	1440.69	0	18187.834	18147.34	3107.066	0	7750.82	2709.594	766.656	1041.92	3814.522	1122.316	924.416	866.712	11226.864	4251.184	113524.85	882.746	1985.28	2938.682	888.934	12577.67	990.176
505	679.5305918	10.83329858	7294.732	16785.12	3802.804	21770.78	127442.184	94324.554	22322.816	144761.612	32969.604	78421.504	61834.366	22258.844	20855.942	13274.576	233201.34	1883.14	4063.9	64198.566	87812.684	1453124.04	427995.524	16750.816	9188.122	10924.568	169563.35	6522.096	66548.76	98677.042	155754.718	101700.746	5785.738	92772.832	6316.41	2027.616	4068.954	18282.526	16755.95	79356.832	70646.948	129863.202	150501.842	6632.822	19392.202	33443.964	24268.836	10191.666	130205.688
506	167.0359375	11.01326386	4120.792	3298.788	90085.804	3562.47	5647.694	4991.972	6235.744	2900.076	3921.728	93021.54	76913.566	4576.096	6213.416	5992.448	97418.316	3702.592	4099.68	3642.868	27817.858	7030.434	9970.554	4332.416	5155.008	12857.704	101570.622	6508.196	141995.074	5342.588	84125.072	143397.204	5077.218	88341.698	4599.028	5343.106	9417.166	3433.006	162719.468	4038.528	6711.226	5247.48	5322.298	3064.972	150905.218	6719.344	6202.166	3303.36	8307.076
507	188.0662521	0.7796876006	1717.56	2209.114	10946.818	26271.216	168202.902	99419.692	67849.448	46137.686	148641.428	167993.114	62195.016	63303.282	50917.708	17074.698	672143.392	4171.378	17914.946	69092.622	123856.286	628092.214	598710.456	160392.284	4183.606	8238.384	150408.222	5896.712	166305.212	222141.584	1450494.584	104604.812	62006.9	834381.042	12070.662	2363.676	0	11963.588	21935.504	89198.508	109219.708	83979.552	107499.834	52487.132	19539.952	306147.582	6334.91	1570.524	11582.354
508	597.525766	11.40795842	1105.472	32430.042	6297.656	4563.992	5424.61	12892.752	29327.27	0	19648.582	35978.552	743.904	7600.172	26636.962	4528.206	337329.31	989.4	1317.12	10263.802	8060.496	7111.084	10908.848	18993.312	1579.69	1370.662	13262.644	1140.096	12926.912	1031605.146	35355.726	2084.646	5980.226	9851.26	5773.768	2155.216	1005.72	1277.358	55987.764	8906.482	777511.142	127359.658	20484.062	3682.768	2570.614	7658.466	8585.566	3397.728	125613.726
509	363.1548208	9.897663365	3735.556	9499.006	7304.488	13737.938	41116.358	13121.388	15676.642	14265.104	12352.354	24145.772	20475.264	20815.862	9775.362	15157.996	94497.746	7334.022	10445.838	19604.416	15247.162	24879.718	93687.62	19462.208	4132.578	13572.014	23964.65	7438.754	23380.428	62449.542	540568.33	16658.376	35357.398	40520.562	16933.238	13675.192	12551.056	11648.576	11949.732	18354.764	31924.736	75734.474	140864.84	21235.178	16395.766	43228.388	4227.66	10024.15	13314.206
511	613.3692858	3.565521085	5732.528	31184.37	67119.95	39771.994	94216.876	29737.182	37958.422	18244.704	46078.674	89592.556	63613.338	9033.014	28111.482	13034.99	67550.482	2506478.758	19445.276	9594.102	58658.32	46046.476	49650.226	2048662.126	9464.214	80989.058	60665.97	90438.324	70270.29	651304.078	63393.502	80519.856	19229.782	74217.118	8732566.776	86584.152	13247.58	19642.596	66158.48	75019.47	18950.818	69885.132	22880.89	30106.044	130412.006	15163.474	29078.974	14364.64	47248.692
513	481.2276496	3.4144	11350.188	55032.13	105689.88	51434.326	330909.74	63880.536	74199.332	51223.892	92752.92	170696.432	101755.284	18790.376	61089.762	21997.564	118272.516	7949928.086	56879.606	19927.104	117442.848	72335.436	163848.952	6905802.506	12369.358	156266.324	92696.378	15626.154	122606.078	3025095.002	99326.856	107995.336	37703.77	140605.056	1.75E+07	144463.212	50791.958	33952.464	107279.714	134230.382	52009.344	119748.024	39895.738	49364.194	338072.756	39451.664	33433.062	30973.784	68354.192
514	525.2097829	3.475628037	14095.51	46278.206	78073.61	63520.528	274644.264	49507.776	75017.08	45835	72979.954	142917.33	102935.48	18873.71	55491.254	17487.502	125138.016	6532485.428	35461.066	19443.64	101265.668	68674.192	96683.45	5821418.924	15329.612	139693.322	94956.41	48477.164	101785.562	2150846.096	87635.98	106796.236	25790.274	121925.882	1.50E+07	126636.356	26794.524	27015.87	93120.784	102601.118	42471.272	109008.432	44390.034	39105.228	266647.31	30357.616	28137.712	33146.522	62020.094
515	569.3452771	3.521068217	6469.75	37312.852	80492.094	41764.444	181574.048	34242.174	50780.232	33941.008	60559.49	104721.728	76419.43	15598.066	40866.814	13380.942	99785.978	4817095.064	21214.492	13341.986	82535.444	66117.658	77759.176	4038839.186	5380.906	111163.974	82773.134	21621.2	92273.234	1279602.658	77955.428	94716.14	22657.728	90129.064	1.20E+07	101624.32	28952.104	21677.98	87988.172	88770.468	27803.292	95829.724	32383.768	31029.048	188124.88	20455.19	23003.158	22695.334	57317.136
517	470.8962394	3.638971885	7621.172	5281.2	6439.292	4990.048	3573.63	4891.892	1902.79	2845.134	7086.932	5266.45	8572.314	5564.016	14527.848	3632.316	5057.568	427207.992	9583.572	9456.11	4946.668	4895.578	7583.778	10648.956	5746.55	7545.224	7382.706	1107276.32	3992.064	7558.012	6709.946	4989.816	3926.24	4730.678	6012.504	13558.054	81971.63	4860.964	5741.792	3266.83	3792.876	2915.952	3639.794	11478.768	10505.116	8138.554	10696.182	8675.054	6684.88
519	227.1026781	3.402511395	6972.476	50307.58	10816.576	9405.646	22162.596	5659.644	9594.096	16026.714	11254.1	5152.668	42354.73	4859.044	7518.026	5772.712	7786.626	339476.596	20466.514	8334.422	5903.204	15487.41	8689.358	288064.212	4713.748	10124.062	12480.782	11219.256	11687.018	91932.17	7853.824	12552.678	16012.83	6729.868	2142133.83	12372.24	9760.04	12113.286	11535.702	9857.15	26765.984	26449.214	4074.984	65905.812	18533.306	7758.11	38276.706	16845.73	41716.684
522	499.1275684	3.707604984	3675.626	5805.622	9200.732	11196.756	1003.086	9037.32	5261.516	4692.046	3457.88	8197.628	7608.686	3974.772	11507.176	2845.036	5182.384	278118.006	8889.546	4419.81	6098.02	2783.2	11293.288	4457.108	5731.614	7788.376	3491.056	786246.808	5336.684	2340.864	6274.582	3430.224	2457.27	5770.898	4088.634	5152.048	55210.884	3431.272	7659.662	10717.056	5622.428	6538.11	2348.168	4711.088	11169.208	1469.608	7577.322	9094.984	4077.568
523	453.0901297	3.379264945	3773.676	7333.502	6562.17	7998.142	21261.022	6449.06	7345.24	5510.338	7387.604	11617.348	7982.992	7425.822	9949.798	4340.98	5445.676	258070.298	11275.406	3969.078	3700.874	9080.448	18569.894	226856.748	5170.428	18891.752	5489.834	0	3899.13	82435.47	5647.408	5391.882	3869.456	5280.038	1197150.194	22080.31	3954.844	14784.736	6886.954	12752.04	4744.384	13833.602	4346.186	29662.164	15505.522	7380.306	10799.38	8047.83	7241.336
528	959.965906	0.6768947574	663119.984	365122.966	1.15E+07	2030927.568	624400.042	1389859.236	3860190.158	1662510.214	0	390343.11	301745.956	133716.054	1908692.7	250137.062	1.51E+07	424388.59	949928.582	159501.048	556610.402	372174.638	139635.042	392097.056	233920.812	270993.474	179581.496	164018.948	250953.55	145122.164	73627.928	155594.194	222390.676	0	261495.044	546855.874	128640.75	277504.498	157328.682	189690.732	53358.264	178372.294	191149.856	100587.712	228058.708	489506.1	215653.516	123635.5	385629.626
529	304.1104282	3.557397406	3493.832	2701.08	8453.974	2690.722	16307.254	8431.57	8990.532	1683.582	7456.098	20126.226	18788.776	1734	3887.772	2333.752	16640.852	107665.806	5467.88	2904.472	19521.73	23004.804	4085.966	82977.342	1023.468	5849.888	10011.742	6691.692	4409.856	47198.998	14245.84	14893.76	8389.838	17820.47	284049.206	3935.05	2730.932	3214.248	3933.864	6095.818	3361.294	8965.956	18843.81	7528.988	6904.018	11005.86	2954.068	1856.326	3392.468
536	133.9788902	0.732267619	246373.534	181566.978	92279.716	151163.636	132185.824	123565.986	98144.748	265546.63	92745.51	132072.098	52655.616	44054.842	156352.396	55045.264	55170.8	244828.928	77812.34	67434.064	131828.49	63192.464	49169.286	48027.392	184006	51693.98	0	34555.744	23670.8	109404.428	9903.854	191402.23	24717.158	46771.986	71676.784	38796.286	67687.846	99724.232	50584.252	131119.956	81013.38	31595.342	83053.734	96490.302	235460.794	67018.772	93490.256	16618.12	59049.502
538	725.5439438	10.35944663	2154.692	15545.26	64278.438	3748.564	856.328	131569.92	7514.996	3169.652	12598.82	129036.984	127957.738	829.926	1145.43	3034.288	900.12	388365.934	3794.058	10116.892	1093.576	4083.24	407002.204	257367.844	17312.51	0	4100.486	1071.158	0	32547.034	4486.522	64596.978	789117.528	7901.782	7561.364	371831.008	0	18877.974	0	2284.634	10697.308	2572.976	3087.486	107259.306	14147.488	356886.884	982.056	1004307.788	4206.546
541	725.5133896	11.28303695	16101.216	99519.148	103007.174	5297.28	1151.268	144020.16	29557.748	7447.012	27317.774	134295.55	101361.51	12362.444	8138.626	14312.726	1722.24	41339.434	397747.808	74364.884	4487.448	9534.806	62033.652	93818.312	56661.506	30413.774	16079.942	11594.878	133772.69	21556.15	7025.416	75972.766	76385.606	80434.02	18204.31	12247.172	14046.256	184274.042	883775.422	3733.374	69883.38	2744.59	3722.24	19628.594	0	44945.936	8852.058	59106.82	3509.212
543	709.0293298	10.38411783	4493.508	23778.854	37149.98	33988.862	20297.538	50060.87	46253.836	40454.882	23669.478	24074.448	22624.864	26812.006	24054.34	56690.902	38497.104	39891.124	70719.722	43345.582	59842.698	44155.42	28543.822	33406.886	2881.832	49030.614	51237.624	49089.16	108497.132	64132.232	34783.492	98111.12	75609.62	35167.864	42965.168	67448.848	76655.124	129479.844	54500.468	82277.96	180428.356	245915.46	413219.68	107480.63	77922.296	121970.338	81511.324	84117.622	290020.724
545	496.3983195	9.803597519	23157.348	50249.246	53036.982	49755.54	40769.428	48683.496	63929.75	45665.614	44902.828	28098.034	23248.176	39845.204	54602.32	67447.46	51929.49	41925.606	69013.27	71940.152	79091.606	58082.544	33097.636	40264.894	26421.95	59797.592	66829.574	53914.716	84182.424	58285.672	49033.636	73571.694	57947.236	46025.2	50830.086	70778.942	102984.036	105083.282	53835.526	71580.028	122356.568	207383.526	281411.962	75190.92	67904.504	96043.34	68991.664	55939.086	71311.364
547	132.0775768	0.9828511905	8806.632	24412.278	65446.846	65295.544	57464.618	25863.884	12574.618	9248.026	38859.756	24304.844	137072.186	19370.79	175043.088	65920.688	12001.7	10301.142	334511.838	16605.816	8454.71	14467.652	28567.496	208991.168	12957.764	19726.058	34464.398	92617.444	124887.128	11536.242	24644.454	10190.146	448009.024	6448.58	578275.014	28599.732	524469.36	20057.84	53643.07	62712.158	156716.942	164776.764	11185.56	1320396.268	87716.088	15238.166	34771.3	4618.768	55453.576
550	745.5225451	9.024060755	787.652	90983.682	58293.826	71155.956	73750.112	78177.01	58703.642	92704.714	68396.966	96042.272	109113.91	170733.804	142578.614	186115.462	30997.906	110608.954	168514.5	161090.402	111325.748	50221.524	116371.112	126622.456	1198.704	157472.81	140766.666	185065.32	177168.872	116145.862	99009.644	155522.026	143349.588	76775.146	166280.852	152280.618	144740.196	177327.766	196513.006	150061.118	189985.124	163985.134	75788.234	163532.986	164478.532	154457.416	20159.664	147767.668	20577.794
551	766.5637701	10.74015829	10998.74	3787.136	2192.356	3443.834	19005.976	21961.75	11835.984	12097.58	1832.666	3794.15	11519.608	20684.624	25807.604	21726.91	907.06	6776.516	24538.242	163056.094	7675.528	76296.392	23507.324	3685.46	22054.79	15295.762	7147.108	7167.42	4469.186	8202.36	10233.162	6309.296	12389.308	6525.676	36906.506	5176.656	3160.448	9239.752	4503.528	7093.392	18722.996	9771.956	17950.05	12344.416	5044.824	11933.496	61697.914	4170.3	22704.836
552	677.480565	10.08351627	951.68	21916.252	205900.372	2606.586	4074.142	119789.268	6977.226	5199.008	2665.116	8997.702	41488.184	17862.592	2139.288	5235.172	768.74	2069.674	4154.236	238706.668	3623.564	7190.442	33407.34	33884.028	4495.26	2874.686	11456.52	3455.894	156797.428	7077.726	7554.088	18116.61	142130.826	4728.368	1687.838	4420.614	5242.988	5684.806	59751.8	2625.072	5528.946	2731.42	3477.06	14092.326	3365.954	246905.464	1566.198	348276.182	1919.12
553	530.5243341	12.04588427	2315.232	8144.018	1039.32	893.816	22122.16	1158.36	919.02	799.408	5258.328	14064.448	10972.772	2608.076	1327.2	4009.69	1044.286	39551.78	7072.47	761032.156	933.8	1152.48	13089.442	16143.306	2452.964	61806.638	114937.424	3244.824	3896.276	6674.868	3250.454	139583.21	3690.99	2344.93	16337.67	2695.432	7745.192	7119.606	314829.86	2612.166	7886.334	559008.408	9011.146	22848.126	7229.382	65005.898	739.18	7800.204	0
554	744.5798511	10.74145744	13375.582	16407.052	29151.432	7447.706	16618.07	45154.802	12528.794	22419.33	3560.534	2837.736	27877.658	37019.796	88034.702	41561.78	1796.892	23020.354	42285.574	435756.656	24039.124	53987.832	39318	7960.402	17051.094	27869.408	34669.806	7045.742	14534.804	12052.35	5001.55	26776.83	38478.332	13994.866	59739.334	12519.21	11984.45	12310.162	31747.142	15921.55	47211.542	19011.078	12555.088	16506.69	17729.722	5625.708	95762.028	18624.458	31671.902
555	664.4726321	10.46676557	18998.412	78820.344	172681.758	83936.144	52843.174	126236.286	115218.04	90962.042	57952.782	78314.452	62047.796	73774.504	86973.662	182692.088	89143.808	84460.604	221288.606	190594.654	138488.938	100562.22	66229.452	76898.032	26531.788	104847.018	123104.038	137195.67	405442.432	125338.728	124673.062	210293.734	166660.12	70561.046	72651.568	179847.122	205953.512	345061.776	158371.386	214616.604	541007.094	550683.522	1284612.158	221222.084	219867.356	272245.08	192196.696	243254.914	617428.924
556	760.5846419	9.88528036	6607.066	3962.04	833.184	758.94	4417.114	8595.878	817.88	25115.898	8519.392	4647.308	50770.626	25075.37	17754.034	12762.316	771.4	87409.836	33727.454	146035.682	254399.466	41859.954	71499.296	68240.174	6399.64	95310.608	10171.362	19740.686	18806.136	5125.8	196866.034	40915.552	52840.432	28729.76	11367.81	38501.354	360356.174	24573.28	17198.8	13086.352	28909.918	10353.014	16185.124	7788.094	20073.108	7383.828	19874.36	546054.028	12313.746
557	661.4327324	11.0466439	6858.134	10160.74	220465.302	4702.644	3466.012	53084.44	5371.6	7079.506	4074.434	15686.636	141206.836	11751.564	6890.622	4995.336	5608.404	3783.414	7473.83	289302.68	5493.066	16856.138	93354.362	29436.87	5281.824	15477.314	0	13086.786	34145.718	6042.228	16378.938	13765.824	10600.362	9610.292	7824.344	11519.978	8032.61	9271.742	115175.032	5464.104	17474.018	9751.244	10571.65	10339.226	9096.652	10619.586	13524.04	12494.964	21741.268
559	257.9672224	13.04986729	309561.222	290418.112	254111.582	91667.684	490216.052	508447.522	254396.932	379469.186	405375.668	119830.432	327491.786	275535.474	444877.088	233702.142	307779.49	602403.082	438148.252	585950.214	359638.212	630361.206	302628.09	614274.79	510493.87	832516.158	673894.624	389045.94	305528.066	259876.414	233663.48	220862.87	264969.24	318929.982	153719.064	288789.358	766798.24	596752.402	349907.972	223029.98	299670.89	289986.77	328587.786	696821.35	561828.736	695515.838	216337.05	735808.914	458703.242
561	734.4871853	4.733277751	984.3	4960.368	1698.912	6511.038	26808.246	826.826	795.872	2185.032	11909.746	78255.222	1041.656	1785.696	35263.402	1400.728	9504.612	4168.96	1776.658	75935.542	1515.57	6104.516	50656.336	1340.874	827.388	2560.02	268253.122	4127.694	455967.504	54422.866	49943.156	12640.964	26100.178	59283.108	8010.484	987.36	3334.282	1456.256	41188.996	72585.13	1890.462	407606.484	2542.394	9779.72	27023.896	25927.572	12529.36	755.2	4099.678
562	941.6169501	10.61994812	1060.332	3967.724	7428.46	0	0	0	10322.712	0	1604.75	9945.318	93028.164	1951.416	738.124	944.426	0	4642.058	781.774	321607.714	1973.218	3118.218	11139.374	40288.722	2166.12	41743.646	8862.5	1184.292	283650.096	2656.592	1764.594	10342.98	40372.47	894.132	1167.006	926.772	2900.534	861.714	298913.4	902.132	813.096	0	919.152	2432.756	954.18	13551.146	0	57340.198	0
567	123.9648791	12.28072814	125169.424	368042.36	212853.76	507882.512	176114.176	304390.936	259307.904	260145.416	306018.998	120506.21	347781.266	355980.308	185109.6	338780.986	205052.738	181135.188	190043.942	118920.404	858036.028	198212.2	385284.704	266156.458	263839.674	268388.32	254781.108	123890.402	179716.068	139916.754	668638.024	465424.53	417344.41	116466.182	321075.548	240078.45	345036.372	224325.626	84573.184	1023193.014	315639.426	587828.416	148111.296	55740.848	230878.66	361424.292	195007.972	116686.752	47123.484
568	189.0631301	8.052128271	9646.662	87854.448	104711.034	119657.36	54804.808	76419.198	117505.096	88957.378	65816.668	75293.036	98510.674	72176.124	86417.186	102442.704	64798.67	81715.69	108161.936	82737.884	67628.612	82402.068	80694.572	94012.804	6093.256	85347.756	95678.924	112014.502	107596.286	89588.082	77595.28	101491.732	47023.2	77766.772	151337.604	114494.85	100620.37	104422.07	133270.924	101610.09	106549.63	105880.908	65642.08	107935.244	104420.326	94945.034	51888.844	94672.864	49300.886
574	321.1825702	8.391880388	5666.1	27941.046	14913.888	32841.222	91113.946	112374.66	17520.086	216224.62	28081.444	116103.592	135237.952	16348.16	14182.962	9461.298	44460.01	7679.364	14010.206	198578.238	54018.072	334362.932	2054679.638	13764.44	5878.47	14289.372	103792.504	6608.652	38042.656	34925.354	337244.776	90649.902	39032.088	28512.12	10585.728	16904.544	17178.958	15562.8	23618.808	62144.18	61798.126	26463.218	57027.882	13657.746	29178.32	50704.236	52617.196	7881.898	48937.122
577	316.0802146	0.4808957286	3327.5	5918.086	3490.544	5478.106	53743.754	61875.05	24500.93	20240.442	12021.014	60909.644	11278.264	23638.78	21800.024	6604.58	130599.494	1401.746	2951.894	38315.898	41628.118	341019.118	161769.238	32162.594	5684.582	3894.354	59683.058	1809.24	42222.466	180524.93	478407.456	51632.698	6636.302	160387.66	20692.034	1915.004	5005.538	4117.9	18543.42	56996.45	45196.276	163786.292	106932.652	11650.938	38870.868	36160.408	3036.96	1588.02	13179.54
578	663.5096772	12.32251264	13220.97	26647.59	10449.184	25767.464	47405.606	70562.51	16964.892	32778.324	21948.54	39219.712	38572.082	24131.702	18214.502	31304.004	94489.09	9785.616	13644.058	35111.876	34870.684	243822.016	129028.162	14751.872	23641.16	18371.24	93232.206	57370.378	67608.742	55544.688	105068.432	41002.116	17581.762	92946.464	12521.372	7489.246	11226.362	34164.77	18239.966	37532.8	31248.306	54849.732	58459.728	8666.116	5645.918	31515.396	102439.058	9140.948	258051.308
579	887.5788729	12.04263581	2693.722	29893.356	10094.836	38377.474	57461.914	50149.668	78982.568	47082.366	36291.01	51967.712	8065.548	178271.706	111213.646	13510.822	226596.092	4771.93	6101.416	25752.206	53622.35	281703.622	45143.246	99628.236	4426.078	13252.036	170997.02	10063.452	95948.012	254995.122	158936.222	54824.928	16694.19	465284.674	50294.018	4785.434	10782.516	4185	93637.246	61580.098	53472.548	415769.982	74208.144	7430.214	34378.376	13449.756	24487.142	10812.38	29723.324
583	701.5101634	10.70474643	7290.582	11925.384	883.116	6477.874	27219.148	25699.564	14045.134	55461.254	11478.718	21174.06	15075.256	18950.188	6781.486	16288.072	55061.206	4664.81	10666.796	37131.258	24075.52	212489.474	110061.218	8122.198	10961.054	6704.756	51709.952	9077.622	28842.558	39611.204	184360.458	16283.504	8659.246	74258.67	8151.864	7859.88	7364.746	11118.926	12849.794	41002.65	19926.374	29025.862	31307.768	11369.568	8430.174	17035.81	12478.396	3324.972	9984.49
584	246.0909079	0.5094117444	11674.32	9721.602	22150.144	14478.968	59178.768	85741.582	52380.51	26667.234	51662.876	63078.704	36107.22	24795.872	13781.272	4919.93	196086.862	4632.666	4135.074	42493.234	27381.304	375848.342	162429.832	61696.7	18095.488	3792.698	72934.518	5827.132	75143.094	143606.462	523740.544	42788.858	19078.724	313300.408	27735.028	3074.826	9002.874	9344.928	12002.368	20992.612	142403.408	300074.9	87000.704	15993.69	31375.012	22774.004	0	7109.968	8439.854
586	701.5136964	10.84577433	7597.476	19435.954	2122.12	17564.854	69781.22	41206.228	18034.422	76494.536	24638.302	14337.01	36239.206	13343.896	16844.198	5381.132	163916.222	4162.054	6642.958	22597.568	17001.032	250723.492	163141.916	11820.168	6168.964	5085.968	89398.74	1956.756	28842.558	53781.23	184360.458	59656.372	6706.048	62808.502	5172.226	6056.69	2557.296	4785.876	12849.794	43112.544	19926.374	61309.136	68439.72	3356.176	13263.06	5072.664	14599.862	5296.362	23012.124
587	339.203693	10.04043302	3996.46	11353.28	11360.654	9313.87	140836.726	51045.55	43454.996	35815.582	46485.754	99708.076	86854.264	51402.62	31637.266	32639.058	104232.228	7173.86	22632.966	62881.092	87300.898	174337.554	151479.83	52694.858	6095.974	26253.122	61315.586	6001.464	60390.82	126257.23	188004.83	91124.482	62315.256	134186.12	35114.364	23777.398	16263.54	22187.742	24821.878	92697.706	93662.562	140221.288	190788.194	63565.98	54839.44	102835.91	76271.398	8648.004	94233.374
588	913.5907727	12.10116093	9600.26	35375.618	4635.42	26540.704	57855.288	49257.594	79360.032	35464.106	17233.782	27735.144	6764.932	182596.918	144624.978	7287.364	207046.022	7317.33	9859.886	23608.382	59959.38	338497.142	58480.112	84691.658	4982.258	14625.826	98217.94	6518.3	107840.178	301004.722	150715.46	44309.312	13828.314	542934.282	58733.886	9977.67	13943.384	14862.72	97944.862	55148.796	50816.66	369253.01	70116.904	15161.51	34526.682	27522.336	36869.866	3861.296	27888.326
590	693.5665359	12.57072227	21039.296	86828.254	16356.682	9017.544	57368.796	80905.932	33252.768	163884.174	24236.34	91688.976	43657.382	44083.026	19454.74	5666.382	159469.92	8858.656	4768.478	69533.944	54510.432	534822.032	430528.742	6581.652	4056.02	4202.05	125959.848	8047.17	56548.696	58622.304	80304.976	113365.736	46216.45	35287.464	8534.916	6114.054	6946.942	25922.178	12002.464	79914.996	49837.948	44880.9	86767.586	24849.14	34313.722	120581.056	23756.634	11744.408	80850.434
591	149.0436551	0.7596716195	1733.968	8696.24	4113.932	11817.368	127764.396	96681.616	68171.478	54245.718	79174.044	145405.656	43068.274	36128.362	41017.748	20866.044	78548.272	2860.664	24556.296	60637.74	157760.754	490161.638	401800.112	88732.526	4082.078	9572.734	74114.926	13874.83	74871.862	293978.872	353694.604	61448.416	33567.184	352818.846	15599.108	2857.664	37348.488	7918.61	20823.548	83443.122	65589.38	103285.066	175831.322	22131.146	41286.728	159678.272	4110.742	3018.092	7774.99
592	685.4469759	12.47539791	0	32536.48	18206.732	11678.794	48161.716	37942.912	30305.428	0	12902.108	72535.742	15475.958	37132.042	1328269.984	23448.574	135581.26	185635.714	23425.494	65871.384	48835.268	126939.846	0	187594.786	25951.856	203707.262	99961.422	29839.614	60430.26	230454.144	124898.92	148295.546	0	43097.968	0	16257.098	13175.2	14946.596	49738.46	1026799.06	54959.384	87836.226	59591.554	9368.832	19911.948	70315.558	831258.524	34010.986	867917.23
593	665.5093013	10.284825	970.224	15305.08	47911.608	3322.17	10625.146	53882.564	12039.908	41120	2732.468	26371.594	22610.54	8214.288	6641.612	9546.682	26948.566	5134.24	4856.354	22997.11	12921.788	291882.088	92699.72	38007.816	4271.464	9015.51	42707.022	5303.66	35813.932	19750.694	34111.708	44613.712	18266.938	21131.348	2775.45	9222.136	7743.7	7130.588	12892.038	21287.15	18899.22	19209.936	17889.078	8597.566	2336.31	37464.956	4816.556	0	10725.43
594	169.0617303	3.31281028	6127.022	3918.166	3797	5527.368	12479.118	18291.166	12960.816	8415.014	11502.712	82458.816	13695.968	4980.576	43526.596	4837.762	66443.674	3203.242	49927.844	60349.838	15193.876	144331.264	36152.044	11609.766	1500.512	6092.02	34344.932	38266.506	25708.34	37589.184	47698.122	22469.504	6887.032	97063.302	8659.154	3871.128	36798.766	6624.87	5735.234	82720.034	15786.938	18569.598	24273.18	4164.728	25621.822	49216.926	20762.962	894.894	28207.672
595	701.5111444	11.01871526	1237.32	48620.67	8046.792	8638.07	62429.832	34072.7	15733.062	89209.762	12788.228	43536.524	52407.642	11640.466	3911.34	4391.698	164193.334	2002.434	2842.638	59733.976	50513.966	382754.646	242807.174	8024.406	5993.306	3715.504	66333.59	1660.634	44634.096	14420.67	50169.908	78826.964	21450.204	13158.766	6933.932	3271.192	6063.694	7756.39	7545.34	27008.544	43863.03	57238.52	93888.984	7040.262	3503.288	31776.3	5749.814	5946.84	11952.758
597	131.0384258	0.7573130259	2413.936	1627.23	5124.846	22294.774	109502.348	72934.658	47207.402	32912.112	51635.962	104521.174	37603.75	20858.714	27787.546	5416.136	86879.732	3071.41	9923.868	43694.862	113856.454	386316.846	293065.466	74930.494	4742.618	9685.436	45868.972	7762.106	50974.844	130280.204	256139.128	68736.524	23357.1	168289.872	17503.856	1064.832	17419.034	8997.806	14604.63	67803.158	59507.616	72460.232	136729.714	37358.178	24943.836	125410.498	2771.076	1977.192	12843.348
602	282.0733803	5.873628717	5708.424	10019.16	10339.436	10060.738	24443.344	25882.24	7780.568	13617.082	6468.52	16029.96	26002.498	15375.75	7609.624	12027.992	8735.54	8234.838	16606.022	39919.14	15973.976	80151.228	187813.278	16621.048	4471.174	14954.416	34536.642	9812.69	18435.87	11332.434	39415.886	18683.782	17996.186	9699.394	17929.632	11907.43	9901.726	11704.376	7966.212	14320.434	25452.752	28363.694	42339.432	0	10812.716	15890.606	6802.006	6243.004	10473.752
603	304.2700487	12.61976768	266158.39	272446.396	277677.06	271199.7	261062.24	262962.304	271928.248	259802.392	249784.21	237451.606	259456.024	261894.588	258880.242	258214.054	267796.39	250144.194	262237.752	251595.74	275359.954	971659.108	88175.762	246155.524	244969.59	237754.988	262731.378	267717.146	258763.828	254271.246	291562.276	268734.742	235447.256	549036.764	286227.942	265757.008	222583.22	272827.612	205334.176	286216.786	272896.418	269385.542	252143.826	248837.206	257538.28	246443.1	342274.156	142029.458	304809.178
606	133.9798414	4.396804829	104166.546	222735.74	96707.92	121458.222	212500.104	298565.114	102011.744	92774.946	107352.312	115862.656	25244.44	68726.392	58529.752	61674.258	140482.79	48717.204	156388.512	76811.134	88026.884	91950.232	121386.078	32540.89	173094.166	81353.89	91785.492	41902.332	66458.158	0	94484.998	159611.024	107947.834	50196.726	15967.058	136259.292	117696.458	245924.63	85896.208	174135.826	85222.874	167056.804	101076.448	59762.616	186856.792	55668.842	196790.622	174459.066	195564.18
607	275.0340257	4.588713941	7360.72	1180860.464	1269185.016	1148764.068	1164550.5	0	1277038.242	1077335.448	1115384.768	1070655.758	989929.684	1180889.374	1176248.918	1274799.102	1095955.654	1018206.89	1162942.63	1271160.766	1078522.774	1159750.378	922212.784	1045466.466	4358.596	1236820.12	1099800.954	1055799.884	1241612.442	1154427.12	1260110.52	1111597.322	1256925.432	1076518.044	1205845.208	1199126.374	1176077.394	1190629.238	1283795.05	1212851.964	1238857.15	1134723.89	1040501.098	1103077.486	1247368.918	1308859.532	179990.4	1008104.148	173011.716
608	861.3750442	3.681908178	816.764	295492.864	307293.264	82535.098	928582.406	87296.014	388890.432	18053.516	902761.29	460579.2	711408.178	49163.916	257814.782	164078.66	81488.668	21425.894	448405.446	78389.418	582260.664	86487.382	928505.46	120786.174	1876.83	83939.324	147654.416	43147.686	275642.24	111335.158	27066.786	94755.504	779864.55	35309.394	351232.84	509418.25	129872.712	687568.358	87307.854	171210.348	323406.418	152090.234	605097.554	1532982.782	58715.714	1353985.612	838808.93	25875.4	798241.544
609	843.5766682	3.705791628	0	215736.386	275972.258	77426.442	1066146.488	95514.15	338700.218	22701.508	964157.176	624817.692	760408.034	33251.746	166633.73	133394.786	92430.51	30616.772	323779.43	90396.144	711515.898	87734.618	855578.848	157276.16	3265.638	79406.41	146862.2	55574	182547.71	161658.14	32085.68	86700.958	527764.338	75379.702	445356.584	385697.808	144911.416	487825.906	65878.236	151343.024	353015.594	108884.84	597845.688	1077345.582	47765.05	1074179.502	639039.148	22372.184	559844.992
610	675.2836698	10.43287418	2641.232	6550.092	76389.26	35061.788	85515.658	62164.214	77243.628	222459.86	46666.702	75307.206	44993.186	38361.594	32651.47	45573.882	177861.598	24038.396	38578.868	69035.914	85145.574	161697.65	475205.952	46179.046	1170.18	21089.328	122867.182	25274.47	65062.984	132327.06	145667.124	82498.272	59799.132	131209.576	50976.722	39834.318	35488.294	76499.424	87875.928	50518.606	95187.322	79514.448	109282.97	76476.404	99684.794	91206.388	342158.26	42265.388	127210.798
611	872.3556143	3.695163318	1945.954	159609.142	104447.688	37394.794	852113.69	64902.882	121360.294	11399.132	859402.722	432525.894	611607.464	19975.33	87298.296	59123.78	33254.89	21378.574	161195.896	31383.086	611450.732	61444.424	710983.09	114558.578	1652.842	45153.63	59956.598	53500.604	99562.638	119824.7	14074.996	37080.584	241448.458	28555.25	341122.66	167720.784	146333.022	205864.548	40993.66	67035.908	312752.766	57078.904	214334.324	403432.486	29507.656	419712.564	32491.6	13998.298	40159.156
612	226.9507122	12.63978707	910875.848	912977.548	907301.084	948530.52	868034.402	858802.17	882656.268	914138.742	860441.74	782315.884	800945.624	861251.68	954588.08	921007.962	829652.824	868405.002	957146.812	826939.45	916711.384	745227.398	1719106.434	876241.106	820765.086	845478.198	1311819.8	967712.96	795679.838	813308.308	883612.478	940328.068	784784.856	1824217.346	943525.64	1048745.546	942483.694	969141.428	936427.814	937365.496	879180.754	796189.89	919282.678	809309.102	900863.27	797094.892	362551.594	924486.588	356502.104
616	675.4383539	11.97808845	6365.638	257133.19	274414.144	222475.124	101648.624	584769.956	270313.202	241598.254	195518.25	148850.572	121985.854	194381.4	138048.124	183965.262	215139.944	102360.658	220290.252	203543.738	164582.78	192981.464	244299.352	134609.158	3524.26	216428.968	171330.422	186123.822	225183.11	167219.242	286644.654	243804.574	173809.684	172560.352	183880.312	198773.426	205565.994	199800.224	312394.856	166075.754	216246.558	219291.884	213389.358	181525.132	138325.49	253054.908	75680.174	240686.996	195151.742
618	466.0867933	8.126606793	4778.94	11935.868	14779.248	17313.342	277213.852	53952.144	0	11630.676	0	110789.834	183207.594	5339.664	14865.116	5586.866	66598.928	11391.506	6989.762	83339.68	120255.604	62298.418	382383.054	15601.39	88306.752	12939.884	23544.528	26481.578	24799.336	45981.182	0	41977.252	189996.022	16852.974	38935.282	12120.372	20235.856	34277.912	9580.42	32468.154	55249.054	25373.174	355613.856	76399.326	8359.256	479711.582	5783.724	16771.686	4188.574
619	302.1857626	6.196324922	5279.856	17657.846	17221.082	3230.966	100173.782	65120.922	10027.704	51647.428	14953.372	66573.86	54067.134	6121.612	3631.5	14382.1	17010.966	5086.044	5139.82	55286.67	43583.09	202545.804	554072.494	8669.896	7840.748	56946.78	88562.34	2523.786	30291.256	24044.612	37798.194	56824.156	25980.638	6159.842	10718.122	19549.606	9040.724	12025.772	26317.288	21706.606	20723.8	12385.264	11083.572	18222.758	15800.692	86201.106	13044.636	5088.448	7905.164
625	438.1123851	7.023862298	8030.244	10856.098	22700.246	11784.3	129932.056	21034.304	57248.364	7830.188	66791.17	113000.004	40161.778	4371.024	12355.284	38196.73	81213.422	11424.336	11487.252	34005.246	28654.462	26861.548	153151.462	36009.844	8807.562	35199.566	23700.064	6330.024	19872.016	73663.89	35260.756	36153.504	145237.344	16263.238	55435.1	22000.112	25209.556	19664.078	13444.568	28152.672	40391.914	44796.338	270521.63	112749.402	14291.328	266107.184	16009.096	7386.158	9704.934
627	679.5342428	11.00159665	945.714	89334.334	16355.91	13484.474	159272.03	156283.498	19331.91	220831.01	36484.712	133859.088	82512.106	19150.12	15810.686	5007.9	88729.418	1261.2	842.912	108588.528	92170.1	726933.222	537312.622	12740.882	3152.862	9249.868	170176.59	2557.092	141748.956	48371.71	117830.386	152816.79	33863.59	47842.54	6710.78	1064.796	7185.258	11385.128	14394.348	39120.256	64264.788	200211.738	157482.99	27578.456	19868.196	108718.642	34799.276	9794.654	67825.386
628	286.303264	6.984049218	4714.138	15232.584	14247.888	5453.484	50576.248	42900.848	7459.316	32126.698	16570.256	36887.484	46044.02	4881.818	4552.294	5999.812	32737.254	7214.59	12728.87	29635.648	61143.134	123175.454	208203.884	9963.738	6272.166	6837.532	43061.11	6323.53	33458.988	32929.046	18268.038	52398.332	14958.304	12025.264	4079.682	9576.042	10415.302	15875.782	8708.026	33427.482	15257.84	16807.54	30472.02	16847.848	10961.512	93373.208	4703.124	4433.128	6038.868
630	270.2480668	9.884056153	3935.688	53531.054	55825.004	55599.1	72861.916	65314.696	59677.086	60001.516	57176.27	86514.882	97876.694	86122.006	51021.742	65410.532	97800.26	55172.26	58958.028	136473.186	71275.78	104017.82	83162.818	55777.704	2085.192	48835.314	97354.074	73378.626	92569.716	97763.602	147976.738	87653.664	82079.322	99606.39	65322.29	61899.562	67170.014	73277.414	73658.358	84686.678	106792.028	109150.02	118579.986	70086.738	68551.492	99140.896	19665.364	64199.774	14353.558
631	710.4431515	11.6886523	46351.304	9608.28	13325.178	50522.07	23051.23	17360.062	15380.456	5023.48	20400.742	25392.61	22251.176	12208.132	97115.514	11413.88	9759.608	51176.184	9209.478	21412.284	13010.038	55787.772	141428.088	18249.084	0	36958.724	37554.752	3331.72	6559.846	11721.202	5491.44	16428.8	5904.616	13801.52	12130.224	8005.142	5570.518	40856.034	7228.834	176976.052	4752.91	6780.144	131632.408	8343.494	350764.378	29439.536	12811.348	16065.426	27395.466
634	697.5022434	12.35395411	4492.356	17113.262	4342.582	57746.168	64523.124	144825.368	20969.946	42604.36	37105.914	72214.516	8294.96	213926.558	62756.384	6977.672	168770.134	2380.928	4699.8	18695.046	45733.156	97729.93	130779.118	36094.864	2362.314	5116.002	247600.522	3039.494	188891.416	123477.918	658161.306	29064.554	14325.366	1316094.36	18244.692	4379.216	6262.374	1163.2	90879.406	28110.996	71680.932	212711.512	95257.038	6663.422	38893.854	15428.368	25953.648	6604.586	82195.782
636	203.0710784	0.4814763622	7896.068	22788.09	30214.1	31077.24	113101.278	11376.258	6017.604	11536.918	18290.17	19360.976	98569.452	23987.972	145883.786	47956.844	73021.192	4366.478	11178.702	26056.624	62114.938	22515.678	255401.134	178306.632	6819.154	62116.566	368003.274	11706.552	413197.06	547030.986	398667.452	144679.37	20524.948	432338.994	56370.838	10114.676	0	11076.098	101559.548	145821.522	344064.966	661207.182	238458.118	0	83861.884	164874.45	17264.126	11241.894	18769.056
639	286.2938331	6.882568232	2811.064	7518.114	29299.27	9790.064	52469.368	9897.986	11240.636	32126.698	4651.188	13887.398	48186.992	4348.814	5867.73	2857.644	23836.656	5753.96	2198.564	6145.892	61143.134	42761.924	104348.634	10943.734	7234.446	1258.6	9296.084	3625.204	6947.332	5146.752	9336.42	11554.22	5456.572	15341.07	2106.944	4422.66	5676.388	4129.738	8721.52	7470.994	10489.728	3721.142	9065.114	6150.242	9651.808	6648.048	9379.876	2592.93	9241.184
641	226.0349173	0.4562262698	15976.872	5069.548	5236.268	16116.104	66108.186	42876.838	42324.34	11768.384	32854.868	64422.218	26514.304	32797.844	37616.24	14678.242	48450.698	1174.644	16158.46	53137.724	73819.428	83124.708	129779.324	65550.37	7529.948	13127.808	101871.406	5501.684	65871.28	85636.432	92957.664	84850.65	43059.438	88115.114	35244.664	4754.504	27440.624	23847.22	31531.512	84451.522	62022.286	99870.976	111240.942	32762.134	33880.844	112986.668	14924.538	4514.24	22347.92
643	169.1053482	9.403027644	0	3266.606	5941.954	810.6	75078.526	11134.432	16523.036	10753.74	14827.44	68004.314	40904.636	3739.896	4285.392	14320.798	25868.638	736.854	0	22096.33	50997.602	41577.006	74832.75	19803.8	0	13247.288	30121.202	1279.72	19111.6	39138.774	95425.958	27528.352	20694.18	31886.782	16356.72	9814.474	7349.098	8443.418	6335.472	29771.51	29221.056	34380.548	61498.718	15254.004	12247.748	57365.972	15034.82	3049.01	29814.384
649	257.967194	13.10937357	123263.268	102938.47	292602.122	135578.138	325563.054	437720.15	191269.452	186335.878	233637.32	278608.822	136061.214	276611.358	283681.552	261471.14	151884.008	445002.6	247891.908	416625.402	177878.4	157931.164	490523.662	456319.72	334650.782	239776.14	515314.628	219259.978	105464.48	367941.112	172205.972	356744.394	264969.24	254615.376	596176.648	436310.882	217865.318	563622.578	167236.828	226258.684	646558.268	100501.388	137970.544	380622.034	359201.342	838235.28	768680.974	320286.686	296011.382
650	302.1464257	6.086626179	3548.812	2763.276	2506.784	3230.966	9457.304	17487.496	6474.46	9903.43	5261.632	27359.556	19413.8	7330.134	5973.23	4196.95	4286.376	8018.508	7278.134	11748.778	17552.154	58350.498	134251.276	4789.066	6325.544	62651.22	16627.074	2523.786	2516.94	10313.216	28278.972	11730.432	7613.772	22790.52	4921.552	25213.808	5429.28	3303.73	7919.376	4125.948	9905.98	3110.41	11083.572	3365.894	28993.848	10610.314	10579.204	9977.408	8389.008
654	679.5317271	10.71804587	894.368	37684.562	13760.986	17452.09	63905.836	84915.734	60113.436	288649.32	22323.084	25355.388	28372.366	18740.176	19500.196	15361.09	446602.148	3478.988	5451.4	63843.558	39093.898	635375.954	119286.058	7266.122	8337.684	14625.622	100042.982	3781.63	52560.076	94548.372	119849.116	86749.62	27218.45	49107.192	11839.336	9864.968	3961.426	25206.582	24250.472	75607.102	77376.156	31308.432	74976.12	11698.408	16180.568	57668.206	24233.046	5606.58	36722.31
656	138.9693859	0.4587537383	12511.814	6663.918	4442.926	3513.116	51048.99	24996.724	4603.836	16076.366	2694.068	60099.124	5658.654	10213.604	11641.352	6496.568	97831.98	8444.194	12062.578	17624.388	43945.152	152081.664	189564.708	8274.482	17422.282	8982.508	58041.232	7641.412	43945.82	234464.896	140456.41	55313.088	7225.274	42764.14	13825.504	7932.074	5542.764	16723.984	13636.746	18455.986	28920.944	119722.588	192865.212	4134.84	6876.77	53376.56	15496.23	9281.204	11267.988
661	349.1436056	3.178802582	23188.462	37172.566	48005.098	51622.67	335173.832	43766.688	47069.164	50300.676	65066.152	97375.716	55301.616	22310.788	56621.228	19878.208	69420.042	4944295.31	23171.094	26988.528	65775.568	38207.862	142020.282	5014469.36	21344.934	60969.164	42753.942	30134.018	45742.794	1756864.91	39693.626	52440.772	30905.186	86228.002	1.35E+07	50969.226	26523.73	30298.102	34540.858	74669.394	46950.134	58877.652	59668.988	45882.302	177422.97	41120.068	33980.696	28114.694	30135.308
664	625.5303124	10.20567154	3484.904	5563.66	252894.4	3474.728	1805.496	242791.704	40589.372	3480.172	2064.73	86670.926	93417.26	6792.122	1790.936	2984.3	1070.55	28729.118	2591.306	104540.912	3055.444	5319.974	32524.94	926092.23	1248.698	60372.394	20929.852	2747.426	61855.716	1108.674	3816.758	35950.332	155344.738	8764.436	6965.106	1070.492	3764.48	2008.492	40345.25	3071.42	2889.176	938.88	0	5230.782	1689.944	112687.346	0	76576.624	820.7
665	625.5235928	10.02617619	3151.158	14675.672	551221.806	5304.92	14789.118	205703.108	37690.374	5536.216	5303.82	146718.69	260199.386	39361.89	4670.262	7131.89	12623.906	37648.056	2041.844	303468.794	12762.818	23143.18	132372.144	397687.616	2432.112	116128.704	32361.484	1541.862	287172.33	19275.008	33845.022	72078.922	231406.668	20990.718	10236.144	2784.44	4736.608	4891.148	133840.386	11089.154	11767.296	18253.142	29871.918	24320.014	6229.928	219780.912	7213.208	140002.32	7604.098
666	677.4516841	9.753087244	0	25446.612	30214.278	31851.096	2440.348	564336.68	30746.774	3904.784	3484.608	0	71246.058	2871.504	941.22	22380.878	38660.83	26294.706	26956.914	21845.968	23412.166	3204.952	15312.284	997955.71	0	37369.682	21292.75	813.552	36545.684	4753.14	27591.84	21941.316	47144.272	23758.252	2722.184	22540.204	31556.436	26786.132	33105.104	2082.394	31955.976	31884.898	24204.868	27049.096	2273.046	21508.426	2064.608	54070.552	793.266
668	243.012536	1.177252738	11841.694	50563.772	54176.08	65979.54	121080.608	11105.46	19244.436	5661.612	149091.222	21018.824	20521.89	63769.522	33890.102	58116.194	4711.298	7474.778	45506.246	19600.816	39351.46	26891.576	21442.292	308725.718	13230.79	46996.204	14300.814	5662.918	171681.53	10561.78	8392.78	9580.918	205507.344	5928.58	207798.284	33695.428	73360.97	54514.812	54165.586	75483.234	163980.76	129231.412	7774.816	351575.666	147105.744	15128.538	11461.318	10445.722	6170.466
670	453.1610334	5.512717745	5185.71	640261.636	666971.198	557368.144	0	632032.51	698063.308	0	573911.46	469570.048	0	116651.72	296548.088	484510.17	553966.312	300557.398	455143.59	564883.834	564064.676	609522.38	529534.876	126089.578	4837.946	572367.952	305153.29	327344.29	516860.938	492296.804	335835.968	432762.602	329575.406	306885.254	543573.86	572702.666	396305.202	491602.844	488023.67	516567.62	578124.23	128212.804	561643.194	0	122405.574	525896.224	0	113504.5	0
671	243.087716	0.9368362791	13186.602	84584.374	25919.398	51508.33	187594.382	18585.566	20748.152	5922.91	146565.598	13608.634	24072.324	104902.138	15872.468	97052.38	10427.398	12630.212	68599.588	6292.672	33984.22	11665.162	28092.166	522361.84	8524.958	23232.006	77824.4	5098.864	397651.728	10128.41	14541.17	5721.436	379567.01	9098.422	395207.656	74214.926	56579.81	75882.792	62616.954	47328.534	188382.662	196968.95	7506.01	742652.6	144642.096	22876.182	40727.108	8816.86	69418.61
675	261.0463653	0.5517883412	37544.082	27734.738	60636.992	67631.49	137930.072	86230.252	16925.922	58389.702	117396.488	20092.838	51498.242	44562.72	18965.826	47884.786	22962.72	14669.378	12593.216	11808.298	5788.32	35885.426	9498.84	229446.228	21133.608	7558.864	74917.798	15899.948	84450.878	16081.49	9992.728	11691.744	121730.58	7565.2	1181095.06	19306.972	44618.9	39525.12	26313.688	85880.45	108963.296	62096.124	7414.374	102943.398	61357.298	4094.972	12251.884	8890.128	51639.49
676	664.4893266	9.890724726	3766.974	4644.67	36926.94	4039.82	3856.408	29143.68	12552.734	8933.916	5010.89	34512.084	24772.464	16467.608	2898.45	21550.34	6761.19	22758.476	9030.066	64747.166	15422.696	9108.152	32091.118	238758.388	11901.666	18162.54	19143.28	9554.43	59973.378	16348.086	26139.446	32859.984	57328.944	17926.986	5528.764	8777.28	10037.388	9563.122	20698.93	7058.404	10156.73	1827.798	28413.948	15966.048	10605.966	42559.622	2636.136	62992.228	2186.8
677	711.4601253	12.09499417	80164.532	19884.814	77228.394	46595.062	21517.438	24244.738	53414.968	70848.496	38511.532	79396.736	43703.894	402302.896	18387.318	94178.608	2566.96	52408.216	469205.498	4661.172	55909.9	34288.326	103348.6	167728.896	107827.74	16516.684	24929.85	428838.226	0	28015.128	5844.176	57137.304	93161.092	19201.08	20778.794	127054.528	61426.118	63365.192	0	36394.828	698663.838	0	0	52392.08	67027.61	15088.532	8784.12	75311.314	6984.942
681	972.6909453	12.22560372	23507.448	5562.422	8814.63	58250.982	2341.838	4139.782	5847.7	0	88802.758	9454.914	7156.394	4347.46	2311.86	80197.092	7708.058	5379.586	190531.488	7795.62	3193.056	27882.13	8923.576	4683.29	468835.024	6529.134	7883.394	7417.32	6139.966	0	8320.23	1653.852	8364.136	29275.532	9806.844	4278.202	4992.458	435407.362	56748.472	6353.652	310945.264	7362.34	83652.202	4171.476	7079.062	2985.9	18053.012	4049.39	29251.176
682	758.5627872	11.11974969	1836.972	8303.394	2953.318	4728.622	2408.884	3492.178	15976.226	3021.354	2572.282	2521.496	3298.17	6267.464	32712.144	2669.816	1954.65	14499.302	4734.57	8540.994	6169.674	5254.29	7448.304	6881.306	540597.564	3540.836	4115.06	153381.288	3241.37	25580.752	17742.926	11368.152	15541.814	7742.236	462799.218	4097.002	7012.07	7275.394	2692.302	675387.356	43113.456	4838.256	0	4271.148	6217.128	4363.892	27094.866	2547.544	1039101.9
683	780.5076852	11.16320111	4201.028	4683.27	2564.18	6291.5	4417.612	4368.128	4016.678	12925.718	3506.516	3847.696	2833.266	2605.774	23586.294	9667.036	0	9509.952	6371.548	7770.87	6403.872	10047.21	2084.184	14858.606	423844.346	4620.59	4492.294	100112.262	1590.3	14642.134	13748.206	4724.87	3587.924	4047.146	282344.45	2515.13	3963.904	15272.538	7878.1	535810.362	64634.578	2449.526	0	3067.804	25283.202	6387.326	65406.568	5770.624	634492.236
684	511.1851447	11.433217	7691.358	35112.11	22918.578	31256.586	91769.132	84949.038	18424.458	72458.76	38019.564	127781.264	76595.758	8651.928	11556.42	27038.318	36096.314	8337.672	45620.894	69966.482	48493.04	148668.184	111449.17	178245.246	8927.698	322133.372	57806.15	16692.668	38246.898	42544.756	63984.458	40500.296	36208.524	91807.946	28491.892	30878.778	36572.828	52265.634	37643.488	69396.776	33134.872	115162.696	91477.264	46715.094	32958.75	70806.75	2527.432	27505.562	2250.988
688	703.4999585	12.46742333	3142.362	69538.532	65284.126	62140.204	23881.924	69299.154	61536.672	56150.17	48699.22	33819.004	25544.1	62576.254	45845.556	65034.084	50191.938	38511.082	55692.364	71704.114	51196.688	38423.07	86138.24	44901.806	2874.23	56917.296	51922.164	56541.498	56363.724	64808.392	70410.468	49405.498	40094.458	35689.94	46315.546	61313.21	53190.78	55328.738	76123	61411.388	64502.716	56659.794	51563.184	49082.334	41714.432	63316.946	31477.688	56435.538	50171.258
689	943.9918052	0.7416443411	1618912.346	741920.176	1052755.724	892919.232	416877.074	1273930.624	766023.526	2144898.044	526870.674	726614.094	769569.15	128718.53	82099.504	42017.434	1363335.314	475925.952	86954.63	61564.816	174864.456	1901308.062	272759.414	291530.178	100590.096	248920.296	76501.216	24897.57	133203.106	479680.414	52094.742	47911.262	127990.65	442874.066	193601.02	61812.03	49460.676	134792.52	192612.066	129936.024	53442.308	150054.542	160230.818	111201.484	67885.652	73293.214	206267.794	70417.452	82090.308
690	522.5969697	10.91294727	102960.496	2209841.006	31475.64	5401.676	556521.858	852186.494	4895.496	217835.628	182388.602	172732.568	57550.138	1155082.986	85827.9	1877559.664	1614.314	447425.388	127920.294	42479.042	533485.93	6967.398	1026074.932	2735062.974	94699.416	534217.476	1601257.33	181878.218	123099.372	463508.24	93596.468	2080794.46	492958.974	1003244.292	16187.088	443834.322	75037.534	66315.526	885388.712	46930.442	521100.04	1098707.208	31610.332	464069.74	28665.528	696279.182	59155.86	619040.572	159939.936
691	750.5073389	4.45834945	1074.928	6093.712	1562.634	4252.264	14839.98	8862.17	924.744	3903.136	5543.278	30849.676	5368.208	1711.67	17635.636	1908.476	6422.614	8138.974	1281.15	32293.478	4158.02	4818.702	36124.3	11618.946	2288.564	861.952	134441.272	11091.082	154738.402	22538.104	24296.404	12434.452	14331.312	51583.384	20531.816	2542.782	7242.424	2027.18	18750.678	65052.54	1606.702	99091.9	2663.304	13048.752	19112.054	26919.952	12013.676	2479.098	7856.156
693	226.9522382	12.33885989	751130.39	116382.6	505755.824	1005485.906	672686.466	466930.94	482678.55	514619.718	687221.282	655530.956	447418.658	461500.96	756685.362	522868.268	431605.622	744871.41	447078.502	482313.224	699153.54	549203.092	394860.994	676777.54	626213.12	465168.678	1491512.5	632660.126	312411.686	403818.48	365203.03	418987.838	415172.658	310814.19	621272.664	318474.864	618786.512	252049.898	352380.464	393797.126	314423.79	514068.924	368611.282	641460.704	167808.002	521638.812	262974.574	648231.292	359192.124
695	463.2822936	9.900410485	3258.228	1021.856	26076.702	4463.642	14150.67	4519.768	5859.648	4414.784	6602.818	103895.742	53985.602	6540.192	4579.048	3701.28	121051.532	5547.164	8409.346	2061.85	37707.93	60906.434	42470.704	8601.214	2202.432	72819.59	62405.872	5381.968	73694.56	32951.558	168057.088	142601.636	20527.826	118635.322	5941.566	44668.634	5559.944	3338.158	79826.094	33354.574	6257.176	53806.132	15476.298	11632.986	67557.594	11909.29	3049.48	6717.906	9972.728
698	496.4731849	6.413420913	8187.214	6389.724	13205.65	13772.054	38761.052	60734.012	5879.224	20295.604	20394.954	48615.402	17981.55	11340.928	26203.7	23496.828	18439.804	6634.036	15879.61	19149.832	44274.858	107352.692	69530.716	24570.012	4068.886	22855.514	89143.4	48237.746	80367.194	29100.314	113915.306	16108.896	9531.574	105697.824	16746.65	17955.518	52857.508	16578.028	18286.246	13283.374	38156.678	33398.576	20316.07	124192.408	8468.59	29860.056	3716.816	2989.724	0
699	304.2579221	5.125122016	1760.87	15739.718	42211.826	28604.744	30751.894	45524.958	33929.168	48241.596	44995.366	43025.146	36201.86	21861.788	7499.334	18513.644	23920.15	35389.232	8921.688	29404.174	28921.232	46345.182	15559.29	25275.356	1669.094	17647.778	55997.962	2758.468	19127.436	29656.74	42387.2	32965.024	23095.816	38823.278	27337.732	19612.77	3949.216	21592.4	18357.374	35442.964	26936.256	18356.004	32912.706	21764.418	17461.532	40274.572	49144.29	52175.222	10107.422
701	756.5677189	11.50226659	8354.03	15806.796	77863.766	7530.042	7911.046	82832.778	23666.528	11232.044	9143.278	28203.63	136887.59	9609.788	4216.098	18566.348	8503.65	12282.55	17021.48	135237.56	17940.186	14227.416	135194.256	46767.824	5369.032	22371.536	235912.112	14145.456	57019.436	6061.68	6906.556	53502.946	27880.942	6884.478	4988.61	8903.314	10558.956	13508.114	78120.16	10696.704	35426.888	11957.488	13140.592	30761.478	9240.624	16707.728	9329.662	18961.238	4903.654
702	123.9645173	11.8069314	115306.64	482990.252	173152.766	272119.01	421232.698	278820.7	172375.008	98532.596	58131.408	232548.45	247520.81	314061.71	602343.194	259697.814	178852.306	228934.51	234283.128	155086.75	134676.28	246345.744	235948.186	105127.478	210068.194	274582.224	755781.296	152120.528	241210.966	279389.52	169484.006	129062.09	127676.652	211416.984	150714.33	294305.346	203297.282	433854.504	359629.022	172179.29	370765.62	257676.812	381769.172	182018.49	68630.648	549448.878	419218.026	150122.22	138459.246
708	486.2053026	3.068911815	12344.822	11314.486	4807.704	4298.452	6415.824	2270.81	5822.294	3120.084	8675.588	5423.612	6012.618	4085.912	67354.95	2709.756	7262.458	29744.88	233963.912	3665.088	6068.712	6663.77	8875.34	2203.356	5376.892	7041.636	3037.312	464015.43	0	5475.13	3807.528	8238.248	7160.176	3570.994	6645.556	9494.674	12295.064	5039.184	11966.504	2465.01	9376.506	6900.472	6612.384	33067.328	6722.646	7377.79	10943.394	6347.772	9994.296
710	466.422818	9.918961667	0	2743.792	2700.13	6556.534	8681.414	8320.956	2519.062	152124.62	0	11296.932	5886.76	9067.896	452727.872	672319.494	5521.142	6762.322	1523960.104	6669.994	4776.514	0	6686.954	3203.55	540114.31	3543.228	4245.246	2490079.758	6352.626	892670.09	686561.54	12676.646	34545.72	0	737377.912	8903.666	14120.75	793219.556	1438847.278	671402.374	3249370.152	4772.964	1029074.602	4684.918	2217005.556	16350.07	2500.628	14014.426	8556.526
714	270.2799033	10.78394968	0	59207.28	54859.03	62206.648	71970.692	49379.83	62407.884	81588.694	66010.724	64621.222	68485.208	82522.98	70960.208	73256.942	40165.792	57712.494	76563.888	91551.172	66295.288	55332.584	68712.348	61904.974	817.342	61208.884	103404.398	126578.834	71650.074	57863.496	87842.784	68193.102	55301.662	62898.692	52055.404	66372.194	91988.694	78665.678	75628.32	60932.71	90265.282	69248.994	72313.912	80558.448	78442.252	62009.572	43657.168	48477.25	35063.594
717	217.1453896	10.12343217	161556.614	173663.684	220075.544	275751.748	831847.85	200902.66	795617.336	734621.78	672949.588	166469.416	206913.23	647643.132	673303.926	186674.908	196122.25	696028.692	139811.952	135267.548	748540.842	587823.43	429096.656	638934.146	157354.008	189424.906	147842.622	149789.562	654507.598	525649.628	502175.74	167699.116	119374.262	725770.824	187005.81	603961.124	137149.914	198404.922	558100.13	497222.586	705800.03	149248.852	628117.44	180794.312	800778.64	162898.554	455492.534	565359.126	703897.17
724	523.1587326	3.489441318	2159.048	11319.69	7326.594	7746.296	8238.718	6560.458	8019.146	2836.304	11998.658	9188.18	16941.816	4234.296	49703.218	5691.972	7932.128	53846.72	49173.988	7237.25	7289.856	5826.134	16837.196	6422.648	4043.988	3443.542	11462.812	132229.528	3936.984	2611.828	3697.386	5067.316	6995.93	4326.92	18873.134	8027.936	76115.46	13054.084	14130.544	2865.192	17356.39	20151.98	2943.816	9828.324	17638.05	10014.87	8202.166	9731.228	24058.124
726	788.6119607	10.74057333	6060.47	18928.748	1006.86	1707.684	19377.264	4469.498	2293.186	30845.4	13398.338	13536.306	27386.754	55127.674	34528.056	7206.64	762.944	6569.904	82889.782	58669.072	15381.15	12941.624	75805.226	79232.192	5500.548	18605.252	19028.324	157049.228	95544.14	11040.73	37040.578	34693.932	49441.844	11260.732	9370.656	29701.216	44166.85	13302.312	79964.584	90314.444	28207.978	68140.732	18714.89	9562.642	40268.648	13818.178	28200.894	25479.888	117295.442
732	591.4121834	3.548828404	2337.722	12544.994	8454.952	5925.192	8294.324	4993.378	3865.826	7965.9	6950.346	11314.996	9412.81	7322.606	30181.55	2472.24	4641.218	146567.91	34835.508	6911.272	6094.71	4027.576	19253.176	111676.428	2284.37	6775.678	7570.31	131845.404	11717.75	42192.206	3306.04	5287.2	4830.196	7498.834	932036.184	14245.95	74515.49	8207.47	6735.852	4462.224	6364.978	5545.864	5199.79	17010.296	6966.696	7804.152	14373.164	4774.076	6256.97
734	1043.743552	10.04148579	0	23244.74	8459.492	46293.288	19262.176	35540.638	39049.42	35281.72	11238.478	70134.856	94808.018	88987.448	19219.81	203467.134	8302.892	15773.258	67716.062	86195.818	64867.25	11967.666	6172.304	26174.016	3495.44	32041.368	49455.124	103132.784	935.044	60700.508	54860.704	19799.408	72979.416	70968.454	23865.59	58536.808	80485.358	91380.602	13042.086	17056.38	14092.99	2431.94	53845.968	116914.042	33621.45	95441.098	6268.664	88502.29	9955.212
735	788.6089975	10.02685171	4407.996	17809.3	1830.918	4587.95	24987.818	3474.4	1672.064	8932.832	9015.012	22560.018	19225.946	11369.67	35354.16	12806.232	820.76	4786.372	86035.84	27607.374	10043.502	5237.136	84234.638	17082.042	9928.828	13393.448	11744.17	138135.048	37311.856	26788.448	15957.642	23880.128	10010.894	16408.392	12514.066	19579.894	27393.166	12010.292	22314.506	68962.936	24590.5	56922.424	12125.644	7537.666	29705.46	34172.784	6566.212	10845.578	29966.688
736	762.5160496	5.01052322	1094.536	24546.758	4051.54	48117.344	154105.342	1011.15	3042.96	22355.55	33848.574	396099.692	4944.798	1119.642	194076.458	1172.556	50730.582	2512.8	1221.396	591236.788	9925.424	12146.904	247642.496	4928.396	2029.43	11205.422	1215650.932	1338.392	3300587.706	220455.788	261018.184	71791.56	170298.982	237980.378	776.986	1531.412	6536.514	3530.32	311612.728	280286.332	4442.872	3145448.464	3383.204	85320.976	82628.55	239282.796	79215.598	1910	0
737	700.4957575	11.87359587	2415.906	7718.118	142353.766	4682.93	13198.578	28034.532	24905.03	7813.836	9414.126	203496.344	187079.046	3425.262	5783.02	1309.01	72442.64	18530.488	1342.008	40901.502	84566.688	76746.906	88004.978	115059.036	2787.32	193447.838	165749.042	1165.058	610512.974	45153.828	253915.262	208228.366	52358.284	140818.904	13324.578	116155.906	9492.966	3597.574	482528.992	32382.364	2886.188	53181.56	1713.574	14558.056	103103.066	43056.486	2289.544	93920.55	20245.11
738	887.6053806	11.65257904	3209.004	21887.064	110437.974	2414.656	0	26983.85	5687.696	31045.766	7883.224	83011.668	48729.484	5375.894	2998.13	5177.826	6025.252	6783.484	5757.826	115161.968	2662.32	5925.184	21370.8	9510.072	9118.53	4528.878	52544.334	3646.48	555507.304	3497.6	8647.442	0	143046.788	9170.706	3505.056	2890.272	50914.076	0	290198.868	5711.082	16198.704	15938.174	3163.208	3114.574	7470.306	225876.086	5715.444	153831.294	4777.188
739	262.9380105	4.873079612	12924.534	12840.57	16028.938	5677.178	23004.812	8134.84	13058.234	11221.328	11485.362	36523.11	14722.286	9182.23	35157.356	13929.082	11932.216	11084.368	13732.52	41065.884	16731.264	17350.916	15812.262	23019.862	14478.596	6997.224	95719.082	20773.45	168543.978	25331.96	19247.264	11091.96	10924.876	29922.36	16365.004	9949.932	10640.682	22156.492	41822.232	29130.484	14798.87	145791.428	8290.116	10966.27	15477.594	12517.722	10881.86	8717.916	10417.008
740	703.4972196	10.16153393	931.568	93184.592	91584.54	3896.984	3368.972	95640.404	236250.754	6078.802	15982.648	0	56625.664	359906.494	5625.156	6312.306	1760.166	74080.892	10708.118	534569.806	7195.788	9780.576	933801.07	27556.116	12267.374	37505.264	90522.288	6330.878	107177.184	40935.078	7416.136	43916.668	2265846.578	15987.028	7769.466	376872.852	90450.51	8266.418	362889.01	21648.96	17803.76	5037.974	9384.744	72292.916	7128.446	200900.932	7207.988	2634699.102	9430.986
743	750.4694519	12.39833954	65958.91	42343.902	106299.898	55412.048	84391.258	15424.824	45859.896	148374.518	91721.512	77261.622	28816.416	68062.914	60839.554	75010.666	6063.892	45167.348	0	19049.664	23167.376	0	72991.202	65913.956	56223.784	37608.38	26125.004	0	546798.948	44632.648	86038.852	45928.43	93996.784	144575.316	37487.01	0	53563.782	48708.264	1154179.706	123941.362	0	2448307.96	108675.314	72916.068	100753.556	74179.76	3485.688	56062.236	11618.79
744	441.2006449	9.501997907	4815.096	131817.722	167849.244	145742.692	92425.172	126974.93	159802.132	121545.632	113888.052	116682.288	117747.916	121030.6	140684.482	138701.066	100563.614	112054.682	144954.73	124738.768	115716.524	115591.906	74356.49	116814.572	2203.08	136571.17	146306.484	160384.116	127934.556	136022.774	93176.572	128087.086	117716.446	122498.344	175390.76	156548.432	132288.776	130425.29	158829.842	142968.022	135036.894	149106.626	68378.174	154835.096	135186.818	114367.814	16449.092	136320.924	14728.88
745	441.2507626	7.59008528	3573.528	87379.89	120199.834	97033.13	66667.58	108782.956	119478.714	98637.328	94094.076	87857.672	83443.768	104124.698	95249.578	102224.63	117724.982	74385.01	109267.986	106318.602	101245.678	95230.63	105529.384	103454.216	5155.778	136579.798	110658.648	83401.856	121431.276	95070.928	149186.484	92912.476	121848.854	78450.332	109740.386	137983.534	111220.584	114631.99	118179.77	119440.314	126328.664	128616.348	115766.534	112021.276	102266.902	124678.586	51335.514	95399.536	66984.114
747	677.4959847	10.78135721	1420.32	4141.28	64906.732	8051.214	13851.132	40050.86	13351.1	9402.124	8351.708	108812.22	42875.632	12085.77	4230.314	5334.696	97608.644	6322.016	11460.804	15137.662	28734.724	64224.736	35415.07	12423.116	2276.522	138977.736	75170.598	5734.528	79730.806	15313.872	85811.276	124436.114	28598.506	58321.956	8218.108	45921.38	5288.334	8670.746	95022.942	30736.458	4200.466	31417.3	20623.292	10011.532	58624.224	17604.454	6166.016	22823.696	24980.01
748	664.5092889	10.73785085	5934.048	14429.402	95673.862	12995.674	12193.334	124340.282	25088.822	10098.932	6844.958	65000.92	33125.87	20189.704	7834.562	28357.534	11848.828	11122.548	20671.112	48074.984	15967.774	6086.046	56223.616	102344.208	17595.338	13799.014	18165.084	15272.194	242665.4	10320.888	34782.698	48015.514	45544.372	5840.668	13967.664	16954.47	27150.594	28860.658	82480.426	6098.286	20447.572	14408.896	67731.376	23035.084	17960.148	48158.644	7145.444	188399.846	10267.02
749	777.5257475	11.91868886	5987.008	11989.44	76583.484	9004.548	16769.814	23242.042	29815.594	11262.316	6268.75	8765.806	0	27470.054	12702.482	17955.566	12009.232	7136.112	18962.748	92023.414	6811.622	12462.752	10901.388	115262.406	5339.688	15231.026	10377.836	12763.162	223057.154	6606.296	17008.28	10134.884	71075.26	10918.516	10790.678	12187.548	10662.336	12163.726	91963.362	16521.07	20619.468	5105.382	19963.71	8420.84	13675.734	37157.494	46387.728	250403.696	22257.498
750	752.5389407	10.30378806	989.52	17936.674	19510.9	21731.29	11808.982	33795.16	25601.766	25379.148	24551.136	15854.554	14593.778	14673.264	20564.214	29814.18	19695.608	26653.3	59135.542	28539.814	32889.92	31059.182	16167.788	19959.322	7496.78	22622.434	37405.594	24113.222	59295.662	43185.926	33252.604	62154.968	57474.508	24302.42	27583.552	38361.194	43350.828	87443.356	32269.126	62859.904	143728.866	144679.02	375570.34	61695.396	63618.442	66667.272	59963.89	55780.3	198346.146
751	688.5187429	11.73710786	4386.186	2507.564	35139.784	4845.028	26840.254	11221.636	9272.634	27485.992	3192.342	77117.564	75812.666	1378.98	3257.052	5336.86	38994.926	3810.134	7148.124	10652.904	38669.266	54220.134	181637.594	6980.878	3522.57	75458.938	77775.342	3314.456	189877.326	21530.658	163338.7	80036.074	4440.328	72664.452	4328.002	51637.106	6065.048	3778.014	256535.064	14177.014	5166.862	23301.238	0	11354.416	50285.854	0	11667.308	15975.49	15026.08
753	123.9644629	11.46714221	156265.664	108715.914	214462.822	81791.98	121090.764	129590.46	194034.288	267791.614	301615.628	429767.588	185842.046	214523.654	189306.356	596920.458	167061.956	289123.096	319921.882	257954.784	303253.788	164553.484	67940.304	211783.124	284241.75	74677.504	219758.95	197676.384	469338.45	156451.61	91539.6	105057.926	102082.07	143134.82	130055.358	128732.056	220190.094	121253.494	165916.586	504398.242	51368.7	101386.31	154242.424	144383.866	143933.122	173039.848	281437.626	81625.146	132333.578
756	787.5008079	4.814167236	830.416	71354.796	5377.008	69061.41	222549.876	5384.948	5355.628	89417.7	58963.434	409674.864	8159.07	873.2	141589.506	1052.52	56464.674	1711.926	1775.71	604112.05	17478.002	58360.812	484638.152	11194.588	3024.19	10364.498	1411675.65	5121.266	2349168.528	312882.218	309617.784	146524.434	301639.232	305543.666	2003.3	1780.182	10511.838	2101.954	267970.994	593078.46	6844.44	1416845.678	9340.644	168540.006	146067.35	445608.542	146360.376	2449.388	2801.402
757	625.6505632	12.69372757	4276.536	4012.45	5747.948	6756.49	5931.966	4886.514	6215.002	4767.23	8359.526	2854.99	4025.522	5034.32	3336.864	5173.104	4287.436	7520.326	6782.51	4302.118	4984.522	10808.276	5313.888	10557.776	4448.918	2982.75	3416.724	3866.918	8222.062	921787.62	4282.462	9234.342	5250.78	2451.952	4784.14	6541.384	4917.134	3018.482	2263.92	4342.136	11876.688	2234.536	4195.74	5290.274	4831.852	2930.296	3423.726	6533.002	5312.694
759	620.4278878	10.55268279	35403.24	105268.22	135333.622	127978.9	81012.182	183883.278	162560.99	152397.696	109471.254	94546.51	91458.002	120516.674	134707.534	221415.994	133935.98	130022.704	283070.38	163815.104	193025.34	168792.534	101514.19	118582.754	43721.34	146227.432	176136.726	190089.638	361890.136	196049.762	154584.474	327447.932	231502.484	100521.87	124525.22	234377.882	290767.212	439835.716	162695.434	320016.738	722743.81	797971.12	1749674.2	287332.694	278171.97	396011.05	252260.656	253797.512	851328.224
760	310.9860489	5.679608175	6405.74	6617.982	7803.42	6321.954	6251.612	4663.2	8331.914	11506.476	12763.346	9863.848	9869.124	4580.174	6333.386	5480.052	7505.88	10709.742	20671.052	8194.248	6191.104	6855.18	7030.22	5119.158	13424.722	9739.736	4386.094	13426.534	11859.412	452143.246	420800.874	3780.914	10890.576	0	8513.258	7394.432	8119.728	11434.584	10114.472	14720.566	4371.09	12903.238	9799.818	0	4919.928	5531.522	61055.998	14035.916	73945.102
766	693.5446677	11.66511737	6732.314	121474.974	6790.332	27802.992	261035.532	604299.134	11607.786	700323.494	21360.064	147852.34	62628.118	25644.06	13722.95	7512.446	143526.65	6604.41	4366.53	103252.078	74345.06	1612041.59	1651386.98	50635.032	8992.278	17486.63	168723.35	7320.308	43398.458	534554.522	88152.796	646392.778	111035.424	37409.404	7939.836	23296.94	5627.46	12077.334	47406.698	261639.346	47564.298	0	134542.094	4939.366	13741.988	32797.336	62310.308	10529.048	98084.088
773	703.5068572	12.17724268	4024.848	6664.566	7991.9	92986.79	8240.158	22931.294	7754.052	6672.606	7385.438	13457.756	15371.622	15969.482	4537.138	6618.216	3062.308	6164.324	4943.152	6515.498	12256.192	24181.798	19222.204	4420.418	168200.068	4208.018	4640.196	14574.418	11522.664	111908.014	880258.686	9004.06	8609.436	533428.962	7948.454	9451.302	22106.562	13377.442	106504.84	116476.5	838938.532	3063.95	357731.414	10327.322	426242.788	15770.642	6748.672	3768.406	5395.43
777	779.4885893	12.09031221	74918.092	8419.146	20718.118	22916.504	16662.934	12542.246	5020.57	0	12552.42	16190.062	24277.69	6140.452	20373.08	105971.006	4114.722	27440.502	62936.198	40952.622	12765.676	50174.148	40413.71	58793.058	93682.178	7858.468	5653.582	6756.042	6319.722	0	490367.36	29180.204	7373.266	0	32113.59	3410.95	24052.268	109460.104	915949.494	15581.064	98997.74	9372.812	482323.076	10706.416	93117.032	5785.74	16074.7	12486.334	8949.01
779	199.1202391	9.989896822	8059.188	64384.044	56887.52	54362.264	52237.918	44240.564	47449.332	52006.768	49356.946	50433.714	48899.662	66714.094	64353.37	65815.128	52899.666	59823.432	60598.986	67984.216	50316.088	43827.098	53227.324	54566.418	3235.35	67520.77	55570.808	69418.04	65232.928	70775.956	146010.918	58065.294	60321.27	40705.806	61858.83	65882.894	64554.908	61895.236	73175.406	62882.23	66252.83	60930.732	55855.87	69602.52	65838.994	68367.558	59374.476	58662.92	57328.554
781	734.5553996	11.42932578	20120.344	15314.638	19762.112	4431.558	10659.376	11998.092	19380.844	10137.074	6170.184	7490.37	11836.798	19381.6	8344.39	14226.942	7147.3	6218.032	8635.25	6476.736	12236.842	7908.708	14314.022	14645.02	7369.468	5435.432	14844.494	13660.402	12317.586	3824.198	170681.342	7057.002	8782.586	11478.194	5239.38	9786.462	10980.426	7762.202	4711.316	6864.1	4781.576	14274.59	5228.466	20392.924	8470.778	21964.036	6125.18	8743.68	4746.506
785	597.5337665	11.28405748	1908.16	32430.042	2610.484	1748.064	44811.558	24933.886	39801.268	844.464	22744.234	112509.458	1629.306	15438.632	31228.014	15003.336	359645.874	820.96	949.578	48524.16	21725.478	72908.106	9938.042	42905.77	979.068	3801.778	23897.726	1245.088	24824.936	154013.084	300976.224	2084.646	10824.866	37573.794	31486.372	816.408	0	2812.598	102837.43	25991.416	100289.894	315081	99691.634	2018.538	4137.51	54668.986	28904.434	3264.292	532892.552
787	227.0685881	5.794786838	7599.054	154571.552	171567.808	165224.708	73261.532	245535.122	90273.4	140493.884	88662.192	94354.558	125799.358	80161.024	87543.792	87861.348	125459.252	133011.494	123372.606	86637.154	130808.104	77072.686	125139.21	101500.42	9212.238	105237.858	180040.002	109729.608	128843.032	112363.192	186835.414	124896.368	115000.774	85720.956	116221.096	95642.916	91118.458	105857.102	151127.396	90109.466	124646.732	113210.726	129839.118	0	92424.728	165676.296	249590.304	80260.482	321988.716
789	481.4515433	10.04867379	20754.298	23595.926	4282.346	15953.394	76129.786	39624.394	17706.058	38280.992	12998.932	76125.628	65292.014	14428.256	8164.428	9645.076	60673.342	14991.8	19107.322	24222.162	52565.576	105831.694	66938.486	16304.534	14685.954	12454.55	21364.976	12270.714	24475.612	65538.994	77448.986	36511.372	23124.972	100303.96	17768.772	11687.186	8680.96	16926.772	8912.518	40523.164	54197.744	74225.532	71145.174	31797.726	16267.762	59263	16624.504	8033.994	25370.2
799	210.0108728	0.7271899225	26698.248	9532.016	12823.552	11465.54	75394.688	77853.45	16915.498	14441.166	41005.576	33709.784	39937.982	52437.652	33911.232	15278.264	67116.334	5487.65	36220.348	58603.596	41457.148	222216.688	39225.964	34359.968	15160.176	13227.73	38205.922	18586.064	92048.712	136089.606	412423.632	67723.02	76057.64	180278.038	21486.708	10918.628	31508.132	13553.788	34641.054	38553.94	67710.506	104065.546	75614.546	41216.052	19342.762	140609.728	18878.24	16791.726	41186.57
800	782.5657635	9.882249203	6923.71	2058.034	791.86	2645	5128.222	4255.772	2647.19	12209.99	7666.756	3517.926	15255.312	13867.316	11308.942	9528.568	926.4	38347.016	30398.046	60497.16	72704.248	15627.446	12449.822	12806.254	15807.152	41844.844	3876.034	12353.592	11567.286	5052.978	77255.518	20227.15	22271.312	14031.824	25278.23	31083.75	112909.31	19062.75	7556.524	16763.434	23508.754	4485.748	12018.95	11429.882	14841.352	1941.75	9756.868	185866.7	226214.04
801	691.3951778	9.575687072	773.424	72781.382	31077.884	16380.364	26295.072	27159.792	43509.156	74388.41	24009.724	47466.764	29871.376	35638.71	27084.976	67117.564	44989.072	32809.674	45607.332	67311.866	32262.44	35194.262	81910.974	30400.206	3391.534	56743.83	37146.98	34596.056	44666.174	41155.636	52588.858	33465.916	45917.158	29574.688	38100.442	38788.982	28455.062	41181.316	63559.63	39459.462	56528.594	112751.858	41466.256	46941.102	34571.606	66887.572	6325.04	45522.676	7016.354
802	782.5671928	10.04478685	12173.656	1823.77	791.86	1021.998	3885.958	3318.088	982.566	5598.616	5554.512	5081.594	18970.112	24663.518	9142.352	8355.008	1841.082	48020.91	9889.116	31973.23	55023.278	5422.854	23878.102	12731.178	29450.39	33045.85	4403.03	36024.076	2912.29	10655.732	114236.308	27962.456	19461.486	10982.948	50245.522	34892.47	75039.174	15850.588	10240.352	30596.5	35689.946	19410.774	13535.372	5825.984	8078.958	9982.772	17380.602	88697.62	84989.282
803	133.9793241	3.433304496	150004.94	109377.71	104086.742	105711.412	50733.858	98426.622	119669.368	100800.812	155559.418	183890.414	108300.548	104529.232	61470.864	427151.702	108912.576	62832.926	194995.414	76448.108	75240.874	146126.252	139238.204	109894.992	135277.56	92910.756	131087.86	93301.182	249062.094	177016.702	373817.94	74283.462	54557.958	87779.22	100138.258	321905.936	80332.69	88181.296	239085.948	141499.384	263694.916	140424.94	127627.524	99782.008	135053.876	98020.302	131807.158	51955.7	65169.216
811	304.2994814	6.631450328	106087.026	73495.162	125547.52	127786.728	114957.446	129407.494	83357.69	119718.262	94919.178	114219.69	119599.31	91197.934	110563.158	106612.454	107467.472	97432.06	119212.02	122032.968	108866.358	96953.366	115217.768	99982.308	102714.7	125978.878	104068.726	95077.724	118595.87	157583.738	123266.96	150295.666	103883.102	141898.176	77506.08	107437.886	113294.916	114767.57	106431.24	101246.74	103484.644	148712.886	115670.576	94058.242	115252.454	108229.878	24739.158	89810.156	16039.8
812	452.5030489	11.56194455	1577.16	35286.858	15668.788	18150.146	6218.604	72545.434	17352.272	15423.548	9106.918	0	79554.294	210485.534	4463.254	9338.622	10880.096	142423.056	11821.706	231036.046	7736.936	13720.1	0	62659.944	56952.714	126229.3	168553.078	11672.05	117015.71	4082.36	14627.582	573794.836	208310.156	5833.57	8734.59	171727.048	109592.124	9077.546	687100.034	5254.718	1798.78	1999.424	5365.414	333779.154	3360.994	110682.878	10023.384	292456.764	5761.176
814	560.4805877	10.80019054	878.1	3870.232	60798.314	2589.858	11219.152	6160.886	11610.99	3111.648	7100.944	75628.496	57689.546	1275.81	2296.422	2473.912	81859.8	3969.904	7855.398	6206.502	33073.394	24753.954	29962.778	2353.704	1617.506	76560.366	68469.232	3545.154	107109.81	12470.944	68698.304	94458.822	8595.356	54335.886	7424.344	38156.716	7008.672	4644.406	36823.86	21061.782	1803.744	20693.41	3997.394	3888.714	47531.762	13998.234	0	21887.924	9597.574
817	756.5709785	12.64853793	7096.516	14277.988	3155.71	2683.1	7918.184	7838.722	23872.25	7996.034	2949.156	11515.376	17261.928	10499.568	8778.174	4726.018	4294.936	125618.808	10243.216	3664.206	15822.364	11623.104	13382.368	16195.872	9573.13	6949.106	6365.822	9763.626	7187.744	3056.814	29141.302	13622.142	742159.384	13374.154	10175.404	14454.274	15417.746	8126.68	7940.934	3485.12	5262.598	10177.066	13182.75	19665.432	5699.652	13960.142	4631.876	8965.67	2838.978
819	720.5646313	10.03102248	6835.706	18395.194	5408.81	15502.408	27970.18	25171.942	15635.978	17060.15	5101.962	24274.184	21610.682	20383.624	29451.206	15918.928	1810.642	90094.42	30090.43	8510	54976.964	20161.55	59939.664	26750.676	10229.728	19473.52	21811.44	16560.686	26860.39	29656.268	13169.466	26778.068	200223	18199.86	36010.286	91929.008	99448.134	11729.804	8475.748	16606.786	179080.66	33766.02	9600.344	17997.424	7942.006	31593.312	12931.646	6758.186	10993.176
820	708.4664073	10.38379078	7246.952	37603.058	56830.984	44248.034	28154.52	88192.534	66562.292	47929.428	31656.668	30570.68	30947.226	33029.858	41947.178	77313.896	44107.688	60914.396	122616.412	63938.36	75516.99	59208.02	33999.118	49894.346	2881.832	51526.882	60791.9	55070.15	171073.032	94929.554	52497.302	133108.612	71349.218	36667.288	42804.172	103985.56	103525.214	202406.668	70689.15	136979.162	325028.546	366815.988	857861.374	127991.992	119455.592	155059.222	110708.856	119186.804	347376.054
821	756.5569076	11.73601322	5978.272	21990.736	30224.952	8188.56	6840.53	52055.624	14166.92	7921.666	8029.216	5941.166	66093.366	10016.686	4029.554	4872.318	2906.69	4281.53	20226.01	184003.684	9210.4	11179.472	115193.134	25068.356	3522.514	4855.176	94153.83	6962.448	14252.212	13678.952	7806.98	23227.98	591466.476	7266.35	7111.56	13607.58	8415.956	9006.038	544659.438	6719.932	5211.15	9929.466	5951.482	9083.876	2979.016	16578.482	5316.542	15164.574	3536.116
823	187.1981628	9.706615349	3869.022	5708	4932.224	6685.69	76900.73	43081.36	13479.74	27088.088	13108.944	83699.588	95449.696	7607.064	3530.904	7546.776	40355.764	2754.294	4193.88	63023.268	44339.972	122745.982	161765.872	18406.592	2693.616	6830.352	10685.256	1887.058	12778.99	30045.054	42159.934	89773.08	57332.624	17319.758	9419.98	4345.816	2280.754	4184.492	2500.776	41366.972	59179.824	14897.134	45670.172	8978.152	7623.592	62364.812	6687.002	2270.814	6257.83
824	720.5744185	10.74721287	7756.836	15148.892	5169.826	16246.702	13837.16	48080.786	16485.926	45606.946	5744.498	20870.354	192857.522	7477.492	27828.462	38193.834	4809.914	95986.584	42081.196	17623.364	156126.342	7170.192	26101.466	40097.864	18148.254	37567.264	18552.012	10250.51	24139.926	62678.346	17358.994	9895.86	274078.708	18338.266	57409.754	145250.778	128151.694	7412.242	11556.546	39017.158	299942.932	55642.206	15388.306	44695.572	12212.602	20083.714	37936.024	42560.888	33054.682
828	233.005757	0.9540466667	56678.57	59287.234	75293.578	56134.924	45082.288	47917.292	82568.364	47846.318	84222.324	50265.262	272939.652	18104.604	51424.21	38388.474	60305.206	30926.038	90872.438	74434.458	88746.226	48978.61	100634.21	116133.634	70674.748	78961.196	20066.402	93844.064	70991.96	43675.654	50595.646	50461.674	448393.84	45639.782	95967.278	68557.856	94353.614	94548.728	28843.236	44470.266	132528.314	63769.754	47924.236	329534.548	250190.362	68395.974	82064.25	56481.174	99725.212
831	310.9837871	5.566453286	6405.74	5557.372	7803.42	7220.778	10440.088	6246.92	7576.136	12183.134	15431.884	14508.92	18299.16	7750.524	5958.44	7665.942	10156.654	3404.622	9762.922	6245.33	8835.77	4586.396	8178.052	9888.276	13681.72	9739.736	4386.094	14491.526	5001.8	6011.864	8577.652	13404.622	10351.578	1103936.366	7494.442	12493.374	13086.85	11434.584	15362.428	18105.104	3755.648	17072.874	4657.6	0	6283.164	6996.146	18030.364	17173.102	8397.09
832	466.4773184	11.09573358	921717.13	26242.808	6986.398	0	10922.264	17491.32	22425.088	212511.972	0	20122.06	6293.862	9380.728	123520.436	70864.024	12375.938	5580.48	107304.792	5647.536	13761.182	0	10033.682	9502.854	144604.952	19901.418	18169.414	72487.942	15762.244	303192.004	193401.854	11120.372	7975.224	479261.48	470847.416	7630.816	9527.372	292986.896	493639.866	0	123219.052	11987.314	446357.668	18082.512	332494.912	17188.54	852466.604	10653.3	775087.124
834	392.0158559	7.248842488	3400.444	3992.774	2904.392	5886.114	7575.046	6385.4	1195.624	5924.686	1022	3527.12	5498.906	5435.642	4395.884	1894.494	6848.906	2664.122	3147.598	2358.394	2369.568	2217.236	4095.726	3166.78	5025.728	3343.274	3760.542	8184.524	3994.568	237501.874	258208.682	5132.756	6965.78	499649.738	2493.124	2471.324	1832.374	3068.38	1034.25	6028.05	5321.594	3719.994	2497.096	2359.62	4806.674	3944.42	63183.804	5632.092	32358.468
838	591.4670973	10.74013665	12300.748	16690.404	139495.078	2850.802	45422.354	70115.648	20175.78	38091.7	36335.922	182816.71	94365.786	3692.154	47948.366	6773.658	193248.232	26687.798	5827.538	15639.69	60810.126	93455.84	69452.47	12252.99	0	197588.686	147835.612	2766.246	159271.362	36102.594	150649.876	207172.53	38903.186	99972.178	34418.472	103458.312	9301.984	5733.732	169430.998	63257.15	7120.068	84089.094	58464.298	18556.38	108770.79	14338.004	33059.136	53241.148	29751.696
839	434.0827514	0.6277215873	11639.766	20606.904	6932.992	22312.402	41878.852	53868.844	17887.034	13149.888	11618.57	5455.528	25219.76	30499.974	27616.598	18009.276	90982.014	24741.166	15182.852	45875.954	7724.434	3480.612	196627.304	30064.352	10488.086	9011.356	164254.618	9769.31	52503.45	13006.666	163177.508	27815.238	22530.626	319758.326	19502.99	2762.862	8509.118	8760.41	7412.692	29201.508	7999.272	42164.856	66345.382	9165.386	8526.686	42081.714	11173.196	9496.024	83047.498
841	723.4858515	12.41605403	53235.04	5661.942	7142.208	4050.448	12961.06	15758.5	7597.466	18597.048	37036.68	24421.964	13218.478	28223.792	17263.632	4255.596	79913.284	2202.308	3119.746	4189.332	19163.54	10814.534	59454.232	32756.384	1858.378	4030.356	22603.85	6608	26966.488	77706.444	66658.456	9678.65	2747.112	196575.66	12721.102	3730.766	8578.55	3443.88	31740.23	8125.7	33605.286	117072.302	51225.03	3935.178	10402.652	17833.684	5530.846	7977.104	32552.666
843	267.2713014	10.73699054	16725.654	27089.844	56820.666	63179.516	64839.83	41039.474	72960.87	94034.012	41748.8	64575.904	62113.53	62754.574	60476.002	55292.122	98464.218	62032.316	62179.93	58258.472	42011.546	77091.288	67909.724	33788.862	9038.974	58552.962	77657.04	41793.736	53648.652	103164.03	72737.116	70438.85	45993.942	90069.96	75307.54	44394.708	40456.202	78149.45	58546.572	98374.658	59073.132	82769.028	94403.994	45955.052	55701.434	45118.888	51803.384	24709.354	60884.644
844	959.9643732	4.282889252	465892.806	481234.708	2137454.3	1062349.2	591843.334	568750.066	1265498.51	495951.306	178963.3	357816.7	328161.692	36508.786	102314.986	133907.564	1097664.034	100904.252	58201.776	138627.818	56970.928	801836.118	40153.738	143269.264	99480.346	113465.846	91981.28	38204.786	100121.786	56405.696	41555.582	165598.636	46445.878	591605.906	0	63956.13	96635.502	113474.398	143515.208	132528.48	78997.224	103010.402	129987.438	61255.012	181305.544	159426.242	47938.712	34810.188	81897.224
845	709.4158375	11.97308085	324867.744	41480.104	181867.994	208866.092	104658.072	109145.582	78641.1	129467.74	178131.276	32519.272	104414.89	387404.894	56949.018	80961.714	12451.74	38644.014	371309.868	38444.81	174582.362	34963.892	255215.3	106390.696	1245269.37	64345.65	34272.092	512793.808	19686.466	78471.886	5585.838	45402.064	84534.482	406786.936	71999.846	89838.386	110699.238	490048.222	17405.224	0	421376.656	7069.166	495997.316	126235.706	0	48519.618	36504.554	121249.17	63995.988
849	340.0531916	3.611398992	6423.024	12873.184	38449.262	21258.932	40775.01	17925.574	28173.334	12687.212	17818.532	50232.68	33381.58	8605.216	15406.52	6304.288	45288.076	748572.736	12157.266	9313.364	32057.31	33121.656	20175.334	577409.34	6701.868	40962.046	54708.192	3252.072	43693.93	222970.816	34202.27	50067.46	8460.97	46758.93	3631721.256	59455.778	5893.114	5483.112	48368.122	42655.36	11713.828	48629.924	20124.734	18955.152	69559.05	14854.462	11283.076	6302.286	25096.98
851	701.415445	3.656786059	2857.68	15152.294	36213.556	13746.142	24139.352	11806.978	31893.12	8759.91	29629.432	42680.94	35370.966	9388.056	20085.626	7404.98	39137.004	400777.68	12272.876	4327.082	28774.786	26924.326	50638.19	308657.714	1587.6	40065.098	30866.074	19202.596	47664.432	108230.182	38215.31	40249.396	39559.934	38286.094	2867848.686	51874.924	10070.482	8385.338	39835.678	30399.042	24494.38	43603.9	31809.438	44255.622	51005.552	43155.834	22466.608	6436.218	27979.22
853	318.0895632	3.579855039	19445.4	93933.694	56703.552	24528.04	54439.156	16315.678	18576.404	12858.414	133314.062	37852.81	207410.71	16973.706	50520.892	34305.362	38202.56	842625.052	36310.16	13675.154	37327.88	23210.314	21232.494	649754.504	11819.162	38339.64	39346.132	36631.104	64521.818	273834.13	34819.336	37272.092	44028.558	30344.812	3374402.478	31032.62	56767.616	65722.114	39826.198	34747.11	36872.46	33207.988	15659.368	401146.336	57661.76	13166.338	24874.76	24231.912	50285.774
864	553.3950788	12.29100217	123476.796	174125.434	154879.498	139545.932	159281.934	256672.424	144156.884	142255.46	157203.454	119486.536	157384.02	156560.496	120560.59	147900.788	257061.53	126457.438	142197.392	180064.416	140808.29	89120.604	269978.722	165017.69	175464	145841.512	166947.478	134234.398	222862.3	136253.436	162685.484	150654.96	139104.246	274712.366	935718.24	137046.886	134172.068	142170.18	206662.81	134641.858	208131.654	136637.508	433314.42	236089.164	137220.188	145315.476	32015.252	135017.602	21736.758
873	331.098232	6.369147287	16936.932	90059.79	72230.868	57715.108	126899.502	49253.008	63817.404	281724.036	101810.25	121769.258	103747.232	182931.326	174458.914	196361.01	52359.656	134248.098	354043.58	79344.512	119927.344	93733.772	142628.21	74198.438	8454.838	306970.754	119297.58	325161.98	5633.534	114025.056	366807.466	162785.472	176616.456	61074.024	408799.364	250999.728	351873	8296.796	178364.716	126094.56	226820.53	231095.438	118081.946	237306.524	150695.554	186128.974	151081.07	195907.668	119694.452
919	758.5630223	10.96891483	929.136	6791.31	10448.228	4531.2	4702.578	3720.224	3407.128	5820.488	3566.766	3956.914	4612.064	4582.592	17196.612	3353.756	5659.644	16077.338	6042.026	4237.028	6025.84	8525.834	10223.67	4441.026	0	7932.464	12031.956	0	4254.864	9150.838	14435.06	19774.71	19257.63	10385.992	488176.152	4970.226	11979.624	7366.306	3143.316	0	18466.356	2857.102	5938.552	4271.148	6217.128	5728.944	28688.298	5203.37	1427064.816
925	642.4452665	10.50911868	22239.292	81565.206	98246.208	106252.25	58038.2	157546.03	178990.426	120678.004	91963.774	62776.152	73072.84	87197.128	107359.184	181789.388	103188.568	112527.892	246896.206	128694.62	168746.04	126510.682	85714.37	105356.562	34180.814	149673.188	132956.1	142989.56	347439.312	162280.59	122881.402	276386.22	195986.474	99955.272	100489.036	194568.24	230056.008	383600.87	136073.47	272019.304	605916.312	670630.3	1571371.232	251506.796	257655.216	319604.846	216307.676	196292.948	719208.934
926	375.2466969	7.938990698	8702.816	96814.87	92754.836	55404.788	114024.25	140857.166	125827.258	117035.18	99004.158	104108.534	117558.218	101932.528	113960.15	118859.888	97476.736	134432.992	175920.45	133552.668	127185.96	114930.778	123133.202	108827.834	10325.056	121398.024	127977.768	188176.448	148014.922	128846.13	193714.184	117397.432	147380.346	110008.73	148730.632	142100.496	170860.334	141651.076	132425.538	106871.398	158284.01	144042.548	148125.732	158657.124	113775.232	164115.27	305069.188	110557.398	232148.236
927	321.1113733	3.738007984	11969.036	54362.818	58198.214	73666.962	18656.984	81460.45	42352.632	31608.446	49201.908	28657.856	35685.614	69573.44	54830.984	32677.438	111187.03	53488.862	60694.754	39598.63	55487.302	35320.008	77080.434	75090.552	36930.358	64883.61	70965.746	83477.422	116096.08	77504.58	77131.382	89545.04	46448.978	71582.836	182224.718	151842.658	125111.638	67090.23	150815.03	87408.448	67720.494	104962.91	70524.438	51107.754	69819.554	60543.764	63671.052	112667.356	85238.562
932	733.5446379	11.05617194	98812.05	140920.69	134762.556	131167.298	105581.882	154334.154	163886.418	136600.014	114547.162	105187.288	91507.154	98483.536	100449.796	137314.92	127618.556	90244.128	138895.748	133987.066	132162.744	121337.046	79154.542	105258.82	69585.78	130379.466	99775.91	130997.74	153907.54	136332.494	138422.908	136328.738	130257.974	103222.74	123428.218	143416.786	178280.366	185548.686	96758.198	133287.032	280446.456	255215.01	383357.088	167365.258	110805.678	163545.356	147034.262	122848.834	289017.164
950	780.5252946	11.00130618	3761.914	2111.618	3082.85	12752.266	4473.764	1495.984	8375.876	11761.984	5848.916	3038.18	3192.826	6465.5	3160.522	7122.912	4950.534	14627.856	16049.892	5678.604	8128.654	4764.66	5197.52	8646.944	16807.744	4832.398	2980.082	15354.524	7285.314	11346.174	11612.296	10647.292	9878.262	4686.372	589170.44	6848.508	8613.546	9243.138	7217.442	95306.864	21867.526	11455.882	20326.076	8625.626	5475.72	10016.634	12602.354	8388.284	992097.184
951	285.2629814	8.048406589	45690.966	42808.088	116881.114	80078.21	56422.676	64518.732	118831.842	51246.228	62382.28	60673.144	62772.542	52663.518	52808.854	58986.038	123564.656	50113.438	56708.532	54499.45	70817.08	47122.688	62817.106	63185.342	5240.864	63665.306	50292.916	64628.29	73388.606	102105.274	47901.788	62477.772	24106.458	66280.444	155920.178	57387.336	53344.716	67949.162	74163.236	72558.276	68171.37	65461.024	56100.864	69357.948	64297.412	74806.87	32316.064	58538.58	27810.686
955	131.0019495	9.508102909	2966.166	74489.964	71277.76	68201.058	75217.866	62424.924	81539.812	66254.736	77796.896	96038.714	82190.764	89363.172	82900.398	86985.296	36382.842	71307.504	87379.81	84865.028	91416.344	79587.776	99499.984	98267.686	1728.684	87639.95	102124.052	94061.894	83109.362	106426.558	58248.188	78548.99	87637.096	81630.054	122008.34	80908.02	89220.538	85569.32	97904.3	110985.37	113600.17	101229.082	55134.268	106114.542	101752.582	94080.256	12902.47	75713.714	12402.996
956	203.1072158	0.9630974299	19729.9	50804.04	17168.532	19575.992	9383.92	7379.416	11364.24	11484.68	57686.862	12984.468	46250.33	18744.158	182604.61	39724.054	10961.138	8548.236	154535.708	8193.892	15746.94	15131.342	10670.73	56679.42	15337.366	17060.848	8011.174	60398.816	29454.718	14888.572	46595.302	8191.842	105263.36	12312.818	197507.074	28988.186	309575.416	13776.734	28391.564	10221.264	33843.704	35080.226	6324.24	869029.608	26036.434	14248.868	23008.222	8366.974	44813.396
959	143.0119627	8.714694574	14708.184	29935.91	21234.394	18654.102	37653.266	27665.84	30594.77	46184.072	37133.102	39877.63	48707.556	60820.962	55054.746	63528.41	26032.55	52369.806	59224.874	66265.236	51555.994	35295.42	50095.686	53231.872	7413.846	63652.112	62497.426	72967.65	66267.772	51202.362	83679.68	52524.416	52500.688	57295.724	46448.736	71866.028	68283.876	51735.412	60313.26	50649.176	74864.058	55257.958	53626.316	55697.812	59545.866	60344.352	162729.544	46890.128	66962.454
960	184.9685894	13.12278069	168218.974	130276.344	154718.692	350313.302	256285.648	199703.036	74730.59	431892.616	296815.204	57879.734	278005.166	245494.32	306027.508	441546.736	350724.374	237413.622	318788.224	156909.072	53934.046	131127.144	319080.982	85314.072	311900.376	325090.022	177718.86	205279.134	210514.684	288987.536	113697.608	322704.634	298109.52	152960.122	327330.544	186113.924	213256.488	298893.452	130536.428	114105.616	133345.828	381992.332	260888.746	172894.712	156396.044	192547.426	228625.292	113353.18	261186.232
961	790.5594351	10.02523955	1933.112	2657.536	1200.98	860.326	9637.562	4585.766	3445.808	1760.348	3640.476	4232.558	7021.802	3112.142	25926.234	3759.54	1242.484	13293.372	28193.152	5621.83	18142.396	5709.384	13819.538	21776.002	4628.78	14191.598	17029.294	129997.3	13188.022	14750.664	19398.208	5378.378	6457.298	7422.458	7082.066	14361.074	112588.298	2722.168	9318.068	14926.792	9174.388	14413	10593.056	371985.062	9486.164	6822.608	4206.636	8900.594	4002.306
963	733.5272629	12.40540086	7780.872	22232.972	157524.71	5715.898	15626.814	5629.908	13010.648	20895.408	9455.628	122608.952	200487.512	11595.2	11855.106	5944.848	90597.968	5792.252	9249.704	17949.28	53848.17	91384.882	98604.904	11893.298	9752.726	141580.748	267580.418	18284.658	283916.094	35317.44	206927.588	228137.12	7926.448	209094.366	4436.16	86579.82	7363.42	8032.834	430832.826	22420.272	29269.758	33065.964	9216.046	8816.778	104186.572	23555.266	4929.436	36984.878	9748.324
964	709.4082414	12.36281308	65940.904	34462.594	107958.164	23883.654	53355.724	77081.334	35599.112	20591.364	67506.222	22680.044	105655.134	12182.562	33441.254	37912.344	5995.728	43529.046	38999.258	97130.634	24232.288	22239.186	0	50250.924	104736.39	9937.738	34233.68	0	202763.174	28043.82	38520.408	35430.64	66397.1	27978.892	41668.498	74897.812	51990.486	40345.998	1083817.226	31080.7	83782.444	1193117.83	37983.222	22385.798	74354.974	33080.186	16302.896	91425.108	18912.554
965	212.1376664	9.166078372	17836.932	131462.126	135471.432	141624.302	384995.062	90613.17	103786.976	165081.274	131904.642	552567.938	508851.82	104790.682	111314.416	330807.386	162897.594	116503.136	102331.548	284993.066	153076.902	111368.162	315597.01	421788.398	15792.33	104517.104	344842.142	110492.312	108267.186	264685.196	185379.924	101970.602	279565.564	691016.028	434255.564	289969.196	340550.672	148584.906	124683.746	532692.858	377199.53	94653.444	334586.482	352360.532	563304.192	284713.456	461906.276	307235.844	462501.714
966	670.5880157	11.97190449	8194.332	4071.154	52789.622	8116.856	13186.156	60832.622	14048.14	5613.08	7286.242	14471.4	0	9820.684	7475.082	7768.374	18869.384	14205.618	6784.076	155646.276	10812.806	7036.128	69877.612	22137.526	11215.296	7704.626	90418.54	12203.08	41841.068	5590.168	11602.838	16043.984	20849.638	12304.85	7393.928	9308.042	6958.112	8026.29	322113.538	9172.534	4767.692	8226.494	11687.618	7978.35	5232.92	6616.192	6479.798	34142.848	14532.374
969	959.9658977	0.7527032558	756664.708	6702827.088	1.06E+07	1280530.954	485443.838	1031249.19	3274411.488	1318195.196	2581874.25	2232341.12	371194.836	142861.852	1781946.86	169142.774	1.44E+07	494658.934	858261.598	95356.486	427041.468	537845.36	134233.566	305327.824	368040.908	270993.474	131832.652	85441.726	197504.686	80079.706	49874.152	216929.154	154938.484	248979.068	995964.548	287809.638	117516.36	168509.32	378336.704	181128	58881.082	140281.82	151155.668	160449.092	135006.26	450525.53	525548.724	176416.076	285722.028
973	815.5588627	11.7609245	4524.436	5403.224	3308.802	5902.064	4498.04	2608.776	3619.74	6329.572	5148.036	6189.352	5061.566	19963.18	4261.096	74332.704	4490.756	3761.154	4617.4	9545.004	3442.136	7094.582	5069.324	8660.496	8283.436	17210.396	6502.916	17764.658	7910.404	4992.364	87357.69	11662.144	11842.132	30907.548	11129.376	4147.736	4075.628	9940.344	79090.188	1454069.006	8272.73	12632.268	5467.128	4050.116	908732.996	4385.02	4717.384	13618.768	3938.064
974	284.2933513	10.03702341	2960.098	106239.532	98269.694	88032.67	164872.74	114860.826	97476.572	287700.986	93227.166	197392.688	222899.372	135453.164	101686.556	97577.038	123208.59	91533.662	97497.732	146011.356	93331.016	165019.02	167286.778	99014.256	5999.578	99318.638	187904.458	104673.416	138032.288	129097.282	256154.336	136359.43	141100.24	197365.288	102789.27	123646.12	94985.034	87778.356	144959.638	420637.304	489128.702	130719.366	191871.742	186315.796	142835.086	184649.72	26017.016	98967.79	40280.87
977	754.5380902	10.74229089	9456.928	4201.482	1310.564	14534.3	11129.624	11416.854	10774.672	22076.74	8018.868	3660.564	5268	6202.684	9926.312	11215.54	2852.052	5928.748	8203.738	10816.204	6260.922	22701.566	8942.528	10881.93	37411.188	5080.558	12409.382	18591.44	5470.59	21050.57	60208.306	8389.25	11684.374	23726.854	47441.564	9481.604	8857.592	12566.3	26178.938	197703.69	34689.54	4006.688	51340.768	14957.63	7135.72	8962.65	20070.818	12994.192	103533.502
978	780.5273955	10.74310023	888.484	2631.33	1416.69	9780.506	4719.03	13098.166	14400.524	7070.688	873.988	7197.758	5818.888	10866.204	8245.262	11300	1032.83	12469.452	10842.574	9882.108	6768.362	16052.436	8453.816	7775.346	6305.968	6642.77	7798.32	8366.654	5269.81	11422.304	20412.642	19276.65	13624.414	10006.31	53996.43	7234.258	25108.34	5266.3	4362.694	222021.894	6736.668	3454.198	8988.656	7498.13	3141.336	10392.428	9613.086	4457.548	119150.04
979	732.5273842	10.20989587	1106.292	11896.4	16641.474	7414.66	13427.146	22427.316	11424.942	18749.23	15793.956	10263.53	14633.572	6783.386	3900.38	10641.138	9709.822	15508.878	16954.684	21623.318	17844.404	3282.164	29316.28	18066.566	47708.928	8906.764	11794.68	10932.374	7829.746	16913.224	17612.436	14372.04	20617.766	17427.622	296090.146	3789.39	5236.498	6019.828	10434.536	433371.44	70355.314	8842.422	12022.946	15029.404	5496.646	13513.222	26253.814	4354.242	99643.032
980	732.5564239	10.7397366	8368.29	5988.534	23915.866	27758.634	22800.652	10366.694	26130.314	40394.79	13956.904	37351.132	38213.004	12971.782	10197.874	6037.278	30972.196	9745.436	17308.946	12648.538	12801.396	20606.398	12655.184	41677.322	23924.02	42148.494	27632.316	48352.788	35548.408	34769.644	89020.638	33685.278	6958.126	43888.282	143980.454	29724.602	10894.968	32936.464	19880.422	305504.164	51949.888	10350.342	51366.934	36799.872	26901.482	10437.636	38076.336	16582.328	424357.946
981	758.5666147	10.74464499	1365.088	9660.422	6251.634	12054.056	9994.736	7150.294	23075.144	7437.452	6308.09	16376.582	12203.862	13605.296	11614.328	7003.198	6239.56	24502.322	16990.786	14750.56	7957.35	12226.002	9709.682	21027.92	5595.096	8253.8	11611.802	17813.35	11168.68	10303.27	54216.914	41884.034	75859.688	7979.96	83071.166	9911.944	13332.006	9414.722	7171.452	323355.902	7095.638	9157.83	8070.7	14541.984	5646.29	12312.92	21484.076	7004.434	154881.07
987	706.5298964	9.891867069	2282.788	3066.008	3076.736	2927.622	5819.832	8023.148	4045.584	10301.034	8504.502	6333.018	13861.144	4734.054	1475.748	6704.444	3785.738	7658.014	8727.654	6802.27	3719.12	9968.094	11032.66	23350.432	53345.474	5801.01	6088.12	5454.604	2382.628	41624.412	22473.84	5211.666	14200.23	16856.142	51705.988	2971.496	2176.288	12529.098	8590.82	58681.47	215200.554	2661.176	34644.72	4644.708	8127.206	7290.006	17932.332	7732.87	36293.578
989	133.9794155	2.065873178	322276.666	207476.338	63034.34	222721.916	125193.044	343502.606	176794.156	172889.296	69973.332	180323.604	123702.196	193320.578	147836.83	388361.346	214993.926	392016.298	78819.476	68879.564	305857.224	196568.452	169150.656	112947.926	295513.198	106341.882	131101.074	246862.39	105763.628	187988.808	171299.084	157657.454	195922.714	147634.272	215210.526	184111.904	174974.01	255748.158	237540.498	156188.848	268383.72	297330.84	139481.732	161166.354	105750.816	342657.46	320073.808	1007495.09	180314.596
990	466.6389323	9.166427536	2638.776	4047.986	3502.468	2638.012	3872.224	2618.744	3618.188	2704.048	1336.444	4272.826	4624.588	2393.548	70189.438	38573.902	1335.896	1982.956	84900.506	2668.828	4143.882	1222.68	2294.764	1367.14	612048.642	2783.982	8637.562	125145.72	3290.078	97480.112	94345.842	2371.982	4133.744	4692.814	104229.846	1701.804	1765.74	77910.168	99041.358	68771.9	577548.368	2771.27	57414.442	3161.984	55571.072	6018.8	7338.186	11670.996	3309.51
991	570.4042205	7.211242056	2162.614	1865.43	4578.734	2517.65	3437.526	1622.106	6253.128	1346.062	1835.168	1921.476	2849.076	2834.926	3442.124	2558.808	2011.796	48868.858	31458.034	32165.99	1816.91	3945.672	2111.428	23279.948	4052.586	2116.122	17923.83	4430.344	47385.304	37187.484	2267.188	38371.734	16521.152	4575.804	39450.436	13411.34	13054.36	50104.538	14356.576	45462.806	92835.048	126883.146	232558.924	26703.926	46629.078	27275.87	38719.994	44891.162	10824.67
992	706.512014	10.07087222	15295.706	5685.612	27697.758	21369.644	8302.504	23452.184	12156.672	27347.642	15401.398	11356.484	16064.768	14996.072	15199.458	18617.336	1111.504	11784.372	20096.536	37418.188	17295.888	12541.312	27125.99	21554.092	57532.8	20796.336	12974.284	22560.52	22267.364	64835.028	67633.72	10244.246	27494.542	33476.22	68173.456	19175.85	25603.706	25153.36	43680.66	72029.674	181112.152	0	116817.588	16453.522	21114.562	23996.76	20344.276	23590.876	38680.104
994	123.9644719	11.6203038	123939.012	82156.704	317554.636	210094.118	627742.716	223161.648	270879.686	283412.974	147447.3	264569.92	432871.12	107743.786	189943.198	443191.242	230827.18	130884.974	196818.438	128589.17	177582.782	243177.288	140245.548	101709.89	161778.288	196955.84	170531.758	202592.626	93723.778	449295.026	159866.61	219799.322	252914.684	146743.062	172537.088	204215.94	157034.77	77018.798	217965.226	358671.998	410819.286	307828.26	453868.13	273315.284	185723.534	236602.612	166278.034	280982.742	135315.834
1000	494.5597424	10.06467268	16680.738	249633.248	1117.47	0	433580.792	650210.066	584300.418	26133.78	33752.972	9110.14	379256.01	294853.004	42155.356	23343.724	2102.024	236049.842	36279.51	330168.944	459479.356	24337.404	454297.484	291028.046	48885.47	312978.424	375024.596	10737.51	55954.378	10086.304	484366.038	226321.664	303559.706	39012.516	23783.03	310279.814	298506.798	30282.446	3810.378	23033.208	59126.652	3177792.658	38640.016	392019.188	36719.246	379520.138	10365.956	173026.198	8844.736
1001	413.0832779	4.814285659	3666.462	14556.392	9383.402	16566.756	46168.228	9464.406	8890.756	21206.824	13911.786	74721.656	9618.418	6036.362	28744.162	3527.484	10406.776	4621.63	3504.234	123158.322	6053.198	11370.798	91505.416	4156.318	5277.316	4571.838	234139.83	2611.93	370840.194	76419.802	72471.296	32764.546	58779.036	58705.718	5955.39	5158.996	4077.42	3746.342	60559.27	109882.4	9860.432	211418.004	5897.006	37015.294	27062.218	87895.282	29826.468	4182.546	4305.204
1002	679.8151665	4.75055804	943.77	5153.178	1718.016	814.416	2508.94	72778.156	759.46	895.664	932.834	1025.184	3073.648	14703.752	22612.904	1585.9	2915.42	4978.214	1629.252	7553.694	1142.946	6953.014	1257.984	1957.124	1120.788	2349.044	165840.178	4322.538	96335.574	1073	263118.698	3184.72	41606.526	1721.084	4459.284	11591.848	877.014	937.29	5194.198	112773.128	2267.212	106093.24	120015.288	3459.384	59314.06	4630.988	2084.768	0	1247.502
1003	636.4057703	7.147844261	2117.176	1077.44	825.968	1065.792	1029.908	908.856	1222.956	1015.856	811.482	2546.812	1782.16	1575.066	1108.296	3879.832	1144.044	38980.226	19973.578	14236.604	1297.408	900.252	0	17301.812	1323	909.168	13153.44	1071.616	39219.594	25968.022	994.56	25728.472	9685.5	1097.168	16571.054	11783.048	10463.164	35130.458	12790.002	34709.004	72046.908	105637.816	159475.356	21261.054	30351.374	24941.138	23387.132	32399.578	7702.6
1005	633.3975539	9.124073256	10284.096	17911.724	7663.746	15121.138	10643.92	17079.786	11621.036	26805.832	17777.206	14706.086	13148.184	17388.032	9141.13	19879.028	17002.432	15002.372	16937.742	31149.532	18208.31	24024.136	25224.238	14875.492	10078.76	18953.428	27317.93	24637.902	14962.952	10158.722	22335.978	13011.24	15057.962	24799.906	16482.918	16296.068	15608.102	10762.174	43902.262	14419.162	12231.728	89340.19	20154.722	8686.092	30102.688	46928.958	12480.744	19981.73	12760.384
1006	658.4512702	11.63545047	1891.768	11762.092	11542.698	5633.546	11185.482	4726.844	36795.718	12071.6	4177.94	25284.508	12309.514	12585	8090.834	3317.428	27191.92	1111.32	983.964	14322.376	8498.14	25334.08	15619.988	18882.46	1932.3	1723.968	44315.86	1935.026	0	69997.166	32246.178	7301.56	2469.342	14792.81	14932.922	3104.064	2960.146	1403.868	33939.582	10447.37	59676.414	287456.154	10498.908	1961.506	6426.742	22119.612	10975.056	760.284	92501.52
1007	636.4698427	11.63738129	1905.88	12941.78	8477.328	6015.312	6802.988	10721.024	22902.942	2728.096	12230.206	18017.678	2175.4	71262.762	9892.484	2305.908	69006.844	7637.152	995.748	18007.08	31746.522	35581.966	14004.048	10313.162	1421.812	2564.664	21462.574	1582.516	0	70417.89	83706.7	8414.752	4081.058	8974.686	8893.886	4686.4	7042.848	3177.574	0	3077.548	69769.83	249606.688	14201.518	10600.318	4956.814	17153.488	14231.046	10267.78	104411.222
1009	751.5203244	8.460650589	1092.798	4162.248	7011.556	1438.106	3237.22	5886.7	7915.28	24068.768	2427.18	5302.608	3644.964	3940.834	3471.718	4791.612	3221.092	5834.132	2831.9	11163.758	6765.208	11612.632	7806.798	6536.572	3509.03	4400.73	14430.096	12863.07	3966.732	3258.78	8719.498	6414.488	9779.604	6708.234	5811.648	3754.65	7521.034	4286.204	18626.618	7821.412	5567.028	59904.036	6252.796	5571.15	13162.07	21447.846	1710.878	3716.812	1326.236
1010	496.1583358	5.351564574	5790.576	4805.37	2152.616	1035.336	4446.044	2574.16	3710.514	6897.642	2526.178	3069.936	3818.176	2414.33	3839.34	5514.708	4307.384	36465.194	15101.47	14537.278	4231.592	5164.272	2440.35	12752.426	3626.888	3375.084	6444.684	4357.506	39101.04	20837.708	3571.664	17748.964	10039.688	6073.728	18345.996	8440.18	10217.894	28523.854	10311	30577.184	74227.308	77605.612	119256.768	59604.124	25959.718	20166.43	25962.57	28735.626	7382.29
1012	576.3934927	10.63943318	52061.556	179642.882	173857.892	183741.736	117880.934	273112.638	289235.308	237379.348	156768.108	133795.106	121103.342	152405.492	194902.188	281894.112	200383.25	178387.374	333224.452	212122.328	295231.74	206127.504	128965.374	176242.376	51175.898	255638.538	222445.614	288955.172	435481.944	254203.062	215939.844	406840.722	265573.978	155543.088	195774.762	309541.446	366711.084	522358.08	219088.466	384902.718	776755.136	890718.158	1836405.852	363511.57	367519.736	457096.758	285529.312	313620.28	992494.292
1013	488.3417322	10.82168496	71275.68	168876.186	221940.762	159566.922	115970.566	239383.07	242185.704	186670.734	142965.944	126325.994	120563.34	159078.358	172093.02	258490.856	212726.33	141142.96	256017.516	203112.362	250560.764	241533.442	123381.206	142791.734	87414.644	177769.522	191758.058	245713.776	317461.772	229483.312	186012.482	268781.896	255568.23	133748.342	167774.418	265503.91	362841.176	324847.324	188639.548	259913.446	490098.644	642274.69	1336203.626	274117.058	237572.09	362877.796	233465.948	233906.868	787403.516
1014	592.4096198	7.203659762	2122.292	2925.656	2930.844	1387.634	23700.07	1168.212	4638.136	887.578	18786.928	3424.418	9702.838	4148.652	3112.106	3322.948	2197.442	45869.982	27184.374	20901.372	6146.082	2008.512	18279.28	25451.586	1066.68	2811.246	17603.968	7472.428	57952.24	37266.87	2515.766	27343.754	22222.978	2439.66	33407.288	16871.554	9968.268	51443.766	16884.244	43837.164	103437.438	122779.614	203153.448	25398.204	38713.784	30847.552	27513.93	40609.436	782.46
1016	711.4406526	11.91056407	194307.898	14305.148	50650.626	41060.46	37036.822	26559.974	24348.944	132124.114	104929.484	59220.154	37188.572	331840.328	84259.744	37151.126	5154.44	55657.698	0	22947.242	87933.758	24425.476	177032.716	100941.618	0	0	46037.608	52982.99	53383.322	86012.084	10091.706	32871.456	54389.62	131563.044	43769.232	16749.492	69187.622	211800.498	29297.768	135784.216	0	6271.648	637078.412	74319.534	261612.644	64437.892	33385.618	69035.936	8146.53
1018	442.1850544	7.197264151	2602.378	8280.224	7134.348	4973.624	5776.038	3924.73	5752.436	7047.058	4839.788	4930.968	6367.694	2582.506	6619.814	7266.592	6369.776	4250.194	6693.754	4536.496	4512.748	4795.824	2871.378	15696.158	2205.528	8533.572	2183.806	6267.946	7034.08	43845.73	50031.212	6075.986	6269.696	28810.692	7715.998	7278.31	11224.718	6239.618	10242.26	4378.054	65044.19	4443.606	313345.324	4514.274	7776.602	4549.584	35732.464	29370.702	42988.7
1021	301.1382438	9.874607442	8914.514	79446.516	110191.848	74845.82	202960.694	177488.188	147727.372	146144.884	97426.724	221966.096	197637.364	184644.898	90360.648	97739.414	461702.788	60342.148	101871.334	216760.238	173492.628	351654.59	224983	91043.82	16899.682	78471.014	203393.058	56671.934	158047.384	309277.632	466573.79	306195.714	242266.32	387752.59	86656.736	71892.288	102103.622	112592.58	132915.25	243407.482	224966.264	410140.27	348923.53	132257.816	163723.048	211122.084	86556.06	59716.454	106008.43
1022	522.4026442	7.050766667	1408.384	8753.776	32982.312	12200.58	37182.188	15424.816	23356.052	9290.178	46856.326	45524.782	16080.988	13382.02	29789.406	49410.53	19804.08	10237.802	39469.442	7666.898	47132.73	24565.154	52851.556	65379.832	3271.872	102732.392	63774.452	45299.466	80450.45	25530.902	81214.568	12677.772	13717.066	102952.304	41740.022	25334.498	65496.824	76757.354	33369.522	12193.08	53210.508	45782.642	26109.454	234553.678	14252.882	68175.294	0	12702.024	5054.966
1025	294.9927318	2.957673035	20567.522	78236.896	113183.5	39671.488	41008.118	34125.26	18557.83	42404.02	82321.772	30955.432	210207.756	33869.054	33199.828	45463.674	12042.888	66932.668	86723.74	37782.796	36810.032	50510.472	23748.278	47780.714	20913.576	15454.34	44972.928	67159.748	36119.618	52405.08	30475.932	23070.234	51669.822	32755.982	70859.08	80495.212	28345.526	62018.658	42270.404	60437.556	39902.94	25269.2	43895.88	422317.904	20081.956	27468.528	24137.794	42750.366	48525.464
1026	437.1725409	5.215401163	4931.632	120935.696	119966.66	107664.884	59650.248	227714.77	149092.174	111618.598	169955.772	79439.97	77952.686	105609.384	95708.144	111567.556	184055.334	71837.972	143237.302	115307.46	196369.118	104925.454	120981.316	104582.666	4813.248	165044.378	105742.424	78657.512	155361.334	112919.544	188244.502	119530.844	129207.954	82518.822	152504.168	144275.318	124709.488	131600.234	185889.32	124943.47	158017.97	123625.736	208017.278	86552.044	101105.254	226275.238	105005.516	121515.004	183922.488
1028	201.0664606	9.668127597	8941.66	104808.258	136805.926	115085.25	84334.366	106791.614	109462.992	111818.934	80907.358	101266.546	98620.306	114436.628	98715.314	107678.048	80016.768	83179.2	108603.842	99189.914	96695.972	97499.294	84085.876	98641.93	4023.574	103256.696	104779.12	112870.69	93578.892	99240.19	76246.572	121938.224	97635.384	97479.36	130376.652	109223.648	97309.156	101076.882	123946.076	123459.482	104425.82	111019.02	64416.692	91261.804	100747.796	87097.222	77020.372	101571.604	75123.5
1030	133.9793039	1.240368062	102289.352	160848.142	64287.952	126493.646	161439.698	174844.42	167137.802	129427.046	133438.248	107219.756	45804.32	302652.414	170659.608	167111.612	114559.604	147023.306	225444.508	201377.262	133141.988	197299.482	134113.174	245262.326	172957.376	161734.714	135202.432	94929.93	97249.622	238762.33	190611.668	231783.938	196410.516	147534.294	90727.438	135528.482	159157.854	180599.76	159242.016	190621.052	188424.884	130486.232	165172.376	86859.812	379726.982	243533.3	113455.156	182384.272	112102.156
1032	166.0836274	3.086849531	2781.692	40281.4	32608.674	7067.424	10710.396	2255.636	5146.488	1693.02	35187.058	6039.468	101445.94	6377.542	21819.79	16654.212	3103.53	7029.648	24533.854	6101.66	5017.46	4121.17	5804.9	13614.884	1584.29	19382.492	10838.05	11474.102	15015.828	2309.25	7271.854	2866.35	70847.192	11583.836	58177.586	27347.022	38869.928	21776.276	14849.316	15182.268	17316.106	15474.626	4174.57	202672.146	10835.966	10418.856	13432.06	2037.424	24263.128
1033	166.0875811	3.463603953	2685.376	50686.806	25793.78	8038.054	21380.964	10895.658	6745.17	3146.542	21042.552	4311.856	82262.992	11594.014	28632.354	12148.566	9494.132	26570.494	42648.51	7396.182	6598.542	26237.61	45859.368	46102.806	5071.176	8840.294	23039.972	67904.542	23751.518	56127.438	21623.482	9453.68	14235.668	11887.604	87211.522	23556.854	50126.632	28346.782	15412.522	11185.058	17371.606	25827.89	10974.696	270819.172	6936.23	13896.594	19640.336	1423.484	30825.956
1035	243.0586632	3.323078583	7950.892	19086.398	21074.9	11390.588	33215.978	9313.948	17423.054	6708.9	25847.71	24229.034	52868.342	5883.552	9592.16	13894.326	11854.946	7099.268	15697.362	5182.08	18514.682	27838.78	21933.244	21827.642	11601.154	5067.012	22557.598	5324.724	29736.256	10145.486	20130.578	5274.516	34020.066	11537.66	11564.32	10028.76	24449.246	24261.254	9691.88	15707.096	33062.24	12485.88	30696.656	238930.592	17232.818	48398.63	8920.344	6047.594	22371.62
1036	301.0014937	3.614712791	9169.938	30552.824	30957.652	21551.44	17543	8030.052	15488.956	34817.24	67376.68	7901.852	61040.024	43576.574	11793.144	31589.44	7197.37	9037.002	11554.368	18758.468	17762.3	18432.56	14291.998	30639.394	23841.026	8683.862	19302.956	23492.924	27700.548	17598.596	11574.97	24579.856	43621.45	29843.836	55739.408	15492.254	20683.628	15336.01	11065.038	27583.976	22564.056	28774.368	19650.594	195867.474	18089.246	6490.412	12384.126	17810.134	40506.136
1038	300.9985873	3.681621705	27688.414	26209.736	30957.652	12126.32	22404.078	19582.368	16303.862	19227.92	23951.754	33480.024	55090.056	29690.524	22745.474	31589.44	23442.906	27260.28	7182.952	12249.812	23586.34	47840.614	11574.698	16567.344	12390.366	9741.102	15242.154	19707.022	45732.16	30805.204	10212.098	43221.918	28467.38	32624.082	55739.408	18768.498	15629.81	26721.288	11065.038	15129.586	22564.056	28774.368	28017.652	87305.848	23171.634	19707.484	19020.996	25022.634	40506.136
1042	753.4730412	11.76573724	52527.486	29081.824	22462.368	133994.728	28882.752	10240.266	9625.062	108802.2	148503.892	50739.944	53637.48	6349.938	149866.798	8800.33	2860.438	32908.51	0	35248.51	12842.26	12706.458	29086.398	115112.366	0	14831.492	36129.858	0	24057.208	122593.202	11564.436	65735.688	17814.408	110705.878	58395.904	11832.392	17217.848	75820.832	0	127663.39	0	7746.68	40402.01	12613.122	559593.522	36694.028	42693.932	11198.94	22884.942
1043	625.5283783	9.374270833	1044.384	2160.772	1516050.97	7521.088	2565.538	133902.64	4135.964	2213.74	1912.722	4939.31	945868.966	6105.606	1604.02	907.68	6606.588	43670.636	1321.08	400585.612	1492.992	2142.304	27488.88	924373.188	854.34	144953.184	3557.494	1243.84	1003082.878	798.592	4065.86	0	503687.366	2669.29	2072.55	0	3958.812	3685.754	91395.97	2808.502	1039.128	2227.56	1897.806	2832.396	1441.044	1335124.196	0	462485.724	0
1047	281.7789606	7.866210358	8798.252	13585.45	5537.752	7313.612	60637.254	8604.404	14662.59	9042.156	34857.858	41098.728	36878.564	5609.578	13890.442	15773.924	5097.518	7811.1	14621.832	10708.36	50241.354	9081.458	53018.81	17899.588	8836.222	16615.642	40008.366	27262.95	19107.55	6427.34	9098.414	3885.47	9073.244	11251.668	23071.344	15077.428	34836.232	9491.248	5810.948	7210.058	19148.296	8628.694	25909.452	85217.328	14379.792	72613.226	13408.062	6716.732	2973.322
1048	245.0374468	5.034791628	12847.014	18943.462	15304.914	5803.1	16952.722	13668.2	27152.266	18331.49	13155.082	21436.738	31312.992	24800.012	21924.456	13401.692	23494.228	29525.318	19516.838	14985.882	22886.93	21348.994	24370.692	15122.64	11095.698	26449.864	23498.608	29892.97	15326.442	26057.05	58253.222	32753.804	11686.674	45868.704	34507.342	27774.278	23337.946	17371.216	17758.046	21273.208	13637.662	14609.398	16615.594	5530.162	21426.15	31992.138	1.01E+07	9756.024	6191846.356
1049	284.2409047	7.664717253	1952.96	16394.042	7748.51	4895.262	4075.32	8755.428	9423.88	4446.844	33844.006	12113.728	36922.838	4621.002	14954.644	15614.916	4416.916	1943.016	24902.36	12784.264	13070.308	17404.93	18408.684	3614.094	2676.29	3156.516	13022.488	0	11453.268	5493.69	17231.95	7895.602	34022.75	18594.37	23775.976	8571.636	59420.874	19262.15	11442.242	0	12445.41	10223.7	16053.616	76458.77	7063.698	33609.626	5158844.658	3415.14	35802.03
1050	149.0009457	5.029354496	1875.74	3588.642	7391.416	3515.624	7166.978	9308.578	3796.912	2081.86	1752.072	3581.286	2755.512	3799.584	16520.114	2983.394	3961.984	4512.046	11507.082	4935.02	2130.064	1972.904	2643.184	3148.846	4077.94	8333.176	3946.928	8646.934	2905.824	6914.21	6435.224	5373.24	5267.496	6326.426	3325.662	2111.256	4230.178	7825.132	4837.514	4425.794	3377.068	3193.746	4434.34	2149.74	2810.93	5751.316	1324408.138	3937.694	579569.974
1052	176.998742	5.027000698	7329.736	9184.512	16232.988	9558.504	14139.96	5813.196	6780.304	15042.464	12817.85	4078.312	5917.348	13071.108	4564.584	5428.688	11196.686	9229.294	9120.14	7184.41	11531.436	10671.044	19215.392	6046.96	4538.082	12055.054	14363.098	5099.98	7067.52	7517.68	4092.766	4303.84	5283.61	18859.354	10123.144	6298.096	6319.534	4282.372	9407.21	5374.944	4523.48	9254.918	9668.836	3546.488	10625.512	12720.278	965419.092	5202.462	409667.578
1053	301.1035645	7.743043876	53524.332	68699.614	75869.932	93764.812	73482.1	68654.488	73205.42	105706.648	76243.316	77802.694	70547.24	64179.8	68547.418	64468.622	72821.77	95190.024	75801.28	63540.348	97224.514	76740.858	64096.062	62273.4	72828.224	90348.304	55597.23	71000.484	73217.872	59308.724	82247.36	72081.056	72265.09	86379.124	64334.394	67614.11	69007.812	79885.264	66848.216	69779.526	73722.994	75467.51	75404.91	67317.14	59208.904	66126.88	1502762.928	69226.834	1092253.252
1054	708.2598976	12.58415942	12007.588	3382.728	2558.178	6452.858	3414.744	6792.322	3771.038	8726.638	44076.198	7258.144	4554.386	50915.34	161643.126	123249.456	1785.258	25764.972	69551.504	4607.746	3771.84	3177.522	2105.412	29603.132	6190.908	32120.756	3586.294	209418.262	6338.236	10946.116	5073.558	8033.896	2348.012	11253.92	107119.96	90965.628	97156.18	33702.556	22027.078	2313.77	6320.078	20677.708	12933.22	7159.842	39498.958	17712.404	1564916.724	23868.946	1714208.448
1055	169.5021653	5.046620128	0	0	877.344	866.4	0	1652.71	866.882	1201.824	1256.688	871.72	1563.512	2430.54	887.984	867.872	1635.964	0	1086.984	0	1111.62	0	1856.456	888.786	0	751.616	0	1721.61	0	0	838.266	0	887.984	2093.78	0	0	1832.72	898.752	0	0	0	829.08	1015.488	1060.66	799.258	2547.984	261970.834	979.77	123611.958
1056	214.0268024	5.028093178	8968.542	7481.492	3345.076	4491.41	5738.148	6481.25	4379.606	10764.58	6026.978	10501.99	10745.448	10182.894	6043.128	9066.122	5296.254	11639.49	6172.544	6051.95	3893.762	7367.118	4459.934	5898.414	5385.348	3421.188	4540.472	3734.352	5126.272	8756.546	6861.614	3951.42	3747.43	8828.8	7903.09	3176.464	4197.102	2962.852	8097.838	4915.178	7977.966	3924.886	5886.222	3938.952	11736.826	9264.164	95705.89	10394.6	32095.044
1059	541.1485266	11.39077516	0	3251.61	2059.368	7189.74	13089.382	2990.656	11426.488	855339.518	1761149.594	4212.574	1877.208	92650.084	1418301.514	1622.778	2440.604	2937.624	11376.31	25679.342	100277.966	2946.972	1282.712	34699.89	1453.864	1674.858	7938.768	3399.652	1214.368	866470.442	78154.098	2716.464	1469.5	1462887.216	1077145.606	70537.698	37092.626	4018.362	0	19519.23	1647.8	3877.902	4532.09	21496.066	1939.356	10260.488	271453.298	24688.57	162004.834
1062	617.4852256	10.74392723	4820.67	9151.668	6900.912	4092.728	19819.932	20939.87	38741.992	17477.986	9141.378	8650.59	10300.73	17111.162	13965.87	19059.582	20416.584	9445.738	7767.014	23902.35	10513.502	64070.654	67463.044	9679.636	1956.872	10186.646	46794.668	5335.614	24611.1	23047.636	33864.056	40145.032	27649.646	9818.226	6297.998	8527.98	8446.192	13772.846	9689.336	15172.1	19531.254	4879.198	22395.214	12120.692	10910.07	61792.498	117170.452	0	12503.59
1063	304.2997548	7.953909735	33825.498	17452.186	27326.578	49020.004	25949.856	28744.044	21105.28	22867.626	31776.088	19813.648	17792.08	14662.132	9839.93	33163.724	29170.344	13624.736	21907.932	23346.042	32241.752	42344.082	23361.9	33929.256	30145.778	28972.97	24688.416	16822.076	9378.012	23711.32	15393.076	8460.966	27057.988	36637.402	12857.95	8672.604	16226.914	34592.466	30266.972	22262.756	13660.14	24080.644	25552.328	20631.128	12256.376	13620.752	9799.172	395214.714	20361.096
1064	438.5767499	9.912165173	4340.892	4511.22	3633.258	2971.294	2557.896	35701.766	5362.458	8410.736	3833.622	2546.198	20151.906	125310.486	4003.232	15060.968	6118.218	93258.348	3428.784	344465.692	11002.37	5034.312	0	207757.236	15388.54	137297.29	57359.708	6738.63	93283.428	5540.104	4870.416	0	255590.604	5504.01	10298.686	8762.348	216010.362	4062	154468.896	1986.758	2585.942	1855.144	3149.984	0	4125.486	23231.56	1596.908	709558.494	1076.166
1066	326.3728883	8.406813707	36969.474	196814.604	219299.896	212126.342	166695.1	195800.876	202630.058	235083.436	196165.13	224972.646	199014.466	196604.134	227206.966	212119.354	0	177693.266	186903.35	202385.524	188282.958	200086.594	170090.418	172266.004	45529.362	232131.126	310305.074	218780.314	235012.822	198021.3	193834.304	191294.598	211283.54	189947.92	209473.816	250173.454	190596.53	208459.062	345713.378	284145.114	235194.704	396925.34	176936.486	192981.254	258153.002	217184.026	954278.404	195244.468	959969.2
1067	552.3825527	3.98661947	2709.572	8456.474	3149.768	6282.318	2955.664	24447.49	7625.518	4672.954	4745.838	3952.358	7282.992	3875.33	10624.982	3094.886	51698.54	2451.93	3189.704	5324.862	2740.244	3261.068	8344.682	14308.206	1608.498	3595.144	9448.176	9762.006	17075.092	5467.744	34152.356	7519.922	24088.124	2341.944	3678.714	13378.788	4008.388	7245.296	4432.674	46829.266	27095.528	46688.236	99405.822	6698.598	17212.336	4056.056	4178.79	1965.366	309238.492
1068	288.2829442	5.003103193	0	31617.642	249731.754	92371.698	486349.808	158184.498	132422.216	39458.186	856665.906	77226.582	642009.012	70347.692	128511.428	50364.51	112933.38	166108.752	54812.822	200817.54	301683.066	1219127.69	102726.914	365892.67	3390.212	89720.364	443730.572	70975.546	27761.02	133428.67	242457.704	91118.554	58171.138	148960.802	187054.54	27347.836	70306.09	26365.124	22953.914	87922.024	24989.546	29940.188	41761.216	22110.036	722774.058	634291.134	21329.722	29979.392	123557.93
1069	313.2127608	9.874249457	18587.43	66002.278	89484.136	75086.962	97199.748	97367.796	102759.256	99906.478	74497.294	99435.454	82240.666	91055.258	75280.158	72543.304	157220.604	54192.7	76057.932	95804.002	94766.366	138743.582	104613.182	75354.416	29728.848	69399.232	101314.182	54319.346	84767.85	119918.052	131033.934	94406.578	85219.886	125803.798	84028.252	69432.668	80663.562	83223.622	83408.84	110106.384	114802.912	112376.122	138834.786	82350.14	94760.83	90265.424	126553.876	67203.772	139194.55
1070	131.0016823	10.13074845	24076.124	70096.38	54581.148	78852.678	187878.52	199567.774	80753.844	225255.356	108246.128	216060.462	100737.646	62817.46	120797.27	128276.952	154255.958	150156.042	95484.698	107792.264	36349.382	60488.31	164749.03	173929.644	21942.738	167559.924	134845.636	49102.504	48867.644	148942.61	141661.696	204633.508	89167.382	91570.598	119813.62	144425.038	120449.602	167731.218	128376.016	211237.624	192077.954	142071.19	115198.744	160436.946	116160.214	32967.768	203716.324	114490.62	218043.02
1071	132.4848622	5.035758931	862.248	2314.816	1875.972	2873.176	1065.792	984.256	2809.386	5220.68	2181.168	1902.94	5205.438	1694.274	1250.736	0	1398.496	1325.716	1705.386	1905.102	2240.56	3488.526	1790.548	1096.568	1117.96	4840.408	1770.146	0	964.96	3176.334	1196.256	3006.68	1162.656	2461.12	0	1380.292	1953.948	948.48	1100.748	2590.248	1710.498	2038.504	1027.84	2197.5	827.292	911.976	184510.924	1237.184	72450.594
1072	415.1281843	5.799722741	14795.764	58909.644	94310.392	51764.588	120857.548	139082.562	159755.782	177209.584	207767.212	68491.996	72378.914	146911.378	77445.038	174450.098	266580.514	131238.556	222064.17	101728.146	125814.274	87757.756	107000.578	157267.49	47016.19	94717.094	181101.662	197956.312	261866.144	218441.806	164393.002	214301.87	186121.302	63867.718	214328.144	102528.9	163667.202	117940.742	226974.91	96252.152	223048.736	117453.32	124137.428	0	68565.02	337024.376	191145.23	139480.792	258266.816
1074	444.3145816	10.91524721	25701.928	38456.052	36100.82	34198.74	35874.592	44417.162	50194.928	38304.336	32197.058	21730.848	21750.982	30077.9	32210.944	59948.86	38415.928	31548.796	49277.608	40545.468	44887.366	33798.862	27783.734	34276.87	19315.714	45573.288	34966.724	53638.232	59176.826	40891.744	39869.966	45079.148	47814.428	22134.658	33352.67	52679.648	71100.386	63762.05	43962.558	49425.218	116115.92	117859.956	187546.126	44977.228	45186.306	64674.614	39516.472	49966.86	108016.956
1075	213.9228852	13.10121039	154320.112	101907.354	232041.132	250816.396	215860.44	109785.512	53109.332	257011.864	163545.146	215748.748	150441.372	101279.624	320468.716	64738.784	195733.448	215387.432	79220.29	131667.918	232758.114	71831.282	176061.358	117042.274	144921.056	136299.122	82107.202	197743.146	158141.306	112710.74	194013.716	135240.04	153403.938	70060.302	195431.418	125500.67	138414.76	327697.756	188626.676	246457.314	191808.482	42212.116	79435.562	297321.822	77321.81	323582.952	174592.166	144337.82	665303.664
1077	413.3599496	9.875753953	3533.68	20539.36	44033.73	25114.564	54499.486	49758.392	62790.212	57905.128	37236.772	64199.912	53090.076	63064.404	34036.452	43027.938	106055.11	19425.564	56289.76	57766.526	58675.784	95435.288	59363.7	38005.324	9751.936	36526.9	55132.072	35039.59	48189.142	68929.386	103181.996	63961.656	54582.882	91151.182	30167.13	33140.182	41302.206	53744.806	42428.994	64104.956	70771.652	84588.174	88035	47053.798	54717.352	56674.154	66245.544	26761.13	63295.364
1079	288.1787081	0.4776964455	6110.772	154424.332	46674.542	11056.904	7764.616	12722.19	15665.4	6988.612	117953.656	24027.992	44409.106	11031.336	97737.336	15993.87	17396.672	4060.834	34683.798	4134.24	17090.312	23004.62	24949.496	28385.384	3432.76	40031.52	29161.754	24859.104	31139.946	14833.668	26531.28	8226.796	11548.912	15973.716	37237.328	55729.062	180298.146	75558.832	25775.96	8177.624	13881.668	28638.02	13446.704	383074.814	7945.244	6752.888	35240.054	819.544	114377.82
1081	325.065917	5.018326995	2144.988	2736.74	4268.262	1919.554	3278.63	11012.7	3417.782	3601.61	2798.73	1245.372	9358.788	1663.964	3351.868	844.704	12399.512	5349.412	3675.72	2042.196	5883.088	30160.088	1835.964	1147.77	3787.27	3017.9	6225.992	2215.738	2827.168	14922.3	22434.278	10339.192	3425.618	5142.398	1990.052	4522.376	5858.57	6426.028	2416.868	1229.34	3232.55	6254.032	19572.618	2910.004	5694.9	16082.296	536046.416	2008.254	267715.848
1083	414.9593957	7.496529829	10641.736	34919.384	38455.806	23174.92	19090.236	19918.086	27245.196	53237.936	20681.798	29082.958	20959.834	14687.462	50731.614	40593.928	28752.76	9195.762	19064.684	38288.326	24459.652	38123.184	26895.09	20266.744	24310.932	9707.86	26152.294	27552.614	26110.8	18239.792	19113.066	24969.988	14096.308	9570.866	14389.344	19315.168	40094.06	29635.652	19040.75	39679.354	37318.01	19783.798	18626.19	18547.426	31852.636	32249.61	78156.65	10325.836	41509.654
1084	263.061591	8.703233643	3102.522	23409.77	11535.118	12282.524	36037.222	25108.654	20456.076	19228.668	28640.534	37294.378	42331.05	50969.586	32587.228	55033.732	14661.426	40918.944	44194.83	62040.378	37928.74	24618.178	31025.538	37174.654	5778.662	45935.918	37705.876	63452.08	40794.762	43763.638	58194.682	39720.612	44455.384	43443.796	33958.634	44984.252	58447.462	33108.974	45803.704	37505.812	50197.084	45825.064	52331.218	48176.676	40828.338	45975.748	118742.346	31349.028	49917.526
1085	553.2547163	9.873869922	1670.338	22268.618	32207.56	15998.676	68345.512	72451.53	40678.3	59176.76	53622.686	52746.108	45594.694	52497.366	44295.89	45804.548	98639.58	25905.986	55534.402	73084.424	95806.432	79397.96	93235.15	41837.398	1754.044	53168.444	59873.694	43194.674	59974.028	70500.944	152876.862	68858.424	73525.802	73322.474	61071.04	49124.89	59188.934	62088.418	62993.842	75311.77	93335.416	76099.102	150502.768	61648.962	56299.512	132254.816	68725.384	33202.996	147645.436
1087	231.0150757	1.465357576	48497.636	23498.846	63829.89	59532.148	39735.232	60440.608	171101.536	62843.406	106912.196	60825.836	298903.182	101857.264	69922.124	107811.944	57151.628	23818.8	82786.326	23302.258	59371.456	66623.102	85694.508	80110.208	89045.546	23350.098	64730.368	62864.34	99268.304	65820.75	32704.346	54690.15	0	69820.688	88744.186	104624.194	112297.56	131823.644	35900.66	66436.36	103182.196	44160.04	39199.6	157023.094	46367.78	99847.46	113722.796	118075.968	141969.288
1088	522.4006924	7.027420362	6109.404	8753.776	32982.312	12200.58	37182.188	15424.816	23356.052	9290.178	46856.326	45524.782	16080.988	13798.722	29789.406	50386.67	19804.08	11598.24	39469.442	7666.898	48612.042	24565.154	52851.556	67968.832	3809.87	103561.792	65582.348	45975.258	80450.45	25530.902	83059.46	13097.952	13717.066	102952.304	41740.022	25803.33	65496.824	0	33369.522	12193.08	54407.092	45782.642	26109.454	240503.954	14252.882	68175.294	67195.698	13682.234	21861.332
1089	709.4789868	6.5032518	897.512	4136.924	10228.178	28253.426	3856.102	17914.526	10745.952	12995.352	53231.618	13478.252	4823.35	16855.366	4873.5	17285.954	18911.956	2011.35	17026.796	11079.344	42077.586	1064.694	22594.704	3695.916	0	7672.356	3789.216	5274.456	5070.886	6052.554	10400.714	8116.23	13712.646	26902.37	19390.22	7401.858	5305.598	18811.388	1541.31	11372.408	8730.328	15541.08	5612.812	9023.626	10854.878	7605.486	24887.52	10437.792	50260.216
1090	123.7516826	5.036506667	9419.21	10199.312	7629.008	7473.118	6050.06	8556.492	5755.968	3690.064	7855.622	17542.388	4287.182	5062.698	20991.72	7391.05	5943.11	11605.4	9959.63	7853.862	5468.372	9904.618	9303.142	8070.16	4582.404	11447.62	10186.714	8291.848	8425.992	8911.06	7405.374	3543.92	7237.61	6453.652	7782.876	7867.882	6237.766	8350.806	3914.78	6856.384	8589.98	9031.214	8035.984	10276.528	7919.102	5822.608	66170.216	3537.456	37240.486
1091	631.2311364	11.84082772	6003.114	7058.26	3041.976	2970.88	0	8965.81	3305.086	5375.98	1552.194	0	29529.34	2436.24	0	3441.044	2257.95	0	1683.918	36301.006	2711.652	3913.366	4876.942	4274.61	2848.098	0	7889.33	5561.678	3910.94	1475.4	5322.124	4257.818	2758.68	4950.498	5482.276	1532.316	5838.632	2145.828	15471.546	3073.414	4726.112	4049.092	7636.028	1584.4	3896.196	7167.04	119971.414	3631.372	151124.932
1093	734.5505883	11.0559345	29028.11	52422.29	61058.292	53414.356	49826.054	54277.252	89211.518	46988.41	48611.812	51723.074	68082.592	67290.32	50074.06	54248.992	53436.322	60429.366	61480.586	76451.674	89761.012	62920.632	74105.57	122091.76	39975.528	53199.294	40484.074	54011.654	94061.484	50445.322	70262.988	66258.26	65686.448	57925.448	55303.29	72009.408	82157.116	85321.632	54004.63	67492.622	132533.822	135955.326	158807.494	108582.726	74606.356	83121.602	64716.784	85036.728	122421.384
1096	234.9515556	3.792548287	105460.044	233049.09	393515.648	164422.122	120956.484	526407.622	574484.262	102460.832	688808.184	101157.748	170984.222	370007.264	95304.996	588345.786	210959.378	430315.438	95443.14	292253.322	151773.328	309357.896	126613.628	80892.002	509387.314	183125.7	246299.466	101780.606	505922.364	276802.752	722948.55	560261.096	107967.794	57987.988	160160.376	382474.634	733387.14	139819.94	331701.89	251415.414	750377.012	488678.988	162925.898	259429.462	95364.594	172586.35	114647.302	97518.682	163551.262
1098	243.0628067	1.085031891	11725.422	34230.66	0	73122.39	55097.05	18585.566	7829.312	5661.612	163031.62	43353.17	39131.316	63769.522	33890.102	58116.194	5440.338	7474.778	17650.554	10639.546	39136.14	8414.51	18326.236	131498.014	7293.572	18450.814	45674.292	6244.47	0	18005.708	8392.78	16669.562	227471.884	8967.892	102385.678	38205.326	94126.502	48665.49	34754.234	75483.234	118742.346	96272.296	13960.016	351575.666	147105.744	15771.358	19638.648	10445.722	76167.854
1099	452.5024528	11.49867306	5521.446	45161.906	16813.294	0	8156.88	60939.448	9900.374	20894.592	15323.762	12853.11	24633.458	210485.534	7455.77	18239.714	6929.598	160314.384	24213.08	268458.846	15468.812	17329.476	54474.718	128659.432	56952.714	56869.702	229777.156	18733.628	70301.06	5068.328	17727.912	259621.108	130616.284	6173.708	9146.4	134593.436	141442.674	20394.656	205668.748	8797.1	1798.78	16568.862	0	79987.164	7228.65	151116.762	26618.184	402333.654	5761.176
1100	760.5831035	10.114591	4075.764	7711.7	13561.254	8976.564	4626.838	8134.942	14558.616	15302.284	11851.732	7941.404	116784.486	23618.604	18785.976	16817.456	8491.434	69705.914	39948.222	173431.982	122581.788	37450.158	62222.158	87656.764	12231.61	40192.19	10880.63	8273.028	21786.554	9354.17	340001.628	56734.602	69241.718	36484.956	15316.99	63709.2	275701.98	38018.26	12994.51	10674.104	33518.51	13544.466	11616.644	29965.598	24583.404	19338.772	29862.03	150314.01	20811.614
1101	466.6697444	12.68732646	9470.152	7265.088	9171.986	7770.16	8575.14	7533.818	7000.6	5234.158	17951.65	5297.314	6517.866	6480.656	6201.572	8786.568	6693.882	6713.188	3869.95	10909.708	8842.354	9468.032	10109.09	16248.23	12427.608	5821.05	7193.46	12866.9	15346.686	9371.734	15164.978	11550.976	14784.07	8991.84	5694.384	9894.138	90886.006	6800.62	95913.944	16687.186	10279.886	9067.176	12884.6	8487.562	7184.852	8012.306	7325.88	67028.03	5206.676
1102	704.5554082	10.73800705	4131.656	57195.668	215111.498	11629.008	6845.862	377821.366	65610.354	17282.394	18902.89	293369.826	65727.416	73981.084	3440.646	7557.266	7029.084	73478.184	18142.256	99251.004	8150.466	5643.15	190772.682	83781.872	16009.984	64504.378	65884.954	6724.33	89484.608	21883.234	15737.9	111141.65	236019.074	20180.342	29311.554	55732.898	58053.42	14400.432	123905.908	20214.238	35514.494	6934.698	12946.762	87962.884	9276.512	72311.664	14507.764	278524.742	13793.37
1103	941.6175848	10.96084253	0	6525.564	42865.108	1040.4	1762.724	129419.896	6870.942	2603.388	1075.824	5505.596	42496.764	6121.46	1154.026	2544.748	1057.68	7064.828	1113.4	38239.002	2006.652	1889.688	15671.876	70013.678	1820.178	16828.988	20104.58	2776.648	104353.63	6120.608	1153.944	29065.676	99147.488	758.49	1921.168	2546.978	1972.394	797.232	84554.318	805.56	828.24	1065.6	754.888	2964.16	1913.016	22418.546	730.914	225451.352	708.876
1106	711.3895956	12.56998971	3277.948	21222.61	51513.288	16454.642	49430.036	51107.57	40914.098	80862.588	40263.552	45152.088	13164.97	21761.88	37921.124	25733.874	51755.806	11132.39	13125.074	25431.31	41883.424	69176.46	67125.268	27282.12	3722.22	5386.404	72775.314	48683.002	0	25768.802	38194.474	57682.262	12401.38	36428.482	25319.768	25424.378	21925.988	12048.872	0	47152.094	41574.174	0	28590.638	12957.63	10968.158	31256.716	278772.476	5591.638	308300.456
1111	263.0734973	3.10749687	45011.052	36916.468	91122.682	86376.756	454442.31	230155.264	192472.59	15243.932	482435.552	301525.172	556233.442	109072.754	140375.792	127753.988	47312.534	43271.836	90509.92	191844.802	24891.8	566981.218	27005.7	539879.202	56451.906	49396.98	424928.53	98103.082	0	19129.942	113990.974	16861.008	375037.36	121031.512	275308.038	55784.238	337188.998	15234.264	90898.146	308496.614	411640.818	519552.672	79185.654	464002.156	264611.282	20572.354	14787.996	54739.138	55291.552
1119	690.5170453	11.10212566	31944.86	42908.59	197600.064	42099.696	32013.538	58998.622	56859.49	38992.932	33566.344	58593.752	58011.13	51242.638	38928.092	56659.354	38109.03	56167.872	57676.26	93924.59	57766.624	38267.9	50107.336	95559.886	34985.034	57680.336	60924.906	43493.892	165157.696	49638.892	57888.2	63967.89	70953.01	36344.482	45852.402	56845.934	79861.904	60731.85	92781.394	54722.154	122273.166	88859.002	140592.428	52735.656	65038.418	62642.284	50303.796	91304.18	100372.184
1120	704.4672863	3.062798053	1945.698	7710.308	6226.098	3092.22	4835.776	2203.868	4574.27	4759.07	13769.656	4012.406	22455.742	4348.724	102986.698	5000.496	4694.42	5209.11	104749.348	2479.376	7317.174	4772.93	2093.924	4494.202	1979.77	2895.19	6225.7	49174.112	2453.586	3718.3	1416.48	2640.262	4614.642	6848.916	1152.84	4245.48	34173.534	10074.278	5425.62	1581.408	3982.996	3733.662	2336.87	12558.954	1758.648	4135.084	2039.428	4271.034	6263.308
1122	690.0086486	3.67656195	2686.862	85005.308	102804.992	27115.792	274897.052	33439.4	90315.138	5379.5	263038.244	110947.95	180997.47	0	82310.802	58304.086	25563.512	6641.904	163826.896	5204.768	170715.826	25159.938	283881.948	42869.736	3277.248	35837.922	46056.998	29481.258	90366.714	31001.52	0	37247.986	238926.652	11484.116	124872.176	0	40900.952	238378.656	37415.852	46159.272	109107.89	3664.744	182864.052	456769.49	14806.99	358511.412	222480.866	15053.082	235548.984
1123	746.5868248	10.74077868	3962.828	17766.67	9332.642	6844.4	27589.394	35900.574	11357.294	29835.468	14406.874	7931.078	73017.302	19613.37	34742.076	27782.402	7173.174	87200.252	66245.86	64798.814	51994.09	24597.288	38220.02	17582.782	2990.81	41961.54	18654.442	48323.956	29918.81	21384.402	20607.54	65887.83	183801.586	33155.33	48155.65	228447.3	219052.156	18573.516	15209.076	34424.23	68852.204	11714.512	4742.032	19385.388	19060.724	19657.934	112276.78	24372.202	10219.7
1125	452.3158078	9.900201085	15931.742	22851.022	38466.23	23665.592	17171.414	39357.508	34939.924	29751.208	19751.408	20447.466	15037.54	27131.904	30872.424	33708.662	30538.636	29360.752	43575.268	29250.056	36881.922	32990.46	23206.424	25244.096	15671.22	29656.178	31825.992	40777.228	50070.488	30024.008	83238.156	38694.066	32220.54	22310.404	26751.086	47826.868	62921.422	50209.788	31724.226	43712.022	44665.376	75774.414	104477.242	34438.266	41083.066	41434.52	42341.052	39525.288	37519.898
1132	746.5813125	10.03836596	3073.756	9101.132	814.98	4723.612	8011.2	12156.41	4703.502	14212.054	8176.9	9855.014	23852.694	16148.576	17516.918	17534.32	1455	34391.626	54889.366	16507.736	49918.684	16917.218	37810.002	23568.428	3568.668	17839.776	12065.798	41733.62	15788.848	18409.426	9276.634	72871.338	63296.63	31187.528	20324.374	40967.932	23141.11	8575.4	12669.452	13537.048	83121.478	23725.638	6698.292	5638.8	5670.052	12575.91	57346.866	10267.372	27117.458
1142	563.4237402	10.74406612	5812.356	13525.428	144990.068	21311.734	19752.968	36349.2	17004.922	35280.356	10359.748	153478.7	92299.628	6969.178	23776.07	13540.83	167075.492	23934.196	4752.484	8765.546	59754.228	78964.744	44573.782	40533.542	1955.76	136505.302	136388.524	10359.76	194127.922	22815.734	123542.94	182582.95	13792.36	101706.102	63881.104	71609.508	10038.966	15378.054	149252.338	26605.952	6094.38	37137.702	17672.576	14865.676	92894.36	34467.706	8710.182	31230.488	21090.314
1145	756.5499661	10.74031612	4611.834	25948.44	4704.034	1193.51	21589.378	23979.446	126678.542	25255.634	9608.456	4581.304	36788.05	38310.292	13768.008	8343.87	4187.504	17816.162	20581.65	45137.652	47735.358	23512.552	44691.88	74947.418	9789.632	26481.978	34968.806	16398.466	22602.09	8169.248	86935.31	33102.61	27442.092	21265.144	17636.498	29105.002	37776.276	19261.574	13595.22	32847.334	23341.26	52427.268	20470.594	67015.616	11738.726	30351.354	8453.512	27521.25	16544.688
1146	734.5649574	10.20330413	4810.768	10776.192	2898.48	1160.676	7039.84	4233.5	2353.286	22592.236	6849.008	9401.742	111993.514	63280.206	17539.944	7445.552	1088.1	35919.958	30576.564	56479.078	137742.428	17535.626	108468.468	234873.532	10884.492	53772.346	29613.006	14785.79	34807.2	6602.986	81304.602	42503.316	92650.548	28234.248	25948.008	84191.986	36987.242	11378.284	2765.092	29299.49	8752.89	46132.218	11329.29	77063.116	15701.324	19406.182	6213.068	80561.442	11164.208
1148	715.5344483	11.75689434	8523.796	125887.654	4166.662	18655.34	206421.014	341919.77	13595.276	405077.826	16773.2	188115.628	85554.454	45642.698	24657.446	8877.904	200351.188	5385.792	3887.304	210535.238	76771.188	711416.366	766371.306	41047.562	18155.766	10404.576	318169.922	5868.84	93650.762	209518.412	96700.038	322527.992	42317.774	42800.988	15595.368	7658.95	16640.25	39242.804	19512.686	221449.236	118603.034	136114.44	120629.084	24279.812	17039.616	242384.52	23887.178	10085.288	98418.564
1150	132.0803175	0.9315246106	4213.566	59953.278	37972.556	48342.176	25004.118	25863.884	18638.978	9248.026	59259.122	24304.844	244300.868	24791.79	175043.088	75733.028	6237.018	9019.96	53369.388	16816.884	8454.71	11742.26	28567.496	269618.322	18135.194	19726.058	52640.41	111685.664	197824.57	11536.242	36054.41	12751.958	203519.002	12409.7	383749.356	28599.732	354571.53	42251.416	45991.084	62712.158	218776.202	86400.698	17337.642	640274.326	47683.79	21767.136	52422.034	4618.768	81431.994
1152	377.1016396	3.277644444	10530.676	17826.958	30341.778	31719.208	13875.682	22473.294	19814.958	5822.754	64818.296	11046.802	77660.77	13347.95	10692.7	49164.236	6325.202	8389.212	21605.434	23497.77	9345.166	47933.94	19744.742	22690.246	6231.462	10482.442	54281.166	10668.428	71339.968	7078.256	7322.354	12669.508	73323.232	17700.456	44961.722	5754.422	21590.904	22163.374	17152.978	19575.884	83550.742	31146.034	5254.078	92127.484	15087.996	10169.816	27519.64	8895.74	9678.312
1153	166.0788868	1.567347248	4611.256	22512.468	18802.36	12428.042	9101.356	7610.502	10499.848	4396.018	18281.908	5304.734	64501.796	6572.614	56264.978	17018.678	5608.146	20430.87	23153.024	6180.702	14372.944	4732	14113.006	27707.324	2927.532	17467.196	18160.228	46764.72	32504.638	17481.03	17533.45	7527.882	67968.77	11983.53	141965.74	36787.992	71064.416	26454.666	9134.722	20266.314	21656.652	46197.024	17426.488	275560.538	10916.712	9598.036	39168.158	3207.836	35644.536
1160	369.1912444	10.74056202	9133.77	46283.196	182819.126	11196.092	13666.58	224367.672	43139.002	13053.38	5686.414	149950.766	127956.384	110042.706	8649.11	8507.526	4683.312	90120.168	9845.904	228356.876	11523.204	24360.5	232300.288	80489.978	9759.888	65209.664	74048.87	6736.034	93370.192	13146.25	12572.648	165495.078	254467.398	3826.208	8768.852	66177.804	105318.16	9952.788	78794.442	6014.238	9532.256	11244.04	12561.796	56590.592	12905.468	242438.494	12950.146	278626.342	28810.04
1163	725.5344878	10.07405916	907.676	4541.244	6579.412	4321.278	3448.892	9758.856	790.432	6273.706	12758.328	4914.032	5307.642	840.84	0	2730.278	1678.526	4915.09	2355.046	3055.102	3249.664	7195.566	10723.76	14149.394	9687.954	5617.018	1201.56	3970.952	1217.632	18796.662	7818.594	3676.56	46082.606	10419.776	5821.862	850.794	0	8787.606	6761.598	7784.716	7888.682	5369.23	9571.92	4726.456	6587.832	4390.218	1016.72	19649.546	1605.624
1166	318.0345036	3.674668069	16977.48	39288.686	18490.29	15601.322	4107.656	6532.9	10419.77	6073.87	38487.344	9494.692	68285.57	15211.54	16542.454	38674.564	11739.212	540377.826	12339.64	10666.148	11232.998	8188.662	6951.642	27431.648	12040.512	10079.11	20601.184	9850.72	34922.654	0	19474.076	8105.3	26485.272	9799.128	127778.342	19963.156	13191.116	51662.064	26948.44	11852.968	33222.082	21515.572	7730.352	86622.36	24134.788	7149.068	9449.83	11627.582	50285.774
1174	219.050858	0.4653650388	8261.016	33689.156	47318.694	36461.856	43080.882	10543.936	17426.628	5430.08	125037.612	7052.278	150004.978	19238.3	33734.382	43252.746	5510.916	7636.784	27118.666	13907.3	6087.14	17318.092	41401.586	50730.246	17797.48	28985.31	64325.088	24305.958	60964.822	71531.152	42963.848	10623.464	72911.978	51832.03	48193.9	17519.434	40955.738	26989.064	18296.308	30790.118	47343.684	95831.462	16666.356	86450.758	22418.164	31471.496	14274.692	11671.756	20593.422
1181	281.0075291	1.325832619	14355.598	42620.71	29453.632	14039.108	14619.79	4437.024	6785.528	9934.64	46121.614	10981.132	142745.426	5171.79	11690.4	21585.976	7878.938	6526.116	16847.26	6315.996	10427.25	4927.93	8895.762	18461.048	9138.096	8654.252	15920.862	10705.784	25331.164	5401.236	9007.806	6157.938	55991.644	7677.098	85133.328	21125.806	31628.184	54703.428	22706.564	26002.216	39487.426	26386.788	5899.168	140543.812	14146.788	10078.508	4662.296	12988.406	11385.412
1185	360.04246	3.112	12299.766	22291.812	21518.686	8148.12	12757.882	11739.994	12035.218	12119.412	16502.61	17329.254	100240.734	43480.698	21431.72	22374.292	7427.338	20949.27	43101.128	18093.59	10350.342	13978.696	21765.752	20378.792	22735.532	18260.812	20537.016	10801.1	17894.142	15126.262	17581.604	16372.146	27417.704	16369.9	20297.596	21490.994	6807.108	9606.236	21634.52	14829.418	18654.382	19763.546	7155.11	49032.024	15887.262	7822.384	22131.494	34863.952	24896.44
1190	286.9680234	3.334347586	22382.77	23491.492	12893.68	26901.22	41160.538	22470.218	9834.694	15023.524	40030.018	39834.312	24530.696	19709.242	29060.046	22156.5	9264.004	19506.158	43786.254	13538.316	7080.464	19929.984	7045.036	33429.368	16716.88	14045.83	45775.49	25424.15	37087.268	17570.41	15716.968	18754.586	54917.616	13039.87	48573.226	21364.67	13300.074	20089.292	23422.778	13991.718	38344.61	28981.002	20420.95	47101.896	27157.768	12026.766	12067.804	17825.742	22101.52
1191	677.5171963	10.95050327	8208.606	20685.798	37452.202	23643.164	14135.856	71382.722	16982.758	4803.296	3953.224	27022.448	24555.294	57047.834	16544.906	5814.012	55642.718	14414.338	9258.918	26399.166	14885.354	79658.466	24201.476	20355.782	8955.98	9245.952	14613.854	2028.574	20461.454	42485.418	59522.572	11762.564	25337.124	40087.128	5017.972	12907.828	2760.288	4581.854	16515.79	24775.63	35384.754	3202.908	60234.846	9622.71	5226.046	29573.444	6835.8	11114.034	162315.166
1193	261.0107019	4.550364875	10377.114	33029.95	15076.32	33289.678	30110.764	0	61682.904	76980.602	39311.376	20329.064	22278.764	60401.876	51588.608	12634.332	25959.242	21487.556	54166.252	33372.486	26673.822	47833.78	22990.306	13065.828	15046.096	47401.494	26385.486	97379.366	66389.264	9180.52	76527.746	12993.216	71250.078	20988.974	37542.812	103918.126	162801.218	41700.026	65137.302	51501.642	48595.316	119376.482	37413.958	53631.848	18777.804	70453.132	236726.81	59574.234	17368.11
1194	213.019439	3.285894003	46046.43	86600.178	18380.536	36436.684	34288.568	45174.86	70650.274	39924.08	10979.762	12539.376	69516.224	60530.522	22797.76	21916.354	52164.518	26042.296	68171.072	26603.112	31258.334	21743.572	30683.544	28059.444	39431.1	60702.23	21356.806	9060	33034.196	36072.962	20862.038	18107.264	64216.864	21373.132	28984.872	29591.056	28666.196	19109.984	75696.004	46983.894	45145.326	35748.354	16426.428	58524.71	33801.064	27057.858	62763.864	25032.466	82859.514
1195	171.0177766	3.45732796	31143.428	44291.042	39665.36	26224.86	15163.15	14534.572	81584.958	23482.508	19796.256	73256.822	80225.366	14498.99	23627.188	22362.932	54871.554	39887.914	23234.74	58386.744	13962.64	20912.94	31880.842	76494.21	46842.052	14542.36	19203.568	23173.78	64829.452	60700.548	37447.742	84120.648	68234.138	20371.078	14776.99	50345.994	54967.308	29774.864	22189.984	24725.444	59967.802	67447.458	28328.69	73217.446	32287.712	28831.396	33377.388	26083.046	70065.45
1201	374.1638508	3.020964798	12198.41	28099.06	16280.04	23448.134	20162.838	24498.78	9358.138	8308.322	43568.11	25681.34	30217.864	20901.446	24309.928	13884.802	5268.384	6323.22	13695.502	10771.066	9690.478	17809.04	10041.684	36473.02	11296.572	14220.63	52352.772	3871.93	47581.024	10549.956	12265.852	15640.456	37291.36	7431.914	34577.63	17838.532	18114.928	20037.776	19480.292	45577.442	45465.174	47576.748	17867.246	51759.74	28825.462	4011.36	13665.076	16795.444	42379.218
1204	691.5269409	11.43301005	1775.478	18925.004	49005.03	20744.25	4698.818	76225.204	10743.882	6337.064	4603.486	3768.918	34423.31	72344.658	10798.1	4644.664	27531.69	14837.366	5164.364	29050.484	5104.406	42053.684	29707.226	69161.424	5847.116	11443.258	6832.466	7765.408	24241.684	40887.382	24539.62	12636.176	33760.21	39909.594	5943.378	4627.382	5105.354	2848.824	0	10153.674	32445.04	12995.832	61212.472	5636.494	7923.81	19414.956	6746.828	9575.802	100865.864
1205	243.0622386	3.479516589	5383.338	55063.64	8377.72	9363.212	11932.086	9434.11	9879.184	5458.546	14595.86	7352.762	67876.072	14681.636	10243.794	13238.498	7054.086	12452.656	22358.426	3824.964	7943.626	7505.458	14550.81	7122.812	6026.46	16611.746	16559.896	5679.48	32471.548	3876.452	8386.63	4579.06	23663.404	6024.292	18267.84	27926.516	12879.908	29719.766	31493.126	15300.324	27184.656	30651.848	6157.696	105843.72	11765.754	5723.64	15403.004	9110.272	29341.562
1207	124.9739855	2.276066589	63835.15	60556.696	119452.158	63456.172	83997.794	32368	109404.43	34560.408	126067.074	31347.308	50318.46	125570.496	107828.692	67870.5	81251.936	66455.652	71194.756	78680.136	82298.404	43520.45	137889.904	45770.2	60676.364	73462.86	121605.688	84315.24	48655.892	91834.092	72103.432	71279.38	48361.476	40666.792	48354.182	39479.546	63611.524	97977.408	80995.212	32944.83	83514.166	107825.064	148109.668	94777.468	145300.17	95630.938	34169.658	52555.19	52227.996
1208	694.4759846	9.434863537	2501.14	11012.896	13296.7	13025.762	8871.45	41197.366	13926.076	19709.736	12882.35	8227.394	8104.234	11039.28	15385.22	26232.678	16823.186	14623.056	0	16397.974	16427.96	17954.128	10710.652	23928.624	3486.588	19166.58	18128.122	18632.196	55627.178	21996.518	19905.39	34411.534	26997.352	11909.648	18215.484	29486.646	32710.376	62371.334	21713.774	38750.656	83725.67	98318.014	226627.742	38427.64	29655.15	48267.256	36546.216	41117.46	31279.468
1213	201.042744	3.113800078	17354.034	41643.804	64401.584	26624.806	29176.788	25690.77	14494.368	43316.104	46092.802	11782.248	128529.878	21277.914	65961.976	34666.182	28565.268	12893.038	93524.412	15509.548	13242.876	9999.4	28096.172	43728.062	10343.604	7876.414	22491.542	94808.996	75189.808	11460.456	37642.698	10606.56	50262.042	13062.18	25732.868	23371.134	18850.996	29031.81	17020.106	15611.256	104777.668	61461.382	19910.412	114004.254	48245.602	26023.188	57974.186	23959.196	88590.214
1216	786.5999028	10.03725714	2490.73	9502.604	4948.386	4172.816	10511.844	11299.216	3506.086	18072.032	8968.522	5729.854	13971.218	11496.742	55372.992	34220.686	3798.738	30059.518	97575.942	33640.954	4988.852	18984.534	41529.534	8865.188	4157.05	17678.038	18483.612	48168.54	38975.256	5577.164	12196.522	12154.324	11402.364	35342.212	19829.516	17330.662	15661.696	49572.23	32878.704	25243.12	89035.338	7549.668	10016.48	13698.824	76153.85	9799.562	23311.258	11411.83	18574.486
1221	213.0300512	3.545184264	26056.414	70636.73	28207.06	47234.292	22498.188	40802.718	26090.998	45288.61	50252.284	19668.234	128096.142	32570.29	10723.58	41872.524	36213.354	17951.77	18369.452	19603.898	50276.81	22413.46	36508.678	16574.192	31261.55	10151.604	28769.746	36312.832	48964.764	40165.91	11513.336	38555.4	42232.822	18673.504	32025.098	40853.452	19092.412	22041.65	60170.35	32568.444	28981.856	74115.494	11610.548	75926.038	47792.334	30742.01	26269.2	30097.76	105548.274
1223	713.5088599	11.42659673	2418.806	17147.59	8261.656	6610.708	3098.302	44715.082	9956.768	7426.082	2156.03	8126.878	12268.59	43362.324	6800.994	9309.18	20415.05	5073.038	2420.868	17531.106	9441.258	36383.766	16287.08	10196.738	9618.536	9758.76	5030.35	2764.806	20629.342	38070.394	37662.59	19557.026	21191.412	36010.154	5488.244	3114.488	1686.828	3266.072	9147.346	5119.198	15010.966	14046.362	28377.488	6433.17	7170.094	14079.994	7663.48	0	95404.888
1226	690.5160925	10.95456884	1683.144	3743.716	19484.434	3650.238	1245.624	46928.87	5536.124	8524.454	4896.61	22572.778	14401.472	0	0	4466.672	939.276	31589.004	996.2	11399.78	4182.196	8372.21	25088.594	118696.304	8463.496	17142.834	6779.754	998.592	66991.426	11837.024	4137.846	5915.008	14585.806	5152.032	3929.916	5514.304	5372.212	9424.122	26146.672	1398.264	2277.512	746.424	7612.318	4810.374	5750.126	3054.914	20448.232	32166.334	14074.616
1227	887.6025971	11.56009142	3209.004	21887.064	152405.376	13535.93	0	10094.12	5687.696	8228.74	44473.908	130490.982	84829.998	5375.894	2998.13	14178.252	28655.258	60928.768	19370.16	136502.5	45146.158	5925.184	113738.226	199745.668	3826.442	8564.964	78275.388	4618.03	539738.376	6423.61	11124.09	134104.99	171267.752	13254.488	30034.356	14128.164	56012.54	31036.472	293878.656	3771.642	17531.506	15938.174	52325.53	46899.088	7470.306	225876.086	14373.85	164875.224	6999.022
1229	207.1283236	9.499258789	0	225806.918	250608.952	272177.966	171295.366	209874.4	261946.698	205998.392	182771.218	219226.574	224611.018	221922.934	242582.224	237175.07	179964.898	209186.376	245227.436	229849.81	184528.392	218390.554	179756.952	210000.04	0	232976.706	235382.776	272292.522	255212.428	236534.136	180658.832	235535.49	208530.73	220162.966	295980.256	259619.566	224700.062	242888.704	285900.194	255639.546	238455.226	245780.544	145570.3	253142.854	236976.726	230470.366	22076.75	200985.948	30529.91
1231	712.467757	10.95382193	857.892	5808.124	7004.094	5439.988	1157.112	11788.858	8465.85	1953.094	1159.2	9015.074	7188.894	1598.666	1929.036	3366.4	0	12000.474	1157.968	5783.292	1795.422	5437.48	13519.688	134986.344	3114.544	15547.3	8316.952	1076.04	0	5240.236	2615.47	5457.218	7933.412	5651.944	3357.836	841.77	1615.51	6796.384	0	858.48	3029.86	3550.218	2732.572	937.464	5617.302	2373.046	16589.728	18134.17	19839.38
1233	751.4640465	11.39160126	11068.362	25583.518	105133.972	22164.452	9872.336	37791.776	21789.432	6753.77	13612.532	12539.48	0	7396.87	47826.588	4356.936	2351.314	9613.576	10070.868	52768.826	9232.956	3688.686	8756.044	58463.008	3783.556	0	18357.276	6011.644	60496.316	12837.356	18835.578	8015.268	77034.344	21706.464	11239.66	14806.146	4987.384	14089.3	23737.958	91744.136	6327.496	9171.248	73730.018	6980.558	52636.086	16669.506	23617.62	27669.418	53361.44
1234	208.1405921	10.12652984	92738.472	738828.458	156062.208	708608.082	591451.99	628820.39	174400.656	663422.552	735065.81	660360.294	607543.428	555771.5	150444.478	485988.164	512712.14	623419.302	443151.168	435358.402	735956.96	152811.048	418850.042	543451.5	91769.216	192436.214	544699.668	547445.764	155520.908	702882.56	414407.13	638500.668	542395.536	131022.132	638353.164	453088.228	510025.242	649232.76	155816.088	172981.23	457289.644	160218.592	403990.206	529300.744	730446.968	185029.968	670813.446	494696.942	712038.02
1236	941.6213245	10.84249669	1432.156	10861.146	23625.72	1040.4	1284.048	0	13157.692	844.464	857.216	5673.368	159079.82	3591.814	0	1452.654	0	11390.996	1204.688	58376.736	911.664	2707.732	19557.59	46448.73	1781.962	25707.538	11158.414	2776.648	12509.56	3997.732	2982.222	39521.122	13130.778	3278.474	874.332	979.08	2485.152	1900.138	10678.906	1535.484	1687.024	2168.7	4430.708	1559.65	1913.016	5281.298	0	7020.056	0
1237	1215.76269	10.98715629	1889.684	4547.13	2342.436	876.9	0	54204.72	20887.516	0	0	6563.586	9991.116	1863.202	0	0	0	22093.982	0	26758.78	0	0	18605.874	106217.32	0	20323.86	3479.19	0	0	0	786.51	13816.74	13033.74	4743.848	0	0	1725.78	1049.656	0	887.88	1080.798	0	963.992	0	1105.272	763.1	0	10489.82	0
1238	697.5467283	11.10177033	838.652	1487.254	10167.422	907.146	0	20823.176	2558.466	1349.726	11725.672	84185.904	91581.238	4669.24	19154.6	8858.29	2995.61	27855.858	27178.368	27397.668	74190.466	5889.72	109183.344	117526.448	1812.376	43987.152	0	41243.806	0	28094.94	50464.562	29777.474	93318.394	24695.57	37463.586	36299.266	28153.342	13895.096	0	9757.592	12594.638	18342.308	83587.93	79637.766	6754.54	0	5912.962	5192.846	18901.262
1242	395.2190657	7.732426434	6783.128	53031.29	54004.236	51539.316	36706.224	42813.106	62812.146	52397.686	44681.178	58304.48	51182.28	46338.15	48831.754	52018.128	22140.096	39733.162	41541.576	47554.928	47986.842	48259	30707.93	51662.232	4249.088	58117.532	48628.5	51865.914	54912.472	54885.338	25974.072	48029.254	19659.574	42275.296	63415.496	45219.172	42957.792	48559.164	55410.608	54321.858	58319.812	42174.04	26721.83	57213.682	54204.818	49833.95	10082.018	51978.988	19789.546
1244	453.1606844	5.716159077	6699.486	61965.594	60583.682	48048.596	51811.124	72437.85	50463.84	49778.246	103898.724	53764.158	44111.09	56962.298	47326.566	58164.328	54025.188	36074.304	69086.692	80148.198	103520.75	75634.434	78421.084	42033.672	6339.808	86639.3	49306.846	67927.93	81917.626	65819.846	71875.426	75688.43	62458.882	38544.764	79302.326	57439.408	50708.684	65083.654	81633.594	74900.652	107073.27	77099.972	113698.55	0	58458.838	128604.324	190773.876	52468.868	160539.79
1245	395.1919758	7.229275779	5097.422	40454.822	47904.17	39529.008	22949.562	35228.01	38144.326	30930.748	37188.544	28674.026	20531.004	30868.622	37388.324	40191.226	18212.296	28441.572	37939.85	51871.818	24372.62	22155.55	29785.14	26497.396	2533.41	37177.698	34201.562	39295.83	36085.19	26746.87	25574.706	31155.486	12484.702	26997.89	44014.676	41079.744	33796.426	39354.24	48461.672	36160.408	33960.238	31762.702	20235.638	40047.836	54101.86	27448.512	6782.988	37109.07	7130.576
1248	395.2264621	7.667008605	2184	36972.256	37073.574	37463.576	23177.204	29842.202	42580.806	38556.034	38071.014	34647.476	29652.556	36945.004	43163.032	41951.174	19951.212	35973.572	46304.216	40280.79	37324.48	33338.758	38803.29	51662.232	1817.948	48484.86	37840.6	45765.86	40110.978	45945.114	31233.22	40200.086	21674.818	38034.526	58616.828	45219.172	38973.538	42758.368	48236.388	41530.09	50688.518	46359.976	24665.194	42575.144	40636.8	37650.042	12455.346	42193.564	19789.546
1249	198.1174627	9.496239387	1366.48	65207.754	61769.774	61894.966	47042.824	45870.068	72789.384	45435.918	43520.746	63787.356	63123.298	54909.16	65416.766	61055.504	36226.92	51524.966	66129.956	60951.748	45515.946	54830.682	45414.514	58279.522	2042.726	64145.68	59849.456	69450.266	65629.34	56342.472	58790.28	60487.408	50814.322	30004.482	86466.33	74993.4	56802.586	57461.988	62897.372	67883.512	72099.646	77691.364	20616.474	63862.4	70691.652	56874.842	7908.094	54243.504	7761.518
1250	765.485635	12.32545299	43576.456	43044.616	57610.132	11802.45	12482.436	74453.026	34166.766	13390.76	33656.608	32029.556	85850.88	35492.4	15177.788	20757.106	25904.39	9761.248	4615.958	6877.528	16026.664	12413.664	39426.548	108846.574	5069.364	21589.66	40575.496	8129.366	0	19511.584	90545.798	16834.34	89341.018	170904.422	14180.476	8243.936	8113.68	2441.218	0	7701.162	16741.54	30386.594	20531.986	9484.716	8998.328	17277.888	7472.06	73497.236	14637.184
1253	207.1260735	9.377889921	812.958	29537.276	38101.962	28691.676	33514.998	39001.37	38420.132	31792.68	34699.376	36849.02	42218.892	50322.526	44644.372	44969.258	30914.19	39118.842	0	40716.054	41571.106	33052.358	34863.936	36474.22	0	46204.72	49093.384	55257.058	51849.422	48522.08	68364.994	43236.788	30727.262	54362.398	48242.732	46887.718	54051.294	53571.706	68820.808	42227.992	64509.472	66130.632	30262.61	73346.754	41745.99	45759.276	25022.698	40227.306	27810.106
1254	692.5043944	9.161644099	938.308	44530.652	49724.36	56406.66	32212.534	39406.496	53966.14	34924.516	33947.044	44558.854	45737.566	48677.72	44352.128	49375.36	32928.302	31328.516	44126.25	38731.086	41180.426	39338.038	37255.218	32124.988	0	42917.976	44653.756	47912.396	43197.152	45332.468	37620.242	44362.94	31009.75	36762.96	54981.476	49035.646	39888.468	49871.802	53775.014	45689.868	44885.284	45897.636	26381.704	48212.804	43560.038	40343.928	20426.988	33392.5	20269.082
1255	188.0660676	1.751160789	1803.6	4605.064	14524.606	13656.558	484572.524	322537.312	81245.338	59576.108	0	240343.082	46903.272	122143.65	109297.474	65006.392	152196.232	3848.558	4331.748	103443.594	254653.26	474700.104	315892.124	263999.61	1684.704	18583.84	253175.514	12875.808	0	272882.04	848859.454	288556.166	124521.156	527551.148	63313.022	2531.784	44238.634	10391.696	21641.568	137388.492	137445.518	0	498869.954	28440.916	85894.048	209816.196	10758.23	3600.136	104525.044
1256	777.5303885	11.78714447	4705.432	13136.526	147053.994	5633.072	9001.122	40621.598	18810.526	19738.308	5513.922	27168.414	68304.092	30439.694	11454.546	17955.566	13521.612	27129.458	8071.584	18852.974	4699.304	4612.052	32716.546	103613.492	10078.972	37616.774	54059.176	14807.674	51892.868	7113.156	26186.828	57787.282	26883.254	8100.718	6646.168	19628.664	19302.04	12163.726	25040.908	6394.642	18314.154	9927.104	17620.592	7865.274	10796.21	21252.336	11137.368	0	17065
1261	130.0081274	12.89985771	310385.88	322702.732	295203.144	183267.586	289311.692	218591.446	266583.584	44317.708	114252.218	377275.934	275384.26	228019.126	184769.388	133246.912	193323.03	179741.96	352302.328	134602.394	215615.722	224100.202	237509.97	45535.13	66026.606	167862.498	66118.26	188794.498	164120.6	101954.204	100880.174	255424.816	263668.09	165888.3	264768.274	66795.84	242171.832	133848.754	70466.164	137938.882	235452.79	66455.842	89874.866	183388.224	123766.062	330832.59	279640.6	62005.168	207104.66
1262	236.0764828	5.49258813	11336.872	220576.352	229195.506	195618.006	95035.33	287265.666	176281.452	188760.47	183456.484	160064.302	111677.616	96759.538	112114.25	180710.782	233490.59	97984.892	180925.374	260066.09	152005.346	211152.442	157624.144	83335.968	8366.642	191820.612	130782.334	143217.508	205767.874	229462.502	207301.27	164117.028	132271.318	110394.146	161928.042	187319.65	172508.552	189015.382	203861.74	139834.148	255017.506	168740.88	263688.658	0	119449.272	207467.266	0	116675.26	66299.19
1263	507.7539371	9.026723256	4410.12	7775.88	4131.716	8141.66	9354.076	8578.686	6801.42	10485.998	5740.062	11828.3	19324.06	22302.936	16964.304	24638.806	3510.416	13148.07	19814.074	23002.164	13334.08	5421.258	15667.422	12952.484	2504.6	21915.542	20758.08	26369.588	22286.574	12133.68	14643.186	22158.538	17723.538	8662.98	24819.57	22625.984	22008.22	28102.64	34851.468	26135.986	23981.078	26112.744	6879.572	24721.416	21941.506	21524.656	774.112	21003.842	714.924
1267	606.4246725	9.589214109	9675.102	33946.672	35574.4	29139.262	25876.896	52882.058	51630.116	44296.182	34200.088	23584.302	25696.08	35688.456	39387.49	62732.47	42045.672	38936.504	77921.866	47902.304	61151.202	41080.916	29025.724	29338.626	5689.558	46183.2	45579.638	56563.14	103748.682	59565.916	46783.958	74942.514	64679.814	33965.888	40253.512	68340.878	85906.8	121011.926	51506.776	83884.806	158749.104	208371.978	437949.66	80460.032	74172.584	113190.496	68413.328	67457.61	62733.672
1270	473.3519402	8.095988707	15554.378	10385	18536.444	31764.758	25041.372	39319.658	15554.27	34942.922	24813.294	7216.696	36515.248	23309.212	20201.21	25312.26	5604.026	25428.946	31755.476	36163.938	37895.282	11180.846	34251.704	20168.916	21421.562	38131.084	45572.606	41091.654	34802.294	32929.934	48941.548	27192.818	24745.062	33275.276	53987.668	29718.776	25629.57	30677.64	52800.632	30504.664	30481.03	37946.526	25239.914	33955.314	39727.534	22066.272	17241.536	24025.164	21810.018
1271	693.499536	6.504860985	752.18	2557.512	1937.194	0	861.01	6261.152	866.7	761.896	1549.31	1098.672	2493.18	862.86	913.536	0	0	1030.656	803.988	887.276	1132.91	1189.82	738.378	843.264	0	879	917.904	1372.836	948.29	1533.134	844.416	1030.494	2971.054	1003.746	0	3162.972	2057.622	998.844	0	1842.752	0	1618.79	1907.636	873.14	1968.552	1035.804	1106.04	2742.334	855.456
1276	913.5090947	8.503967736	0	0	0	0	0	0	0	0	0	1063.962	748.288	0	0	1407.84	918.066	34641.888	8361.24	14293.492	1413.764	0	800.4	5972.344	840.554	0	6142.51	0	7648.876	9971.086	1067.976	4904	2994.952	0	30542.938	5201.892	5698.566	9977.592	3520.784	11548.578	22743.432	21507.256	90078.722	9321.986	21633.84	6617.778	6271.69	6461.434	11190.684
1287	619.4414433	8.582735681	10016.782	11786.548	10516.296	7747.394	11694.742	10126.732	9590.708	30690.334	12425.864	14290.376	12725.192	9677.464	6048.408	5718.76	8835.322	7506.186	7402.06	21173.57	8174.342	19657.648	15298.486	10252.068	4562.34	9484.652	34802.674	23811.274	11399.55	6570.1	18063.262	12303.394	10630.238	10783.018	13281.228	9559.53	12944.684	9924.612	43232.902	19237.23	8307.278	150394.672	14860.882	9699.808	21215.634	43410.848	6264.044	14778.926	5404.932
1289	716.4940527	9.398658645	1135.488	7906.572	11792.794	6901.366	5870.84	13335.392	12259.948	8954.452	5778.384	7308.62	6539.788	7864.562	5434.908	20661.412	7144.864	11421.032	5347.84	13908.796	13247.164	15452.578	9772.598	10326.974	977.74	15196.088	15650.466	15229.776	41877.924	19371.234	12510.28	19236.586	18036.188	8545.636	12470.284	20165.772	23553.934	44492.51	12627.84	25535.724	68586.578	68771.118	173187.534	30175.528	24250.842	32385.276	25154.048	28219.302	20282.31
1295	782.5926685	12.6462426	3563.176	15410.916	4321.042	6307.804	4767.982	13915.724	46843.758	5796.612	4482.174	6522.712	24356.042	28188.272	14211.422	8196.868	3473.72	53754.922	9812.944	21057.062	31746.526	6300.1	6484.564	16246.934	6836.992	22832.706	16866.698	6488.338	8358.014	3497.528	31169.31	19988.038	294227.518	7735.716	17207.376	18898.558	36364.146	6639.872	6114.328	10851.502	9682.22	15315.648	3143.176	22771.382	10116.85	20829.128	10659.738	13044.928	9898.768
1298	597.5403216	11.13888087	1807.204	0	837.23	1768.068	936.376	1221.268	1906.302	1029.196	1288.874	0	750.522	3794.872	38281.6	3102.406	908.232	0	768.24	2162.252	2060.436	793.8	6769.548	55290.678	0	0	26108.344	812.464	4936.77	354663.27	308108.44	1253.45	959.4	796.792	1032.416	2692.792	0	742.442	3154.302	8907.99	135585.656	0	1087.44	1521.082	768.446	0	10791.404	2609.036	518723.908
1299	732.5515077	10.04335673	937.888	16494.098	16265.392	4126.822	28103.592	24038.852	9121.544	9185.418	19865.336	22352.966	25782.662	3137.076	3997.574	4614.02	1185.24	6920.034	9631.054	24947.672	11922.94	13527.216	13089.902	13320.114	0	3832.802	10276.598	8081.176	6641.026	12224.89	13013.874	12035.594	19897.306	15223.666	23807.064	4418.094	7779.232	9148.84	7572.594	21964.774	17316.362	3430.46	4176.26	12652.878	5814.162	14726.206	15435.79	9979.466	37797.342
1300	689.5129171	11.10361155	61881.66	85715.562	120850.75	120598.014	81270.58	112960.464	126081.742	121252.536	108075.752	65584.16	71788.63	98056.702	116764.868	135335.226	125834.352	83541.12	130518.28	128867.73	117192.032	126758.546	94666.586	77543.856	93941.704	111305.644	96153.054	114276.944	146121.314	118032.906	133660.892	131007.938	135503.482	82512.544	93962.872	129628.648	171924.816	131706.774	129412	126270.19	279993.76	222731.856	386794.024	125291.426	128970.032	152453.48	134368.04	118639.202	242611.7
1303	374.1634802	3.42441028	10042.728	14571.192	16981.238	18937.74	36878.874	13707.788	10444.608	8698.864	56900.896	24586.802	67789.428	75966.112	32709.728	18563.878	4536.43	7825.688	54523.066	10655.726	14338.808	7632.7	3212.418	14111.036	15561.8	5381.528	23354.574	13664.432	81805.738	13731.106	13973.944	12937.06	39047.772	7475.604	28679.528	9778.218	23437.376	17651.236	31727.46	20870.242	22039.508	34995.07	8362.094	61987.826	40114.306	8645.192	36500.64	11757.886	56389.614
1304	664.4831807	10.18343791	4679.464	19516.93	68518.096	19161.006	11900.954	16841.004	13610.804	4424.622	8198.954	30087.402	32575.21	9670.768	7933.62	26371.78	6912.112	17568.658	6071.592	79006.478	5832.468	8309.286	9304.2	79090.73	13768.142	19032.5	14213.61	11598.084	41452.822	9735.18	13484.08	15695.088	25765.9	14490.258	6522.656	9273.528	21796.512	18169.48	27804.48	9281.364	6491.786	4000.376	12017.82	13021.8	5543.1	21278.556	5801.842	92112.088	5214.09
1305	808.5843629	10.73810428	4199.574	2867.87	1960.208	4860.638	1780.984	8772.004	6555.104	29890.99	11861.784	12336.648	15616.07	12560.222	27816.71	14919.652	1215.968	10964.474	76482.042	20680.594	14650.842	43378.846	18641.2	6964.882	5436.332	21293.32	10102.238	20264.03	16544.552	6798.402	19239.208	16038.864	33840.196	20228.916	11115.07	16949.442	12050.928	25522.292	15933.044	22289.82	51120.682	21084.84	14666.962	8351.14	56448.444	7677.786	49025.42	25431.738	49146.126
1308	786.5957664	10.74265674	3577.736	12340.766	1930.028	1619.12	6208.496	7554.46	4319.958	35852.288	14887.164	6607.132	16008.434	14995.752	40747.162	26521.882	5802.084	37893.582	90577.686	27380.768	18484.418	50387.772	41050.632	16894.018	3338.412	35436.954	11812.55	31543.602	42517.146	6091.858	44153.814	39384.372	47929.732	30459.46	14163.56	40369.906	53597.23	52541.44	29189.306	22073.368	74937.85	16944.168	2937.25	10306.116	56981.194	21382.288	80877.766	70911.682	28732.022
1312	549.4490723	10.0142048	0	44774.632	34165.608	44217.052	80602.876	48316.176	40541.206	55571.262	43831.292	56934.136	62648.172	67244.652	58325.594	75487.622	41033.92	51911.84	56805.724	59531.032	61087.128	68946.066	114811.304	48810.236	0	66029.52	61740.634	70152.76	74010.726	53165.876	41753.644	74910.888	72999.766	25170.48	69566.806	65555.204	59408.684	68315.378	73907.758	72070.78	64406.714	78931.308	48012.02	65193.828	63277.6	69901.704	169398.298	53947.03	151153.1
1315	786.5990062	10.20118178	2514.3	13531.14	6250.782	26105.31	21751.244	23383.006	13168.812	19828.97	19257.264	12184.036	12350.07	17606.052	35181.212	22980.562	18325.336	21319.638	67238.152	25804.552	15956.7	16635.612	32202.484	8105.128	4637.85	19086.712	10777.016	33800.036	21743.852	14068.558	6550.99	15736.398	8351.746	37759.234	14784.26	16339.552	6220.938	46920.966	9924.008	31007.602	98259.662	17606.26	18760.35	12592.648	42732.074	13274.874	99900.766	12956.302	30846.452
1316	786.5982457	9.889935657	3292.03	2509.778	0	869.862	1841.022	8765.902	0	5903.252	2992.168	4554.384	3981.794	2296.338	44284.562	16787.8	1191.916	6776.014	95748.952	14282.704	4173.628	13779.996	22371.25	10745.318	2617.49	5385.64	12519.764	28067.96	27562	4338.814	4901.284	6157.754	8882.268	21035.548	14279.296	8560.52	9558.846	20817.724	20796.048	18130.302	85001.154	5260.304	8909.55	15303.226	53726.238	6473.234	70023.204	5956.206	18441.722
1317	243.0634161	3.232729517	4692.224	19086.398	18178.102	11298.916	33215.978	17239.412	17423.054	6338.35	25847.71	24229.034	40706.598	5883.552	9592.16	13894.326	8825.782	7099.268	26135.582	17402.178	18514.682	27838.78	21933.244	32725.898	11601.154	7669.66	23863.462	7530.422	43084.444	10145.486	20130.578	9708.876	35417.212	11537.66	26942.636	10028.76	34311.112	22064.984	13882.24	23347.456	42153.256	44489.066	12393.472	99189.562	19072.018	50477.62	11075.238	7899.436	18500.22
1318	678.5054681	11.74500946	1883.7	8837.36	45614.032	1076.768	975.408	46256.684	10891.384	2624.966	1864.148	10585.482	30185.866	5422.584	4621.59	4684.284	980.876	9279	4127.928	26087.956	3205.222	3260.506	24441.368	128163.746	4994.854	7904.968	4361.52	801.584	170598.384	5358.438	4908.714	37971.48	101361.108	2256.948	4298.766	978.48	3413.578	5005.382	45823.642	1166.14	4985.188	2666.338	3526.854	2446.672	1659.638	25586.904	3025.56	221325.22	1825.464
1342	697.4961275	12.25558674	1074.56	13341.382	26451.65	33500.774	40067.312	42126.542	29954.236	45543.59	23677.28	39249.732	10862.014	38308.71	27567.338	7050.276	73365.508	2610.716	3644.474	25291.334	28723.51	78672.74	61191.374	36094.864	2007.482	6396.368	107130.914	2185.96	56985.136	51806.674	92308.634	26578.704	17972.64	74709.68	12064.35	3070.002	2816.652	2110.816	32972.508	34753.414	30013.194	128595.09	33499.334	16426.054	22355.458	23684.292	32268.668	12079.542	82195.782
1343	360.0162904	3.519342531	8127.362	40987.956	26178.54	28539.656	21516.076	18104.838	24118.382	18075.184	30455.764	19865.892	73436.224	24020.258	19502.022	13253.282	9904.814	31075.224	29719.38	13502.302	13034.588	10462.55	14606.916	26558.75	21748.422	12798.976	36376.93	16887.426	48057.328	12302.674	44747.118	27020.816	26901.04	21517.894	60987.944	25346.736	15012.952	38387.618	31772.812	25648.122	19769.806	46227.39	17028.758	133248.284	19013.096	34964.568	16974.376	17760.342	30385.77
1346	201.0427579	3.41912124	17179.412	119590.722	66560.698	22020.294	19450.792	27657.618	15689.218	15055.694	50436.154	21662.506	121521.308	24122.922	10071.688	20013.766	26252.524	41620.446	34924.186	57313.696	20565.65	23285.142	14690.944	16986.706	13392.604	18853.34	20442.18	38520.934	28036.308	14196.384	28063.242	14321.966	66900.488	22047.294	5871.38	53066.844	24108.568	20463.64	36435.59	22345.254	88078.724	19695.688	18458.258	94065.648	37319.408	29900.896	33844.27	10461.236	64133.872
1348	171.0117269	3.121618614	44947.582	70914.934	21334.108	34971.794	48002.406	44961.934	51980.08	48332.096	24173.89	90865.254	94285.002	37176.958	20502.124	51578.306	14887.284	51897.012	63559.846	45393.04	24000.736	38478.26	63738.436	35250.654	57177.684	15214.256	39244.26	59831.288	31206.456	41711.388	50078.136	50171.216	40932.826	43446.972	17953.32	49223.972	47219.376	20376.476	35152.438	16158.14	51239.614	56032.028	24482.942	63305.496	68514.74	21142.922	51436.122	14711.186	85695.018
1369	213.0001696	3.107572118	18768.148	21551.56	38025.01	28620.46	44908.37	33640.474	32304.254	23333.584	9850.536	12471.23	52613.846	22067.002	44696.128	15070.31	37681.794	40485.75	31432.828	27562.476	47571.464	35652.682	75059.476	27315.898	46130.002	20335.996	33859.306	30848.364	26129.058	35885.744	27726.502	24137.822	32131.792	21498.008	39859.102	64808.702	22293.916	24195.702	30621.354	28590.512	41292.702	29422.43	17087.122	47110.484	17887.446	37842.704	47812.818	25045.326	26756.544
1370	685.449851	12.41842234	11992.716	39597.912	34000.32	22125.354	60424.304	52020.52	39245.074	26264.536	29075.108	104045.942	76061.71	52789.08	12957.488	31097.486	151964.532	34052.144	33232.174	98309.722	61791.584	126939.846	157901.796	73267.022	25951.856	29088.78	143764.562	60540.828	67421.972	133628.914	133742.92	53633.124	54962.636	43097.968	0	41148.376	48638.658	32488.876	68575.862	40057.798	65485.516	92451.618	79456.282	56035.89	34641.032	94702.48	837806.092	55591.17	868721.44
1371	157.0506103	0.8155871318	71689.55	69946.014	30601.092	26378.082	23756.678	11761.426	30769.202	54017.992	22331.286	25164.898	27606.364	20973.77	37828.89	19575.588	28662.226	49748.862	10245.352	32564.238	28823.52	11750.452	16080.564	65560.838	49229.4	82417.138	42331.448	21642.614	59938.296	55599.158	17573.024	18204.932	48712.044	33498.594	62081.69	24386.96	14382.68	19898.56	14196.382	20547.144	76467.736	31727.576	52511.364	120856.786	13464.188	26472.81	17824.736	21835.052	56913.418
1375	358.350293	8.021454729	4919.19	169972.286	200440.378	174837.026	123792.92	188860.474	207488.344	190694.754	151038.768	137229.178	138067.86	197202.674	151488.606	224407.828	149237.944	100551.706	169367.374	191181.644	151150.91	164888.488	136898.99	153320.618	8585.806	199820.598	119045.188	190251.878	184330.528	179369.27	157719.666	159448.442	200429.64	145261.85	219945.47	201031.054	155691.956	195522.398	247554.682	208821.972	221475.692	191229.36	158916.834	191532.774	174036.554	196434.038	27134.12	159355.268	18353.862
1410	245.104582	3.075452739	22164.116	303568.09	114528.428	56171.074	29917.008	51645.052	16780.452	46800.136	147640.146	15798.024	185005.576	93224.83	36002.846	115735.684	52202.322	47407.066	74482.34	45438.188	18858.114	63934.822	14607.964	90712.442	39123.148	26585.75	64613.018	28452.068	125597.554	27938.55	21697.176	35429.132	0	90142.886	134227.888	97469.688	54462.184	132484.618	155424.934	52140.25	83124.582	62842.008	29934.556	736234.082	53718.524	52321.598	83996.246	35335.106	255542.928
1411	227.0677323	5.828240794	7599.054	98899.22	156940.24	150833.768	73261.532	231714.254	74383.658	110537.43	65641.888	73361.112	108876.436	55714.008	78417.41	67433.774	134834.844	124482.33	107467.446	66607.168	120321.046	62986.888	112441.504	80482.54	9212.238	86152.746	170712.354	79445.312	128843.032	88209.646	145843.54	107040.636	106615.254	68173.68	103539.356	86981.716	82705.012	105857.102	130809.626	81224.474	112402.08	113210.726	129839.118	0	91535.892	152495.788	140560.338	49375.14	204926.952
1412	619.517118	12.20613129	17473.002	32812.312	6949.986	27453.61	43180.958	2843.794	79550.244	11882.954	20661.71	15406.092	18540.156	6127.672	45421.312	6591.586	23237.258	18728.858	4648.176	46766.33	31168.246	10531.614	10523.31	13009.67	6316.882	95003.258	65826.044	7593.296	25680.638	14529.178	13291.772	139547.48	8229.59	0	55366.474	6112.876	3887.22	5430.646	111270.566	254027.33	8664.374	18236.572	16912.298	5264.578	67803.532	11774.632	96528.922	0	45716.76
1413	236.0558632	6.115402403	6010.354	34628.438	36434.758	28723.582	32730.63	70964.382	75443.184	46246.944	79282.572	36280.282	67206.012	41320.808	41406.416	44361.518	80930.272	34040.838	61459.322	44763.056	77777.936	72257.366	68931.632	34691.342	5884.682	48469.558	46575.492	72156.546	59800.322	51236.91	72943.802	59372.622	50155.004	51584.562	61074.026	40248.384	48021.988	52277.108	54313.382	42225.236	67179.526	56311.45	74255.306	71945.618	38822.072	82288.836	88131.236	32478.008	72619.998
1414	415.1188874	5.451869922	26061.028	199597.044	257044.034	188015.576	109882.702	185227.666	240803.84	184513.072	138613.442	98584.144	102383.698	115372.664	108479.31	149795.552	253138.736	76539.456	156545.602	215813.216	158658.164	212754.74	153171.696	102133.582	65466.306	162329.504	119501.716	132817.362	180208.236	162860.782	184210.544	155186.836	114017.404	95092.938	137980.76	172774.5	142625.61	168316.622	169249.668	122246.65	254770.296	158388.88	216744.942	193206.902	104272.456	185996.552	115830.716	104003.672	153139.9
1416	188.0585771	1.836095591	2453.64	4941.494	34058.478	39690.882	712057.056	222413.156	302421.908	147608.338	0	89683.594	20411.888	118075.668	156034.2	145300.118	238993.432	3848.558	32081.12	42233.22	0	258050.218	0	234051.308	4442.17	18481.628	115533.486	10465.158	150329.652	0	337780.26	208452.184	65411.5	549279.486	83791.888	5072.576	44238.634	15671.26	39701.824	137388.492	0	0	380450.942	291514.346	100674.976	396003.104	10345.964	11903.162	16920.706
1418	494.6054238	10.37043169	25309.326	537886.084	6231.8	4448.096	843552.654	2018351.408	1529430.444	26757.36	66994.636	4323.446	1311520.04	795752.324	49355.58	44336.936	8341.626	480133.508	45857.684	517674.576	1340131.686	42623.13	649030.3	528929.652	15289.812	880184.696	1115942.756	31426.616	82908.262	20617.074	617788.322	1471700.096	238589.674	23811.328	25410.71	977709.626	442128.12	47899.804	19406.072	46932.96	169966.964	2926405.026	150148.898	909644.744	80280.938	563087.284	16101.25	178266.492	50352.01
1419	658.4523365	7.123613302	2885.168	1018.24	2280.784	1977.152	3033.206	2489.802	4804.408	3790.758	1328.4	1651.848	1627.552	2564.056	2737.368	3247.746	2180.5	24869.236	18098.408	13115.572	1796.74	2403.53	4031.652	13380.042	1281.602	1452.322	12638.728	884.4	29826.002	21031.574	2642.012	21781.356	12361.052	3088.424	11766.65	9596.93	6065.948	30720.47	6681.328	28084.712	57600.392	78840.746	125577.01	15870.874	23466.652	16435.97	17421.556	20518.85	3131.616
1420	662.5751497	11.83620444	7951.598	22181.546	6333.614	6748.008	3894.696	3407.16	22948.532	8066.96	16764.852	8274.286	7112.702	8038.296	7572.488	12419.324	5902.152	24667.448	20253.982	5342.982	4516.268	11368.452	10478.824	9019.664	15276.586	3353.764	11741.98	5188.248	8360.766	15569.298	11085.082	7127.1	6082.952	8301.494	9171.74	12043.964	12636.548	8668.056	32060.378	2885.874	49355.452	21157.14	4826.596	7652.068	7576.312	5618.488	14014.762	8915.768	21940.668
1421	265.0347085	2.820985	9792.924	10254.512	8199.756	6604.834	8698.994	9225.188	13924.916	7847.084	12893.588	9334.292	0	5350.878	5986.346	14387.69	28791.414	17026.61	18930.712	7110.196	16093.764	13026.116	7765.372	19939.212	26487.202	13455.868	13016.896	12876.064	11654.574	10392.58	7141.372	10877.368	17147.758	11887.698	28514.532	15819.724	5054.87	14922.682	12448.926	14848.592	19190.506	11012.41	6777.78	51975.94	11153.27	8428.062	34563.132	11869.708	86740.602
1424	227.0927508	3.669929225	11737.656	52234.302	21574.904	7245.364	9631.59	8169.094	4084.99	7006.548	4738.396	4242.346	18087.96	5642.776	4682.796	7767.746	18116.446	21706.61	21791.13	7436.498	6841.226	16353.236	4538.07	6716.364	10443.156	3989.832	18433.352	9121.428	10288.368	4309.394	11531.728	16107.754	6872.812	4858.408	8588.436	5655.08	6998.548	12625.932	16580.41	11592.364	17533.928	23605.868	12803.552	20875.296	12536.578	9360.302	20891.526	12033.818	31911.276
1427	703.4832449	9.985206667	1284.768	191386.114	189764.862	8430.79	4374.03	223033.83	164672.496	12358.824	39059.42	380201.458	183778.47	160090.894	3594.548	12395.914	5099.48	219752.27	8696.066	60400.258	6531.986	12073.282	431800.09	165424.656	10176.556	80219.064	115996.758	5821.67	19552.548	71446.194	9327.588	139335.576	27140.244	22532.764	15626.858	93828.64	118600.728	24254.156	13435.854	20542.684	20341.168	6018.754	19297.408	115538.382	9753.118	22139.036	2383.944	115092.46	3333.442
1429	253.1606515	9.670874341	3827.36	62997.014	68054.846	50881.152	40274.04	58849.38	68811.062	42189.408	43526.782	59757.682	59721.372	58052.92	52135.96	52372.962	37581.782	41212.244	49110.56	43707.418	49295.786	54132.156	46723.318	43987.084	5383.052	47955.132	59670.742	65279.144	50372.324	51030.176	35117.628	47644.886	47853.454	48078.398	68806.19	49073.288	47388.348	56149.604	55118.05	52880.274	56556.358	54263.196	33086.326	50041.18	49513.376	45300.574	32038.792	44935.982	32094.11
1430	706.511341	10.09396264	15295.706	5685.612	18677.978	21369.644	8302.504	21238.196	12156.672	20635.61	15401.398	11356.484	16064.768	14996.072	15199.458	18617.336	16617.842	11784.372	20096.536	38891.694	17295.888	12541.312	21021.272	20703.866	121643.086	20796.336	12974.284	22560.52	39376.964	23007.552	53328.88	17383.584	10540.45	15926.036	28866.518	17830.44	25603.706	30589.534	32488.978	40135.192	111829.284	32949.018	150631.602	16453.522	21114.562	29251.992	20344.276	12518.924	33261.944
1435	124.9740056	1.857829767	63893.552	63762.802	47924.592	77421.274	88820.958	75356.35	95375.926	40065.27	86319.358	40067.624	74263.762	188763.168	91437.256	93546.812	26105.312	137164.406	100025.368	77622.302	104249.25	42353.248	44432.104	72245.644	115049.496	47775.734	95005.356	35074.19	50453.528	143847.08	101517.6	132920.094	121993.852	104159.218	35804.428	71839.346	77896.998	96058.858	109503.928	91292.104	46994.464	32653.44	148714.45	75419.294	35522.942	62432.93	41083.164	34486.918	116832.9
1436	959.9659179	6.025245249	379221.358	418307.59	1139144.248	902361.664	296218.802	313682.764	948443.136	271788.738	468267.722	730788.48	141488.282	43303.902	190821.194	44423.688	941047.884	115916.714	30902.04	28329.75	170221.496	556489.326	139909.828	194128.694	51637.524	78897.346	72080.242	42482.086	90138.858	115984.802	75737.692	102824.31	98740.954	96657.072	227994.072	101258.802	31790.816	30329.07	37953.69	61566.968	66634.952	85140.03	57920.84	0	49599.15	97949.652	88217.77	55427.31	50778.362
1439	678.5121707	11.61448654	1591.312	4970.464	6261.768	1078.92	1048.68	0	7349.78	5889.808	3407.9	10585.482	6205.718	3821.342	1798.224	2202.466	3080.568	11358.868	1589.224	10416.706	3395.8	5497.16	21370.47	225006.076	6147.34	24433.922	5008.026	1981.794	125908.378	4808.674	8787.744	10927.346	120300.82	2940.608	4569.23	3293.05	1390.806	2920.066	40983.01	2309.91	4457.768	3136.352	1906.472	7317.81	9198.692	13604.122	6546.156	0	3025.41
1440	726.523143	11.7702539	3343.936	18153.424	7789.34	1632.912	2798.048	25904.69	4567.352	9124.604	3082.576	13257.704	0	3530.486	3919.474	8277.43	3921.232	3842.6	4681.756	209797.258	2346.092	6220.06	17129.784	35055.88	2658.052	5331.396	6478.54	5460.67	95056.988	3327.584	5876.1	7325.888	98860.964	11153.576	10282.97	8326.28	6704.612	12482.046	58208.604	1885.324	4902.796	3889.054	5342.834	8844.272	4162.562	48105.046	4728.94	75776.012	3793.656
1443	648.5303936	11.00850676	3697.788	3335.69	0	1658.834	1667.44	3204.712	3968.634	3122.586	9669.578	4636.768	3967.906	2465.256	3726.48	5080.36	2747.298	1731.66	6051.546	10807.554	3395.776	6488.806	6156.976	31641.224	2885.994	8368.234	12865.186	3095.816	12939.64	2308.896	4425.322	140087.516	55495.29	3348.732	1214.822	2385.282	3724.916	5995.532	6268.95	3878.828	4692.44	6449.316	6457.184	5155.014	2337.76	4510.43	9310.98	0	2081.28
1444	665.4524268	6.533080975	1514.36	7883.976	12866.318	40406.172	4878.988	22993.438	12228.212	10294.344	66746.01	21295.928	4193.976	20292.406	4439.358	24053.358	23824.23	0	20721.718	11701.658	44479.368	14354.782	26121.096	4855.62	3548.266	6718.32	7318.644	10659.6	6232.43	5265.916	9794.09	7647.066	15357.082	28591.622	18195.53	7900.468	2522.37	25635.812	6572.304	7903.456	9589.876	25247.19	2465.358	6989.726	6531.338	10414.286	24952.248	14698.998	47463.524
1445	634.480305	9.886336949	0	3890.758	4360.174	0	949.9	9627.702	3436.392	1163.388	1053.952	2229.616	927.776	1145.43	819.266	1782.48	1726.152	1735.952	0	4632.926	4685.656	6873.864	4848.026	12991.684	774.048	1952.892	7034.4	2550.932	2882.132	2024.32	4879.984	26829.128	18140.394	6532.656	1321.17	2068.77	864.49	1021.38	2166.57	1465.614	3022.062	1603.876	4181.802	2089.6	911.976	3815.546	2513.12	26327.394	1045.12
1446	700.4645751	11.65270742	1127.664	6187.838	18002.84	4775.294	1015.464	29657.96	2933.348	1931.422	6482.308	11989.526	8242.358	2476.456	1716.372	2441.804	3285.848	14390.814	0	15811.494	1071.616	4632.748	14479.9	87613.976	1633.44	10675.908	6140.294	788.424	37694.082	4054.18	4486.622	16351.058	55402.274	1676.198	4508.69	935.27	1728.754	1262.308	40669.286	2712.13	5066.08	858.4	6318.138	3677.922	4558.016	7330.396	61834.458	25457.51	42306.712
1447	591.4867161	11.89441658	0	17597.058	0	3326.26	14782.772	7671.84	4254.694	0	151402.332	17444.33	0	8591.208	76377.016	12515.128	2603.948	5340.55	16875.492	9802.122	16490.36	11390.114	17893.652	2229.184	5845.788	2954.244	4383.438	3004.874	3223.646	10314.984	3286.418	4151.998	18013.886	0	130537.046	3788.698	7628.914	4913.268	26038.188	123589.36	4508.466	1685.518	0	8751.156	49837.278	2997.108	30492.598	4262.824	29070.372
1449	124.9740033	2.478951395	64969.552	130428.16	84404.346	72905.12	31756.116	106999.024	121870.9	106586.418	53632.464	60484.916	26314.876	57304.056	140324.44	35611.34	133174.346	95463.578	106628.858	68366.908	70185.374	45845.39	105275.486	88298.778	84405.536	44642.4	71622.69	127074.372	80604.7	36471.746	80035.608	52653.374	114116.502	83503.384	131513.4	76821.15	131177.736	82365.986	77124.896	81832.904	88891.774	82421.562	148738.006	136258.912	39373.096	49288.81	146198.348	76306.072	49772.1
1450	725.4317131	11.00591372	55564.188	68647.44	52926.126	2783.522	3463.636	51602.888	31643.176	12061.892	33473.776	33604.62	12384.056	113447.044	182385.422	163287.198	998.632	25641.552	165551.942	83619.478	933.478	12662.506	48056.264	34018.336	7832.682	25077.836	19705.606	192571.322	92340.336	19420.808	6525.744	48667.102	222790.142	30094.62	169940.442	174096.474	186227.636	71505.086	61381.002	16893.258	13219.566	129249.416	40263.352	45648.664	69213.064	73976.616	67608.016	99198.516	104409.446
1454	959.9657169	6.291077132	246007.388	182468.498	448833.02	834118.108	258285.974	613370.572	741135.574	322369.74	356891.236	478639.35	134835.494	27265.058	53293.908	68584.526	874310.328	73225.16	89757.858	37707.992	185223.138	118598.364	287979.946	198231.152	25535.522	136801.98	25033.884	62998.42	54983.642	308848.982	46709.006	130169.29	32736.422	105677.51	151981.752	83457.014	70266.314	45810.568	80498.624	71978.002	51711.028	112623.918	26156.906	55513.822	77823.876	45438.458	19751.488	64801.398	21691.038
1455	726.5519109	10.73822932	1369.574	9536.742	36637.73	6312.702	7778.5	39413.836	29480.638	5982.848	3704.724	34108.42	10832.99	18656.386	2546.072	5241.748	1886.224	10540.006	13938.904	24044.078	6272.81	13288.842	40243.67	25184.49	10307.384	10808.02	14319.452	5596.462	10177.508	11825.952	8548.664	18457.374	23778.86	9037.552	16138.772	18098.546	14549.778	17213.568	41343.908	13565.36	20464.712	2247.536	13291.536	14676.946	5313.524	31735.068	4374.194	19065.166	15049.53
1457	124.9740103	2.068796589	44992.236	144361.662	29665.856	47243.416	44442.294	67991.952	29204.836	29572.416	107604.688	65009.61	75273.32	101892.05	183743.144	50761.558	28773.084	47240.228	35201.712	68355.786	142942.154	69400.352	136376.088	69629.3	36096.684	159457.452	30448.014	35785.284	64484.564	61866.626	80963.84	117313.578	64053.632	51781.584	107067.118	136066.598	60475.832	106512.312	67756.626	101303.796	30659.534	136751.67	69184.374	48865.348	87860.996	52528.614	94720.574	76212.608	74528.386
1458	959.9657763	5.598448657	164545.944	319543.054	402215.62	1279178.922	274889.92	0	517355.126	543060.232	131911.372	263923.506	32328.67	36420.722	104390.788	24699.07	704189.256	131816.846	25794.186	15304.02	109403.952	1346517.406	57563.916	201769.844	33291.874	60239.572	0	38162.494	35019.454	226337.364	24476.312	59918.45	26581.122	146153.24	92053.96	21875.612	30293.376	27109.8	14888.394	31144.428	29313.99	38003.17	24691.572	0	72403.306	84819.944	35023.316	18174.672	63920.684
1460	257.9671048	13.22189078	243696.17	87788.324	163203.426	139933.552	129408.578	344089.218	164542.126	252645.084	245373.716	134595.212	86486.686	209157.676	111375.874	314414.344	74610.256	289748.224	216595.398	247058.326	100026.92	94986.572	128925.268	238745.752	149257.308	146338.5	344278.76	378458.47	124247.368	301324.984	387609.828	223276.106	123164.352	114759.452	168728.706	253048.784	232625.696	383914.312	292418.1	77905.468	168129.042	335082.98	220738.584	245083.522	187426.992	361859.788	307997.724	136942.932	102215.372
1462	591.485623	12.02990942	77252.656	24394.604	87562.796	2371.716	5926.78	34439.666	10200.802	149124.962	119470.32	19024.502	31034.958	4007.154	75541.15	0	5306.41	13601.982	11924.912	240904.932	22544.344	137039.858	82005.456	77887.46	0	24435.826	15345.52	0	51285.002	10175.776	6205.148	11970.164	13973.04	76001.602	82402.518	5164.814	9024.392	97388.776	14993.428	78258.358	0	2600.262	113447.326	5637.678	163371.812	34369.86	15714.556	28140.942	8596.578
1463	437.1873492	5.771235748	7404.218	197252.358	157014.062	146522.824	982995.188	2183832.28	1467919.654	1459002.576	987504.096	1224537.414	1204151.232	1263213.14	720175.626	786573.272	218595.424	1111898.31	278930.594	1310250.7	313939.512	1548467.986	1806620.008	724688.5	2688.374	251484.938	938528.652	1752569.984	250095.356	1495287.858	2157729.07	325917.152	218659.41	723774.522	1991314.664	966573.922	187494.222	247490.252	321093.626	256881.496	1815277.832	243587.118	318140.812	0	1314437.228	369268.144	1812245.42	1169653.62	2237048.45
1464	321.0806585	3.731959922	11969.036	56911.918	63289.51	76450.99	18656.984	91170.44	42352.632	37611.272	52749.952	36212.548	51022.334	76913.728	57402.156	32677.438	116931.286	56791.862	69083.36	39598.63	61200.424	35320.008	78868.656	84834.62	13377.3	69591.842	70965.746	90968.358	123472.932	82546.22	80497.95	91760.792	46448.978	76567.534	114011.606	162096.12	131898.064	75371.828	158572.098	97861.566	77651.786	107401.928	57432.58	55065.982	73105.594	81737.508	74955.5	121567.97	98161.232
1466	169.0492195	5.831878537	2010.054	56544.59	54406.598	64678.652	29167.654	101320.756	66777.774	45782.082	54569.356	118228.042	99544.764	80508.864	125288.028	61071.778	212065.198	52823.928	95829.04	91466.782	84766.108	69975.808	85637.528	113274.436	0	81127.114	124012.26	143947.504	165161.756	72513.944	134143.372	70274.802	79407.908	115551.694	88188.91	60099.438	143534.068	147645.348	174792.59	74057.496	85348.85	90400.102	131449.25	0	107870.604	233616.024	110366.902	103112.596	135070.572
1467	370.987238	5.331688992	7319.148	20707.782	40918.916	78011.488	19076.424	8274.4	76104.122	36959.876	11062.288	9959.808	14213.062	14878.326	16144.014	11568.946	386740.918	19746.566	24138.344	14039.79	23461.76	10742.33	21119.928	22426.104	11046.62	19549.758	15998.45	7869.582	6369.992	7657.776	21282.432	19969.81	9382.35	24756.346	14190.13	15153.074	7853.274	16500.304	14022.916	11406.234	20230.272	16901.826	15226.574	10221.992	14783.556	28352.57	20522.75	7217.198	20859.136
1469	227.0708152	5.519159355	4745.112	101992.886	118771.068	103651.924	19167.9	104757.136	76206.538	41976.396	56481.28	48074.884	28505.16	27092.496	45927.876	74675.56	87757.876	50162.3	77286.888	143409.578	87586.95	64402.43	74978.404	48064.12	7098.818	104245.95	59486.208	65227.174	116392.424	72033.12	87307.144	84249.528	66248.654	26161.808	73637.582	90085.454	86025.014	96036.428	105963.786	67946.5	97181.988	83495.542	140503.664	0	50943.636	94443.58	35333.016	36162.592	57471.112
1470	716.5356382	11.41901963	5425.024	17277.682	10502.13	11920.028	66871.51	98744.578	13277.688	73289.902	9408.756	53761.942	62337.892	14129.078	16146.892	5214.422	47886.418	11897.012	2835.064	57654.994	51589.706	305136.114	248530.184	68192.032	16079.342	11920.72	109728.616	3413.254	70063.252	25568.948	65251.752	95613.148	25990.058	60481.32	5125.924	2646.104	3840.378	3786.586	21775.464	56595.63	42243.484	57643.512	60785.516	4578.434	7210.824	24673.234	13910.95	25402.802	23586.67
1471	453.152217	5.231933876	1753.336	37698.322	27323.586	23132.712	12015.356	44817.73	26792.742	27459.984	39626.464	15299.946	8372.908	22863.892	23958.456	26668.828	38230.55	18451.024	34226.946	22501.024	38142.068	25840.752	22495.208	23447.66	3745.908	33691.504	25987.498	30525.834	29242.766	25253.782	31163.108	26617.67	26727.292	14020.386	33504.396	26045.136	53699.48	28646.734	37610.642	25766.792	31716.072	25554.548	39079.006	20485.36	23610.462	48977.794	10376.328	19381.74	24300.976
1472	499.1437254	5.791204304	2075.78	33891.56	89832.64	51224.274	23031.462	70646.108	51290.562	84105.6	56793.854	75304.212	73843.196	32205.256	62423.356	59859.836	131874.142	37960.358	56223.966	67210.772	160080.464	42360.69	52399.062	83179.584	5875.596	49437.274	48680.592	76211.318	58008.19	84836.772	75614.224	58448.946	58113.618	32636.46	65894.412	44921.616	44701.492	98932.76	55367.076	57568.4	86841.892	54593.788	61219.822	0	34035.17	85635.084	119903.46	42867.814	77569.188
1476	851.3984419	5.450224178	0	225485.788	244653.918	192583.958	120825.524	288183.434	276226.144	204630.434	223305.512	135446.322	113772.854	119835.562	145453.068	247271.436	210080.93	124770.806	256200.306	311121.63	201051.63	209365.842	228713.862	132510.422	1576.47	231419.37	174761.584	194200.872	261160.374	228928.438	267462.096	189665.324	165689.5	112640.468	204967.692	233348.558	243408.064	234525.392	261811.494	190420.854	293449.008	203852.552	334620.736	27527.032	151850.704	281820.1	81037.512	150517.076	154832.13
1479	650.4488727	9.509369626	3694.42	22385.162	20222.846	20800.386	15124.258	30201.952	30481.616	23490.29	15185.726	15180.98	16150.158	24003.102	25983.298	41326.756	28234.186	22314.612	53461.902	33570.006	36870.966	29679.53	24600.784	24617.358	7034.744	35593.078	29845.884	34756.652	68161.834	37556.274	35101.818	51960.638	45678.302	24131.282	25763.536	48630.19	63364.392	91344.58	35972.12	60987.146	134876.458	155862.502	329161.33	59685.808	45294.162	76605.254	57685.256	53717.502	44506.704
1480	597.5255213	11.91556588	1198.692	37903.954	7841.54	8625.444	30091.352	24879.02	675931.232	2584.126	20799.244	67725.202	1418.604	13109.258	15301.748	5812.716	871456.874	918.612	1147.77	9293.744	11896.912	57150.984	14334.516	33428.706	4243.816	10795.388	4864.922	7083.706	27378.396	30771.904	66615.164	4733.07	11198.296	31855.622	20031.01	941.68	1225.44	1688.634	9785.79	53960.82	23777.388	71543.692	8318.164	5059.228	15718.786	16783.518	150898.112	2584.536	65308.24
1481	672.4675918	9.472599844	2172.026	13655.624	22866.79	17086.184	11105.344	26158.366	27915.73	12417.796	19095.65	12446.788	13806.826	16867.036	19620.918	29159.878	15464.766	23191.628	33523.2	28917.444	23715.86	25199.62	15451.074	19080.43	3505.46	26460.472	27870.516	30205.918	68427.318	29086.83	23862.776	48450.62	33667.244	16306.924	24215.668	33812.278	47339.88	77689.422	27721.868	49359.018	104256.582	128602.804	269097.834	46761.61	42953.132	58550.852	43079.324	47757.818	41644.982
1484	171.0175924	3.423414961	38574.564	58488.062	39665.36	14865.81	15163.15	29155.786	81584.958	23482.508	19796.256	20838.656	80225.366	35797.872	23627.188	22362.932	54871.554	51250.896	34999.268	58386.744	13962.64	36755.752	31880.842	13262.496	54610	21804.978	12504.188	19031.632	64829.452	45937.746	37447.742	106078.146	80575.898	20371.078	8906.704	58107.918	68814.756	29774.864	28618.144	43001.23	73966.53	67447.458	28328.69	92384.884	39828.708	28831.396	33377.388	31860.87	70065.45
1485	188.0702457	1.033582756	3005.306	7988.762	11828.32	39580.49	250378.248	88852.276	319100.366	112104.61	49562.294	293270.808	36267.26	41368.69	32466.928	23306.16	416666.55	830.258	18380.196	50745.148	221574.038	0	737582.952	154276.586	1036.64	2017.968	104684.078	6214.388	54183.354	201417.88	817635.278	78106.346	88729.288	457684.022	12029.922	1588.332	22150.74	3944.308	22376.352	38048.536	202947.9	357776.004	0	20473.864	19776.37	1177249.782	12024.49	1837.388	16451.196
1489	959.9655097	4.411315654	116647.57	362178.174	1479548.788	733571.94	409499.646	639724.666	800115.182	611540.154	221862.036	203471.706	171168.372	34701.706	199525.706	76477.184	1756475.626	0	79226.496	76996.072	268667.414	523355.456	212087.508	82086.442	122446.072	200955.718	88037.016	19469.148	65508.784	130535.614	42101.684	34928.116	127476.984	148354.356	1551.31	38998.004	82445.266	113355.224	132831.08	193325.576	17026.616	90659.03	50827.6	31804.284	81407.5	130718.342	94673.068	43649.512	22538.684
1504	778.5342323	10.74270368	1032.5	899.334	973.61	1579.062	1527.984	4004.136	1278.788	4620.774	6295.214	1932.828	2737.196	8074.33	3245.066	3224.682	1396.878	2887.524	1516.186	6144.844	6176.128	3666.666	6230.584	3696.1	2849.654	6088.598	4971.792	3970.102	2019.048	7623.102	7751.624	4235.916	10046.532	4156.764	2409.98	4732.39	5897.58	6778.814	4154.784	4431.84	6624.458	1886.496	11853.67	14164.682	2047.628	5137.818	2713.912	3084.364	4949.846
1505	738.5439544	11.40376471	6134.962	23236.454	8139.926	6491.112	14475.366	47422.438	5204.38	27701.32	8543.976	29310.322	23470.254	6749.582	7066.928	8414.686	29721.548	22510.124	3732.136	24902.722	19647.668	122791.268	89978.538	35646.762	12934.006	8151.306	21622.266	4237.554	21439.588	22920.404	11745.856	38386.658	20144.058	16049.642	8503.154	4426.252	3629.052	4464.746	11640.678	22530.582	8821.548	12555.21	18234.272	5024.578	2875.532	15406.712	9914.11	6142.126	7167.358
1506	550.2121775	10.13376023	7072.936	94924.248	117750.126	166935.1	124327.73	141520.398	173409.582	147006.632	113721.842	73801.934	51641.736	100207.518	113400.764	112524.622	129695.424	82724.012	94705.96	95375.33	141242.364	162532.274	203032.842	118921.726	3791.076	118944.016	118661.912	105423.406	112335.638	89196.766	94509.306	111100.648	104679.658	94658.04	91311.286	96424.452	86366.446	100085.062	109181.056	127278.544	129314.69	118899.92	97390.842	116301.632	117433.374	96104.766	140651.658	66059.504	129852.506
1508	133.9792078	1.101016512	135444.344	334755.88	50112.944	139844.77	255523.008	256434.808	63540.36	71689.796	136933.318	162113.27	64909.232	63361.83	124345.816	129602.51	52680.41	68087.15	176567.274	127004.756	91792.964	96096.442	245891.03	231040.596	184060.594	186218.222	211497.198	189442.772	122566.454	64748.28	89979.646	281235.16	114904.232	196179.542	311968.388	179409.778	162992.564	70952.55	167828.442	155273.246	368437.138	235137.138	230183.366	114765.854	203011.744	217874.752	84146.324	343099.452	78920.704
1511	730.3693244	10.148989	3239.022	10476.06	10227.446	12274.008	12596	12447.69	10088.652	10452.186	11345.468	13629.034	13922.332	12865.434	15549.054	12638.994	5498.99	21570.664	8881.604	10373.034	14046.906	11484.378	35980.806	11006.062	3385.506	11788.56	17608.47	9700.804	12904.294	14120.632	13489.086	15586.024	74179.276	21770.252	11502.126	11109.336	8353.096	19189.284	18500.096	12223.544	13785.334	11873.55	14262.498	12752.122	13437.038	13655.39	13940.324	73775.94	17133.424
1512	438.6042034	10.73665829	4379.478	98826.64	144605.69	6523.826	4078.722	83613.16	140892.806	2633.546	4795.994	97594.666	21967.54	22474.3	3794.082	7149.028	5245.406	42877.084	4867.924	24922.622	6567.818	5874.53	31549.538	27354.432	6259.336	29455.442	70878.09	2677.85	47483.892	4206.038	4170.972	84891.116	17377.298	6639.72	2910.808	20721.77	19041.242	4243.936	32193.58	2831.478	4274.078	2336.152	6766.14	41024.848	7764.688	14986.64	4230.006	12542.228	2824.12
1524	133.9793158	3.220609502	142210.616	140104.332	48287.566	145362.29	167440.1	128910.924	168398.902	125083.55	211713.21	186803.032	83060.844	95664.524	90196.988	170973.362	134951.88	138971.218	108111.542	240540.23	56484.54	54770.284	236830.752	46281.292	144376.512	267993.264	121453.33	161050.178	73553.94	121766.406	79514.342	127436.582	187551.87	46062.066	42245.518	63172.77	135728.702	195468.42	221226.352	124608.364	73648.988	95227.116	203614.836	102099.54	224814.354	189195.414	199953.75	219727.262	159756.214
1529	735.5276461	12.42672419	3343.292	7340.386	53715.568	8780.17	6621.22	41811.942	15406.504	7092.758	3038.15	35611.808	33629.866	11706.43	5151.992	3459.916	13976.984	33840.328	4498.304	4462.906	9845.866	26523.134	25950.246	132054.264	8529.664	17878.372	62069.514	16727.964	56228.872	14513.508	45675.674	47881.594	74359.238	37690.66	2484.94	15776.832	9911.838	2073.236	94653.604	9129.72	8089.348	7998.974	5194.438	8351.694	27299.346	25047.5	4951.488	4850.74	5269.04
1534	494.5759899	12.38310425	1843836.944	7249495.73	3000.908	26844.26	6528115.87	6954518.342	1316528.704	5047150.948	12041.26	5690016.274	4770665.814	5227533.872	4433082.392	5559094.894	1558.304	4723942.498	6079963.288	6064177.542	5683130.314	6039455.508	203177.07	4015291.95	5627000.722	3718693.96	5043764.274	4772705.128	45734.28	5116697.148	6902925.18	5425990.29	4232810.374	4441840.786	4149542.294	5767704.346	4196809.948	5486423.606	47577.836	3727734.268	114400.854	461215.616	4943038.196	5781795.958	5049351.328	5982701.748	9347.648	3260472.682	8980.816
1537	663.2976585	11.03118597	14149.346	4220.288	16075.738	14541.276	13842.688	15718.16	7872.446	12525.544	12754.964	19513.046	12920.162	18818.904	89517.858	81470.644	8561.978	12888.934	67708.552	21688.894	6409.116	8251.58	15255.718	14594.142	13899.318	17025.272	15976.366	176627.296	7082.204	9385.412	4385.512	11879.866	62341.88	10490.536	33506.836	59717.858	145868.036	10367.976	17724.15	8223.424	4613.862	41611.612	9452.572	15822.714	11399.032	6158.146	194085.834	8678.366	148697.472
1538	617.4603369	12.21977278	14664.664	11834.87	4891.522	3226.896	15848.04	10436.148	9081.83	3052.164	7067.254	14070.166	12931.478	8159.564	13189.886	6375.876	4399.93	9154.274	8822.494	4118.624	10692.994	27826.362	0	6947.078	4766.646	10200.7	12193.562	4604.172	15209.012	9999.948	9760.174	4545.64	8785.25	7640.916	18574.34	6379.408	9005.336	6579.244	6339.502	2958.61	7376.102	4237.32	8062.824	6819.218	6341.062	11464.276	34769.042	2657.602	6443.96
1539	788.6101464	9.880630159	6735.896	6664.44	1537.424	0	8503.544	1823.26	774.252	10478.346	8844.822	8544.332	9115.198	4230.838	20995.11	7714.584	0	3661.414	49501.136	17308.538	11183.3	2551.656	37594.444	10021.816	6002.796	7495.37	8960.642	61664.892	23094.924	19163.556	5993.604	20199.254	22736.678	7491.31	6491.576	9061.168	19949.26	9343.754	15515.254	57065.362	21436.716	32372.124	6803.72	10006.75	14608.922	21071.47	13703.348	5514.472	57008.702
1541	203.130066	9.156624109	31733.408	742999.496	200919.654	214402.308	178793.184	805739.864	182463.336	973019.642	765950.494	187435.046	879036.964	171923.368	172478.1	498647.628	245214.356	526796.656	158736.332	175762.158	842257.076	145894.276	150325.418	808528.534	37229.722	169032.488	560807.774	181550.818	183747.944	793788.464	312538.608	197436.488	144467.45	799624.702	176735.538	171092.61	217489.012	176809.116	205580.552	169001.928	434431.71	227170.066	520201.138	206668.162	256593.53	180805.06	734919.672	387109.184	750367.606
1542	415.2180629	9.148292757	18335.572	924759.066	257191.638	264097.326	217896.072	933327.432	189132.848	302753.762	1161875.198	217597.174	202131.256	226846.886	213761.378	295358.802	300489.384	250421.664	262123.2	201361.426	709247.73	759965.102	154841.348	962124.87	35881.77	219926.758	671099.938	211180.146	310551.274	786381.958	293297.112	693393.66	290219.45	848854.242	204503.85	205925.652	265764.076	210059.01	310147.078	765597.862	499851.956	324334.872	492809.188	306994.888	201577.092	274514.752	840920.186	521752.86	846770.68
1552	245.1081143	3.138823474	22164.116	221060.588	338259.74	140588.096	33666.796	51645.052	42032.402	30283.706	443154.438	35134.492	764447.618	75673.858	0	92203.796	52202.322	44821.414	101916.538	68645.878	50099.902	63934.822	49952.988	59679.278	42268.172	84528.134	130755.552	21972.672	199376.242	27938.55	42346.14	20989.332	460746.588	69053.932	453210.432	97469.688	283460.264	233115.526	155424.934	47449.354	152079.658	110908.512	29934.556	1259802.07	52199.876	52321.598	65308.938	35335.106	204362.942
1557	409.0699308	5.00246	4925.204	45788.216	41331.058	42699.726	26071.858	38334.562	45208.944	23100.862	31092.954	37973.3	40220.82	34023.388	42114.472	30254.422	31717.104	40672.948	47027.17	28723.76	38209.31	35614.644	43254.05	40113.268	6289.316	51432.032	45185.218	48605.242	47839.564	50087.168	34947.05	52899.616	56246.942	35398.108	57480.54	66538.37	44006.692	62447.3	59191.128	53475.478	55571.678	48819.722	37107.082	43395.438	50941.202	49993.782	324053.506	50103.028	76746.566
1558	724.3761549	11.03341248	4147.564	8685.33	7635.038	3386.838	4060.898	8014.286	6005.5	15841.44	5386.022	14698.53	7733.07	207704.186	408317.484	415811.54	11735.588	33233.758	411657.94	19591.344	5213.35	24842.52	15114.51	63844.448	3299.616	39630.718	4904.052	457754.36	4964.618	25180.33	14500.164	16690.542	400064.964	21061.876	319753.654	396930.078	449448.464	134220.57	37761.97	11777.468	15274.322	324193.156	112202.026	99936.914	155387.214	58536.712	137145.938	120245.598	244248.52
1563	591.4304956	7.385654382	6201.68	9118.014	9579.054	6855.392	6431.424	4586.22	9479.962	24125.746	9707.968	12679.996	7192.404	8007.176	9591.08	8371.942	5952.142	11108.542	11374.612	9030.79	8481.82	23234.268	6440.396	7928.352	8548.226	13568.51	14593.592	17906.178	11095.588	10099.43	10201.062	10017.532	7675.134	3211.676	8494.412	10770.402	12432.094	1635.258	7682.836	11816.472	7010.436	10475.776	9200.882	9323.472	11717.162	9445.924	51944.702	9828.634	28295.88
1571	621.4281105	6.556895504	4371.528	6790.194	6886.614	46660.858	5207.35	22937.324	18329.07	16517.814	70183.85	13639.662	4971.528	23755.878	6793.232	28239.572	18052.66	5120.412	25925.378	13799.17	54176.504	1729.258	31446.152	9793.194	2493.766	6509.33	17881.328	16438.65	7981.924	10263.824	9012.36	14763.024	22656.404	30139.15	18052.18	7760.51	871.416	26289.488	1889.02	19361.02	8340.368	28415.288	4907.272	14074.07	10762.12	9938.142	27675.016	13690.948	77831.304
1578	621.2536545	11.0161514	3495.696	5216.852	3646.528	3487.434	9118.58	3652.036	7466.656	6836.038	7931.128	7187.86	6378.172	9343.146	42215.05	35127.148	1490.398	6254.372	29446.04	9794.838	3945.63	20168.112	5753.52	10006.746	3702.454	8011.024	6818.394	87484.668	8086.734	7331.42	10699.34	8422.48	29814.534	6597.714	16458.078	31146.934	59281.192	10674.972	3603.132	7748.024	9760.836	29505.34	12360.502	9582.418	9423.466	12490.61	222118.914	9682.4	450654.106
1585	496.4292232	6.649697809	3858.726	3691.096	4931.788	2187.448	154807.838	144477.922	3393.174	125985.412	126944.816	218729.692	89516.832	48227.426	120483.714	109813.81	3763.43	30592.024	75908.152	73604.128	214701.738	255856.666	291660.156	106319.744	5965.388	122706.19	472790.696	278941.692	0	104433.818	416670.232	3689.536	38060.336	330718.772	86070.156	87120.514	4933.114	2986.984	2337.384	55769.236	178596.08	2607.06	1400.904	683693.452	51959.258	163436.036	166354.722	18877.582	101562.226
1592	636.4753668	11.26878742	779.856	33511.668	19234.738	3820.912	5578.802	9025.068	18395.18	11152.892	7573.458	7721.628	1829.204	17394.438	8345.336	14057.946	0	4381.264	751.038	6250.86	8253.766	23362.934	15787.172	9301.51	1007.532	2251.928	24134.14	1227.13	7750.402	36619.382	27151.728	4503.394	4351.976	4820.526	5375.248	0	0	6108.82	25322.478	3923.512	15716.504	35492.932	6709.714	4478.224	1279.836	32963.632	7068.658	798.372	57234.522
1593	658.4605558	11.26607459	1069.348	25102.892	8390.822	3793.788	9102.378	16123.858	20043.064	6283	6192.748	18823.632	6661.726	10256.904	6660.716	4134.006	25186.322	885.3	779.612	9043.928	8790.152	26499.208	0	12697.568	1197.86	14175.83	21467.412	0	16748.48	35552.576	25978.978	0	2487.824	6500.558	3444.332	3942.014	2117.03	3215.39	16774.086	9870.782	14749.05	0	5241.924	3161.378	11450.782	11461.15	10968.664	845.702	13483.798
1594	672.58027	12.60936238	9124.966	13004.224	8081.658	7275.742	3765.202	4419.064	8906.496	9854.642	9527.354	12776.774	4036.396	18161.844	7275.556	8050.224	11524.912	9082.208	6992.162	5240.736	10141.056	10178.53	22485.168	23070.444	13084.652	12690.842	30905.192	7261.066	34145.9	47319.926	25620.186	5687.122	3803.144	4651.3	7849.514	9750.204	3236.178	8642.358	15329.108	2355.006	40410.93	90317.006	5430.532	12173.138	7045.912	12399.848	7397.952	3268.774	39425.872
1597	650.5307678	12.60004751	4085.148	6981.748	8294.396	7085.924	8104.874	11782.678	7547.942	5666.508	12117.448	12108.212	5227.76	19716.494	6782.822	5345.932	17328.33	7222.606	8659.378	3509.492	7819.586	12400.134	4575.124	16960.116	5172.548	12957.512	27836.956	3191.912	18948.22	23528.694	14077.208	12457.818	5586.912	8840.608	2618.652	12240.258	5783.356	5762.608	21809.504	4400.634	18111.54	61812.182	8244.928	5709.036	10028.602	11720.748	13128.602	5853.886	47744.628
1599	633.4203724	12.5046496	4442.258	24064.79	16344.286	2817.896	0	5535.288	4967.36	8996.7	5796.252	141752.524	9893.046	28350.332	75302.322	4695.834	274072.972	9013.45	6411.872	36711.274	16696.812	68948.136	19739.94	96431.854	1766.812	15363.944	5803.028	3339.18	72671.646	36018.156	97351.848	0	25509.584	72570.372	25883.214	18595.298	6678.55	4362.846	26679.174	7073.768	70295.478	157929.704	116215.974	4535.714	4763.572	54637.428	2889.908	13077.608	164452.032
1600	466.5015265	11.68981965	51788.062	8857.01	7733.988	189694.128	14249.548	7882.02	18471.15	179401.596	189486.708	4833.95	5746.424	16098.756	101627.888	65990.294	12614.088	5122.1	126190.076	11726.584	5371.604	179910.372	11200.75	19119.056	97469.076	6029.304	7953.636	53688.278	9814.924	62493.808	177937.52	18116.242	10175.056	123522.896	222612.7	16114.34	10270.494	194868.342	162456.642	215542.962	110418.32	5981.834	65476.012	18225.36	88276.006	20253.662	52359.618	5203.67	68304.69
[truncated: 113 more rows]
[truncated: 168 more columns]
