# Supplementary material for: Compositional Data Analysis of Periodontal Disease Microbial Communities
Source: Front Microbiol. 2021 May 17;12:617949. doi: 10.3389/fmicb.2021.617949 (PMC8165185; doi:10.3389/fmicb.2021.617949)
Supplement: Supplementary file 3 [file Data_Sheet_3.ZIP › jupyternotebook_and_files/files/gnps/quantification_table/quantification_table-00000.csv]

row ID	row m/z	row retention time	4.1pa_RA10_01_24142.mzXML Peak area	3.3bz_RA9_01_24140.mzXML Peak area	1.3bx_RA3_01_24131.mzXML Peak area	1.3by_RA4_01_24133.mzXML Peak area	4.1bx_RA11_01_24143.mzXML Peak area	3.3bx_RA7_01_24137.mzXML Peak area	1.3bz_RA5_01_24134.mzXML Peak area	3.3by_RA8_01_24139.mzXML Peak area	4.1by_RA12_01_24145.mzXML Peak area	4.1bz_RB1_01_24146.mzXML Peak area	4.2bx_RB3_01_24149.mzXML Peak area	5.1bz_RD6_01_24190.mzXML Peak area	5.2bx_RB10_01_24161.mzXML Peak area	5.1by_RD5_01_24189.mzXML Peak area	1.3pa_RA2_01_24130.mzXML Peak area	4.3bz_RB9_01_24159.mzXML Peak area	6.2by_RC10_01_24179.mzXML Peak area	5.1bx_RD4_01_24187.mzXML Peak area	4.2by_RB4_01_24152.mzXML Peak area	3.3pa_RA6_01_24136.mzXML Peak area	4.2bz_RB5_01_24153.mzXML Peak area	4.3bx_RB7_01_24156.mzXML Peak area	8.1by_RE1_01_24195.mzXML Peak area	5.2bz_RB11_01_24162.mzXML Peak area	5.3bz_RC3_01_24168.mzXML Peak area	7.1by_RD9_01_24201.mzXML Peak area	6.3bx_RD1_01_24183.mzXML Peak area	4.3pa_RB6_01_24155.mzXML Peak area	5.1pa_RD3_01_24186.mzXML Peak area	5.3bx_RC1_01_24165.mzXML Peak area	6.2bx_RC9_01_24177.mzXML Peak area	4.2pa_RB2_01_24148.mzXML Peak area	4.3by_RB8_01_24158.mzXML Peak area	6.2bz_RC11_01_24180.mzXML Peak area	7.1bz_RD10_01_24202.mzXML Peak area	6.1by_RC6_01_24173.mzXML Peak area	6.3bz_RD2_01_24184.mzXML Peak area	5.3pa_RB12_01_24164.mzXML Peak area	7.1pa_RD7_01_24198.mzXML Peak area	6.3pa_RC12_01_24182.mzXML Peak area	6.1pa_RC4_01_24170.mzXML Peak area	6.1bz_RC7_01_24174.mzXML Peak area	5.3by_RC2_01_24167.mzXML Peak area	6.1bx_RC5_01_24171.mzXML Peak area	8.3pa_GA9_01_24011.mzXML Peak area	9.2bx_RE6_01_24208.mzXML Peak area	8.3by_GA11_01_24014.mzXML Peak area
1	541.1380114385488	11.445843189102568	2511846.746000005	38451.49599999991	20304.59399999988	64772.74400000016	11244.722000000094	15973.522000000085	11426.488000000429	740790.0900000016	1751175.1019999993	15699.52800000003	16711.754000000055	56379.63399999986	1410406.377999996	17361.56400000004	17676.20599999977	63602.404000000024	0	19141.07000000008	474702.8180000007	18401.922000000137	11496.528000000088	31913.201999999786	82203.16200000032	56603.121999999836	25960.441999999766	182862.97200000053	19904.240000000103	875375.8280000011	78154.09799999968	45377.79000000016	13721.249999999953	1458360.6480000033	1071330.9960000054	51289.36599999968	31891.914000000314	23328.765999999996	19282.208000000363	19519.230000000116	361059.13000000163	6519.644000000042	15392.092000000024	15555.845999999818	43622.040000000015	8645.533999999901	29498.88200000018	28537.981999999913	92444.81599999983
2	214.91975606891575	12.706989174454835	630273.5680000043	652466.521999992	672818.6179999996	624347.7619999977	589965.7499999995	641385.0899999979	591334.0479999983	603656.5340000013	539727.8939999986	598531.3079999977	584202.7599999944	658364.7160000062	680579.374000003	628471.3380000073	636908.072000002	627847.9199999926	671876.8099999933	631463.4320000018	606632.8759999954	611590.2559999987	563096.6739999937	624334.4859999984	593514.6360000027	681442.1259999975	638252.3799999998	675761.3800000012	586804.31999999	611592.2539999972	706540.604000001	681847.3519999955	692948.7740000079	615171.2019999953	613265.282000005	610667.2040000029	606089.9339999971	593794.0060000024	684236.532000007	682489.3739999991	598741.9479999975	628376.143999995	629498.651999993	585519.3819999943	674768.4080000053	631361.3199999993	688484.3999999961	655199.313999994	629486.2579999997
3	250.93922264828686	12.70733294392524	560961.4020000034	599043.2499999928	544559.3979999997	576050.6179999979	569613.7539999995	539507.7679999982	606539.5279999978	586666.024000001	590153.767999999	678331.0899999966	607751.8499999939	586825.2180000048	528011.3120000034	566944.2300000055	553535.9080000021	559887.0799999943	605671.4999999949	599580.620000001	552401.8559999962	594982.4379999983	515210.62199999526	526824.8839999987	591110.6620000029	670882.8419999985	518395.9520000005	574779.4600000018	509257.3539999916	573544.5659999955	545154.0940000002	563138.1759999966	524593.5720000063	604009.2999999961	552254.9400000043	580046.1280000028	564530.3879999971	529260.3260000022	498208.9720000055	526824.7759999987	569351.1759999971	521673.1099999959	563357.5339999942	545374.3619999953	590937.3320000045	501600.95200000075	494299.1119999977	600905.6260000025	575414.4819999998
4	232.92873002708112	12.707005218068542	653207.1260000031	545013.855999993	643366.9239999999	562199.6759999982	557092.3499999987	603746.567999998	592211.3359999977	676850.8300000007	514311.91399999865	601190.753999997	503050.22999999416	557337.5140000061	586793.7660000026	650589.5980000066	559191.046000002	555389.1299999941	638871.9699999946	552306.6380000022	551201.1699999963	585880.1799999999	493133.6639999946	609645.9099999982	541762.4180000026	542617.7319999986	605442.5920000005	592321.282000002	565091.2879999912	579640.025999995	561070.0040000009	573953.9839999975	586043.5360000072	565795.9619999958	614885.8920000048	596560.2360000028	538469.0599999975	531586.7940000027	525679.5280000054	611022.9899999992	518296.041999998	593181.9299999962	606320.7279999936	584034.0359999948	659721.4740000048	545892.8119999997	586161.8959999966	615106.5859999941	598714.978
5	381.29851873560193	10.13632180685358	956921.8920000005	1.8111184877999973E7	1.5042437608000051E7	1.727015767400003E7	1.3233866922000052E7	1.5833055740000002E7	1.8486518441999994E7	1.679542022000005E7	1.6619988575999988E7	1.9626514316000048E7	1.7022186695999946E7	9612418.322000004	1.2403221039999962E7	1.0671029402000006E7	1.3347903636000024E7	1.169504868199999E7	9847247.17200004	1.0467345053999983E7	1.6125456198000032E7	1.870413285799995E7	1.1840853193999989E7	1.3891904315999992E7	673098.5439999972	1.3029082833999995E7	1.3514329658000024E7	1.049655981000002E7	9310661.711999958	1.3905265497999996E7	9637667.117999986	1.2718169430000022E7	1.0619600954000013E7	1.905767136000005E7	1.7460868526000053E7	9144715.158000035	9177530.217999922	1.2918989727999955E7	1.062804300999999E7	1.4086685544000048E7	1.3272517762000002E7	1.1168249803999983E7	9786369.11800001	1.2831475903999977E7	1.3127397149999978E7	1.2548360972000012E7	1.058188996800003E7	1.0044663049999993E7	1.080630743199996E7
7	471.10529505465547	10.533075813953483	393074.6860000027	490678.17600000254	528875.6579999992	507026.6680000017	402841.75999999867	460538.7599999999	379300.2740000013	461981.8459999995	417305.3339999988	427996.6480000013	331197.978	437283.76199999894	336655.0680000022	322261.3659999987	495168.0059999991	400317.88799999806	346624.5480000027	358559.4299999997	512946.2499999991	329939.5559999987	306023.2699999996	376387.5040000017	399591.27199999965	285554.0920000021	342776.44599999965	363629.37000000046	333601.7899999988	339045.8800000031	470152.4460000008	337958.95999999804	325132.68400000123	317788.2139999995	324120.06000000075	334567.5540000002	337773.4679999978	316602.88199999905	433268.96999999747	325706.28799999866	351912.9199999983	308668.99400000006	320059.5279999983	313250.8719999986	344625.97599999834	369735.18600000005	982502.0140000074	359668.812	1031084.8179999964
8	413.26630587050744	11.010823488372097	289266.4139999999	548729.5059999948	5830188.995999963	471183.18799999903	517862.99200000346	584261.4739999988	702111.0499999975	659324.7639999981	608120.2680000012	7478695.1439999435	5842568.6699999515	555199.4240000038	514114.33599999745	466836.8060000005	6376553.938000005	482372.9760000012	482583.7580000078	744949.8519999984	2418194.8579999916	868053.6220000015	1048331.664000004	528097.3259999994	230732.78999999893	767832.7659999992	5750187.389999924	417047.63799999695	6301630.516000047	665313.9919999985	5163617.275999992	6385152.60199998	604325.9160000026	7156314.838000005	560139.9780000026	674506.3820000043	400358.4820000031	571095.2920000035	6043374.771999995	687101.0500000004	583694.1020000061	655574.5279999969	602844.6300000057	654580.9479999992	6522602.2579999985	715933.4740000102	337706.77600000036	600879.6759999974	234824.85400000043
9	125.98655549500128	12.711237616822434	451406.31400000217	486961.66399999737	455186.0820000009	395333.549999999	456073.32999999926	460918.5839999989	403828.49999999924	439796.7340000003	447102.2279999983	441315.0459999974	404528.4919999973	440917.79600000306	474509.39000000316	403468.31600000337	401446.0320000008	471428.20399999636	499652.61199999874	510563.1500000011	366967.3559999988	436973.61399999866	417392.0159999974	393757.5099999997	469202.5899999999	522859.4959999983	462252.586	576172.1940000005	437877.75399999437	476266.34399999806	490096.6419999997	569499.2119999989	422609.0540000021	447889.1379999981	509098.8200000014	370872.2040000018	454636.7019999987	371068.77400000184	360546.3880000039	441040.98400000023	436467.96999999834	482146.61599999724	493011.9159999967	399789.6579999971	484579.75000000274	444547.0460000006	689833.7539999988	648985.0359999978	463770.155999999
10	855.2484247031796	11.282521056910563	652727.2139999982	4230.636000000011	11842.417999999952	9460.283999999887	8015.68600000001	13225.088000000018	4045.7660000000355	554570.622	533499.579999999	17529.890000000076	9880.673999999857	16643.451999999994	236747.8419999994	17494.726	40380.9419999999	16312.514000000026	53927.38000000008	13710.109999999977	165553.55399999936	17228.67999999995	12148.798000000015	6552.318000000074	16737.773999999943	10753.372000000001	15734.86200000001	58100.681999999746	21947.69999999989	196989.61000000098	11732.536000000036	10637.408000000092	6121.962000000032	448430.853999999	192394.7839999998	10523.269999999964	17257.098000000038	28535.084000000086	22190.707999999973	4101.743999999936	341655.64799999946	3244.860000000046	21447.575999999983	14375.749999999916	12980.324000000042	9246.342000000004	6279.708000000088	17210.212000000083	7010.359999999896
11	473.1057220548067	10.534024065420553	264097.91600000166	199259.65200000154	216087.4239999991	254500.11200000165	268279.87199999916	286329.00399999885	285815.2400000007	430273.4979999992	286448.4459999988	271688.3940000007	183755.37999999995	274216.53600000066	250918.40400000234	201230.677999999	195255.42599999957	306432.0579999983	300065.65199999994	207182.86600000015	181657.26999999926	224661.22999999864	253616.43199999974	201381.0540000011	252555.9120000003	303146.47400000144	194292.3759999997	216945.92600000105	217016.75599999915	190757.40000000296	228324.18800000031	183887.07199999824	222085.1679999991	298513.30599999987	213620.09200000047	192678.59399999917	302356.2219999987	201782.04799999937	208836.96599999783	199274.00999999826	222698.49799999874	305755.53999999986	234516.04399999967	207603.05999999942	287500.0359999993	257345.07999999993	613593.7480000041	159832.44800000018	961243.4979999964
13	750.4423410646432	11.933552113821138	988612.2279999998	214328.0219999981	125440.02999999988	240016.86800000022	458888.5979999998	73978.48199999952	423107.77199999976	814915.8519999993	660107.4539999993	115314.68199999984	329652.99599999934	779344.0139999986	355403.92000000126	181957.6919999995	12242.939999999977	72809.53200000158	798689.5439999952	37559.67600000005	577866.5240000003	385066.63600000023	701727.6680000008	704015.8100000004	0	0	216247.55400000003	2489195.8219999983	29757.582000000126	295211.24600000016	19602.719999999958	82780.98800000049	161910.11199999854	917685.3859999997	292608.39800000045	178869.7580000009	706814.1460000009	1288457.784	29930.363999999838	384299.9320000018	946142.0439999921	47032.95399999993	1134705.4659999984	639369.3580000004	601500.5059999975	531614.7739999999	33575.38799999956	207813.3960000013	135685.49600000022
14	143.9964816790691	12.71245490654206	250421.7860000011	215276.57999999932	261135.49599999993	254391.28799999953	220031.73200000022	234850.3699999997	222014.7419999995	222671.55400000018	200875.25799999895	224750.18599999812	251777.55199999866	237264.6900000019	271835.5880000009	205486.05800000177	218118.86000000042	258881.43799999854	243327.23799999914	307375.36200000026	234062.27599999908	212501.41199999925	189391.78599999906	256053.3359999999	232467.7919999999	233240.76399999982	231610.14800000013	259293.2060000005	230253.63199999774	203752.06199999913	169273.0599999999	207912.59999999896	287101.66200000164	196255.08999999898	257729.29600000105	140936.1340000017	239876.3999999993	274618.13800000097	276966.3780000014	161094.1519999991	227254.64599999937	296586.5839999987	230113.92799999812	256325.73999999883	232664.87200000114	190753.44399999987	269082.49199999974	201513.07599999855	262510.832
15	133.9793835833296	1.6692494573643417	143280.4920000002	70340.62199999996	236656.7899999998	131238.02599999987	404511.3040000001	225460.54000000004	130432.66200000016	224364.00199999975	249891.934	294890.416	316426.49399999995	100805.6759999998	105232.31000000013	148400.86799999964	110834.40799999991	382630.92999999993	73083.3780000004	325273.4020000001	240753.77199999997	101753.81600000014	207358.1140000003	361776.9659999999	113411.22199999994	271140.25400000013	70091.07800000004	249284.29400000005	739845.9640000002	127669.46400000015	111111.93799999962	193930.82600000006	142732.40400000013	165054.72200000007	346399.0920000004	186797.1179999999	363612.1019999999	244890.98599999992	235812.47799999994	232251.47400000013	134035.97200000007	525363.878	104692.34400000004	141773.68000000025	142244.69199999984	264824.094	95819.98799999974	230497.52199999982	242411.0699999997
16	158.9593430648023	12.63829026479751	768947.0080000005	217526.5139999995	220670.7760000006	528579.5840000003	183437.6179999998	538197.4960000005	681273.662	622392.7099999996	572406.9300000009	193876.22800000053	197898.00800000166	641732.2139999998	575699.8760000003	233606.5100000011	215503.25199999905	231917.14600000143	218924.83600000053	433559.9939999996	308993.0639999995	175022.20200000063	302070.11799999914	346771.28599999996	456338.26999999915	226135.86800000072	208762.33799999987	743576.8040000002	203310.10599999968	463196.780000001	443212.89799999964	220778.60600000073	193043.6319999986	314873.9999999997	196964.07199999795	478951.05399999925	202279.4840000006	422680.19999999966	464505.175999999	695565.8659999991	374725.0600000012	590450.284000001	199341.558000002	199616.59200000105	256167.95600000003	169995.8280000016	129712.19599999984	526914.755999999	117695.63199999985
17	779.4952556888996	11.613849497487449	445893.4200000009	10003.487999999947	8804.124000000034	172707.8119999991	7600.445999999973	5003.829999999964	8322.803999999958	447712.5980000004	325525.0519999998	7690.181999999881	13540.19400000001	10032.865999999865	50996.369999999806	0	8798.662000000108	9787.793999999925	0	4622.376000000089	14336.184000000037	167087.02800000005	16661.19999999988	4190.076000000064	0	11129.387999999903	8537.531999999985	16619.887999999886	27564.124000000218	410763.07599999994	0	4779.793999999998	5386.202000000076	388200.9059999998	474989.9060000004	4745.7059999999465	4071.1960000000668	0	56736.495999999315	68441.73599999966	0	6746.620000000023	460153.59999999916	6334.343999999968	459031.1020000006	4120.072000000253	64957.66800000054	8374.125999999947	15884.24800000008
18	133.9794059105786	1.8898329457364351	604035.7659999997	398400.834	160052.74399999963	221927.54400000005	295770.0419999998	274112.9540000001	759918.8740000002	104329.15799999973	72233.46000000047	141924.81600000002	178197.80999999965	355632.1339999995	628643.4620000002	102268.086	60635.63199999998	829515.8120000002	101955.22600000032	325542.18999999994	197544.53999999986	452436.14	98108.83599999984	142138.31199999986	159272.022	243189.91199999966	174708.0179999998	561930.5820000006	252113.21200000023	209865.262	201998.75800000006	290701.2919999997	291912.736	187446.02999999997	250217.3819999998	191589.7479999999	156665.64400000032	142656.34199999974	168533.33600000016	140293.2800000003	141667.152	162312.10400000008	260944.98000000004	231571.794	69280.93600000005	76473.33999999988	309306.55000000016	203942.71399999992	399967.12600000016
19	133.97940921352662	2.2795400775193797	379751.6220000001	174897.70599999977	91442.43000000005	381194.72400000016	106823.81799999939	174285.59600000017	182657.08000000002	72997.63399999976	66903.04999999942	64437.23199999987	106167.31399999994	1434295.1199999996	607706.9979999998	213606.1099999999	182405.86199999985	410090.64399999956	230012.94799999992	83725.89599999978	192620.57400000063	253769.85400000017	187201.10199999987	102790.87999999989	578002.3879999999	153907.1619999998	76278.53999999972	196990.67000000004	363308.7940000002	461684.01200000016	212769.5620000001	217207.344	97784.19599999997	93341.276	314437.5360000001	253652.9859999999	252037.36399999983	384467.3900000003	447926.9999999997	238944.72800000032	314599.6019999995	238436.888	332307.5020000007	388418.6499999998	748467.1919999995	318473.3039999999	579958.152	71716.4199999999	110442.90199999968
20	133.9793760383003	1.4582886046511632	536166.1899999998	880300.3100000004	90477.16199999985	187658.05199999985	69845.18000000008	175596.9640000002	125988.27600000016	264964.1419999999	102349.84599999993	298470.806	116924.39999999982	402847.3119999998	161780.9739999998	135614.37200000038	128051.73799999984	72149.55600000007	300909.00999999995	536183.622	787486.3959999998	226395.8979999998	893173.3579999999	256480.09400000027	292863.4680000001	60133.44599999994	164780.14200000034	228091.78799999994	146654.78800000026	70750.70600000012	298389.8520000002	103390.69799999999	235676.664	190390.12400000007	199472.62800000003	299657.0139999998	254712.17199999993	1095119.586	195772.7979999998	203411.43799999956	341231.914	227114.2100000002	183110.86599999975	88765.4020000002	100157.97000000007	476824.5339999999	153922.6199999999	383427.0259999999	166650.53399999964
21	133.97914828305406	1.0328634108527133	734788.804	480715.892	192943.57799999995	69757.43999999997	182245.80600000004	280985.696	63540.359999999986	238535.9260000002	136933.3179999998	186272.11999999994	41687.66400000006	56762.4800000001	477136.074	419021.41800000006	149326.44200000004	181755.9240000002	451323.5199999998	406242.762	388569.13399999996	288899.2459999998	119079.64800000019	55529.20000000001	211498.87400000004	186218.22200000018	170041.6819999999	71167.70200000002	129604.24800000002	471438.2900000001	89979.64600000005	57919.24799999998	156688.9860000001	115764.62200000003	641163.3359999999	195626.58199999994	162992.56399999998	151601.29400000014	233297.1520000001	194380.03199999986	147959.41400000014	61807.186	95344.52199999994	190156.31200000027	83219.83799999995	263425.614	343406.954	129706.04600000006	127128.35200000022
22	133.9794028037726	2.4871755451713375	123754.74799999983	70844.23200000064	229363.38399999996	163153.71399999995	147618.14399999997	312004.7340000004	695318.7740000003	296371.34800000006	215390.08800000034	352485.58400000026	128496.38400000046	455418.692	272224.4219999995	180118.97199999986	319031.3839999996	138820.14999999944	78300.76799999931	486007.054	433795.77600000065	1173503.044	249135.86800000025	189295.9740000003	295617.10000000003	193007.19400000008	174945.88799999945	315458.93799999915	240842.4079999997	152797.84799999918	281478.69800000015	542540.9360000001	178972.88000000024	338001.98000000033	500747.262	201755.81800000014	488390.41799999966	75226.77799999996	109417.93000000001	382876.3959999995	213403.8220000001	70399.43599999943	78381.46999999974	274853.4559999999	120800.30200000026	173234.11799999955	367829.26199999964	599914.0820000004	252287.8479999997
23	133.9794088089735	2.6144094236760123	215515.53800000038	743746.1099999999	904429.8220000006	141649.07199999926	161935.8860000004	147922.00000000047	223865.78800000058	284471.27599999955	87122.13600000084	302411.2699999995	253035.034	97536.12200000013	242721.1399999995	208694.30599999987	319031.3839999996	493247.2480000003	237289.36999999973	88914.88200000042	534501.1579999997	308877.62600000034	236378.53599999993	300265.8360000002	242561.00199999995	69967.05999999982	287346.74599999975	590974.0859999995	564066.4119999995	117779.10799999998	333513.6460000001	183421.0820000008	564361.6180000004	107814.56599999967	420971.54800000007	490369.3619999999	269840.2079999994	703604.5780000004	532770.4759999998	826282.7300000001	220123.83000000002	290728.1799999999	333025.4959999999	127785.77000000012	357809.9760000004	774959.488	209612.22000000067	198114.9360000001	133364.69199999995
24	705.3399500982631	12.381438571428571	334742.0540000001	9701.511999999959	54623.853999999876	39913.38599999994	9545.941999999857	114317.53399999948	27142.31999999997	64095.550000000396	495647.37600000104	15588.499999999925	18091.573999999873	40953.53200000009	348907.139999999	37032.829999999914	10297.97599999994	4104.724000000083	27981.551999999843	33772.37799999997	72984.61000000025	3559.035999999973	18796.699999999888	33964.20799999996	14123.679999999827	12912.442000000081	10873.697999999937	235853.59600000066	13456.551999999776	71654.16000000022	40825.264000000185	9218.274000000118	38412.275999999736	194103.25799999997	183468.5599999992	34230.03200000004	27671.65399999991	4750.470000000127	24596.18400000001	257225.21400000044	31201.9819999998	3448.1159999999545	13018.218000000114	24386.869999999908	6461.7980000000225	24981.498000000047	34281.0160000002	49771.54399999991	14565.061999999865
25	257.96722810598794	13.069756511627908	589936.6440000007	525500.4839999991	617903.0319999993	585754.5059999999	562086.9559999987	664422.7840000007	642147.3819999998	721482.5619999997	541527.1840000009	501313.98000000126	274843.1779999995	689864.2179999992	449698.87999999896	727008.4359999999	555535.5780000001	811233.1540000004	748909.2240000005	482870.19799999933	531959.2399999988	222961.05200000101	210860.73800000016	785399.2919999997	581155.431999999	372004.9160000007	801362.8580000001	827533.1220000003	602152.566000002	671587.2880000011	659557.1899999996	678659.9860000003	675759.5899999997	333477.5699999992	336773.05199999973	721176.312	329036.9100000003	697538.3360000002	580392.3199999995	524493.4220000003	438240.47400000173	680190.6880000008	530309.103999999	489849.98599999904	705063.6799999998	634029.2779999999	535800.8859999982	68026.91200000056	381261.7500000011
26	871.2008200386856	11.281374444444447	249503.307999999	1768.9520000000182	15148.867999999971	2402.574000000055	7173.54799999999	5290.119999999989	2624.670000000032	217860.27199999997	235815.11799999975	5839.344000000012	4351.2799999999625	3225.498000000041	105930.02199999958	6852.37199999995	22929.71800000003	4181.118000000009	11168.8360000001	10016.496	74937.4959999998	8192.59800000003	3195.3920000000207	8567.042000000041	12315.010000000064	5296.928000000027	6529.230000000037	22689.73199999991	7485.9920000000375	70079.55400000037	3430.8479999999918	2485.698000000055	4534.99200000006	199445.6219999995	72110.92599999988	4456.748000000019	11830.457999999988	9854.60400000005	3743.6779999999453	7091.152000000045	107161.34799999994	2336.3420000000274	3144.7919999999244	1692.1519999999848	9079.42800000001	9041.996000000003	2141.828000000007	13729.542000000009	1023.567999999994
27	133.9792744807859	1.1706731007751938	221535.74200000006	284015.9120000001	150392.1260000001	359952.926	474780.3460000001	492885.86600000004	975345.356	325893.40199999965	133438.24800000014	712601.4979999999	64909.231999999916	63361.83000000004	167645.61399999988	129602.51000000021	138221.28399999996	140526.78799999988	262584.5800000001	169124.81	133141.98800000022	334583.57	619023.8179999999	332349.1039999999	172957.3760000001	452198.08599999995	154305.71	536641.702	457817.13599999994	64748.280000000115	105472.87400000013	188636.93599999996	196410.51599999995	196179.5420000001	152765.36599999986	686179.5740000003	247204.19799999977	70952.5499999997	87336.83200000023	126413.76000000004	623055.5979999999	420862.53200000006	203692.19800000015	506233.44200000016	146115.40000000017	342770.61200000014	224430.4899999999	395369.12399999984	136769.67999999993
28	133.9792962618998	4.077001246105919	503115.8140000004	244179.60199999943	88613.70799999996	189331.43800000017	194840.2719999999	76677.33000000002	137010.64200000072	123521.62200000012	92729.18000000014	120456.43400000007	92175.44800000009	47519.45000000045	53016.54000000065	353800.4680000001	64298.195999999436	107275.3859999993	128881.23599999971	143566.22600000043	196628.11799999993	191576.84600000057	76538.19400000043	199624.72200000053	153889.93799999994	269548.94599999976	519940.7939999998	183915.87800000017	138904.05000000025	168810.91599999953	106486.84200000002	145322.46200000015	338610.16799999983	56451.91800000008	174551.08800000028	170435.8199999999	175587.98799999955	0	334835.33199999965	90874.84599999967	99477.7119999995	92141.52599999942	92043.0480000001	305826.09400000016	44424.5839999991	261052.62800000075	88240.6260000001	120806.21799999975	46683.188000000024
29	133.97933169150306	3.150451173708919	142210.61600000013	63535.552000000374	114882.65200000032	305769.00399999967	102311.80399999996	173878.45199999982	115552.58199999983	125083.55000000013	152092.01599999983	91238.73600000025	54902.50400000019	159897.68799999997	90196.98800000016	106639.94399999987	134951.88000000035	70893.9579999999	64145.30200000048	76992.77999999987	113239.83399999984	151748.26400000023	220580.90800000014	69742.67599999993	155693.3979999997	107563.15799999976	145494.98399999985	138423.88600000046	150648.06000000006	54120.81800000006	76989.92000000026	78580.43199999948	210249.87000000017	81476.77799999986	105872.67799999988	110300.62400000053	153607.13199999987	51884.93800000022	504782.552	195870.41599999974	147157.03600000023	138669.93400000004	124810.58600000046	118732.88400000008	68081.17800000004	142475.00199999986	152635.72799999977	219727.2619999996	42806.01600000015
30	362.9177735574933	12.64622079439253	65193.94400000077	213561.94800000178	428763.20999999985	65403.179999999535	250846.21800000046	203712.6900000028	66759.58199999973	347385.85399999836	260968.4159999997	236388.42000000138	426363.61000000115	66887.95600000094	352112.65599999717	72210.86800000096	240238.8459999977	269044.7740000008	341287.1760000013	490515.7019999984	258006.63799999742	462454.8679999996	625394.6839999992	251442.0499999979	617389.8499999992	332849.5439999999	408529.48200000066	337545.58199999755	252406.0760000005	639007.1860000002	529639.2979999989	522287.5720000005	302268.7459999994	474529.235999999	254928.12999999928	276301.63799999614	284432.74400000105	276595.6519999978	441618.76199999976	253891.5259999992	255516.28600000223	625816.0480000004	244737.41800000033	264827.4179999991	244623.6399999996	239168.00600000226	96101.71800000002	324834.9379999986	93415.3799999998
32	217.14581803475136	10.160087364341079	135474.72799999965	819330.2099999993	681737.1040000016	830164.5579999996	828366.3680000014	651165.4900000008	716211.6380000002	748500.760000001	872257.7699999977	862488.6159999999	699247.9719999987	653079.3660000014	813070.654	595526.8400000005	634486.8420000015	709739.3880000003	609687.54	344773.6160000005	942780.9820000016	792369.845999999	429096.6559999993	739790.4619999989	150553.64199999959	170965.28399999978	689407.3800000019	395770.90000000154	163646.589999998	503225.517999999	142017.32400000113	635318.6099999998	611602.858	569531.2520000022	698695.7619999985	186806.24400000053	582764.6239999994	198404.92199999854	176728.02399999794	822035.1120000008	165867.94600000343	487960.1819999992	102473.78399999923	180794.31200000254	108041.77199999803	663003.021999999	648411.9420000012	144858.77599999894	450994.9720000042
33	133.97934868379713	3.021357866043612	302998.8040000001	157329.01799999998	110763.44599999965	354501.84600000025	102311.80399999984	49430.55999999979	123801.80799999982	237654.70199999996	70645.66399999987	47225.64800000038	54256.67000000004	263990.58800000034	79743.60799999983	153094.57399999956	48690.818000000305	185148.36200000002	64145.30200000048	183669.87600000008	113239.83399999984	221796.61599999992	149317.968	126709.95800000026	155693.39800000004	206305.5520000001	121290.40599999984	181017.77200000023	233755.94399999993	133970.344	93663.82800000037	139518.3800000001	335120.90599999996	71191.2720000002	220982.59000000035	93335.62399999973	176887.83399999992	132346.91800000012	79782.64600000049	79715.25400000003	201969.2060000002	116948.1159999996	197860.98400000035	230596.896	141537.92999999985	71190.48999999996	265778.87799999974	107539.77799999982	93302.99199999977
34	184.9683752260545	12.940304517133955	605182.4920000008	641274.2039999986	520112.3020000008	728145.9819999993	684773.3200000005	278838.90399999963	494672.97400000034	722972.596	625259.3099999988	743210.3000000005	537100.6739999999	559272.2980000003	521381.70399999793	634032.9599999993	195423.2539999994	591536.8979999993	563571.5900000009	634900.905999999	312788.87600000156	503630.3999999987	595842.648	203683.60199999993	209850.61999999845	367525.2079999989	554616.168000001	631488.2639999999	576504.1020000004	628490.496	316014.4460000003	313475.0819999992	644839.6460000008	386418.5820000004	663299.8459999986	174451.61199999996	175508.20800000048	267549.33599999914	305261.4120000022	653711.4399999991	547389.6139999996	198166.30599999937	588165.8480000006	376882.2600000004	621785.1879999996	649913.4359999998	78365.3540000004	503650.39599999925	501222.7800000023
35	464.87442371257214	13.040092403100772	451099.0880000002	98658.23599999987	410511.29800000024	438666.4039999991	250730.9260000001	220961.31799999945	451102.7059999988	260920.89000000153	246361.31399999972	630361.2840000008	74240.92000000045	257296.6780000004	584046.1659999996	467719.0720000003	247790.3039999999	273872.7579999989	110220.68400000065	314360.85799999896	255903.72200000176	80494.96399999935	356133.27999999997	462326.4199999992	286397.7160000006	228108.43800000026	150874.82400000043	446307.04800000077	419482.7779999995	144994.25999999998	170846.38199999937	398072.1600000003	232137.5899999987	46808.77600000119	668424.234	530104.0760000007	707805.348	189499.24599999757	633894.0599999995	225767.10199999856	231981.80200000133	186437.5160000001	290718.17600000004	216903.20199999856	80149.46999999764	295800.943999999	259407.59399999923	364388.4519999994	119124.36599999976
36	559.1456723451041	9.88105233644859	59972.514000000585	59960.48199999966	73399.00800000127	65527.343999999466	80247.99600000035	81021.5419999995	73294.5799999998	61897.49399999961	76131.7439999995	60303.250000000146	55056.92600000048	73464.01600000101	68761.19999999959	66037.82599999978	106652.2700000003	102992.51599999788	67483.57000000104	59532.328000001566	74873.14000000128	91944.84400000096	58843.610000001085	68256.0560000007	41340.12999999956	78158.77200000029	63838.87799999905	71633.73000000112	76624.80199999816	78443.38399999897	89446.1400000001	69049.51800000093	60883.758000000445	67199.30399999904	59723.07000000046	63272.88400000091	84623.73399999963	61664.42199999915	77142.6519999984	68727.85999999913	79805.65200000057	76378.55999999962	63269.08599999932	56006.16599999989	67639.91999999945	62231.90199999993	76510.38799999865	74480.50399999919	56447.65199999886
37	208.14073327411745	10.131966046511627	116825.91599999997	743377.317999999	589792.6900000022	729260.8100000009	653667.5480000019	624075.01	742924.6200000003	673811.5200000015	766263.1020000002	641944.1340000009	623356.6899999992	555771.5000000016	731380.5979999999	485988.16399999964	552323.3720000015	654010.4960000002	550076.6660000006	435358.40199999884	767559.6660000011	747929.3979999989	418850.04199999955	686062.6239999993	91769.21599999949	407898.47200000135	667986.8300000005	547445.7640000008	569136.4919999993	489170.53600000055	414407.12999999966	589788.2020000003	542395.5360000003	738970.9820000011	826522.0940000011	575777.2920000004	444078.6979999979	649232.7599999995	557461.5920000008	715573.3380000017	577174.8760000004	612934.5839999985	573986.3420000006	676990.421999999	704893.0099999999	652240.7899999993	657191.1600000019	494696.942	680771.2519999985
38	498.8820246768376	12.636117912772592	348901.6580000002	262314.85600000067	121451.08400000045	129867.7780000002	119583.10400000085	115722.09400000141	130877.93399999995	120024.57399999937	210387.54600000053	116444.13400000008	114874.0040000012	125212.04600000064	116249.40399999873	134952.2239999995	106058.70399999924	121009.73600000075	119484.2560000003	116210.63599999873	126569.18999999935	100916.4840000007	116124.12799999969	116337.39599999938	125744.44799999945	133394.3860000003	111519.54600000006	135361.08999999918	128908.42199999976	111107.93000000074	112228.87800000024	120841.5700000001	118102.16199999952	119676.36199999932	126389.46599999898	126333.33999999842	139539.25600000145	127653.19999999959	118573.12800000006	122274.7119999995	127806.69400000002	127272.98200000028	125348.42400000087	128410.20800000046	140721.0600000003	128307.11800000002	33881.81599999996	120753.51400000016	37432.061999999794
40	285.2682034899791	1.3787787596899221	726265.7479999999	112375.58999999994	398344.4339999996	229502.82599999983	129838.71800000005	51582.441999999864	279959.1819999998	436012.3380000001	98792.59599999992	152175.68199999986	98951.22600000005	46297.07600000004	48185.025999999954	17843.25599999998	97661.95399999991	182404.77999999988	29071.76000000005	32857.672000000035	298055.4459999999	175233.63399999976	62070.17399999988	47310.11199999991	32717.24400000003	73462.06600000002	55357.55600000004	35376.97599999995	79940.01999999995	105969.72400000002	36599.472000000016	40230.58400000012	44341.10399999996	83266.10199999998	36030.37999999991	81177.29800000001	54880.51999999999	44290.650000000074	41022.71000000002	142926.6159999999	33029.55000000004	48796.81600000002	55711.718	85885.33000000006	34630.69800000011	77690.79800000008	30838.322000000007	63471.64399999997	9300.215999999977
41	353.2652872924074	9.160783878504668	133644.57000000033	1.1510272474000039E7	1.1859992136000058E7	1.2336735764E7	7968855.877999958	1.0329715769999979E7	1.3299498788000014E7	1.1285242084000042E7	1.0110387562000044E7	1.1189758641999999E7	1.006405288400001E7	7805066.495999998	8684742.421999974	7943324.828000007	9604064.857999941	7990376.975999967	7509517.011999929	7702384.435999987	1.0343677220000025E7	1.1864401236000054E7	9237275.662000014	8103724.599999979	136548.71800000037	8494434.09000003	8626341.386000002	7991105.701999948	7870506.759999971	8406292.856000038	7172584.853999926	8460755.899999963	7522428.908000009	1.1058172505999971E7	1.0781697846000032E7	7848229.7500000475	7374189.047999987	8902189.959999962	8166704.499999992	9110549.038000016	8629010.313999943	8411166.068000022	7456617.1079999395	8710592.444000015	8720018.462000001	7886661.717999915	7801580.352000043	7715199.699999988	7570107.469999973
42	515.4034782192269	9.16496563981042	0	6938181.240000046	8237240.888000093	7520783.827999985	4780378.561999955	5902549.363999929	7345431.9	5915834.644000057	5363694.960000022	6335101.881999988	5311571.830000063	5646324.981999971	5344286.173999936	5032127.43000002	5716640.55399997	5089059.983999971	4931727.3899999615	5645692.905999973	5385928.088000065	5913475.162000045	5161243.43800004	4875549.459999977	2048.8560000000125	5883531.258000009	5900590.192000007	5443778.649999896	5889062.526000039	5081622.355999982	5138598.997999912	5841305.669999965	4698494.974000044	5187531.741999905	6545447.380000058	5248350.17000003	4883457.735999905	5160840.425999892	6010205.693999967	5997839.081999996	5894927.561999923	5199804.160000007	4552860.861999946	5468420.354000016	5120121.970000044	5819728.077999978	4301276.798000019	5319500.775999961	4402988.815999984
43	381.3000696161081	9.99019519379845	52946.84199999986	4202179.154000026	3577006.4200000116	3643214.8139999937	3908071.607999999	4042821.4400000186	3719965.251999965	4731507.934000002	3872216.8600000218	5220364.678000003	5927238.6020000335	4825458.799999946	4326007.947999958	4411245.027999948	3060539.2819999745	3736981.054000015	4256401.367999966	4671218.920000033	4589554.449999973	3987801.563999991	4355015.184000002	4150905.92600005	45628.607999999775	4171762.601999974	4541276.980000029	4351982.684000007	4507140.013999997	4545170.215999975	4819880.264000051	4041300.9280000073	4786121.282000021	5369507.42400004	4737738.917999981	3936648.000000027	4089789.1119999876	4636730.376000007	4507044.203999967	5053867.744000016	5211356.83199999	5360204.94799999	4519879.572000018	4512579.422000054	4275062.188000013	4721640.563999941	1594085.192000012	4109401.0579999844	1595388.099999988
44	350.24225564945687	9.162844031007745	6364.331999999999	5138400.208000017	5107524.936000025	5392002.744000001	3535355.429999979	4330342.365999988	5711629.596000004	4861981.436000019	4210150.44400002	4762649.583999998	3482932.8040000047	3339373.697999999	3620546.51199999	2995415.352000003	4046175.4599999753	3360857.1739999834	3153617.5939999754	3328413.389999994	4160939.2260000133	4678921.108000023	3702395.588000009	3449116.5559999915	2734.4479999999976	3588868.6960000144	3517206.062000001	3452600.7559999744	3335317.211999984	3533883.020000021	2921988.443999967	3715135.23399998	2998377.684000007	3754486.141999984	4544017.126000018	3321315.2580000195	3054611.613999973	3675386.077999979	3494387.0619999967	3927603.780000009	3461474.7939999704	3345653.900000008	2882115.8559999657	3476582.1540000034	3603005.458	3584958.0119999596	3704740.0320000206	3112123.8599999934	3882778.4519999768
45	557.4540081889791	10.134937616822432	20828.50599999995	4138491.0679999855	4093419.768000023	4315474.525999998	3018976.230000018	3698134.0540000037	4533577.685999996	3976127.0740000256	3127785.2540000067	3315981.2140000113	1897015.9319999965	2856630.8500000136	2968984.885999989	3055383.877999995	3270264.414000015	2808114.7999999886	2720886.592000015	2801761.843999942	3407484.0760000083	4126827.9319999786	3000592.2159999874	3038249.9420000054	22047.13999999975	3213335.035999984	3124168.840000014	2914808.601999995	2840411.9659999567	3447158.00000001	2479976.2700000154	3100373.812000007	2700284.19800001	2385567.0480000046	4221028.204000017	2887236.3560000244	2513006.7279999317	3196971.2959999745	3294387.5039999546	3369161.1160000116	3280896.7000000053	3027512.0839999844	2479995.505999993	3293006.1760000065	3250481.0719999797	3042307.5500000236	3877233.524000008	2471886.5019999733	3860962.769999984
46	437.18733116229413	5.449554883720927	3711.750000000005	3508252.9959999886	3627617.068000002	3217955.837999992	2184004.467999995	4186668.5919999853	3880175.8040000047	3381346.3399999957	3380859.4099999857	2602705.3319999953	2566260.3439999954	2349039.8600000055	1878258.5599999968	3303012.4339999803	3344945.5340000023	2222089.077999999	2801750.4840000016	3732773.5760000045	3458052.1619999944	3388537.814000011	3267900.096000016	2504387.830000001	3812.376000000011	3730260.8740000096	2249492.1640000027	2930545.6739999996	3780996.7179999943	3384718.255999998	3799966.821999983	3392001.131999998	3029749.8119999976	2425942.808000011	3302303.3239999968	3406733.667999982	3114374.592000003	3347985.138	3040535.7540000062	3175208.354000007	3752009.778	2546157.421999993	4026680.151999986	1987194.3300000005	2157495.452000004	4036226.9519999907	2674487.2900000014	2625662.9659999926	3227609.332000006
47	659.2921187972387	9.66004369158878	1033.1199999999683	1758454.8220000197	2232893.2660000026	2128230.430000022	1363882.7879999762	2244668.100000012	2276521.466000019	2471459.4600000205	1981830.3480000203	1690627.0879999786	1442851.0940000128	1813647.5420000092	1444614.1960000047	1570324.254000019	2079598.0239999825	1164982.6180000168	1679660.706000014	1926178.5379999825	1829514.6619999825	1747222.524000007	1600371.6960000044	1298986.6540000208	2227.624000000014	2430189.5299999435	1750485.049999995	1653393.3999999983	1951499.7400000067	1612384.743999999	1857544.6599999939	1313482.539999997	1624167.7840000244	1518755.3379999949	2019263.0640000002	1705742.7799999823	1718584.2379999883	1899710.5759999882	2306739.6580000166	1987435.295999996	2190367.213999991	1953635.0440000384	1732923.8820000077	1941616.8219999843	1396546.782000008	2220862.763999989	682156.5780000022	1857301.9780000239	1102274.2979999955
48	739.6028530713022	10.136763333333333	14920.245999999892	2675740.721999989	2750784.644000017	2678446.0819999985	1979884.300000012	2582030.5140000056	2783751.727999998	2409840.9860000163	2358258.3960000053	3136586.9420000124	3690580.332000004	1940605.7280000078	2098895.947999994	2012876.8839999733	1980018.8040000107	1940548.2239999906	1876929.2140000209	2006518.9019999765	2459853.1780000045	2812743.4759999895	2642891.07199999	2189570.1300000064	29107.847999999813	2219810.8979999875	2144892.696000008	1972737.067999997	1921387.4639999818	2272343.3580000093	1821607.7560000129	2186447.2880000044	2142109.6340000075	3263165.458000005	2832293.312000013	1956569.4480000169	1817855.5459999463	2238694.92399998	2370528.387999962	2307814.3000000073	2411242.894000003	2236189.77199999	1757875.323999999	2165179.9580000076	2145349.839999983	2226752.1500000088	1365176.278	1883710.6899999736	1384888.9279999966
49	284.29526358515454	11.214331853582554	22036.647999999845	1903979.6039999996	1396532.3959999916	1778479.291999986	1710323.1799999916	1502182.2699999916	1530128.8059999966	1924394.1160000071	1739860.2679999918	1720304.3820000084	1642384.7180000045	2371369.1520000286	2324635.6399999927	2439410.434000006	992588.8940000021	2137190.866000016	2483954.358000036	3033364.085999976	1820356.6160000074	1066816.5779999981	1419306.0299999837	1815019.790000015	44587.03400000011	2072321.1239999915	2301211.174000008	3478024.959999978	2452876.560000013	1479491.2240000078	2025671.3780000135	2034605.9580000232	2258801.197999998	1594238.9240000064	1919795.6380000205	2486200.5400000056	3304731.252000003	2394848.952000001	2519211.3499999926	1920889.904000009	2660990.568000019	2097383.6820000308	2485589.978000004	2615666.3280000146	2182642.393999968	2410697.0479999646	1046918.5899999988	2224954.06400003	1040429.9440000042
50	353.25517696018517	9.025601782945733	11492.308000000046	1169402.3139999895	994346.879999983	1077698.7900000003	1178795.9759999977	1122648.9040000022	908999.4460000069	1383505.9620000126	1071147.3740000033	1543449.8259999836	2254962.767999978	2283337.9740000456	2074258.2940000133	2525603.7400000338	690076.4499999974	1571038.8080000314	2288845.0359999975	2472086.478000063	1613108.401999983	975266.5780000007	1711117.9640000067	1717752.8160000145	8369.224000000007	2121980.944000001	2010442.7759999675	2643470.764000037	2360663.915999979	1730422.443999979	1793721.0939999924	2048781.9159999955	1861244.8879999998	1567550.471999989	2467833.1199999764	2238001.540000008	2219961.30400002	2441662.5380000076	2899821.0239999928	2158285.277999966	2752038.2479999387	2334629.3920000223	1031125.7319999969	2574502.753999995	2001365.8639999882	2313850.999999966	466696.2599999992	2422283.6220000274	7626420.305999962
51	313.2621100132474	9.162526124031004	14458.18000000003	1343262.1400000125	1565325.6640000183	1508179.6459999962	994266.4659999916	1333214.0939999907	1624860.5119999945	1192806.8580000093	1087373.7400000037	1591447.0959999904	2102765.588000022	1385722.9900000023	1416538.493999991	1482896.1320000007	911518.9579999952	1077677.7979999927	1316363.1879999782	1311554.9019999932	1308571.4840000093	1309247.4080000084	1301234.8260000022	1238667.1059999978	9684.244000000068	1507680.7980000062	1452558.4160000004	1418003.951999989	1447258.4939999923	1585952.3620000135	1086700.7279999824	1294143.765999987	1131966.1120000079	1922791.695999979	1807894.934000027	1451577.5499999963	1331798.631999988	1530090.7179999826	1706229.9259999923	1518819.5720000046	1549120.6059999815	1469522.0039999909	877620.1299999866	1566692.5339999993	1340288.999999997	1455817.4639999769	599781.9520000032	1183722.093999993	714160.3179999973
52	557.4495335959936	9.989468617021284	0	1030729.5520000068	641212.9720000057	857260.1839999902	756370.5500000019	770547.2520000066	738879.2839999914	1060260.3380000035	671248.0640000002	754691.5640000079	548822.0940000007	1515510.919999952	1048321.0279999948	1360561.4519999812	440492.2959999926	1161456.4920000061	1161714.0199999823	1222090.471999994	969114.6699999985	532458.8579999972	757159.4399999996	978478.1080000189	0	1399453.3379999925	1282798.6700000241	1528909.2499999837	1211921.4840000053	958383.7839999865	915337.8440000134	1118814.504000004	1104960.2840000126	548486.3720000098	1384010.1600000001	1287343.814000019	1171116.596000003	1350140.6719999993	1525503.6739999847	1083835.899999989	1356047.7500000063	1161474.5199999819	796799.5020000013	1369730.6420000214	1201404.2540000044	1203773.9659999718	389847.2240000034	1189081.2120000273	403298.80400000047
53	378.30628500706484	9.99026503115265	3523.853999999982	1167674.420000006	939800.302000001	1092632.3499999999	731505.9740000033	895014.2680000039	947946.9239999899	1067549.954	934595.8720000058	948411.7659999975	787773.0480000038	1191780.0459999891	1100055.2419999896	1026734.7359999904	684174.2759999898	987807.5480000022	1151250.0499999914	984023.7320000083	950924.9139999965	625418.9039999966	708810.6979999993	919188.2980000133	2882.240000000028	1017182.0839999934	1030216.8060000078	1100840.2580000027	973179.4360000009	841197.3459999906	769574.1080000054	877190.810000001	940764.1680000103	658885.3060000093	1107588.6659999974	976886.4140000081	1036427.4320000041	1140988.8680000012	1065264.843999994	1027101.2160000027	1023345.9280000028	1042802.8479999973	713521.9440000026	991138.0800000121	980782.5360000082	898882.8939999829	799365.4200000043	871225.2739999972	765980.4359999924
54	350.22386813296083	9.031848987538938	2586.2880000000405	631403.5059999905	552211.4239999945	541447.0740000012	562419.1439999999	628576.054000002	539512.2280000005	798866.0280000067	512145.4660000061	778589.8179999895	799452.993999991	1145675.2640000253	1061989.730000005	1323415.6780000164	293693.19999999716	836858.0600000226	1173259.3000000012	1158073.1640000332	866723.7159999901	456578.2640000004	847317.7220000047	926528.6860000086	2630.4120000000007	1038282.859999999	935517.9759999813	1254857.7660000208	1140685.8459999845	938247.1859999893	815187.2179999914	1044563.6079999981	915645.1439999997	594749.3079999929	1155004.7579999932	1117824.4600000044	1095346.87400002	1259914.3600000052	1202266.776000006	1034673.8219999811	1205077.8319999722	1147975.818000015	534350.6200000026	1068004.1019999923	1197503.999999992	1002332.9599999834	192803.11600000088	975979.9760000126	3892887.5919999783
55	745.5181424188702	9.166011137820508	1866.2540000000467	1213420.972000008	1363250.4320000159	1348534.5439999995	774447.1059999934	1057743.9179999938	1284789.3760000002	1051105.1040000054	931268.0100000001	1080239.2479999969	849817.0480000079	939668.0499999943	960360.2859999881	940644.0060000034	913041.1459999953	896340.1939999962	962140.967999993	808560.1559999977	978575.5660000123	961478.6500000067	786384.056000006	921734.391999995	1198.7040000000038	901735.1140000004	973166.1460000011	964902.3039999838	923898.8900000061	917051.3759999974	647653.9399999884	922493.6739999941	834519.3600000073	826106.3059999873	1111450.33400001	914572.8660000052	910507.2459999836	969059.537999982	996895.1459999982	971565.9679999994	886048.4739999883	911949.6500000015	697796.8659999919	944843.446000002	920505.1120000076	935740.1559999972	689480.5460000027	907159.3459999935	643744.1399999958
56	341.3004848241592	10.135797507788164	58469.96799999995	1927750.7399999937	1905041.466000011	1971899.5019999994	1587301.8240000089	1834902.6660000004	2147708.5719999988	2046597.6020000065	1754582.5860000027	2421722.6340000043	2434446.1719999984	1347591.7019999991	1388443.065999993	1520512.8919999981	1742216.4180000075	1239725.2839999963	1420469.662000006	1526386.7819999878	1772560.432000007	2663888.5739999856	2040819.4959999912	1432358.3739999994	52634.783999999934	1552692.3419999944	1683778.9620000029	1273746.3380000016	1369016.9439999901	1679091.4920000008	1347298.8840000005	1645503.6140000036	1437552.352000005	2458868.238000007	1966376.700000007	1356113.0920000095	1353748.9699999797	1600384.5079999885	1694764.871999985	1656520.5980000063	1596928.8440000024	1618107.6059999939	1434095.5620000013	1383995.6039999984	1542050.3359999917	1623588.7100000049	1345904.2120000022	1319705.9959999912	1468258.6759999946
58	409.3282571023318	11.009458644859814	6635.27000000001	860502.145999993	628903.3420000002	965424.005999998	708325.9940000018	921925.6319999993	997530.5639999958	856422.7339999973	709682.128000003	573513.7719999972	548206.3459999969	731163.5680000143	685057.7299999921	723917.230000002	514397.53800000076	546135.5100000014	686485.7360000114	824790.8700000028	590725.4459999986	887316.914000001	735890.440000012	774645.9580000025	5611.5999999999885	596560.8299999972	442261.6979999939	628435.3060000009	389449.48600000434	777159.2579999894	374339.7859999975	306735.17599999823	786446.6160000062	625940.6640000001	948818.4400000032	601787.2099999976	567340.7320000029	852437.114000007	442794.51199999976	821821.1779999995	889354.9900000066	712825.31399999	555359.8560000078	751235.9059999995	441713.34400000045	822321.4580000134	404636.3480000022	667834.8259999972	364522.0600000035
59	683.5417657958051	9.163463430420705	0	901491.4380000054	1019054.0260000082	954090.0359999988	543948.8419999958	853751.8899999947	1041658.6220000002	812218.6100000077	773320.6620000035	1071690.477999998	1179871.430000008	725925.9020000008	665754.2439999944	771658.5340000007	664695.7299999949	670110.9799999957	695412.0459999897	680547.5739999971	741558.402000003	773556.9620000053	731066.0840000032	663808.6919999984	878.2060000000283	705071.7840000022	760555.8280000007	720214.4619999964	718224.3799999941	783321.0560000058	700697.5419999897	731490.3419999941	606495.7120000042	1073546.1979999905	899546.6900000134	702949.5820000006	681976.8619999953	713144.5979999894	861261.6999999972	735135.8540000016	794312.8879999906	740881.2019999955	568528.067999992	812983.9440000008	707764.053999999	759835.5599999884	485721.0140000036	725339.7359999972	428565.1239999986
60	737.1862775708667	10.138684115805948	1388.8500000000192	775958.603999996	908920.4600000053	847103.0040000029	619476.4680000029	428545.4960000026	925011.9360000043	769416.6880000074	689615.7340000056	974152.3760000074	880448.729999996	686603.0320000019	639761.781999995	731761.8039999881	618571.0580000057	593143.4339999965	645308.400000009	687847.1519999807	749238.6699999936	757167.2699999972	765705.4479999946	616096.5140000045	2499.854000000042	732775.2800000024	723475.7720000073	691076.2239999985	669741.1779999883	755940.2280000066	598796.184000006	683762.0500000006	676241.1180000063	921202.3960000002	878336.0539999987	680228.8920000064	573699.3799999815	717026.031999991	798850.9819999868	741243.1140000077	777141.9879999962	714825.9559999837	576130.7340000069	741834.3160000097	683437.5039999991	745665.1059999982	622206.2200000017	571359.5259999904	636736.6639999988
61	239.2373124239788	9.161494341085268	22776.185999999994	1056715.7840000065	1093232.1480000077	1103180.6019999995	753485.8959999962	980905.4039999961	1182796.5679999974	940629.0760000048	928566.9160000026	1114742.357999997	1105763.6760000067	850187.0080000011	839218.2999999967	908483.25	803660.4179999968	791558.9259999967	898221.6479999957	875843.6159999969	1031359.3180000046	989466.3940000043	829678.7080000009	869123.8419999983	14743.59600000002	991129.1660000026	943769.0260000003	877318.8079999955	882817.007999996	864690.0860000063	689678.8759999886	881849.9819999946	753627.8380000027	1044090.3259999929	1187945.5900000122	854407.8920000026	796264.1639999954	1025633.3159999916	982282.5039999989	877759.4760000019	987141.409999991	933377.2159999969	640447.8079999931	1038315.9600000011	988963.6139999985	942620.8599999892	570431.3020000026	754564.1899999975	577064.2579999977
62	341.28927896225986	9.991879361370719	6588.44000000013	656853.8780000044	527671.162000002	510355.213999999	719667.3539999997	612374.3100000035	530422.3139999945	783299.2600000018	536274.1120000038	1005852.292000005	1196964.686000005	1312577.9139999705	1052109.0279999918	1387233.9859999805	394633.8499999963	684641.8160000028	1050002.0699999905	1142021.5340000046	916427.283999998	677266.8179999983	1161455.0260000022	765901.3440000131	4934.523999999993	1055480.9359999949	1145319.6740000064	1208200.3100000012	1065301.311999997	1081977.71399999	1323784.658000016	966105.4620000041	1212150.994000015	1102140.2720000122	1234926.4520000047	1083140.6860000084	1041042.6079999919	1167552.842000001	1471417.169999987	1122241.3939999985	1673105.7040000032	1611485.005999989	984135.4820000048	1231695.216000018	1085603.5960000034	1276065.6739999766	275192.048000001	906732.9999999981	269952.60599999764
63	325.2300750749162	8.04438496884735	1761.4519999999584	673944.0460000063	749209.6420000042	762547.3859999981	401276.55799999845	597226.043999999	826181.9100000066	586121.3179999979	462804.67599999567	533068.2700000037	722445.8779999928	579374.1280000008	697276.3300000018	666974.7420000061	380302.18599999906	575198.6660000058	796167.1040000068	576477.1559999961	557463.0759999998	589565.8319999996	790487.503999994	666341.3720000007	4157.014000000007	653985.1119999978	603462.5960000062	829767.1080000062	701618.1580000104	693853.7520000025	436607.0740000044	719313.122000001	218776.72199999954	641235.3439999939	1073021.5300000035	678461.0519999982	714103.8359999887	774287.4320000039	780985.4159999961	798586.915999999	772891.3680000046	794029.8719999937	417376.9700000024	828466.5179999948	724805.9519999993	693636.2940000055	328725.9320000007	685644.4639999912	355191.5680000011
64	284.29556468131796	11.10239860465117	9408.736000000103	488627.71399999695	334461.44600000227	404074.3380000007	469278.4479999993	389479.47199999826	364370.6980000031	520727.4299999981	447996.1079999993	427835.7260000007	524634.9059999962	779811.3560000068	686710.187999996	806178.455999997	274047.18399999535	647081.1460000017	824185.9979999966	1018860.5520000029	466542.93199999444	314984.5959999959	479660.37199999765	500725.0860000052	17755.90600000032	628724.3739999966	691895.8440000073	1248788.829999999	768758.8780000117	456615.82199999405	761037.4000000046	568160.5439999962	647339.1819999921	448624.5660000014	524141.3059999976	764917.4060000081	1010673.9279999867	649108.9239999908	775660.2859999877	528629.0980000009	832486.4859999932	635333.587999993	886145.605999995	811352.3939999989	669272.7019999985	718020.4159999954	1052446.8140000054	698200.268000005	292032.95199999935
65	453.16438660338486	5.449930542635657	4418.587999999983	727277.4259999978	710734.9840000003	633201.6419999987	424330.5359999991	742409.5979999977	767346.812000001	663629.9339999993	671173.7259999973	510359.75799999904	395764.75999999937	371029.538000001	400366.84199999936	649210.8519999965	629167.3860000006	454729.9519999999	516886.61600000004	709437.6740000006	673933.5399999988	666508.0960000021	590059.2680000027	382109.11000000057	5436.545999999954	692007.5180000016	427459.4880000002	489096.65799999965	694316.4459999986	630529.1859999998	610593.4519999971	639898.9099999995	404447.0460000002	404416.470000002	669379.9039999995	666769.8719999971	624360.8660000007	672894.2860000003	550016.274000001	463484.718000002	700639.864	500547.77399999875	775439.0199999973	355609.3180000001	437398.7100000007	751476.5499999983	381518.2000000002	423573.4119999982	536769.2920000008
66	256.264024551348	10.34159820872274	5041.616000000057	455291.05399999925	317544.2640000014	443510.4039999966	419305.3659999946	367972.4479999992	313887.59400000086	473676.2079999994	359083.4540000016	461017.94200000225	557033.3280000057	656790.9940000065	544949.5999999959	615182.952000002	255576.758	497887.7699999987	697546.9540000196	992374.3560000114	480594.46200000047	320694.99199999846	567735.3399999999	398636.30200000503	3777.1600000000512	446838.91600000265	639738.1940000055	1047959.3299999961	614480.1499999932	412698.3419999961	743409.7159999883	529390.7859999991	569244.3879999947	509012.4739999958	464993.66199999506	663098.9859999948	890202.8420000146	605451.2780000039	647828.1359999938	465823.9100000023	736493.4219999993	536584.6720000099	706665.2239999992	784677.457999994	565099.2640000032	684070.3739999965	403227.90999999584	567110.7820000013	361471.12199999887
67	551.3568100243801	7.82715860465116	11859.275999999973	870374.1099999993	1014079.9680000002	910805.7520000014	625642.1419999998	1024335.7860000008	1092337.9780000015	903174.5539999994	918802.6559999983	916373.2380000015	1012396.7620000009	849809.2059999993	1054178.3859999974	972984.7879999983	825081.6619999991	1098351.1539999994	1052127.1179999989	837804.6919999975	876242.6239999987	1105438.3140000002	820663.7099999979	1002405.1580000023	14368.070000000012	991906.2860000028	1198894.5620000015	1116073.8579999965	1154805.3799999987	1080262.338000001	1001643.0840000035	1076074.4820000015	1047552.9340000027	987172.6879999994	1171280.8600000015	1109844.325999997	1032641.2759999987	1198248.2239999978	1338288.2340000004	1297489.880000001	1095790.2059999972	1046778.3780000013	870215.6279999984	1198814.5300000003	975851.0980000001	1092512.5580000023	1289513.4519999984	981974.8519999987	1433519.4540000004
68	595.3831678139017	7.787119147286821	9509.21400000004	820979.124	974430.866	857186.322000001	548007.8839999986	949930.9399999978	999205.0919999998	867251.1419999995	873282.9779999994	706195.7239999993	896868.6359999995	792903.268000001	935704.0620000012	805626.7999999993	846927.7539999993	946063.1979999985	1098492.715999998	769641.7700000011	1001058.276	983543.0220000007	789471.1739999995	790963.7759999996	9417.756000000023	1085881.5159999998	930851.8179999985	931401.6179999993	1090899.420000001	1038069.1199999995	988381.6360000005	1159129.556	1060852.788	935093.7459999983	1323851.1120000011	1097377.5100000012	912376.204000001	947704.9400000004	1114815.2120000003	986881.158	971319.8539999971	1122161.0780000004	783056.0320000008	878697.3420000016	1059494.5339999981	1110788.9219999977	1067114.8419999995	897605.4940000004	1188191.8159999968
69	270.28005210371214	8.201192289719625	16114.532000000008	809396.331999993	1071358.1179999919	702248.652	1393077.308000001	1120707.6220000023	972389.8059999954	1143962.9840000023	1235268.3039999942	1333344.1659999928	1458555.8340000089	1399827.6039999982	1488687.4819999938	1602117.306000012	1417751.7560000005	1331735.2020000005	1591228.4840000065	1193193.358000008	1266843.2019999968	1402421.4840000025	1298662.9299999955	1144748.9179999945	6290.052000000051	1464411.0900000038	1509408.6559999834	1225942.9519999817	1493607.5380000044	1197113.162000004	2059742.0539999988	1210293.124000002	1498481.3860000134	1403646.8919999874	1574526.76599999	2081475.5839999844	1957460.783999989	1656449.6039999933	1450557.2000000023	1264747.8119999943	1503196.9579999875	1419925.7699999944	894799.3300000015	1747600.7659999891	1337876.6879999996	1648595.6940000036	216876.99399999875	954391.1960000038	417447.7259999996
70	507.3312039032359	7.865963023255808	5290.356000000013	842738.1340000004	937741.0680000004	839916.4259999999	706636.1739999987	960415.7959999995	1002660.7640000011	851232.4019999999	842949.7419999988	892999.0440000005	793025.1580000012	885621.0779999994	799239.732	789204.3559999998	778284.1400000001	1018483.627999998	1062589.046	817472.2020000005	834354.6339999996	1013269.1359999991	908019.1900000008	776423.2760000004	14028.201999999965	924993.5760000027	929744.8599999986	1124417.375999998	1072692.1039999982	866263.3379999986	1073460.9620000022	1185695.0520000025	1003621.2100000012	918300.892000002	1264758.2740000014	1026818.0639999959	1149587.3679999982	1029532.9739999993	1144584.9619999991	1153918.36	1168397.7820000015	1098859.8660000004	812441.3599999994	1124321.1359999962	962541.808000002	1001311.5019999963	1420617.0039999983	1044497.7059999997	1445707.8680000014
71	267.26789800442924	10.135932943925233	75624.77599999988	914523.5939999974	888148.7800000042	923860.3360000006	837142.1640000037	836499.8280000003	960155.0960000003	886302.2580000027	838034.3660000006	990709.9120000018	889453.7219999983	577787.2180000007	744312.2539999982	604946.3799999994	816658.5180000028	614776.435999999	611379.3100000026	694968.4359999971	904807.3080000025	1105703.9659999958	937500.5239999972	729128.2399999996	30775.627999999604	736963.7839999987	772671.4560000016	611942.5380000006	538252.8119999964	826208.5659999995	619388.9679999996	782301.4140000005	624031.0900000014	811951.4120000027	827565.0300000026	626808.9800000027	556414.5059999931	720578.4819999967	738815.2799999965	669237.208000002	704743.8780000004	715323.7539999986	658044.2740000009	743408.4059999995	763939.7879999977	747358.2000000011	650029.3000000021	634578.4359999972	668755.3019999979
72	367.31811409716835	9.662434263565888	2283.0679999999925	491077.54200000234	529411.9199999993	543375.5680000028	328432.3339999961	436408.4180000037	511203.5600000035	431428.25400000275	386747.8600000003	495386.37999999453	560808.6380000042	453194.2160000028	411678.5840000018	462717.34800000355	416587.11599999707	342142.66400000395	424863.278000006	476473.83799999906	419192.5639999928	419772.13400000136	470018.85199999635	364418.50200000725	2944.012	415896.96399999526	491547.2900000065	447446.6679999993	438228.9819999991	441036.61999999784	342159.35999999376	356308.3760000029	466999.1160000037	488792.6100000006	545693.9139999953	449904.7039999951	423752.24199999694	527465.9980000015	506251.70400000527	444723.99	501786.2219999989	492232.6500000079	357308.80199999694	479193.30199999636	407366.7060000037	454418.16199999757	242396.54200000004	432494.02000000136	322322.06599999836
73	415.2234415303541	9.17951546474359	18335.57199999988	1188473.1320000011	1027437.3680000015	1182438.0300000017	197771.76799999183	930203.342000001	189132.84799999685	903472.9059999984	1159223.2340000025	973775.7979999998	170359.23999999993	209636.65399999561	193923.7459999949	281230.9900000018	896878.0639999977	219181.70799999294	296677.419999997	201361.42599999113	875192.658000002	931011.1780000018	154841.34799999802	962124.8699999986	35881.769999999764	219926.75800000166	883650.4919999999	195190.9619999935	211526.10600000288	674852.136000001	510578.4079999971	844997.0199999996	711993.3279999979	848854.2419999996	178029.75000000282	191560.7560000046	681146.3380000012	210059.0100000037	775037.4960000034	893624.2179999992	680186.5979999985	185111.6460000018	492809.1879999975	771372.5280000002	183661.87600000063	629133.0379999968	672206.8359999957	749450.1500000003	631953.4960000005
74	279.1182667253663	3.4687294573643412	12707.637999999963	470892.79600000003	375441.6740000009	41799.14800000012	35821.985999999946	27364.64400000002	6396.960000000015	11137.273999999963	115205.69000000015	21986.010000000035	1445621.5560000031	20799.96600000004	544381.0499999997	242109.3980000001	16828.62599999994	67116.46000000005	303481.67400000035	20661.74399999996	33025.82000000001	53422.600000000006	43573.65600000002	64171.00200000014	11465.931999999979	118798.68799999975	48491.73599999999	420434.2940000008	46110.648000000045	13080.106000000022	11201.229999999961	9261.712000000005	116265.64999999997	12902.107999999984	379640.5900000004	155463.94399999987	258387.74600000004	347424.3899999999	69566.6760000001	52976.23800000004	48289.6139999999	52586.007999999965	9284.295999999984	1532162.1260000013	16370.829999999949	13034.751999999984	78696.87200000002	14432.816000000012	266897.9380000003
75	194.1242044959383	9.164252790697672	24941.577999999747	1101347.3880000026	994452.174000002	1088187.3980000007	759849.8759999981	959155.8440000003	1158460.3860000009	1070921.9480000015	1056265.2360000028	1142400.1400000004	938052.3519999997	829764.8999999985	980675.4239999992	759013.7479999999	801139.0479999969	841659.1879999972	627039.8859999968	816333.8319999999	901997.0600000024	1055239.6760000032	806054.6220000021	790479.3379999974	24040.62199999994	877756.5540000008	867462.5339999998	719026.1239999975	765714.8119999985	885258.080000003	606420.6899999963	924996.7819999988	726573.107999999	1076697.2059999993	1131854.3640000024	749093.6120000056	726361.6300000007	910581.4479999989	832924.7000000017	987658.9319999999	707301.6159999976	737991.8800000026	630981.5579999964	873296.9280000012	895009.3120000005	802187.753999996	831883.1480000035	744585.9339999999	832231.913999997
76	639.4081293782501	7.752205813953486	7047.178000000047	684049.73	844749.3940000017	707833.9580000003	565486.8499999997	802232.9039999982	873956.1619999992	706375.3600000007	788080.4879999999	742302.9459999998	741966.9020000002	787931.7699999996	625244.6340000007	655579.8420000005	731402.7080000003	676599.5860000016	783225.1839999987	679178.4779999985	714972.4979999997	840181.8679999993	780024.6560000001	678451.3199999989	11721.46799999998	767161.7400000001	832744.241999998	762032.464000002	858289.4160000025	842812.1380000003	916836.8219999992	802110.8159999982	923410.432000001	783987.9719999998	886377.7379999975	851956.7820000026	773719.1279999999	738659.2900000005	1042046.5920000012	855637.0319999987	973689.0320000016	869141.1920000011	773805.4260000001	839466.3280000001	756627.1219999999	943309.9279999976	768328.3039999998	844137.7900000006	921545.8639999981
77	463.29908147202326	7.895510775193798	14144.912000000022	695660.4880000001	713416.7519999999	640461.1119999989	518302.508	756304.8360000008	817947.7800000017	697385.7760000001	682380.9099999998	702673.8839999991	753309.0159999997	596553.4619999996	763995.53	715739.2920000001	591868.4640000013	799341.1940000004	893128.6380000005	613417.888000001	833120.2779999996	809509.272	658108.8839999997	656933.1780000002	8405.912000000037	859079.7160000005	756512.8219999992	935637.2860000011	823790.7239999982	661063.804000002	844732.336000002	846471.0419999993	763274.7740000004	596952.5939999997	929732.6640000014	812558.4100000012	890787.6320000009	798403.9939999994	914050.4859999991	742285.4639999982	812607.2280000015	713451.5100000001	773370.2840000009	902097.3599999966	765613.0420000011	836226.2199999954	1321495.156	777477.0679999993	1268662.9680000003
78	801.5780845319808	10.138966744186044	18024.651999999947	814268.3739999983	715254.4100000032	805540.9220000005	548448.4900000029	640700.2859999991	845355.2639999994	696719.3680000022	716470.1020000004	685608.6540000006	108451.33799999508	182894.52800000325	580345.0519999969	472163.955999998	627432.6420000023	516627.65999999805	285120.83400000626	223060.99399999843	681102.9200000024	603943.5539999965	245768.61600000144	557820.8000000011	20527.561999999885	548964.4179999988	165021.65600000595	293404.6300000067	194856.95799999614	476245.3079999998	342288.2179999999	459328.6980000013	142200.3660000004	528662.7540000018	729927.5380000024	172971.0099999975	172950.2579999934	581392.5559999973	498728.9379999985	535122.8660000021	490839.7740000002	174116.12399999105	405402.80400000355	530364.1919999985	567756.0959999991	458320.1459999978	684393.9300000018	275976.5320000023	666399.233999997
79	245.0555303895897	3.272458656957929	22406.4119999999	816120.4879999999	214623.78599999993	61190.20599999992	55275.40799999999	17318.884000000045	31813.83999999994	13412.881999999963	208072.01199999973	30568.91400000004	569489.5260000014	30010.725999999944	551520.5379999995	108933.13400000014	23620.071999999967	59855.55000000001	377583.9399999999	36446.96200000005	26753.281999999974	40556.64000000005	59982.23599999992	70057.28399999991	102943.4460000001	68234.58799999987	64130.553999999895	38675.180000000044	110798.96799999953	33402.02199999995	25376.821999999935	75660.89600000004	87089.09800000029	47942.685999999936	278837.8340000005	83307.06199999995	241234.18600000022	277280.70399999974	56854.56199999988	55029.47800000009	68404.83800000012	60448.49600000003	58451.64999999997	988579.788	38216.096000000034	17861.547999999973	66800.04400000034	39045.366	166504.68199999924
80	415.1932586837212	9.016358217054266	5920.852000000071	325248.7499999976	283090.8219999976	306772.6079999999	240358.7719999987	289099.3100000003	286911.3480000005	328976.68400000304	277456.436	296574.1459999957	310776.7699999984	327759.0320000064	300936.7660000007	335834.39200000116	209262.87199999997	310165.31200000376	343748.70000000007	315383.77800000773	319293.6819999974	245997.8619999998	276650.06400000106	298993.058000002	9314.833999999802	303778.67799999996	320665.6919999987	329479.55000000406	351397.56399999815	321900.9659999959	261812.52199999942	344048.16199999995	299933.07200000016	273587.2079999984	372726.0639999964	329290.0519999995	328282.85400000104	330699.468000001	376717.95399999793	339393.5079999981	349619.0379999952	324334.87200000475	249780.32999999894	366801.2079999993	324465.01599999896	322626.3399999957	188386.5600000002	321568.00400000165	153779.54599999945
82	379.2851372864878	9.500044186046514	3848.2680000000073	467674.8779999985	598227.0739999976	559325.7699999978	398334.60999999865	459900.4060000003	613557.2879999989	471280.3779999988	414874.1579999988	564713.4179999994	723756.4220000035	454994.1859999996	519805.6139999997	532712.2559999966	355004.45399999944	425181.28800000495	531483.6140000013	471493.40800000145	449365.6920000025	496727.90799999866	587194.6680000008	513268.12199999555	2604.061999999952	468093.5220000038	561712.158	609756.2360000052	547988.2579999946	595392.0400000021	396853.57000000053	541856.7539999994	465221.3300000004	624717.9720000032	716165.4780000016	601183.4719999995	517626.3580000023	565982.3499999961	673178.9780000044	638347.6139999977	577940.0800000023	596354.8359999991	329711.7800000023	655085.5180000033	570339.5979999991	539363.3719999996	35821.464000000036	466894.05000000185	20519.482000000135
83	683.4336267815469	7.71527219626168	2974.3519999999758	534349.9379999997	669783.9680000008	542240.2119999995	461670.00200000044	664232.3499999997	682386.2219999993	566159.7440000006	613206.0279999999	598891.1139999997	559622.0040000001	614476.7460000004	570293.9920000015	586055.2319999993	580738.7380000008	488989.22200000106	685977.9620000011	532203.2039999994	670730.7520000004	656884.1319999984	560927.6820000001	622102.9380000003	6567.963999999947	707003.5220000015	596904.896	571289.23	739676.2299999989	653315.7819999983	643260.4719999976	701836.5859999994	600069.7179999982	650119.5119999998	829389.0219999976	747226.8540000013	672793.9199999981	677899.1420000012	705514.2480000012	781564.6140000015	665375.066000001	730582.531999999	598351.9820000004	560324.8619999988	665803.1420000006	641365.8000000005	497335.3860000005	654827.3779999978	696654.3900000001
84	239.23491675865736	9.017975077881617	5288.507999999963	255565.52399999823	215006.53399999812	229237.56799999997	207525.68799999915	213788.46000000017	215925.09200000038	249391.8900000024	184659.31600000118	238509.35399999667	222549.46599999862	286614.71800000424	258256.2640000006	285124.26400000224	171674.4219999999	214771.08400000434	291776.60000000044	261957.93400000653	248478.7999999979	192598.8219999999	254595.24400000108	244056.29000000173	4940.448000000017	262465.9759999998	277230.2359999977	280719.6740000037	271822.35999999655	251534.45799999684	232436.1659999977	252235.79999999987	245876.736	233715.16999999856	294884.9199999983	290873.0759999999	274483.96200000105	279852.79000000085	328101.4819999985	246178.41399999725	262470.0639999953	260640.3240000037	199313.69399999926	316749.3719999993	261043.601999999	297838.1959999959	122214.77999999991	283203.37400000176	133277.90600000013
85	267.262586979427	9.989841085271319	11210.177999999987	260516.72200000164	250331.6619999999	233264.57000000004	240747.73399999941	236400.14800000068	242036.63199999742	306968.66999999987	228784.7120000018	250573.4560000004	305159.6780000018	294405.14999999607	290514.43799999746	303340.4839999968	196475.22599999834	254147.75800000032	279730.045999998	320344.96400000213	270389.37999999925	232618.4119999995	278278.3360000004	258644.3500000034	8988.74200000001	287503.16399999824	293792.5260000017	318096.17600000044	271578.4639999999	279271.29799999826	317594.8500000034	249569.4200000007	306010.8860000033	262693.3240000019	321004.64799999987	287626.8700000024	285872.74799999926	299599.72000000044	338418.271999998	305342.56800000055	349987.40000000043	356100.8639999992	272327.0120000014	288820.0960000036	254458.60600000224	305809.1379999955	207956.7800000007	292744.1999999992	185661.07399999906
86	203.13197127735452	9.02292325581395	6587.345999999999	217339.5619999983	180071.37799999843	205040.77999999997	161388.99599999905	183025.35200000028	194076.4420000004	216042.96400000216	184858.66600000084	196335.66999999716	233340.90599999897	220558.7780000041	190695.68000000008	224773.46000000107	142505.79200000002	184721.31800000338	204864.738	197483.04000000464	218284.31999999826	174430.28399999999	200105.24	195450.05200000125	9613.107999999953	230321.10600000073	220631.32999999885	213538.68800000293	204179.15399999754	202782.04599999753	181683.14399999965	199001.3659999998	187076.7740000001	191105.0699999989	217578.5419999988	224470.60399999947	218672.5520000003	218269.99800000072	246079.7539999988	196864.26199999813	229550.15199999703	194192.6140000028	180332.6319999991	244320.6519999996	222300.0819999994	217195.865999997	120540.69599999988	222706.99800000098	105753.93999999951
87	212.13757954777736	9.187136448598133	13175.424000000236	674938.9760000005	562692.6960000002	672626.4520000009	494435.3580000001	541057.3480000006	708255.7300000006	644039.0120000005	670244.0120000014	697463.3059999995	629051.5519999989	334407.963999999	431792.21600000013	416978.8439999993	507576.2739999991	477340.97199999855	336415.36599999946	391694.1300000002	546167.0820000019	690383.5380000011	406924.5399999998	421788.3979999994	13838.73000000021	483116.49400000006	460201.9580000001	416464.9519999988	424152.3320000001	536657.358000001	311377.8639999984	439875.1399999999	395330.3439999985	639295.9800000006	677241.5880000002	421286.9380000037	406052.1440000007	520073.7140000008	278486.6299999998	94121.5559999982	430895.8339999985	345229.8960000022	334586.4819999988	488060.13600000046	104350.4720000001	344389.14599999855	452696.6480000016	385063.1220000006	346214.1400000003
88	279.1132535193712	3.334083650793653	12892.611999999997	228975.53600000023	202923.83399999992	20643.423999999944	22788.41399999996	41405.31200000004	5486.3220000000165	5118.597999999944	243513.18199999974	16403.205999999973	365519.18199999933	20799.96600000004	31704.488000000114	109479.35399999999	34329.39199999999	8247.870000000003	0	22225.054000000044	14740.450000000004	31633.23600000002	21209.83999999999	61343.81399999997	9818.954000000038	30560.73199999993	38148.76599999993	9433.89199999996	49057.82799999998	8221.681999999964	12170.15200000001	8069.682000000021	170407.27799999996	6839.758000000014	149836.0239999999	82152.92400000019	55031.474000000046	139104.43399999986	61475.79600000003	23458.28599999999	23786.556000000124	50447.48400000001	16540.213999999996	382273.5279999998	17481.71600000002	6800.792000000016	38106.99600000003	19392.565999999984	127788.562
89	443.2615896302609	9.983401782945736	13174.487999999934	297149.6120000008	249028.14999999932	299196.728	176786.09199999872	204647.2440000002	256059.60199999795	268575.87199999933	221021.26000000173	161289.4200000016	161282.6920000002	236533.5579999987	234814.19399999772	245230.33799999818	184343.5379999981	250000.81599999964	248771.94599999842	196519.18800000194	166714.8440000003	158619.81999999995	147027.4299999986	188363.56800000256	6422.772000000051	211220.57399999796	202417.58400000192	245728.51200000045	175585.73600000047	139725.02199999784	180571.54400000145	203425.1220000005	208535.18800000104	140468.5340000012	229965.4539999997	208295.87000000215	254367.38200000062	261877.83400000006	245942.00400000112	180925.83000000083	171694.97400000057	205255.678	181521.5519999993	217548.68400000193	227171.5260000009	168035.55599999733	226287.33600000138	238215.31599999935	220405.47399999827
90	631.1463209204699	11.919677205882348	148279.13599999982	437036.32000000135	92210.16000000025	149888.54000000004	689836.4780000049	28708.214000000087	129822.05999999944	56634.109999999746	73104.18799999986	815509.4479999964	482989.15199999715	39189.7399999997	104672.31399999943	35357.97999999979	91408.19600000011	586890.1720000005	33324.91800000001	11691.536000000258	692447.0120000002	61286.79200000006	133345.43600000025	382482.9040000007	0	580397.9439999965	74250.95599999993	62988.7499999995	2059.321999999933	52442.27200000003	31950.50399999996	55152.834000000104	18764.40399999987	42413.983999999895	85053.89399999958	44769.29800000055	67810.85800000021	40717.95799999953	16756.32400000043	124481.48800000083	44319.322000000146	4049.091999999972	56269.948000000186	32304.013999999792	98545.07400000069	22766.768000000186	80547.92999999903	28587.312000000096	98329.04999999936
91	419.2700670415943	7.9186182170542665	8207.878000000026	389481.1140000003	406441.29799999896	284081.8679999998	339080.06199999986	436404.88000000076	453498.7260000015	413531.0799999997	413892.1400000002	356946.0759999992	443698.25199999916	369730.29199999955	399012.9699999994	420471.3399999993	335630.8740000001	399121.9940000002	507558.0259999997	399078.85400000215	480326.4040000003	469653.84000000136	405975.6919999994	322364.2399999993	15949.295999999931	412007.63799999986	460116.9760000003	587797.4159999996	476989.2319999994	377052.65599999996	526980.6640000007	429780.2460000003	426781.69800000126	439151.9819999993	470858.0379999999	461118.20200000156	530564.652000002	453612.01399999927	462185.9460000003	417851.58599999914	480770.4920000005	423134.5059999995	420941.0520000012	461228.64399999956	378203.9679999999	570193.4859999971	886599.95	353867.13799999986	856879.3960000001
92	522.5926412969359	10.069048831775696	78354.85399999956	1356885.129999999	30864.10599999998	803.0939999999973	665062.2299999997	12669.116000000138	2184.5159999999714	82499.8160000001	49721.351999999075	29203.175999999712	20992.755999999914	253851.7419999979	31469.281999999846	275583.30600000016	3932.393999999986	193115.61000000042	52602.607999999665	7690.755999999947	135161.90600000057	4300.091999999951	164054.10799999896	908119.5619999997	50882.32400000004	152133.8899999979	73713.50400000156	33899.21199999953	63582.760000000286	189444.0260000004	36927.92000000012	864227.0439999995	1006088.7279999993	131483.54199999943	5048.746000000064	64568.973999998976	13823.856000000118	38826.90999999991	549636.0540000016	51866.39799999936	41301.07400000003	1398907.5760000004	63992.01799999965	180545.4840000007	16793.645999999688	597053.177999999	15247.033999999932	208186.05400000192	67475.79800000017
93	727.4601099528662	7.683730852713174	2968.961999999977	394016.34400000033	497010.7339999993	413860.4219999991	352698.9560000001	502490.6399999994	495570.84800000035	422855.60600000026	473841.8520000005	458207.9359999996	347353.24999999895	439639.20800000057	367142.20000000094	432423.3919999997	448276.41400000086	344864.71200000064	482359.4699999996	442821.7199999997	488846.7439999997	474994.56400000013	493681.4220000002	468763.1280000007	5339.187999999985	463703.6479999997	516848.59599999955	379494.1560000001	486362.48600000015	465614.2679999991	519489.4879999981	429026.268000001	445310.2219999986	467521.18999999936	498297.30999999936	568325.8080000011	437800.768	422557.6339999999	572421.5339999986	576020.056000002	572956.6500000007	458443.9019999991	392086.6499999998	493721.0660000001	421761.0240000002	489819.3080000008	315067.13800000044	487732.7679999989	463653.87000000064
94	443.26833456495325	10.171695518867923	125117.20199999878	611398.9860000014	466319.53999999905	736065.9700000013	631150.0220000002	575185.9040000004	641771.5419999984	694723.4900000006	770124.1779999987	600971.6300000012	447261.8120000006	99951.85800000279	327272.3679999985	104316.67599999926	568392.1940000015	467652.81600000075	503818.91000000224	406202.72000000044	632744.6999999988	599080.200000001	312114.52799999976	578709.2220000001	109029.04799999973	594594.0180000009	529401.7499999986	446340.31000000203	361535.51000000007	343344.39400000166	326137.67199999926	87267.78399999993	424826.3639999995	455139.5500000014	640463.033999999	396593.57200000196	370288.2180000022	379912.83200000157	362802.27200000273	580521.9620000006	335937.7859999996	334240.214000002	343817.9240000006	122543.36600000209	603056.452000002	137540.08000000077	381483.98999999947	435517.2719999995	372510.9620000036
95	208.1407351743902	9.991471627906972	8301.10599999995	232523.2040000012	210146.26799999972	214137.05000000022	168022.9859999991	181910.38000000056	208626.6979999978	218019.50199999945	161224.78000000003	180070.91400000054	161688.5740000004	235008.64799999841	213276.26399999793	214839.74799999833	157854.8539999996	203348.13599999988	233256.07799999852	188266.36400000192	174565.02999999982	140756.73199999862	148661.49600000057	204303.46000000276	8028.235999999976	205023.65399999844	187385.85200000205	226314.58600000016	183036.85199999996	152878.07999999868	165865.05600000123	201517.97600000058	198625.79000000094	144054.318000002	218822.66599999944	180546.68000000194	215035.1340000003	219302.36599999992	214531.76999999958	206423.51000000056	187860.43800000008	192800.89000000016	144279.78400000054	184287.81800000175	217734.16600000096	178951.84999999747	230931.45200000194	218267.6239999996	209737.90199999954
96	212.14150887072842	9.034241937984497	8687.368000000124	183990.4239999986	156082.9299999986	162825.104	133516.6559999992	146569.0860000001	174353.18200000035	171423.99200000172	128359.95000000075	160390.03799999773	178095.31199999934	165775.24800000325	148410.97200000027	176599.07600000108	106252.17999999993	136823.56200000225	149758.99599999996	167322.23400000395	168621.04599999875	117797.19200000018	162684.74200000076	161037.54600000085	10997.332000000075	142070.192	134171.3399999986	149841.27400000198	151067.56199999823	160981.74999999796	133121.8199999995	147116.84799999997	155495.90200000003	153947.63399999918	188657.91199999864	158119.7239999994	168410.4640000004	175600.56599999982	172286.417999999	150625.64399999878	174590.26799999777	162912.0480000024	131822.64199999944	176838.82199999972	159043.0159999995	164445.55799999792	96240.11599999995	170188.35800000088	186541.89799999917
97	131.001860421029	9.163530310077517	6317.73199999993	487528.25200000097	394529.8440000008	494531.6040000008	293863.9119999987	450049.40200000006	526907.6699999999	480183.23000000056	423155.6860000014	475932.96199999994	314134.65599999967	98537.2019999979	375731.06799999945	271691.3820000008	364428.4479999989	293727.7879999984	307436.463999999	313011.8939999994	426472.11600000114	354503.9800000019	304409.01000000077	364359.17199999886	13614.631999999974	304707.57800000045	384604.9780000002	289716.7459999989	348846.0459999995	326361.18400000094	235601.86599999876	311349.1459999999	300978.81799999974	378547.58399999945	450894.588000001	275743.9360000025	266753.26599999965	399210.3940000003	284720.6400000013	314519.7800000002	296395.8339999981	294234.24400000053	255593.87399999832	313788.652000001	329636.46800000017	290502.27999999793	358574.84200000187	264576.8479999994	358800.7019999992
98	959.9646329427233	4.194093798449609	694914.9840000015	1749470.4880000001	3100015.364000001	2802882.6139999987	903473.0840000005	1494314.8040000005	2317305.3760000006	1532392.3919999998	837609.0600000004	567678.0260000003	600107.4439999998	58801.92200000015	186414.09200000053	96040.3280000001	3686957.0919999992	100904.25199999954	34689.87599999988	62734.263999999625	612865.0339999999	1405008.218	40153.73799999997	75368.90799999986	64108.14199999996	77466.07200000012	65406.081999999755	19799.024000000183	83813.83600000027	400097.25600000017	25925.28199999988	181392.7459999997	97269.15800000021	175312.22599999965	158119.17600000047	63184.8119999999	33057.927999999854	101219.17399999977	87695.38799999989	231079.91199999992	59070.30599999991	212469.35199999984	68664.82800000005	61255.012	249187.1779999997	35281.475999999704	77626.71799999986	38395.77199999998	81897.22399999965
99	443.26865366589317	10.122279922480619	131726.50399999905	151075.24799999772	139984.97600000206	152232.42000000132	578354.5920000005	489459.6079999995	742524.1180000006	569339.440000001	638102.3199999982	132936.01999999877	111221.49599999865	130673.45800000137	133776.18600000147	646059.4560000005	442464.1600000005	148211.61800000022	127570.76399999819	114498.5300000002	538019.050000002	96373.36199999842	253286.58800000124	691361.0179999996	112991.13599999984	151259.4820000007	529401.7499999978	133829.0939999988	133546.20199999976	454530.1000000007	230020.61199999775	597669.1219999993	111132.49800000062	131720.89400000227	127944.36800000159	125153.22999999742	125496.97799999744	120129.32599999952	153090.34799999988	133296.23800000042	135436.55000000075	114667.60199999795	115760.16800000149	660365.1919999983	123491.35599999789	132831.69199999873	537262.8920000012	129150.53800000128	538024.2859999995
100	217.14134868867865	9.987570930232556	9559.636000000028	238017.69200000117	243378.2979999996	198543.19600000163	169900.4499999979	213765.1279999999	236655.60599999756	231770.45999999944	207178.54200000147	150930.2980000014	168681.5100000011	219870.1259999986	208684.04599999776	206925.47999999824	169714.4739999982	212553.6519999997	213106.03799999866	195158.36200000148	179648.9139999994	143011.51199999996	137562.68599999932	201098.34200000227	17664.0459999999	194697.11999999854	184198.02400000108	221643.41600000014	182245.77600000033	145025.2179999986	132562.61400000073	190178.7320000006	197978.9660000007	141335.60400000185	240317.65400000016	207396.15000000177	197334.2980000005	215437.43399999995	206716.6520000011	185237.8480000012	152433.86199999976	155079.7799999999	122685.76800000042	159005.64200000136	207313.14200000104	141986.67799999806	238400.66400000194	204367.57399999944	201752.9319999987
101	685.4388244886998	10.736519069767445	36082.37799999962	307363.96199999965	128971.65399999946	521107.1500000003	184535.26800000112	536206.3100000005	503426.7119999997	558705.672000002	40984.217999999964	340112.4819999988	424717.48399999936	761819.724000004	98225.58399999962	908646.3160000044	177917.33200000008	188023.31999999963	1231451.191999999	732760.5500000018	340097.76200000005	298972.22200000065	177041.69400000016	321691.14000000106	154882.82400000186	174656.05800000086	151707.13000000085	222282.56399999908	17720.223999999922	425289.7560000002	780813.6560000018	123756.2879999997	1200505.3840000029	370492.35800000007	166048.21600000112	1113757.3020000004	328143.0579999992	449037.5020000008	167889.68399999922	86621.40400000029	118626.2160000004	18332.222000000264	380436.5540000026	705495.7680000016	140451.9740000001	784943.4279999947	53321.27399999964	715501.6099999993	41625.78000000025
102	256.263728196573	10.272154049844234	5041.616000000057	114746.32199999905	72832.26999999987	89700.36999999946	140252.84600000235	104390.46800000002	81041.29799999851	142689.46600000205	94932.48599999784	119877.05200000026	160976.7200000001	234596.64000000188	168355.53799999956	208639.19799999852	66854.32600000009	173262.26000000106	229677.31199999613	357838.85999999434	134237.11199999868	105072.19600000075	195893.36399999974	154289.85399999924	6593.368000000048	179842.36599999867	227855.38200000013	387744.1599999989	231762.0139999988	178349.25600000194	297719.94199999823	172479.15800000075	205107.99200000035	166574.25399999938	162439.67400000003	249130.48199999717	297679.62599999673	190709.859999999	213653.52599999905	158869.61599999966	274237.91599999904	197422.28000000035	296318.11599999934	228385.3900000007	174000.78199999893	235479.6319999987	159900.58599999954	208551.26599999686	118522.44999999892
104	685.4379724565184	10.204747751937987	51147.282000000065	390235.5500000012	80333.13000000002	571272.0540000015	217652.652	284853.3519999997	465473.85800000053	531405.3860000011	58771.80400000042	543915.9340000009	226778.61599999983	591946.998000002	122865.59199999968	1562118.3040000042	87587.18599999984	127274.951999999	545494.3440000024	734463.3060000031	839656.2099999988	124054.53000000016	93794.42400000087	216847.34599999918	1202641.6640000003	108975.45200000038	313850.0599999992	948946.848000005	3267.7099999999978	393564.0040000022	430916.97399999975	107952.45600000059	986592.9459999999	450509.7140000016	113503.15799999912	504273.7640000007	865994.0840000006	1288470.3800000006	98013.68999999984	122178.63200000013	128951.30599999905	7360.785999999987	402350.55000000016	963691.7399999945	229843.79400000052	1474152.0659999966	43208.12000000003	884500.0520000018	31977.60600000015
105	959.9658098310887	4.784978604651163	241080.20600000076	597500.0560000002	3700166.811999997	1239639.282000001	357292.3899999993	660194.9519999988	951123.0119999999	1580549.8260000006	350746.3999999997	216816.4339999997	210349.71000000037	90484.88599999988	174838.9019999994	80555.6040000002	1589044.476	158339.64200000025	103370.41400000014	39307.908000000076	198628.59399999984	632289.9679999998	146764.60200000028	165622.5340000002	43061.1699999997	117656.91799999963	25332.19999999982	68127.138	29938.62200000021	121297.17999999972	11423.153999999975	56254.74199999974	26284.099999999584	188985.05599999972	184011.1139999999	23715.41999999982	13798.970000000045	49695.60600000038	80712.12000000016	36046.10599999999	67081.81199999983	12108.577999999796	118647.05399999981	50673.24800000033	81599.152	39933.95799999968	97718.95400000026	58582.67400000003	70567.70599999973
107	771.487142472586	7.650461860465112	2771.5340000000033	297004.1020000004	332169.0519999991	293367.19599999976	245483.618	360877.4019999996	370526.4760000007	281656.2100000005	340246.4780000003	343224.07599999994	280410.22799999936	268488.24599999876	245049.61799999984	271410.2420000003	322325.67199999996	284379.234000001	355799.38599999936	284429.4139999998	339093.8339999995	350778.3920000009	351527.13600000023	317581.20400000084	2275.034000000006	377205.18	363296.4979999994	258941.75400000083	326222.15600000054	324556.2300000001	398810.98799999984	309777.0839999994	299151.56400000065	331514.5899999998	394916.4500000008	349880.6459999995	343257.8420000002	309331.194	347925.26999999897	338239.86000000045	371570.93599999964	337940.2379999999	326207.60799999954	302849.6760000006	336536.34800000046	387845.454	172803.7620000005	322026.77399999875	283956.2140000004
109	185.09596244353483	9.163811682242992	21424.655999999875	322333.4060000006	284295.5020000012	311711.71000000025	201977.61599999908	265088.4839999996	328513.0440000004	302188.9080000011	216174.56600000095	254410.05399999986	256685.21200000003	219120.99399999963	262798.90799999953	209574.01799999966	225976.4379999993	243636.85799999902	196324.7359999986	218761.0219999999	254318.85600000096	312903.11400000105	205005.9400000003	224787.60999999964	24905.31200000015	251271.52400000053	240079.0399999998	197255.47999999922	210839.7559999996	211178.9880000009	192478.0219999983	251151.29599999936	188011.24600000028	269583.0239999994	299723.92600000085	213425.79800000135	199161.07600000044	273108.55399999965	228241.1160000003	264910.1200000003	252477.8739999984	224498.01000000062	180516.74399999864	244887.86000000028	231893.26200000008	217007.68799999854	229890.00200000108	208592.06200000003	263074.36399999954
110	685.4442607393378	10.046296511627906	65526.49799999967	153592.1400000006	28083.180000000157	190214.69600000014	166205.90800000005	165300.3239999999	165848.4339999986	233086.26199999946	38942.74000000037	468283.46199999726	263344.29000000097	385743.4979999995	81115.04999999944	824637.6939999942	81732.70199999974	67383.15400000024	257047.17599999858	505439.89200000116	401353.95599999675	187427.25199999966	113756.23799999988	159641.1620000005	153288.03199999998	83576.10999999866	264632.86200000066	418710.1320000005	12259.573999999913	444055.75200000353	960240.6560000033	144769.25800000006	395786.9980000006	388338.5619999983	42496.756000000634	206661.75200000158	303903.74200000067	297398.3379999998	42149.61800000007	75189.62400000117	75648.17199999912	40306.0240000002	776040.9339999921	576158.8420000034	156201.31000000035	974708.4340000079	15194.296000000168	302429.41599999915	15110.589999999738
111	245.07738379999535	5.4564834108527105	7469.496000000074	152792.31999999957	165724.53000000026	128356.55799999941	82282.41200000004	195609.69999999908	182273.1880000003	164561.2739999996	165975.16599999907	117566.90199999967	102317.66800000038	71696.28799999981	72812.22199999975	169275.74199999878	150498.06000000023	95130.102	166039.77399999998	180990.72000000151	178877.87799999956	165451.93200000015	117859.27800000105	72343.28800000018	15526.521999999883	151349.30400000096	77164.85800000046	112193.92400000007	194659.61199999988	140401.51599999986	137813.66599999825	120160.34999999974	90371.8759999999	95671.14400000067	98456.03599999989	125407.27599999875	118528.55600000011	154348.60800000007	144675.3820000004	115392.44000000013	175462.06399999993	128762.2639999994	180690.2539999981	69064.63600000003	84809.7199999998	145628.39399999974	458180.72199999896	87835.53399999974	76172.11200000103
112	703.4915922088148	10.098320307443364	1284.768000000014	93184.59199999896	281349.40200000035	3896.9839999999754	3919.4460000000536	400470.4940000006	67954.80200000094	6657.775999999913	15982.647999999752	249175.95399999488	115938.64399999935	111523.45600000108	974.946000000006	7823.24399999991	1407.1520000000276	74080.89200000098	5246.8479999999745	154431.41000000073	2606.289999999957	7657.896000000004	355344.68600000086	27556.1160000002	12267.373999999949	37505.264000000665	115996.75800000005	3075.9880000000685	114699.08800000056	40562.582000000824	11606.810000000018	175731.49399999942	263275.8840000011	27097.75199999934	7769.466000000124	91411.91599999866	90450.50999999806	30096.50799999989	64638.94200000062	11899.456000000246	20895.94599999983	6394.966000000112	9384.743999999486	72292.91600000017	3347.4619999999727	76257.6379999994	7207.988000000002	75233.18399999964	9430.986000000068
113	510.3583442617809	10.775184961240315	84011.9459999999	221721.19600000107	198456.92399999916	215177.7180000007	158011.41399999938	272198.93199999986	295850.2960000011	225961.16199999928	180887.60600000023	117764.29399999982	105294.15000000007	170433.68999999974	191933.2699999999	286866.67000000156	226850.30000000092	215278.5780000004	339677.39199999947	260894.90399999783	283622.75599999947	207357.04000000065	156448.15399999823	169954.65400000085	78984.88200000062	231552.26999999981	197201.71999999788	241389.00800000105	424787.4240000084	232571.14599999884	219041.2900000001	343743.128	275889.649999999	144699.92200000168	194142.4440000011	319805.0719999997	373551.83200000814	430465.59799999883	223499.11599999963	340204.882000004	659658.8959999931	802252.3279999899	1567664.7999999933	360213.4920000005	306278.5620000029	415877.29199999926	308678.0999999978	285517.6659999968	1017725.5620000064
114	133.97941972749618	1.9796645736434102	353405.3860000001	275519.0659999999	98844.37199999999	136842.78399999993	125193.04400000013	408483.80599999987	214726.72600000002	168510.4259999998	227915.8499999998	226940.2340000001	247589.4899999998	355632.1339999995	147836.82999999996	488341.3019999998	60635.63199999998	206743.79999999973	78819.47599999966	151041.41600000008	197544.53999999986	328178.25399999996	98108.83599999982	197856.04400000046	295513.19800000003	106341.88200000006	290001.0480000003	71941.87800000035	221145.9479999999	209865.26200000016	58959.43199999993	580682.124	136634.29999999987	147634.2719999999	1079087.138	165900.91800000027	174974.00999999986	142656.3419999996	237540.4979999998	226962.71799999988	825917.6539999996	236720.40199999942	139481.73200000016	69624.45999999996	105750.81599999985	69444.61599999972	309306.55000000016	275606.3199999997	554255.2080000002
115	499.1527119546909	5.451060620155036	3653.9180000000406	116388.76199999955	147549.11400000015	102160.75199999963	57079.18799999988	144571.27999999927	139473.69800000027	86239.21399999972	115691.44599999936	96179.96200000022	76291.54000000027	63439.5399999999	60018.995999999934	103144.23799999894	124479.82599999983	51061.09600000012	101572.97800000012	161122.84200000108	111960.68799999966	117943.58400000015	84136.37200000076	61795.15400000007	2658.4020000000296	113704.20000000074	73808.31600000012	92221.80399999993	111535.76199999954	115414.23999999926	103821.37999999904	118006.87399999994	82576.7099999999	59715.62800000037	84271.40399999986	116200.60399999922	107696.69600000023	105623.9579999998	117700.43800000046	94560.95200000021	120962.0099999998	96669.2439999996	158962.09599999915	68318.27000000002	62783.89199999986	151067.80999999947	80376.96200000026	69785.70999999969	105687.35200000033
116	703.4896078290564	10.028357686084139	1284.768000000014	191386.11400000018	91584.5400000004	8430.789999999917	4374.030000000048	95640.40400000106	211574.7279999998	12358.823999999893	39059.42000000055	393189.7019999983	240404.13400000095	160090.89400000015	3594.5480000000384	12395.913999999964	4700.4420000000555	219752.27	12134.817999999836	193864.5859999996	5908.269999999945	13537.715999999904	569199.8500000008	192980.77199999988	13930.433999999932	135300.60999999952	267733.7700000014	5821.669999999949	114699.08800000069	71446.19400000076	14654.778000000077	307142.12400000007	130169.42600000059	44991.90800000001	15626.85800000002	93828.6400000007	135350.51800000048	39033.656	68229.4320000005	20542.684000000183	26874.317999999785	6394.966000000112	9384.743999999486	126116.07600000061	8668.995999999988	124643.2940000006	1099.204000000016	115092.46000000101	3318.7199999999284
117	359.3080194171406	10.138027751937985	10187.603999999928	269423.65799999936	279047.5100000013	271332.3299999999	221510.57400000107	261701.50399999914	294670.43999999977	286292.158000001	271614.98000000085	368326.17600000114	758466.6879999992	181286.15200000125	191072.60599999892	192109.0939999984	254684.9000000008	121313.92399999985	159805.49000000182	205260.9519999965	163720.21000000095	308542.78199999913	279426.57999999996	189859.86600000036	15053.677999999964	218340.52000000066	183691.54600000076	179624.61800000016	166543.51799999765	211541.9960000003	184908.9100000003	225407.02600000013	156790.63400000124	585941.7240000017	175108.34999999945	174916.54800000112	173724.44399999588	172993.14599999925	178381.4179999983	193095.37600000124	191853.57199999972	191126.385999997	215690.9960000015	228588.9600000012	206790.09399999946	215486.92399999898	194869.99600000068	176901.34799999843	185707.1319999993
118	801.5084575849211	4.954519487179487	0	76482.18000000015	8745.840000000058	101401.02399999963	249329.88799999843	4892.696000000051	13104.41199999999	98673.86400000026	58438.04399999964	449213.2939999965	14976.201999999954	0	168764.5779999999	962.0240000000185	70171.2020000001	1649.1999999999991	1068.340000000006	844637.6439999976	28204.276000000114	55762.80999999956	635196.9799999972	16066.048000000048	925.6720000000236	10159.956000000087	1308368.0820000106	5526.224000000007	3748976.234000004	279697.0899999975	308386.5100000018	175441.65600000054	482450.1800000009	364785.19800000114	906.7500000000014	938.4179999999877	13588.785999999902	3263.5440000000085	400333.8219999997	614927.9659999971	16077.965999999935	2289724.458000017	13986.612000000128	329269.51000000077	111844.7680000004	739139.3159999981	216797.21400000222	898.1479999999935	1506.2659999999964
119	265.0566233712559	3.027249842767295	17828.38200000002	183680.11200000037	95739.22800000012	28926.676000000007	22406.45400000005	12852.20199999998	5468.964000000021	11727.772	187978.7139999999	15703.222	292514.84200000047	26452.251999999997	107012.03399999975	52618.9319999999	16021.363999999992	5809.132000000043	64902.30599999986	12240.855999999967	6293.052000000017	16333.979999999985	10482.096000000012	47444.716000000066	14794.468000000048	42438.63200000011	28356.270000000077	19176.23200000013	48149.14400000001	6901.3040000000055	8703.963999999987	4436.927999999976	44279.431999999986	6198.88399999999	271649.664	66104.76799999991	51361.33000000013	118057.7640000002	41449.10599999998	24083.825999999965	23146.10999999999	32311.308000000037	9406.202000000016	468579.24800000025	31580.427999999993	7876.748000000006	28304.200000000033	14083.242000000035	55510.823999999986
120	703.5025998058419	10.215787350427359	3432.008000000005	316600.8260000008	242388.569999999	13443.836000000041	3368.971999999952	159488.2479999996	252404.56599999956	6078.801999999964	44127.34799999985	369022.91400000756	77264.03199999996	359906.4940000012	5625.155999999997	6312.306000000126	2275.979999999979	304703.40799999645	10708.11800000005	534569.8060000018	7195.787999999987	17369.900000000052	933801.070000004	0	10159.71999999995	28671.632000000063	175548.7599999992	6330.878000000118	496038.0879999999	40935.078	7416.136000000059	79274.70000000032	956369.6919999974	15987.028000000082	31326.127999999844	438221.03000000044	320572.54400000226	43947.81600000027	479247.30400000274	21648.959999999945	17803.759999999653	2215.6920000000123	7760.66000000013	619934.845999998	7128.446000000068	255207.675999998	7207.988000000002	2634699.102000003	9430.986000000068
121	510.1779230426003	9.661340610328635	15033.237999999761	66060.55400000096	142200.1159999997	104353.48600000094	55207.97599999913	91805.25200000062	125947.76000000135	68279.65800000094	63599.53600000001	72102.42199999852	65255.8840000008	97640.53600000057	84335.31400000032	88080.42400000105	102328.73000000019	59672.99600000107	91948.34400000107	95611.69999999976	74763.50799999767	68811.61000000064	50143.949999999386	69700.0080000019	1873.9160000000202	109166.21199999828	84987.16200000099	88243.7539999998	98216.83200000011	81246.63399999987	68024.5199999985	84611.81200000067	87332.37200000139	58879.46999999977	100972.751999999	97912.73799999905	79256.85399999988	96550.1960000005	120070.82000000184	101829.97199999962	105024.17199999822	107351.55200000247	64011.053999999305	87971.02399999918	82583.38000000107	94196.71399999989	28296.008000000023	89179.38200000038	41488.45999999955
122	685.4427177079522	10.103768302180685	65526.49799999967	80705.47999999886	28083.180000000157	145628.26200000197	101265.43600000163	70897.18400000074	85668.22000000233	83129.18999999951	14799.566000000032	374475.3899999912	165664.5320000006	437723.71000000375	122865.59199999968	609984.7059999933	72489.48200000034	127274.951999999	216667.49799999385	336768.76399999775	179956.7320000031	150564.98999999982	96435.08000000023	74712.81600000022	363657.7359999994	40672.232000000215	90436.08600000167	247516.4619999979	11864.54199999991	497163.7439999996	960240.6560000043	109403.98199999995	395786.99799999874	201169.9319999922	42496.756000000634	136891.403999998	142380.29399999572	254248.46199999872	24146.58200000019	75189.62400000117	62709.22799999921	39836.132000000194	949334.5779999983	468059.9300000021	112875.52199999831	834394.8899999997	47369.880000000005	172125.55599999853	31977.60600000015
123	257.24740853111973	9.875281937984488	25041.32799999995	116475.20399999998	222185.2000000005	156766.60399999918	247742.01000000234	230748.5440000002	235362.44399999882	196331.5799999992	130088.92400000148	307337.95400000253	301730.31800000183	195817.96800000287	129781.33799999933	119868.27199999969	568435.6619999998	84064.04799999902	130022.27000000146	226971.85200000598	246744.0280000012	499700.0719999996	416396.6100000074	144228.19200000135	27288.26399999982	131837.28199999992	258073.99199999654	82121.55400000123	175825.11199999595	408152.29599999497	824702.7380000039	316730.30000000424	256876.78200000123	719339.7359999961	138653.9720000008	91756.75400000108	128674.65999999957	144482.3479999978	152015.8659999964	302388.371999996	300814.4040000027	451166.8679999985	645298.8939999935	181692.3919999997	202722.4359999982	242889.09199999846	159601.64799999824	83709.03999999948	207637.33599999605
124	342.26352575162366	9.163248356807504	1952.4319999999766	173463.5200000004	164752.3760000006	187743.85400000022	137054.68399999902	155150.0759999994	210644.77599999995	179683.05400000076	151850.53400000028	181214.27599999975	135776.86600000042	117844.31199999922	131619.4719999987	117232.7540000004	157884.7119999994	120442.60399999961	115218.07599999906	119112.41399999952	142041.2320000005	153331.21000000092	141819.68000000052	130236.07399999925	1908.524000000049	133323.90200000018	120649.19400000018	120012.00799999853	125407.6180000006	132113.91799999983	114363.56199999893	126461.83599999953	109208.84800000073	134829.86199999953	167041.594000001	124848.34200000107	107808.39799999916	140245.54199999906	127385.59399999992	147335.8639999999	121491.63199999905	118312.97400000064	114568.99399999903	125921.3280000007	137985.0340000007	119590.65199999958	141084.71400000062	117695.57399999906	132863.87999999925
125	943.9916026101998	4.084749302325578	168085.51599999995	705223.38	769222.5059999989	1455551.5199999993	244610.054	1503959.8559999997	511149.8920000004	339992.22399999975	145143.27400000024	196628.63600000012	100837.204	25102.230000000003	103626.98399999998	89991.33200000007	2122413.12	101353.41200000011	45298.22800000002	29771.688000000264	163264.64200000023	319002.8360000006	45388.47600000052	229899.29399999994	12572.224000000024	49267.01999999994	58462.97599999976	20955.30000000003	22275.50800000002	139061.18799999962	44181.19399999989	76827.36999999995	90533.94999999998	121264.67400000048	156247.02200000006	54099.35800000017	15080.675999999967	53787.860000000015	32866.50199999999	73929.42800000009	11210.352000000059	20422.733999999837	17667.875999999902	88775.94199999992	39266.7839999999	95443.84999999999	27819.086000000018	29752.041999999947	104063.18799999991
126	158.9732662850693	4.588654984423678	8693.032000000085	71806.0599999999	72781.94000000026	70553.64000000052	74512.36599999928	0	63994.6259999997	79072.47599999982	79528.52399999989	61830.74200000036	56881.20599999979	65272.8919999997	89223.63400000063	87153.86599999998	82575.45800000006	74889.20000000019	81131.6480000003	91885.414	61296.286000000255	87466.85400000028	72946.88000000032	71841.49199999936	10020.94	77645.6200000002	81025.81200000025	78894.306	85499.61999999969	60804.11600000048	86902.33399999997	75540.51199999962	95177.04200000015	83442.39000000047	82613.01599999962	72051.38199999998	79205.14400000019	69580.30400000067	71867.26600000034	84076.76999999993	81000.50799999965	66867.93999999993	67768.70199999942	67329.72799999945	83936.89399999962	91942.96399999892	18391.56000000002	54544.189999999435	16711.794000000085
127	226.15108374314624	10.124572790697671	100826.34399999992	83439.0159999988	81666.43400000122	381642.9300000004	343204.80200000026	310740.78600000025	81321.87200000131	79113.63600000035	94882.99000000177	441957.2879999999	345744.7379999998	232523.5420000006	76284.60400000084	89861.1279999997	66127.42599999967	329041.69600000046	83916.92800000041	56853.19799999956	473464.1640000006	74017.5719999991	92799.14400000135	207929.78800000003	83609.38999999981	74626.34600000015	77601.24800000078	71562.47799999939	66705.83199999973	92088.99599999994	67000.7540000004	280219.2880000007	219273.4099999998	68693.70599999889	64082.21200000068	246657.85599999965	62374.824000000626	62109.03400000012	316591.0580000007	73439.11400000019	80550.46200000044	68054.87999999884	270428.5720000003	224571.43199999948	340171.072	74062.54199999946	213498.21399999992	60281.719999999696	203916.86800000176
128	226.15193594065911	10.189457740916273	86911.6680000007	280184.04400000075	229461.3160000014	314917.08000000025	328828.0000000004	253970.91399999987	311141.3139999991	297369.59000000043	436386.3079999999	56239.61599999944	292309.77800000017	163752.75400000016	270412.75199999945	195729.82200000045	313453.6800000009	249863.75799999837	276218.87600000016	153748.22600000043	392774.22999999917	276760.4980000003	92799.14400000135	276439.32800000004	78228.80599999978	206140.00400000054	225534.18799999962	223343.9260000009	227440.31600000008	226353.00599999953	113949.9159999994	223204.91600000023	48107.68800000005	294300.0200000011	333882.15599999967	51491.89999999956	236491.07199999978	353173.3220000001	63849.77999999901	280471.41000000056	174511.23999999886	177862.1300000011	41206.00399999975	47760.21200000009	209090.25600000154	67860.11399999994	301768.0820000007	175910.55000000022	316370.17800000013
129	131.0021402465293	9.989832550860722	6566.3439999999655	111295.51200000066	105660.68999999927	94467.3679999993	81498.67199999974	99844.05000000048	105324.69199999887	107951.17199999951	92612.96000000085	90917.0619999994	66713.36400000047	117451.65799999861	101301.31799999939	135569.2379999992	85528.1699999998	103227.66399999987	122677.52999999833	107528.72999999979	98779.2659999997	82270.1059999994	78603.94800000024	101459.54600000128	6476.213999999944	111029.25599999927	102020.5420000007	119048.08599999899	107053.27799999999	72770.60999999897	69868.46000000052	94841.22400000006	107397.09000000166	58200.642000001135	131957.78599999938	104898.5700000011	110121.67400000065	107664.11800000006	97832.21799999975	104616.17000000033	97402.51599999992	96114.31400000017	69937.39000000042	97392.66800000085	116541.44800000056	89746.79999999903	196688.90600000037	106218.65999999971	104328.76599999961
130	295.0035842941035	3.1093874610591916	87535.05000000008	85755.90399999978	96531.04800000013	39339.84000000004	24935.571999999866	30362.96599999992	38804.73200000006	26361.575999999928	47374.47599999981	39150.08800000006	277629.02799999947	32867.754	45507.648	74867.83599999997	24526.37199999988	26752.538000000037	46653.25799999988	57020.38000000015	29609.750000000065	45302.384000000115	21846.707999999948	43466.56999999994	20913.576000000074	38811.32800000002	26131.97599999999	21422.23800000004	14246.75400000015	39153.284000000036	26570.5819999999	25058.78799999982	44082.39399999985	25118.598000000013	187789.22200000015	43318.96399999999	50686.69400000003	103164.83000000028	36414.7140000001	18106.57399999996	51400.818000000116	61147.59800000008	23148.30799999997	435819.50800000044	21127.47599999993	47387.54000000005	30281.354000000036	92927.69799999984	82040.79999999984
132	449.2728700573281	10.157024999999999	12298.701999999987	238607.58599999978	166231.92400000035	253218.4360000004	106352.53799999984	144347.22399999874	231067.6579999988	211044.51000000053	242478.12400000007	269569.0180000002	252356.91399999903	40875.78200000059	91509.593999999	48083.33199999945	154415.60400000005	61899.65799999959	43988.74799999921	59681.39600000007	175598.7519999999	177736.96400000007	80391.71600000082	114978.94399999994	9789.535999999973	91600.99800000052	102662.4179999987	82191.19600000129	127616.63799999919	106222.02800000101	65387.30199999904	110531.56000000062	36459.182000000015	335756.894000001	128597.53399999884	48359.63799999934	51996.98999999817	41219.63199999978	62410.681999999106	96945.1360000003	98049.73599999883	89940.93600000114	119215.09800000057	151080.57600000038	133681.5020000008	100680.80599999949	73029.27599999988	43696.129999999524	87731.6659999998
133	120.07105170673043	3.4635310852713195	2549.2120000000014	84553.63200000014	37571.97400000027	8381.742000000053	14935.594000000003	3215.904000000002	3732.4460000000163	2682.0080000000157	38113.37600000006	7789.776000000005	302584.2640000007	6486.881999999992	130254.80199999988	33927.50799999999	4281.576000000012	28664.006	94297.27400000006	5297.873999999977	6852.608000000032	9365.264000000028	12487.848000000027	9396.545999999991	8318.81199999999	30106.747999999927	11634.617999999995	174086.05400000006	11167.982000000002	10271.071999999996	3952.7840000000033	8012.2859999999855	13805.828000000036	4253.3039999999955	83751.21399999983	40259.96199999991	33750.51799999994	63057.55399999989	13448.126000000033	13374.341999999997	7763.600000000024	19990.46000000001	3328.9140000000016	302334.99400000036	9716.158000000003	6926.942000000008	27786.61600000001	2067.8799999999833	53037.35199999993
134	226.1501230035444	9.996457751937982	9034.489999999922	128415.74800000055	128980.18999999981	138800.09200000032	86197.18599999888	110297.49000000049	143561.65599999862	130616.12199999971	105340.30200000017	87431.76800000083	88744.37400000021	108746.54199999964	115613.96999999892	114811.12399999931	99680.68999999916	110313.38800000043	113100.14399999935	103365.7640000007	108818.8719999992	67667.3279999994	84966.88999999942	100716.40200000122	7560.395999999936	108809.77199999911	86895.63400000121	109687.83200000014	92505.41000000057	89893.61999999988	66908.17400000096	53623.18800000022	97702.01400000128	84152.79000000094	114716.96799999956	103674.08400000133	107503.88400000034	107933.58999999994	109081.25200000046	90239.30600000055	89806.02999999946	75063.53600000002	67621.40800000027	111241.35600000042	110308.7120000008	75700.67199999925	127108.02000000104	65944.59999999945	95880.4139999994
135	198.0519812528114	8.047966511627903	23495.623999999774	97311.752000001	150943.4960000006	180925.5559999999	66540.1819999999	96682.98999999964	134267.6780000008	96364.73799999965	84635.5739999996	105072.44800000038	123426.29199999863	93026.6279999997	124198.84200000041	144553.69600000046	83902.18399999975	100038.0460000008	118353.02400000082	107497.26199999942	150559.79599999962	99973.69000000008	74272.43999999945	92946.8380000002	15312.416000000036	82999.46800000072	108647.7080000008	132380.04400000093	120974.73200000184	110756.43000000028	79302.0420000008	105897.83799999986	35264.08400000019	136247.35399999892	144772.72200000036	96292.28399999952	96971.20199999778	120110.36600000002	137231.9759999995	115922.84799999952	107052.94200000109	108321.88199999894	59067.808000000216	118630.86799999903	118769.55399999995	152015.29799999978	70863.51400000013	117171.86399999847	66405.3880000002
138	592.532918925117	11.389744628751972	6173.458000000057	203126.24999999968	48269.7159999999	2016.3200000000081	28742.946000000087	405931.4140000002	20710.544000000176	4900.414000000027	29040.450000000055	16125.529999999599	22335.690000000086	35203.442000000214	3278.7900000000773	5644.7439999998405	11893.423999999963	2911.091999999974	12476.953999999982	51423.27399999976	17092.011999999893	16446.904000000188	124281.82400000046	25780.646000000128	5010.643999999869	19006.44199999998	46570.49199999993	4723.781999999987	41530.76599999975	5625.900000000103	33731.53599999997	103271.45199999979	115348.09399999888	15577.539999999952	2856.6600000000335	17243.277999999937	4462.358000000058	10803.324000000015	110251.18600000076	3559.9920000000848	10217.950000000174	6701.780000000179	19542.472000000063	32510.289999999823	13709.592000000095	49701.366000000045	5509.288000000046	116157.13399999916	12363.917999999887
139	285.2741746328104	1.6171474418604648	107921.73799999978	359394.2640000001	616033.2160000002	184262.88600000006	50221.792000000176	118772.32400000004	82145.22199999988	235863.44799999992	108192.22599999997	171416.23399999985	126555.20799999997	42829.59800000002	52379.62800000004	34483.93999999999	474880.7160000001	72824.42400000004	41586.396000000015	42263.86199999991	164507.65799999994	57070.3920000001	62295.29800000013	34570.9	58457.51800000002	52290.138	100916.27799999992	31925.193999999952	57325.002000000015	71998.91000000015	17686.16200000004	35500.77600000001	99580.08200000011	143368.11600000024	198048.61599999995	30004.062000000005	28308.87999999994	37810.3260000001	49648.87200000006	91341.49600000001	43496.843999999975	71491.78800000003	80587.26600000003	85513.3819999999	42467.55400000003	100134.21999999988	23021.449999999983	60828.54400000005	15511.427999999936
140	285.27493989974386	2.002587596899225	78755.55000000024	361482.3400000001	135126.88799999998	884810.6340000003	99078.38599999972	96508.19199999985	124315.93800000001	513608.19599999976	216269.86399999997	142265.90399999995	74627.87800000007	26235.283999999952	83064.1719999999	30192.701999999965	534103.092	62295.42000000023	38883.49400000004	52112.43599999999	136544.83800000022	155752.62400000013	80827.74399999982	48452.184000000125	28184.015999999952	101118.64199999993	116254.48999999996	42739.830000000075	19383.397999999885	59917.85199999987	48124.71199999998	26652.196000000087	81733.39200000008	188048.36399999994	82985.13799999993	34937.16800000007	38481.74200000001	42430.97200000011	60884.859999999884	64141.59400000014	16077.193999999994	25344.80000000001	25033.21199999998	46811.37999999982	64336.95400000003	43255.042	11232.59600000006	12578.355999999949	40458.887999999955
142	329.24259736249354	10.739182790697672	21414.825999999917	77596.93000000004	259497.60199999702	184315.50999999896	208163.56400000342	181623.99400000062	275696.94399999897	279898.93999999895	162431.8519999999	218570.2099999992	195526.01399999997	256642.20400000137	134489.03999999966	160299.59200000053	380354.7139999994	103270.46799999931	212254.6339999985	154683.26000000045	134822.30799999885	283881.46600000095	130031.72799999882	120298.08999999984	24424.148000000037	156931.5660000019	181059.27800000238	126771.62000000005	127718.95799999902	214199.07599999706	193230.6680000019	185523.6179999991	127936.79400000274	263690.6759999996	139154.65000000095	116746.2280000009	175942.503999999	175826.82600000076	136598.20199999938	233076.21399999957	157818.5439999981	259658.7480000051	324922.22000000527	120037.88399999919	208661.18799999994	158275.7059999977	123108.75600000005	85417.02800000031	187013.63400000083
143	943.991562517192	4.785998682170545	142884.17599999963	297955.954	1880303.2379999992	504083.1539999997	172136.08999999904	220935.1399999996	93383.4800000001	532994.8160000001	124331.11200000023	73967.51199999971	80835.34000000032	27768.300000000087	31090.724000000308	27359.982000000182	222311.36399999965	86110.03800000012	13935.168000000142	25682.692000000025	83723.27799999973	167222.454000001	141887.89800000025	94496.60600000009	31099.381999999994	53092.56200000004	55184.2140000003	23279.8499999999	12843.189999999819	28911.328000000405	45809.20400000009	45238.86399999989	32725.413999999924	64542.79600000054	87450.22000000003	31365.62999999997	24584.471999999965	44102.741999999766	23439.083999999864	41316.32399999981	21472.979999999952	31769.533999999898	21954.300000000123	51494.14599999986	74620.88400000015	31640.61999999973	43764.29199999995	7700.065999999991	11660.815999999937
144	329.0683083660167	3.2105454049844253	4281.952000000007	99496.40800000011	61275.75799999996	11096.773999999978	15960.24000000005	3298.657999999993	9527.09199999999	6910.112000000021	33734.83600000002	5477.082000000007	190450.72599999997	9003.869999999977	20323.04000000004	5901.639999999999	10681.88400000002	8301.062000000024	26200.562000000056	9232.520000000024	4088.4999999999964	8385.943999999996	12004.768000000011	15125.830000000044	16950.355999999963	9035.224000000035	16649.69000000003	7903.6120000000155	11205.765999999961	13875.185999999969	6553.506000000057	5853.928000000017	14355.225999999964	7223.452000000021	51400.49200000007	31482.54800000005	13291.069999999992	42001.977999999915	15608.691999999977	8224.82399999998	6013.959999999981	13917.264000000001	7221.208	213857.03800000023	12322.334000000017	5473.484000000004	13013.186000000012	5063.561999999968	39835.29199999993
145	959.9516091661338	8.461010358255455	92593.26800000102	157658.95200000028	1584381.9600000018	260463.90399999975	104902.34199999945	233505.55200000101	523574.0679999995	503203.9059999996	26001.06000000029	39348.653999999966	38824.46000000011	17597.831999999995	37083.37399999987	13625.350000000177	382092.900000001	76693.31999999976	44819.81200000005	19904.981999999913	88024.37600000095	156121.56600000084	25217.32400000007	115842.714	19461.901999999754	26833.56000000019	19552.891999999818	12448.32599999988	18376.40000000009	40983.18999999928	4815.904000000164	13449.071999999978	48112.34800000026	25567.106000000163	45590.14399999984	13135.041999999925	10990.777999999891	29875.200000000146	17074.5539999998	34100.82599999994	14237.276000000023	30628.657999999767	35244.34799999971	28835.50400000022	42109.21199999994	19743.972000000154	42667.79200000031	14667.796000000017	42673.28800000004
146	205.14583377755181	3.977842713178294	6354.872000000008	488270.84400000056	5009303.6819999935	286388.78800000134	1744096.9959999984	492269.0740000011	846452.5519999984	493336.0819999989	1254462.1159999992	6114887.834000025	3885596.167999995	200891.6320000003	930169.0780000063	250146.43200000073	4326591.75000001	394106.4799999999	803162.9120000028	68080.77200000003	3260583.365999993	2094387.0700000064	1628053.1220000007	327401.4880000001	7313.9320000000025	9832728.21600003	4557864.668000009	291504.4819999994	5723601.882000012	1483205.2080000057	4996728.168000012	5965481.080000014	1033071.330000003	5582143.94599998	851760.2860000031	5084102.607999982	658989.0080000028	234142.8659999995	5830613.726000006	2317215.7800000026	379637.58799999935	2744976.618000009	315099.63000000064	589668.432	5131162.348000012	529529.6159999978	23760.571999999996	750344.875999997	575896.6239999995
147	353.0434871791442	4.910053720930232	4591.139999999967	206163.8899999992	971084.0759999977	684349.3880000066	5172535.174000047	3583176.7699999963	2672307.726	294614.7300000008	4977405.226000021	4737121.178000033	2679579.9679999733	391638.3860000012	1515367.5419999918	423193.38000000047	3847051.1399999755	4539489.763999985	431844.45000000345	1868137.2599999872	5989833.3759999955	4824475.93400003	474482.41800000175	3369050.65799997	11849.253999999979	559457.9060000017	2822412.233999987	592535.9620000015	456308.42999999627	5899737.97200004	5650425.415999992	4299366.315999993	408102.80400000117	5985300.383999998	325228.70800000045	404065.88999999705	468359.7999999984	447519.4820000023	449280.30800000014	2075664.005999991	398071.75200000044	360744.3899999999	5146697.920000006	397420.71599999676	1541341.7299999848	3399898.338000017	564534.3500000011	254661.00200000074	283958.37799999776
148	285.2216495727596	3.746693100775194	42243.853999999934	67413.19000000016	684202.6180000005	488816.52599999984	3868449.188	3027007.2040000036	2655757.8380000065	85543.49200000004	2002299.352000003	3613484.07999999	2796105.8480000054	86603.04599999999	653573.1599999997	91216.24199999974	4133695.8139999923	2940520.6479999986	104203.42599999972	1368508.7620000006	4483849.319999984	5351727.49799999	233342.9400000001	2193706.3620000035	16262.570000000025	151839.59200000024	2893396.866000006	108149.32400000004	71377.34400000014	4314758.421999999	3369642.330000011	3628181.813999992	64298.857999999884	4064372.7300000046	66291.91999999997	91216.92400000003	100031.7680000003	111090.15600000025	59617.0339999999	749160.9640000019	55816.3440000001	60980.32199999999	3938724.140000007	84615.58400000005	1080782.0960000008	1908374.9520000056	136189.48199999984	45036.91799999998	108718.05999999984
149	288.2787826243713	5.127607054263563	5598.792000000003	111331.29200000018	475739.1260000003	1379219.6680000017	979617.1900000043	1700403.8639999952	1476568.7240000078	73820.81200000025	2086025.9459999944	1116251.8020000022	1363174.4500000004	90131.26199999992	250435.6060000011	106640.62200000012	831409.964000002	1291570.3320000004	88575.22400000042	496008.0419999986	673115.5760000015	2427012.967999996	140902.2920000002	1131216.9700000065	2844.335999999993	117121.44800000059	753691.1819999994	103550.63600000093	83276.03199999922	1655847.022000008	1540074.6780000061	1182382.1999999883	92298.8439999997	959973.4379999993	953607.4620000034	85149.8400000004	112415.38599999953	82347.30200000005	94742.44199999975	1214148.9739999978	112291.01999999999	81780.00999999992	392432.4160000006	79838.38800000034	1533469.9599999953	942830.4600000059	33243.22599999999	63531.06600000023	148059.35199999987
150	739.6002472659017	9.989041491228074	0	480175.3080000096	424893.49800000177	420953.7159999953	449364.1900000016	474968.46400000283	388036.65799999604	532010.884000001	494524.74200000754	571843.0460000015	738485.126000002	654087.6159999832	473545.80199999723	599860.2079999942	308962.97599999607	465194.14800000296	542230.9859999871	628613.9820000038	561488.1019999975	384862.493999998	468985.76399999956	492852.0320000076	8822.775999999983	509974.33199999685	569366.7280000093	609279.9499999941	552965.3939999995	558102.5199999955	554136.3240000071	482070.7620000008	601894.3160000059	726541.4640000074	613076.6279999987	497961.51200000587	535003.6060000014	548097.139999999	616190.8939999946	618498.0900000001	733633.0139999997	626302.4599999925	493704.92400000256	548094.5200000072	497679.2520000027	573275.7319999903	181307.04800000106	538779.9960000112	179303.09200000032
151	477.3148609539122	10.973910000000002	794.8879999999946	2664.6999999999616	526591.8720000002	4352.794000000089	32340.7579999999	37369.511999999915	67351.37599999967	27921.315999999784	48986.92000000002	718100.2320000001	519408.4120000018	26995.940000000446	35069.711999999694	0	429542.62600000284	20779.412000000106	4973.672000000031	7947.774000000116	277205.0780000003	595607.0959999998	323575.4940000025	21742.97200000009	2531.513999999931	570779.8460000041	881399.9760000091	3982.9699999999443	1051665.3160000062	113582.3460000029	487830.6379999941	1176980.9680000043	19371.050000000017	615973.5400000009	27023.682000000408	347034.236	28632.46000000013	9771.614000000065	736405.441999996	118243.45800000025	7021.802000000034	120357.1240000008	2463.9179999999506	43357.77599999931	473326.4799999948	30251.860000000415	19648.398000000085	131993.90599999987	32967.68399999957
152	884.6230520062983	11.49416914728683	2601.7220000000057	348234.27999999875	627844.9199999963	322859.6580000001	1874605.5140000063	406866.58400000056	706422.7419999985	346147.2659999986	1587260.6200000008	1360838.7759999998	872418.3280000024	68335.13600000054	314528.34799999977	296375.8680000042	587996.5240000011	45581.10800000001	452805.98599999974	410438.08800000226	1170218.1179999975	576677.4500000024	1252693.438	328318.5440000007	26403.26400000007	148788.97799999907	616189.7999999996	99762.3460000009	482607.6580000021	448679.1840000062	224712.9299999985	371328.2140000024	775355.7420000087	391915.2580000028	801372.0459999981	300005.4280000029	307158.27400000166	506705.52399999625	69331.69399999996	467497.09399999795	340544.69200000085	355274.85799999785	1172019.084000001	1191829.528000005	170447.75799999924	1453109.411999992	365627.89199999743	40343.79800000043	486988.71200000495
153	178.18950661052318	4.0127353462157815	3472.8339999999916	92783.85400000008	609000.2939999992	58577.89000000026	247323.64000000007	88569.76400000016	134664.77399999957	90705.95199999984	191854.1399999999	746779.0360000021	450431.39999999956	47472.74400000019	132076.6740000003	59520.244000000086	549397.7760000009	71521.42199999987	139509.11600000053	30362.10200000001	475583.06799999945	316890.82800000074	217082.60599999988	62721.20799999998	3177.368000000011	1355882.2960000036	620477.786000001	60458.69599999989	686525.4820000015	207407.90600000037	620297.7900000012	813947.7420000015	145238.2780000001	699110.5599999983	144040.42800000036	648004.5299999978	76724.27600000043	29595.95200000011	685875.9800000007	306347.6219999998	72885.91800000003	394069.25200000114	62907.579999999834	111152.10600000012	673399.6520000013	98513.9339999997	932.9100000000005	118967.06799999998	80612.6660000003
154	959.9660028239999	3.8521523255813976	968900.7999999998	367211.7380000006	1151781.6559999997	1182596.963999999	280875.624	732115.5799999995	845452.1940000008	163957.49199999988	238053.63399999944	242055.10799999992	201065.4539999999	110867.29999999997	172563.80599999975	79253.24199999997	1709693.6299999994	161296.2939999999	33821.357999999935	117324.16400000002	200851.18800000014	567778.1419999999	45957.28400000011	204699.3920000002	101358.31199999992	176950.668	126120.05000000015	26105.472	52583.03599999982	124687.17599999983	30094.0080000001	160875.61399999983	52341.853999999956	229839.53799999968	155326.44399999987	113591.41799999996	40251.26599999987	106118.4460000002	107402.72199999985	173580.20200000025	51833.974000000046	101971.92400000006	118621.79600000018	39350.19799999996	80730.46199999993	84474.7400000001	25112.19200000006	79804.16999999998	75380.13799999998
155	477.3198385874361	10.83125085669782	794.8879999999946	2664.6999999999616	290477.53800000285	4352.794000000089	31377.274000000107	19788.831999999988	67351.37599999967	8546.682000000175	24337.652000000162	471436.5020000011	393447.118000002	3777.5499999999897	11292.10199999989	8632.496000000003	342804.71399999614	5942.053999999941	8129.587999999934	9852.222000000045	163996.13999999847	234960.80000000098	149091.09399999861	6852.167999999998	2916.425999999962	354176.2959999968	420492.281999995	6066.314000000057	650289.0179999949	113582.3460000029	309186.8780000042	569254.8780000003	21356.00599999983	320151.09599999833	27023.682000000408	205171.1279999949	16299.254000000332	10613.39000000004	500366.2700000078	118243.45800000025	12012.409999999914	69769.62200000086	22531.387999999642	33777.58000000012	256823.87600000377	24329.28399999992	8479.230000000058	131993.90599999987	35465.8899999999
157	288.28650212069266	5.066258139534882	3778.886000000013	72586.568	249731.7539999993	337226.9479999981	470483.75999999634	818242.3179999951	578370.7480000014	39458.18599999937	856665.9059999989	431281.6939999998	642009.0119999986	70347.69199999956	128511.42799999968	106640.62200000012	398552.24600000086	746514.3120000005	54812.82199999987	496008.0419999986	301683.0660000001	1219127.6899999974	102726.91399999894	365892.67000000045	3390.2120000000054	117121.44800000059	443730.57199999905	103550.63600000093	79591.30399999989	932238.6620000041	1124809.9859999924	409848.8560000022	92298.8439999997	594431.1019999955	643176.4060000011	85149.8400000004	112415.38599999953	70427.32799999948	77356.326	400421.0440000039	112291.01999999999	72158.73599999954	216102.6939999998	67117.1139999998	722774.0579999939	634291.1339999996	33243.22599999999	63531.06600000023	206920.30000000034
158	519.3632343719165	11.856395959595956	6677.235999999967	4317.117999999971	292337.6099999985	7732.972000000056	29296.501999999855	18926.10399999979	75692.26200000016	5359.787999999905	26355.367999999886	539038.3619999997	484694.32800000045	3648.338000000007	8028.776000000027	4735.829999999991	274591.0360000028	4334.72599999997	7515.791999999969	8785.318000000003	269395.2939999988	274625.22200000193	217028.74799999944	2461.108000000036	1179.672000000008	438359.23799999466	479695.4380000038	3057.072000000023	1037312.277999983	124318.51599999987	773322.6220000027	652056.0040000041	14350.382000000081	427392.29600000335	17553.06999999992	326954.22600000096	15966.667999999943	3490.874000000004	1089940.9360000128	72811.52800000056	3084.896000000036	117721.71399999915	4947.2400000000425	36409.00400000015	402234.0020000045	22655.223999999842	953.5680000000337	109629.10600000156	32517.683999999543
159	304.2581137839435	5.199233646322381	4586.281999999988	44243.70200000011	189604.50600000087	123830.56400000067	123590.69199999928	172661.94000000064	125629.61400000055	48241.595999999845	203315.72000000047	161443.32999999978	152292.75399999964	54584.44600000015	26909.40400000012	39562.59600000025	116353.95600000111	172489.39000000007	28418.03799999993	138315.28999999925	147626.68199999974	160693.80400000056	28686.056000000117	95532.46599999946	1011.3599999999894	61357.00800000066	181008.76599999995	7708.893999999981	52398.25600000036	111379.30400000027	205288.52000000048	143880.68600000013	58773.40799999988	122664.28800000058	140885.14599999983	50341.408000000054	6579.661999999938	51591.23199999986	26150.559999999845	159017.96599999996	63432.424	56465.45600000022	139357.88999999978	40084.87200000016	53563.1999999999	105455.92199999928	98199.00799999962	52175.22199999958	10107.422000000126
160	943.9909396554988	4.231752945736434	276415.0780000001	529624.9859999997	1729381.4660000005	757931.8539999994	102759.452	279779.87799999974	1303272.2820000001	789631.834	240277.60799999975	310851.708	352927.4440000008	42836.358000000255	79916.0199999999	51960.399999999914	1597599.7739999986	104739.234	111268.82000000007	61356.111999999746	36227.315999999744	1032054.6220000006	34869.66599999968	138780.53800000012	47595.45200000005	51126.01000000004	53019.77399999996	25378.858000000022	38117.3940000001	47950.870000000075	37342.919999999845	50621.49800000024	49133.96000000006	373585.6959999999	83738.32199999983	65740.37799999974	10735.773999999881	51111.327999999914	15045.592000000053	33809.56800000021	16992.111999999994	30823.174000000025	35888.94599999986	46373.73399999994	80143.67000000016	53489.59399999988	48367.17000000016	27751.701999999925	58005.36999999986
161	245.09907222469712	3.222884112149532	22164.11599999995	288623.58200000075	303249.6920000005	91972.16999999984	23258.68399999998	33558.52399999999	31813.83999999994	13412.881999999963	412717.4779999999	20835.066000000006	725742.4899999988	41022.084000000075	462413.30600000016	207939.47999999972	46036.44200000008	44821.414000000026	191879.5879999998	39259.625999999975	50099.90200000002	55993.10200000002	59982.23599999992	116997.63800000014	42268.171999999984	68234.58799999987	109749.03599999998	38675.180000000044	242324.83399999992	33370.037999999986	25833.229999999938	96197.3060000001	411841.9679999996	33370.23000000012	408197.5099999996	149142.35600000012	283460.2640000003	348808.6920000001	130786.40399999965	55029.47800000009	152079.65799999994	95165.91000000002	15825.112000000081	1172910.070000002	36739.36000000006	23977.07199999992	97222.35000000027	45041.35000000003	238492.90599999976
162	703.5531837050735	10.737141900311531	2759.3620000000337	204131.34600000057	524231.1099999981	7355.717999999937	11038.624000000007	775388.9820000004	154291.65800000014	17569.52999999991	29271.483999999917	771424.7999999969	325217.2360000005	126852.99400000082	15955.949999999999	13654.462000000065	3715.89800000008	175965.13	19996.21800000009	186114.7180000008	10386.395999999926	31489.719999999892	623369.485999999	249297.9079999998	30874.199999999844	174487.46600000048	98146.28400000051	9444.839999999927	272813.02399999986	42770.38199999972	31236.372000000054	167460.559999999	457795.1859999999	24921.77200000016	18066.006000000023	162045.4560000013	99573.29600000009	39626.66600000009	281132.10199999966	19973.81999999971	47425.241999999635	10906.0440000001	12307.724000000218	205439.76000000045	12867.407999999938	482423.73799999704	17186.767999999956	534539.3899999987	12099.946000000093
163	149.02574073149515	11.012331395348843	9218.174000000085	11606.305999999935	185954.64399999855	13689.374000000016	9021.43200000012	7286.741999999938	13975.884000000067	8069.043999999892	12925.351999999948	220897.73799999768	162216.56199999776	10234.424000000221	15363.907999999868	12032.77600000007	259388.61199999967	11909.320000000052	18051.426000000258	12516.496000000006	55330.529999999955	23338.538000000008	17645.636000000253	10965.654000000042	10464.315999999933	21678.343999999895	211570.68799999644	12572.620000000023	327556.8440000056	16814.439999999773	203785.2559999994	303286.36599999823	15548.793999999958	204000.0360000006	11945.99599999997	19764.708000000002	11047.49400000006	11880.100000000164	418819.4359999972	12851.240000000005	12821.820000000098	17504.807999999724	13063.736000000186	13015.99000000004	354353.6320000015	14696.324000000133	12091.92399999996	14149.616000000044	16360.82400000005
165	236.07922752173621	5.450356821705425	11336.872000000047	232986.2519999995	239967.33000000007	206330.02199999956	106080.47799999987	209345.9079999985	265779.23800000065	208380.16199999978	252357.1179999989	168811.75799999962	142726.0499999999	116285.4079999997	124076.21599999972	234125.16199999853	240377.46000000017	141848.78999999986	187741.53400000022	282805.14800000034	178275.677999999	216150.10400000078	226406.3840000013	111715.2940000002	8382.414000000019	192526.95400000055	144222.9280000003	157214.37999999995	268121.6639999997	244023.60200000007	226431.32199999804	175093.90799999982	157084.86399999988	156729.94000000064	231440.47799999974	247491.60799999867	216836.40800000008	237711.86600000007	286016.85200000036	152685.43800000066	263139.34200000024	174483.3439999992	339292.82199999876	150406.79600000003	133224.14400000017	301036.51799999934	158276.99800000014	139297.67999999953	225317.9420000005
167	801.5810305830179	9.99519137353434	772.3759999999778	204935.0280000039	136114.01000000082	180449.51399999837	120496.42199999795	136617.86200000107	117244.10399999871	172457.80200000043	121007.39200000014	109262.73400000122	107778.57600000156	247966.80199999304	177681.7119999991	244331.8979999976	70246.81999999864	189467.64400000067	224356.25999999454	202329.09799999918	145788.81199999998	60408.16799999967	106502.0119999984	156424.92000000298	1638.09599999999	224930.7059999986	186623.30400000326	262507.47999999765	195882.79000000097	125185.66399999952	130669.30000000203	161107.83400000053	193104.83000000517	81824.32000000218	207963.69200000036	236396.04800000353	224315.86800000074	204816.7399999996	247440.02000000037	183258.85199999908	178699.95600000134	167302.69599999906	99272.29600000044	200912.1160000029	185750.086000001	171544.47599999726	90972.75200000053	212949.77000000468	86604.45400000027
168	625.5331472248758	10.734097955974843	1534.9440000000204	1937.4179999999653	430525.6059999992	3395.8319999999576	9593.301999999738	80140.68999999992	17978.18200000006	1677.2640000000038	18528.743999999766	42014.30200000006	27984.780000000246	15457.448000000008	3942.766000000034	1749.4920000000336	4828.091999999922	22090.289999999957	2338.3640000000382	85060.91600000058	4822.338000000003	12119.800000000003	46758.18000000015	82287.06400000014	992.1200000000312	12021.346000000107	25244.39800000012	4496.2999999999765	37872.854000000036	9048.167999999878	11012.818000000103	35871.63999999987	32515.182000000357	10344.886000000117	6512.378000000001	3781.006000000042	2231.375999999974	7359.589999999967	18219.777999999893	5807.340000000015	3655.2399999999666	6110.8240000000405	7765.418000000136	10739.198000000035	3309.6099999999556	29128.465999999764	7708.825999999963	30405.630000000114	8431.136000000044
170	625.5352107933119	10.494839199255113	783.2699999999875	6608.003999999992	941354.1419999977	865.7999999999965	0	95259.79199999977	10658.09999999984	3714.5259999999917	931.1999999999784	21738.181999999782	66884.1960000002	24395.868000000148	1011.3580000000154	2888.2899999999527	807.7999999999874	34768.98000000005	804.1900000000045	424145.2300000011	843.2639999999992	3688.848000000049	28348.321999999844	314470.6759999991	0	62954.915999999896	55512.589999999786	5231.143999999959	72899.93800000084	1302.7660000000378	4383.054000000059	74125.61599999947	94862.26800000017	5009.888000000013	7538.596000000067	0	12903.732000000058	1451.0039999999349	48195.792000000314	0	1442.4559999999913	1180.4680000000344	2811.2059999999997	1710.98400000002	780.1480000000195	84236.18000000025	709.8840000000107	149567.3299999999	0
171	194.1226848996512	9.02190511627907	3022.047999999972	206529.95399999875	165719.55999999854	186518.38799999998	154463.51199999923	178144.34600000014	176338.5360000003	210291.44400000205	151596.83400000088	185107.89999999737	188650.23599999872	216745.1960000043	201526.2820000004	237634.9220000017	119113.89999999985	169052.27600000304	203523.23199999987	216206.92000000516	169247.3599999987	162506.04999999993	186312.0560000001	207961.30200000136	4530.583999999928	225573.1980000007	226290.82999999853	221835.7420000027	220408.92399999712	218586.31999999736	172799.81199999937	210161.43399999992	199472.87200000012	178968.4259999989	235087.17799999873	197714.6799999994	230158.24000000086	240915.39800000068	257444.88399999868	212056.1019999978	245339.4379999964	229493.3780000034	170271.4859999993	243556.78599999944	212472.91599999947	242476.83799999667	127697.37599999995	232207.2580000013	127160.49800000021
174	519.133629184326	9.694437305295946	1506.7360000000172	90021.18599999908	108320.85399999948	94695.80000000092	53740.87799999903	93171.18000000119	95190.16000000182	87600.81600000053	75403.77400000008	72648.22399999828	69020.62800000071	101252.15400000065	80576.9460000004	94936.55600000093	96079.71199999998	64727.126000001095	99145.32400000116	89153.98199999976	83164.33199999755	64088.72600000062	54473.247999999316	65623.66600000187	0	119242.24599999811	79984.12200000105	94715.77999999968	109780.5400000001	74374.60999999993	72927.58399999843	76375.6479999997	92787.02200000145	71509.8919999997	112820.13399999883	90372.95799999918	89756.15199999961	98364.14600000053	123661.19400000156	102253.31599999966	114993.53599999785	97653.2420000024	69554.78399999917	93225.55999999908	79918.10800000113	85188.92799999971	26130.36799999993	91091.8020000004	38608.803999999705
176	575.3844464206263	11.795226201550381	10676.14400000001	10222.683999999963	259008.02000000016	11717.668000000098	2738.6999999999707	190259.17799999946	6002.99000000002	6750.167999999974	7122.2499999998745	21602.67800000011	482174.25199999794	5086.508000000006	7023.395999999904	5494.045999999914	2970.551999999919	10648.473999999964	6128.6359999999695	611511.2000000001	6753.909999999863	6165.4719999999625	372681.0820000002	90058.58200000043	2559.5700000000525	6511.333999999819	443018.2320000005	6642.916000000003	112970.94599999966	2607.7179999999817	4123.532000000005	61443.73999999978	9859.923999999977	4356.596000000076	3057.1639999999525	9708.359999999993	8234.743999999868	6117.756000000056	1184262.4740000023	4996.3000000000875	8695.448000000066	4073.482000000035	8694.165999999976	6154.395999999942	4303.86000000005	5077.351999999907	2781.5700000000106	7809.640000000087	1215.6480000000215
177	131.0017825357648	9.027658615136875	805.2859999999826	150652.53999999905	111600.9999999991	141622.93600000005	101881.82399999945	124634.6140000001	109387.29800000005	157497.24600000156	115890.16600000074	134734.67799999806	130521.35399999916	179060.4000000006	134443.55600000013	171905.37800000058	90962.45199999983	135880.71000000252	167455.08200000023	166061.49800000308	154448.96999999872	123994.08799999997	123138.19000000012	152830.33400000102	934.1499999999536	143893.906	153277.10399999775	171702.28200000306	158689.03799999796	154981.9379999981	135591.65599999978	147605.09199999995	152483.21800000002	122990.50799999901	162076.10399999915	158707.48000000027	143939.3300000015	177842.74800000008	169007.66199999908	145946.64399999872	150466.5199999976	147120.10200000217	125949.67599999934	177377.24599999975	147905.07399999961	170845.00799999762	364545.27600000135	149509.95400000128	77296.16399999966
178	419.0421678600002	5.153192170542639	4611.823999999974	53163.83800000041	79943.74000000005	67352.69199999995	44851.3460000002	69089.70799999974	85637.60999999905	151661.8499999998	57182.61399999983	52475.25599999976	55348.069999999956	80464.01799999979	48032.4780000004	122138.4579999996	67266.64599999978	27466.41199999982	23427.274000000023	98713.49000000072	50956.97400000019	58573.12600000006	52832.61399999998	59800.85799999998	7956.292000000016	109495.03599999945	82436.18000000052	67822.07000000031	80297.07599999988	62236.930000000764	67288.40200000023	62123.89600000071	87508.91200000046	49242.63999999998	92445.09399999965	108073.75200000021	42297.21600000007	92754.79799999973	119957.00200000047	59972.79800000054	97447.96400000015	64408.2479999997	59978.75799999988	79357.18599999975	82280.11800000047	91763.32399999927	18988.644000000088	92408.82800000146	17842.505999999943
181	133.9793658339817	1.3313535825545173	102289.35199999972	130233.66200000013	560112.1020000002	155327.91400000008	290294.73399999994	303272.18799999985	231228.1500000003	129427.04600000006	775099.082	177196.3079999999	46181.327999999994	524215.34400000016	718315.8400000002	459349.1	244974.90200000026	762110.8960000001	300909.00999999995	172180.39999999973	478960.4220000001	99670.70000000019	134113.17399999965	110687.44399999992	354612.8040000001	130368.52399999992	767404.416	69848.21200000017	146654.78800000026	404867.20999999985	315749.7840000001	976536.102	293945.8360000002	720571.5920000002	252328.44400000002	127103.54800000011	89596.62799999988	198680.1999999997	611590.548	271021.8900000002	174876.63800000015	130486.2319999998	793559.7940000002	340965.782	262465.40600000013	150641.36600000018	519627.53000000014	296619.1640000003	1087728.304
182	727.3260032210744	9.660778926282047	0	84912.46799999966	84672.69599999963	85342.42400000073	56074.98999999916	84629.99000000025	94177.08800000136	99169.96800000091	84037.19400000003	67059.04799999906	66152.06200000056	61470.9580000003	58766.24600000025	64703.02000000068	96988.41199999941	51132.272000000616	64173.28400000063	62794.01399999938	81426.06399999843	73685.65400000055	52936.4779999995	53245.742000001206	8853.244000000044	82221.51599999808	53088.35599999997	71375.52199999992	62931.46400000009	50414.13799999991	58595.61599999957	44665.23199999983	56861.30400000085	63310.29999999963	67287.524	67886.61799999929	73472.22599999951	77361.2780000004	68500.86400000137	70225.41999999977	65314.31599999953	65335.068000001454	69712.77399999968	72977.13399999953	62824.51400000054	54857.81599999992	29852.232000000065	79214.91400000083	44905.707999999926
183	245.08635876685378	3.044016978193147	47037.19999999997	170640.80200000032	166405.148	63319.28999999998	48655.16199999999	57063.17800000006	24621.371999999967	62868.856000000014	200116.7340000001	31671.856000000094	410818.3540000002	57399.50000000002	52321.198000000004	69600.47599999976	29355.257999999892	53901.270000000004	89804.5600000002	30121.841999999946	37354.66199999986	64991.38000000008	39598.546	116510.18199999978	39123.14799999991	40715.85200000005	79542.8120000003	28452.06800000011	201210.492	27938.55000000001	15823.934000000088	42641.931999999964	262610.42000000004	99172.18200000009	192798.72400000025	79543.46600000003	76876.52400000022	239193.74000000014	76424.69200000007	52140.24999999984	133257.006	77822.76800000008	27571.77600000008	396510.36999999994	53718.524000000034	23371.61999999985	94290.63399999996	30246.578000000045	292161.1440000002
184	120.07929668655488	0.7504473643410849	1653.3260000000018	101254.832	406991.1160000001	631041.096	5070594.988	3317784.128	2047167.366	1532826.782	2380177.8440000014	4924842.040000001	1494003.5480000004	1057357.65	1232616.094	465540.018	5034765.794000001	7427.853999999991	592232.56	1811641.4340000001	4668205.794	1.0243000149999999E7	8737805.832	3076213.3220000006	2376.3339999999985	178874.5320000001	3408868.8559999997	281546.2160000001	1896381.8919999998	6028296.141999999	6564858.347999999	2584791.6840000004	1274709.8160000003	7635098.000000002	974191.6999999998	76392.62599999996	979830.3939999999	490038.044	569840.2519999999	2480384.6420000005	2009658.4760000003	2895483.896	6109823.794000002	1608044.942	1064737.0080000001	5407022.016	135485.62599999996	31952.378	603088.5900000001
185	551.4365709160999	9.874957364341075	5393.334000000123	53652.94999999977	80340.34400000022	68966.37199999973	118824.6520000012	111562.63600000057	126668.54399999973	133144.70799999902	77445.56600000062	138787.4040000008	111106.37800000056	109368.97000000082	72701.86399999948	80402.48399999969	242924.91800000038	46773.957999998864	81293.482000001	99084.20200000118	111239.25000000169	211590.04800000082	124761.81600000223	74133.92800000086	4441.05999999992	74435.0580000002	114381.31199999897	46919.29600000088	110584.63199999713	161517.44999999827	238848.78800000084	149683.232000002	113664.37600000062	195566.9999999985	77333.2400000004	54620.56800000092	78700.19999999962	89452.26799999842	84297.09999999791	135961.537999999	148000.22600000116	155283.9500000004	250350.54999999978	81335.30799999999	111495.2739999989	105536.68199999965	119869.88399999781	54285.78999999952	150766.34399999754
186	707.5451772050283	9.170190181518146	1742.8600000000674	146377.22800000058	242679.66400000112	15538.905999999924	8130.215999999933	1486913.3319999983	15108.902000000027	16587.90599999999	16134.68800000003	30403.867999999962	97986.3240000001	15319.407999999956	8903.215999999884	11164.898000000003	11809.385999999948	14786.939999999959	9311.719999999923	317510.974	9458.934000000116	9478.504000000034	87836.62000000125	506812.5940000004	17879.41799999997	14143.56000000013	23780.135999999944	8177.143999999807	50203.78600000075	9472.009999999951	13264.07599999989	122026.75399999971	737292.4440000013	14650.965999999833	14163.81000000012	12101.280000000039	5946.739999999923	17593.571999999847	93680.81000000043	9331.073999999995	26052.13199999993	11271.408000000049	10190.701999999972	11778.478000000052	11875.42600000004	169874.64999999997	7871.542000000053	220197.57000000004	10220.079999999913
189	777.5596461209017	11.009002093023263	60329.70600000014	134267.1679999996	112646.09599999963	113649.19399999976	91149.90800000074	144018.71599999937	122056.93800000068	139942.22199999922	115355.1579999999	96307.08599999918	72034.87799999965	114985.67400000137	113050.80599999873	146912.12600000063	119934.25800000013	115977.31400000035	166245.37200000233	116372.17999999988	161220.40599999946	136036.99	137858.61800000104	91789.62600000028	71800.83599999982	124218.61999999917	118667.76999999855	157293.82200000036	140802.8580000007	126074.06399999862	148398.1979999993	134470.2039999993	145951.21600000095	97650.18199999968	114198.68399999967	158894.71999999986	179210.3420000006	175754.99400000132	121519.68599999989	154728.68799999997	294798.1180000017	291540.20199999533	488231.9820000064	151848.66600000032	134081.5820000007	191769.07000000286	147759.21400000036	152876.13399999993	325620.7300000033
190	133.97907402018268	0.9039530232558136	245074.70799999993	154047.79599999991	609882.8359999998	354243.01399999997	196401.05	155126.794	134461.30200000014	437011.772	98031.91799999993	227507.31	56747.215999999986	223543.56199999998	131767.57200000001	142269.65000000008	335161.36199999985	140013.19799999995	92875.30599999995	159630.84	259137.38399999993	130032.984	200076.97399999993	79126.94800000006	202698.92000000004	409341.782	205550.12600000002	72923.20599999992	136459.69400000008	108199.13200000006	60590.30799999992	197323.97400000002	156361.67799999999	63688.50799999995	160310.50599999996	129153.24599999997	41566.66800000012	237539.56400000007	68241.386	187870.698	66502.962	119852.03600000004	164427.05999999988	205185.77800000002	331630.47399999993	162038.7419999999	206513.14200000008	245452.2	123664.71399999992
191	133.9793146433342	3.543833565891471	111670.33000000019	115891.34399999995	483846.10599999956	168735.32600000038	158745.71200000035	98426.62199999983	291940.0839999997	436497.7519999997	86962.54799999992	107374.39599999988	72450.42399999993	150146.4640000001	290710.5580000002	352310.1780000001	117661.6940000002	40312.34199999969	144485.23400000008	436539.92999999976	113841.81999999976	199501.60200000025	114106.51399999998	114150.23400000005	135277.55999999997	48124.95600000018	193916.31199999977	57596.981999999814	249062.0940000002	137525.302	72992.30200000032	149913.08000000022	376559.22600000014	111696.11799999986	61405.28999999996	257903.1679999996	157721.72399999984	191514.89000000004	104129.376	49460.7780000003	93178.2740000002	49298.43199999996	362358.87399999995	94651.34799999984	188411.12799999994	98020.3020000004	152040.8760000002	188544.5159999999	137182.9480000002
192	664.4986422224902	10.036870465116278	6460.752000000013	11069.122000000061	224090.8979999995	11028.76399999999	20655.03200000011	47894.392000000174	27111.831999999948	35279.88999999955	13093.101999999908	68502.50199999928	53518.190000000046	10434.452000000396	13011.989999999994	32524.539999999834	21473.813999999995	28259.702000000052	17502.041999999816	185289.1300000006	19047.677999999876	24944.30599999995	43054.41800000001	104618.76400000091	28984.134	41202.38999999956	27232.86199999981	20218.461999999676	173095.16400000057	26542.724000000206	43918.48600000005	35275.79799999995	67886.36000000038	25724.01999999948	15075.723999999946	7083.450000000015	11473.582000000135	20739.63799999997	63185.84000000022	42611.660000000214	38114.66199999936	16539.03200000009	37018.563999999955	34554.27800000011	17335.21600000019	65539.35600000004	8962.996000000066	220112.44999999992	7074.274000000039
193	133.97946907678778	4.235191162790697	141006.366	329267.0040000005	196281.3140000004	43066.643999999986	658664.2440000001	164989.76400000002	88023.60799999976	236907.40999999968	262963.74199999927	144316.70599999966	30183.696000000273	218220.16400000002	190935.76399999982	50634.9059999998	156473.9459999996	90289.74999999997	85390.90799999938	193903.92599999928	183414.52400000012	107786.44600000067	101695.7039999996	80232.05799999948	102578.47600000004	125726.66399999979	74548.00199999953	144607.98999999982	47994.10000000012	111610.50800000012	92937.20799999955	89459.5180000002	38597.18800000024	91646.82599999958	64680.3680000001	368596.9659999998	134517.4639999996	397126.2499999997	118113.89000000055	161772.18000000046	61267.08000000027	89805.24600000003	143700.95399999985	145505.4760000004	191781.34800000032	107637.57999999977	95238.9780000003	48545.54400000029	42733.403999999966
195	286.3103381875583	8.447233565891475	21984.445999999785	84039.48200000066	402585.17599999974	155791.28000000035	685776.8679999998	123829.61400000157	439809.77999999956	493675.39399999945	512482.0539999997	645115.4619999998	735602.905999999	747678.9159999994	778937.722	768854.8799999994	254058.8459999993	777881.7499999998	815872.8980000013	715257.4659999999	247379.62200000128	249580.8720000006	431118.4460000003	648468.8240000003	66590.3159999997	1160692.7960000003	768839.672	890836.5019999996	712242.6399999999	266734.86	593766.3940000003	920049.4179999992	872919.9640000002	84098.86599999951	543101.0720000006	1358900.4900000002	789815.0739999996	689447.2480000012	1019513.9600000007	862823.6900000004	504409.16800000076	827278.9200000002	191478.72400000007	1114148.5779999995	581519.4940000008	632507.8659999997	35660.79600000005	853120.3800000001	101365.24999999997
196	466.4846454089509	10.750166503267973	2378567.958000003	16452.55200000006	6866.781999999967	3743917.430000003	6193.160000000105	10106.129999999928	7214.597999999915	1277405.299999996	4536442.149999997	8728.115999999873	8648.533999999963	13198.033999999996	454389.60800000036	197953.786000001	6691.577999999974	8842.672000000006	354677.9339999984	12929.859999999968	4161.102000000009	3155283.018000002	8515.668000000027	9079.086000000036	416023.67000000103	9842.654000000097	15204.944000000025	208915.31400000106	14134.505999999848	647348.5680000013	722948.6399999976	15208.206000000067	6778.907999999891	3829507.820000004	1153530.2640000007	15052.418000000116	4932.887999999908	585714.2779999998	1361253.0600000033	523807.1679999968	393751.6639999959	13908.528000000044	562140.3839999957	12193.327999999923	342041.49200000067	11628.499999999856	2249204.607999999	5279.071999999862	2377483.838000001
197	316.2460899057037	6.0887976635514	2678.140000000005	37287.34599999999	195668.14199999877	570497.051999999	390166.7399999976	672284.9000000032	571329.2340000012	29020.2459999999	898218.7379999993	432868.65999999945	518348.29199999804	33801.346000000085	89182.87200000003	35457.64000000019	301190.6479999989	489029.0059999997	27282.84199999999	178026.7399999985	245502.0959999987	954930.7019999992	41670.41400000028	431301.57200000103	2737.8500000000195	43659.20599999999	258809.11599999966	40861.714000000255	29284.689999999933	635288.3400000003	594491.037999997	415285.4219999981	34421.14000000002	347979.66600000055	323532.8020000003	39673.43999999994	41716.53600000007	27790.507999999925	34119.24000000001	435578.3380000013	35954.270000000026	33752.03199999992	125567.4779999994	0	598491.7839999987	308147.1299999997	3548.237999999968	24528.796000000213	5497.113999999987
198	316.2559879217952	5.879887835703003	2796.0959999999877	20734.23999999994	135316.87800000014	397338.35600000113	312981.7460000011	655554.9139999978	469793.12200000073	20976.365999999965	598622.4500000009	340988.1140000006	425242.41400000174	23619.742000000086	66586.6040000001	21562.66799999986	238644.38199999928	401524.1759999988	21389.67999999993	148071.83399999957	174324.8180000002	776165.124	25841.840000000073	270723.17599999916	1971.8720000000021	28912.10999999988	260612.90799999953	24749.42999999981	27389.247999999978	568735.4959999999	493687.8360000015	339439.5419999976	23516.92199999988	332377.0780000005	257092.05000000095	26371.52199999992	20327.780000000075	22549.877999999997	28976.309999999998	327465.8619999984	27173.35799999998	27106.821999999953	121568.82599999974	0	476625.94600000064	280619.77799999726	3201.059999999998	12077.978000000046	2863.225999999972
200	507.4104572682998	9.161706511627903	2306.301999999886	283972.42800000485	346448.29000000487	315582.7959999992	163483.08599999835	247505.48599999794	313222.20199999947	222043.12600000226	172616.4760000008	217733.9299999999	152063.1740000019	230763.36400000108	216264.29599999788	243517.9740000005	216496.87799999825	225211.59199999916	228433.28999999544	243601.3559999991	222716.02600000147	253549.7540000021	217309.99600000106	218001.18599999964	1851.2519999999101	219072.63400000072	221398.74799999988	245229.1339999985	225726.72399999792	246202.61200000255	219769.99399999535	210418.47799999532	199002.45200000153	213111.11599999553	274088.8500000047	250917.61399999907	230300.24999999735	253525.4219999959	287328.88999999844	225111.78600000052	223837.1159999959	233506.27199999755	196002.9979999975	266214.13200000033	204946.28599999947	251690.35599999956	145219.36800000054	247289.12399999818	144855.93399999954
201	289.1129257400719	6.475611317829451	5427.5960000000405	375066.556	429083.74199999997	391209.7180000002	406928.5740000028	416881.0440000003	406661.08600000007	386266.43799999944	395590.3579999996	412665.1759999995	336312.1180000008	403229.6640000028	379174.8320000006	413028.1919999957	413280.33799999946	387864.982000002	391990.40599999635	382368.067999998	416689.51400000224	357001.9899999999	387591.85200000025	360669.29399999825	11776.893999999958	404247.33199999674	382664.81600000116	415275.94400000153	408733.5560000008	342251.2340000017	510116.68599999684	406188.1240000012	369775.5980000001	330769.0260000006	362874.2799999984	386822.42399999977	392392.23799999943	395546.88199999975	424273.3640000003	395615.88399999804	409286.3819999977	412946.3999999989	329659.3400000019	388936.62999999797	372361.8179999993	439694.0180000002	352825.2700000001	413030.05999999837	347261.1160000001
202	409.0429871225143	3.9443026356589135	3798.3400000000156	198926.45799999996	178873.2000000006	165075.15000000084	176363.9239999995	164687.46400000088	176356.34400000004	209629.554000001	159435.77399999913	171319.399999999	112095.124	194227.55400000108	199104.48399999953	193153.0379999994	159897.67800000016	147477.46199999956	177325.89599999966	179847.95799999996	180356.7660000001	183410.07599999977	119236.3479999998	166518.1659999996	12635.878000000026	173002.44400000054	190864.27799999976	104801.59599999987	173027.58800000104	194659.7400000001	171706.12400000106	188585.01799999963	181443.98799999963	110330.18200000016	169978.7900000005	203653.09399999937	175697.1479999998	167787.4099999988	188804.95199999932	206323.72400000048	175928.39200000136	176530.28800000035	132206.2519999994	128875.32000000044	183095.95199999976	141304.38799999977	111519.992	214543.2580000008	127354.80599999927
203	685.4552132507366	12.573069444444453	149414.98600000096	42230.931999999586	74802.53600000034	327717.1260000004	40401.17199999981	65164.94400000015	72045.66399999974	493091.6059999992	612437.2180000016	63493.28600000045	108875.35800000024	34882.021999999844	1409843.502000004	150507.56000000017	52152.51399999988	259426.55400000018	58050.38200000029	52164.72999999947	17196.149999999925	258690.63599999977	0	182990.88999999943	65256.98599999975	161976.66799999916	92675.8560000002	299044.9279999998	15199.970000000023	742645.8180000003	111494.57000000005	130517.46800000098	24224.892000000007	478881.002	1247334.3319999943	18420.771999999837	36397.5440000002	144036.19799999922	87720.10399999979	1056064.7520000031	177500.23400000067	9258.11399999997	276855.1560000007	17859.724000000097	1015450.6739999984	20340.62800000013	0	32120.098000000056	0
204	959.9655968074678	8.201880465116279	140862.4600000007	110723.48000000013	598024.5680000016	1428364.4760000003	78640.80200000064	113983.70200000024	312350.92000000156	173172.98800000033	39747.91800000044	38047.85600000006	37501.98800000013	13666.19400000009	21090.032000000127	10840.296000000038	311048.773999998	16582.106000000083	32258.333999999977	9668.870000000108	29164.488000000074	163075.4020000009	74726.4739999998	41288.570000000094	13962.962000000105	25218.070000000298	16945.006000000143	9385.444000000127	13791.885999999773	24953.546000000257	34007.36200000005	27277.000000000324	16770.623999999734	65387.30199999963	34966.47200000032	38140.66799999989	7873.9579999997995	24450.1219999999	10560.219999999994	50207.75400000013	11341.66999999994	24210.236000000237	21660.484000000117	18150.023999999954	16754.702000000205	54886.19200000004	40921.767999999945	16400.584	23047.677999999818
205	943.9916833683754	4.7068772868217055	186410.0920000002	250810.41999999984	320384.33000000066	962940.5960000006	168353.12599999973	379590.8039999994	423779.2580000003	338495.3239999999	150691.03000000026	134914.7499999999	97310.17199999964	35197.56199999997	64444.12200000021	30747.355999999938	890512.0200000001	46397.10000000009	28914.01000000004	38347.93000000001	76762.65999999989	378806.18199999986	100820.45199999973	56419.40400000024	31099.381999999994	59121.17600000003	58445.76200000001	37591.553999999946	27300.693999999865	28911.328000000405	37223.619999999995	25466.60799999987	69601.78799999981	104755.57799999996	59214.128000000026	31365.62999999997	16510.230000000003	22108.07000000003	29385.9519999999	118229.93200000025	25884.476000000137	35750.79399999983	54763.120000000185	41322.66200000002	98971.62600000018	56341.32599999987	43764.29199999995	14298.850000000013	27144.678000000116
206	285.27932475119513	10.736167286821708	44691.55199999991	70758.21399999989	170315.37999999928	172424.9679999997	140775.8980000016	137978.1200000004	204005.1039999997	205194.0280000015	104167.71800000026	124473.98399999984	160794.09600000034	117835.0960000005	100095.27999999974	108893.7840000005	276065.1939999996	53051.96399999957	120015.48999999976	109449.80200000026	145153.41599999907	226904.5580000014	139707.70399999895	82505.19599999994	24203.186000000012	73425.06400000087	132732.05600000187	83577.48399999998	74640.80799999955	149155.91799999794	157778.37600000142	120974.50799999955	88122.20800000163	225172.69199999914	107543.06000000093	74088.7460000005	89799.76399999954	108429.5020000002	93577.65999999979	144084.09799999933	110734.54999999862	149118.14200000276	194411.11000000327	87040.4780000006	133998.30400000003	91050.46799999916	124095.18999999954	44723.840000000244	157931.40200000073
207	285.2616501788453	1.1288060465116285	102035.33999999987	112274.5420000001	169644.9579999996	459067.0360000001	336164.4060000002	142866.21400000027	151275.06800000023	96297.36000000006	178606.764	77857.71599999991	94574.68000000015	15040.022000000012	51382.88399999996	39332.26800000007	287453.67	111837.116	34620.139999999956	74216.6459999999	102780.52800000002	76533.22399999978	72577.10999999991	49211.24400000012	60272.341999999975	94669.86799999999	114514.90600000002	24775.563999999973	40144.755999999994	68781.60400000011	32595.192000000054	58693.794000000074	67358.03600000001	142693.8559999999	69018.44399999999	27699.214000000065	30913.130000000016	20271.648000000027	24635.122000000054	31914.236000000034	45710.188	33573.34800000001	32639.75399999998	21609.900000000056	86678.38200000003	32583.421999999962	26528.753999999968	12435.267999999975	17578.007999999958
208	494.60574140356266	12.603625438596493	948052.8000000012	0	4512.53599999996	349339.4200000002	1150465.2080000103	0	0	0	14080.710000000145	1023477.6440000031	0	0	461631.9419999917	0	3407.636000000091	0	0	0	0	0	0	0	0	0	0	0	39167.25400000006	0	0	0	0	0	0	0	0	0	31335.295999999933	0	49637.25399999972	63883.88400000152	0	0	0	0	21434.016000000043	0	38911.02200000004
209	288.9275100334068	12.674421417445483	85910.38599999875	83995.86200000012	55385.3059999994	73096.364	57476.05799999908	56562.57399999797	69283.6480000001	45470.97400000012	32238.03200000042	36665.9719999998	68211.58800000054	43208.70999999958	64845.635999998834	63533.26200000124	72128.21600000105	67623.10800000059	58642.02199999934	55676.172000001396	52123.14400000039	67653.79400000075	49864.92800000058	59202.76799999975	31667.95800000023	49827.32599999999	59981.15199999947	66322.85599999981	36196.415999999976	31918.328000000078	74595.08	61029.817999999854	32311.29599999956	53184.23999999983	86059.59600000123	55058.36400000039	45107.803999999946	74055.89999999941	30400.427999999945	36871.600000000566	28891.784000000272	37041.098000000326	57913.33000000024	31268.845999999976	65600.43199999834	33990.82400000139	39350.09600000063	41299.576000000845	31563.899999999827
211	133.9793762492346	1.5742038759689927	255413.37799999994	141249.48000000016	206016.54000000007	100589.3700000002	129037.12400000013	146075.87600000005	159054.3619999998	250988.47399999975	305155.2579999996	231020.3100000002	101708.5919999998	263033.0659999999	133797.61600000015	264569.4960000001	437534.21800000017	205553.33599999984	73083.3780000004	156116.55200000037	298402.2319999999	328149.7140000001	340528.8300000001	168761.04999999987	1242342.56	271140.25400000013	188605.19600000005	249284.29400000002	269308.55599999987	430990.42200000014	268920.5700000003	465555.94200000016	141873.0999999998	52049.562000000136	175021.04600000006	220752.89399999994	234173.39000000016	306488.03000000014	265057.6939999999	99511.73800000022	242182.39400000003	215374.3640000002	246869.92400000012	232050.7479999999	175570.99599999987	230061.6180000001	252249.75400000007	356902.0819999999	359556.94399999996
212	133.97940129807932	2.3750659657320865	172928.59399999975	210367.21399999983	91442.43000000005	599564.6119999998	147618.14400000015	175228.0399999998	204649.1180000002	135221.40199999997	598258.5820000003	145486.70400000003	437747.51399999997	211534.52799999987	270076.9979999997	213606.1099999999	233618.57800000013	337597.87999999954	885098.2399999998	236323.61200000008	120385.2280000005	105896.32799999982	482913.24799999956	102790.8799999999	118076.52599999993	153907.1619999995	169057.87800000008	169815.01399999982	79030.91999999995	495513.71799999964	133283.96000000043	79158.80400000008	97784.19599999997	67683.07199999999	243735.81399999966	482446.10999999987	73068.34599999996	245661.76400000052	289300.5520000001	238944.72800000032	306683.0619999999	561836.4940000001	251845.60600000058	557252.0680000006	115677.11799999983	187107.4699999994	153257.19600000026	191720.47400000028	351830.86000000016
213	133.97939294286343	1.7868698449612408	219750.39800000004	74050.47000000003	120880.30999999997	94550.31200000012	91852.50800000006	151889.7260000002	285793.31399999995	504795.60199999984	399868.06000000006	267342.214	130999.93200000002	286220.6220000004	122959.80399999989	172589.26999999993	87984.638	512906.93399999995	101955.22600000032	204949.53399999993	105240.12999999967	95315.28599999985	229705.838	146336.40800000017	230197.63400000008	243189.91199999966	405849.5919999998	104710.66200000017	149890.28800000012	173998.03199999998	313277.70200000016	65860.9600000004	97706.86600000031	276350.0519999999	205741.78999999986	767988.986	188075.53000000003	578414.4780000002	98687.628	311643.04400000005	208259.62800000008	109668.97200000007	534673.1339999998	170534.2859999997	247046.0840000001	313649.7039999999	352451.43999999994	333210.482	62711.68600000006
215	685.3847186319913	10.98347267628205	58747.21800000005	117547.99199999971	12727.305999999831	198323.31799999916	45848.866000000235	121896.65799999956	134621.19599999944	102944.80800000041	17667.39000000019	61948.179999999855	0	85221.62000000034	37565.659999999196	114325.32200000064	8516.849999999904	43784.71600000018	92762.89000000093	116756.66999999815	106908.2500000004	205135.89199999964	86139.88999999982	39485.380000000005	56369.94799999979	86292.68400000026	66730.23000000103	41744.48200000028	5407.306000000138	102953.76999999906	0	42237.61599999989	104227.49400000017	41209.830000000235	80014.67599999993	85004.2559999999	32264.268000000146	59642.26800000103	36718.325999999906	47808.34799999991	40329.09399999999	16846.857999999887	82517.68400000075	107193.17600000226	21499.65199999975	155217.58000000118	9212.442000000188	84106.6459999995	14578.052000000012
216	133.97931675610738	3.2826566978193124	104981.4579999996	140104.33200000005	73984.60400000002	105711.41200000003	264484.97800000024	128910.92399999984	364554.7240000001	202424.65600000005	211713.21000000014	120172.09800000055	137356.1560000002	104529.23199999984	90196.98800000019	220893.9600000001	58810.40800000006	62832.925999999876	74015.78400000029	374439.6260000003	75240.87399999992	260502.3859999999	161866.80999999976	138550.2299999999	144376.51200000016	246925.4639999999	76572.94200000016	143196.77799999987	46375.5879999997	249105.16399999996	213336.7500000005	127436.58200000066	116110.30200000045	118305.3219999999	69199.13999999997	89341.29799999975	135728.7019999997	123333.23199999997	120586.32799999982	124608.36400000038	73648.9879999995	129353.82399999973	157366.16999999984	29503.871999999792	158246.93600000054	310172.37999999995	199953.7500000002	219727.2619999996	243780.55200000017
217	133.97931470285434	3.66136992248062	175833.12399999992	95446.34400000013	155201.38799999974	363991.5780000003	70457.12000000017	214190.2060000001	70001.78599999996	122158.49600000012	44131.77600000012	210813.98599999974	43018.1860000001	160688.25200000018	181667.65000000014	232063.46399999963	187509.43599999975	64996.525999999874	144485.23400000008	121437.89999999995	88122.8500000002	328052.5299999997	125777.5820000002	70297.91400000008	432999.1959999998	48124.95600000018	315442.0239999999	96667.28200000024	96578.7479999997	162345.88399999993	70341.6939999999	97615.2400000001	124523.99600000007	186724.494	34537.990000000354	131241.38199999975	51895.01200000062	309096.6919999999	48136.340000000055	122642.58799999981	139508.64400000015	117967.54199999977	162189.66799999998	119915.42800000009	78148.7559999999	43989.22399999962	97565.56599999992	55910.27600000064	73328.87400000016
218	133.97932820812667	3.8414016279069787	76806.87400000004	66618.5280000002	140395.23600000027	96785.4899999996	160130.24800000008	112861.22999999995	134997.38800000015	120868.1920000001	121766.76399999962	69443.45800000045	43018.1860000001	543716.4759999997	68111.64600000002	91371.33600000008	159803.83399999968	196812.926	161358.54399999994	141638.81199999998	91985.70000000038	68637.00999999988	72710.6719999996	132643.18000000005	77900.39200000002	463660.00800000026	152639.74800000002	46849.35799999974	151198.6600000001	287209.83800000016	228863.3380000001	161754.22599999985	181952.75200000007	59115.56399999978	67066.42400000032	853500.8600000002	277227.59200000024	154492.4859999999	162391.46800000005	164102.61399999962	145870.1480000001	90982.22999999988	169394.44000000024	45719.91800000025	447646.7980000001	116245.45799999946	110839.73399999978	313840.0579999997	213096.36799999993
219	133.97931286199918	3.933200542635659	111209.48400000026	114590.16800000022	88613.70799999996	281180.1800000001	159566.44399999978	146818.7719999999	134119.5520000002	255217.47400000045	171516.58800000034	46499.527999999846	92175.44800000009	159371.8300000002	652592.5739999994	147275.1680000009	79821.53600000021	196812.926	136989.30800000016	366519.5980000002	223924.31799999982	47084.22800000063	151494.49399999986	98434.57199999983	135576.20200000002	173854.08000000028	135613.4840000003	64360.70400000001	161534.17400000032	321048.59399999975	188419.02400000044	139857.78399999958	121280.50400000015	142740.4439999999	399317.2800000003	141564.06600000022	51704.6679999999	182940.23000000004	162391.46800000005	97447.29599999933	542274.4079999999	164942.1540000003	339007.0760000002	402948.87600000045	164157.3800000002	185371.2019999995	146537.39200000017	291514.44600000005	42755.99400000024
220	415.166872668278	10.176302269170574	34036.434000000125	97301.244	106216.90800000088	101871.1580000007	101002.31999999928	95258.78399999918	106572.64999999918	107631.66800000008	106193.0900000005	119156.7140000001	88024.96600000023	80733.68200000054	82527.82599999927	80324.19000000069	104982.06399999952	80437.08000000045	64784.80200000167	65592.60400000049	94017.44200000037	119163.71799999979	88696.66799999999	82074.57199999868	42534.41400000032	73697.87800000061	80995.95799999902	58077.844000001205	63586.94800000008	72388.40999999967	66499.3640000001	93033.6620000007	85501.51799999995	98243.36600000053	88248.59199999896	70817.98200000076	68132.7260000009	72424.26799999995	59960.428000001506	76902.06200000046	69184.58400000006	76411.9680000014	66728.23000000042	87642.28199999961	87392.15000000084	65846.95200000044	13756.32599999996	64235.82400000052	8613.165999999967
221	309.02985920006154	4.929614728682166	8953.96000000006	304169.6399999982	325821.66199999664	327757.940000002	8749133.680000002	2519405.474000014	1610340.9740000074	884608.2060000012	2502240.58800001	5321325.090000007	4470554.785999984	949216.308000003	1406338.07000001	1090623.0159999956	3386139.0440000063	3145921.3559999815	1314993.596000002	1069372.6320000063	7016672.571999968	7520594.389999992	725287.833999998	4157556.5679999953	27000.2299999998	988141.7420000036	1524337.8340000047	1469082.6700000074	677724.3319999966	5202038.636000014	5458223.250000008	3064177.2720000003	977325.6439999959	1460135.0640000044	1117645.7400000028	996454.0539999946	1383735.4199999995	1164790.6340000068	609162.6039999996	1583914.275999981	801539.228000003	813894.2980000059	4836813.436000022	679915.583999999	1155356.011999998	4997756.620000003	2599444.8219999806	553983.7200000006	1320711.7859999968
222	241.07739008032493	3.627854906542057	4687.70800000001	34464.81400000001	268558.4099999995	203916.5179999999	5146803.595999993	3170880.7980000023	3302796.5740000065	112080.60400000021	1679177.3299999924	5326733.521999987	4528856.492000003	94174.58400000018	865591.5860000001	111539.26999999984	4203223.79599999	942752.7980000005	164666.32199999993	1186070.2760000026	5396587.84599999	6093677.42999999	92319.07000000012	3125474.646000003	8434.792000000034	144397.38999999978	2634874.943999998	89449.80400000008	84696.02000000008	4186866.0139999995	3998440.006000007	3920194.6440000013	136463.44999999963	4544453.98999999	85860.92199999995	92019.92800000019	105413.372	176142.28400000004	84617.31800000009	1455521.2699999984	87921.904	113712.44000000008	3984342.2339999927	58382.09999999992	1692513.6140000017	3899847.1179999956	79791.32999999977	27787.432000000037	55482.4819999999
223	387.11002472424366	3.959430697674416	14110.264000000008	3141977.742	3036962.414000009	3250332.1720000235	2926047.49599999	3202014.6080000172	3245904.301999991	3353829.4680000143	2813466.064000002	2757421.427999986	2275282.9419999975	3230436.3800000167	3013508.5420000018	3368553.1979999985	2847778.0620000022	2748846.3579999995	2982319.486000002	3503700.8520000027	2740283.714	2846613.7599999974	2329492.153999995	3087738.031999996	5009.027999999978	2938540.020000019	2991942.9200000046	2368268.0859999955	3041206.796000005	2726243.4539999967	2950028.494000019	3244027.0639999905	3037814.569999994	2552685.9899999984	2590170.732000016	3297321.1200000024	2981385.6079999954	2955951.8319999725	3045110.0159999854	3226000.872000004	3220500.7240000097	2725588.184000004	2592135.499999989	2517277.1360000004	3274783.519999997	2805245.551999993	3950517.538000008	3434872.00200001	3818568.556000008
224	365.2813128467706	9.878525503875956	2654.132000000015	17778.327999999867	38598.09000000049	18297.41199999991	1152890.3780000147	291736.33599999704	155339.94999999914	111009.0540000001	144758.37799999927	866641.1600000095	1212852.5300000086	30080.74200000049	14861.17999999986	59733.031999999635	345079.2720000006	7144.974000000032	31950.332000000562	361310.90000001004	450641.06800000946	1028157.2659999985	2129039.0740000433	93503.02200000145	1765.396000000025	21117.440000000028	141005.9079999989	2245.4799999999577	126161.7799999963	310123.6699999949	646118.4760000028	257150.66200000286	427512.69199999445	245276.16399999853	113521.71400000178	48524.30999999988	17848.121999999912	48165.94399999911	7963.1219999998375	257946.7999999983	198443.78400000127	111478.62399999962	1059643.9119999923	128428.81799999978	45517.501999999455	1080555.9759999893	32212.903999999427	5536.392000000124	53427.58799999853
225	722.5399479644259	12.073218217054267	5497.54200000001	38570.5460000007	77579.97600000033	49911.90199999991	860983.1340000003	102006.28400000023	52243.68600000006	99684.38999999943	225677.698000001	272579.1400000014	662626.3440000019	13788.562000000089	33265.106000000414	21244.765999999872	216776.97400000016	9023.276000000009	34687.412000000215	346222.26199999475	306134.8260000029	487331.96200000215	762382.5659999971	60262.587999999596	2812.211999999973	63420.00800000073	158292.05000000016	15150.266000000072	59709.86600000052	46492.94999999989	53328.44199999919	102141.18999999875	111655.1360000001	31127.29199999973	67618.72799999986	18996.759999999846	63793.4900000006	42728.21800000025	5546.446000000093	139680.59399999757	37076.652000000344	29839.60399999982	125437.79000000031	109580.82199999952	17319.62399999991	214244.51999999917	52215.105999999985	13925.519999999848	76098.66799999987
226	482.42526897215566	6.986486044657099	3587.5599999999968	47181.57200000002	34998.42399999997	18802.210000000036	955719.5699999986	39733.18999999999	106530.79000000008	14652.002000000037	325327.71999999916	469793.4839999995	772546.8940000021	3396.8760000000075	24205.470000000023	34583.35999999994	64824.087999999916	4182.842000000016	16906.47599999993	124698.68999999955	403337.79999999946	33153.10600000009	834435.0000000031	23956.32400000004	2333.872000000003	26018.794000000125	130009.52400000014	11109.525999999954	40438.83400000033	69767.62999999955	7312.961999999978	30446.36000000017	190068.38999999996	49017.138000000064	84588.03199999985	28533.905999999937	28521.691999999923	14898.861999999992	3200.1000000000035	74536.79199999981	56325.649999999805	19445.10000000013	371624.186000001	105870.91000000015	13220.266000000036	524041.8860000009	0	1492.8320000000103	9540.885999999931
227	862.6244194254125	11.495802403100779	1899.9719999999593	168972.8839999995	366171.4519999969	151903.53000000102	1184931.9100000046	285520.6680000021	407804.06799999904	203863.8999999997	905963.8499999996	834664.3299999997	564141.697999998	39510.18000000026	160489.958	168775.7820000024	320441.74200000183	22026.716000000055	269870.71400000004	281893.40800000227	745396.1159999981	415985.790000001	833021.0279999996	210049.62600000054	6663.718000000028	95179.7319999996	394104.6440000011	58466.10800000039	335871.3620000027	292578.2220000044	134221.69600000067	248141.37400000132	508503.116000006	229543.94800000163	458198.85799999937	189953.73200000185	173459.90800000107	306678.87199999753	53523.70600000003	253861.63399999886	211832.67800000063	212840.18199999863	778699.5760000001	793173.480000004	83730.60199999939	956724.7719999948	245650.34799999843	27977.66800000032	347439.4040000045
228	132.08762917286677	0.4583032863849763	13824.576000000001	54890.07999999999	87480.26999999999	114414.88600000001	909351.238	494847.9820000001	307352.59000000014	312137.56399999995	430864.2620000003	786259.4639999996	320743.996	183744.434	155689.36000000002	84110.21400000002	795438.5819999999	3844.4379999999974	69942.18800000001	311330.664	759936.6300000002	1569761.3880000005	1094250.9940000002	491357.27800000005	4978.919999999993	39507.96400000001	428489.25200000015	28218.024	321063.7119999999	904154.5300000005	1091988.4500000002	382912.7259999999	176139.66000000003	1223225.0299999996	144097.134	34412.50199999999	133317.85199999998	67054.172	84633.12599999997	377336.436	296454.5980000001	488276.1680000001	817465.8059999997	180048.87799999994	166294.05199999997	610563.2200000001	21670.273999999998	9609.895999999997	42118.116
230	437.1905408995461	3.3508886292834887	16955.576000000005	70717.39000000007	106016.85999999962	74013.13399999995	523300.84599999955	62596.32800000017	61051.9	53873.45599999972	93257.4799999995	172634.6299999999	120839.15000000034	14281.525999999909	66297.69600000013	24873.70799999995	135837.4299999996	8812110.468000004	53449.53599999994	19034.536000000066	112504.5159999998	72804.18800000013	151249.47800000006	7450936.2339999955	13290.907999999985	168607.48799999966	102506.25199999992	35592.52399999998	116546.6299999998	3241615.325999993	82374.42800000003	114225.87200000005	57625.64000000004	138933.23200000002	2.1059147141999997E7	155766.30000000072	36533.98400000001	20918.91599999991	93555.66199999998	140760.05799999964	54966.580000000075	118545.68599999987	50181.958000000006	47496.395999999986	415470.73199999984	33161.642000000065	34244.50599999996	35738.06799999989	46431.303999999946
231	466.1408676873492	8.055485426356585	4778.9400000000005	6699.7619999999715	16512.416000000034	22883.601999999966	656153.3059999987	58559.099999999715	83417.25000000029	18470.30399999993	145715.79599999968	123360.15200000144	183207.59400000062	9769.511999999937	18382.133999999965	41096.27600000005	38250.829999999616	9243.960000000056	20814.344000000103	69411.45799999953	97290.42800000083	62298.41799999998	364200.46799999324	40550.20800000008	106061.95999999982	19986.96800000006	23544.527999999933	19772.73200000003	26991.18600000013	101653.27400000015	36491.70600000007	41977.252000000335	224924.2619999983	16100.987999999898	101521.27000000067	47051.316	29361.443999999945	34277.91200000009	9580.420000000126	32468.154000000344	86491.29600000032	25373.173999999875	380231.9880000015	86485.10999999939	20842.95800000008	518568.3980000037	37370.32200000012	16771.68599999996	37234.62999999992
232	393.17784687037965	3.281266121495328	21794.12200000011	50000.102000000086	80282.57599999967	65202.621999999894	520335.27799999865	53468.82599999995	52899.957999999926	53770.452000000114	101034.2280000001	145202.2000000002	87219.85200000012	22540.76599999997	44946.15600000006	25436.47200000007	105955.61000000003	8096458.595999992	26159.884000000002	20904.528000000013	96048.63800000021	73326.10999999988	142232.3039999997	7042602.109999992	18869.22400000004	132633.18999999977	87769.19799999986	86112.88400000022	97172.37800000011	2712732.478000002	59645.58399999993	87164.73000000037	29162.436000000118	129949.51800000011	1.127551613999998E7	109246.82599999968	31914.20799999992	27388.936000000045	85812.08999999995	100247.20399999997	46967.35799999992	101568.43199999983	38856.59999999996	30047.30599999991	350079.218	42885.3640000001	27931.84999999993	38365.37399999992	39985.54000000001
233	136.06230680104858	0.4777454828660435	7879.216000000001	147984.41399999996	67895.87199999999	98431.52200000003	1185329.2879999997	393862.90200000006	382467.9179999999	163940.66999999998	600378.75	827136.9659999999	226946.66799999998	283494.92800000013	189076.38	24695.515999999996	310719.566	2667.7119999999986	16795.93800000001	307997.064	478917.86600000015	435717.56200000015	336488.95200000005	535682.912	16559.586	22182.04200000002	632696.268	16001.050000000001	512121.0719999998	285394.73799999995	285620.24399999995	596301.0059999998	451238.77400000003	158280.77800000002	143787.66799999998	10585.917999999994	44536.51799999999	13996.562000000007	66727.26	802627.1459999997	798811.5400000002	942310.4440000003	139151.88	50417.36999999999	243833.79399999997	1009735.6960000001	5624.000000000005	8039.592	57766.316000000006
234	437.1873062419739	5.795871651090344	8879.127999999992	1282146.3280000002	1306825.6299999997	1121428.6080000007	1052247.0920000013	2154638.4999999995	1692763.475999999	1663159.122	987504.0959999983	823663.9279999997	1412353.717999999	1441082.624	720175.626000003	926321.8460000025	1134734.9720000015	1111898.3100000033	944963.7839999977	1310250.6999999997	2598025.6939999997	1778950.899999998	936252.6939999994	724688.4999999984	2688.374000000016	2029083.1540000003	1497467.186000003	1941845.7739999995	2226868.0000000023	1609143.4359999977	1586976.1019999918	1666855.0939999965	1090117.3340000003	903092.1560000004	1991314.6640000006	1775523.0280000009	1705068.9840000009	1983125.6399999994	1374047.318000002	862494.8299999998	1264405.6140000005	938837.1780000003	2493889.9979999987	0	1048103.2780000013	3081614.1600000006	1999450.0880000019	1369773.055999999	2502546.1719999975
235	166.08411543233325	0.748878837209302	2324.05	45766.100000000006	92059.68800000002	168740.83999999994	1813269.6780000003	1137110.7399999998	723644.4800000003	584349.5920000002	920128.844	1714799.7699999996	574696.9219999999	364283.13199999987	496564.0319999999	134225.42799999996	1829337.6220000002	22314.322	164125.9	714650.7339999999	1665606.7780000002	4232085.944000001	3366433.7299999995	1243378.752	5645.4220000000005	71296.28000000003	1341945.128	80212.892	789754.262	2247680.306000001	2707857.988	1011096.662	571102.3919999999	2841187.178	300605.23999999993	31598.777999999988	433334.38399999996	132576.598	138041.64200000002	941242.9819999998	852360.7499999999	1211894.7079999999	2376321.3340000003	655128.794	426360.3280000001	1941798.1340000003	41609.511999999966	13903.233999999999	96404.87000000007
236	263.06786341866797	3.27522593457944	24196.008000000074	58669.00000000016	94862.53399999984	76823.996	1007308.7639999992	607596.2559999997	427784.8079999998	40593.78800000006	1142553.4319999996	579335.6140000004	788149.9600000011	137999.95999999993	159902.86599999972	244117.044	45652.25200000008	20889.699999999953	213709.70799999987	442714.06600000034	112042.63000000009	1317872.8439999996	56597.46599999991	515866.0559999998	20580.58400000001	34516.02599999992	887510.439999999	72344.736	754143.482	25227.49600000008	136833.82599999997	356238.9360000014	736856.6640000005	137794.29999999996	237637.20400000009	40881.90200000002	738079.1520000002	103081.23799999992	109374.68599999991	845811.6300000002	919872.4720000002	576728.0560000004	33621.289999999986	995430.162	303051.59200000035	55220.851999999926	16004.102000000104	41206.76400000004	242201.31999999992
237	495.4595150212839	11.02375537383178	7918.5859999998265	803483.547999999	70082.83199999973	65843.22399999965	1319871.606000002	521807.74800000066	190459.91199999925	188296.67999999964	105902.62600000067	106472.33399999818	1049862.7239999988	260434.95600000216	205531.53999999864	242832.37199999928	74685.8780000002	268681.340000001	326814.4420000056	1096370.6079999981	1252920.9259999993	251655.76600000102	1359716.0020000024	3258859.6640000003	0	337543.2719999992	281925.78799999796	288338.5160000015	147148.21000000203	210326.91000000006	251587.28999999928	411716.8939999996	308874.1799999998	104971.31999999992	266261.06400000164	307526.24200000387	610545.7180000029	305243.2460000013	132011.67799999926	207970.81600000072	397978.9020000061	661229.2739999989	303812.7460000039	331290.552	137715.78599999993	1088602.9900000095	43367.93600000022	285936.7380000029	49435.60600000041
238	415.2237785316562	9.168226056338028	18335.57199999988	924759.0659999932	770245.7299999986	0	779028.2539999989	933327.4320000022	1199284.432000001	1100159.6760000007	1161875.1980000038	756178.623999998	792040.4259999983	785536.7379999975	912022.3179999992	787656.3779999992	900745.9499999991	950501.483999997	619370.1739999979	727375.4440000003	709247.7299999957	759965.102000002	576606.9260000007	962124.8699999972	35881.769999999764	900663.9160000003	671099.9380000005	762069.0279999978	710899.5619999995	786381.9580000007	293297.1120000006	693393.6599999937	423418.0600000048	848854.2419999989	204503.85000000405	737549.7900000063	426827.29600000504	970862.9499999997	473119.23199999804	765597.8620000036	499851.95600000536	688753.378000003	492809.18799999886	684700.6740000059	986626.038000001	416209.4340000013	836695.4740000037	521752.860000001	838159.1559999979
239	494.56090649601293	10.758227265372167	13906.784000000163	1434981.3180000065	3220.2319999999263	789.3439999999674	2851595.257999999	2582418.1220000032	4823011.744000001	26675.29399999988	163347.61599999963	21698.683999999994	2599874.8619999983	358067.47799999913	76917.398	88264.1980000003	10885.769999999911	593753.6120000007	63636.64799999962	367858.47400000156	2761204.9879999957	21035.06600000018	238578.07199999568	0	0	580338.0360000001	1006901.7800000032	57018.755999999565	77416.81800000052	14873.112000000056	940267.6759999981	729467.6480000012	646545.8619999982	66138.60400000062	26389.230000000083	458753.06400000415	1668003.2839999981	89920.63600000017	17974.46399999987	47489.58200000001	73821.31999999926	5172312.382000007	54525.59000000001	900909.444000001	53886.709999999744	257660.22200000126	9535.688000000064	170679.70799999958	22577.114000000103
240	203.12979530131636	9.169681860465115	30197.879999999725	742999.495999995	200919.65400000225	964928.0420000047	575602.8979999976	805739.8640000015	1032799.1120000009	973019.6420000035	765950.4940000024	538543.0380000005	879036.9639999978	608713.1839999985	815699.0239999993	498647.6279999982	734846.0079999993	526796.6560000038	515508.13599999883	617569.98	842257.0759999967	771166.136000002	515559.42000000254	808528.5339999978	37229.721999999914	749306.2400000005	560807.7740000003	641620.289999998	606981.5159999996	793788.464	312538.6080000009	733770.9159999996	436818.406000004	799624.7020000059	752654.4199999986	524674.4480000047	616101.3120000022	781178.46	205580.55200000416	741279.0099999995	434431.7100000041	438444.33400000155	585904.3359999983	567519.9840000046	767393.1260000003	362581.4100000015	714287.778000003	387109.1840000007	728974.743999998
243	524.4652667714068	7.846840600315954	4740.360000000006	36692.37199999994	43801.98000000014	25270.683999999983	268745.4460000002	27072.5099999999	65004.26800000014	16381.49199999999	156742.4339999991	193134.03600000107	171713.90200000044	9399.10400000002	39774.2279999996	51555.15799999989	42650.6540000001	13266.964000000029	40389.20200000021	40904.81599999999	239524.3020000001	12470.737999999934	245821.3740000006	78431.52200000024	4071.0459999999684	73356.21400000049	148563.93200000032	101727.05599999956	52869.92999999988	32323.229999999934	16735.446000000084	17111.784000000072	47858.790000000175	45249.19800000017	88421.96800000021	73305.04399999943	132521.91199999925	40263.637999999606	25935.752000000135	23388.610000000102	57375.576000000015	33640.118	75463.56999999932	327286.5919999986	32531.940000000213	358900.25	4876.747999999992	8071.3380000000225	33990.16799999998
244	679.4297025836286	9.453415599343188	958.0680000000002	186706.38000000373	336144.00199999573	229984.57399999912	146440.47000000344	238775.2899999982	292740.3160000036	297911.4840000009	193620.4519999993	308318.0660000029	167775.5179999997	224152.04400000328	138531.83400000163	300696.11800000514	210800.90199999744	23154.331999999784	0	302659.7339999996	238568.09399999812	177671.91199999923	277471.7200000008	198154.65200000277	1201.330000000001	396327.4359999981	228223.53200000094	177789.30199999767	320723.30400000454	200280.67199999813	322955.7199999974	320513.9119999985	235108.35399999737	255226.9399999971	186883.284	349833.1079999981	73933.58000000019	263184.2479999984	362574.38200000295	239225.06399999975	271467.7479999998	201804.40599999615	207374.12599999987	279872.78799999884	275978.23399999924	305606.11199999735	76371.4600000003	279728.49200000294	110042.44400000104
245	482.3550314300276	7.743362500000004	1996.116000000005	30438.953999999998	25523.268000000055	13068.16400000005	188893.39599999998	22145.442000000043	47299.20799999983	22380.83000000009	96695.3640000001	129026.15000000014	107532.98999999999	4041.936000000001	12466.411999999951	40659.69400000037	34014.049999999894	1322.4000000000124	17579.801999999992	31309.991999999846	112090.22799999996	31701.015999999872	202549.0220000007	47098.138000000035	2134.4400000000132	26897.430000000113	73068.51799999943	19707.08600000007	30024.586000000156	28099.78000000018	8042.226000000035	13786.039999999986	30023.864000000092	20368.218000000008	45000.17399999981	30636.864000000056	53720.69999999971	24402.96200000005	9198.069999999962	15823.635999999984	44842.121999999996	16673.940000000206	67122.66399999995	139404.21999999936	9788.244000000033	222478.25799999828	17663.08599999988	1465.679999999994	23871.6520000001
246	952.5978133463165	11.495175736434115	1726.6039999999898	81573.89399999961	168191.4619999988	97161.64400000038	416649.1080000012	90804.7440000007	184378.88000000035	85230.48199999973	368283.49800000025	312078.67600000027	209263.0579999997	18184.124000000156	89524.43799999997	80102.56200000098	157880.2540000008	16660.659999999974	114497.07199999994	103331.06000000067	218891.03999999975	137875.26200000013	272177.21399999945	87026.54200000019	6433.654000000007	43255.78599999977	128536.12800000006	32986.0900000003	109783.27200000038	124367.96400000165	46615.23800000019	86792.58600000071	180591.90600000197	91608.21600000068	178838.7199999998	72357.52600000073	81675.05600000056	135253.60399999897	19571.866000000024	109918.3259999994	87541.58600000029	86663.12799999936	249741.3840000002	276481.95200000034	36369.14399999967	318714.33799999766	86708.23399999941	10113.998000000156	108342.59800000093
247	508.4604339616847	7.2910548513302045	3796.901999999996	25065.219999999827	18315.468000000033	4243.669999999985	194669.09399999978	12165.974000000013	27027.83200000006	5765.537999999989	133664.9680000003	64757.977999999894	75473.16599999974	6207.750000000034	11907.75200000004	10626.110000000059	19270.980000000032	2031.6759999999708	6062.831999999988	17013.51799999997	67207.2519999998	4869.440000000027	179620.6280000002	3538.576000000014	1722.152000000004	7113.481999999936	58834.98800000048	2481.5060000000362	27308.513999999985	18491.51199999995	5911.967999999996	4968.68399999997	41212.6420000001	10934.013999999968	19560.35599999998	10133.755999999972	16946.293999999958	1263.943999999999	3384.497999999991	13471.762000000006	13681.990000000038	10201.988000000008	117929.68799999998	47127.6719999999	4241.700000000032	107572.06999999964	11996.241999999891	3677.598000000005	13003.754000000054
248	438.16191569385416	6.961808021806853	4972.4279999999835	13039.850000000068	22700.246000000043	8277.937999999951	129932.05600000003	8105.6600000000235	57248.36399999998	7830.187999999956	67852.53399999994	34066.93000000037	40161.77799999999	12504.726000000053	12355.28400000004	40744.73	82307.97399999977	9301.776000000034	14088.24199999998	34005.24599999996	29738.37999999982	26861.547999999777	120982.93600000063	40162.56400000004	5693.875999999965	36337.95800000011	23700.064000000017	11188.31999999996	19872.01600000014	84076.06399999974	38911.68400000001	21091.274000000245	119112.5339999995	17268.567999999996	58831.827999999994	25941.275999999707	27689.467999999975	19664.077999999987	18190.82400000004	28152.672000000155	44567.06199999985	44796.33800000006	280854.7220000004	115243.72200000013	16917.02800000008	283063.0920000013	12742.078000000147	10064.441999999997	26058.061999999867
250	430.9058891746778	12.637260280373836	297594.40400000254	291004.4819999993	257425.28800000082	263279.6780000025	635758.2600000009	433025.67800000147	266904.43800000066	319696.86399999855	281416.1739999991	283561.7860000007	380711.7320000012	247558.2299999981	292787.5259999975	278754.65200000093	280635.39599999826	277812.9360000018	295780.9600000011	373162.8459999986	283330.443999998	206821.44400000127	359190.3459999992	233724.247999998	502822.4879999987	304428.1480000007	403515.9340000003	295608.1679999989	272266.0459999995	532142.1440000003	431501.51199999877	290111.26400000055	456373.2739999988	572918.9859999993	281258.3039999972	288127.1979999963	807375.2180000009	300411.1519999991	384479.8079999996	290849.1599999987	524280.462000002	610242.5399999998	262712.9700000022	262304.02999999904	241960.09199999986	228142.8460000021	106268.29599999984	294512.58800000034	86111.66999999987
252	265.25019065179197	10.0386643081761	0	7349.548000000012	7109.221999999961	3089.480000000042	98458.28800000067	32319.00600000015	24827.143999999764	20965.273999999798	29333.871999999727	81820.8239999978	70881.1140000013	27414.892000000455	12674.812	18111.094000000045	75613.5239999999	1948.307999999965	10746.219999999976	39940.17800000003	53796.94800000007	141198.1199999996	161475.31999999992	31478.89399999967	0	13367.342000000099	43985.575999999484	1247.7299999999432	34938.77800000006	104608.25800000182	273300.9119999999	55610.12400000014	40219.88399999954	140852.10399999729	23488.80399999977	9126.178000000013	6740.9240000001255	11624.6939999998	15540.356000000129	68424.84200000027	81353.51799999863	127985.28600000178	224950.8000000009	39913.04799999995	28529.816000000195	87100.11200000171	38949.65399999999	5420.262000000035	50163.656000000236
254	537.4168572306995	11.916974761904761	66994.57599999964	240167.56599999982	37764.78399999971	51980.09999999999	411197.6939999996	131289.9279999997	74749.2259999998	75241.75599999988	90193.37399999924	641377.9759999984	758403.6160000018	96127.05199999987	24393.456000000202	85815.64400000004	44540.9520000001	0	78710.28399999978	89340.2040000001	304629.5739999993	51047.15799999979	301644.01800000033	212564.9479999977	83264.87999999983	178332.95800000074	87848.4519999998	85515.96400000007	115742.56600000014	72164.75800000037	122059.85800000024	77613.31000000097	94955.1159999996	62083.2700000006	62015.91799999951	114095.49600000009	121238.85400000066	93680.00600000001	99002.87799999968	52719.84800000016	96157.74799999996	18566.806000000026	90166.87999999982	94647.05600000003	69920.03799999993	91376.43000000056	4813.808000000007	125479.54600000013	8732.98800000001
255	239.2328062008714	9.875066821705417	14542.375999999955	50222.9099999998	91621.81600000086	71593.84599999982	114444.29200000124	101271.45199999929	93731.18799999982	89967.2319999993	69967.94599999982	137798.33400000026	123044.15400000112	121415.38800000145	69477.33599999968	75526.34199999963	245936.03400000007	48081.6679999996	72084.65000000082	124832.77000000309	118684.65000000145	222190.56200000006	225689.4380000036	88130.68800000039	12598.995999999972	67783.61199999982	119216.71799999899	48492.34200000055	103141.06399999784	211354.65199999866	406005.1000000018	161706.4760000015	121803.1140000005	300444.6319999984	82648.54000000037	53720.65200000054	73665.66199999972	95585.00599999908	82207.03199999833	172012.06399999897	147179.74400000062	227746.00000000015	320591.5399999986	91684.35200000004	114226.55399999885	134020.3499999991	77988.5919999988	53414.9639999997	91072.34599999835
256	379.2835729982474	9.393320249221187	3848.2680000000073	73966.42400000062	77384.68000000014	69582.7479999996	123394.62199999891	78358.99200000029	68761.5139999998	78885.2619999997	77081.54200000013	125139.56000000115	134136.1839999985	104840.59399999781	93487.12999999986	107635.74400000094	91361.84200000038	393291.04400000395	0	109557.27199999851	112518.44199999957	93679.63400000056	234584.9679999994	464429.21799999854	2156.8200000000197	108813.9639999987	124028.74200000051	101340.25599999989	117954.46199999988	149572.71600000077	398755.55800000514	118211.84600000166	76448.00600000045	162101.36199999953	122767.82399999903	104182.76200000143	115271.33399999964	111583.90000000049	143356.8059999971	110402.00599999842	171496.27999999994	175494.83799999964	142332.58399999948	184518.68199999933	100567.84599999973	188020.83200000136	39743.39200000019	96815.8419999996	42700.35800000018
259	496.4210095027541	6.705645493197279	5243.761999999999	31200.42200000015	76015.36199999962	52540.5359999997	141942.31400000042	126987.00400000038	75600.67199999987	122552.03400000044	125912.64800000083	195600.88200000091	89516.8319999998	44348.894	104410.07400000014	95529.4019999993	99262.73799999981	28501.928000000004	75908.15199999942	72451.13200000017	192847.3800000008	274118.8559999994	291660.1559999997	90306.7720000001	6407.778000000016	95140.75599999976	481473.73199999845	265199.09199999936	365577.05799999845	89211.66999999987	392666.95599999826	70148.25199999993	38060.33599999975	327621.5719999996	86070.15600000013	74555.57599999971	250487.4220000003	53913.66199999996	90294.8399999995	55769.236000000215	177839.74999999904	140063.38000000094	81379.72199999985	673112.5079999946	51959.25799999987	146327.66599999976	0	16731.64999999993	20226.672000000082
260	305.26850983020876	10.042834728682166	12070.57599999967	6177.990000000034	13252.679999999993	8605.620000000072	85600.69000000041	32035.196000000113	31310.855999999632	25596.49799999972	35581.089999999705	72313.4979999983	67663.91400000121	34322.470000000474	14602.749999999898	25014.984000000015	72776.3399999998	10356.599999999984	9111.50199999999	44889.168000000165	55512.75	118426.51800000004	118761.29999999944	37448.54399999964	12851.021999999943	18358.9640000001	45030.021999999284	11819.811999999887	43864.91599999991	93050.17400000154	174529.0120000019	45944.4080000001	48573.43999999953	116434.31799999719	21853.591999999793	14623.265999999923	18819.868000000028	11465.575999999879	20024.162000000062	70001.79800000032	68046.70799999933	117944.54200000159	163435.44000000053	40836.075999999965	35454.130000000136	69627.10400000165	32194.195999999996	7169.199999999966	35628.62400000014
261	263.20947758860086	9.403351012461059	1980.7599999999995	1078.056000000025	6813.321999999919	1511.3439999999973	80488.58199999922	11506.030000000128	20190.788000000033	8424.74800000001	17722.368000000093	55416.31600000066	55833.41200000061	4399.271999999966	4432.571999999961	15836.863999999881	27040.112000000132	1224.7400000000266	0	22067.806000000335	49305.21199999908	47724.81800000034	121923.65999999914	24154.13199999992	1895.2960000000214	14249.37799999997	31703.82999999977	2773.9379999999956	19035.086000000014	43658.30600000015	131972.54000000132	29427.91000000043	25403.368000000257	31541.866000000147	18140.519999999775	8360.242000000024	6387.774000000003	8661.442000000048	6346.761999999964	32014.29600000019	29143.47799999995	38921.25599999939	109953.2700000005	18651.313999999977	10134.12199999997	71866.97400000192	16045.53400000007	1997.6920000000284	23568.978000000145
264	133.97939387983104	2.1709514797507787	140997.94000000018	208795.20599999998	124550.16999999984	120993.18799999969	551943.0919999998	168948.51799999984	317191.4599999996	236224.83400000044	239703.99600000007	295541.19399999955	60963.53600000005	233954.36000000013	172192.61	388361.34600000025	63865.72000000079	410090.64399999916	299013.9100000004	318015.926	613369.8319999999	211555.55200000005	362079.97600000026	332423.2639999996	83249.3920000009	1276599.486	425805.9419999999	246862.3899999998	251859.62399999984	176821.63600000023	469162.21400000015	158364.51800000004	495957.7679999998	197568.83799999996	215210.52599999963	350012.8219999999	213261.91000000027	340460.82	601318.1679999998	351030.0199999999	477086.09399999963	250006.7440000003	728300.6179999999	161166.354	227119.09999999966	315596.04400000017	551960.332	254340.97399999987	195337.38000000006
265	480.3211726061966	6.951354638364777	2925.5260000000017	10599.65000000008	43253.356000000094	21830.340000000004	103790.12999999999	22612.009999999973	33507.16199999986	17612.364000000023	86885.80400000048	85345.77399999974	44953.49600000006	11529.679999999931	31169.08799999994	33848.06000000013	30815.959999999992	6673.866000000031	31631.62800000003	17726.983999999993	95182.34799999975	42944.87600000011	71363.42799999999	46809.45000000014	806.207999999991	102195.20199999957	97761.78999999989	22605.767999999833	94023.32199999997	27713.880000000067	24092.908000000058	11996.860000000082	19938.512000000108	36610.727999999915	55084.43000000027	30146.257999999896	45748.8340000001	60616.50000000001	37746.89200000003	9032.812000000065	48918.23800000019	37480.705999999875	33744.363999999914	132048.27399999922	12125.182000000035	87000.36200000076	4419.030000000011	11406.879999999896	13189.854000000021
267	256.25718912660335	8.988053348909657	4135.626000000019	78382.05799999983	89474.25599999944	68590.47399999939	68254.76399999949	87571.01799999941	86510.82600000019	176816.90999999954	53696.30799999967	141401.8620000007	107205.67399999997	93575.35600000096	77033.31400000147	72463.21800000011	94235.59999999938	75503.53400000029	66422.52799999948	80222.37599999935	63416.86999999863	88312.86800000003	67856.59399999931	71093.75199999964	2914.140000000044	74051.02600000004	125507.2460000011	73704.01800000072	96083.9760000011	75230.34200000069	126140.7799999979	85903.39200000039	105629.02200000209	76738.36199999998	63569.09399999868	98908.16399999906	72220.4520000004	54430.920000000086	84782.8199999981	344920.9800000025	247988.54199999655	54818.95599999904	75544.78999999879	104195.65399999886	83431.31999999977	98631.14200000004	19357.24599999983	66125.26000000042	23573.162000000062
268	615.2554538810269	11.954556250000003	24264.198000000084	83989.13200000043	44459.64000000023	21766.26799999978	258275.84200000114	17725.60599999999	14279.733999999902	24802.95399999994	26397.998000000018	256918.73799999864	220244.52799999845	11753.117999999913	23726.245999999912	18810.986000000048	28875.93999999991	151390.59400000118	6263.47200000018	6736.932000000021	78489.53999999985	15876.05800000003	95660.19800000035	101800.87999999957	14884.33199999974	155393.35399999906	40878.89800000015	19276.921999999777	86689.9120000009	28190.71600000006	67871.36600000042	72996.92200000028	9371.307999999824	40905.46399999992	24806.733999999957	33522.796000000104	23188.354000000236	11119.127999999871	90237.03999999893	34164.492000000246	10054.478000000114	11722.602000000039	16506.036000000066	6086.813999999855	39790.96200000008	11345.003999999919	6686.15799999987	9830.119999999968	8723.400000000085
269	305.26877967692116	9.31425015503876	9378.026000000136	6262.118000000111	5703.6659999998665	9654.323999999884	59369.423999999875	11245.613999999929	7936.713999999912	9127.375999999971	13609.759999999875	34972.88999999977	33617.29000000037	16314.929999999968	8394.318000000036	14311.448000000182	18383.378000000066	2007.4740000000431	5635.778000000014	30465.36799999999	37457.962000000596	13188.197999999995	84338.17599999852	24069.20400000013	9165.320000000134	8693.613999999983	29210.11399999975	9221.298000000006	7713.783999999867	13674.79199999998	7887.880000000207	15064.843999999783	24729.84400000003	13839.108000000002	23660.082000000148	14117.635999999773	6075.680000000073	3949.086000000133	12844.730000000192	12680.456000000027	109814.72400000232	7033.080000000177	82322.55199999963	23864.273999999656	6637.483999999993	65970.79199999972	9942.45000000008	8234.194000000009	14131.022000000046
272	693.5429629779868	11.393829127725851	11326.546000000031	138584.64999999964	10912.064000000102	26114.804000000015	195051.82600000035	261974.0439999996	27546.716000000128	227274.9040000004	50317.966000000095	146096.52999999974	163082.25199999963	97989.77400000027	39862.898000000154	10221.590000000017	153572.02599999972	12255.799999999897	11390.964000000022	203985.32999999964	147767.01599999995	1164262.034000003	860181.3739999998	56436.087999999894	27857.987999999874	5179.562000000069	320393.5519999992	7461.411999999858	174879.30600000045	162866.2379999994	256107.196	257107.36400000006	82272.42399999964	199454.0939999991	11054.212000000094	8058.102000000013	5879.657999999898	9565.97800000004	32640.522000000303	127981.9400000009	139251.53400000054	120908.65399999965	103254.04800000045	38756.18399999971	24403.22800000007	84574.97799999993	13554.087999999747	9348.941999999925	85623.85799999972
273	149.00908372463886	9.04109488372093	3110.6140000000287	88425.26599999948	73337.447999999	81328.39199999932	69844.11999999966	67387.94999999976	76161.54400000033	77509.88400000049	65861.93800000037	76597.40399999946	85986.02999999908	87600.48600000025	81558.78400000134	86548.46400000004	52382.2299999996	75802.1159999999	86971.37400000017	85526.60600000159	81353.45799999936	70616.70000000001	73668.7640000002	67711.69400000043	2142.5459999999603	87896.52400000005	66620.36999999924	83506.60000000146	79518.1420000002	81756.08399999893	58899.26199999983	88018.34400000008	82023.66199999984	78465.60599999946	96149.23399999992	76035.20000000024	74794.31600000078	90614.52400000018	91446.14599999876	79288.39399999948	85000.70199999894	73401.9080000011	67502.13799999944	84731.97000000073	78582.40800000065	83383.99399999957	53607.79800000177	86143.61000000118	49886.87400000024
274	959.9664611154199	3.881705633802817	778493.6939999997	265441.16800000094	712940.8239999992	660054.2399999996	242226.50199999998	840663.1040000002	763030.4580000008	163957.49199999988	244552.53399999987	242055.1079999997	173201.92199999996	73733.13200000025	130434.91199999976	79253.24199999997	1098584.2959999992	121545.37399999994	43252.11400000008	83437.18200000002	164864.50200000033	747682.0499999997	95528.75799999971	147673.39400000023	58110.215999999804	124043.00399999981	82189.43800000031	24206.276000000064	30878.29399999974	180958.87199999968	18116.19399999998	92159.00599999963	32881.51599999988	326442.7019999996	123616.73799999992	79667.52000000005	33819.94399999997	84118.54600000012	76397.34599999993	128095.10399999999	35105.13200000003	72732.93199999994	96894.25400000004	29852.653999999868	94015.21800000007	63543.861999999965	30612.609999999877	60483.65199999996	43523.43399999987
275	959.965791073491	5.275660387596898	331995.17399999854	93599.7280000002	823943.7799999958	977176.4840000016	540972.5380000003	654755.9459999995	812364.6619999999	275235.1420000002	341584.86800000013	120541.40400000032	209033.45200000008	17613.0499999998	159022.2839999998	52369.21999999999	896009.5960000034	64761.52600000007	79691.62599999957	48389.501999999964	181019.52799999985	631907.5820000002	196278.50999999954	215131.818	102212.62200000044	67286.22799999973	73385.71399999964	10247.831999999988	54452.04200000032	210763.55199999997	35459.40599999995	146127.39399999994	94830.96000000012	104649.24999999965	180052.042	45504.31999999993	21907.776000000078	67587.11999999984	45073.611999999965	68299.17999999989	21661.528000000093	76929.58399999993	86674.72799999994	23285.278000000115	68931.48600000016	64118.306000000215	50312.556000000244	21863.22400000013	69285.87399999991
276	234.951550793725	3.8744471317829468	105460.04400000008	848264.6180000007	307303.99599999987	904904.6439999989	747661.4339999998	372627.8639999993	422772.94	102460.83199999953	962773.8080000002	286615.8519999997	107371.1139999998	228829.28800000015	94038.96999999968	440173.5680000006	154739.57200000042	278819.42799999943	712737.8320000002	224722.50599999947	109643.15600000045	577028.3759999991	300847.29200000013	431590.0560000005	331990.4100000002	177257.80999999994	92068.95599999982	99689.31400000019	322500.2499999996	204779.90200000018	574171.164	401778.0160000001	58178.64399999994	271420.20199999976	479857.3960000003	932803.1119999997	566209.282	584075.0639999997	97174.06799999962	301708.5959999999	604770.8139999997	312525.9759999999	123930.79799999952	174332.5879999999	129068.01599999986	772197.8159999999	849835.2000000001	97518.68200000013	410624.792
279	611.5826822995516	12.667497595356563	5537.19799999997	111740.79599999965	10644.154	8009.955999999926	231063.11400000044	88382.79200000004	163753.56399999995	4034.450000000013	94273.68999999992	389634.7499999988	14114.957999999982	130457.81599999871	82185.03199999977	26319.00400000002	0	10045.104000000036	10264.66599999996	140494.7159999992	85164.13399999983	360401.9680000002	81418.66200000024	0	11319.144000000026	25719.190000000017	101447.95199999983	3510.8160000000153	327158.5220000002	49824.13400000033	399139.2219999986	33560.88599999997	111803.60199999978	475319.1160000001	125815.63000000015	6687.248000000029	3568.5699999999533	11593.915999999945	95170.32799999899	100451.01400000001	273749.3879999983	162507.43000000072	296453.13200000377	35450.03000000012	32717.66799999995	99294.59800000009	20937.63600000001	5027.212000000018	218437.38
281	133.97936932049362	2.913959389671361	196999.7639999997	238154.18199999997	133220.53400000007	187311.41000000015	246989.89	49430.55999999979	143149.91599999997	150699.4239999999	128545.85000000041	116649.1279999998	47490.39999999998	138405.81	156698.28399999993	249481.84599999993	227653.05200000005	80936.6739999996	58804.98599999959	150221.9519999999	437126.46	50605.99000000001	51854.65800000001	126709.95800000026	151356.18999999962	153055.6139999992	114305.70399999968	219691.45199999987	171671.39199999973	197492.812	151055.57600000032	134431.80599999987	64690.799999999865	133160.12799999994	53391.840000000135	122382.19799999974	256545.08200000023	115692.65600000005	248453.5180000002	187224.128	113411.96799999988	151842.3560000004	223372.1680000003	115616.26599999978	263018.968	54832.76600000009	370804.9060000002	58044.57600000022	127341.88200000039
282	633.1949964464472	10.693161550387593	41809.92200000033	54123.257999999994	86114.88200000023	61806.68199999964	71131.2979999991	95723.13399999843	80617.62199999983	64485.38599999986	85401.99999999908	56333.58799999983	48540.16999999998	83911.66800000046	69497.88400000041	70490.86600000046	90909.83199999951	132201.3360000012	88903.78000000223	46165.2600000005	65694.57799999986	93422.94600000005	64169.01200000112	58564.97999999991	28023.01200000019	76194.48200000003	73474.17399999984	108812.79400000001	71819.70199999935	70658.70199999967	91084.777999999	63862.140000000065	40034.520000000506	84863.37800000056	50599.26399999957	76270.93200000058	90969.28399999792	88924.46999999964	73139.6140000001	56210.93599999871	74747.12999999951	72306.98799999962	38188.560000001096	49983.48799999985	74006.42799999948	58713.47399999976	81174.96800000026	71351.77600000033	56038.356
283	685.438250715085	9.892009612403095	47978.73399999987	64158.61199999963	24349.460000000363	73643.62999999929	72050.09000000084	118304.89400000017	113513.28999999908	240635.3939999995	22608.527999999853	305093.03600000194	194185.8280000006	396434.5000000014	59312.41399999994	787908.650000005	64349.25600000038	37330.32199999941	183924.7780000007	470868.93200000195	302342.46200000163	103114.23600000012	49293.76200000074	101417.86000000052	134060.36600000094	60620.967999999906	258997.60399999845	324747.8999999993	1872.2539999999428	426351.4299999992	438826.4640000008	122578.33800000168	247757.91399999755	328136.85599999817	47106.620000000155	112816.9059999999	261054.2699999999	247203.57599999866	19835.253999999564	85901.1079999994	52513.08000000027	4124.149999999987	558768.4160000018	307295.94000000047	230741.58200000017	696135.8859999956	12427.987999999841	243554.25199999948	17692.321999999553
284	679.512468425585	10.027393035993734	3996.1640000000284	20499.954000000034	31945.855999999876	12896.514000000021	80966.13600000044	75063.9580000005	62771.3699999995	101270.81599999967	56030.45599999945	109617.64999999791	88554.93199999965	50598.47600000094	33711.07200000005	29172.802000000065	98701.29600000079	7086.206000000035	22378.940000000046	87275.87399999966	72903.56799999993	75833.57999999973	113331.82000000021	55803.73599999954	4523.813999999956	26124.73199999997	56393.92799999993	5700.641999999921	74777.80999999988	85982.7820000006	69376.26800000053	58973.925999999956	70263.60399999967	94240.93599999967	45480.541999999616	17317.572000000087	16454.502000000168	26285.80399999976	37425.81800000029	64590.05600000041	80052.35999999923	80356.13600000054	94880.31200000101	58576.11200000007	54123.95400000039	91095.91199999984	77645.4800000003	28647.966000000135	90935.40800000026
287	550.2305544662736	10.014030295950153	1656.4360000000759	42728.198000000884	36281.171999999904	32876.125999999604	78251.99400000004	44766.25600000035	38257.75599999958	49144.21400000025	40833.872000000716	65292.60799999959	40268.976000000526	54064.909999998505	53094.345999999736	60769.75399999939	30148.607999999746	44759.39000000039	55478.773999998564	55039.52799999973	57046.15999999931	50545.221999999536	113654.79000000015	38667.62600000056	4168.571999999977	55695.41199999893	53755.19800000081	57212.75399999935	56264.77600000018	51529.91800000015	40179.21200000068	57095.43199999993	60314.318000000574	43632.360000000706	51832.94599999987	53423.01000000056	50941.69400000016	58425.97000000012	64610.09600000026	62063.96199999974	62705.998000000014	62677.10999999988	45056.95600000097	59244.44400000057	55758.042	59374.38599999886	140595.41800000053	50901.726000001225	14411.984000000044
290	133.9792976385365	13.437595148669798	90032.2820000003	61018.786000000175	86155.96199999932	57383.33199999881	186202.49800000075	54318.26999999942	100022.14800000083	114564.65200000037	74530.75799999964	36609.99199999958	16572.556000000277	34855.251999999135	65566.21800000063	102829.96999999974	56521.09999999937	81844.12400000096	71332.31000000004	138145.43000000023	46743.927999999665	75943.73000000075	24066.036000000753	57329.60999999947	101550.80599999953	52684.98599999917	50169.68000000019	62590.11999999875	59027.42999999972	53620.45399999935	60297.71599999974	68971.08599999994	70027.53599999924	48679.65000000003	70775.198000001	83747.18000000081	83591.76400000032	55597.581999998605	0	69829.97000000079	54173.756000000125	121201.44399999912	39761.72000000041	81317.28800000082	62606.79800000061	66568.82399999956	84441.61000000022	72379.80000000022	100757.03799999933
291	693.545189887691	11.720390555555559	6751.984000000018	121474.97400000051	21918.00000000013	9832.270000000277	271554.851999999	658419.5979999996	18820.525999999838	564349.3400000004	27808.106000000153	96177.19199999922	211162.76600000059	56397.75199999997	40327.05999999976	4889.896000000183	665576.5079999997	4433.352000000107	6823.085999999907	130580.5199999998	35503.93199999996	2144842.1779999975	1385265.0739999996	62308.53200000034	7843.010000000146	18016.554000000117	646499.9720000005	7320.307999999947	181438.05399999933	304949.29799999815	141249.91199999984	514256.17800000013	111035.42400000062	45355.204000000274	7939.835999999938	12458.96800000007	5627.459999999966	9329.742000000131	37780.47600000008	225952.41200000068	111296.77000000054	99062.93799999933	169920.24200000134	18239.446	10301.272000000086	249629.37999999977	41735.664000000295	9068.06600000002	133285.23200000063
292	625.5191883127525	9.879701666666664	2899.825999999919	4213.893999999993	631494.6020000086	5506.731999999984	7151.557999999997	926610.1580000002	35570.45799999993	4270.464000000005	6344.939999999972	406827.82600000076	1227848.8619999995	92410.33	11560.494000000022	12849.57000000002	8655.065999999986	45027.61400000043	11882.0760000001	573705.0020000007	7496.2080000001015	10160.976000000126	420422.69800000056	392567.6779999978	1928.3959999999809	45973.29800000008	46266.899999999936	7380.366000000093	506741.6099999972	24165.193999999883	14793.163999999928	89753.4800000008	438852.15199999814	15969.733999999826	20290.581999999937	10521.7620000001	4680.294000000171	13101.9299999999	283466.6659999985	19020.257999999743	11162.918000000029	13484.307999999974	6005.235999999995	34289.13399999996	12955.495999999914	408067.19999999803	1905.7919999999513	167349.9959999998	1985.417999999912
293	560.5049045280168	12.206280228758162	7075.251999999996	74478.02799999974	87949.36799999993	3605.6519999999887	7594.592000000037	385960.02400000155	22267.359999999888	9732.627999999988	1883.1199999999362	62906.71800000007	49930.961999999694	54806.20600000028	2032.3999999999153	8584.978000000006	8576.034000000029	46546.120000000294	6251.99999999998	88945.63799999992	10382.867999999955	5260.674000000002	67638.60199999962	40816.78999999997	22828.14200000007	17265.331999999922	28128.038000000102	4878.077999999967	125636.95000000148	9174.784000000007	6633.769999999955	70268.34800000054	149469.63400000028	7001.724000000054	3871.9599999999896	61053.662000000084	32168.249999999985	13112.24599999994	47538.073999999935	3274.881999999968	14781.701999999994	4842.307999999987	13117.34800000003	71869.16799999985	1885.9099999999635	151759.83999999994	1599.934000000022	253658.70799999835	3998.465999999931
294	606.5274327735402	12.128693974960878	6116.906000000008	178455.97800000053	80376.59400000006	2191.851999999961	17827.081999999995	428498.9799999995	29955.615999999918	2153.256000000025	7205.926000000068	152986.67400000038	46561.084000000206	15851.71600000004	7352.500000000008	8288.13999999999	13784.736000000023	28209.655999999966	8508.911999999975	99308.5500000004	19386.09000000014	19013.849999999937	268517.4699999987	86967.80199999941	8589.20400000011	14653.46200000011	42071.187999999915	5079.207999999979	15691.63199999998	10893.935999999936	16587.083999999813	110190.25599999932	162095.57800000047	10973.7200000001	5438.757999999994	3000.7600000000357	6170.775999999936	7486.58600000007	61574.070000000014	2386.546000000084	5371.089999999993	6133.582000000078	7720.690000000104	15920.573999999986	20340.70999999998	67063.54999999973	3847.2779999999643	89763.9860000005	2548.6679999999487
295	703.5402319300017	10.497755695142377	6330.898000000022	0	62410.05399999974	7779.305999999982	33018.27000000011	848448.9580000003	24033.027999999653	3033.5160000000924	20585.33399999994	865916.0839999967	527762.1579999998	306722.2139999993	3112.4660000000445	12118.618000000062	5973.254000000074	152471.68399999873	8711.131999999894	455501.0219999992	4854.548000000035	5606.631999999983	951450.5799999968	432510.9699999991	13112.714000000396	311382.6239999999	119845.52799999996	5781.683999999977	481322.05800000037	22343.477999999635	6773.494000000035	404161.96400000143	647515.5019999971	15296.10599999997	20895.848000000195	521414.7720000032	533339.8859999998	23069.11200000008	811890.8579999987	7143.511999999959	24852.05199999978	2282.516000000069	9234.568000000067	424875.0000000005	5026.1180000000295	1227792.743999999	14146.819999999894	1032128.1639999995	7299.261999999892
297	941.6024843528974	11.517030672926445	899.3339999999805	91916.3760000004	231167.03999999762	97954.13200000067	118543.72799999912	153278.34000000166	141811.62200000056	107076.58600000053	85852.18799999941	254837.21999999476	221587.7119999997	95616.3580000003	45099.44000000073	110541.22000000319	210078.9380000027	7897.271999999981	7093.484000000013	283777.2959999992	203313.53999999806	185098.43399999975	174992.77199999907	78311.9760000005	6497.1260000000175	282657.1840000046	231748.88799999957	60866.93400000021	342626.5000000023	119802.98400000113	240708.8740000009	267265.53799999773	134069.22200000202	235703.90600000048	99941.23999999899	228620.64600000295	21918.918000000114	132083.9679999991	321100.3599999951	137039.9300000004	129223.32600000012	143225.35399999897	138055.15599999978	139351.642000001	226564.77000000022	185905.7459999988	47466.51400000026	153240.89000000097	77660.40200000108
298	959.9653195528062	5.113051100628929	216653.79200000135	480960.34000000166	1113892.5020000034	1654304.4699999986	175903.08199999982	402117.2340000007	1514393.4939999995	657491.4459999999	197626.38800000015	123556.31000000038	113802.2760000001	36090.063999999926	273308.04199999996	30158.28399999996	2351542.4600000004	94539.95999999973	41449.08199999988	58731.42199999994	119821.23400000043	307367.69599999965	182489.5479999995	107100.49800000011	84552.37999999954	145467.97800000015	37265.09999999992	56095.50000000003	79621.5379999999	131050.48199999952	27170.9940000001	123784.06599999996	66576.58199999998	106004.01599999939	75712.76800000048	69061.34599999979	61919.82400000008	51852.42800000042	55024.20400000003	94297.01199999989	31787.51399999991	51390.90000000006	133580.70200000014	77709.43000000007	70815.00399999984	71176.6740000001	23502.936000000067	31100.29999999985	33968.33000000002
299	663.4982236441248	12.407636511627908	13353.480000000032	118698.01800000052	52152.44999999964	69275.79199999952	221063.77600000193	195850.0559999999	137971.34200000117	71669.67400000061	92811.64399999988	323746.6699999976	45112.8519999999	66586.18599999929	106181.60599999974	50809.34200000005	668004.9860000028	8986.922000000111	8707.271999999915	99835.76799999968	107541.74600000019	562569.9980000026	261003.8819999994	141311.63199999958	23641.15999999994	18371.24000000008	200636.53399999987	18775.77000000012	148090.03599999895	540926.7480000028	450283.2899999975	80916.66399999954	63670.234	234826.34199999878	51906.64000000038	4991.357999999898	17493.936000000038	25156.760000000108	96254.93200000086	82657.55200000024	207961.6439999997	271556.0779999977	227151.92599999972	32008.86800000015	35247.358000000066	136417.29200000165	93716.15799999957	11522.80399999996	258051.30799999912
301	640.4513100311086	11.78603248062016	35176.64600000013	72147.69799999992	93617.27199999988	38038.41200000006	75360.06800000007	389683.5279999999	70112.94400000032	27840.58199999993	71886.81600000012	32943.68200000021	62325.05799999978	17337.8319999999	55101.431999999375	78737.20400000048	43613.97400000044	157391.37399999937	72465.28399999994	98407.09799999987	76852.59800000007	102976.08600000045	71038.09399999994	52872.30000000014	63865.6799999997	43944.524000000856	83444.26400000024	71807.08400000003	67946.07400000005	61970.318000000385	85589.16400000015	73206.24800000002	56863.54400000008	69680.79000000008	59328.24800000016	35992.36799999971	90956.3039999994	78881.16599999991	83747.25600000005	75581.08199999976	79800.9780000004	45114.111999999805	173801.16200000013	89113.1319999998	120805.51799999994	83108.02199999947	44813.53200000003	85972.20199999999	46427.132000000245
303	227.07834459052384	5.453090232558139	4745.11200000002	117093.72399999975	126450.2600000002	115109.06999999976	47240.00199999991	125337.0719999992	107414.30600000046	120077.81999999958	98575.23999999996	64575.43400000024	78675.11000000025	62378.741999999926	65290.85599999985	102198.36599999909	104827.53000000006	59804.93200000026	92800.70400000033	163806.3400000002	87586.94999999974	76414.81000000006	102430.53400000092	56071.02000000003	7098.817999999922	150877.4980000005	84688.29400000027	92325.92600000011	126730.4679999997	94995.402	117252.29199999908	101864.86799999991	80237.28200000004	70620.34400000019	97565.88799999951	105343.0419999994	105251.95000000055	107647.4179999999	154200.38600000026	83498.84800000027	110123.46800000007	83495.54199999972	199496.95199999935	104284.37400000004	61918.667999999954	116118.52799999957	59089.63000000011	73470.9179999998	67873.12200000032
304	611.4484269613425	11.460504439252343	32751.061999999867	48983.559999999794	42731.0719999999	43723.03400000018	38775.4460000001	332982.3860000004	48044.06600000048	28975.58199999987	47624.33600000003	63643.69799999986	40523.26399999998	41786.494000000435	70660.60199999997	65256.30400000002	40034.28399999965	138261.088	69578.36800000013	73549.11399999978	27560.50599999974	93660.69400000019	54996.59400000026	37938.03199999979	67000.19599999992	69722.85599999997	64246.965999999964	36751.814000000035	68683.32400000018	49040.06999999992	62845.12399999989	56829.97000000008	69358.19199999985	53292.962000000174	27450.32200000027	46360.36199999991	69944.49599999991	47738.40000000001	53026.17000000067	78252.6440000003	76505.75800000035	55109.128000000106	166455.58200000032	34667.78599999999	77515.54200000012	43791.12999999996	33732.06999999999	52505.123999999894	35507.17200000015
305	703.4697616813356	9.165166178861783	1793.2539999999917	67993.73600000089	98220.28800000079	26409.187999999896	14158.339999999907	166587.61399999907	24972.967999999804	22693.639999999992	46643.41000000023	29398.7939999999	57535.05600000033	22264.30999999986	20761.36799999961	23316.948000000055	14134.531999999903	18764.83199999991	24040.47999999989	58684.9619999999	17743.652000000362	19789.47400000005	43681.70800000033	64169.233999999706	18856.1040000001	26208.211999999912	22857.01200000003	22937.169999999463	29678.11400000014	54261.644	14554.607999999716	39478.107999999644	92507.54600000064	50606.43199999979	33056.53000000048	26028.50400000001	23346.475999999577	42520.05399999946	44364.671999999824	28776.713999999996	35678.541999999594	23405.10400000014	24748.109999999815	28260.818	27032.322000000237	44079.291999999856	8148.82200000005	59807.55399999962	13032.371999999912
306	669.4867382916992	12.150344186046514	52777.0620000001	66608.6060000001	78604.10999999997	79526.72400000009	72426.37800000038	351066.7379999998	23177.302000000065	68264.37800000023	112190.80800000034	72646.52400000003	45507.66399999993	85903.73800000033	74075.00400000023	48351.22399999955	93548.90400000013	154300.18800000008	74588.74399999966	89432.01600000031	90673.41200000011	38071.476000000555	72400.98399999975	61218.43399999995	64183.692000000265	99090.13400000021	72775.16599999997	59247.423999999904	100062.63400000008	40465.89799999983	79823.48999999966	61565.9560000001	87369.27799999999	72281.70600000002	72875.90399999986	75292.33399999997	86417.26400000004	77099.97599999988	50418.51399999979	35540.293999999856	54329.832000000206	102156.11599999937	147427.51200000022	76019.26600000012	106384.53999999996	45904.56599999992	79589.28999999957	73022.00399999984	29115.33200000025
307	254.9179360400098	0.45654465116279097	24701.074	13986.324000000006	5245.711999999996	16918.367999999995	61188.515999999996	136860.25400000002	7206.186000000003	79603.56399999998	8147.786000000002	101292.95399999995	17097.34599999999	13244.990000000002	28801.230000000007	8641.21800000001	190617.476	26834.185999999998	25834.032000000003	21968.021999999994	181466.65800000002	512711.87800000014	775107.7740000003	20426.95	31071.299999999996	38454.58	89222.72600000002	23181.738000000005	59034.84199999999	319487.102	236735.54000000004	71681.24399999999	19019.16400000001	107151.68199999999	43164.27399999998	37064.36	16457.5	41516.67400000002	15638.73799999999	24470.337999999992	8023.942000000005	38718.458000000006	315670.66399999993	20409.109999999993	28162.230000000003	210886.96600000001	47819.117999999995	22163.45599999999	27253.010000000006
309	655.5163104878407	9.900855756013744	0	16369.661999999893	114380.64000000068	1087.7279999999892	2256.7800000000097	273847.4960000002	10631.307999999937	5589.3219999998955	1283.583999999998	17837.64199999997	81616.1459999995	6132.967999999997	772.113999999997	1741.147999999981	2969.6039999999834	24907.804000000022	4141.359999999983	158228.6900000008	1677.3119999999994	5154.096000000077	45182.200000000645	155725.55599999908	0	25894.246000000137	17607.229999999858	0	35626.80399999939	3839.3239999999096	4574.504000000046	49582.68600000044	56787.07400000005	8527.938000000016	3310.96600000004	0	1135.303999999987	751.3599999999769	17514.0759999995	2060.0999999999735	3111.7840000000224	1039.6979999999917	4356.829999999991	1210.1220000000185	2919.844000000002	51085.73799999983	4080.39200000004	55807.34999999969	3838.0960000000205
310	373.1722214458983	9.012471162790698	4098.036000000006	26130.071999999986	62454.780000000064	5693.489999999979	7210.719999999925	521418.3460000007	11052.838000000056	6714.77400000006	9121.25799999994	7420.381999999948	24142.643999999884	13362.033999999978	7750.1360000001005	12370.912000000058	1823.075999999975	14586.17	11813.62000000003	40403.865999999914	11196.253999999943	8517.236000000037	26671.851999999904	63969.329999999245	8771.039999999992	11735.815999999997	10586.969999999983	6059.618000000099	24230.473999999966	12393.937999999916	8563.073999999939	28734.996000000174	111682.32400000047	9734.44399999996	10524.629999999908	9194.736000000012	5077.548000000101	17508.43799999997	15861.366000000009	11275.831999999918	12109.217999999924	10407.529999999993	6586.819999999907	7812.393999999984	12046.523999999987	36068.022000000434	3988.104000000067	41551.04199999979	2430.68399999987
314	715.5337132676442	11.695813239875386	18276.209999999937	81448.4080000002	11283.65000000005	11180.263999999866	285302.20999999944	505765.13799999957	24805.34599999988	549929.0260000004	16773.199999999983	239782.57200000042	143663.90999999995	34680.72599999989	44270.68599999988	8877.904000000311	287068.4480000003	5385.79199999993	9999.639999999989	73763.95399999905	135964.51200000074	1745607.1799999988	1140512.695999998	59862.14000000045	15135.92800000012	10118.429999999926	464056.08200000017	5316.591999999985	90409.25400000002	309836.90800000005	119075.3419999992	448611.20800000004	40024.11799999974	61343.47000000088	15595.367999999962	2902.0799999999927	8577.16600000016	5544.954000000029	26338.587999999865	295830.7799999995	118603.03400000058	170365.33599999978	120629.08400000074	24279.812000000056	9751.137999999859	135501.72799999948	23887.178000000084	6724.909999999949	159625.43399999963
317	236.06869617384856	5.800819003115264	18327.436000000052	87898.20400000048	183499.38199999993	61595.6239999996	54338.847999999634	320528.73000000016	212602.85999999975	190874.82999999964	96521.52199999946	116547.7100000002	86154.55999999933	75341.89199999975	170730.82200000048	97174.61000000036	282608.7160000003	75443.37600000067	247832.6339999999	126494.77799999985	133904.24399999966	102781.11599999983	179626.51799999995	182927.16800000015	11179.082000000046	104236.26400000046	193038.51400000046	252019.65600000005	269544.53000000044	216626.01199999973	145324.94599999927	98183.28400000012	212990.44399999996	121830.82399999977	270209.73800000007	193839.55399999995	136264.62599999993	222737.21800000005	262217.23199999996	117569.6880000002	239952.81799999982	233892.21799999994	304918.84600000014	0	162942.89200000002	185204.26800000085	251695.84200000027	65586.31799999978	305045.1619999998
318	453.1615034681568	5.785748286604361	4939.142	130180.65599999997	158149.30799999996	140583.6579999999	94612.2039999997	72437.85000000082	192850.22399999946	130516.94999999978	166937.0419999993	113925.36600000001	85386.09000000001	139362.7020000001	125475.86000000038	122051.23000000019	184179.47599999967	118992.69800000044	167197.7779999999	116466.51799999953	260239.0359999999	206416.95599999977	153013.73200000034	198234.4420000001	1935.5259999999948	151047.94600000026	226944.6520000006	139216.2340000005	81917.62600000002	152880.9460000001	181354.44600000032	152572.0459999997	245732.69600000023	127967.48800000052	173351.77199999918	142299.36399999997	212032.2920000005	65083.65399999973	182105.67399999988	163697.80400000003	178083.49200000011	164489.11000000013	102619.34199999929	0	146949.92600000006	128604.32399999985	228851.2220000001	126159.49200000007	296870.4939999997
319	169.05114210100126	5.809662772585668	3295.1220000000017	60901.35000000025	69104.25200000024	46338.6479999998	29167.654000000242	279785.3120000002	85057.57999999932	63676.96199999995	76917.78799999965	124817.67999999998	113559.83399999992	105718.6240000001	133162.7580000005	73624.32000000021	212065.1979999998	57142.30800000046	95829.03999999985	99198.71799999992	272951.36000000004	77860.16799999979	94337.11199999956	126728.70000000003	957.1039999999775	71196.57800000023	137464.29599999983	143947.5039999995	165161.75599999994	87890.23000000014	292312.37200000015	86580.2599999999	87526.61600000037	125949.02800000015	99831.73399999972	60099.4379999999	150350.4760000003	147645.34799999988	174792.58999999985	80796.31200000009	96290.24199999982	90400.1019999995	256163.082	0	121804.08600000024	313650.00800000003	66854.87399999946	123531.89200000024	282137.39399999974
320	582.4367297451015	11.143593798449619	34833.192000000156	10793.076000000443	23127.244000000093	28674.317999999894	30724.89200000011	220895.3240000003	46056.29199999986	32749.356000000134	59961.67799999989	38050.82800000001	36050.6539999999	53482.543999999936	41798.71599999998	42800.54399999992	66668.33399999997	97209.07599999967	50272.28999999985	57050.62000000025	29852.11600000011	60213.96599999971	51031.64399999996	23431.9779999999	27080.848000000053	37751.065999999795	45027.65800000009	34660.11800000017	51206.256	43498.73199999999	62869.80400000031	35350.97799999999	40367.954000000194	32472.382000000038	43512.48800000008	25834.836000000476	41076.121999999974	48208.78999999972	51843.09200000033	60617.733999999946	50588.27000000013	46576.05999999996	111278.84199999971	39444.0219999999	72070.84999999974	57901.34599999983	28656.0120000001	38972.02400000018	19675.127999999786
321	725.5449190071898	10.482702887788777	0	89972.19600000014	37441.34199999982	2489.457999999967	811.7599999999846	328471.012	12409.895999999917	3169.651999999965	20867.09999999993	486274.04000000027	101627.44800000064	162636.10000000006	1145.4299999999907	2121.68000000001	900.119999999986	187062.03199999966	9589.92599999997	170652.80799999976	834.6239999999887	7030.037999999996	203531.53999999803	115436.87399999978	54306.815999999875	137306.00999999992	51475.58599999995	5448.004000000013	106928.09799999946	32547.034000000196	3265.5179999999987	158593.2080000003	296798.0219999987	3805.0739999999514	3175.7920000000227	309802.8200000012	146403.5759999984	18877.973999999936	330089.67199999985	6683.821999999887	13643.112000000196	3700.912000000041	4678.607999999995	199981.808	10940.099999999991	704569.3100000004	4293.356000000037	484333.83799999964	2473.733999999936
322	686.4541963559794	10.42387713178295	27560.41799999961	78677.48000000019	129331.67999999973	99434.67199999983	40183.20800000041	116626.7780000003	100608.52799999947	140926.34400000016	52791.9420000006	83462.79799999917	73080.52000000002	204898.66999999929	77074.99399999973	556690.7900000007	93299.77399999974	92359.78999999953	281851.3139999964	308460.49400000065	207491.12999999966	125300.65600000008	55697.23599999944	98929.10399999922	467448.86400000076	89308.21400000043	108945.0799999996	149317.20999999958	281103.192000001	160798.05200000043	155700.08800000226	164310.04400000244	293628.27599999914	103224.93400000008	87431.43800000036	270984.3660000006	231169.33000000042	451119.9919999985	148411.31200000056	188178.4539999993	473075.2800000056	453618.1060000013	1111247.718000002	306720.60399999894	188152.92399999898	376854.1039999998	144824.7259999995	228142.05399999942	463159.8299999965
323	169.05668910077028	5.454065736434104	1353.4560000000129	58993.477999999726	97427.01800000007	59732.819999999745	31699.87799999998	71602.47199999947	51725.83600000022	82017.334	63480.35000000002	39164.69600000019	53556.338000000214	44355.60599999997	38211.53799999991	64079.42999999938	65818.11800000013	32917.9000000002	55774.82600000021	79475.27600000038	70949.55999999981	54778.514000000076	48392.99600000041	34592.85400000002	1414.4020000000066	53915.57400000031	50150.17200000018	64136.25600000002	64875.01399999979	60864.99599999966	72181.91599999942	54976.83999999994	50982.46799999999	33586.78200000016	57929.80199999973	79276.93399999959	82225.39200000004	64293.66199999979	76976.44200000021	53601.0980000001	71271.31400000004	60358.20399999978	89243.82999999906	62628.28800000003	46944.443999999945	73799.48999999974	37557.972000000045	44706.80799999988	46100.284000000305
324	453.1609954485287	5.794114797507787	3419.6099999999956	130180.65599999997	158149.30799999996	140583.6579999999	94612.2039999997	158203.78199999966	192850.22399999946	255001.64000000025	305485.2079999998	113925.36600000001	85386.09000000001	193869.38400000017	111894.42400000042	122051.23000000019	184179.47599999967	173932.12000000037	242847.48599999977	196614.71600000001	181575.74000000078	203478.74799999967	236737.5360000003	115319.28799999978	1935.5259999999948	151047.94600000026	130239.0660000007	139216.23400000026	310370.7000000005	224758.4299999996	162444.1259999994	234489.25599999953	308191.5779999998	127967.48800000052	173351.77199999918	142299.36399999997	253913.27200000008	52853.12599999935	263252.56000000046	163697.80399999948	178083.4919999997	164489.11000000034	152193.1560000003	0	146949.92600000039	178449.70800000016	175203.88000000012	114427.07400000001	115894.3139999989
326	715.5476862713791	12.582464770932074	7471.745999999937	89079.60799999972	36325.50600000029	16380.338000000214	118675.94999999956	237593.02000000095	37769.78799999975	175177.24000000075	39683.22600000022	89439.17600000062	91991.94400000105	40702.913999999815	9214.240000000165	14586.766	253742.49799999924	5073.627999999939	10446.31999999997	92354.69399999919	83184.94799999933	680988.1519999997	338300.8059999996	21673.168000000158	9153.289999999946	3775.700000000067	138766.27800000017	8308.37600000013	81661.65999999989	40115.249999999476	85664.89600000031	123288.68000000063	46408.70199999972	67940.95599999977	6735.281999999869	3067.617999999967	16361.238000000125	19298.903999999937	19908.935999999965	89232.46000000008	61358.67199999974	71312.56200000025	119328.53000000009	28140.690000000122	12766.60800000004	133223.2959999992	33704.829999999965	16611.52800000003	65389.25199999975
328	698.5100114623824	12.459744019138755	39213.29800000005	36132.13599999987	20169.048000000046	22724.40799999989	20145.187999999886	278804.45799999987	18713.147999999917	45918.570000000276	19719.467999999702	27481.72800000016	27009.042000000034	81288.69799999971	35309.51000000033	48823.17999999994	16164.585999999726	108158.4999999997	28465.284000000014	49916.67600000046	34541.194	20251.63200000039	27191.599999999984	12365.88799999989	24385.164000000193	35463.58600000043	57928.75400000033	46569.586000000236	113930.8779999994	36331.94000000013	230756.06399999894	49354.953999999976	35062.175999999985	0	38856.15600000027	31786.82600000008	32009.068000000072	52177.73999999981	37574.26400000039	48809.53199999957	74254.53999999959	98361.15600000008	59030.99199999929	49398.11999999987	31780.746000000276	14197.598000000342	27733.195999999763	52335.435999999616	45817.78800000049
329	715.5227096159392	11.407072886762363	12857.842000000026	56348.30999999984	7250.6000000000795	11633.569999999938	141318.42400000035	205625.37200000038	27240.23000000014	222402.7539999997	26650.03599999962	110653.18399999982	112857.94200000007	56147.22000000021	31871.359999999968	6678.714000000038	140321.66799999945	5610.046000000002	12385.918000000085	114065.87599999973	117605.53599999996	805355.464000002	573330.0100000008	31612.753999999815	12377.403999999839	35083.64800000015	242717.60999999935	3363.93200000009	133526.83800000037	121947.02599999937	143590.33200000008	199702.49200000017	56347.09999999965	138611.66999999975	15742.772	6519.8039999999855	16555.6140000001	17425.63800000007	39804.602000000144	107137.9540000002	91191.7040000004	0	128585.94200000036	8867.013999999963	27493.780000000002	62535.5199999999	33672.39199999995	10664.468000000043	65396.911999999706
332	373.20943322991025	9.102803875968993	2998.6479999999415	44065.173999999824	41911.05799999984	4140.822000000005	3119.727999999872	102708.92799999956	7848.052000000083	19956.534000000094	7638.68800000004	15298.614000000001	24142.643999999884	9284.02999999997	5078.11000000005	7891.776000000059	1823.075999999975	10112.250000000062	9549.688000000051	44845.62600000003	5186.3039999999655	5577.156000000064	29276.890000000192	44031.163999999924	8771.039999999992	7866.52799999992	5480.39600000009	5121.730000000084	24230.473999999966	16278.763999999996	6870.743999999949	28734.996000000174	90117.38399999875	8583.944000000009	8306.720000000058	7719.6359999999295	4636.326000000099	14731.383999999955	19276.938000000082	6154.368000000113	11491.801999999916	9357.020000000055	6586.819999999907	6658.546000000049	8475.184000000041	31798.89999999991	3123.076000000111	44905.740000000194	8340.037999999991
334	566.8773962452774	12.636924844236766	150901.30000000136	138474.69799999968	136060.4760000003	133051.84800000096	126060.87000000016	176976.84600000104	123872.95000000024	128571.95199999929	115642.72399999974	124305.79200000034	174187.24000000072	116012.9139999991	389600.36200000043	345801.8359999996	112787.2099999991	142209.33200000093	129037.55800000054	122504.18799999855	134556.30399999907	106248.38200000075	107538.50200000055	113987.687999999	207659.14799999903	136987.4180000003	178359.51400000008	361170.44000000006	123276.02199999982	104859.06600000126	127225.0100000002	200041.63800000053	214336.76999999938	128173.12199999938	137568.53399999873	150601.40399999826	114966.45600000033	205236.61799999903	131371.60799999992	137582.9019999993	128151.62800000007	115767.1720000006	126516.7560000008	238579.3960000007	378677.016	104833.61600000087	35844.244	225767.94599999912	42633.99599999993
335	184.96850385060992	12.997585658914721	384655.398	254845.3980000004	294652.81200000254	515160.07199999853	435660.02800000075	559763.3700000009	117602.36199999825	647885.8679999994	159883.5400000006	57879.73400000019	462498.1840000013	419733.6059999997	507927.503999999	610520.0459999986	607539.2399999992	383945.83600000123	159878.61599999882	295966.14000000106	736555.0219999992	298360.27199999936	485943.92800000025	471950.9119999995	573680.4419999997	149350.4219999974	264124.50800000015	381868.40999999933	206518.72999999858	431054.20999999944	566170.5899999996	690221.0799999993	440655.407999999	591213.1119999996	587019.0499999997	635981.0940000006	507958.40200000064	590765.0699999996	595748.2999999996	255169.55600000062	121440.09600000002	573135.0079999996	434328.8840000003	95282.21200000115	211955.44399999914	196002.1839999993	674608.8359999992	302674.76599999756	697453.7760000009
336	725.5521123586211	10.746922877358493	3597.1920000000573	12320.507999999916	67719.49799999918	3641.347999999957	15404.720000000045	95964.6700000004	44568.7759999999	8493.509999999946	9349.210000000143	76167.46199999998	23398.11599999983	34053.71600000022	5489.1079999999565	4020.3059999999855	6010.5399999999445	23256.695999999843	3712.6839999999547	39329.31400000012	10712.163999999975	24958.842000000197	85990.41599999974	22291.394000000084	16506.217999999913	20813.92200000018	22788.782000000534	2377.6599999999917	34841.05800000008	14381.761999999788	7354.752000000002	45456.37999999991	48550.474000000766	7110.47600000006	4932.748000000076	23977.469999999714	22653.252000000255	14837.822000000087	68262.46600000006	7922.429999999778	14195.05799999986	3077.692000000032	20624.106000000294	46621.24599999993	12717.698000000306	69096.1939999991	8740.216000000002	30285.93200000018	6211.600000000053
337	736.620037973148	10.13594847020934	1388.8500000000192	853636.9339999931	921091.3100000056	919086.8240000032	652244.8960000026	836359.4340000014	952883.5499999966	831768.1140000083	727707.8300000025	1030822.6780000053	944700.2319999961	739439.2440000018	688131.9099999947	794764.5139999877	661244.3040000069	613568.9779999964	686901.2160000097	702819.4039999807	844387.4579999917	877948.4839999948	835230.0539999948	696852.2120000058	1891.6959999999613	759075.4140000021	784374.1020000081	716069.387999998	733479.7779999875	799861.1220000074	605180.536000006	745561.5280000009	695114.2840000063	978072.4719999996	972197.2299999985	717482.3800000066	626668.377999979	795047.56999999	837819.035999986	808684.2040000083	845984.8999999954	793087.8879999812	619189.422000007	795999.4840000109	748840.7039999993	786654.803999998	668362.0360000017	633625.2759999898	702170.6419999994
338	494.57247004914126	12.504180936073057	1497889.6160000004	4188325.0459999773	3000.908000000003	0	3801159.4759999844	0	3428375.784000001	2835450.068000009	14080.710000000145	1023477.6440000031	0	0	0	0	2899.6939999999922	0	0	0	0	0	156251.21000000133	0	0	0	0	2827774.4580000327	76752.46599999964	0	0	0	0	2774647.798000011	0	0	0	3012514.551999995	24446.476000000257	2220972.509999997	55424.91399999943	306722.09000000195	0	0	0	0	3690.558000000112	0	19843.07799999971
339	597.5111416879636	11.607279225908373	1827.0559999999982	5598.263999999833	5263.898000000008	2349.2340000000545	12813.217999999926	6211.031999999958	2379925.967999998	763.7300000000258	7722.907999999969	42127.23799999978	1749.2499999999902	10680.169999999878	23513.621999999996	10031.540000000026	1902964.8300000022	1157.5720000000038	959.7439999999986	31216.132000000183	3859.3719999999375	22300.661999999924	3529.611999999944	29649.358000000117	990.3299999999899	5390.533999999892	8991.033999999978	9095.480000000021	39366.225999999806	464343.2399999971	495473.75399999955	3809.0779999999977	11221.348000000064	30915.91199999986	10202.20000000013	4715.477999999955	814.0540000000108	1673.0640000000221	22271.843999999848	101261.63800000025	500775.1099999974	74320.94599999982	9607.947999999951	2460.6500000000055	18545.978000000112	8041.615999999957	447570.54600000056	11248.779999999962	41904.78599999999
340	554.3658663847636	10.684094600938964	60526.17600000022	214761.18200000015	198756.20200000098	205508.0999999986	141629.81199999838	332736.19799999637	305846.5439999987	238790.13999999996	172820.96599999865	160268.25799999933	155070.61199999944	201667.01400000087	197024.41400000072	313709.3020000015	225865.38199999955	213800.5900000015	355457.9340000077	204055.21000000223	308908.5739999992	268963.37599999976	160822.5800000022	159594.23999999958	70575.76000000007	252977.092	214804.20199999932	297437.30000000016	474537.29799999646	270811.1700000002	245618.63199999701	413764.0980000015	303452.48800000077	165497.27200000186	180924.49999999817	355460.3260000014	415513.1479999922	504896.47399999754	255269.6780000002	366826.8299999923	727586.1839999954	918822.3499999829	1872654.037999998	376537.8039999989	358152.2299999964	476762.4959999997	323822.7520000023	345309.98600000085	1111847.4199999992
344	598.4125745802531	10.595558914728679	46956.538000000175	150910.66799999948	156090.61999999962	140859.5999999998	94114.78999999998	244102.93199999907	242574.27999999883	172345.40599999993	142597.8479999989	87389.64600000055	120005.07000000062	125636.44999999962	158511.85800000076	259304.77999999933	156067.14600000085	146104.10799999748	328706.74799999915	198153.32599999703	225806.1219999982	176017.69399999952	130990.83400000086	145029.51800000147	47619.435999999725	217842.4259999981	170552.06599999778	245643.2660000026	386111.786000001	242401.00599999863	192743.8780000026	388067.07400000375	253136.32400000346	133509.42799999888	162624.18599999975	284968.02800000255	306914.49799999595	544313.6839999974	181271.3300000012	346213.89199999603	747591.394000008	845783.6179999951	1823612.1860000205	343375.07000000065	328428.9159999999	434598.32599999534	279130.9779999987	256711.83000000412	915266.5919999989
345	242.251887286515	7.087929045307441	3061.541999999992	259232.38400000022	321642.73800000007	247132.22199999992	371263.39400000044	315761.83399999974	265788.55399999936	364605.382	354383.728000001	384462.35000000126	397370.19599999936	365941.4499999993	497252.67200000194	416974.76599999995	396366.2379999989	372698.71600000066	473226.19600000296	398440.4560000002	310360.6400000006	419909.31600000005	382382.0639999996	316365.8119999996	2799.38400000001	438835.29599999957	408827.0979999999	407146.80799999915	415137.59799999715	336479.77000000054	545249.038	361219.41800000024	387083.9759999998	442216.85599999985	422853.01599999995	598056.444000002	553111.7299999974	419485.5280000012	369359.7399999993	390937.2799999999	390258.4079999984	425727.3299999978	306624.25800000073	454951.35599999933	389787.8940000004	398922.6420000018	73027.88800000015	237479.82400000075	0
347	395.3634464539301	10.581282425742572	0	90274.95799999907	118530.13999999964	112243.5460000005	70068.41799999938	113939.8319999998	115433.63800000044	95064.66000000047	83328.8819999988	95114.39200000037	111241.27000000043	85309.47399999936	94585.1159999998	94142.52000000131	83986.74000000054	61073.429999999535	90194.55999999968	83149.78599999858	67853.61999999957	89154.53599999919	93829.63800000171	82188.65800000104	1131.6399999999817	79286.33799999875	90478.5339999999	88829.2820000015	88287.48199999995	96477.01999999945	107120.92999999972	84402.97600000145	95112.73800000011	103443.73399999925	112772.16199999978	81529.71800000068	81990.13999999885	100159.03399999962	121690.22200000174	96185.12599999842	103509.95800000166	102130.2899999994	61982.77000000183	87531.5880000009	87053.99999999876	82692.90199999885	33068.93799999969	69398.97600000085	32182.25800000016
349	943.9917824771586	5.648309423676011	162824.00399999967	154650.68999999968	321060.7239999992	394312.56000000023	87745.69999999992	84698.11800000047	390417.6039999999	550082.2540000004	39107.46000000018	70798.73200000018	62717.79800000002	28662.892000000043	82900.26799999987	15759.903999999986	839107.048	23102.245999999664	35171.76800000004	16599.22800000003	66309.66399999977	173382.5839999991	43558.16799999989	29107.28799999971	23662.434000000012	30256.006000000136	23900.01799999978	12773.476000000022	25264.778000000035	18583.37200000022	17796.18400000006	40514.76200000006	35623.29599999998	115667.9060000001	22845.370000000155	17834.567999999963	16358.5140000001	10195.786000000184	18429.461999999985	70654.51199999976	12858.744	9108.390000000087	32946.51400000012	0	11364.29400000002	29787.592000000124	13581.792000000121	29103.10400000002	15464.76600000006
351	395.2531382753271	7.430894575471696	4852.17999999999	113627.09600000005	150146.0559999996	111803.09400000049	54157.903999999886	80546.38200000032	126330.58200000013	95729.13399999989	94895.84599999984	75518.5620000004	72531.50200000033	79590.30000000073	109189.28999999946	119099.53799999996	84972.5999999996	68339.36800000018	115193.96599999983	92646.4460000002	102172.03999999972	76434.5659999998	76530.92600000006	77876.88399999942	6014.707999999979	89820.88799999986	80611.60200000023	93272.81000000017	123822.30400000003	82665.38799999953	68946.4679999999	87643.23000000011	38737.93600000005	101552.47000000044	153234.6940000001	136895.21600000028	86135.24599999959	89766.14399999972	108678.9439999998	107208.13000000108	97193.22799999977	86956.81199999966	46435.16000000004	94091.88400000056	89948.36600000008	79361.13800000038	25979.372000000003	87952.64000000006	35152.89000000014
352	370.3221213984163	9.996987045813585	0	91412.16400000159	73012.49199999962	85472.10999999929	83764.18399999916	81307.79200000053	76678.15599999917	90723.82200000003	76707.14600000103	96932.6559999997	77418.15200000067	93213.71999999834	79469.52599999953	102383.44999999937	67446.82199999945	84787.7220000005	86137.28799999812	81752.08599999982	85152.03599999897	68305.96199999965	90142.73599999951	83216.12000000098	4046.1140000000332	87204.7039999986	87834.32000000145	86254.45799999939	80605.33600000032	73674.1700000001	57113.80400000095	80014.72400000009	85407.36800000172	64011.89800000122	93627.31199999973	80353.51600000117	77714.40600000031	93886.51000000013	92108.59800000039	83607.75600000008	83971.4059999999	80971.85799999967	59223.22200000053	77625.5280000006	83335.9500000004	83199.02399999887	36797.44600000049	83513.88800000135	56023.118000000155
353	199.13257545197473	10.134161860465115	19253.02799999993	103417.89799999958	183032.9960000007	179395.28000000093	149594.1760000006	212983.36999999944	239292.8859999997	173434.25400000054	94104.84	129165.468	60803.91199999984	174428.73600000114	145470.69799999942	202222.75	168914.93399999998	194565.19999999995	167058.67200000086	179038.86199999935	116428.94399999989	180787.00400000048	144837.07800000018	154539.15999999986	36383.14999999992	144444.96400000018	216196.06800000073	124673.5020000008	123293.73399999895	186642.29999999946	121138.37000000042	173132.51600000006	160133.3400000005	76200.21600000109	211199.08799999976	149963.79800000036	130013.92799999849	210391.3519999995	131428.60599999956	176206.4820000003	189736.77400000018	64032.40200000117	160413.18800000052	217538.98200000022	222419.6060000002	45491.49599999994	213303.72000000044	132841.2139999993	230563.9639999997
354	734.565454067248	10.741301479750778	5121.544000000033	91723.1620000003	5315.16599999996	2776.7760000000117	24376.651999999976	46601.66200000004	159607.134	35384.1959999999	16590.486000000026	5151.944000000082	125301.11199999979	101029.25600000056	18211.816000000017	8458.278000000028	5635.016000000033	40829.4299999999	27893.11600000017	73827.6280000002	93355.02399999947	12828.5859999999	103663.87399999973	118358.15200000002	10462.910000000058	88097.96200000016	32537.132000000303	31807.260000000082	73788.83199999994	9826.259999999838	45334.95200000057	51884.2219999998	83821.65200000041	19919.770000000273	29172.762000000046	71476.29800000032	60068.18599999953	40880.45400000008	13517.712000000014	32538.239999999714	38353.05799999988	97778.0900000004	15558.327999999981	135382.57600000044	12266.609999999975	72850.49399999931	11764.807999999823	162526.0800000002	31473.336000000105
356	385.2386007473768	10.31742108527131	27651.210000000192	138774.11199999982	59960.0540000001	98693.76799999972	122948.82199999997	93597.9800000003	115174.62400000074	911562.5239999997	125339.05999999965	145919.98200000072	119249.18600000051	68953.94199999991	112254.80799999957	55286.34599999936	57826.56799999999	83394.17000000042	84372.91200000011	105264.13600000012	114090.78600000055	165254.02999999982	116861.80399999947	118439.6119999992	38589.50999999997	103122.02400000012	109476.81000000042	99053.25399999965	77158.08400000035	111312.68799999976	107299.31199999993	106852.88400000057	97529.45600000002	143029.59399999963	132101.22000000047	53273.915999999925	71357.79800000026	81894.34200000059	85662.36199999969	123508.47400000019	131724.4119999998	65908.90400000026	111231.18399999922	125068.21199999956	108044.78600000024	133378.31200000053	33210.11400000003	71695.72000000002	8440.403999999988
357	421.1443863151553	7.2831429906542065	11330.20399999997	40831.78999999982	29876.474000000046	22436.396000000022	15473.819999999996	17053.43399999992	34814.934000000074	505304.71799999813	21350.821999999927	47960.85799999991	10903.29599999995	23206.96599999993	23129.26399999996	17345.01400000014	16078.16800000003	25639.865999999733	25830.18199999995	19010.079999999973	24353.465999999993	59901.05600000018	27075.09800000006	17492.634000000013	16085.600000000033	28667.025999999718	19109.508000000224	290004.3640000023	19895.85400000006	24967.675999999967	27384.77599999974	17390.936000000012	34216.81400000015	14685.105999999927	14866.555999999886	22804.037999999877	65594.96199999977	28098.040000000543	19216.60200000008	23182.244000000017	26834.7820000002	17273.522000000044	17436.742000000046	17596.331999999893	18797.792000000114	112121.85399999937	74288.08199999991	17496.199999999808	31771.569999999985
358	466.3944724793894	10.083021111111108	0	15827.22400000002	4634.102000000031	15551.029999999932	15153.19400000016	7734.036000000068	5877.838000000098	1168650.5359999985	1048053.1680000002	10946.613999999805	11684.628000000046	11409.538000000142	2012482.2580000013	579766.4679999999	9308.089999999924	5382.832000000138	803311.4359999963	18218.308000000045	5347.454000000006	389117.74999999924	8947.434000000023	6962.964000000015	414666.5839999982	5096.660000000048	16650.516000000083	242576.80599999617	10026.804000000026	2859743.7540000016	1107632.760000006	16125.5779999999	15906.305999999997	604497.9359999972	2854800.1219999995	5189.712000000022	19661.848000000133	2932351.0759999985	3645549.0560000036	2930451.079999999	836671.5600000015	8004.133999999929	3057038.5000000005	8593.21200000004	639098.0180000025	24500.169999999976	4438.896000000053	19988.890000000207	10064.217999999913
359	313.2336267123059	9.024195813953488	9588.96200000001	215595.40599999862	174221.05799999676	192985.29199999844	179493.07199999967	186975.29999999946	182405.6160000007	211172.12600000197	172200.8040000002	207428.78999999803	259218.03199999616	284834.97000000085	264969.4460000058	304533.312000003	118978.4399999995	212452.91000000492	299197.5899999998	293527.8860000082	247775.95399999653	169709.75399999996	243906.54999999894	235753.36400000183	4185.078000000021	280255.9219999996	276021.3259999943	306239.1220000041	284412.7759999964	224433.29199999585	216246.87199999916	254432.9959999996	256273.76000000015	207321.4699999986	327251.31199999654	268821.81800000096	275292.4600000016	313921.4300000012	363509.5899999989	274368.9919999954	311388.09999999334	283389.52800000337	175334.30199999938	310559.49199999945	276836.50200000184	297197.1959999957	91254.74800000005	265517.108000003	560400.0899999974
360	282.22699724799924	9.236723909657321	4347.414000000079	58132.34999999961	33903.00799999972	18172.51000000024	36305.256000000234	26699.766000000294	23891.69800000044	177313.52600000045	22713.474000000253	52405.451999999634	49923.009999999296	83172.5560000005	25711.093999999754	23183.755999999823	54333.13000000019	49671.63600000002	25776.353999999996	24871.462000000385	31747.76999999988	34340.39400000018	32282.58000000003	24715.14399999995	7051.753999999946	56938.062000000085	74253.17399999997	52200.864000000925	58355.84599999914	32075.03600000048	49250.96000000081	48693.28000000008	31445.83400000009	58991.818000000014	29611.940000000137	80563.39000000022	40149.950000000026	21412.916000000238	51411.334000000454	386933.22799999645	655996.530000005	30091.200000000652	21480.3959999998	126760.60999999949	48499.02400000053	33346.08600000042	11564.26199999992	30229.083999999995	7749.23399999984
361	304.2917723066429	9.260967519379843	26599.17399999943	58780.57199999967	26892.418000000267	29425.903999999915	29602.3860000003	36771.8060000002	50425.644000000364	216160.93600000057	24574.289999999914	50443.59599999995	58425.851999999446	112228.56200000024	21392.1699999999	31363.096000000143	50269.225999999995	42395.22400000002	31922.031999999923	22905.02400000034	34634.68399999992	45177.650000000096	43173.26600000006	35301.031999999905	13511.675999999767	44215.68399999981	63566.66200000039	51082.62200000076	50123.61199999942	29571.98600000029	77948.76000000055	35638.999999999956	33424.950000000186	64827.87600000008	28347.751999999946	75317.21000000005	80571.01800000014	28726.84599999999	58790.31000000037	363577.7199999966	734202.7760000067	27550.36600000059	37973.12199999971	141380.67399999933	57932.53400000025	35475.13000000037	32426.021999999768	53597.794	43325.12199999983
362	779.4760124533262	11.9522359223301	145836.73600000032	5362.222000000011	10630.377999999975	54757.14399999971	6408.66400000001	7193.450000000059	8630.713999999984	562732.1460000008	348686.4459999996	17991.357999999964	10604.186000000009	11886.04999999994	18958.19599999982	15430.139999999687	5334.802000000032	7370.500000000126	14285.522000000787	0	15644.104000000125	73489.22399999997	16765.112000000143	18336.145999999804	21673.42399999998	4202.3039999999455	6543.405999999949	6315.619999999866	31089.263999999832	421083.7640000005	0	6438.282000000096	20481.713999999916	378297.79800000007	306814.5759999995	5933.207999999915	9618.032000000178	24622.286000000306	0	28303.33400000001	15992.363999999794	3479.335999999973	0	4611.591999999923	155144.2200000002	27104.1180000002	16074.699999999691	30033.156000000126	4896.36000000007
363	532.3668605472553	10.725288604651162	88146.15200000007	200928.81399999923	204214.26599999887	214375.51599999896	119599.64600000075	269656.4859999995	313215.29200000013	266229.6760000011	165049.8879999995	154640.86400000003	132587.29000000056	194500.55600000048	242764.9879999999	315918.5180000022	233029.73799999972	188095.5179999993	369174.5400000005	210805.88600000096	301383.34399999905	212002.3140000016	117238.60599999932	175423.58599999917	84973.54599999952	263593.01000000205	164964.31800000172	318977.6039999981	473110.8779999952	258308.87999999622	209434.6520000012	288396.99199999816	265058.88000000396	151402.36000000004	185121.30600000054	320192.3040000014	386987.0799999982	513367.6679999998	262328.08199999976	308065.349999997	743274.2659999966	859887.5920000108	1296495.3660000176	327787.0340000016	369090.978000001	425884.167999993	349768.7859999992	302111.1300000022	1138687.4520000045
365	693.5086841540497	10.753667829457367	3909.0720000000447	29877.3599999997	19577.403999999806	12338.988000000028	42529.39600000034	76536.71	15233.162000000022	219853.320000001	14704.406000000032	67621.21600000001	37447.401999999965	25250.806000000022	17881.82400000003	31288.488000000092	28219.44400000019	12655.249999999947	25890.864000000038	33212.791999999965	36029.07599999985	38312.83600000006	28551.863999999776	49799.92600000001	25437.756000000194	19081.37600000005	25580.34600000025	12624.355999999969	17838.810000000107	42913.73799999956	22813.84400000013	23668.891999999974	54131.22600000001	20540.19600000018	17355.678000000105	18197.615999999998	17655.27599999996	28998.110000000088	13830.679999999955	25673.63999999992	22247.505999999765	17142.646000000066	55523.37200000079	31054.544000000038	25319.99800000002	78272.84199999992	12948.394000000038	51799.357999999884	12336.514000000072
366	367.30169303472593	10.712905477308292	1398.2819999999776	12581.129999999934	35406.54799999999	27647.67999999952	247629.6319999989	191923.3239999966	69340.43199999994	138305.65800000116	66851.00799999936	254956.6500000001	308100.6519999988	17531.820000000047	12419.825999999997	26197.840000000157	161985.69599999906	7554.552000000027	17214.304000000237	144966.7300000014	98421.94599999985	713738.778000002	640472.7460000097	45723.16999999984	2790.870000000007	15030.30200000003	104339.38400000207	13990.059999999867	31187.03399999967	72010.68799999903	75448.78399999994	102221.20399999984	99878.5620000006	62115.44800000024	27514.315999999828	16559.314000000082	12044.037999999784	22670.663999999866	14716.489999999958	75925.96999999827	54781.38399999995	29290.282000000054	184380.23200000377	29519.202000000012	27829.31999999997	164042.0519999972	8932.122000000074	14611.762000000059	44396.414000000055
367	685.4387636051033	12.022844053208143	12040.699999999959	54509.96199999988	39682.10800000025	14629.576000000023	54504.49399999993	88342.7079999999	38934.361999999564	159788.00200000042	40414.016000000374	106747.38600000026	218778.7360000006	224461.8979999995	96508.652	145992.87000000034	10850.871999999956	214420.32399999897	106883.23799999976	126103.04800000032	88923.41200000004	67842.926	42688.22600000018	208506.936	54303.29200000013	115970.14000000017	172255.88999999975	108688.47399999906	75869.13599999971	164025.3640000003	154792.71599999996	145509.8999999994	247711.89800000016	79968.21599999965	163057.92599999974	111184.92399999892	88889.16200000112	174248.12600000037	99417.27200000065	103806.56600000002	70232.94399999954	58166.60600000035	164889.81800000079	219805.414	113913.59799999982	196373.44400000127	36553.23399999987	194973.86200000125	11790.170000000096
368	123.96454869167857	12.489559457364344	307093.2559999982	65722.32200000287	187546.15199999843	491808.68999999936	300840.19400000095	70209.08799999868	321863.8320000014	899804.6880000003	256927.07800000097	392141.02799999935	459131.05400000163	852360.1959999996	99146.1720000036	706994.2859999985	504946.8260000006	628627.6720000011	387626.6159999983	343725.7659999992	346793.9019999992	205445.57999999716	233362.0539999988	289880.95999999915	379866.0560000007	392147.9740000011	925283.1679999995	265256.3880000017	397904.4399999995	405231.23600000044	234958.862000001	257136.78000000046	407209.5859999978	455196.79600000003	98494.76199999984	431421.4359999999	164785.87799999933	312593.5200000017	290606.0000000001	328610.2439999984	866303.1119999991	417905.9200000006	259170.50200000114	436005.2099999991	425760.2659999991	231396.93000000028	835423.8479999993	847992.5219999994	162118.46600000214
369	285.27474215942357	2.23933527131783	263653.94200000016	91069.5399999998	453290.35999999975	69906.51199999938	166801.986	219088.5599999999	151092.842	249880.2820000002	43207.343999999866	167548.05599999992	356357.7919999997	26484.141999999956	80281.6140000002	38963.592000000135	284195.8679999998	226803.2980000001	55822.17800000003	17782.83800000004	102843.69199999975	217739.51399999997	79446.03000000017	63937.326000000234	53240.3520000001	119147.39600000012	45218.941999999966	23809.10200000002	53615.804	110994.44000000015	53292.638000000086	36823.264000000025	60687.53399999994	132720.69000000015	72514.97200000014	45191.00800000005	61401.900000000016	54308.388000000035	48749.70599999993	66223.77200000008	30363.66800000016	49632.001999999986	54918.700000000026	42525.63199999998	74403.79599999999	20875.06200000023	17651.199999999953	25228.43999999996	33424.603999999985
370	188.0498919358567	2.0055843185550075	1982.0239999999992	19712.89800000001	67719.09200000005	73059.55600000006	990011.973999999	560422.1339999997	413819.65199999977	456471.8720000002	933231.7299999995	793428.3840000001	149384.36600000004	618781.6359999998	523868.7920000001	56533.85600000004	970274.5099999998	2960.5759999999914	91105.37	686937.3260000001	1270415.7339999995	1773951.1600000008	2250313.5819999995	734384.5320000001	2604.3480000000072	46249.454000000005	953920.3100000003	48785.32600000004	596990.058	1578640.5039999993	1943291.9759999982	753533.4220000004	662265.6719999998	2059939.514	385849.2519999999	7973.501999999974	312872.3940000001	82441.25600000001	144464.48199999993	587408.9360000001	507824.25199999963	1902833.438	0	354096.648	278041.2480000001	1707241.3680000002	2170.5240000000067	3400.1720000000137	1777.1859999999951
371	453.12306228933255	6.901674804381843	4092.7859999999764	11444.30599999997	3349.7619999999943	7121.828000000043	33289.311999999874	81349.74599999949	5296.570000000037	99658.96200000025	8928.914000000037	48733.63599999987	18488.604000000087	14907.844000000041	30471.974000000133	5756.620000000012	183953.61400000032	2300.0900000000156	6210.6379999999845	45906.588000000025	25790.711999999945	602828.9599999979	118557.92199999918	9807.26799999998	4272.185999999958	4919.34	32922.92199999983	4545.477999999953	9702.649999999981	86053.05799999958	70112.28599999998	75184.3399999996	20614.885999999955	54679.97599999976	3980.0960000000287	4281.040000000019	4591.080000000028	3153.6980000000376	5562.027999999997	48753.592	35948.86000000003	18196.37399999994	48842.61400000009	4944.153999999991	11460.176000000041	60257.79399999983	1827.1779999999744	6904.415999999984	5435.763999999991
372	285.2768918715955	2.370786666666667	159475.92400000017	93922.78600000014	290692.8619999996	171564.66999999987	40993.37999999964	69848.1160000001	191602.39799999987	559486.6999999998	62076.85199999975	174431.45199999982	309432.6659999997	26484.141999999956	106306.05199999985	65342.50399999996	381842.5180000003	56662.54399999992	46166.7979999999	34507.376000000004	229244.47800000018	95992.43399999998	56047.77200000017	108359.11800000009	39936.40399999996	36518.5100000001	80172.53399999997	35969.76000000007	47801.562000000085	81887.77400000008	65651.39599999998	26435.995999999992	93605.39199999999	114576.45800000023	60719.13799999999	43534.105999999985	46242.50400000011	60345.92399999992	50489.59400000009	68624.48599999993	32390.079999999878	28506.272000000023	45533.950000000244	44174.03200000005	63889.08799999986	72042.83600000011	15253.701999999932	24616.951999999903	37326.87200000003
375	131.96277485689163	12.47910914728682	122096.72000000032	151011.51000000103	173942.51800000016	244527.19000000076	43286.568000001986	141961.1380000005	236808.95999999988	200419.71600000068	80734.20400000137	76288.1360000011	109658.39200000012	309054.3939999996	91878.36800000048	291019.2280000003	239636.04199999987	282007.52800000063	256909.8239999989	164011.91200000013	182339.00000000055	112910.47000000015	84051.30000000013	208697.33599999966	266060.9139999997	301466.8620000006	221626.75200000044	183567.55000000139	136847.14400000044	154517.36399999988	281727.54200000106	143768.0599999986	150238.76199999946	78535.99000000078	108336.00600000065	68273.55000000048	68698.80999999991	281472.2839999998	44254.823999999324	135168.89599999823	190609.9860000004	132109.6320000006	183534.30000000025	116609.16199999856	252658.92999999982	199380.2940000003	131252.1479999994	249020.48999999953	85690.74000000156
376	637.3201211055139	9.657881578947366	944.6399999999812	765446.2119999968	958710.4280000011	922189.6660000094	558793.8639999921	1001179.6420000107	1005522.7420000081	1052070.7340000067	804509.5960000079	733053.9559999881	676763.7840000053	745052.5640000043	633926.0840000014	722478.2240000082	878436.9699999926	538411.6040000073	718153.6900000065	817429.6439999986	839233.1659999791	766861.5980000036	650589.4179999928	606089.8660000128	850.8599999999951	1137677.149999986	738209.7920000063	702715.5219999992	952825.6239999991	711427.8719999983	798621.523999983	592923.7440000043	704739.6600000104	683208.6439999951	823074.8460000001	712891.0119999928	773766.463999995	821332.5120000044	1043849.9760000049	840861.731999996	939473.1599999863	850039.4180000157	778415.7839999954	856408.3999999946	673665.0020000067	937639.3019999977	353919.556000001	790096.8440000087	555486.5939999978
377	553.2428045461294	9.536170950155762	862.5680000000334	409244.485999995	591455.558	415870.3160000006	423052.0119999985	1142516.6579999973	607331.0900000004	655728.5519999953	915064.8520000016	474201.73599999584	401044.83199999994	478813.9279999881	487136.6320000003	514493.7439999857	1013987.4040000044	372620.5820000026	630423.1139999965	541991.2399999925	948604.3880000095	560121.37399999	621827.4400000001	430383.00599999813	2799.6379999999735	663687.2760000088	515805.18399999663	530869.1700000063	611209.5980000033	528138.6000000011	1118162.9960000147	531234.0020000015	488616.5960000006	391720.61400000285	767651.512000001	575117.9739999981	504896.35200000263	598757.4280000024	710820.4399999941	604239.3879999967	695530.522000014	551708.6779999979	939017.8739999986	576480.8599999974	448061.92999999074	1331616.5879999814	698862.5920000023	424906.7739999991	1050477.5419999943
378	994.6924473200074	12.14215425000001	73754.738	2949.8520000001236	6293.24200000008	242889.96399999928	19942.710000000003	8230.514000000026	7425.1300000000065	152985.39999999924	751924.3100000016	25306.41399999997	5099.926000000007	5639.970000000044	10636.170000000026	186875.67399999965	6553.016000000023	6407.539999999964	371756.98399999924	11650.013999999837	7773.992000000035	82791.57400000034	3295.014000000095	4324.557999999997	0	3889.472000000047	5729.243999999989	51885.04199999997	8068.946000000051	456532.31000000046	10507.796000000042	6058.842000000036	10859.66000000004	398743.52999999956	0	11028.122000000007	6497.446000000064	800705.8879999992	95879.39000000004	33771.946000000215	0	3076.261999999846	199122.73199999958	19516.597999999907	107237.64000000006	10811.157999999847	39972.36399999996	30897.059999999627	29043.293999999347
383	972.6955867148114	12.132811165048542	10876.999999999785	6157.513999999982	3866.5539999999733	102762.51599999987	1687.4759999999496	1511.220000000009	1592.390000000008	70788.63799999969	441888.83600000106	9454.913999999915	10581.085999999957	5513.392000000021	4962.704000000039	94695.2979999997	11867.444000000007	2805.5159999999933	212571.8239999992	7795.620000000027	6091.536000000037	54643.73799999979	2104.055999999916	1964.8799999999808	0	6529.134000000017	6035.197999999998	7417.3199999999915	6139.965999999951	265214.196	10538.839999999906	1653.8520000000062	14567.194000000147	163846.52800000037	51776.975999999864	4278.201999999988	6573.5579999999845	443214.0619999996	4078.105999999838	16379.335999999897	310308.4120000007	8402.637999999928	102740.33399999987	4171.476000000047	67031.72600000002	11759.210000000066	24241.7920000001	11344.133999999689	0
385	133.9793885302508	2.7513952492211833	99815.69999999978	246662.49199999953	187447.88600000023	119692.31799999977	109659.98999999974	173102.66800000018	138715.88199999928	124251.44200000045	110287.00799999993	162847.29600000003	159861.83800000022	122909.01400000016	175052.28800000018	829658.1759999997	118088.45199999984	140524.14800000002	110680.25599999973	320304.176	108998.04599999996	150155.48000000004	122067.35999999997	129947.39999999956	352813.48000000004	228438.16600000052	729104.2080000007	216995.75800000015	142379.25399999975	99115.09200000021	409687.34800000023	230172.6660000001	169958.37399999955	210883.364	178373.0480000001	307643.03800000006	243158.9240000004	230210.73200000005	172331.60599999985	202188.82800000018	148271.71200000012	182208.95599999954	254922.65399999986	332529.6399999997	191107.04600000003	249734.67799999958	231010.90199999965	130282.41399999999	729376.4080000003
386	231.00048857014175	1.3690438725490184	85751.34200000003	99265.25000000004	150990.2140000001	109074.378	92164.69600000013	70082.53600000002	171101.53599999993	49749.825999999994	673658.8559999999	41199.367999999966	370802.8820000003	160888.70600000006	44416.69599999995	107811.94399999999	88626.24800000008	58459.00600000002	116926.63	76134.73600000008	39725.56000000003	46154.54600000002	95922.80799999995	80110.20799999998	89045.54599999999	55181.97200000001	109913.06599999998	62864.339999999895	170666.39600000007	33751.04600000004	116540.61999999997	86964.65800000002	656732.8439999999	89640.53199999999	592872.5720000002	71324.25200000002	92724.18400000002	180472.4700000001	48202.41199999997	96004.32800000002	130078.40799999998	44160.040000000045	95807.50799999993	1087229.798	100645.33000000007	31280.014000000025	26280.9520000001	130501.24599999997	202532.9500000001
389	522.5937049340524	10.779513565891474	293349.5860000012	2979871.568000008	51827.41799999977	3079.5640000000426	783984.6220000035	1140277.4719999945	2866.3739999999652	363246.2759999991	755051.6860000002	159090.36399999823	52081.256000000125	1597745.9560000016	103369.51599999965	2323508.615999999	2767.417999999988	806199.4260000008	111436.34199999955	29182.597999999947	485986.3179999986	6495.616000000044	253730.79799999626	3239370.3459999976	105923.89599999975	872964.4140000006	561086.1360000012	273471.7859999995	188910.764000001	938566.0079999989	114897.7899999995	400773.99400000146	921953.411999998	475615.67000000196	27919.647999999932	345062.8380000033	62484.317999999555	88825.39999999941	2523387.8479999984	120520.93399999927	211364.0379999988	3420891.3219999997	44022.10599999896	362448.1179999988	86571.9240000004	637428.5719999956	107331.55599999912	1018667.0920000066	329465.38600000023
390	230.99719490942607	1.597479603174604	62365.944	86345.04000000004	113348.69200000008	53643.98799999995	119054.66999999995	160396.38599999997	114406.07800000001	99732.65599999993	439870.3220000002	111837.52799999989	317470.69999999995	31210.975999999915	42425.21399999998	48732.81600000008	39901.637999999984	23818.800000000054	49790.684000000016	78750.23999999999	75382.22599999998	84582.03400000001	85001.93600000007	186206.16200000007	57475.196000000025	41259.301999999996	43895.85600000006	140250.31000000006	173455.04199999996	45080.25400000003	32704.346000000012	34819.648000000096	282805.616	27973.54000000003	411381.832	49026.26199999996	144627.38999999996	41567.43000000011	35452.77800000011	96253.80600000006	199203.33	78947.92400000006	52999.806000000026	826971.5660000001	94291.85599999996	50899.32199999994	48288.02399999992	59428.55799999996	51368.881999999954
391	116.02216064595487	3.2774165887850484	15347.742000000118	26531.84600000009	30832.28000000001	30104.400000000034	118783.38799999996	73175.06400000001	50415.22799999996	23668.03799999994	110433.58599999975	69418.93600000028	313346.5400000004	72754.86799999991	45726.80000000001	26024.431999999935	32169.441999999974	46175.754000000015	75262.02399999995	51402.59800000007	15411.412000000084	297270.07000000007	16610.443999999978	114091.01400000001	16609.660000000054	27644.88200000004	113956.59599999995	18003.32600000001	70738.98400000022	22963.602000000028	52559.10400000009	77943.39600000024	91795.61000000012	26544.122000000043	64687.37599999981	26401.298000000028	127323.28199999983	27658.32199999997	39862.50199999994	82128.51999999999	71512.92800000016	396278.8779999999	26466.005999999965	223582.0600000002	41164.128000000084	15538.378000000106	17084.952000000096	20163.648000000023	32417.49599999998
392	217.03396098841026	0.6544413551401871	86367.35799999998	138693.34999999998	74206.328	53777.92000000003	125779.26600000003	93049.11599999995	37616.106	70139.81600000002	213358.54799999998	46646.10000000001	124163.72000000004	54793.92599999999	54701.352	26080.618000000017	26320.879999999954	18017.923999999985	30621.888	52233.68599999999	36142.17199999999	42633.706	48947.10800000002	151755.66600000006	24373.395999999986	63027.773999999976	33868.914000000004	35627.186000000016	127178.94000000005	54370.89199999996	41416.32199999999	76135.15599999999	133607.568	25360.118000000017	106114.83600000004	24171.146	59938.10399999999	67264.95999999999	25890.83199999999	115591.908	164777.00800000003	60390.00000000003	29481.11199999998	224595.55000000005	67808.56199999996	13016.159999999976	25138.58799999999	13679.712000000007	62110.373999999974
395	939.5901184317534	11.51492744186047	2710.8900000000103	358954.666000002	1038764.0359999896	408343.42000000394	501250.09599999606	535867.5620000099	589902.8220000021	461380.8760000023	402447.76399999706	1197012.0159999868	767340.1459999962	420038.4540000012	199318.64000000322	510678.63000001514	897924.988000011	15063.051999999887	26541.162000000015	607131.4720000026	872866.445999991	771822.8979999988	808777.3839999936	341191.96000000427	8405.826000000001	1513233.8700000243	955116.3219999991	249914.2900000008	1602481.152000039	568833.8020000062	1127822.256000004	1451647.2519999857	571515.9220000099	1048047.5220000023	478774.7419999951	1146053.1560000128	94069.25400000082	541171.6339999964	1468550.565999982	633150.7600000018	504385.4720000002	623141.283999996	579422.3719999983	637441.6660000051	1083492.2180000017	785380.7099999972	215738.5820000017	481080.95400001155	322444.44600000454
396	391.2636623727202	11.050547261345864	3739.6500000000624	4757.092000000123	888429.3560000048	17528.613999999947	78989.1179999995	43918.44999999983	207792.6340000004	18055.545999999988	76285.19199999871	1473787.6580000068	1272494.5640000114	17365.247999999927	29129.778000000155	15617.480000000178	857398.6120000073	22056.476000000122	23054.422000000333	23220.45199999993	731167.3900000014	577302.8360000044	433659.94999999885	10619.770000000191	5559.169999999988	1221385.3480000119	1323978.8620000083	16815.27399999997	1898732.0940000007	326920.5319999996	1207554.8120000095	1719176.4399999909	42533.01399999996	1230602.3060000178	50013.985999999844	1031844.7799999982	43600.98200000019	19602.306000000204	1697578.7000000135	274792.9420000012	21927.16399999975	385897.55000000354	19679.69200000018	80825.97599999992	1277519.3640000005	77339.00199999903	6383.785999999932	238955.44599999732	68697.74599999996
397	338.34168954857944	11.055267751937981	45953.32800000072	105092.29200000064	680052.6800000042	119164.02399999976	154751.9979999988	133467.11999999936	285368.6580000007	156147.2640000007	479532.2379999923	1090467.928000006	711421.4420000105	89009.41199999879	130162.62999999995	116175.74400000187	855659.5600000073	224542.73000000097	87222.51000000082	272496.4859999976	467737.880000001	369233.4580000022	353826.4559999987	106955.27600000113	58922.61799999999	395563.23800000286	651428.4480000045	90441.88199999988	984158.3000000048	291184.5039999997	813384.7340000068	906784.0579999952	110776.47799999893	890020.7040000126	77904.55399999894	1183203.7499999986	87262.92000000025	115154.97200000008	878086.7600000048	470323.400000001	135198.7919999978	656026.1920000048	224342.31000000218	163433.456	936661.8180000072	279244.7119999966	739079.3059999936	96811.6039999996	146277.08799999976
398	781.5226002035839	11.089261838006237	2601.423999999991	4811.979999999954	328634.3000000026	6580.703999999894	16226.217999999917	6896.5439999999235	36242.30200000011	9948.11400000006	15900.055999999839	636874.2220000034	542514.4540000093	4287.577999999992	22144.984000000055	6465.340000000078	311976.3220000042	7742.4040000000305	5983.920000000098	10886.352000000035	148465.22800000044	80137.31000000057	60634.9380000004	12606.93799999997	263952.03999999975	89852.17600000055	299571.66800000134	22146.272000000015	394048.8280000011	40158.10199999993	237791.75600000075	396547.9739999976	17322.70200000006	616433.0200000019	74212.9939999997	67049.84799999987	11418.18800000004	3149.5879999998824	404456.5500000054	161112.4899999994	23792.673999999715	39868.46800000024	8807.658000000092	20622.398000000005	340752.1080000028	12480.085999999945	12343.970000000092	33660.811999999496	106609.00599999962
400	605.4519121758117	11.718735348837203	5085.523999999872	6533.027999999974	315619.25400000036	6965.548000000091	49941.445999999894	27136.89200000013	82412.60999999988	14479.296000000133	36693.37400000019	700726.9860000007	686675.9340000009	4914.238000000018	20939.178	6167.362000000097	310789.4220000011	10446.942000000181	9109.63199999996	12274.442000000065	385251.36000000004	423560.79800000024	329461.18599999766	8119.1220000001085	2735.879999999922	671022.4719999979	674412.5679999994	4350.775999999995	1322742.0719999939	147607.55600000007	1081137.420000002	754067.3479999969	31251.833999999795	568458.5800000015	30090.81400000019	424196.4640000032	27777.675999999978	10704.514000000023	1789837.0060000021	101012.51400000088	12720.467999999926	153607.9460000016	10196.56200000002	50542.53799999956	431605.1100000014	35576.0360000004	6397.32800000006	141203.61999999877	40875.590000000084
402	360.31585619460395	11.059444031007747	26262.01400000036	52244.404000000366	210461.51000000106	70812.87599999997	93607.95399999937	60819.07199999977	158363.20800000022	72564.05600000019	310618.99599999585	394991.2200000018	308834.60000000324	47000.21399999937	74764.524	70969.24200000102	277566.8260000008	118457.44000000058	52530.96000000051	154170.98399999857	171290.61	187695.2420000009	204634.40599999952	64361.24000000059	20490.31999999993	154748.65000000084	207129.22000000163	50688.28599999993	279407.6180000016	139456.67799999987	322714.05600000266	231878.97799999884	54006.28199999927	367493.1240000013	34953.08999999992	513926.4779999994	49886.74999999996	53957.29399999996	268603.78599999996	216635.67400000058	75389.38399999878	313875.84000000154	142709.422000001	88803.22000000012	275768.4180000018	197487.3739999977	246166.32799999908	44951.956000000006	34925.07600000012
403	703.5333606503767	10.366037392055269	3034.1599999999976	0	62410.05399999974	11026.52800000012	852.0559999999957	279971.5840000021	128414.5460000015	3691.299999999907	19470.119999999974	1492979.314000003	0	50820.67599999864	2943.650000000002	3960.212000000024	965.455999999991	789151.4300000002	6355.744000000014	0	4604.226000000009	5767.991999999884	1663565.649999998	834321.0900000009	19802.450000000026	0	29105.998000000145	4262.8699999999735	0	47832.02600000028	6184.077999999986	521685.42199999973	1637955.475999999	12132.99400000002	8546.923999999684	562594.6739999981	0	22018.262000000064	0	12443.260000000122	22555.794000000195	4495.479999999986	8175.349999999913	424875.0000000005	5026.1180000000295	2121759.0860000025	4953.559999999944	1931360.005999992	7299.261999999892
405	611.5502376086805	12.5250918003565	4070.9399999999787	2383.6200000000076	3859.825999999955	4388.286000000055	240406.71799999996	0	14886.584000000155	4335.900000000014	6804.705999999867	915780.7260000011	4586.6200000000845	181506.91999999998	371630.450000001	19177.408000000152	1472016.779999998	2908.453999999939	3623.241999999925	209668.5599999995	7518.063999999899	356389.828	102485.39600000005	474290.08199999924	5009.206000000046	11116.380000000012	118202.22799999999	3510.8160000000153	323591.13799999916	0	752455.8899999995	2746.6740000000173	0	311981.43600000127	171900.1600000006	3497.0279999999275	7047.266000000057	5117.127999999941	466070.6920000001	55828.4520000004	556987.489999996	837096.3199999987	740035.3700000019	0	5001.018000000039	170929.0779999986	3101.2379999999816	6143.173999999972	1141719.6200000015
406	750.5005701159594	11.06529526066351	6199.989999999858	6524.676000000147	71289.57400000047	32172.190000000384	15479.099999999875	13735.242000000007	20894.88400000007	19079.916000000005	43764.4019999994	179572.18400000088	121088.8200000018	13508.265999999887	8466.89200000008	16568.440000000086	92727.58800000051	27254.798	9167.740000000145	27523.563999999988	42412.990000000005	19479.580000000176	28465.155999999937	15556.14600000003	6372.8059999999105	19938.291999999958	53953.08400000032	12597.444000000001	110737.61400000051	18840.133999999867	60004.49200000028	74630.0619999998	13814.157999999989	133515.28200000225	6407.757999999985	30057.863999999783	13563.298000000004	18387.171999999915	63103.95200000009	35276.906000000075	11472.8899999998	26237.32999999984	17431.5740000002	23432.885999999933	88884.63200000064	24533.67199999968	45402.705999999824	10140.103999999874	0
409	691.509429165762	11.621810328638498	1446.9259999999624	13288.697999999955	56266.01400000036	15380.01999999998	15450.78799999994	24236.915999999186	7574.952000000026	5844.55400000009	6124.031999999793	330314.5839999995	326810.93400000065	28023.931999999688	23123.22199999991	8521.01999999993	58827.73800000096	3588.445999999924	2368.5599999999977	51947.205999999656	41521.941999999326	150916.34999999942	112866.31799999953	133923.24400000033	8132.219999999978	277505.2099999998	219719.33600000094	3979.547999999982	506868.67999999976	55669.823999999964	329591.1459999987	325897.43200000003	48884.11600000026	242112.11799999973	5788.993999999917	62327.13200000132	3418.337999999878	4450.011999999986	517930.0699999984	43517.38599999974	20965.518000000087	23310.71599999957	40490.22399999985	10499.42999999995	59300.9519999998	32437.33200000018	18559.126000000033	50290.87399999999	101577.72799999922
410	815.5133689445041	7.619243740219094	761.3720000000035	175769.43600000016	218416.07799999995	143385.2020000006	160849.41799999983	208766.64600000004	227271.80199999973	185372.2100000006	197924.1840000003	228239.84200000015	151529.47799999948	179858.28799999907	162569.1200000003	162489.39000000013	213513.84400000042	137628.70199999976	205340.24599999978	171853.01800000016	180004.9060000005	173631.88400000017	237737.68799999947	175625.48400000084	1874.063999999962	217218.50199999975	222272.44600000046	184937.44200000065	224141.90400000097	201295.94800000038	223238.5159999992	220960.16999999975	192880.71799999988	213936.55200000008	248456.61800000028	225460.38600000014	183929.89999999973	188147.66999999978	230997.3459999999	218380.98799999902	233535.60999999993	249966.8199999999	183356.28599999956	191939.1580000001	178350.1999999997	216795.31399999998	105679.09200000047	165993.69599999982	159782.20599999966
411	560.4588859369801	10.992695042735043	1651.566000000012	3015.2160000000213	124482.87800000004	2428.502000000009	12868.28400000006	14705.819999999942	16466.577999999965	5362.378000000002	16660.042000000216	207962.30400000038	162700.18800000014	4774.763999999932	2209.352000000007	1463.629999999966	82437.39800000002	1922.897999999996	3414.972000000068	5532.514000000021	91382.11800000007	155749.486	82156.25599999928	883.6520000000114	839.7880000000002	214268.5760000006	222108.1160000034	1349.7599999999486	251874.09199999843	29218.460000000054	123000.54999999877	259560.2100000006	12426.148000000034	112994.48599999999	8491.037999999984	98028.96400000014	5329.2259999999405	3143.1680000000524	108482.61999999924	49718.35399999998	2322.8399999999947	42405.183999999936	3248.0440000000162	4882.663999999924	106090.21399999934	15521.151999999978	1047.1000000000176	39108.961999999905	12595.372000000023
412	832.6380033253789	12.244882148499215	17129.456000000104	31519.787999999764	2470.2599999999093	62974.98600000005	8794.779999999953	6532.8860000000495	5913.01200000003	127784.37200000005	4200.444000000078	344054.7499999998	60013.83999999978	0	17448.792000000198	12727.023999999987	3111.0999999999435	25797.47600000021	21249.345999999827	5896.7699999999295	300685.0200000006	9456.804	15564.385999999966	226040.22600000026	2841.7980000000293	4129.215999999928	29785.02400000007	4367.0279999999375	3700.750000000076	60611.89400000017	6324.1239999999925	4755.784000000058	0	66979.25799999971	9287.023999999878	0	8220.436000000032	6054.8459999999	2770.189999999936	15599.155999999944	20368.71399999997	9120.796000000086	24758.209999999934	96139.5739999999	34989.23799999987	39206.983999999924	7544.660000000079	14431.65399999999	4653.654000000052
415	438.6443434864663	10.26910876777251	5348.912000000017	459836.6279999998	72679.69800000015	3324.540000000078	6785.071999999996	476407.0539999999	100037.96600000032	7629.992000000048	10266.065999999984	424515.72000000137	469793.474	129623.1540000012	7956.486000000045	5375.466000000022	8212.781999999961	374642.76799999946	5605.091999999967	256071.56200000105	5384.968000000079	2306.545999999934	705761.1880000002	101000.52399999954	3631.24400000008	269406.7780000005	612868.587999999	6769.849999999982	724889.9040000013	4831.024000000081	4979.132000000038	602281.5619999999	357935.0359999998	5406.384000000006	9072.242000000026	368196.27200000075	98208.53400000028	4785.54600000005	490222.42200000037	5580.8459999999795	5073.350000000042	9265.022000000014	3702.036000000022	391991.4260000005	3794.0140000000843	142360.10799999858	1875.2080000000274	146495.33000000071	3436.984000000005
417	204.0583528456256	0.45438733974359	5152.052	5758.871999999999	10937.567999999997	17283.082000000002	121403.84000000001	88892.082	46632.85800000001	24968.778	50568.788000000015	104194.34999999998	44820.01199999998	32738.578	30580.035999999993	8316.179999999998	125032.54599999999	894.1320000000014	9545.892000000002	58924.07	109589.76000000004	248124.92400000003	217000.70600000006	76582.604	11880.107999999997	3927.13	100821.95000000004	3616.5719999999997	73513.89000000001	168572.00000000006	204671.32200000001	75712.508	39465.61200000001	210987.35599999994	31111.07399999999	1663.1199999999997	19437.193999999996	16223.314000000006	22174.465999999997	65466.822	66775.03800000004	109413.59600000003	175666.93599999996	28578.291999999994	30780.261999999988	139339.52000000002	7046.9959999999965	1848.6599999999987	12905.388000000003
418	210.11299004855914	9.67116682389937	4104.620000000074	123033.34799999933	139009.97800000024	140690.52400000082	96248.01999999883	103646.83200000082	128487.31799999988	119066.93000000053	97762.78000000032	116833.28799999855	103371.41600000064	113333.9000000007	112803.5300000005	104397.31200000046	92441.10799999983	91998.9440000011	106894.14200000168	94316.02999999981	108363.11399999804	95623.58400000028	89123.71399999945	100404.17400000159	2000.7900000000066	92664.71599999903	93001.17199999998	120206.74399999999	89722.64599999982	106888.69999999965	69497.50199999896	98830.33800000098	93442.39800000071	98197.82600000015	133522.56799999985	107756.52999999872	95747.96399999934	104316.05800000022	110248.64000000166	104616.88199999988	90544.858	78966.96000000172	56744.216	113647.6059999992	116292.67600000084	84192.14199999934	80078.27800000052	91658.1859999993	79352.2379999997
419	463.28752345788854	10.626666587677724	824.4520000000057	6862.170000000003	69114.56599999996	8050.018000000056	14056.691999999934	9031.079999999969	14125.48799999995	4721.077999999954	8597.766000000001	126426.26800000122	111253.08400000048	7476.493999999939	6542.613999999995	6326.062000000033	57365.619999999915	6239.675999999898	4526.671999999986	3454.7019999999284	51604.89600000003	40719.528000000064	77877.02999999934	2994.167999999981	2218.024000000035	145035.58799999955	98382.98999999896	7401.010000000062	137536.96000000066	34086.66600000006	95480.18000000106	159605.57199999917	14449.828000000107	82958.92999999992	12217.814000000055	62771.6940000008	10787.61399999995	5881.529999999953	127434.4159999998	24498.26800000003	8301.820000000074	30362.15199999992	1941.9600000000805	14421.04599999996	92459.41400000046	5926.83000000013	1492.0640000000212	26178.73600000021	11336.940000000015
420	178.1152664650752	9.404090995260662	2170.7720000000145	5033.264000000066	8881.389999999963	3743.654000000026	119470.36599999966	22351.382000000136	30311.60600000007	12980.348000000036	30577.588000000047	73453.90600000072	54769.944000000236	12140.277999999886	6887.139999999963	23285.443999999967	38339.82200000007	2415.671999999977	849.7199999999802	27682.794000000267	59912.13399999886	74302.95999999989	122945.151999999	30942.811999999907	0	25189.30799999994	45835.85199999979	2607.2800000000266	23414.66600000002	58195.62600000018	101099.60600000178	44335.4500000007	38828.14800000038	49908.182000000364	24765.55199999964	11042.624000000049	7305.290000000009	13635.480000000209	11941.04199999992	39593.506000000285	44944.63399999987	41549.41999999935	99896.36200000011	20639.060000000005	17763.155999999984	84829.37800000231	24414.158000000043	2811.453999999965	34746.36400000024
422	409.319324461454	10.858041501650161	1124.0399999999722	60977.06399999982	52308.68800000016	52351.22599999955	53452.30200000034	65858.3520000001	55321.6880000002	83716.52399999951	57666.64199999998	59696.91600000018	101336.79400000148	78733.71800000122	86741.82999999989	101092.99800000119	46733.51799999989	58025.7360000005	87789.40199999961	92557.96400000146	66094.43600000051	48177.334000000614	65101.858000000786	61859.73600000036	770.279999999964	72615.32400000091	73534.30400000024	100047.48599999938	68174.92599999956	78037.82599999984	84409.6	78576.4540000006	94535.79599999925	75217.5719999995	85105.95000000003	68475.91599999994	66381.2939999994	93741.77599999921	72922.9800000005	86904.48999999822	112669.12200000134	100680.58200000004	64146.332000001035	101792.88200000345	70378.14200000033	94357.86799999869	44612.272	76166.71000000101	29629.233999999553
426	725.5247932288255	11.672412421383651	7907.770000000075	50454.02999999992	183001.58199999997	4916.838000000044	2273.663999999985	137151.0159999998	49722.49000000003	9235.246000000081	7650.667999999974	58469.78200000022	1096141.948000003	7264.2079999999505	2516.8440000001137	2070.0639999999257	2508.1640000000157	33595.383999999925	6425.059999999865	550400.5100000027	5840.681999999952	4136.73400000008	49907.55999999994	231150.64199999956	4384.920000000042	67471.09800000091	35531.610000000175	7180.332000000008	164152.82799999975	5127.799999999983	7745.013999999948	37318.3020000001	273360.9999999993	38714.56200000029	5152.01600000006	15763.817999999977	8476.484000000168	6994.699999999788	122499.84800000003	2415.89999999994	2989.291999999965	4385.352000000082	6696.967999999959	13883.211999999985	14511.66000000004	92732.04200000103	12570.216000000037	203105.3299999996	2656.296000000032
429	683.5315759843934	9.022401340033497	1134.4539999999754	68044.43799999949	53408.73599999894	54209.10599999944	63889.20800000017	65605.71599999996	46732.13600000024	74080.68800000058	58922.23200000057	89052.13399999887	144481.7119999983	136465.11200000317	132138.1480000008	161871.53400000112	24217.41599999986	96753.1140000009	163103.3760000001	166089.89800000482	101352.75999999832	44437.352000000064	113570.47799999932	113567.71200000211	803.4879999999731	121605.55399999746	133628.6339999958	174249.09600000264	148407.9059999981	103747.475999998	102875.8859999989	133341.13600000044	119147.64599999967	94377.19599999941	159446.3479999985	137355.66199999984	140490.69400000307	173430.29400000125	195691.55599999713	124444.98999999669	174112.05799999586	148330.7300000017	65513.54199999931	173229.23200000302	129578.211999999	145595.79999999944	17696.38000000012	163309.8780000031	17972.45599999999
430	751.4536052886481	11.890105772357721	50362.11000000157	80352.22600000032	56122.31600000003	248571.76600000137	155831.0480000002	94562.92799999956	100630.07999999991	307052.3259999994	241438.02199999918	92121.43599999975	429386.540000001	402367.2079999996	155403.0440000009	109213.48999999983	5550.5600000000195	114380.86400000038	364467.7640000031	193933.50400000048	154296.32799999884	63755.2020000001	267952.3920000003	187937.00200000036	0	126076.80399999894	137927.4820000004	296071.95600000053	77503.72599999986	114517.04400000043	10920.018000000073	86367.27800000037	104441.68800000078	273146.4440000003	50839.316000000465	17182.79199999987	0	531442.8959999998	64284.2600000004	159720.99399999855	0	21707.937999999904	687982.8559999944	279378.3000000002	459480.0100000006	140292.17200000037	58975.724000000126	106776.16200000078	20950.9199999995
431	751.4558371433645	11.768252532679735	151309.2719999999	113174.99800000033	137155.894	311195.27800000046	209277.7939999999	62057.92400000056	66211.14000000007	118259.04399999985	29956.712000000472	63744.56199999995	399293.7279999982	0	316619.91599999944	11408.962000000203	3281.7779999999316	26100.153999999617	0	185710.17799999914	0	15098.828000000038	0	196396.09399999998	0	212332.40199999965	97277.80000000038	0	118018.02399999954	24098.367999999973	12906.892000000124	167987.23600000012	154462.51200000034	375550.04800000077	71342.5399999999	33747.56199999994	15251.85599999977	0	10648.564000000097	559306.5580000015	10140.98799999979	27027.147999999896	687982.8559999944	0	1106844.0580000002	92754.12400000019	58975.724000000126	108202.59800000038	52946.07999999971
432	265.0535319066835	3.109057120500784	15444.504000000012	79950.7679999998	89261.2800000001	23425.666	56656.26000000001	8741.335999999985	16110.766000000029	10350.63799999995	62302.831999999966	19505.09599999999	264555.9400000002	26933.792	107012.03399999975	41461.3079999999	6783.087999999971	15748.634000000038	39020.21199999993	17822.844	6293.052000000017	8269.520000000022	11514.915999999977	43047.995999999875	10323.592000000039	49913.44200000018	30119.751999999935	19176.23200000013	38899.20000000003	6901.3040000000055	8703.963999999987	7337.427999999945	171571.83999999982	11092.803999999987	133371.93600000013	48534.89800000015	60835.98600000001	64605.788000000284	37110.00599999998	14139.419999999951	39085.25600000026	32656.42800000002	11093.857999999993	328278.2599999999	15457.842000000019	27755.56000000005	16586.068000000032	14083.242000000035	47913.498000000145
433	329.07333767196883	3.323928426791279	5362.208000000053	83726.33999999995	49330.76999999989	3929.098	9396.959999999974	13756.68400000001	7560.363999999989	13466.385999999999	22049.57400000003	7130.914000000007	165535.76399999965	4148.3880000000145	54234.16200000007	14334.35800000007	13433.998000000009	9981.292000000005	52771.47799999994	4192.180000000041	15896.085999999985	21699.579999999976	16806.44000000001	4876.539999999998	13107.09800000003	35929.02599999993	14424.557999999939	20421.457999999944	15695.799999999983	15434.56800000002	11771.035999999953	8007.7640000000665	12617.668000000021	20692.320000000014	45024.315999999926	27714.03000000002	31751.074000000033	52852.343999999925	13228.215999999982	13025.637999999997	15708.140000000014	16021.016000000007	14746.36799999999	148264.22399999978	9803.438000000047	9533.93000000001	22207.629999999917	8213.105999999967	33677.25199999994
436	760.5818992835186	11.074188072669838	8243.588000000027	18439.003999999935	23974.248000000076	2108.9699999999866	3442.6740000001364	9534.401999999722	61380.99600000054	8193.505999999998	5819.059999999817	51140.05600000051	144505.88200000094	155858.49199999945	14188.487999999952	5500.079999999967	20796.710000000214	59921.14800000017	48349.64400000028	54916.624000000535	138819.9859999993	35130.040000000256	50122.3380000003	0	50031.20200000014	144929.47200000042	56701.972000000475	8564.359999999968	110817.19400000025	15870.28199999997	266884.8560000006	165293.12599999952	23052.26399999992	56240.17200000025	18194.81000000012	135820.06399999876	56311.07999999957	17152.852000000137	72792.0020000006	54468.02000000005	15053.892000000214	87900.10199999988	7896.327999999985	52494.679999999666	60465.91200000036	30317.850000000017	10193.244000000137	0	42115.78799999982
437	777.5312657751315	12.038222975077883	6139.805999999933	9938.966000000033	77017.62000000007	11530.808000000015	10881.3220000001	22034.64000000001	20996.3379999999	5304.643999999896	9222.692000000041	22734.23599999993	210430.16200000097	12457.941999999945	7160.52600000006	16510.859999999957	8080.72399999996	19807.79400000028	5632.926000000019	202394.88999999946	13148.228000000048	8471.129999999957	16967.879999999735	92829.50800000034	9344.776000000162	15231.025999999812	26306.853999999952	15481.960000000114	102083.84800000029	5001.870000000034	11520.473999999995	22141.21200000008	114009.46400000008	6036.28999999995	6854.1979999999885	12358.752000000039	8324.032000000107	5075.554000000123	25590.896000000146	15450.00000000013	16684.33600000012	5534.616000000013	14966.75999999982	10688.640000000005	9711.31400000002	44999.66800000009	17049.45600000011	92637.66599999997	17822.540000000175
438	136.0707372787321	3.11797081377152	10100.736	61880.42999999986	51105.79400000003	15008.445999999993	4890.071999999969	3288.1159999999745	5010.720000000001	8449.809999999954	30661.280000000006	6653.707999999955	230991.89599999983	7718.674000000029	31244.397999999976	21286.35799999998	3254.6780000000226	4827.612000000003	51236.76199999998	10486.610000000024	9668.904000000006	7709.432000000009	20030.892000000018	14106.322000000013	7407.383999999999	21203.920000000053	10084.385999999993	20450.05399999995	20764.716000000015	4932.214	17926.826	7969.929999999995	25181.483999999975	5210.4920000000275	81752.91000000018	37566.63800000002	37740.62800000001	57051.912000000055	13645.479999999998	9376.558000000003	25038.244000000013	9048.482000000005	7280.166000000007	207211.44200000024	7796.370000000018	6386.661999999989	19994.368000000024	5656.03799999998	41685.43999999992
440	760.5829756841014	10.740041395348836	12257.424000000023	37030.21000000016	11493.989999999838	777.7359999999678	11358.399999999958	40375.44000000018	60990.57999999969	13650.30799999988	23158.16000000001	30285.259999999973	782793.9920000002	945468.0820000009	38073.26199999995	22459.73600000013	20035.798000000006	580672.3539999995	74751.33400000026	924504.3299999981	777750.5760000014	61451.676	47290.557999999015	527942.3120000007	16265.834000000186	415224.9740000002	137434.01000000045	37267.00400000023	241352.36399999974	14487.91199999991	552773.2619999985	333660.32799999963	325840.92000000016	44570.9920000002	26736.01200000023	286377.128	397649.7919999998	33765.221999999805	28343.49799999999	59146.670000000006	37196.59599999952	501304.9539999997	6687.635999999828	606364.8800000002	44968.083999999995	406465.91999999946	40947.48800000007	1592501.3659999997	51878.83000000031
441	214.95682312600698	3.0500004672897196	80268.856	84835.29599999989	86640.84600000002	38158.72800000002	31597.02800000003	68127.67399999993	101927.07199999999	72647.79999999987	125708.38400000002	64676.040000000045	187457.60599999968	44520.21000000015	95591.22199999997	33486.00399999986	57930.319999999905	30786.827999999903	151238.73400000005	52266.876	33948.51	141008.842	42531.1819999999	20568.606000000123	23535.80000000007	84000.48600000005	73484.79000000012	66388.43200000002	174719.43999999994	36121.22999999997	25743.028000000122	71102.04599999989	71915.30799999993	23983.170000000067	33571.999999999854	44249.19999999993	97697.90800000033	62537.10200000001	46164.52399999993	78902.72399999978	73963.69199999986	64970.58600000013	48808.13200000023	105347.0219999999	32264.06800000021	70358.06399999994	101730.89400000022	31413.90800000033	78919.02799999989
442	734.5659503525903	9.893605072463762	6545.165999999997	8868.075999999974	896.8300000000354	0	5379.937999999987	3953.2879999999436	787.049999999969	17126.75999999985	6657.405999999931	4206.666000000004	192219.10800000007	59041.4700000004	9672.209999999977	4944.078000000022	0	38572.3299999999	19530.19800000012	211991.51600000102	96046.76800000148	24577.94000000034	62316.962000000865	255091.57000000018	3302.436000000036	41791.737999999925	12319.903999999839	14829.032000000072	9320.151999999853	4501.26199999995	228094.67799999987	68990.08200000087	81489.49600000022	27666.653999999606	15053.29599999997	64694.011999999944	58852.59400000043	16738.87199999991	7312.327999999914	6643.396000000066	26283.590000000215	20930.173999999995	15283.519999999928	65212.07399999974	5947.3039999999355	7683.346000000019	9366.372000000145	70418.79399999933	5607.193999999985
443	661.4892847720529	11.225730996884737	5855.491999999941	3255.269999999992	114299.19200000055	7886.067999999851	7066.045999999921	101171.23600000076	7085.945999999942	2684.0399999999845	8445.866	8457.559999999905	374072.5800000009	11354.838000000062	4615.264000000023	7669.207999999938	4154.800000000055	6549.315999999907	6266.178000000015	342271.5280000011	8831.309999999896	7420.900000000038	472378.38200000004	14064.305999999871	12948.118000000031	6697.003999999981	404457.76799999946	10989.78800000002	85462.36799999994	6043.508000000114	11174.531999999994	42205.39200000015	8257.776000000074	8167.901999999995	6588.444000000005	5819.366000000001	8562.433999999845	7480.096	660665.6619999993	4845.299999999905	15774.3460000001	11032.402000000004	12044.234000000008	6990.967999999806	9053.430000000064	5547.4959999999755	5956.733999999991	14311.011999999913	2396.9519999999006
444	592.4859699241315	10.588362142857143	842.5560000000178	7320.474000000024	2026.4699999999766	0	254716.46399999794	25636.156000000195	1845.9060000000486	5094.366000000054	45184.019999999786	152060.59599999976	247943.5400000007	943.1879999999935	7211.105999999984	13843.053999999931	2003.9799999999993	2385.306000000035	4097.553999999963	86666.18599999938	138241.05400000006	36522.09999999994	850083.9600000038	7525.863999999967	0	6723.977999999947	50799.893999999826	5709.97800000007	26149.053999999935	33102.040000000095	21981.28400000005	41611.76200000011	99877.89799999987	8557.158000000092	32112.16199999999	18268.712000000138	6655.797999999981	6936.884000000004	1103.1840000000338	19652.69799999967	15167.06399999998	14258.03800000003	158310.65799999956	31635.50799999996	5849.469999999945	490903.3799999998	6994.792000000088	1083.725999999971	12718.800000000167
447	1043.7413503276523	10.208885416666664	1257.056000000042	84682.84799999985	12973.678000000102	146816.2620000006	65120.44399999993	23369.23399999887	74960.07200000065	51424.92399999992	15567.17600000005	266789.89400000154	305677.70000000036	67965.3779999997	38551.034000000174	574075.7740000011	17554.263999999992	50899.30600000009	61504.41600000138	288781.45399999956	396028.5320000009	23239.524000000107	16693.18200000002	66355.03200000014	64175.83799999993	63270.48400000012	126757.12599999929	400416.05800000037	838.3680000000136	52716.67799999942	146845.56599999877	28848.31400000045	528696.7900000004	392989.91400000034	65133.27999999985	251409.4300000001	245681.56000000058	454380.92799999984	26294.13599999985	10549.526000000074	32254.177999999352	786.0300000000109	218824.53000000105	671483.8219999993	18663.117999999675	668474.7039999996	4575.900000000022	457839.1460000002	4489.9840000000195
448	760.5844672384719	10.186098420221175	4075.764000000057	7905.006000000055	13006.590000000051	8147.852000000067	4058.134000000028	8134.94199999995	13518.935999999961	22317.41399999986	20435.92200000008	6573.488000000083	185903.17399999895	90650.91200000035	35682.13400000008	16817.456000000006	8491.434000000067	104039.8539999995	71134.28800000038	139576.4620000008	489035.6359999979	39759.54600000005	74253.84000000135	87656.76399999906	10913.190000000068	256687.7900000001	17328.261999999926	30169.964000000058	9321.909999999883	6139.1800000000985	189716.25999999934	104210.68800000005	72568.02000000006	28830.996000000057	12607.407999999989	215373.3979999992	169989.83600000077	23550.754000000383	15951.401999999802	8945.564000000108	33633.63199999993	39352.40600000027	11616.64400000015	59837.755999999885	24583.404000000104	17872.581999999893	29862.029999999933	238658.96599999908	14395.11200000007
450	734.5632226526294	10.023398564593302	2872.9620000000755	4092.9319999999725	2093.319999999967	866.0999999999746	4066.1920000000778	6675.50000000003	3094.5720000000574	7426.163999999982	9030.665999999997	11583.091999999935	182107.84000000093	118606.265999999	18614.227999999977	10503.195999999929	854.0700000000254	49968.64000000011	31668.97999999965	192696.86600000033	108434.15599999897	16334.441999999824	121541.44399999957	182177.73600000062	6632.15199999997	86539.93199999873	14617.320000000102	21216.20599999975	22239.294000000107	3308.849999999905	222303.38800000097	73204.67200000044	125836.36000000066	41078.65200000006	22782.42199999995	84111.97800000047	83939.32000000018	23091.891999999993	9592.818000000074	11964.480000000018	30675.273999999827	57676.660000000345	19417.654000000053	172681.44400000066	10345.648000000107	20733.106000000014	3642.6680000000533	122612.66999999955	7458.551999999963
451	120.07374417284859	3.32005212264151	2549.2120000000014	69517.87800000004	51149.127999999946	19801.221999999972	61138.435999999885	29696.791999999972	17597.57599999998	3375.1679999999724	93084.22799999981	29959.712000000054	237322.46799999994	17365.887999999984	38126.968000000015	12700.310000000038	4799.804000000001	5320.993999999996	50763.12199999989	27068.606000000018	9811.293999999983	59916.201999999954	31172.92800000002	53972.3599999999	5543.59600000001	15815.41999999997	33706.67999999986	8500.523999999936	30047.392000000025	6436.034000000012	14284.230000000007	15030.706000000107	28088.38200000014	20328.336000000025	57959.060000000034	35997.76400000007	60009.96800000004	69358.42999999989	26745.699999999997	39863.3300000001	37211.85400000003	61723.51799999997	6436.091999999992	262358.3599999999	33706.786000000044	3696.618000000053	21892.743999999977	2171.413999999996	47866.913999999924
453	685.4409762718204	11.705684961240307	25334.692000000035	86906.05800000014	29224.785999999964	26631.34999999999	78360.67199999964	132299.6120000004	34826.689999999864	162898.87400000088	29539.404000000286	67547.19000000019	203693.27999999953	108189.09599999984	71822.6080000005	106602.8500000003	18694.746000000025	145600.18999999957	80109.85799999963	106815.46200000019	96456.56400000014	96236.4959999998	69499.54999999945	70339.04600000009	18149.279999999886	83946.08199999978	228882.09799999997	140060.41999999952	23701.031999999715	57836.76000000027	105706.20600000053	96961.31800000026	82563.14399999905	87046.47000000066	80880.7680000006	102584.51400000048	117637.28399999932	116743.56999999954	99339.16399999993	58549.14400000007	53342.06599999959	24890.440000000468	117009.23400000115	154905.81799999895	71656.62200000016	185901.97600000098	26566.080000000227	100781.91999999946	6135.297999999897
454	304.1483960532033	3.2935571987480445	1097.712	52137.75200000002	49567.67199999994	16090.263999999996	21897.329999999987	4311.505999999998	8333.437999999996	1388.5100000000134	69103.71999999986	3597.3239999999937	118659.56799999977	13079.011999999997	15190.000000000073	35722.906000000155	7346.187999999997	1651.413999999996	24593.86599999995	8664.81599999999	3418.6760000000004	23414.13399999998	17402.72999999999	40589.01399999993	2455.2100000000123	16202.771999999957	29427.605999999934	11081.630000000036	61741.45600000008	2602.137999999979	6016.710000000012	3810.8420000000315	141821.89199999996	2769.2019999999875	72648.98399999978	20687.04000000002	36196.490000000056	53462.120000000046	30727.194	24756.648000000023	62613.115999999856	34320.13199999997	1752.0040000000017	211622.3219999996	18877.424000000057	6896.287999999997	18598.013999999966	3387.261999999997	45905.772
456	374.1612471121185	3.4762776744186055	6854.504000000001	96634.79599999994	48365.00400000012	37473.10200000006	35199.42599999991	31625.264000000017	16699.012000000006	7631.638000000028	56900.896	21972.78400000007	172590.7060000002	50045.3140000001	23586.953999999943	15415.012000000053	16413.407999999985	9888.138000000003	48600.51399999995	9309.585999999974	12973.914	17533.809999999983	26659.472000000012	24486.800000000065	4350.56400000001	11366.467999999983	27813.449999999983	19887.44400000002	78984.25400000016	12562.406000000014	32620.98400000002	11622.760000000017	74884.21999999994	18318.203999999958	44591.043999999914	38061.31199999999	17306.23399999999	26075.74000000001	47641.102000000035	46884.56800000003	32728.285999999986	66196.77199999995	7536.423999999987	189058.7900000001	33242.74800000001	20585.74199999999	36500.64000000002	11757.886000000004	56389.61399999994
457	619.5054636652426	10.751542713178297	8943.97800000013	20268.143999999833	5345.127999999913	6868.599999999951	21476.158000000294	16779.814000000104	17504.746000000017	18933.789999999906	19994.996000000083	31969.211999999905	181750.40199999983	7934.718000000026	7305.525999999985	7453.748000000073	11628.817999999972	29886.505999999907	43528.09999999987	11692.823999999984	11871.727999999914	29274.99000000004	53823.91199999986	39429.72599999986	7500.220000000001	13976.35800000005	24522.514000000207	24364.330000000187	11327.151999999998	27974.409999999516	11077.90400000006	20116.697999999942	150512.83800000072	52242.65800000005	17784.49400000003	43781.96400000033	73142.97799999968	32778.88600000022	10641.93799999998	11408.210000000005	40868.58199999953	9618.782000000152	26282.860000000455	54700.74800000016	12559.724000000087	31797.537999999946	8816.666000000056	234263.03399999958	18690.078000000096
459	760.5839928528287	10.0273695482866	5277.093999999967	7351.506000000058	1224.7200000000107	3402.5499999999793	3792.8340000000626	11957.578000000034	2114.201999999973	15302.284000000134	19365.76600000017	13405.973999999824	160773.06600000046	73220.5239999997	32252.315999999977	19410.467999999928	1532.7839999999542	373131.60599999945	47675.98999999944	293342.3940000004	300132.5440000005	43613.95199999981	84851.97000000006	25044.61800000017	6399.640000000015	178474.01200000016	12980.490000000083	28881.85199999967	28512.16800000022	10608.490000000067	372148.9080000011	84740.35799999977	86094.34400000071	45866.194000000076	21386.273999999943	90786.32000000063	307284.10399999976	42260.43200000007	12994.510000000053	15070.930000000011	44341.179999999666	32660.328000000187	18379.131999999903	31546.281999999992	31222.874000000207	16613.085999999952	12238.60200000011	345654.96599999897	11982.108000000117
460	219.0302581181992	0.8573062790697673	14448.016000000003	15741.605999999989	36613.908000000025	31091.63800000002	6336.799999999994	15511.397999999997	14165.948000000013	27151.941999999992	86056.61400000003	8317.170000000006	361945.96200000006	10362.412000000018	39231.64400000002	61367.354000000014	21576.173999999995	11761.940000000006	31636.03199999999	14624.65	9774.493999999995	12888.949999999997	7730.517999999997	74852.55999999998	13417.944000000003	19664.00200000003	21851.825999999986	19499.341999999997	29091.804000000015	14566.728000000006	8468.433999999997	20560.271999999986	152215.16999999995	30204.949999999993	127635.36200000001	44771.905999999995	86108.77600000001	75885.98199999999	13766.765999999989	30790.828	125285.56800000003	29784.76400000001	18526.051999999996	594826.632	16602.857999999997	19753.23000000001	21873.393999999986	16740.189999999995	33348.23400000002
461	703.4673310594958	9.886983953488368	1714.9640000000782	50183.50600000026	76158.19800000059	5726.225999999986	2601.898000000004	104222.75399999964	85151.33399999997	9023.715999999999	41780.89999999975	70591.10600000023	126525.20999999966	52809.589999998265	2766.931999999968	9797.483999999964	5630.871999999983	164309.73599999936	13105.642000000058	46499.84200000086	4453.544000000111	15176.446000000218	76455.40399999847	267447.2140000005	12623.396000000052	145894.06600000014	91178.10799999931	4267.042000000036	22992.92799999963	69382.55199999949	9327.588000000025	280437.882000001	28740.744	28060.781999999454	12073.121999999985	11412.15800000014	28917.823999999826	33671.64799999987	14411.245999999743	17327.00199999987	26332.848000000056	6567.785999999985	19297.40799999997	17765.85399999994	10178.80199999996	25689.500000000036	2886.7199999999402	18455.14999999981	7297.315999999864
462	1043.7440211576406	10.160866500829188	7147.757999999998	23244.739999999976	23034.90800000024	46293.288000000306	13503.874000000164	48506.29799999933	32144.060000000853	51424.92399999992	24836.700000000117	140089.95400000075	66635.35199999859	293711.4700000012	14906.91000000006	669586.3219999998	26961.829999999944	50899.30600000009	315965.54799999937	214652.022	190161.94399999914	37261.420000000064	19593.34200000015	73327.0520000002	72335.54999999999	32041.368000000308	126757.12599999929	281488.58400000195	896.2739999999767	69583.45800000046	309808.3719999993	16835.91599999972	413420.7000000014	326834.0580000014	7400.236000000134	251409.4300000001	295231.7579999998	69672.72799999994	10740.943999999825	17220.069999999927	40792.60399999972	1148.939999999941	270539.98600000073	671483.8219999993	21512.74599999962	424268.1519999991	4731.436000000027	397976.0639999995	4489.9840000000195
467	782.5646254142097	10.737308217054265	4029.214000000032	12335.349999999824	1941.7199999999705	12813.215999999918	6247.838000000115	16915.58800000004	47684.06400000008	30641.204	15491.958000000033	14562.907999999976	66830.56400000032	467819.80400000117	19363.545999999886	13954.120000000028	3209.136000000048	70683.46399999977	37166.783999999585	169183.43800000107	491784.7159999995	43575.280000000115	75881.85999999952	54111.806000000055	4995.108000000037	81515.89400000106	60846.112000000576	28233.592000000037	53806.11599999952	10446.581999999915	628564.3180000003	102706.23399999959	100962.17000000103	19221.100000000122	22182.46600000021	87056.10800000076	121785.67599999976	24875.699999999968	12426.949999999957	35104.27999999974	26803.741999999653	239101.39800000042	29801.24400000026	110400.98800000007	29285.392000000284	85786.94599999933	27486.515999999865	150861.39799999952	83219.60200000032
468	725.411258492909	11.046570813771524	55564.18799999993	43447.79799999945	16702.517999999975	7809.946000000056	3463.635999999974	53354.7959999997	23775.952000000078	13498.657999999861	124187.96399999988	129208.47800000041	0	124836.0660000006	180642.52199999863	163287.19800000006	2305.7699999999445	87399.24399999983	157523.89000000292	33345.55400000016	933.477999999998	12075.081999999911	93733.2180000005	88239.94800000046	19282.23000000003	25077.835999999985	12073.82800000019	190668.668	63009.95999999986	23953.627999999906	12777.39000000009	22375.100000000253	199576.57000000117	223043.2419999996	156464.24000000066	174096.47399999917	189923.4640000023	68499.26200000066	41225.759999999944	15378.803999999975	9924.576000000092	129249.41599999707	40263.35200000059	45648.664000000004	69213.06400000036	55190.269999999924	123026.03799999878	72935.37399999908	104409.4459999998
469	438.5835519462904	10.085558609794631	2887.879999999941	22524.75200000007	29146.914000000066	4082.255999999943	2119.2760000000253	98905.86600000097	1952.8639999999696	4266.641999999985	4827.754000000065	60973.33599999899	91890.71799999934	303724.76200000034	4760.523999999981	8107.955999999953	2291.7980000000452	190293.44000000105	3499.799999999849	616605.118000001	3654.304000000051	4685.838000000028	144884.08000000007	83420.76999999916	3708.6779999999208	70342.09000000072	383592.80800000014	5408.936000000058	511370.6880000007	1691.4480000000228	5825.301999999976	537453.4279999996	584516.3219999993	3976.3940000000193	4679.181999999978	217187.86399999933	175495.67200000052	1372.836000000029	574387.4540000014	2186.173999999952	2765.2760000000785	2452.8180000000602	4204.016000000006	223010.2119999994	5228.461999999924	174636.062	2365.6859999999897	191596.20399999956	1968.0479999999409
471	410.478084581523	11.508097222222224	0	1096.5779999999825	0	768.7079999999956	0	0	58985.21199999976	0	0	195175.39799999993	0	334825.73599999974	173752.4499999996	190809.6520000002	130198.0320000005	184524.60400000017	207726.92999999973	186981.81	126300.16000000093	81972.62400000017	41668.80399999999	117381.05199999962	0	0	115866.74399999891	168827.18399999948	312692.3799999998	23908.640000000298	343171.16399999993	222877.9680000003	202898.40999999974	3112.0220000000872	114992.00399999956	203585.0720000001	253721.45599999966	0	255126.25800000012	210460.54399999903	274743.23599999986	325002.9019999997	125324.79799999963	41419.43399999968	255904.73600000024	243453.16399999984	22628.060000000063	119299.64800000102	107520.05200000052
472	616.033964671848	5.307349316239315	2432.850000000026	982.2599999999937	754.9079999999958	0	765.5999999999931	1018.5000000000138	1985.4199999999955	2429.722000000008	3048.3319999999685	0	2916.34599999997	1346.9780000000255	2179104.621999995	1879.2719999999924	1046.1600000000049	1123.079999999988	4671.962000000024	737.8559999999993	2594.6559999999936	1117.3679999999877	991.4579999999978	1077.8720000000112	1691.2860000000148	1575.7899999999963	1298.7519999999995	6689103.59399999	1042.1759999999795	850.0119999999899	984.9660000000183	1645.2560000000053	969.8960000000002	1706.3160000000075	1817.335999999999	977.4239999999841	741647.8320000008	1009.6060000000127	2056.5780000000227	2942.139999999982	3805.5059999999994	3827.992000000004	3233.709999999965	1549.7279999999753	1879.7839999999774	1814.3739999999925	2607.331999999967	957.4200000000133	1690.2560000000037
473	522.2840426453103	3.1796076682316112	5759.372000000016	20259.249999999978	10939.305999999977	6363.5399999999945	6478.726000000014	8327.51	7742.070000000002	4493.629999999993	3781.3519999999717	20175.372000000007	20495.86400000002	9652.77599999999	509811.0780000019	6662.07999999999	5149.312000000013	171565.57200000025	758892.4039999996	9054.43599999999	6311.471999999983	4564.540000000009	7605.200000000015	13006.652000000004	7327.018000000002	11514.890000000034	8808.99999999999	260794.60200000045	9542.855999999972	9491.452	3195.827999999995	5273.396000000024	21032.568000000014	2932.888000000015	9738.772000000035	18850.466000000008	172402.41000000032	15255.884000000062	14182.298000000006	2712.843999999987	4790.501999999969	13472.516000000012	11547.616000000013	51506.16200000001	45074.76199999994	7785.629999999992	30418.395999999953	7473.7440000000215	7374.815999999946
474	466.4073125834548	10.218499676375403	505804.2080000001	12682.547999999895	10952.91400000002	0	10321.490000000036	19407.32999999994	14074.512000000172	2449799.3920000107	2164772.7440000027	11870.454000000094	14058.060000000067	20754.03600000011	761338.1599999999	742955.0359999996	16472.503999999964	8087.123999999832	1341787.7800000012	18768.420000000035	10641.606000000049	0	3344.910000000069	4264.503999999716	507077.2259999983	6742.776000000031	5556.661999999987	662197.3120000006	12802.939999999977	1903410.556000002	1558332.7620000015	8749.487999999847	4952.102000000015	2567667.8180000037	1344345.3939999999	13602.258000000005	12319.508000000154	1664762.0099999998	2748629.884000004	2008355.846000002	1804370.2479999964	7899.276000000077	1277755.9400000009	19273.048000000126	1220827.3460000027	23626.494000000053	0	12811.559999999996	23668.4539999999
475	414.0559972423984	3.2258161214953263	5089.432	18236.94799999998	8067.045999999993	9537.17999999999	15991.673999999992	10640.991999999982	4637.956000000011	2878.4240000000173	5665.94400000005	13449.386000000002	21645.392000000014	8798.197999999997	160217.82400000058	6453.975999999992	14010.778000000033	6786.8440000000255	164104.28400000007	3919.00800000001	9134.640000000007	5566.97800000001	8147.0419999999895	5035.853999999988	10875.412000000002	3352.746000000001	3305.082000000011	103791.55600000016	5343.744000000017	5689.705999999988	8045.47200000003	2528.7240000000256	3766.7699999999695	2764.7880000000405	7410.305999999997	6331.065999999999	110744.03800000016	5362.630000000025	14328.715999999982	3739.416000000002	10767.61799999999	10695.846000000003	9190.797999999995	31213.47800000011	7813.533999999999	11741.243999999988	11827.282000000012	5893.036000000009	14853.058000000008
476	471.12554460310605	3.2284585669781913	3044.0139999999956	10496.483999999979	8695.129999999983	3494.2439999999965	2966.800000000021	6021.0959999999895	4520.212000000011	9595.772000000004	7730.607999999988	3690.061999999996	7612.556000000006	8264.771999999997	139289.17400000006	5523.7079999999805	5869.387999999991	9638.60800000001	158241.81800000006	5890.098000000007	7993.518000000006	9911.043999999996	14512.724000000002	6219.224000000024	7375.876	16799.068000000098	3560.9579999999964	25341.27400000005	4977.323999999992	2897.128000000009	4129.216000000034	5219.059999999985	4735.4319999999825	8533.951999999994	7652.605999999992	9343.946000000038	247003.53199999963	14254.269999999964	7843.582000000001	2017.6639999999802	5292.401999999977	10844.805999999991	5031.639999999981	23190.992000000053	6221.165999999996	11733.990000000013	6485.865999999949	9097.229999999992	13798.106000000016
477	750.4418653146291	11.788586873920552	208885.51600000047	320945.17599999893	99745.62799999995	208171.81999999972	259028.9399999996	94170.19799999989	94064.5040000001	943310.4139999987	231857.99400000024	223416.00799999986	120572.10199999971	0	1080510.8599999994	0	4165.8839999999645	220740.55599999963	0	7650.079999999916	0	80955.00200000011	99725.91799999955	366154.7639999985	0	606445.3560000001	379444.67000000074	0	39114.70200000003	408490.2680000002	32542.137999999944	521911.86599999975	35126.12200000025	135852.521999999	173315.27200000035	58581.95600000007	0	0	8776.282000000083	1805987.7239999992	0	43598.48400000032	2275693.5199999968	37661.57199999994	1400105.3979999986	170071.6800000001	117360.48999999982	45729.65799999918	80302.24000000075
479	1156.9396390232146	12.606073239436622	102344.37200000089	78555.75199999972	3866.0119999999747	52399.42000000028	67093.85200000022	62367.42600000039	77708.60199999981	247122.4980000004	3535.0079999999825	89783.66600000077	147077.48400000163	31867.9959999999	337331.76600000163	106659.95799999998	3357.991999999955	111709.12800000068	68314.18000000031	10309.619999999893	33922.88799999965	184617.90600000037	5017.924000000004	83074.25400000015	52977.51199999951	98561.53599999986	58281.31000000009	130266.23799999937	3106.663999999959	323637.0080000004	100508.9160000004	105728.2440000003	6424.171999999744	484021.59399999894	310268.341999999	24088.936000000016	24325.27200000003	114422.50799999938	3244.413999999975	257210.9379999999	5499.37800000004	4614.28400000005	159373.24600000004	19658.004000000077	315028.7739999994	19032.270000000106	3030.712000000002	15269.110000000073	3807.228000000019
480	364.1476976978489	3.1333403426791286	2322.2220000000234	8004.359999999988	10760.632000000018	4802.419999999973	16052.831999999988	12570.123999999993	10693.574000000004	4348.259999999983	75743.47599999994	8976.880000000005	81255.33399999992	7268.8719999999885	170404.73800000013	2352.5700000000024	9246.287999999988	12333.268000000011	49313.20599999995	1885.991999999992	11040.183999999987	2387.9559999999956	5566.408000000006	21279.580000000016	6732.832000000002	7741.842000000038	11947.034	88204.2439999999	10844.726000000006	6842.337999999996	2617.5679999999757	6874.1919999999955	11002.041999999976	6527.009999999978	63929.18000000018	12271.842000000013	198852.4800000005	17690.055999999997	16082.131999999992	6799.855999999997	13259.310000000043	9844.001999999999	3969.488000000002	61339.73400000004	18595.108000000022	12881.835999999987	14000.334000000032	4015.1660000000174	17749.521999999946
481	131.00263572500592	8.045572712418297	0	56557.91200000044	81850.40400000027	86203.98399999976	40005.86399999979	61658.36999999981	77113.10200000068	76744.35199999971	45740.55799999973	59130.690000000395	59391.86799999936	65499.897999999965	54544.02600000055	76105.67600000072	52091.33799999985	59590.95000000058	80753.05600000065	61898.86799999962	62670.47599999987	75153.41000000013	55413.355999999614	67198.83800000013	881.4000000000028	67830.18199999975	69356.87400000072	88558.73800000073	68314.17600000181	62316.12200000069	54690.46800000039	58420.09600000025	21598.43800000001	54224.115999998954	94384.6460000004	68979.58399999984	68082.85399999893	66318.79600000031	79039.7879999997	75863.24199999972	85153.50800000066	79366.04799999934	44002.728000000265	68628.47199999954	58590.40399999961	73200.39799999983	40329.146000000044	62542.24399999887	49164.01400000008
483	709.4149001574305	11.805124876847295	474955.2759999993	79775.76400000026	31225.94600000019	153872.31199999942	66308.25200000012	119419.41199999941	51221.69200000013	114346.21599999865	72210.64400000015	132352.26600000038	70308.90799999978	22296.127999999826	535855.0759999997	34021.394000000335	35117.46399999994	119572.26599999948	0	3508.20999999994	74389.55000000018	70737.81800000032	0	217043.68399999978	0	101265.62399999917	189864.27000000014	0	18845.9399999999	85409.3340000002	10546.56199999986	186137.00400000066	8558.17200000003	355256.1560000003	69442.28799999972	18911.55199999991	31137.109999999848	0	7363.0620000000445	920641.99	0	6123.946000000153	954581.1460000016	62905.52800000039	760302.2039999996	61688.74799999947	77726.04000000004	0	33054.93800000011
486	263.06934037289267	3.213260981308411	23861.795999999948	30265.737999999998	66845.05599999992	46810.211999999985	382235.846	186856.51999999984	125772.95999999972	20793.381999999994	392256.26400000084	237686.68599999955	497102.650000001	96251.63400000002	140375.79200000004	109166.88399999982	47844.38400000003	33356.968000000066	254343.25999999975	137739.27199999994	82525.44200000007	439311.78799999994	13434.390000000085	564081.6279999998	50650.92199999995	36865.12800000002	352936.7759999998	76439.16599999991	330087.8140000002	26137.081999999842	98901.75200000004	221188.59000000003	294769.6319999996	112943.41199999994	275308.038	31006.03000000003	228932.21600000045	65772.06600000018	61255.88400000009	252441.68400000077	313603.7760000012	508272.55799999996	41678.4020000001	276541.81200000003	390521.7059999998	19879.087999999945	22483.922000000093	68004.3080000001	139283.556
487	466.42056746812335	10.863461477987421	1765247.1920000033	90887.78599999985	92656.76000000001	502654.18200001225	77981.28999999988	135715.3220000009	172389.82799999966	1626779.9980000001	2271790.399999996	70206.13800000033	53119.61600000049	107396.22000000074	64333.41000000114	235789.10999999905	118833.93000000018	103718.9740000004	236955.829999998	113368.21400000123	134910.83000000071	2258751.6959999963	75679.08400000061	95384.44600000055	295638.1120000004	127579.79600000025	86888.79199999996	110600.9219999984	188127.91399999853	290181.14000000263	357978.62200000096	156088.04200000069	143451.5039999999	896598.0640000099	814655.683999998	169585.23000000085	205301.97799999904	354347.398000003	583950.2980000025	1065235.9379999996	382072.62800000206	371104.7759999996	1255070.028000007	176540.9880000037	263466.9859999997	196314.76200000013	1470473.055999998	147504.3320000019	640047.1499999971
488	779.483681722161	11.804488235294118	72703.46799999918	4123.084000000113	23043.86799999994	52219.77599999924	12791.465999999977	10515.513999999937	5785.416000000012	0	0	8199.993999999959	24869.073999999913	11951.045999999948	55102.663999999204	374979.48199999996	9138.519999999944	11529.154000000066	593169.952	38483.60200000011	12609.946000000038	25587.484000000004	36177.58400000012	40446.19799999986	413390.74799999944	8237.011999999913	13243.489999999993	11620.708000000106	45647.20399999994	0	652042.9040000017	10896.89600000011	14764.81000000016	0	0	6087.6079999999465	6512.721999999932	373298.02599999995	2320716.273999997	30520.75799999981	487246.6900000001	4041.7379999999653	0	3332.1159999999827	0	8973.161999999827	214415.00999999954	47336.47000000023	25082.792000000216
489	750.4578451997719	12.104595592948716	313673.3380000001	251194.71600000092	200667.49599999946	260461.90799999912	85685.55199999968	218437.45199999996	258449.17400000026	444527.87599999935	314034.8939999991	214737.33400000015	169917.67200000072	1317972.0020000043	111431.98200000126	663557.3679999998	6593.311999999936	186263.60600000055	1538716.0219999936	34505.895999999855	144135.21000000124	181843.21799999994	307456.4660000004	283932.87000000075	1858537.0500000003	74638.41200000005	90023.11799999984	1544464.4400000058	40539.45400000029	98388.24199999936	10801.740000000213	140800.5699999997	564746.7860000003	367558.61400000076	107456.97799999967	726834.1739999996	370893.2159999999	359510.0779999999	16168.220000000007	284957.8880000007	1569535.0199999963	12715.688000000224	0	195801.1160000029	124725.8900000004	101699.02800000006	14862.685999999965	317395.1419999991	51341.55000000002
491	133.97931918988584	4.678252403100774	356472.8800000002	247720.62400000007	157640.18999999997	149943.83200000032	100635.89400000012	40237.69599999991	90833.16600000042	226876.65199999957	93190.53999999972	103438.48400000004	27070.04599999988	61319.11999999956	90545.90800000055	114077.33200000026	98067.98999999986	60681.6240000003	128943.61199999975	179952.9300000001	232949.60799999992	161341.64800000063	78305.49200000003	54898.19399999981	147347.85400000025	73606.02199999982	120984.92600000014	146105.09000000026	39436.43600000019	173113.2560000003	100381.22000000007	92498.81200000024	146467.80800000016	23204.1900000001	102979.21199999993	92873.07600000087	140443.55799999976	67068.88399999989	151263.0959999997	105167.5740000001	125117.6039999995	110744.91599999953	104910.52000000016	227645.65200000026	113166.38	108807.97400000005	80295.77600000036	447120.56600000005	168001.8840000002
496	680.5460586263334	9.164852439024386	1148.1159999999836	747072.2460000202	979926.402000017	855127.2239999933	529161.9259999959	748182.8359999869	855085.7759999902	653456.2680000031	644943.7839999974	1041858.9419999877	1549207.938000032	819583.819999993	754439.4439999831	830021.6220000038	480408.81999999663	625415.0519999966	850012.0239999947	791972.2359999983	744974.9540000198	696455.5880000062	710811.6440000024	688108.6099999977	968.4440000000194	846811.8459999977	762916.1940000006	865188.7199999758	813997.3040000051	823402.0739999984	588841.7519999844	750624.3339999891	692596.5340000073	1293180.605999968	1034756.8460000239	884182.8820000002	797656.2959999766	883567.5619999737	1066147.521999991	832133.2139999977	888837.8899999809	846179.0260000018	514736.65199999243	903430.3699999987	756074.7640000103	836740.98	263403.93600000045	778934.5939999938	278240.45999999886
497	611.5130573296036	12.364330829015548	3212.896000000021	4728.71600000006	2970.0319999999456	7852.517999999986	6563.8339999999325	8500.506	11776.912000000175	3016.6160000000064	11687.14399999992	0	5093.443999999916	5229.894000000004	0	2322.2399999999975	2667226.231999999	9430.646000000046	3999.178000000107	9388.206000000206	4030.104000000005	10367.643999999991	3705.1900000000564	187176.0139999998	8693.044000000009	5806.410000000036	3989.232	4661.900000000005	45663.2299999998	1073066.9060000002	1444636.887999999	6395.819999999985	4462.3800000000265	6751.919999999962	3997.12999999994	5285.852000000066	5228.963999999953	2681.568000000033	696697.9739999993	4828.198000000153	1380346.8560000001	1532639.5600000003	737619.9140000016	3763.4079999999694	5078.927999999968	7098.494000000098	3067.164000000029	8517.754	0
498	959.9656927008787	5.655387538940812	245534.47399999923	262932.32399999857	414872.8380000005	1165413.6720000017	331403.31799999904	315015.61000000057	397798.6559999999	453611.09200000006	319468.8640000005	217298.73800000027	90523.08	61770.07000000022	104390.78799999993	24699.070000000225	1711176.8019999997	209809.0120000007	100657.19599999991	25544.657999999683	122699.63399999953	1264970.4099999997	286986.2619999999	186939.044	41351.97800000006	70601.66800000038	122950.394	48027.56600000024	57082.88400000003	194152.22600000043	19076.64199999993	80252.32599999991	48095.62399999991	103152.61399999999	67802.22	97239.27400000014	18429.925999999985	61470.97600000012	48909.61999999991	139238.4360000001	55535.091999999866	79106.14200000028	78228.78399999996	0	95327.32400000005	69633.88399999992	16260.06800000028	31407.227999999795	38375.41200000026
499	597.498242661862	11.764652321724705	2066.1000000000518	25757.47399999943	9534.590000000066	4543.015999999986	42203.04799999972	12933.141999999936	0	1568.820000000018	17204.17400000009	61589.85399999985	899.9759999999707	48186.3840000001	44090.00399999986	15534.017999999824	1881509.2260000028	5196.260000000056	0	42898.6339999997	13563.645999999952	0	20149.520000000073	86721.46399999975	1704.5619999999756	5164.062000000269	9282.20199999999	5753.271999999969	39366.225999999806	88504.33999999987	180107.51199999845	12933.98400000001	11747.25200000005	44443.077999999674	31846.026000000373	3195.4300000000385	1148.1599999999983	1008.5579999999824	23713.483999999975	122144.42600000043	114806.52400000134	140318.3340000004	61441.97399999984	6341.236000000037	23640.128000000357	13065.967999999983	526748.9119999995	1897.0819999999133	168341.43799999997
503	386.4369947772869	9.073555064456723	1702.1979999999858	2844.7399999999984	3999.1900000000114	0	0	3253.013999999979	4631.947999999998	1120.1280000000224	32733.23599999972	64146.78800000019	0	815.3740000000157	991.4400000000448	834.1560000000096	349539.5560000028	5142.761999999954	1290.5199999999782	2055.370000000018	2173.043999999989	992.705999999992	3217.871999999964	3004.0140000000147	1551.376000000009	2131.499999999947	1440.6900000000594	0	18187.833999999984	18147.339999999873	3107.0660000000153	0	7750.819999999913	2709.593999999993	766.6559999999859	1041.9199999999978	3814.5219999999404	1122.3160000000037	924.416000000032	866.7120000000064	11226.86399999996	4251.183999999993	113524.84999999964	882.7459999999812	1985.2800000000132	2938.6820000000143	888.9340000000254	12577.670000000064	990.1760000000058
505	679.5305917894245	10.833298578199056	7294.7320000000145	16785.120000000035	3802.804000000037	21770.779999999806	127442.1839999991	94324.5540000002	22322.816000000315	144761.61200000066	32969.60400000003	78421.50400000019	61834.36600000011	22258.84400000019	20855.94199999995	13274.575999999994	233201.3400000001	1883.1399999999812	4063.8999999999555	64198.56599999982	87812.68399999963	1453124.0400000052	427995.5239999993	16750.81599999997	9188.12199999998	10924.568000000247	169563.34999999963	6522.095999999994	66548.76000000018	98677.04200000085	155754.71800000008	101700.74600000022	5785.737999999976	92772.83200000011	6316.409999999894	2027.6160000000689	4068.9539999999897	18282.52599999999	16755.949999999862	79356.83199999978	70646.94800000022	129863.20200000059	150501.84199999925	6632.822000000086	19392.20200000018	33443.96399999996	24268.836000000163	10191.66599999998	130205.68799999995
506	167.0359374619899	11.013263862928348	4120.792000000053	3298.787999999961	90085.80399999965	3562.4700000000257	5647.694000000076	4991.97199999996	6235.74400000006	2900.0759999999404	3921.7279999999814	93021.53999999823	76913.565999999	4576.096000000105	6213.415999999932	5992.448000000069	97418.31600000031	3702.5920000000206	4099.680000000076	3642.867999999961	27817.85799999979	7030.434000000026	9970.554000000182	4332.416000000049	5155.007999999966	12857.703999999923	101570.62199999769	6508.1960000000045	141995.07400000238	5342.587999999936	84125.07199999981	143397.2039999992	5077.21800000004	88341.6980000003	4599.027999999984	5343.106	9417.166000000014	3433.006000000065	162719.4679999989	4038.5280000000103	6711.226000000028	5247.479999999848	5322.298000000086	3064.9720000000175	150905.21800000075	6719.344000000107	6202.165999999932	3303.3600000000224	8307.076000000092
507	188.0662520952361	0.7796876006441217	1717.5599999999981	2209.1139999999996	10946.818	26271.216000000015	168202.90199999994	99419.692	67849.44799999997	46137.68600000003	148641.42800000004	167993.11400000006	62195.016	63303.28199999996	50917.70800000001	17074.697999999986	672143.3920000001	4171.378000000002	17914.946000000014	69092.62200000003	123856.28600000002	628092.214	598710.4559999999	160392.28400000004	4183.605999999998	8238.384	150408.22200000004	5896.712000000012	166305.21199999994	222141.58399999992	1450494.584	104604.81199999998	62006.899999999994	834381.0420000001	12070.66199999999	2363.676000000002	0	11963.58800000001	21935.504000000004	89198.50799999996	109219.70800000001	83979.55200000004	107499.83399999999	52487.13200000001	19539.952000000038	306147.58200000005	6334.909999999999	1570.5240000000024	11582.354000000003
508	597.5257660318936	11.407958418367336	1105.4720000000252	32430.041999999954	6297.656000000113	4563.992000000027	5424.61000000001	12892.75200000003	29327.27000000031	0	19648.58200000008	35978.55199999996	743.904000000012	7600.172000000133	26636.96200000011	4528.205999999967	337329.3099999991	989.3999999999771	1317.120000000034	10263.80199999985	8060.496000000021	7111.084000000234	10908.848000000045	18993.31199999992	1579.6900000000333	1370.6620000000196	13262.643999999927	1140.0959999999895	12926.91199999995	1031605.1460000001	35355.726000000715	2084.6459999999815	5980.226000000027	9851.260000000137	5773.7680000000455	2155.215999999994	1005.7200000000116	1277.3580000000418	55987.764000000396	8906.481999999924	777511.1420000001	127359.65800000027	20484.06199999954	3682.767999999978	2570.6139999999905	7658.46599999974	8585.565999999859	3397.727999999983	125613.72599999803
509	363.15482075947676	9.897663364779872	3735.555999999946	9499.005999999934	7304.488000000052	13737.938000000075	41116.35800000005	13121.3879999999	15676.642000000036	14265.10399999994	12352.353999999994	24145.772000000095	20475.263999999992	20815.862000000172	9775.36199999997	15157.99600000003	94497.74600000016	7334.021999999875	10445.838000000109	19604.41600000015	15247.162000000008	24879.718000000186	93687.61999999988	19462.208000000075	4132.578000000028	13572.013999999872	23964.64999999982	7438.7540000000845	23380.42799999997	62449.54200000096	540568.3299999981	16658.376000000157	35357.3979999998	40520.56199999935	16933.238000000012	13675.19200000021	12551.056000000004	11648.575999999906	11949.731999999769	18354.763999999752	31924.73599999985	75734.47400000035	140864.8400000003	21235.17800000001	16395.765999999974	43228.38800000022	4227.659999999999	10024.14999999989	13314.205999999778
511	613.3692857806218	3.5655210852713184	5732.527999999991	31184.36999999996	67119.94999999998	39771.994000000006	94216.87600000054	29737.182000000004	37958.42199999997	18244.703999999958	46078.67400000009	89592.55599999992	63613.33799999994	9033.014000000021	28111.481999999876	13034.99000000001	67550.48199999981	2506478.758000006	19445.276000000027	9594.10199999998	58658.31999999996	46046.47599999987	49650.22600000008	2048662.1260000018	9464.214000000022	80989.05800000015	60665.96999999987	90438.32399999994	70270.29000000015	651304.0779999978	63393.501999999906	80519.85600000009	19229.781999999963	74217.11800000005	8732566.775999997	86584.15199999994	13247.579999999964	19642.596000000005	66158.47999999973	75019.47000000004	18950.81799999997	69885.13200000003	22880.889999999996	30106.04400000002	130412.00600000027	15163.473999999922	29078.97400000002	14364.640000000072	47248.69200000005
513	481.2276495616475	3.414399999999998	11350.187999999993	55032.129999999896	105689.8799999997	51434.326000000074	330909.73999999923	63880.53600000002	74199.33200000015	51223.891999999985	92752.9200000004	170696.43200000003	101755.28399999997	18790.37599999997	61089.76199999984	21997.56399999993	118272.51600000003	7949928.085999988	56879.606	19927.103999999978	117442.8480000005	72335.43599999991	163848.9520000001	6905802.506000006	12369.357999999993	156266.3239999999	92696.37800000024	15626.153999999862	122606.07799999996	3025095.0020000082	99326.85599999988	107995.33599999957	37703.76999999993	140605.05599999963	1.7518452369999982E7	144463.21199999988	50791.95799999998	33952.464	107279.71399999966	134230.38200000022	52009.343999999954	119748.02399999995	39895.73799999999	49364.19399999998	338072.75599999947	39451.66400000007	33433.06199999994	30973.784000000138	68354.1920000002
514	525.2097828720347	3.4756280373831796	14095.509999999966	46278.206000000006	78073.61000000034	63520.528000000144	274644.2639999989	49507.776000000056	75017.08000000006	45834.99999999993	72979.95400000011	142917.3300000003	102935.4800000002	18873.709999999985	55491.25399999997	17487.502000000048	125138.0159999999	6532485.427999995	35461.066000000035	19443.63999999999	101265.6680000001	68674.19200000008	96683.45000000003	5821418.924000007	15329.611999999994	139693.3219999996	94956.41000000005	48477.16400000005	101785.56200000017	2150846.0959999966	87635.98000000027	106796.23600000012	25790.27400000008	121925.88199999982	1.4998210724000014E7	126636.35599999964	26794.52399999997	27015.87000000001	93120.784	102601.1180000001	42471.272000000004	109008.43199999983	44390.034000000116	39105.22800000003	266647.30999999965	30357.615999999987	28137.71200000001	33146.5219999999	62020.09399999992
515	569.3452770828411	3.521068217054262	6469.750000000054	37312.85199999994	80492.09400000017	41764.44399999991	181574.04800000045	34242.173999999846	50780.2319999999	33941.008000000074	60559.489999999896	104721.7279999998	76419.43	15598.06599999998	40866.81400000012	13380.942000000077	99785.97800000024	4817095.064000007	21214.49200000003	13341.986000000015	82535.44399999984	66117.65800000013	77759.17600000011	4038839.185999993	5380.906000000008	111163.97400000009	82773.13400000005	21621.19999999996	92273.23399999992	1279602.6580000012	77955.42800000009	94716.1399999999	22657.728000000032	90129.06400000007	1.1987521802000018E7	101624.32000000004	28952.103999999996	21677.98	87988.17200000024	88770.46799999967	27803.291999999954	95829.72399999997	32383.767999999945	31029.048000000068	188124.87999999977	20455.190000000024	23003.157999999978	22695.333999999944	57317.13600000011
517	470.89623939137874	3.6389718847352026	7621.172000000008	5281.199999999977	6439.291999999991	4990.048000000002	3573.6299999999974	4891.89199999999	1902.790000000023	2845.1340000000114	7086.931999999996	5266.449999999998	8572.313999999998	5564.016000000016	14527.848000000015	3632.315999999998	5057.567999999983	427207.99199999945	9583.571999999991	9456.11	4946.668000000002	4895.577999999987	7583.778000000028	10648.955999999987	5746.5500000000175	7545.223999999987	7382.705999999999	1107276.3199999998	3992.0639999999903	7558.0119999999815	6709.946000000003	4989.815999999998	3926.239999999989	4730.677999999989	6012.504000000017	13558.053999999996	81971.62999999992	4860.963999999998	5741.792000000009	3266.8300000000027	3792.8759999999766	2915.9519999999948	3639.7939999999953	11478.767999999996	10505.115999999993	8138.553999999981	10696.181999999997	8675.053999999967	6684.8799999999865
519	227.10267812811603	3.4025113953488377	6972.476	50307.57999999987	10816.575999999914	9405.646000000028	22162.59599999994	5659.64399999998	9594.095999999978	16026.71399999999	11254.099999999979	5152.66799999996	42354.73000000011	4859.0440000000035	7518.026000000053	5772.712000000047	7786.625999999964	339476.5960000001	20466.513999999985	8334.421999999988	5903.203999999973	15487.409999999985	8689.358000000015	288064.2119999997	4713.748000000009	10124.061999999987	12480.781999999972	11219.255999999994	11687.017999999973	91932.16999999982	7853.823999999993	12552.67800000001	16012.830000000002	6729.867999999984	2142133.830000001	12372.240000000016	9760.03999999999	12113.28599999997	11535.70199999997	9857.149999999981	26765.983999999982	26449.214	4074.9839999999795	65905.81200000002	18533.305999999968	7758.10999999995	38276.70599999996	16845.730000000018	41716.684000000154
522	499.12756835213105	3.707604984423678	3675.6259999999997	5805.621999999983	9200.731999999984	11196.756000000005	1003.085999999992	9037.320000000016	5261.516000000007	4692.045999999999	3457.879999999993	8197.627999999986	7608.686000000009	3974.771999999999	11507.176000000032	2845.036000000009	5182.384000000012	278118.006	8889.545999999968	4419.8100000000195	6098.019999999997	2783.1999999999975	11293.288000000017	4457.108000000011	5731.613999999991	7788.376000000014	3491.0560000000005	786246.8079999996	5336.684000000016	2340.8640000000014	6274.581999999986	3430.2240000000074	2457.270000000022	5770.897999999979	4088.633999999987	5152.047999999984	55210.88399999991	3431.2720000000036	7659.662000000002	10717.056000000008	5622.428000000015	6538.110000000019	2348.167999999998	4711.088000000029	11169.208000000022	1469.608000000021	7577.32199999999	9094.983999999984	4077.567999999983
523	453.09012967971705	3.379264945226917	3773.6760000000095	7333.501999999995	6562.170000000007	7998.141999999974	21261.02199999995	6449.060000000016	7345.239999999998	5510.338000000011	7387.603999999979	11617.347999999993	7982.992000000019	7425.821999999984	9949.79799999998	4340.98000000003	5445.675999999972	258070.29800000004	11275.40599999998	3969.0779999999777	3700.8739999999725	9080.447999999997	18569.894000000015	226856.74799999982	5170.428000000018	18891.75199999996	5489.8340000000035	0	3899.130000000022	82435.46999999988	5647.407999999999	5391.881999999995	3869.4559999999765	5280.037999999993	1197150.1940000006	22080.31000000001	3954.843999999989	14784.735999999992	6886.954000000011	12752.039999999994	4744.38399999997	13833.601999999992	4346.1860000000015	29662.163999999975	15505.521999999939	7380.305999999981	10799.379999999963	8047.830000000013	7241.336000000007
528	959.9659059997966	0.6768947574334898	663119.9840000004	365122.966	1.1531947964000007E7	2030927.5679999993	624400.0419999999	1389859.2359999998	3860190.157999999	1662510.2139999997	0	390343.11	301745.95599999983	133716.05399999997	1908692.6999999993	250137.06199999992	1.5122009178E7	424388.5900000001	949928.5820000003	159501.04799999995	556610.402	372174.63800000015	139635.04199999993	392097.05600000004	233920.81199999998	270993.47399999993	179581.49599999996	164018.94800000012	250953.55000000008	145122.16399999993	73627.92800000001	155594.19400000002	222390.6760000001	0	261495.04400000017	546855.874	128640.74999999996	277504.4979999999	157328.68200000006	189690.73200000005	53358.263999999996	178372.29400000002	191149.85600000006	100587.712	228058.708	489506.0999999999	215653.51600000012	123635.5	385629.62599999993
529	304.11042818598986	3.5573974056603768	3493.8319999999876	2701.0799999999945	8453.974000000015	2690.7219999999843	16307.253999999957	8431.570000000016	8990.532000000063	1683.5820000000258	7456.097999999971	20126.225999999977	18788.77600000002	1734.0000000000018	3887.7720000000127	2333.7520000000013	16640.851999999955	107665.80600000013	5467.8799999999965	2904.472000000017	19521.729999999963	23004.804000000007	4085.966000000016	82977.3419999998	1023.468000000001	5849.88800000001	10011.741999999975	6691.692000000007	4409.856000000012	47198.99800000002	14245.840000000004	14893.760000000002	8389.838000000002	17820.469999999925	284049.2060000004	3935.0499999999934	2730.932	3214.2480000000132	3933.864000000005	6095.8179999999775	3361.2940000000003	8965.956000000007	18843.80999999997	7528.9880000000085	6904.017999999989	11005.859999999962	2954.0679999999893	1856.3259999999789	3392.4679999999994
536	133.9788901527791	0.732267619047619	246373.53400000004	181566.978	92279.71599999997	151163.63599999985	132185.82399999994	123565.98599999995	98144.74799999998	265546.6300000002	92745.50999999997	132072.098	52655.61599999998	44054.84199999999	156352.396	55045.26400000001	55170.79999999999	244828.92799999999	77812.34000000003	67434.06399999994	131828.49000000005	63192.46399999998	49169.285999999964	48027.39199999997	184006.0000000001	51693.979999999996	0	34555.74399999996	23670.800000000047	109404.42799999996	9903.854000000007	191402.23000000004	24717.158000000003	46771.98600000001	71676.78400000007	38796.28600000002	67687.84600000003	99724.23199999995	50584.25199999996	131119.95599999995	81013.38	31595.34200000003	83053.73400000001	96490.302	235460.79400000002	67018.77199999998	93490.25599999998	16618.119999999974	59049.502000000015
538	725.5439438222215	10.359446630236794	2154.692000000059	15545.25999999985	64278.438000000155	3748.5639999999903	856.3279999999708	131569.9200000006	7514.996000000094	3169.651999999965	12598.820000000063	129036.98400000142	127957.73800000087	829.9259999999895	1145.4299999999907	3034.288000000043	900.119999999986	388365.9339999996	3794.0580000000373	10116.891999999916	1093.575999999989	4083.2399999998916	407002.2039999996	257367.84400000036	17312.510000000184	0	4100.486000000023	1071.1579999999858	0	32547.034000000196	4486.521999999961	64596.97799999984	789117.5280000007	7901.781999999948	7561.363999999918	371831.008	0	18877.973999999936	0	2284.6340000000146	10697.308000000101	2572.9759999999696	3087.486000000007	107259.3060000001	14147.48800000007	356886.8840000001	982.0559999999984	1004307.7879999994	4206.545999999964
541	725.5133896354878	11.283036949685531	16101.216000000277	99519.14799999999	103007.17399999948	5297.279999999993	1151.2679999999623	144020.16000000003	29557.747999999858	7447.01199999988	27317.774000000238	134295.55	101361.51000000011	12362.443999999914	8138.625999999958	14312.72600000002	1722.2399999999834	41339.43399999989	397747.80799999996	74364.88399999961	4487.447999999962	9534.80599999995	62033.65199999998	93818.31200000053	56661.50599999986	30413.773999999816	16079.942000000121	11594.878000000113	133772.69000000076	21556.150000000238	7025.4159999999765	75972.76600000038	76385.60599999968	80434.01999999958	18204.31000000001	12247.171999999986	14046.256000000023	184274.04200000045	883775.4219999993	3733.3739999999843	69883.38000000024	2744.590000000024	3722.2400000001053	19628.594000000212	0	44945.93600000015	8852.05800000013	59106.81999999957	3509.211999999984
543	709.0293298394264	10.384117829457363	4493.507999999988	23778.8540000004	37149.97999999993	33988.86199999988	20297.537999999815	50060.870000000265	46253.835999999996	40454.882000000325	23669.477999999843	24074.447999999946	22624.86400000008	26812.005999999765	24054.34000000012	56690.90200000073	38497.10399999985	39891.12400000043	70719.72200000042	43345.58199999976	59842.698000000506	44155.42000000026	28543.82199999962	33406.885999999904	2881.831999999995	49030.61399999952	51237.624000000134	49089.16000000041	108497.13200000107	64132.23199999892	34783.49199999999	98111.11999999962	75609.62000000058	35167.86399999986	42965.16799999999	67448.8480000004	76655.12399999972	129479.84399999704	54500.468000000335	82277.96000000123	180428.3560000004	245915.4599999982	413219.68000000063	107480.6300000009	77922.29600000022	121970.33800000013	81511.32399999928	84117.62199999856	290020.7239999983
545	496.39831953935135	9.803597519379846	23157.348000000075	50249.24600000032	53036.98200000004	49755.53999999979	40769.42799999995	48683.49600000047	63929.75000000005	45665.61399999963	44902.82799999974	28098.034000000076	23248.175999999585	39845.20399999958	54602.32000000072	67447.45999999954	51929.48999999994	41925.60599999981	69013.27000000009	71940.15200000028	79091.60599999996	58082.5439999997	33097.636000000384	40264.89399999988	26421.950000000084	59797.59200000108	66829.57400000007	53914.71599999991	84182.42400000093	58285.672000000406	49033.63600000017	73571.69400000054	57947.2359999997	46025.20000000002	50830.08599999968	70778.94199999954	102984.03600000047	105083.282	53835.52599999993	71580.02800000091	122356.56800000105	207383.52600000115	281411.9619999999	75190.91999999937	67904.50400000041	96043.33999999921	68991.66399999974	55939.08600000023	71311.36400000058
547	132.07757681046238	0.9828511904761901	8806.632000000007	24412.27800000004	65446.84599999998	65295.54399999997	57464.61800000003	25863.883999999984	12574.617999999997	9248.026000000013	38859.75600000005	24304.844000000005	137072.18599999996	19370.79	175043.08800000005	65920.68799999995	12001.699999999997	10301.142	334511.83799999993	16605.816000000006	8454.710000000008	14467.651999999995	28567.495999999992	208991.16799999992	12957.764000000014	19726.05800000004	34464.39799999999	92617.444	124887.12799999995	11536.241999999986	24644.454000000012	10190.145999999988	448009.02400000003	6448.580000000002	578275.0140000001	28599.732000000004	524469.3600000001	20057.840000000033	53643.07	62712.15800000002	156716.94199999998	164776.7640000001	11185.559999999996	1320396.268	87716.088	15238.16599999999	34771.30000000001	4618.768000000002	55453.576000000045
550	745.5225451033652	9.02406075533662	787.6519999999829	90983.6819999993	58293.82599999885	71155.9559999993	73750.11200000015	78177.0099999999	58703.64200000042	92704.71400000065	68396.96600000086	96042.27199999876	109113.90999999746	170733.80400000038	142578.6140000035	186115.462000001	30997.90599999971	110608.95400000099	168514.50000000023	161090.4020000047	111325.74799999809	50221.524	116371.11199999938	126622.4560000023	1198.7040000000038	157472.80999999723	140766.66599999595	185065.32000000318	177168.87200000059	116145.8619999979	99009.64399999894	155522.02600000045	143349.58799999955	76775.14599999947	166280.8519999979	152280.6179999998	144740.19600000282	177327.7660000013	196513.00599999697	150061.11799999638	189985.123999996	163985.13400000153	75788.23399999911	163532.98600000262	164478.53200000088	154457.4159999992	20159.664000000077	147767.6680000027	20577.794
551	766.5637701085761	10.740158294573646	10998.740000000027	3787.135999999946	2192.355999999974	3443.833999999965	19005.976000000293	21961.75000000009	11835.98400000005	12097.57999999998	1832.6659999999838	3794.1499999999905	11519.608000000024	20684.624000000094	25807.60399999988	21726.910000000167	907.0600000000115	6776.5159999999705	24538.241999999846	163056.0940000004	7675.527999999947	76296.39200000017	23507.323999999706	3685.46	22054.789999999903	15295.762000000072	7147.108000000071	7167.419999999996	4469.185999999977	8202.359999999853	10233.16200000007	6309.295999999997	12389.308000000185	6525.67600000007	36906.506000000336	5176.656000000048	3160.44799999997	9239.752000000017	4503.528000000011	7093.391999999979	18722.99599999975	9771.956000000095	17950.050000000207	12344.415999999996	5044.824000000028	11933.4959999999	61697.914000000164	4170.299999999976	22704.836000000112
552	677.4805650221449	10.083516271721953	951.6800000000103	21916.251999999946	205900.37199999962	2606.585999999976	4074.1420000000326	119789.26800000116	6977.225999999851	5199.008	2665.115999999954	8997.701999999561	41488.18399999994	17862.592000000124	2139.28800000002	5235.172000000064	768.7400000000039	2069.6740000000386	4154.236000000034	238706.66799999957	3623.564000000018	7190.442000000029	33407.34000000013	33884.02799999975	4495.259999999992	2874.6860000000747	11456.51999999992	3455.8940000000175	156797.42800000036	7077.726000000029	7554.087999999974	18116.609999999913	142130.82599999875	4728.367999999966	1687.8379999999838	4420.61399999997	5242.988000000052	5684.806000000012	59751.80000000025	2625.0720000000642	5528.945999999973	2731.420000000029	3477.0599999998162	14092.326000000068	3365.9539999999497	246905.4640000002	1566.197999999993	348276.1820000011	1919.1200000000333
553	530.5243341350387	12.045884273504273	2315.2319999999754	8144.017999999937	1039.320000000008	893.8160000000287	22122.160000000164	1158.3599999999878	919.0200000000048	799.4079999999826	5258.328000000034	14064.447999999964	10972.772000000128	2608.0759999999855	1327.1999999999696	4009.689999999986	1044.286000000021	39551.779999999926	7072.47000000005	761032.1560000004	933.8000000000087	1152.4800000000298	13089.442000000136	16143.305999999768	2452.9640000000627	61806.638000000814	114937.42399999904	3244.8240000000364	3896.2759999999735	6674.867999999944	3250.4540000000425	139583.20999999973	3690.9899999999184	2344.9300000000053	16337.670000000035	2695.4319999999507	7745.191999999915	7119.606000000015	314829.86000000086	2612.166000000004	7886.3339999999625	559008.4080000003	9011.14599999998	22848.12600000004	7229.381999999989	65005.898000000554	739.1799999999862	7800.203999999934	0
554	744.5798511150322	10.741457441860462	13375.581999999918	16407.052000000036	29151.431999999906	7447.705999999975	16618.07000000002	45154.80199999978	12528.79400000009	22419.329999999933	3560.5339999999937	2837.736000000014	27877.657999999956	37019.795999999995	88034.70199999984	41561.78000000016	1796.891999999979	23020.354000000072	42285.57400000013	435756.65599999815	24039.123999999887	53987.83200000005	39317.999999999905	7960.401999999986	17051.093999999946	27869.408000000105	34669.80600000027	7045.742000000071	14534.804000000131	12052.3499999998	5001.549999999959	26776.82999999989	38478.33200000015	13994.866000000125	59739.33400000004	12519.210000000163	11984.449999999926	12310.162000000033	31747.142000000003	15921.549999999947	47211.54199999986	19011.078000000176	12555.087999999985	16506.689999999973	17729.722000000038	5625.707999999986	95762.0279999995	18624.458000000024	31671.902000000155
555	664.4726321360655	10.466765571205011	18998.411999999855	78820.34399999966	172681.75799999898	83936.1439999995	52843.17400000094	126236.28599999915	115218.0400000003	90962.04200000029	57952.78200000039	78314.45199999984	62047.796000000155	73774.50400000082	86973.66200000004	182692.0880000028	89143.80799999986	84460.60400000043	221288.6059999976	190594.65400000036	138488.93799999994	100562.22000000038	66229.45200000016	76898.03199999995	26531.788000000328	104847.01799999931	123104.03799999983	137195.67000000004	405442.43200000015	125338.72800000015	124673.06200000105	210293.7339999985	166660.11999999944	70561.04600000012	72651.56800000061	179847.1219999971	205953.51200000168	345061.77600000333	158371.38599999985	214616.60399999956	541007.094000008	550683.5220000051	1284612.1580000028	221222.08400000192	219867.35600000178	272245.0800000001	192196.69600000128	243254.91399999772	617428.9240000023
556	760.5846418972625	9.885280359937397	6607.065999999935	3962.039999999976	833.1840000000329	758.939999999977	4417.114000000003	8595.87799999995	817.8799999999939	25115.897999999837	8519.39200000007	4647.30800000005	50770.62599999999	25075.37000000031	17754.033999999898	12762.315999999904	771.4000000000071	87409.83599999972	33727.45400000032	146035.68200000102	254399.46600000074	41859.95400000048	71499.29600000112	68240.17400000009	6399.640000000015	95310.60800000072	10171.361999999915	19740.686000000118	18806.135999999686	5125.799999999963	196866.03399999993	40915.55200000048	52840.432000000015	28729.759999999584	11367.810000000041	38501.353999999934	360356.17399999936	24573.279999999817	17198.799999999716	13086.351999999955	28909.918000000143	10353.013999999954	16185.12399999993	7788.094000000039	20073.107999999975	7383.827999999998	19874.359999999866	546054.0280000004	12313.745999999772
557	661.4327323555956	11.046643896713615	6858.134000000103	10160.739999999954	220465.3020000007	4702.643999999979	3466.0120000001434	53084.44000000039	5371.600000000093	7079.506000000032	4074.433999999978	15686.635999999948	141206.83599999998	11751.56400000005	6890.621999999993	4995.335999999959	5608.403999999904	3783.414000000005	7473.830000000128	289302.6799999987	5493.066000000007	16856.138000000003	93354.3620000011	29436.86999999996	5281.8239999999505	15477.31399999997	0	13086.786000000035	34145.71800000032	6042.22799999991	16378.938000000091	13765.823999999871	10600.361999999945	9610.291999999907	7824.343999999994	11519.977999999988	8032.610000000095	9271.74200000005	115175.03199999906	5464.103999999973	17474.017999999916	9751.243999999953	10571.650000000125	10339.226000000015	9096.651999999956	10619.585999999988	13524.039999999759	12494.963999999989	21741.26799999987
559	257.967222385661	13.049867286821707	309561.22199999884	290418.1119999996	254111.58199999802	91667.68399999994	490216.0520000004	508447.5220000004	254396.93199999895	379469.18599999964	405375.6680000002	119830.4319999978	327491.78599999985	275535.473999999	444877.0879999999	233702.14199999964	307779.48999999947	602403.0819999989	438148.25199999905	585950.2139999997	359638.21199999796	630361.2059999998	302628.0900000003	614274.790000001	510493.87000000186	832516.1580000002	673894.6240000018	389045.940000001	305528.0660000018	259876.41399999819	233663.47999999893	220862.86999999997	264969.2400000006	318929.9819999995	153719.0640000008	288789.35800000175	766798.2399999998	596752.4019999991	349907.9720000027	223029.97999999992	299670.8899999997	289986.7699999975	328587.78599999886	696821.3499999989	561828.7359999996	695515.8379999989	216337.05000000008	735808.9139999994	458703.24200000055
561	734.4871852684078	4.733277750809065	984.3000000000071	4960.367999999975	1698.9119999999784	6511.0380000000105	26808.24599999988	826.8259999999832	795.8719999999958	2185.0320000000306	11909.74600000001	78255.22199999959	1041.6559999999945	1785.696000000018	35263.40200000005	1400.7279999999878	9504.611999999903	4168.960000000016	1776.6579999999915	75935.54199999972	1515.5700000000377	6104.516000000024	50656.33599999979	1340.8740000000003	827.3879999999954	2560.020000000004	268253.12199999887	4127.6940000000095	455967.5040000024	54422.865999999965	49943.156000000075	12640.963999999914	26100.178000000033	59283.108000000044	8010.4840000000095	987.3599999999967	3334.2819999999897	1456.2559999999717	41188.99600000027	72585.12999999952	1890.461999999978	407606.48399999976	2542.3939999999984	9779.719999999954	27023.896000000164	25927.57199999995	12529.360000000077	755.1999999999953	4099.678000000026
562	941.6169501385864	10.619948124999992	1060.3320000000117	3967.724000000111	7428.459999999973	0	0	0	10322.712000000049	0	1604.7500000000232	9945.31800000009	93028.16400000047	1951.416000000001	738.1240000000032	944.425999999984	0	4642.057999999923	781.773999999983	321607.71399999957	1973.2179999999712	3118.217999999988	11139.374000000027	40288.721999999536	2166.1199999999753	41743.64600000003	8862.49999999999	1184.292000000025	283650.09599999967	2656.592000000003	1764.5939999999982	10342.980000000249	40372.46999999994	894.1320000000035	1167.006000000008	926.7720000000068	2900.5339999999646	861.7139999999658	298913.4	902.1320000000421	813.0959999999877	0	919.1519999999861	2432.7559999999794	954.1800000000093	13551.145999999972	0	57340.19799999981	0
567	123.964879099103	12.28072813953488	125169.42400000078	368042.3600000001	212853.75999999983	507882.5119999992	176114.17599999998	304390.93600000086	259307.904	260145.41600000093	306018.99800000293	120506.21000000078	347781.26599999814	355980.3079999979	185109.60000000024	338780.98599999934	205052.73799999707	181135.18799999985	190043.94199999858	118920.40400000036	858036.0280000002	198212.19999999992	385284.7040000009	266156.4580000001	263839.67399999866	268388.31999999983	254781.10799999905	123890.40199999917	179716.06800000207	139916.75400000115	668638.0240000006	465424.5300000005	417344.40999999974	116466.18199999795	321075.5479999998	240078.4500000029	345036.37199999986	224325.62600000072	84573.18400000052	1023193.0140000002	315639.4260000008	587828.415999999	148111.29599999744	55740.84800000186	230878.66000000056	361424.2919999988	195007.97200000015	116686.75200000164	47123.48400000024
568	189.06313010025454	8.052128271028034	9646.661999999966	87854.44800000079	104711.03400000061	119657.3599999998	54804.807999999844	76419.19799999979	117505.09600000078	88957.37799999956	65816.66799999955	75293.03600000049	98510.67399999913	72176.1240000001	86417.18600000016	102442.70400000103	64798.66999999982	81715.69000000061	108161.93600000092	82737.88399999947	67628.61199999899	82402.0679999999	80694.57199999953	94012.80400000016	6093.255999999976	85347.7559999997	95678.92400000087	112014.50200000085	107596.28600000164	89588.08200000106	77595.28000000076	101491.73200000015	47023.19999999995	77766.7719999986	151337.60399999976	114494.84999999982	100620.36999999858	104422.07000000053	133270.9239999994	101610.0899999997	106549.63000000069	105880.90799999925	65642.08000000025	107935.24399999865	104420.32599999997	94945.03399999977	51888.8440000002	94672.86399999868	49300.886000000275
574	321.1825701706329	8.391880387596899	5666.099999999951	27941.046000000235	14913.887999999857	32841.22199999985	91113.94600000033	112374.65999999987	17520.085999999985	216224.61999999857	28081.444000000207	116103.592	135237.95200000113	16348.159999999887	14182.962000000023	9461.298000000026	44460.01000000026	7679.363999999967	14010.20600000025	198578.2380000005	54018.072000000386	334362.9319999948	2054679.6379999577	13764.439999999942	5878.469999999925	14289.372000000036	103792.5039999995	6608.651999999997	38042.655999999566	34925.3540000001	337244.77600000217	90649.9020000003	39032.08800000005	28512.120000000228	10585.728000000056	16904.54399999988	17178.95799999984	15562.800000000185	23618.808000000074	62144.18000000002	61798.12600000019	26463.21800000016	57027.88199999955	13657.746000000236	29178.319999999974	50704.236000000164	52617.19599999993	7881.89800000011	48937.1220000003
577	316.0802145824051	0.48089572864321617	3327.499999999999	5918.086	3490.544	5478.105999999998	53743.75399999999	61875.05000000002	24500.930000000004	20240.441999999995	12021.014000000006	60909.64399999996	11278.264000000001	23638.780000000013	21800.02400000001	6604.580000000004	130599.49399999998	1401.7459999999974	2951.8940000000007	38315.898	41628.11800000002	341019.1180000001	161769.23799999998	32162.594	5684.581999999999	3894.354000000001	59683.05800000003	1809.2399999999993	42222.465999999986	180524.9300000001	478407.456	51632.698000000004	6636.302000000004	160387.65999999992	20692.033999999996	1915.0040000000013	5005.537999999999	4117.900000000002	18543.42	56996.44999999999	45196.27600000003	163786.29200000002	106932.652	11650.937999999995	38870.86799999999	36160.40800000001	3036.960000000001	1588.0199999999988	13179.539999999997
578	663.5096771865268	12.322512635658915	13220.969999999998	26647.590000000106	10449.184000000047	25767.464000000135	47405.605999999476	70562.50999999864	16964.89200000016	32778.324000000066	21948.540000000106	39219.711999999774	38572.08199999992	24131.701999999896	18214.501999999782	31304.00399999998	94489.09000000061	9785.615999999904	13644.058000000172	35111.875999999684	34870.68400000041	243822.01599999715	129028.16199999937	14751.872000000358	23641.15999999994	18371.24000000008	93232.20599999832	57370.378000000026	67608.74199999956	55544.68800000024	105068.43200000116	41002.11600000034	17581.76199999995	92946.46399999954	12521.37199999995	7489.24600000004	11226.361999999943	34164.77000000007	18239.96599999994	37532.80000000031	31248.306000000204	54849.73200000037	58459.72800000096	8666.116000000107	5645.917999999878	31515.396000000303	102439.05799999966	9140.947999999997	258051.30799999912
579	887.5788729098964	12.042635813953487	2693.7219999999957	29893.3560000001	10094.836000000108	38377.47400000004	57461.914000001	50149.66799999996	78982.56799999984	47082.36600000041	36291.01000000027	51967.71200000012	8065.5479999997515	178271.70600000038	111213.64600000189	13510.821999999967	226596.092	4771.93000000004	6101.41600000007	25752.20599999989	53622.34999999996	281703.621999998	45143.24599999949	99628.2360000004	4426.077999999967	13252.035999999925	170997.01999999845	10063.451999999945	95948.01200000022	254995.1219999999	158936.2219999989	54824.92800000016	16694.19000000014	465284.6740000007	50294.01799999988	4785.433999999933	10782.516000000087	4184.9999999999745	93637.24600000014	61580.09799999941	53472.54800000001	415769.98200000194	74208.14399999956	7430.214000000007	34378.37600000004	13449.755999999848	24487.14199999977	10812.37999999997	29723.323999999902
583	701.5101634097894	10.704746434108525	7290.582	11925.384000000004	883.1159999999965	6477.873999999878	27219.147999999754	25699.564000000188	14045.13399999992	55461.25400000001	11478.718000000024	21174.05999999987	15075.256000000023	18950.188000000155	6781.486000000001	16288.072000000087	55061.20599999959	4664.809999999989	10666.79600000007	37131.258000000125	24075.519999999917	212489.47400000074	110061.2179999995	8122.197999999964	10961.05399999994	6704.756000000073	51709.95199999998	9077.621999999943	28842.558000000165	39611.204000000085	184360.45800000048	16283.503999999937	8659.246000000083	74258.67000000054	8151.864000000092	7859.879999999906	7364.745999999981	11118.925999999923	12849.794000000049	41002.64999999978	19926.373999999727	29025.861999999954	31307.768000000076	11369.567999999996	8430.17399999994	17035.81000000035	12478.396000000077	3324.9720000000316	9984.490000000034
584	246.09090789257795	0.5094117443868738	11674.319999999996	9721.602000000003	22150.143999999993	14478.967999999993	59178.768000000004	85741.58200000004	52380.51000000001	26667.233999999993	51662.87599999999	63078.703999999976	36107.22	24795.872000000003	13781.27200000001	4919.929999999999	196086.86199999996	4632.665999999997	4135.074	42493.234000000004	27381.30400000002	375848.342	162429.832	61696.7	18095.48799999999	3792.6979999999953	72934.51800000003	5827.131999999998	75143.094	143606.462	523740.544	42788.858	19078.724000000002	313300.40799999994	27735.028	3074.826	9002.873999999998	9344.927999999998	12002.368000000006	20992.612000000016	142403.40800000002	300074.9000000001	87000.70399999997	15993.689999999993	31375.01199999999	22774.00399999999	0	7109.967999999999	8439.854000000003
586	701.5136964146257	10.845774334898273	7597.47600000001	19435.953999999947	2122.1200000000717	17564.853999999996	69781.21999999962	41206.22800000003	18034.42200000008	76494.53600000015	24638.302000000025	14337.009999999998	36239.2060000001	13343.896000000132	16844.19800000001	5381.131999999986	163916.22199999946	4162.054000000014	6642.957999999981	22597.567999999847	17001.031999999974	250723.4920000002	163141.9160000009	11820.168000000043	6168.96400000017	5085.967999999941	89398.74000000051	1956.7560000000185	28842.558000000165	53781.23000000044	184360.45799999952	59656.371999999814	6706.048000000111	62808.50199999955	5172.226000000068	6056.6900000000405	2557.296000000001	4785.876000000005	12849.794000000049	43112.54400000013	19926.373999999727	61309.1360000002	68439.7200000001	3356.176000000115	13263.060000000129	5072.664000000128	14599.862000000061	5296.361999999933	23012.12399999996
587	339.2036929621599	10.040433021806857	3996.4600000000682	11353.279999999993	11360.653999999875	9313.869999999852	140836.72600000104	51045.55000000028	43454.995999999715	35815.58199999961	46485.75399999972	99708.0759999972	86854.2640000003	51402.62000000076	31637.26600000004	32639.058000000103	104232.22799999974	7173.860000000046	22632.966000000037	62881.09200000018	87300.89799999984	174337.55400000032	151479.8299999999	52694.85799999951	6095.97399999998	26253.12200000018	61315.58599999874	6001.463999999844	60390.8200000004	126257.23000000225	188004.82999999973	91124.48199999999	62315.25599999926	134186.11999999822	35114.36399999984	23777.398000000172	16263.540000000328	22187.741999999686	24821.87800000032	92697.70600000006	93662.56199999874	140221.28800000274	190788.19399999862	63565.97999999983	54839.44000000017	102835.91000000115	76271.39800000009	8648.004000000012	94233.37400000072
588	913.5907726806169	12.101160930232554	9600.26000000002	35375.61800000027	4635.420000000032	26540.703999999932	57855.288000000204	49257.59399999996	79360.03199999982	35464.1059999997	17233.782000000076	27735.144000000375	6764.932000000059	182596.91800000012	144624.97800000123	7287.3639999999905	207046.0219999999	7317.329999999879	9859.885999999955	23608.381999999838	59959.380000000296	338497.14200000063	58480.111999999885	84691.6579999992	4982.25799999998	14625.826000000143	98217.94000000018	6518.300000000002	107840.17800000044	301004.72199999995	150715.45999999825	44309.31199999972	13828.313999999938	542934.2819999967	58733.885999999984	9977.66999999998	13943.384000000065	14862.72000000001	97944.86199999966	55148.79599999961	50816.66000000006	369253.00999999733	70116.90400000045	15161.509999999967	34526.682	27522.335999999887	36869.86599999957	3861.2959999998443	27888.32600000008
590	693.566535927999	12.570722274143302	21039.296000000057	86828.25400000003	16356.682000000104	9017.544000000215	57368.79599999999	80905.93200000029	33252.7679999999	163884.17399999953	24236.34000000008	91688.97600000032	43657.38199999998	44083.02599999991	19454.740000000267	5666.382000000151	159469.91999999984	8858.655999999914	4768.477999999826	69533.94399999976	54510.431999999964	534822.0320000005	430528.74200000026	6581.651999999958	4056.0199999999822	4202.050000000085	125959.84800000035	8047.169999999997	56548.69599999974	58622.304000000004	80304.97600000011	113365.73600000024	46216.44999999991	35287.46399999987	8534.916000000143	6114.054000000088	6946.942000000063	25922.17799999992	12002.464000000073	79914.99600000023	49837.947999999866	44880.900000000285	86767.58600000027	24849.140000000134	34313.72199999978	120581.05599999917	23756.63400000022	11744.40800000005	80850.43399999972
591	149.04365512510074	0.7596716194968549	1733.9680000000021	8696.240000000005	4113.931999999999	11817.36800000001	127764.39600000007	96681.61599999994	68171.47799999997	54245.71800000002	79174.04400000004	145405.65600000002	43068.274000000005	36128.361999999994	41017.74799999998	20866.043999999994	78548.27199999998	2860.663999999999	24556.296000000013	60637.739999999976	157760.75399999996	490161.6380000001	401800.112	88732.52600000001	4082.077999999997	9572.734000000004	74114.92599999998	13874.830000000002	74871.86199999996	293978.872	353694.60399999993	61448.41599999997	33567.18400000001	352818.8460000001	15599.107999999993	2857.663999999998	37348.488	7918.609999999993	20823.548000000006	83443.12199999996	65589.38	103285.06600000005	175831.32200000007	22131.145999999997	41286.728	159678.2719999999	4110.742000000002	3018.0920000000015	7774.990000000008
592	685.4469759288404	12.475397906602257	0	32536.480000000087	18206.731999999472	11678.793999999818	48161.71600000082	37942.91199999968	30305.42800000055	0	12902.10800000018	72535.74199999905	15475.958000000783	37132.0419999998	1328269.9840000037	23448.574000000077	135581.2600000008	185635.7140000003	23425.493999999842	65871.38400000065	48835.26800000014	126939.84600000057	0	187594.78599999988	25951.856000000123	203707.262	99961.42200000133	29839.614000000387	60430.259999999995	230454.14400000076	124898.91999999974	148295.54600000108	0	43097.96799999968	0	16257.098000000122	13175.200000000095	14946.595999999525	49738.4600000004	1026799.0600000038	54959.3840000005	87836.22599999947	59591.55400000029	9368.832000000104	19911.947999999844	70315.55800000092	831258.5239999979	34010.985999999975	867917.2300000011
593	665.5093013140888	10.284825000000001	970.2239999999762	15305.080000000204	47911.60799999939	3322.1699999999687	10625.146000000106	53882.5640000001	12039.908000000149	41120.00000000018	2732.467999999978	26371.594000000317	22610.54000000008	8214.28799999997	6641.6119999999255	9546.682000000128	26948.565999999995	5134.239999999942	4856.353999999991	22997.110000000772	12921.787999999982	291882.08799999923	92699.71999999991	38007.8159999995	4271.4640000001655	9015.510000000007	42707.02200000011	5303.659999999982	35813.93200000024	19750.693999999872	34111.70799999994	44613.711999999636	18266.93799999992	21131.347999999933	2775.4500000000453	9222.136000000048	7743.700000000017	7130.588000000095	12892.038000000102	21287.150000000096	18899.22000000003	19209.93599999986	17889.07799999989	8597.565999999984	2336.3099999999977	37464.95599999999	4816.556000000034	0	10725.43000000008
594	169.0617302876218	3.3128102803738315	6127.022000000007	3918.166000000002	3796.999999999998	5527.368000000006	12479.118000000015	18291.16600000003	12960.816000000015	8415.01399999995	11502.711999999972	82458.816	13695.968000000008	4980.576000000014	43526.596000000165	4837.762000000022	66443.6739999999	3203.2419999999975	49927.8439999999	60349.83799999995	15193.875999999975	144331.26399999976	36152.04400000001	11609.765999999967	1500.512000000012	6092.019999999988	34344.93199999998	38266.50599999986	25708.33999999996	37589.183999999994	47698.12200000006	22469.504000000063	6887.03200000001	97063.302	8659.153999999997	3871.1280000000056	36798.76600000006	6624.870000000003	5735.234	82720.03399999999	15786.93799999997	18569.59800000002	24273.18000000002	4164.727999999984	25621.822000000047	49216.926	20762.961999999938	894.8940000000027	28207.671999999955
595	701.5111444327985	11.018715258215959	1237.320000000026	48620.669999999605	8046.791999999998	8638.069999999898	62429.831999999944	34072.69999999997	15733.062000000089	89209.76199999958	12788.227999999901	43536.52399999999	52407.64200000001	11640.46600000003	3911.339999999953	4391.698000000045	164193.33400000056	2002.4340000000057	2842.6380000000286	59733.97600000025	50513.966000000306	382754.6459999989	242807.17399999904	8024.405999999832	5993.305999999968	3715.5039999999885	66333.5900000003	1660.6340000000123	44634.09600000047	14420.669999999714	50169.907999999756	78826.96399999989	21450.203999999965	13158.765999999749	6933.932000000044	3271.1920000000046	6063.693999999984	7756.390000000095	7545.339999999953	27008.543999999754	43863.02999999996	57238.51999999927	93888.98400000017	7040.261999999999	3503.287999999944	31776.299999999814	5749.814000000302	5946.839999999967	11952.7580000005
597	131.03842577030977	0.7573130258899675	2413.9360000000024	1627.2300000000027	5124.846	22294.774000000005	109502.34800000006	72934.65799999997	47207.40199999999	32912.11200000001	51635.96200000001	104521.17399999997	37603.74999999999	20858.714	27787.54600000001	5416.135999999997	86879.73200000002	3071.4100000000026	9923.868000000006	43694.861999999994	113856.454	386316.8460000001	293065.46599999996	74930.49400000002	4742.617999999997	9685.436000000009	45868.97200000002	7762.105999999994	50974.844	130280.20400000003	256139.128	68736.524	23357.100000000002	168289.87200000006	17503.85600000001	1064.8319999999983	17419.03399999998	8997.805999999993	14604.63	67803.158	59507.615999999995	72460.23200000003	136729.71400000004	37358.17800000001	24943.83600000001	125410.49799999995	2771.0759999999955	1977.1919999999998	12843.348000000007
602	282.0733802853355	5.873628716744912	5708.424000000054	10019.160000000016	10339.43600000003	10060.73800000003	24443.344000000023	25882.239999999823	7780.567999999985	13617.08200000002	6468.520000000042	16029.959999999997	26002.49799999995	15375.749999999982	7609.623999999998	12027.991999999955	8735.540000000095	8234.838000000038	16606.022000000048	39919.139999999854	15973.975999999997	80151.22799999996	187813.27800000022	16621.047999999977	4471.174000000069	14954.415999999912	34536.64200000005	9812.690000000006	18435.870000000006	11332.43400000001	39415.88600000018	18683.78199999996	17996.185999999874	9699.393999999984	17929.632000000027	11907.429999999975	9901.725999999942	11704.37600000001	7966.211999999969	14320.433999999981	25452.752000000048	28363.693999999927	42339.43199999998	0	10812.715999999995	15890.605999999963	6802.006000000089	6243.00400000001	10473.751999999962
603	304.2700486937724	12.619767679127731	266158.39000000013	272446.395999999	277677.0600000019	271199.7000000007	261062.23999999856	262962.30400000024	271928.2479999985	259802.39200000162	249784.21000000162	237451.60600000038	259456.02400000204	261894.5879999999	258880.2420000011	258214.05400000006	267796.3899999987	250144.19400000083	262237.7520000011	251595.73999999816	275359.9539999982	971659.1080000005	88175.7619999995	246155.52400000038	244969.58999999875	237754.98799999914	262731.37800000026	267717.145999999	258763.8279999999	254271.24599999958	291562.27600000094	268734.7420000004	235447.2559999976	549036.764	286227.94199999975	265757.0080000009	222583.2200000018	272827.6119999988	205334.17600000117	286216.78599999944	272896.41799999896	269385.5420000008	252143.82599999988	248837.20600000073	257538.27999999866	246443.09999999855	342274.1560000011	142029.45800000042	304809.17799999897
606	133.97984141055753	4.396804828660432	104166.54600000018	222735.7400000007	96707.91999999977	121458.22200000036	212500.1040000014	298565.11399999994	102011.74400000041	92774.94599999979	107352.31200000018	115862.65600000016	25244.43999999986	68726.39200000056	58529.75199999995	61674.25799999945	140482.7900000004	48717.20399999984	156388.51199999946	76811.1340000003	88026.8840000001	91950.23200000016	121386.07800000052	32540.88999999999	173094.16599999982	81353.8900000002	91785.49200000023	41902.331999999995	66458.15800000023	0	94484.99800000014	159611.02399999893	107947.83399999965	50196.72599999994	15967.058000000017	136259.29200000042	117696.45799999998	245924.63000000076	85896.2080000001	174135.82599999968	85222.87399999987	167056.80399999933	101076.44800000025	59762.61600000011	186856.79200000092	55668.84199999979	196790.6220000006	174459.06599999903	195564.17999999927
607	275.03402568171083	4.588713940809968	7360.7199999999875	1180860.4639999992	1269185.0160000008	1148764.0680000111	1164550.4999999888	0	1277038.2420000045	1077335.4479999978	1115384.767999998	1070655.7580000004	989929.683999998	1180889.3739999952	1176248.9180000082	1274799.102	1095955.6540000006	1018206.8900000028	1162942.6300000048	1271160.7660000015	1078522.773999998	1159750.3780000044	922212.7840000003	1045466.4659999913	4358.595999999978	1236820.1200000038	1099800.9540000036	1055799.884	1241612.4419999954	1154427.1200000064	1260110.52	1111597.3219999922	1256925.4320000026	1076518.0440000053	1205845.2079999952	1199126.3740000043	1176077.3940000033	1190629.2380000006	1283795.0500000068	1212851.9639999978	1238857.1499999939	1134723.8899999901	1040501.0979999906	1103077.4859999896	1247368.917999994	1308859.531999993	179990.4000000003	1008104.1479999932	173011.71600000048
608	861.3750442187476	3.6819081775700937	816.7639999999952	295492.86399999884	307293.2640000005	82535.09799999998	928582.4059999989	87296.01399999975	388890.4320000003	18053.51599999998	902761.2899999995	460579.19999999856	711408.1779999981	49163.916000000216	257814.78200000132	164078.66000000018	81488.66800000006	21425.894000000022	448405.446000001	78389.41799999976	582260.6640000019	86487.38200000025	928505.4599999994	120786.17399999965	1876.8299999999965	83939.32400000014	147654.41600000006	43147.68599999992	275642.2399999998	111335.1580000002	27066.785999999956	94755.50399999971	779864.5500000006	35309.394000000204	351232.8400000013	509418.250000001	129872.71199999972	687568.3579999998	87307.85400000006	171210.34799999985	323406.4179999993	152090.23400000005	605097.5539999988	1532982.7819999985	58715.71400000001	1353985.6120000016	838808.9300000021	25875.399999999903	798241.5439999999
609	843.5766681723992	3.705791627543035	0	215736.3859999991	275972.2580000005	77426.44199999982	1066146.4880000015	95514.14999999964	338700.2180000001	22701.50799999996	964157.1760000048	624817.6919999954	760408.0340000018	33251.74600000001	166633.73000000053	133394.78599999993	92430.50999999991	30616.77200000007	323779.43000000063	90396.14400000015	711515.8980000006	87734.61799999984	855578.848000002	157276.15999999968	3265.6379999999904	79406.41000000024	146862.20000000004	55573.99999999993	182547.7099999998	161658.13999999998	32085.680000000048	86700.95799999972	527764.3380000002	75379.70199999983	445356.583999999	385697.8080000004	144911.41599999968	487825.9059999995	65878.2359999999	151343.02400000073	353015.59399999946	108884.84000000013	597845.6879999976	1077345.5819999985	47765.050000000025	1074179.5019999999	639039.1479999998	22372.183999999932	559844.9919999999
610	675.2836697675344	10.432874178403754	2641.2319999999963	6550.091999999936	76389.2600000001	35061.78800000012	85515.65800000008	62164.21399999955	77243.627999999	222459.8599999976	46666.70200000107	75307.20599999891	44993.1860000001	38361.593999999044	32651.46999999977	45573.881999999336	177861.59799999863	24038.39599999984	38578.86799999915	69035.91400000059	85145.5739999991	161697.64999999898	475205.9519999995	46179.0459999991	1170.1800000000444	21089.328000000274	122867.18199999935	25274.469999999725	65062.98400000042	132327.06000000297	145667.1240000022	82498.27200000157	59799.13199999912	131209.57600000134	50976.722000001144	39834.31800000031	35488.2940000003	76499.42399999891	87875.92800000109	50518.605999999934	95187.32200000147	79514.44800000059	109282.96999999987	76476.40399999917	99684.79399999895	91206.38799999909	342158.26000000094	42265.38800000032	127210.79800000139
611	872.3556142606833	3.6951633177570073	1945.9539999999922	159609.14199999935	104447.68800000018	37394.79399999994	852113.6900000011	64902.88199999979	121360.29400000005	11399.13199999999	859402.7220000034	432525.893999997	611607.4640000012	19975.33000000005	87298.2960000003	59123.779999999984	33254.889999999985	21378.574000000044	161195.8960000003	31383.085999999992	611450.7320000002	61444.42399999996	710983.0900000012	114558.5779999997	1652.8420000000015	45153.63000000011	59956.59800000001	53500.603999999956	99562.63799999989	119824.70000000003	14074.996000000014	37080.58399999985	241448.45800000013	28555.250000000182	341122.6599999995	167720.78400000022	146333.02199999962	205864.54799999984	40993.659999999974	67035.90800000018	312752.7659999993	57078.904000000046	214334.32399999912	403432.4859999997	29507.656000000017	419712.56400000065	32491.600000000064	13998.29799999996	40159.15600000001
612	226.950712217164	12.639787071651094	910875.8480000065	912977.5479999986	907301.0840000015	948530.5200000084	868034.402	858802.1700000087	882656.2680000016	914138.7419999939	860441.739999998	782315.8840000051	800945.6240000079	861251.6799999923	954588.0799999888	921007.9620000048	829652.8239999948	868405.0020000002	957146.8120000047	826939.449999993	916711.383999994	745227.3980000046	1719106.433999998	876241.1059999934	820765.0859999906	845478.1979999996	1311819.8000000005	967712.9599999957	795679.8380000029	813308.3080000065	883612.4780000021	940328.0680000016	784784.8559999953	1824217.3459999964	943525.6399999917	1048745.5459999873	942483.6940000025	969141.4279999961	936427.8139999995	937365.4959999963	879180.7540000018	796189.8900000034	919282.6780000073	809309.1019999972	900863.2699999984	797094.8920000069	362551.5940000004	924486.5880000045	356502.10399999906
616	675.4383539008643	11.9780884496124	6365.638000000037	257133.18999999773	274414.14400000166	222475.12399999803	101648.62399999931	584769.9560000002	270313.201999998	241598.2539999982	195518.250000001	148850.57199999952	121985.85399999794	194381.39999999662	138048.1239999967	183965.2619999991	215139.9440000005	102360.65800000142	220290.2520000058	203543.73799999262	164582.78000000023	192981.46400000056	244299.3519999981	134609.15800000197	3524.2600000000093	216428.96799999633	171330.4219999985	186123.82199999513	225183.10999999617	167219.24200000163	286644.65399999934	243804.57399999822	173809.68399999745	172560.3519999991	183880.31200000123	198773.42600000353	205565.994000001	199800.2239999971	312394.85600000515	166075.75400000258	216246.55800000043	219291.88400000008	213389.3580000013	181525.132	138325.49000000194	253054.90800000046	75680.17399999882	240686.99600000287	195151.74199999965
618	466.0867933118476	8.126606793048971	4778.9400000000005	11935.868000000079	14779.248000000049	17313.34199999994	277213.85200000205	53952.14399999993	0	11630.676000000021	0	110789.83400000168	183207.59400000062	5339.663999999859	14865.116000000024	5586.86600000001	66598.92799999972	11391.505999999925	6989.761999999939	83339.67999999992	120255.60399999944	62298.41799999998	382383.05400000367	15601.390000000138	88306.7519999998	12939.884000000018	23544.527999999933	26481.577999999798	24799.33600000022	45981.181999999724	0	41977.252000000335	189996.02199999715	16852.97400000007	38935.282000000065	12120.372000000036	20235.855999999876	34277.91200000009	9580.420000000126	32468.154000000344	55249.054000000106	25373.173999999875	355613.8560000025	76399.32599999895	8359.25600000002	479711.5820000036	5783.724000000073	16771.68599999996	4188.574000000021
619	302.18576258195617	6.196324922118379	5279.85600000003	17657.84600000005	17221.081999999937	3230.966000000053	100173.78200000002	65120.92200000012	10027.70399999987	51647.4279999999	14953.371999999948	66573.85999999967	54067.13400000015	6121.61200000009	3631.4999999999595	14382.099999999991	17010.96600000005	5086.043999999972	5139.819999999963	55286.66999999993	43583.09000000004	202545.80399999933	554072.4940000006	8669.896000000015	7840.74799999994	56946.77999999998	88562.3400000002	2523.7860000000046	30291.256000000278	24044.61200000002	37798.19399999996	56824.15600000007	25980.638000000014	6159.842000000055	10718.122000000054	19549.605999999974	9040.723999999938	12025.77199999996	26317.288000000026	21706.606000000145	20723.79999999995	12385.263999999921	11083.571999999936	18222.757999999965	15800.691999999784	86201.10599999988	13044.636000000026	5088.447999999984	7905.164000000002
625	438.11238513505896	7.023862297734631	8030.243999999949	10856.098000000064	22700.246000000043	11784.30000000004	129932.05599999966	21034.30400000009	57248.36399999998	7830.187999999956	66791.16999999995	113000.00399999977	40161.77799999999	4371.02399999995	12355.28400000004	38196.73	81213.42199999979	11424.335999999983	11487.251999999988	34005.24599999996	28654.46199999982	26861.547999999777	153151.4619999996	36009.844000000114	8807.56200000003	35199.566000000115	23700.064000000017	6330.023999999983	19872.01600000014	73663.88999999966	35260.75600000005	36153.504000000015	145237.34399999984	16263.238000000008	55435.100000000035	22000.111999999706	25209.55599999995	19664.077999999987	13444.568000000016	28152.672000000155	40391.91399999983	44796.33800000006	270521.6299999995	112749.40200000009	14291.328000000116	266107.1840000001	16009.095999999907	7386.157999999962	9704.93399999994
[truncated: 469 more rows]
[truncated: 168 more columns]
