# Supplementary material for: Compositional Data Analysis of Periodontal Disease Microbial Communities
Source: Front Microbiol. 2021 May 17;12:617949. doi: 10.3389/fmicb.2021.617949 (PMC8165185; doi:10.3389/fmicb.2021.617949)
Supplement: Supplementary file 3 [file Data_Sheet_3.ZIP › jupyternotebook_and_files/files/gnps/quantification_table_reformatted/11e7260ed1d1450eabcc4c3b4d4080a8.csv]

row ID	row m/z	row retention time	4.1pa_RA10_01_24142.mzXML Peak area	3.3bz_RA9_01_24140.mzXML Peak area	1.3bx_RA3_01_24131.mzXML Peak area	1.3by_RA4_01_24133.mzXML Peak area	4.1bx_RA11_01_24143.mzXML Peak area	3.3bx_RA7_01_24137.mzXML Peak area	1.3bz_RA5_01_24134.mzXML Peak area	3.3by_RA8_01_24139.mzXML Peak area	4.1by_RA12_01_24145.mzXML Peak area	4.1bz_RB1_01_24146.mzXML Peak area	4.2bx_RB3_01_24149.mzXML Peak area	5.1bz_RD6_01_24190.mzXML Peak area	5.2bx_RB10_01_24161.mzXML Peak area	5.1by_RD5_01_24189.mzXML Peak area	1.3pa_RA2_01_24130.mzXML Peak area	4.3bz_RB9_01_24159.mzXML Peak area	6.2by_RC10_01_24179.mzXML Peak area	5.1bx_RD4_01_24187.mzXML Peak area	4.2by_RB4_01_24152.mzXML Peak area	3.3pa_RA6_01_24136.mzXML Peak area	4.2bz_RB5_01_24153.mzXML Peak area	4.3bx_RB7_01_24156.mzXML Peak area	8.1by_RE1_01_24195.mzXML Peak area	5.2bz_RB11_01_24162.mzXML Peak area	5.3bz_RC3_01_24168.mzXML Peak area	7.1by_RD9_01_24201.mzXML Peak area	6.3bx_RD1_01_24183.mzXML Peak area	4.3pa_RB6_01_24155.mzXML Peak area	5.1pa_RD3_01_24186.mzXML Peak area	5.3bx_RC1_01_24165.mzXML Peak area	6.2bx_RC9_01_24177.mzXML Peak area	4.2pa_RB2_01_24148.mzXML Peak area	4.3by_RB8_01_24158.mzXML Peak area	6.2bz_RC11_01_24180.mzXML Peak area	7.1bz_RD10_01_24202.mzXML Peak area	6.1by_RC6_01_24173.mzXML Peak area	6.3bz_RD2_01_24184.mzXML Peak area	5.3pa_RB12_01_24164.mzXML Peak area	7.1pa_RD7_01_24198.mzXML Peak area	6.3pa_RC12_01_24182.mzXML Peak area	6.1pa_RC4_01_24170.mzXML Peak area	6.1bz_RC7_01_24174.mzXML Peak area	5.3by_RC2_01_24167.mzXML Peak area	6.1bx_RC5_01_24171.mzXML Peak area	8.3pa_GA9_01_24011.mzXML Peak area	9.2bx_RE6_01_24208.mzXML Peak area	8.3by_GA11_01_24014.mzXML Peak area
1	541.1380114385488	11.445843189102568	2511846.746000005	38451.49599999991	20304.59399999988	64772.744000000166	11244.722000000094	15973.522000000083	11426.488000000427	740790.0900000016	1751175.101999999	15699.528000000031	16711.754000000055	56379.63399999986	1410406.3779999958	17361.564000000042	17676.20599999977	63602.40400000002	0.0	19141.07000000008	474702.8180000007	18401.922000000137	11496.528000000088	31913.201999999786	82203.16200000032	56603.12199999984	25960.441999999766	182862.9720000005	19904.240000000103	875375.8280000011	78154.09799999968	45377.79000000017	13721.24999999995	1458360.648000003	1071330.9960000054	51289.365999999674	31891.914000000317	23328.766	19282.208000000363	19519.23000000012	361059.1300000016	6519.644000000041	15392.092000000024	15555.845999999818	43622.040000000015	8645.533999999901	29498.88200000018	28537.981999999916	92444.81599999985
2	214.91975606891572	12.706989174454836	630273.5680000043	652466.5219999921	672818.6179999997	624347.7619999978	589965.7499999995	641385.0899999979	591334.0479999983	603656.5340000014	539727.8939999986	598531.3079999977	584202.7599999944	658364.7160000062	680579.374000003	628471.3380000073	636908.072000002	627847.9199999926	671876.8099999933	631463.4320000018	606632.8759999954	611590.2559999987	563096.6739999937	624334.4859999984	593514.6360000027	681442.1259999975	638252.3799999998	675761.3800000012	586804.31999999	611592.2539999972	706540.604000001	681847.3519999954	692948.7740000079	615171.2019999953	613265.282000005	610667.2040000029	606089.9339999971	593794.0060000024	684236.532000007	682489.373999999	598741.9479999975	628376.143999995	629498.651999993	585519.3819999943	674768.4080000053	631361.3199999993	688484.3999999961	655199.313999994	629486.2579999997
3	250.93922264828686	12.70733294392524	560961.4020000035	599043.2499999928	544559.3979999997	576050.6179999979	569613.7539999995	539507.7679999982	606539.5279999978	586666.024000001	590153.767999999	678331.0899999966	607751.8499999939	586825.2180000048	528011.3120000034	566944.2300000055	553535.9080000021	559887.0799999943	605671.4999999949	599580.620000001	552401.8559999962	594982.4379999983	515210.6219999953	526824.8839999987	591110.6620000029	670882.8419999985	518395.95200000046	574779.4600000018	509257.35399999155	573544.5659999955	545154.0940000003	563138.1759999966	524593.5720000063	604009.2999999961	552254.9400000043	580046.1280000028	564530.3879999971	529260.3260000022	498208.9720000055	526824.7759999987	569351.1759999971	521673.1099999959	563357.5339999942	545374.3619999953	590937.3320000045	501600.9520000008	494299.11199999775	600905.6260000025	575414.4819999997
4	232.92873002708112	12.707005218068543	653207.1260000031	545013.8559999929	643366.9239999999	562199.6759999982	557092.3499999987	603746.567999998	592211.3359999977	676850.8300000007	514311.9139999986	601190.753999997	503050.2299999942	557337.5140000061	586793.7660000026	650589.5980000065	559191.0460000021	555389.1299999941	638871.9699999946	552306.6380000021	551201.1699999963	585880.1799999999	493133.66399999463	609645.9099999982	541762.4180000026	542617.7319999986	605442.5920000004	592321.282000002	565091.2879999912	579640.025999995	561070.0040000009	573953.9839999975	586043.5360000072	565795.9619999958	614885.8920000048	596560.2360000028	538469.0599999975	531586.7940000028	525679.5280000054	611022.9899999992	518296.041999998	593181.9299999962	606320.7279999936	584034.0359999947	659721.4740000048	545892.8119999997	586161.8959999966	615106.5859999941	598714.978
5	381.29851873560193	10.13632180685358	956921.8920000005	18111184.877999973	15042437.608000053	17270157.67400003	13233866.922000052	15833055.740000002	18486518.441999994	16795420.22000005	16619988.575999988	19626514.316000048	17022186.695999946	9612418.322000004	12403221.039999962	10671029.402000006	13347903.636000024	11695048.68199999	9847247.17200004	10467345.053999985	16125456.198000032	18704132.85799995	11840853.193999987	13891904.315999992	673098.5439999972	13029082.833999995	13514329.658000026	10496559.81000002	9310661.711999958	13905265.497999994	9637667.117999986	12718169.430000022	10619600.954000013	19057671.36000005	17460868.526000053	9144715.158000037	9177530.217999922	12918989.727999955	10628043.00999999	14086685.544000048	13272517.762000002	11168249.803999985	9786369.11800001	12831475.903999975	13127397.149999978	12548360.972000012	10581889.96800003	10044663.049999993	10806307.43199996
7	471.10529505465547	10.533075813953484	393074.6860000027	490678.1760000026	528875.6579999992	507026.6680000017	402841.75999999867	460538.7599999999	379300.2740000013	461981.84599999955	417305.3339999988	427996.6480000013	331197.978	437283.7619999989	336655.0680000022	322261.3659999987	495168.00599999906	400317.8879999981	346624.5480000027	358559.4299999997	512946.24999999907	329939.5559999987	306023.2699999996	376387.5040000017	399591.2719999997	285554.0920000021	342776.44599999965	363629.37000000046	333601.7899999988	339045.8800000031	470152.44600000075	337958.95999999804	325132.68400000123	317788.2139999995	324120.06000000075	334567.5540000002	337773.46799999784	316602.88199999905	433268.9699999975	325706.28799999866	351912.9199999983	308668.9940000001	320059.5279999983	313250.8719999986	344625.97599999834	369735.1860000001	982502.0140000073	359668.81200000003	1031084.8179999964
8	413.2663058705074	11.010823488372095	289266.4139999999	548729.5059999948	5830188.995999962	471183.187999999	517862.99200000346	584261.4739999989	702111.0499999975	659324.7639999981	608120.2680000012	7478695.143999943	5842568.669999952	555199.4240000038	514114.3359999975	466836.80600000045	6376553.938000005	482372.9760000012	482583.75800000783	744949.8519999984	2418194.857999992	868053.6220000016	1048331.6640000041	528097.3259999994	230732.7899999989	767832.7659999992	5750187.389999923	417047.63799999695	6301630.516000047	665313.9919999986	5163617.275999992	6385152.60199998	604325.9160000025	7156314.838000005	560139.9780000026	674506.3820000043	400358.4820000031	571095.2920000035	6043374.771999995	687101.0500000004	583694.1020000061	655574.5279999969	602844.6300000057	654580.9479999993	6522602.2579999985	715933.4740000102	337706.77600000036	600879.6759999974	234824.85400000046
9	125.98655549500128	12.711237616822435	451406.31400000217	486961.6639999974	455186.0820000009	395333.549999999	456073.3299999993	460918.5839999989	403828.49999999924	439796.7340000003	447102.22799999826	441315.0459999974	404528.4919999973	440917.7960000031	474509.3900000032	403468.31600000337	401446.03200000076	471428.2039999964	499652.6119999987	510563.1500000011	366967.3559999988	436973.61399999866	417392.01599999744	393757.50999999966	469202.5899999999	522859.4959999983	462252.586	576172.1940000005	437877.75399999437	476266.3439999981	490096.6419999997	569499.2119999989	422609.0540000021	447889.1379999981	509098.8200000014	370872.2040000018	454636.70199999865	371068.7740000017	360546.38800000394	441040.9840000002	436467.96999999846	482146.61599999724	493011.9159999967	399789.6579999971	484579.75000000274	444547.0460000006	689833.7539999988	648985.0359999979	463770.15599999897
10	855.2484247031796	11.282521056910564	652727.2139999982	4230.636000000011	11842.41799999995	9460.283999999887	8015.68600000001	13225.088000000018	4045.766000000036	554570.622	533499.579999999	17529.890000000076	9880.673999999855	16643.451999999994	236747.84199999942	17494.726000000002	40380.9419999999	16312.514000000026	53927.38000000008	13710.109999999975	165553.55399999936	17228.67999999995	12148.798000000017	6552.318000000075	16737.773999999943	10753.372	15734.86200000001	58100.68199999975	21947.69999999989	196989.61000000095	11732.536000000036	10637.408000000092	6121.962000000031	448430.853999999	192394.7839999998	10523.269999999964	17257.098000000038	28535.084000000086	22190.70799999997	4101.743999999936	341655.64799999946	3244.8600000000456	21447.575999999983	14375.749999999916	12980.324000000042	9246.342000000004	6279.708000000088	17210.212000000083	7010.359999999896
11	473.1057220548067	10.534024065420553	264097.9160000017	199259.65200000157	216087.4239999991	254500.11200000165	268279.8719999992	286329.00399999885	285815.2400000007	430273.4979999992	286448.4459999988	271688.3940000007	183755.37999999995	274216.53600000066	250918.40400000234	201230.677999999	195255.4259999996	306432.0579999983	300065.65199999994	207182.86600000013	181657.26999999926	224661.22999999864	253616.43199999968	201381.05400000108	252555.9120000003	303146.47400000144	194292.3759999997	216945.92600000105	217016.75599999915	190757.40000000296	228324.18800000031	183887.07199999824	222085.1679999991	298513.30599999987	213620.09200000047	192678.59399999923	302356.2219999987	201782.04799999934	208836.96599999786	199274.00999999823	222698.49799999874	305755.53999999986	234516.04399999967	207603.05999999944	287500.0359999993	257345.07999999996	613593.7480000041	159832.44800000018	961243.4979999964
13	750.4423410646433	11.933552113821136	988612.2279999999	214328.02199999808	125440.02999999988	240016.86800000022	458888.59799999977	73978.48199999952	423107.77199999976	814915.8519999994	660107.4539999993	115314.68199999984	329652.9959999993	779344.0139999986	355403.9200000013	181957.6919999995	12242.939999999975	72809.53200000158	798689.5439999951	37559.67600000005	577866.5240000003	385066.6360000002	701727.6680000008	704015.8100000005	0.0	0.0	216247.55400000003	2489195.8219999983	29757.582000000126	295211.24600000016	19602.71999999996	82780.98800000049	161910.11199999857	917685.3859999995	292608.39800000045	178869.7580000009	706814.1460000009	1288457.784	29930.363999999838	384299.9320000018	946142.0439999921	47032.95399999993	1134705.4659999984	639369.3580000004	601500.5059999975	531614.774	33575.38799999956	207813.3960000013	135685.49600000025
14	143.9964816790691	12.71245490654206	250421.7860000011	215276.57999999926	261135.49599999996	254391.28799999953	220031.73200000022	234850.36999999968	222014.7419999995	222671.55400000015	200875.2579999989	224750.1859999981	251777.55199999863	237264.69000000192	271835.5880000009	205486.05800000177	218118.8600000004	258881.4379999985	243327.23799999914	307375.36200000026	234062.2759999991	212501.41199999925	189391.78599999906	256053.3359999999	232467.79199999987	233240.76399999985	231610.1480000001	259293.2060000005	230253.63199999768	203752.06199999913	169273.0599999999	207912.59999999896	287101.66200000164	196255.08999999895	257729.29600000105	140936.1340000017	239876.3999999993	274618.1380000009	276966.3780000014	161094.1519999991	227254.64599999934	296586.5839999987	230113.9279999981	256325.73999999886	232664.87200000114	190753.44399999987	269082.4919999997	201513.07599999852	262510.832
15	133.9793835833296	1.6692494573643415	143280.4920000002	70340.62199999996	236656.7899999998	131238.0259999999	404511.30400000006	225460.54000000004	130432.66200000016	224364.00199999972	249891.93399999998	294890.416	316426.49399999995	100805.6759999998	105232.31000000011	148400.86799999964	110834.40799999992	382630.92999999993	73083.3780000004	325273.4020000001	240753.772	101753.81600000014	207358.11400000032	361776.9659999999	113411.22199999994	271140.25400000013	70091.07800000004	249284.29400000005	739845.9640000002	127669.46400000015	111111.93799999963	193930.8260000001	142732.40400000013	165054.72200000007	346399.0920000004	186797.11799999987	363612.1019999999	244890.9859999999	235812.47799999997	232251.4740000001	134035.97200000007	525363.878	104692.34400000004	141773.68000000025	142244.69199999984	264824.094	95819.98799999975	230497.52199999985	242411.0699999997
16	158.9593430648023	12.638290264797508	768947.0080000005	217526.5139999995	220670.7760000006	528579.5840000003	183437.6179999998	538197.4960000005	681273.662	622392.7099999996	572406.930000001	193876.2280000005	197898.0080000017	641732.2139999998	575699.8760000003	233606.5100000011	215503.25199999908	231917.14600000143	218924.8360000005	433559.9939999996	308993.0639999995	175022.20200000063	302070.11799999914	346771.286	456338.2699999992	226135.86800000072	208762.33799999987	743576.8040000001	203310.10599999968	463196.780000001	443212.8979999997	220778.60600000076	193043.6319999986	314873.9999999997	196964.07199999798	478951.0539999993	202279.48400000058	422680.19999999966	464505.175999999	695565.8659999991	374725.06000000116	590450.284000001	199341.558000002	199616.59200000105	256167.95600000003	169995.8280000016	129712.19599999985	526914.755999999	117695.63199999984
17	779.4952556888996	11.613849497487447	445893.4200000009	10003.487999999947	8804.124000000034	172707.8119999991	7600.4459999999735	5003.829999999964	8322.803999999958	447712.5980000004	325525.0519999998	7690.181999999882	13540.19400000001	10032.865999999865	50996.369999999806	0.0	8798.662000000108	9787.793999999923	0.0	4622.376000000089	14336.184000000037	167087.02800000005	16661.19999999988	4190.076000000064	0.0	11129.387999999904	8537.531999999985	16619.887999999886	27564.124000000214	410763.076	0.0	4779.793999999998	5386.202000000077	388200.9059999998	474989.90600000037	4745.7059999999465	4071.1960000000663	0.0	56736.495999999315	68441.73599999966	0.0	6746.6200000000235	460153.5999999992	6334.343999999968	459031.10200000065	4120.072000000253	64957.668000000536	8374.125999999947	15884.248000000081
18	133.9794059105786	1.8898329457364351	604035.7659999997	398400.834	160052.74399999966	221927.54400000005	295770.0419999998	274112.95400000014	759918.8740000002	104329.15799999972	72233.46000000047	141924.81600000002	178197.80999999965	355632.13399999955	628643.4620000003	102268.086	60635.63199999997	829515.8120000002	101955.22600000033	325542.18999999994	197544.53999999983	452436.14	98108.83599999985	142138.31199999983	159272.022	243189.9119999997	174708.0179999998	561930.5820000006	252113.21200000023	209865.262	201998.7580000001	290701.29199999967	291912.73600000003	187446.03	250217.3819999998	191589.74799999988	156665.64400000032	142656.34199999974	168533.33600000016	140293.2800000003	141667.152	162312.10400000008	260944.98000000004	231571.794	69280.93600000005	76473.33999999988	309306.55000000016	203942.71399999992	399967.12600000016
19	133.97940921352662	2.27954007751938	379751.6220000001	174897.70599999974	91442.43000000004	381194.72400000016	106823.81799999939	174285.59600000017	182657.08	72997.63399999977	66903.04999999942	64437.23199999987	106167.31399999994	1434295.1199999996	607706.9979999998	213606.10999999987	182405.86199999985	410090.6439999996	230012.9479999999	83725.89599999978	192620.57400000066	253769.85400000017	187201.1019999999	102790.87999999989	578002.3879999999	153907.1619999998	76278.53999999973	196990.67000000004	363308.7940000002	461684.0120000002	212769.56200000012	217207.34399999998	97784.19599999997	93341.276	314437.53600000014	253652.9859999999	252037.36399999986	384467.3900000003	447926.9999999997	238944.72800000032	314599.6019999995	238436.888	332307.5020000007	388418.6499999998	748467.1919999996	318473.3039999999	579958.152	71716.4199999999	110442.90199999967
20	133.9793760383003	1.4582886046511632	536166.1899999997	880300.3100000005	90477.16199999984	187658.05199999985	69845.18000000008	175596.96400000018	125988.27600000016	264964.1419999999	102349.84599999992	298470.80600000004	116924.39999999982	402847.31199999974	161780.9739999998	135614.37200000038	128051.73799999984	72149.55600000008	300909.00999999995	536183.622	787486.3959999998	226395.8979999998	893173.3579999999	256480.0940000003	292863.4680000001	60133.44599999994	164780.14200000034	228091.78799999997	146654.78800000026	70750.70600000012	298389.8520000002	103390.698	235676.664	190390.12400000007	199472.62800000003	299657.0139999998	254712.17199999996	1095119.586	195772.7979999998	203411.43799999962	341231.914	227114.2100000002	183110.86599999972	88765.40200000019	100157.97000000007	476824.5339999999	153922.6199999999	383427.0259999999	166650.53399999964
21	133.97914828305406	1.0328634108527133	734788.804	480715.89200000005	192943.57799999995	69757.43999999997	182245.80600000004	280985.696	63540.35999999999	238535.92600000018	136933.3179999998	186272.11999999997	41687.66400000006	56762.4800000001	477136.07399999996	419021.41800000006	149326.44200000007	181755.9240000002	451323.5199999998	406242.76200000005	388569.134	288899.2459999998	119079.64800000019	55529.20000000001	211498.87400000004	186218.22200000015	170041.6819999999	71167.70200000003	129604.24800000002	471438.2900000001	89979.64600000005	57919.24799999997	156688.9860000001	115764.62200000006	641163.3359999999	195626.58199999997	162992.56399999998	151601.29400000017	233297.15200000012	194380.03199999983	147959.41400000016	61807.185999999994	95344.52199999994	190156.31200000027	83219.83799999995	263425.614	343406.95399999997	129706.04600000006	127128.35200000023
22	133.97940280377262	2.487175545171337	123754.74799999985	70844.23200000063	229363.384	163153.71399999995	147618.14399999994	312004.7340000004	695318.7740000003	296371.3480000001	215390.08800000034	352485.5840000002	128496.38400000044	455418.69200000004	272224.4219999995	180118.97199999983	319031.3839999996	138820.14999999944	78300.76799999931	486007.054	433795.7760000007	1173503.044	249135.86800000022	189295.9740000003	295617.10000000003	193007.19400000008	174945.88799999945	315458.93799999915	240842.40799999968	152797.84799999918	281478.6980000001	542540.9360000001	178972.88000000024	338001.98000000033	500747.26200000005	201755.81800000012	488390.4179999997	75226.77799999996	109417.93	382876.39599999954	213403.82200000013	70399.43599999942	78381.46999999974	274853.4559999999	120800.30200000026	173234.11799999955	367829.2619999997	599914.0820000004	252287.84799999968
23	133.97940880897352	2.6144094236760123	215515.53800000038	743746.1099999999	904429.8220000006	141649.07199999926	161935.88600000038	147922.00000000047	223865.78800000055	284471.27599999955	87122.13600000084	302411.2699999995	253035.03399999999	97536.12200000012	242721.1399999995	208694.3059999999	319031.3839999996	493247.2480000003	237289.36999999968	88914.88200000043	534501.1579999997	308877.62600000034	236378.53599999996	300265.8360000002	242561.00199999995	69967.05999999982	287346.7459999997	590974.0859999995	564066.4119999995	117779.10799999998	333513.6460000001	183421.08200000078	564361.6180000004	107814.56599999967	420971.54800000007	490369.3619999999	269840.2079999994	703604.5780000004	532770.4759999998	826282.7300000002	220123.83	290728.1799999999	333025.49599999987	127785.77000000012	357809.9760000004	774959.488	209612.22000000067	198114.9360000001	133364.69199999995
24	705.3399500982631	12.381438571428573	334742.0540000001	9701.51199999996	54623.85399999988	39913.38599999993	9545.941999999855	114317.53399999948	27142.31999999997	64095.5500000004	495647.37600000104	15588.499999999924	18091.573999999877	40953.53200000009	348907.13999999897	37032.82999999992	10297.97599999994	4104.724000000083	27981.551999999843	33772.37799999997	72984.61000000025	3559.0359999999732	18796.699999999888	33964.20799999996	14123.67999999983	12912.442000000081	10873.697999999937	235853.59600000066	13456.551999999776	71654.16000000022	40825.264000000185	9218.274000000118	38412.275999999736	194103.258	183468.5599999992	34230.032000000036	27671.653999999908	4750.470000000127	24596.18400000001	257225.21400000047	31201.9819999998	3448.115999999954	13018.218000000115	24386.869999999908	6461.798000000023	24981.49800000005	34281.0160000002	49771.543999999914	14565.061999999863
25	257.96722810598794	13.069756511627908	589936.6440000007	525500.483999999	617903.0319999993	585754.5059999999	562086.9559999987	664422.7840000007	642147.3819999998	721482.5619999997	541527.1840000009	501313.9800000013	274843.1779999995	689864.2179999992	449698.87999999896	727008.4359999999	555535.5780000001	811233.1540000004	748909.2240000005	482870.1979999993	531959.2399999988	222961.05200000101	210860.73800000016	785399.2919999997	581155.431999999	372004.9160000007	801362.8580000001	827533.1220000003	602152.5660000021	671587.2880000011	659557.1899999996	678659.9860000003	675759.5899999997	333477.5699999992	336773.0519999997	721176.312	329036.9100000003	697538.3360000002	580392.3199999995	524493.4220000004	438240.47400000173	680190.6880000008	530309.103999999	489849.985999999	705063.6799999998	634029.2779999999	535800.8859999982	68026.91200000056	381261.7500000011
26	871.2008200386856	11.281374444444447	249503.30799999897	1768.9520000000184	15148.867999999973	2402.574000000055	7173.547999999991	5290.119999999989	2624.670000000032	217860.272	235815.1179999997	5839.344000000012	4351.2799999999625	3225.498000000041	105930.02199999958	6852.37199999995	22929.71800000003	4181.1180000000095	11168.8360000001	10016.496	74937.49599999981	8192.598000000029	3195.3920000000207	8567.042000000041	12315.010000000064	5296.928000000027	6529.230000000037	22689.73199999991	7485.992000000037	70079.55400000037	3430.847999999992	2485.698000000055	4534.99200000006	199445.62199999948	72110.92599999988	4456.748000000019	11830.457999999988	9854.60400000005	3743.677999999945	7091.1520000000455	107161.34799999994	2336.3420000000274	3144.7919999999244	1692.1519999999848	9079.428000000009	9041.996000000003	2141.828000000007	13729.542000000007	1023.5679999999941
27	133.9792744807859	1.1706731007751938	221535.7420000001	284015.9120000001	150392.1260000001	359952.92600000004	474780.3460000001	492885.866	975345.3559999999	325893.40199999965	133438.24800000017	712601.4979999998	64909.23199999992	63361.83000000004	167645.61399999988	129602.5100000002	138221.28399999993	140526.78799999988	262584.58000000013	169124.81	133141.98800000024	334583.57	619023.818	332349.1039999999	172957.3760000001	452198.086	154305.71	536641.702	457817.136	64748.280000000115	105472.87400000011	188636.936	196410.51599999997	196179.5420000001	152765.36599999983	686179.5740000003	247204.19799999977	70952.5499999997	87336.83200000023	126413.76000000005	623055.5979999999	420862.53200000006	203692.19800000012	506233.4420000002	146115.40000000017	342770.61200000014	224430.48999999987	395369.12399999984	136769.67999999993
28	133.9792962618998	4.077001246105919	503115.81400000036	244179.60199999946	88613.70799999996	189331.43800000017	194840.27199999988	76677.33000000003	137010.64200000072	123521.62200000012	92729.18000000014	120456.43400000008	92175.44800000008	47519.45000000045	53016.540000000656	353800.46800000005	64298.19599999944	107275.3859999993	128881.23599999973	143566.22600000046	196628.11799999996	191576.84600000054	76538.19400000043	199624.7220000005	153889.93799999994	269548.94599999976	519940.79399999976	183915.87800000014	138904.05000000025	168810.91599999953	106486.84200000002	145322.46200000015	338610.16799999983	56451.91800000008	174551.08800000028	170435.8199999999	175587.98799999955	0.0	334835.33199999965	90874.84599999967	99477.71199999949	92141.52599999943	92043.0480000001	305826.09400000016	44424.5839999991	261052.62800000075	88240.62600000009	120806.21799999975	46683.18800000002
29	133.97933169150306	3.1504511737089187	142210.61600000013	63535.552000000374	114882.65200000034	305769.00399999967	102311.80399999996	173878.45199999982	115552.58199999985	125083.55000000012	152092.01599999986	91238.73600000024	54902.50400000018	159897.68799999994	90196.98800000016	106639.94399999989	134951.88000000035	70893.9579999999	64145.302000000476	76992.77999999987	113239.83399999984	151748.26400000026	220580.9080000001	69742.67599999992	155693.3979999997	107563.15799999976	145494.98399999985	138423.88600000044	150648.06000000006	54120.81800000006	76989.92000000026	78580.43199999948	210249.87000000017	81476.77799999986	105872.67799999988	110300.62400000053	153607.1319999999	51884.93800000021	504782.552	195870.41599999974	147157.03600000025	138669.93400000007	124810.58600000045	118732.88400000008	68081.17800000004	142475.00199999983	152635.72799999974	219727.2619999996	42806.01600000015
30	362.91777355749326	12.646220794392528	65193.944000000774	213561.94800000175	428763.2099999999	65403.179999999535	250846.21800000052	203712.69000000283	66759.58199999973	347385.8539999984	260968.41599999968	236388.42000000138	426363.61000000115	66887.95600000094	352112.65599999717	72210.86800000096	240238.8459999977	269044.7740000008	341287.1760000013	490515.7019999984	258006.63799999747	462454.8679999996	625394.6839999992	251442.0499999979	617389.8499999992	332849.5439999999	408529.4820000007	337545.58199999755	252406.0760000005	639007.1860000002	529639.2979999989	522287.57200000045	302268.7459999994	474529.235999999	254928.1299999993	276301.6379999961	284432.74400000105	276595.6519999978	441618.76199999976	253891.52599999923	255516.28600000226	625816.0480000004	244737.41800000035	264827.4179999991	244623.6399999996	239168.00600000226	96101.71800000002	324834.93799999857	93415.3799999998
32	217.14581803475136	10.16008736434108	135474.72799999965	819330.2099999994	681737.1040000016	830164.5579999995	828366.3680000014	651165.4900000008	716211.6380000002	748500.7600000009	872257.7699999977	862488.6159999998	699247.9719999987	653079.3660000014	813070.6540000001	595526.8400000004	634486.8420000015	709739.3880000003	609687.54	344773.6160000005	942780.9820000016	792369.8459999991	429096.6559999993	739790.4619999989	150553.6419999996	170965.28399999975	689407.3800000019	395770.90000000154	163646.58999999802	503225.517999999	142017.32400000113	635318.6099999998	611602.858	569531.2520000022	698695.7619999985	186806.2440000005	582764.6239999994	198404.9219999985	176728.02399999797	822035.1120000008	165867.94600000346	487960.1819999992	102473.78399999924	180794.31200000254	108041.77199999805	663003.021999999	648411.9420000012	144858.77599999894	450994.9720000042
33	133.97934868379713	3.0213578660436116	302998.8040000001	157329.01799999998	110763.44599999963	354501.84600000025	102311.80399999984	49430.55999999979	123801.80799999983	237654.702	70645.66399999987	47225.64800000038	54256.67000000004	263990.58800000034	79743.60799999982	153094.57399999956	48690.81800000031	185148.362	64145.302000000476	183669.87600000008	113239.83399999984	221796.61599999992	149317.968	126709.95800000026	155693.39800000004	206305.5520000001	121290.40599999984	181017.77200000023	233755.94399999996	133970.344	93663.82800000037	139518.3800000001	335120.906	71191.2720000002	220982.59000000035	93335.62399999972	176887.83399999992	132346.91800000012	79782.64600000049	79715.25400000003	201969.2060000002	116948.11599999962	197860.98400000035	230596.896	141537.92999999985	71190.48999999996	265778.8779999997	107539.77799999983	93302.99199999977
34	184.9683752260545	12.940304517133956	605182.4920000008	641274.2039999986	520112.3020000008	728145.9819999994	684773.3200000004	278838.90399999963	494672.97400000034	722972.5959999999	625259.3099999988	743210.3000000005	537100.6739999999	559272.2980000003	521381.7039999979	634032.9599999993	195423.2539999994	591536.8979999993	563571.5900000009	634900.905999999	312788.8760000016	503630.3999999987	595842.6479999999	203683.60199999996	209850.61999999842	367525.2079999989	554616.168000001	631488.264	576504.1020000004	628490.496	316014.4460000003	313475.08199999924	644839.6460000008	386418.5820000004	663299.8459999986	174451.61199999994	175508.20800000048	267549.33599999914	305261.41200000216	653711.439999999	547389.6139999996	198166.30599999934	588165.8480000006	376882.2600000004	621785.1879999996	649913.4359999998	78365.3540000004	503650.3959999993	501222.78000000224
35	464.8744237125722	13.040092403100774	451099.0880000002	98658.23599999989	410511.2980000002	438666.40399999905	250730.92600000012	220961.31799999945	451102.70599999884	260920.89000000156	246361.3139999997	630361.2840000008	74240.92000000045	257296.6780000004	584046.1659999996	467719.07200000033	247790.3039999999	273872.7579999989	110220.68400000065	314360.85799999896	255903.72200000176	80494.96399999935	356133.28	462326.4199999992	286397.7160000006	228108.43800000023	150874.82400000046	446307.04800000077	419482.7779999995	144994.25999999998	170846.38199999934	398072.1600000003	232137.58999999872	46808.77600000119	668424.2339999999	530104.0760000007	707805.348	189499.24599999763	633894.0599999995	225767.10199999856	231981.80200000128	186437.51600000012	290718.17600000004	216903.20199999856	80149.46999999764	295800.94399999897	259407.59399999926	364388.45199999935	119124.36599999975
36	559.1456723451041	9.88105233644859	59972.514000000585	59960.48199999966	73399.00800000128	65527.343999999466	80247.99600000035	81021.5419999995	73294.5799999998	61897.493999999606	76131.7439999995	60303.25000000015	55056.92600000048	73464.01600000102	68761.19999999959	66037.82599999978	106652.2700000003	102992.51599999786	67483.57000000104	59532.32800000157	74873.14000000128	91944.84400000096	58843.610000001085	68256.05600000071	41340.12999999956	78158.77200000029	63838.87799999905	71633.73000000112	76624.80199999816	78443.38399999897	89446.1400000001	69049.51800000093	60883.75800000045	67199.30399999903	59723.07000000046	63272.88400000091	84623.73399999963	61664.42199999915	77142.6519999984	68727.85999999913	79805.65200000057	76378.55999999963	63269.085999999326	56006.16599999988	67639.91999999946	62231.90199999992	76510.38799999865	74480.50399999919	56447.65199999887
37	208.14073327411742	10.131966046511627	116825.91599999994	743377.317999999	589792.6900000022	729260.810000001	653667.5480000019	624075.01	742924.6200000003	673811.5200000015	766263.1020000002	641944.1340000009	623356.6899999992	555771.5000000015	731380.5979999999	485988.1639999997	552323.3720000015	654010.4960000003	550076.6660000007	435358.4019999989	767559.6660000011	747929.3979999989	418850.0419999996	686062.6239999993	91769.21599999948	407898.47200000135	667986.8300000004	547445.7640000008	569136.4919999993	489170.5360000006	414407.1299999997	589788.2020000003	542395.5360000003	738970.9820000011	826522.0940000011	575777.2920000004	444078.6979999979	649232.7599999995	557461.5920000008	715573.3380000017	577174.8760000004	612934.5839999985	573986.3420000006	676990.421999999	704893.0099999999	652240.7899999993	657191.1600000019	494696.94200000004	680771.2519999985
38	498.8820246768376	12.63611791277259	348901.65800000017	262314.8560000007	121451.08400000045	129867.7780000002	119583.10400000087	115722.09400000141	130877.93399999994	120024.57399999935	210387.5460000005	116444.13400000008	114874.0040000012	125212.04600000064	116249.40399999873	134952.2239999995	106058.70399999924	121009.73600000075	119484.2560000003	116210.63599999873	126569.18999999936	100916.48400000071	116124.12799999966	116337.39599999938	125744.44799999945	133394.3860000003	111519.54600000006	135361.08999999918	128908.42199999974	111107.93000000074	112228.87800000023	120841.5700000001	118102.16199999953	119676.36199999931	126389.46599999898	126333.33999999842	139539.25600000145	127653.1999999996	118573.12800000006	122274.71199999949	127806.69400000002	127272.98200000028	125348.42400000087	128410.20800000045	140721.0600000003	128307.11800000002	33881.81599999996	120753.51400000016	37432.06199999979
40	285.26820348997916	1.378778759689922	726265.7479999998	112375.58999999994	398344.4339999996	229502.82599999986	129838.71800000005	51582.44199999985	279959.1819999998	436012.3380000001	98792.59599999992	152175.68199999986	98951.22600000004	46297.07600000004	48185.025999999954	17843.25599999998	97661.95399999993	182404.77999999988	29071.76000000005	32857.672000000035	298055.4459999999	175233.63399999976	62070.173999999875	47310.111999999914	32717.244000000028	73462.06600000004	55357.55600000004	35376.97599999995	79940.01999999995	105969.72400000002	36599.472000000016	40230.58400000012	44341.10399999996	83266.10199999997	36030.37999999991	81177.29800000001	54880.51999999999	44290.65000000008	41022.71000000002	142926.6159999999	33029.55000000004	48796.81600000002	55711.718	85885.33000000006	34630.69800000011	77690.79800000008	30838.32200000001	63471.64399999997	9300.215999999975
41	353.2652872924074	9.160783878504668	133644.57000000033	11510272.47400004	11859992.136000058	12336735.764	7968855.877999958	10329715.76999998	13299498.788000016	11285242.084000042	10110387.562000044	11189758.642	10064052.88400001	7805066.4959999975	8684742.421999974	7943324.828000007	9604064.85799994	7990376.975999967	7509517.011999928	7702384.435999988	10343677.220000023	11864401.236000055	9237275.662000014	8103724.599999979	136548.71800000034	8494434.09000003	8626341.386000002	7991105.701999947	7870506.759999971	8406292.856000038	7172584.853999927	8460755.899999963	7522428.908000009	11058172.505999973	10781697.846000032	7848229.750000047	7374189.047999987	8902189.959999962	8166704.499999993	9110549.038000016	8629010.313999942	8411166.068000022	7456617.107999939	8710592.444000015	8720018.462000001	7886661.717999915	7801580.352000043	7715199.699999987	7570107.469999973
42	515.4034782192268	9.16496563981042	0.0	6938181.240000046	8237240.8880000925	7520783.827999985	4780378.561999955	5902549.363999928	7345431.9	5915834.644000057	5363694.960000022	6335101.881999987	5311571.830000063	5646324.981999971	5344286.173999936	5032127.43000002	5716640.55399997	5089059.983999971	4931727.3899999615	5645692.9059999725	5385928.088000065	5913475.162000045	5161243.43800004	4875549.459999977	2048.8560000000125	5883531.258000009	5900590.192000007	5443778.649999896	5889062.526000039	5081622.355999982	5138598.997999912	5841305.669999965	4698494.974000044	5187531.741999905	6545447.380000058	5248350.17000003	4883457.735999905	5160840.425999892	6010205.693999968	5997839.081999997	5894927.561999923	5199804.160000007	4552860.861999947	5468420.354000016	5120121.9700000435	5819728.077999977	4301276.798000019	5319500.775999961	4402988.815999984
43	381.3000696161081	9.99019519379845	52946.841999999866	4202179.154000026	3577006.420000012	3643214.8139999937	3908071.6079999986	4042821.440000018	3719965.251999965	4731507.934000002	3872216.8600000218	5220364.678000003	5927238.6020000335	4825458.799999946	4326007.947999958	4411245.027999948	3060539.2819999745	3736981.054000015	4256401.367999966	4671218.920000033	4589554.449999973	3987801.5639999914	4355015.184000002	4150905.92600005	45628.607999999775	4171762.601999974	4541276.980000028	4351982.684000007	4507140.013999997	4545170.215999975	4819880.264000052	4041300.9280000073	4786121.282000021	5369507.42400004	4737738.917999981	3936648.000000027	4089789.111999988	4636730.376000007	4507044.203999967	5053867.744000017	5211356.83199999	5360204.94799999	4519879.572000018	4512579.422000053	4275062.188000013	4721640.563999942	1594085.192000012	4109401.057999984	1595388.0999999882
44	350.24225564945687	9.162844031007744	6364.3319999999985	5138400.208000017	5107524.936000025	5392002.744000001	3535355.4299999787	4330342.365999988	5711629.596000004	4861981.436000018	4210150.44400002	4762649.583999998	3482932.804000005	3339373.697999999	3620546.51199999	2995415.352000003	4046175.459999975	3360857.173999984	3153617.593999976	3328413.3899999936	4160939.2260000124	4678921.108000023	3702395.588000009	3449116.555999992	2734.4479999999976	3588868.6960000144	3517206.0620000013	3452600.7559999744	3335317.2119999835	3533883.0200000214	2921988.443999967	3715135.23399998	2998377.684000007	3754486.1419999837	4544017.126000018	3321315.2580000195	3054611.613999973	3675386.077999979	3494387.0619999967	3927603.7800000086	3461474.7939999704	3345653.9000000083	2882115.8559999657	3476582.154000004	3603005.458	3584958.01199996	3704740.0320000206	3112123.8599999934	3882778.4519999768
45	557.4540081889791	10.13493761682243	20828.50599999995	4138491.0679999855	4093419.768000023	4315474.525999998	3018976.230000018	3698134.0540000037	4533577.685999996	3976127.0740000256	3127785.2540000067	3315981.214000012	1897015.9319999963	2856630.8500000136	2968984.8859999888	3055383.877999995	3270264.414000015	2808114.7999999886	2720886.592000015	2801761.843999942	3407484.0760000083	4126827.931999978	3000592.2159999874	3038249.942000005	22047.139999999752	3213335.0359999835	3124168.840000014	2914808.601999995	2840411.9659999567	3447158.00000001	2479976.270000016	3100373.812000007	2700284.19800001	2385567.0480000046	4221028.204000017	2887236.3560000244	2513006.7279999317	3196971.2959999745	3294387.5039999546	3369161.116000012	3280896.700000005	3027512.0839999844	2479995.505999993	3293006.176000006	3250481.07199998	3042307.5500000236	3877233.524000008	2471886.5019999733	3860962.7699999837
46	437.1873311622941	5.449554883720928	3711.750000000005	3508252.9959999886	3627617.068000002	3217955.837999992	2184004.467999995	4186668.591999985	3880175.804000005	3381346.339999996	3380859.4099999857	2602705.3319999957	2566260.343999996	2349039.8600000055	1878258.5599999968	3303012.433999981	3344945.5340000023	2222089.0779999993	2801750.4840000016	3732773.576000005	3458052.1619999944	3388537.8140000114	3267900.096000016	2504387.830000001	3812.376000000011	3730260.874000009	2249492.1640000027	2930545.674	3780996.717999994	3384718.255999998	3799966.821999983	3392001.1319999984	3029749.8119999976	2425942.808000011	3302303.3239999968	3406733.667999982	3114374.592000003	3347985.1380000003	3040535.7540000062	3175208.354000007	3752009.778	2546157.4219999933	4026680.1519999863	1987194.3300000003	2157495.4520000042	4036226.951999991	2674487.2900000014	2625662.965999993	3227609.3320000065
47	659.2921187972388	9.660043691588779	1033.1199999999685	1758454.8220000197	2232893.2660000026	2128230.430000022	1363882.7879999762	2244668.1000000117	2276521.466000019	2471459.4600000205	1981830.3480000203	1690627.0879999788	1442851.0940000128	1813647.5420000087	1444614.1960000047	1570324.254000019	2079598.0239999825	1164982.6180000168	1679660.706000014	1926178.5379999825	1829514.6619999825	1747222.524000007	1600371.6960000044	1298986.6540000208	2227.624000000014	2430189.529999944	1750485.049999995	1653393.3999999985	1951499.740000007	1612384.743999999	1857544.6599999939	1313482.539999997	1624167.7840000244	1518755.3379999946	2019263.064	1705742.7799999826	1718584.2379999885	1899710.575999988	2306739.658000017	1987435.295999996	2190367.213999991	1953635.0440000384	1732923.8820000074	1941616.8219999843	1396546.782000008	2220862.7639999893	682156.5780000022	1857301.978000024	1102274.2979999955
48	739.6028530713022	10.136763333333333	14920.245999999892	2675740.721999989	2750784.644000017	2678446.0819999985	1979884.300000012	2582030.5140000056	2783751.7279999983	2409840.9860000163	2358258.3960000053	3136586.9420000124	3690580.3320000037	1940605.728000008	2098895.9479999943	2012876.883999973	1980018.804000011	1940548.2239999904	1876929.2140000209	2006518.9019999763	2459853.1780000045	2812743.475999989	2642891.07199999	2189570.1300000064	29107.84799999981	2219810.8979999875	2144892.696000008	1972737.067999997	1921387.4639999815	2272343.358000009	1821607.7560000129	2186447.2880000044	2142109.6340000075	3263165.458000005	2832293.312000013	1956569.4480000169	1817855.5459999463	2238694.92399998	2370528.387999962	2307814.3000000077	2411242.894000003	2236189.77199999	1757875.323999999	2165179.958000008	2145349.839999983	2226752.1500000088	1365176.2780000002	1883710.6899999736	1384888.9279999966
49	284.2952635851545	11.214331853582554	22036.647999999845	1903979.604	1396532.3959999916	1778479.291999986	1710323.1799999916	1502182.2699999916	1530128.8059999966	1924394.1160000071	1739860.2679999918	1720304.3820000084	1642384.7180000043	2371369.1520000286	2324635.6399999927	2439410.434000006	992588.8940000021	2137190.8660000158	2483954.358000036	3033364.0859999764	1820356.6160000076	1066816.577999998	1419306.0299999837	1815019.790000015	44587.034000000116	2072321.1239999915	2301211.174000008	3478024.959999978	2452876.560000013	1479491.2240000078	2025671.378000013	2034605.9580000232	2258801.197999998	1594238.9240000062	1919795.6380000203	2486200.5400000056	3304731.252000003	2394848.952000001	2519211.3499999926	1920889.9040000092	2660990.568000019	2097383.6820000308	2485589.978000004	2615666.328000014	2182642.393999968	2410697.0479999646	1046918.5899999988	2224954.06400003	1040429.9440000042
50	353.25517696018517	9.025601782945731	11492.308000000046	1169402.3139999895	994346.879999983	1077698.7900000005	1178795.9759999977	1122648.9040000022	908999.4460000069	1383505.9620000126	1071147.374000003	1543449.8259999838	2254962.7679999783	2283337.9740000456	2074258.294000013	2525603.7400000338	690076.4499999974	1571038.8080000312	2288845.035999997	2472086.478000063	1613108.4019999832	975266.5780000008	1711117.964000007	1717752.8160000143	8369.224000000007	2121980.944000001	2010442.7759999675	2643470.7640000368	2360663.9159999792	1730422.443999979	1793721.0939999926	2048781.9159999955	1861244.888	1567550.4719999891	2467833.1199999764	2238001.540000008	2219961.30400002	2441662.538000008	2899821.0239999923	2158285.277999966	2752038.2479999387	2334629.3920000223	1031125.7319999969	2574502.753999995	2001365.8639999882	2313850.999999966	466696.2599999992	2422283.6220000274	7626420.305999963
51	313.26211001324737	9.162526124031004	14458.180000000031	1343262.1400000122	1565325.6640000185	1508179.6459999962	994266.4659999915	1333214.0939999907	1624860.5119999943	1192806.8580000093	1087373.7400000035	1591447.0959999904	2102765.588000022	1385722.9900000023	1416538.4939999909	1482896.132000001	911518.9579999952	1077677.7979999927	1316363.1879999782	1311554.901999993	1308571.4840000093	1309247.4080000084	1301234.8260000022	1238667.1059999978	9684.244000000068	1507680.7980000062	1452558.4160000002	1418003.951999989	1447258.4939999925	1585952.3620000137	1086700.7279999824	1294143.765999987	1131966.1120000079	1922791.695999979	1807894.934000027	1451577.5499999963	1331798.6319999879	1530090.7179999824	1706229.9259999925	1518819.5720000046	1549120.6059999815	1469522.0039999909	877620.1299999866	1566692.533999999	1340288.999999997	1455817.4639999769	599781.9520000032	1183722.093999993	714160.3179999973
52	557.4495335959937	9.989468617021283	0.0	1030729.5520000069	641212.9720000057	857260.1839999901	756370.5500000019	770547.2520000066	738879.2839999914	1060260.3380000035	671248.0640000002	754691.5640000079	548822.0940000007	1515510.919999952	1048321.0279999948	1360561.4519999812	440492.2959999926	1161456.492000006	1161714.0199999823	1222090.471999994	969114.6699999984	532458.8579999972	757159.4399999995	978478.1080000188	0.0	1399453.3379999923	1282798.6700000241	1528909.2499999837	1211921.484000005	958383.7839999864	915337.8440000134	1118814.5040000041	1104960.2840000126	548486.3720000098	1384010.16	1287343.814000019	1171116.596000003	1350140.6719999993	1525503.6739999847	1083835.899999989	1356047.7500000065	1161474.519999982	796799.5020000013	1369730.6420000214	1201404.2540000044	1203773.9659999718	389847.2240000034	1189081.2120000273	403298.80400000047
53	378.30628500706484	9.99026503115265	3523.853999999982	1167674.420000006	939800.302000001	1092632.35	731505.9740000033	895014.2680000039	947946.92399999	1067549.9540000001	934595.8720000058	948411.7659999976	787773.0480000038	1191780.0459999891	1100055.2419999896	1026734.7359999905	684174.2759999897	987807.5480000022	1151250.0499999914	984023.7320000085	950924.9139999964	625418.9039999966	708810.6979999994	919188.2980000131	2882.240000000028	1017182.0839999934	1030216.8060000078	1100840.2580000027	973179.4360000008	841197.3459999906	769574.1080000055	877190.810000001	940764.1680000104	658885.3060000093	1107588.6659999974	976886.414000008	1036427.4320000041	1140988.8680000012	1065264.843999994	1027101.2160000028	1023345.9280000029	1042802.8479999972	713521.9440000027	991138.0800000121	980782.5360000081	898882.893999983	799365.4200000043	871225.2739999972	765980.4359999923
54	350.22386813296083	9.031848987538938	2586.2880000000405	631403.5059999905	552211.4239999945	541447.0740000012	562419.144	628576.054000002	539512.2280000005	798866.0280000067	512145.46600000607	778589.8179999895	799452.993999991	1145675.264000025	1061989.730000005	1323415.6780000164	293693.19999999716	836858.0600000226	1173259.3000000012	1158073.1640000332	866723.7159999901	456578.2640000004	847317.7220000047	926528.6860000086	2630.4120000000007	1038282.859999999	935517.9759999813	1254857.7660000208	1140685.8459999843	938247.1859999893	815187.2179999914	1044563.6079999979	915645.1439999995	594749.3079999929	1155004.7579999932	1117824.4600000044	1095346.87400002	1259914.3600000052	1202266.776000006	1034673.8219999813	1205077.8319999722	1147975.818000015	534350.6200000026	1068004.1019999923	1197503.999999992	1002332.9599999834	192803.11600000085	975979.9760000127	3892887.5919999774
55	745.5181424188702	9.166011137820508	1866.2540000000467	1213420.972000008	1363250.4320000159	1348534.5439999995	774447.1059999934	1057743.9179999938	1284789.3760000002	1051105.1040000054	931268.01	1080239.2479999969	849817.048000008	939668.0499999943	960360.285999988	940644.0060000034	913041.1459999952	896340.1939999963	962140.967999993	808560.1559999976	978575.5660000123	961478.6500000069	786384.0560000059	921734.391999995	1198.7040000000038	901735.1140000005	973166.1460000012	964902.3039999837	923898.890000006	917051.3759999974	647653.9399999884	922493.6739999941	834519.3600000073	826106.3059999873	1111450.33400001	914572.8660000052	910507.2459999836	969059.537999982	996895.1459999981	971565.9679999994	886048.4739999883	911949.6500000015	697796.8659999919	944843.446000002	920505.1120000076	935740.1559999972	689480.5460000028	907159.3459999936	643744.1399999958
56	341.3004848241592	10.135797507788165	58469.96799999995	1927750.7399999937	1905041.466000011	1971899.5019999996	1587301.8240000086	1834902.6660000002	2147708.5719999988	2046597.6020000062	1754582.586000003	2421722.6340000043	2434446.1719999984	1347591.7019999991	1388443.065999993	1520512.8919999981	1742216.4180000075	1239725.2839999965	1420469.6620000058	1526386.7819999878	1772560.4320000068	2663888.5739999856	2040819.4959999912	1432358.3739999994	52634.783999999934	1552692.3419999944	1683778.9620000029	1273746.3380000016	1369016.94399999	1679091.492000001	1347298.8840000005	1645503.6140000038	1437552.352000005	2458868.238000007	1966376.700000007	1356113.0920000095	1353748.9699999795	1600384.5079999885	1694764.871999985	1656520.5980000063	1596928.8440000026	1618107.605999994	1434095.5620000013	1383995.6039999984	1542050.3359999915	1623588.7100000046	1345904.2120000022	1319705.9959999912	1468258.6759999946
58	409.32825710233186	11.009458644859814	6635.2700000000095	860502.145999993	628903.3420000002	965424.005999998	708325.9940000019	921925.6319999992	997530.5639999958	856422.7339999974	709682.1280000029	573513.7719999972	548206.3459999969	731163.5680000144	685057.7299999921	723917.2300000021	514397.53800000076	546135.5100000014	686485.7360000114	824790.8700000028	590725.4459999986	887316.9140000009	735890.440000012	774645.9580000025	5611.599999999989	596560.8299999972	442261.6979999939	628435.3060000009	389449.4860000043	777159.2579999893	374339.7859999975	306735.17599999823	786446.6160000062	625940.6640000001	948818.4400000031	601787.2099999976	567340.7320000029	852437.114000007	442794.51199999976	821821.1779999995	889354.9900000065	712825.31399999	555359.8560000078	751235.9059999995	441713.34400000045	822321.4580000135	404636.3480000022	667834.8259999972	364522.0600000035
59	683.5417657958051	9.163463430420702	0.0	901491.4380000054	1019054.0260000081	954090.0359999988	543948.8419999958	853751.8899999947	1041658.6220000002	812218.6100000077	773320.6620000034	1071690.477999998	1179871.430000008	725925.9020000008	665754.2439999944	771658.5340000006	664695.729999995	670110.9799999957	695412.0459999897	680547.5739999971	741558.4020000029	773556.9620000053	731066.0840000032	663808.6919999984	878.2060000000282	705071.7840000022	760555.8280000007	720214.4619999964	718224.3799999941	783321.0560000058	700697.5419999897	731490.341999994	606495.7120000042	1073546.1979999905	899546.6900000134	702949.5820000006	681976.8619999953	713144.5979999894	861261.6999999972	735135.8540000016	794312.8879999906	740881.2019999955	568528.067999992	812983.9440000008	707764.0539999991	759835.5599999884	485721.0140000036	725339.7359999972	428565.1239999986
60	737.1862775708667	10.138684115805948	1388.8500000000192	775958.603999996	908920.4600000052	847103.004000003	619476.4680000029	428545.4960000026	925011.9360000044	769416.6880000073	689615.7340000056	974152.3760000074	880448.7299999959	686603.0320000019	639761.781999995	731761.8039999881	618571.0580000057	593143.4339999965	645308.400000009	687847.1519999807	749238.6699999936	757167.2699999972	765705.4479999945	616096.5140000045	2499.854000000042	732775.2800000024	723475.7720000073	691076.2239999985	669741.1779999883	755940.2280000065	598796.1840000061	683762.0500000006	676241.1180000063	921202.3960000002	878336.0539999987	680228.8920000064	573699.3799999815	717026.0319999909	798850.9819999869	741243.1140000076	777141.9879999963	714825.9559999837	576130.7340000069	741834.3160000097	683437.503999999	745665.1059999982	622206.2200000017	571359.5259999904	636736.6639999988
61	239.2373124239788	9.161494341085268	22776.185999999994	1056715.7840000065	1093232.1480000077	1103180.6019999995	753485.8959999962	980905.4039999959	1182796.5679999974	940629.0760000049	928566.9160000026	1114742.357999997	1105763.676000007	850187.0080000011	839218.2999999967	908483.25	803660.4179999969	791558.9259999967	898221.6479999956	875843.6159999969	1031359.3180000045	989466.3940000044	829678.7080000009	869123.8419999983	14743.59600000002	991129.1660000026	943769.0260000004	877318.8079999954	882817.007999996	864690.0860000063	689678.8759999886	881849.9819999945	753627.8380000027	1044090.3259999928	1187945.5900000122	854407.8920000027	796264.1639999954	1025633.3159999916	982282.5039999988	877759.4760000019	987141.409999991	933377.2159999969	640447.8079999931	1038315.9600000012	988963.6139999984	942620.8599999893	570431.3020000026	754564.1899999975	577064.2579999977
62	341.2892789622598	9.99187936137072	6588.44000000013	656853.8780000043	527671.162000002	510355.213999999	719667.3539999997	612374.3100000035	530422.3139999945	783299.2600000019	536274.1120000038	1005852.292000005	1196964.686000005	1312577.9139999705	1052109.0279999918	1387233.9859999805	394633.8499999963	684641.8160000028	1050002.0699999905	1142021.5340000046	916427.283999998	677266.8179999982	1161455.0260000022	765901.3440000131	4934.523999999993	1055480.9359999949	1145319.6740000064	1208200.3100000012	1065301.3119999971	1081977.71399999	1323784.658000016	966105.462000004	1212150.994000015	1102140.2720000122	1234926.452000005	1083140.6860000084	1041042.607999992	1167552.8420000009	1471417.169999987	1122241.3939999985	1673105.7040000032	1611485.005999989	984135.4820000048	1231695.216000018	1085603.5960000034	1276065.6739999766	275192.048000001	906732.999999998	269952.60599999764
63	325.2300750749162	8.04438496884735	1761.4519999999584	673944.0460000064	749209.6420000042	762547.3859999981	401276.5579999985	597226.043999999	826181.9100000066	586121.3179999979	462804.6759999957	533068.2700000036	722445.8779999928	579374.1280000007	697276.3300000018	666974.7420000061	380302.18599999906	575198.6660000058	796167.1040000069	576477.1559999961	557463.0759999998	589565.8319999996	790487.503999994	666341.3720000007	4157.0140000000065	653985.1119999979	603462.5960000062	829767.1080000063	701618.1580000104	693853.7520000025	436607.0740000044	719313.1220000009	218776.72199999954	641235.3439999939	1073021.5300000035	678461.0519999982	714103.8359999887	774287.4320000039	780985.4159999961	798586.915999999	772891.3680000046	794029.8719999938	417376.9700000024	828466.5179999948	724805.9519999993	693636.2940000055	328725.9320000007	685644.4639999912	355191.5680000011
64	284.295564681318	11.10239860465117	9408.736000000104	488627.713999997	334461.4460000023	404074.3380000007	469278.4479999993	389479.47199999826	364370.6980000031	520727.42999999813	447996.1079999993	427835.7260000007	524634.9059999961	779811.3560000069	686710.187999996	806178.455999997	274047.1839999953	647081.1460000017	824185.9979999965	1018860.5520000028	466542.9319999944	314984.5959999959	479660.37199999776	500725.08600000525	17755.90600000032	628724.3739999966	691895.8440000073	1248788.8299999991	768758.8780000117	456615.82199999405	761037.4000000046	568160.5439999962	647339.1819999921	448624.5660000014	524141.3059999976	764917.4060000081	1010673.9279999869	649108.9239999908	775660.2859999876	528629.0980000009	832486.4859999932	635333.587999993	886145.605999995	811352.3939999989	669272.7019999985	718020.4159999954	1052446.8140000054	698200.268000005	292032.9519999993
65	453.16438660338486	5.4499305426356575	4418.5879999999825	727277.4259999978	710734.9840000003	633201.6419999987	424330.5359999991	742409.5979999977	767346.812000001	663629.9339999993	671173.7259999972	510359.757999999	395764.75999999937	371029.538000001	400366.84199999936	649210.8519999965	629167.3860000006	454729.95199999993	516886.616	709437.6740000006	673933.5399999989	666508.0960000021	590059.2680000027	382109.11000000057	5436.545999999954	692007.5180000016	427459.48800000024	489096.6579999997	694316.4459999986	630529.1859999998	610593.4519999971	639898.9099999996	404447.0460000002	404416.470000002	669379.9039999995	666769.8719999971	624360.8660000007	672894.2860000003	550016.274000001	463484.71800000203	700639.8640000001	500547.7739999988	775439.0199999973	355609.3180000001	437398.7100000007	751476.5499999983	381518.20000000024	423573.4119999982	536769.2920000008
66	256.264024551348	10.34159820872274	5041.616000000056	455291.0539999993	317544.2640000014	443510.40399999655	419305.3659999946	367972.4479999992	313887.5940000009	473676.2079999994	359083.45400000154	461017.94200000225	557033.3280000057	656790.9940000065	544949.5999999959	615182.952000002	255576.758	497887.7699999987	697546.9540000196	992374.3560000114	480594.46200000047	320694.9919999985	567735.34	398636.3020000049	3777.1600000000512	446838.91600000265	639738.1940000055	1047959.3299999959	614480.1499999932	412698.3419999961	743409.7159999883	529390.785999999	569244.3879999947	509012.4739999958	464993.66199999506	663098.9859999948	890202.8420000145	605451.2780000039	647828.1359999938	465823.91000000224	736493.4219999993	536584.6720000099	706665.2239999992	784677.457999994	565099.2640000032	684070.3739999965	403227.90999999584	567110.7820000013	361471.1219999989
67	551.3568100243801	7.82715860465116	11859.275999999973	870374.1099999994	1014079.9680000001	910805.7520000014	625642.1419999998	1024335.7860000008	1092337.9780000015	903174.5539999994	918802.6559999984	916373.2380000015	1012396.7620000008	849809.2059999994	1054178.3859999974	972984.7879999984	825081.6619999991	1098351.1539999994	1052127.1179999989	837804.6919999975	876242.6239999988	1105438.3140000002	820663.709999998	1002405.1580000024	14368.070000000012	991906.2860000028	1198894.5620000015	1116073.8579999965	1154805.3799999987	1080262.338000001	1001643.0840000036	1076074.4820000015	1047552.9340000028	987172.6879999994	1171280.8600000015	1109844.325999997	1032641.2759999988	1198248.2239999978	1338288.2340000004	1297489.880000001	1095790.2059999972	1046778.3780000013	870215.6279999984	1198814.5300000005	975851.098	1092512.5580000023	1289513.4519999984	981974.8519999988	1433519.4540000004
68	595.3831678139018	7.7871191472868215	9509.21400000004	820979.1240000001	974430.8659999999	857186.322000001	548007.8839999986	949930.9399999978	999205.0919999998	867251.1419999995	873282.9779999994	706195.7239999993	896868.6359999995	792903.268000001	935704.0620000012	805626.7999999993	846927.7539999994	946063.1979999985	1098492.715999998	769641.7700000011	1001058.276	983543.0220000008	789471.1739999995	790963.7759999995	9417.756000000025	1085881.5159999998	930851.8179999985	931401.6179999992	1090899.4200000009	1038069.1199999995	988381.6360000005	1159129.5559999999	1060852.788	935093.7459999984	1323851.1120000014	1097377.5100000012	912376.204000001	947704.9400000005	1114815.2120000005	986881.1579999999	971319.8539999971	1122161.0780000004	783056.0320000008	878697.3420000016	1059494.533999998	1110788.9219999977	1067114.8419999995	897605.4940000004	1188191.8159999968
69	270.28005210371214	8.201192289719625	16114.532000000007	809396.331999993	1071358.117999992	702248.652	1393077.308000001	1120707.6220000023	972389.8059999954	1143962.9840000023	1235268.3039999942	1333344.1659999928	1458555.8340000086	1399827.6039999982	1488687.4819999938	1602117.306000012	1417751.7560000003	1331735.2020000005	1591228.4840000062	1193193.358000008	1266843.2019999968	1402421.4840000023	1298662.9299999955	1144748.9179999945	6290.0520000000515	1464411.0900000038	1509408.6559999834	1225942.9519999817	1493607.5380000044	1197113.162000004	2059742.0539999988	1210293.124000002	1498481.3860000134	1403646.8919999874	1574526.76599999	2081475.5839999844	1957460.783999989	1656449.603999993	1450557.2000000025	1264747.8119999943	1503196.9579999875	1419925.7699999944	894799.3300000016	1747600.7659999891	1337876.6879999996	1648595.6940000039	216876.99399999875	954391.1960000037	417447.7259999996
70	507.33120390323586	7.865963023255807	5290.3560000000125	842738.1340000004	937741.0680000004	839916.4259999999	706636.1739999987	960415.7959999995	1002660.7640000012	851232.4019999999	842949.7419999988	892999.0440000005	793025.1580000012	885621.0779999994	799239.7320000001	789204.3559999998	778284.1400000001	1018483.6279999979	1062589.0459999999	817472.2020000005	834354.6339999995	1013269.1359999992	908019.1900000008	776423.2760000004	14028.201999999963	924993.5760000028	929744.8599999986	1124417.375999998	1072692.1039999982	866263.3379999986	1073460.9620000022	1185695.0520000022	1003621.2100000012	918300.8920000021	1264758.2740000014	1026818.0639999959	1149587.3679999982	1029532.9739999992	1144584.9619999991	1153918.36	1168397.7820000015	1098859.8660000004	812441.3599999994	1124321.1359999962	962541.808000002	1001311.5019999964	1420617.0039999983	1044497.7059999995	1445707.8680000012
71	267.26789800442924	10.135932943925233	75624.77599999987	914523.5939999974	888148.7800000042	923860.3360000006	837142.1640000037	836499.8280000003	960155.0960000005	886302.2580000027	838034.3660000006	990709.9120000019	889453.7219999983	577787.2180000007	744312.2539999981	604946.3799999994	816658.5180000028	614776.4359999989	611379.3100000026	694968.4359999971	904807.3080000023	1105703.9659999958	937500.5239999972	729128.2399999995	30775.627999999604	736963.7839999987	772671.4560000015	611942.5380000006	538252.8119999964	826208.5659999995	619388.9679999996	782301.4140000005	624031.0900000014	811951.4120000027	827565.0300000027	626808.9800000028	556414.5059999931	720578.4819999967	738815.2799999965	669237.2080000021	704743.8780000005	715323.7539999986	658044.2740000009	743408.4059999995	763939.7879999976	747358.2000000011	650029.3000000021	634578.4359999972	668755.3019999979
72	367.31811409716835	9.662434263565887	2283.0679999999925	491077.5420000024	529411.9199999993	543375.5680000028	328432.3339999961	436408.4180000037	511203.5600000035	431428.2540000028	386747.86000000034	495386.37999999453	560808.6380000042	453194.2160000028	411678.5840000018	462717.3480000036	416587.115999997	342142.66400000395	424863.278000006	476473.83799999906	419192.5639999928	419772.1340000013	470018.8519999964	364418.50200000725	2944.012	415896.9639999953	491547.2900000065	447446.6679999993	438228.9819999991	441036.6199999977	342159.35999999376	356308.3760000029	466999.11600000365	488792.6100000006	545693.9139999953	449904.7039999951	423752.24199999694	527465.9980000015	506251.7040000053	444723.99	501786.2219999989	492232.6500000079	357308.8019999969	479193.3019999964	407366.7060000037	454418.16199999757	242396.54200000004	432494.0200000013	322322.0659999984
73	415.22344153035414	9.17951546474359	18335.57199999988	1188473.1320000011	1027437.3680000015	1182438.0300000017	197771.76799999183	930203.342000001	189132.84799999683	903472.9059999984	1159223.2340000023	973775.7979999998	170359.23999999993	209636.6539999956	193923.7459999949	281230.9900000018	896878.0639999977	219181.70799999294	296677.419999997	201361.42599999113	875192.658000002	931011.1780000018	154841.34799999802	962124.8699999986	35881.769999999764	219926.7580000017	883650.4919999999	195190.9619999935	211526.10600000288	674852.136000001	510578.4079999971	844997.0199999996	711993.327999998	848854.2419999995	178029.75000000282	191560.75600000462	681146.3380000012	210059.0100000037	775037.4960000034	893624.2179999992	680186.5979999985	185111.64600000178	492809.1879999975	771372.5280000002	183661.87600000066	629133.0379999968	672206.8359999957	749450.1500000003	631953.4960000005
74	279.1182667253663	3.468729457364341	12707.637999999963	470892.796	375441.67400000093	41799.14800000012	35821.985999999946	27364.64400000002	6396.960000000015	11137.273999999963	115205.69000000016	21986.01000000004	1445621.5560000031	20799.96600000004	544381.0499999997	242109.3980000001	16828.625999999942	67116.46000000005	303481.67400000035	20661.74399999996	33025.820000000014	53422.60000000001	43573.65600000002	64171.00200000014	11465.93199999998	118798.68799999975	48491.73599999999	420434.2940000008	46110.64800000005	13080.106000000022	11201.229999999961	9261.712000000003	116265.64999999994	12902.107999999984	379640.5900000004	155463.94399999987	258387.74600000004	347424.3899999999	69566.6760000001	52976.23800000004	48289.6139999999	52586.00799999997	9284.295999999984	1532162.1260000013	16370.829999999949	13034.751999999982	78696.87200000003	14432.816000000012	266897.9380000003
75	194.1242044959383	9.164252790697672	24941.577999999747	1101347.3880000026	994452.174000002	1088187.3980000007	759849.8759999981	959155.8440000005	1158460.3860000009	1070921.9480000015	1056265.2360000028	1142400.1400000004	938052.3519999995	829764.8999999984	980675.4239999992	759013.7479999998	801139.0479999969	841659.1879999972	627039.8859999968	816333.8319999998	901997.0600000024	1055239.6760000032	806054.6220000021	790479.3379999973	24040.62199999994	877756.5540000008	867462.5339999999	719026.1239999975	765714.8119999984	885258.080000003	606420.6899999963	924996.7819999987	726573.1079999991	1076697.2059999993	1131854.3640000024	749093.6120000057	726361.6300000006	910581.4479999987	832924.7000000017	987658.932	707301.6159999977	737991.8800000027	630981.5579999964	873296.9280000012	895009.3120000005	802187.7539999959	831883.1480000034	744585.9339999999	832231.9139999971
76	639.4081293782501	7.752205813953487	7047.178000000047	684049.73	844749.3940000017	707833.9580000003	565486.8499999997	802232.9039999981	873956.1619999992	706375.3600000006	788080.4879999999	742302.9459999999	741966.9020000001	787931.7699999996	625244.6340000007	655579.8420000004	731402.7080000003	676599.5860000015	783225.1839999987	679178.4779999985	714972.4979999997	840181.8679999993	780024.6560000002	678451.3199999989	11721.46799999998	767161.7400000001	832744.241999998	762032.464000002	858289.4160000025	842812.1380000003	916836.8219999992	802110.8159999981	923410.432000001	783987.9719999998	886377.7379999975	851956.7820000027	773719.1279999998	738659.2900000005	1042046.5920000012	855637.0319999987	973689.0320000015	869141.1920000011	773805.4260000002	839466.3280000002	756627.1219999999	943309.9279999976	768328.3039999999	844137.7900000006	921545.863999998
77	463.29908147202326	7.895510775193797	14144.912000000022	695660.4880000001	713416.7519999999	640461.1119999989	518302.508	756304.8360000008	817947.7800000018	697385.7760000001	682380.9099999998	702673.883999999	753309.0159999997	596553.4619999996	763995.53	715739.2920000001	591868.4640000013	799341.1940000005	893128.6380000005	613417.888000001	833120.2779999996	809509.272	658108.8839999997	656933.1780000002	8405.912000000037	859079.7160000005	756512.8219999992	935637.2860000012	823790.7239999982	661063.804000002	844732.336000002	846471.0419999993	763274.7740000004	596952.5939999997	929732.6640000014	812558.4100000012	890787.6320000009	798403.9939999994	914050.4859999992	742285.4639999982	812607.2280000015	713451.5100000001	773370.2840000009	902097.3599999966	765613.0420000011	836226.2199999954	1321495.156	777477.0679999994	1268662.9680000006
78	801.5780845319807	10.138966744186042	18024.651999999947	814268.3739999983	715254.4100000032	805540.9220000005	548448.4900000029	640700.285999999	845355.2639999994	696719.3680000022	716470.1020000004	685608.6540000007	108451.33799999508	182894.52800000325	580345.0519999969	472163.95599999797	627432.6420000023	516627.6599999981	285120.83400000626	223060.99399999843	681102.9200000024	603943.5539999965	245768.61600000144	557820.8000000011	20527.56199999988	548964.4179999988	165021.65600000595	293404.6300000067	194856.95799999614	476245.3079999998	342288.2179999999	459328.6980000013	142200.3660000004	528662.7540000018	729927.5380000024	172971.0099999975	172950.2579999934	581392.5559999973	498728.9379999985	535122.8660000021	490839.7740000002	174116.12399999105	405402.8040000036	530364.1919999985	567756.0959999991	458320.1459999978	684393.9300000018	275976.5320000023	666399.233999997
79	245.05553038958968	3.2724586569579284	22406.411999999902	816120.4879999999	214623.78599999996	61190.20599999992	55275.40799999999	17318.884000000045	31813.83999999994	13412.881999999963	208072.01199999973	30568.91400000004	569489.5260000014	30010.725999999948	551520.5379999995	108933.13400000014	23620.071999999967	59855.55000000001	377583.93999999994	36446.96200000005	26753.28199999997	40556.64000000005	59982.235999999924	70057.28399999991	102943.4460000001	68234.58799999987	64130.553999999895	38675.18000000005	110798.96799999953	33402.02199999995	25376.82199999993	75660.89600000004	87089.09800000029	47942.68599999993	278837.8340000005	83307.06199999995	241234.18600000025	277280.7039999997	56854.561999999874	55029.47800000009	68404.83800000012	60448.49600000003	58451.64999999997	988579.788	38216.096000000034	17861.547999999973	66800.04400000034	39045.366	166504.68199999924
80	415.1932586837212	9.016358217054266	5920.852000000071	325248.7499999976	283090.8219999976	306772.6079999999	240358.77199999872	289099.3100000003	286911.3480000005	328976.68400000304	277456.436	296574.1459999957	310776.7699999984	327759.0320000064	300936.7660000007	335834.3920000012	209262.872	310165.31200000376	343748.7000000001	315383.7780000077	319293.6819999974	245997.86199999982	276650.06400000106	298993.058000002	9314.833999999802	303778.678	320665.6919999987	329479.5500000041	351397.5639999981	321900.9659999959	261812.52199999944	344048.16199999995	299933.07200000016	273587.2079999984	372726.0639999964	329290.0519999995	328282.85400000104	330699.46800000104	376717.9539999979	339393.5079999981	349619.03799999517	324334.87200000475	249780.3299999989	366801.2079999993	324465.01599999896	322626.3399999957	188386.5600000002	321568.00400000165	153779.54599999945
82	379.2851372864878	9.500044186046514	3848.268000000007	467674.8779999985	598227.0739999976	559325.7699999978	398334.60999999865	459900.4060000003	613557.2879999989	471280.3779999988	414874.15799999883	564713.4179999994	723756.4220000034	454994.18599999964	519805.6139999997	532712.2559999966	355004.45399999944	425181.28800000495	531483.6140000013	471493.4080000015	449365.6920000025	496727.9079999986	587194.6680000008	513268.1219999956	2604.061999999952	468093.52200000384	561712.1579999999	609756.2360000053	547988.2579999946	595392.0400000021	396853.5700000005	541856.7539999994	465221.33000000037	624717.9720000032	716165.4780000015	601183.4719999995	517626.3580000023	565982.3499999961	673178.9780000044	638347.6139999977	577940.0800000023	596354.8359999991	329711.7800000023	655085.5180000033	570339.5979999991	539363.3719999996	35821.464000000036	466894.0500000018	20519.48200000013
83	683.4336267815469	7.71527219626168	2974.351999999976	534349.9379999997	669783.9680000008	542240.2119999995	461670.00200000044	664232.3499999997	682386.2219999993	566159.7440000006	613206.0279999999	598891.1139999997	559622.0040000001	614476.7460000004	570293.9920000015	586055.2319999993	580738.7380000008	488989.222000001	685977.9620000011	532203.2039999993	670730.7520000004	656884.1319999985	560927.682	622102.9380000003	6567.963999999947	707003.5220000015	596904.8960000001	571289.23	739676.2299999989	653315.7819999983	643260.4719999976	701836.5859999994	600069.7179999982	650119.5119999998	829389.0219999977	747226.8540000012	672793.9199999982	677899.1420000012	705514.2480000013	781564.6140000016	665375.066000001	730582.5319999991	598351.9820000004	560324.8619999988	665803.1420000006	641365.8000000005	497335.38600000046	654827.3779999978	696654.3900000001
84	239.2349167586574	9.017975077881617	5288.5079999999625	255565.52399999823	215006.5339999981	229237.568	207525.68799999915	213788.46000000017	215925.09200000038	249391.89000000237	184659.3160000012	238509.35399999673	222549.46599999865	286614.71800000424	258256.26400000058	285124.26400000224	171674.4219999999	214771.08400000434	291776.60000000044	261957.9340000065	248478.7999999979	192598.82199999987	254595.24400000108	244056.29000000173	4940.448000000017	262465.9759999998	277230.2359999977	280719.6740000037	271822.3599999965	251534.45799999684	232436.1659999977	252235.79999999987	245876.736	233715.16999999856	294884.9199999983	290873.0759999999	274483.96200000105	279852.79000000085	328101.4819999985	246178.41399999725	262470.0639999953	260640.32400000372	199313.69399999926	316749.3719999993	261043.601999999	297838.1959999959	122214.77999999993	283203.37400000176	133277.9060000001
85	267.262586979427	9.98984108527132	11210.177999999987	260516.72200000164	250331.6619999999	233264.57000000004	240747.73399999941	236400.1480000007	242036.63199999745	306968.66999999987	228784.7120000018	250573.45600000038	305159.6780000018	294405.14999999607	290514.43799999746	303340.4839999968	196475.22599999837	254147.75800000032	279730.045999998	320344.96400000213	270389.37999999925	232618.4119999995	278278.3360000004	258644.3500000034	8988.74200000001	287503.16399999824	293792.5260000017	318096.17600000044	271578.46399999986	279271.29799999826	317594.8500000034	249569.4200000007	306010.88600000326	262693.3240000019	321004.64799999987	287626.8700000024	285872.7479999993	299599.7200000005	338418.271999998	305342.5680000005	349987.4000000005	356100.86399999924	272327.0120000014	288820.09600000357	254458.60600000227	305809.1379999955	207956.7800000007	292744.1999999992	185661.07399999906
86	203.13197127735447	9.022923255813948	6587.345999999999	217339.5619999983	180071.37799999843	205040.78	161388.99599999905	183025.35200000028	194076.4420000004	216042.96400000216	184858.66600000087	196335.6699999972	233340.90599999894	220558.7780000041	190695.68000000008	224773.4600000011	142505.79200000002	184721.31800000335	204864.738	197483.04000000464	218284.31999999823	174430.284	200105.24	195450.05200000125	9613.107999999953	230321.10600000076	220631.32999999888	213538.68800000293	204179.15399999754	202782.04599999753	181683.14399999965	199001.3659999998	187076.77400000012	191105.0699999989	217578.5419999988	224470.6039999995	218672.55200000032	218269.99800000075	246079.7539999988	196864.26199999813	229550.15199999703	194192.61400000282	180332.6319999991	244320.65199999962	222300.0819999994	217195.86599999698	120540.69599999988	222706.99800000092	105753.93999999954
87	212.13757954777736	9.187136448598133	13175.424000000237	674938.9760000005	562692.6960000002	672626.452000001	494435.35800000007	541057.3480000006	708255.7300000007	644039.0120000005	670244.0120000014	697463.3059999995	629051.5519999989	334407.963999999	431792.2160000001	416978.8439999993	507576.27399999904	477340.9719999986	336415.36599999946	391694.13000000024	546167.0820000019	690383.5380000011	406924.53999999975	421788.39799999935	13838.73000000021	483116.49400000006	460201.9580000001	416464.9519999988	424152.33200000005	536657.358000001	311377.8639999984	439875.1399999999	395330.3439999985	639295.9800000007	677241.5880000002	421286.9380000037	406052.1440000007	520073.7140000008	278486.62999999983	94121.5559999982	430895.8339999985	345229.89600000216	334586.4819999988	488060.13600000046	104350.4720000001	344389.1459999985	452696.64800000156	385063.1220000006	346214.1400000003
88	279.1132535193712	3.3340836507936533	12892.611999999996	228975.53600000023	202923.83399999992	20643.423999999944	22788.41399999996	41405.31200000004	5486.322000000017	5118.597999999944	243513.18199999968	16403.205999999973	365519.1819999993	20799.96600000004	31704.488000000118	109479.354	34329.391999999985	8247.870000000003	0.0	22225.054000000044	14740.450000000004	31633.23600000002	21209.83999999999	61343.81399999997	9818.954000000038	30560.73199999993	38148.76599999993	9433.89199999996	49057.82799999998	8221.681999999964	12170.15200000001	8069.682000000021	170407.27799999993	6839.758000000013	149836.0239999999	82152.92400000019	55031.474000000046	139104.43399999983	61475.79600000003	23458.28599999999	23786.55600000012	50447.48400000001	16540.213999999996	382273.52799999976	17481.71600000002	6800.792000000016	38106.99600000003	19392.565999999984	127788.56199999999
89	443.26158963026086	9.983401782945737	13174.487999999934	297149.6120000008	249028.1499999993	299196.728	176786.09199999872	204647.2440000002	256059.60199999798	268575.8719999993	221021.26000000173	161289.4200000016	161282.69200000018	236533.5579999987	234814.1939999977	245230.33799999816	184343.53799999808	250000.81599999964	248771.9459999984	196519.18800000194	166714.8440000003	158619.81999999995	147027.4299999986	188363.56800000253	6422.772000000051	211220.573999998	202417.58400000192	245728.51200000048	175585.73600000047	139725.02199999784	180571.54400000145	203425.1220000005	208535.18800000104	140468.53400000118	229965.45399999968	208295.87000000212	254367.38200000065	261877.83400000012	245942.0040000011	180925.83000000086	171694.97400000054	205255.678	181521.5519999993	217548.68400000196	227171.5260000009	168035.55599999733	226287.33600000138	238215.3159999993	220405.47399999827
90	631.1463209204699	11.919677205882346	148279.13599999982	437036.32000000135	92210.16000000024	149888.54000000007	689836.4780000049	28708.214000000087	129822.05999999946	56634.10999999975	73104.18799999986	815509.4479999964	482989.1519999972	39189.7399999997	104672.31399999943	35357.979999999785	91408.19600000011	586890.1720000005	33324.91800000001	11691.536000000258	692447.0120000002	61286.79200000006	133345.43600000025	382482.9040000007	0.0	580397.9439999965	74250.95599999992	62988.749999999505	2059.321999999933	52442.272000000026	31950.50399999996	55152.8340000001	18764.403999999868	42413.983999999895	85053.89399999956	44769.29800000055	67810.85800000021	40717.95799999953	16756.324000000433	124481.48800000086	44319.32200000015	4049.091999999972	56269.948000000186	32304.013999999792	98545.07400000068	22766.768000000186	80547.92999999902	28587.312000000096	98329.04999999936
91	419.2700670415943	7.918618217054266	8207.878000000026	389481.1140000003	406441.29799999896	284081.8679999998	339080.06199999986	436404.88000000076	453498.7260000015	413531.07999999967	413892.14000000025	356946.07599999924	443698.2519999992	369730.2919999996	399012.9699999994	420471.33999999927	335630.8740000001	399121.99400000024	507558.02599999966	399078.8540000022	480326.40400000033	469653.8400000014	405975.6919999994	322364.2399999993	15949.295999999931	412007.6379999999	460116.9760000003	587797.4159999996	476989.2319999994	377052.656	526980.6640000007	429780.24600000033	426781.6980000013	439151.9819999993	470858.03799999994	461118.20200000156	530564.652000002	453612.01399999927	462185.9460000003	417851.5859999992	480770.4920000005	423134.5059999995	420941.0520000012	461228.6439999996	378203.96799999994	570193.4859999971	886599.95	353867.13799999986	856879.3960000002
92	522.5926412969359	10.069048831775696	78354.85399999956	1356885.129999999	30864.10599999998	803.0939999999972	665062.2299999996	12669.11600000014	2184.5159999999714	82499.8160000001	49721.35199999908	29203.175999999712	20992.755999999918	253851.7419999979	31469.28199999985	275583.30600000016	3932.393999999986	193115.6100000004	52602.607999999665	7690.755999999948	135161.90600000054	4300.091999999951	164054.10799999896	908119.5619999996	50882.32400000004	152133.8899999979	73713.50400000156	33899.211999999534	63582.760000000286	189444.0260000004	36927.920000000115	864227.0439999995	1006088.7279999992	131483.54199999946	5048.746000000064	64568.973999998976	13823.856000000118	38826.90999999991	549636.0540000015	51866.39799999937	41301.07400000003	1398907.5760000006	63992.01799999965	180545.4840000007	16793.645999999688	597053.177999999	15247.033999999932	208186.05400000192	67475.79800000017
93	727.4601099528662	7.683730852713174	2968.961999999977	394016.34400000033	497010.7339999993	413860.4219999991	352698.95600000006	502490.6399999994	495570.8480000004	422855.60600000026	473841.8520000005	458207.93599999964	347353.2499999989	439639.20800000057	367142.20000000094	432423.3919999997	448276.4140000009	344864.71200000064	482359.4699999996	442821.7199999997	488846.7439999997	474994.5640000001	493681.42200000025	468763.1280000007	5339.187999999985	463703.6479999997	516848.5959999996	379494.1560000001	486362.4860000002	465614.26799999905	519489.48799999815	429026.26800000103	445310.2219999986	467521.18999999936	498297.30999999936	568325.8080000011	437800.768	422557.6339999999	572421.5339999986	576020.0560000021	572956.6500000007	458443.90199999907	392086.6499999998	493721.06600000005	421761.0240000002	489819.3080000008	315067.13800000044	487732.76799999893	463653.87000000064
94	443.26833456495325	10.171695518867924	125117.20199999877	611398.9860000014	466319.53999999905	736065.9700000013	631150.0220000002	575185.9040000004	641771.5419999984	694723.4900000006	770124.1779999988	600971.6300000012	447261.8120000006	99951.85800000279	327272.3679999985	104316.67599999926	568392.1940000015	467652.8160000008	503818.9100000022	406202.7200000005	632744.6999999988	599080.200000001	312114.52799999976	578709.2220000001	109029.04799999973	594594.018000001	529401.7499999986	446340.31000000203	361535.51000000007	343344.3940000017	326137.6719999993	87267.78399999993	424826.36399999954	455139.5500000014	640463.0339999989	396593.572000002	370288.2180000022	379912.83200000157	362802.27200000273	580521.9620000006	335937.7859999996	334240.214000002	343817.9240000006	122543.36600000208	603056.452000002	137540.08000000074	381483.98999999947	435517.27199999953	372510.9620000036
95	208.1407351743902	9.991471627906972	8301.10599999995	232523.20400000122	210146.2679999997	214137.05000000022	168022.9859999991	181910.38000000056	208626.69799999782	218019.50199999945	161224.78000000006	180070.91400000054	161688.5740000004	235008.6479999984	213276.26399999796	214839.74799999836	157854.8539999996	203348.13599999988	233256.07799999852	188266.36400000192	174565.02999999982	140756.73199999862	148661.49600000054	204303.46000000281	8028.235999999975	205023.65399999844	187385.85200000202	226314.58600000016	183036.852	152878.07999999868	165865.05600000126	201517.97600000055	198625.79000000094	144054.31800000198	218822.66599999944	180546.68000000194	215035.1340000003	219302.36599999992	214531.7699999996	206423.51000000053	187860.43800000008	192800.89000000016	144279.78400000054	184287.81800000172	217734.16600000093	178951.84999999747	230931.45200000194	218267.6239999996	209737.90199999954
96	212.14150887072842	9.034241937984497	8687.368000000124	183990.4239999986	156082.9299999986	162825.104	133516.6559999992	146569.0860000001	174353.18200000035	171423.99200000172	128359.95000000074	160390.03799999773	178095.31199999934	165775.24800000325	148410.97200000027	176599.0760000011	106252.17999999992	136823.56200000225	149758.99599999996	167322.23400000395	168621.04599999875	117797.19200000017	162684.74200000076	161037.54600000085	10997.332000000075	142070.19199999998	134171.3399999986	149841.27400000198	151067.56199999823	160981.74999999796	133121.81999999948	147116.84799999994	155495.90200000006	153947.63399999918	188657.91199999864	158119.7239999994	168410.4640000004	175600.56599999982	172286.41799999902	150625.64399999878	174590.26799999774	162912.0480000024	131822.64199999944	176838.82199999972	159043.01599999948	164445.55799999792	96240.11599999997	170188.35800000088	186541.89799999923
97	131.001860421029	9.163530310077515	6317.731999999929	487528.252000001	394529.8440000008	494531.6040000008	293863.91199999873	450049.40200000006	526907.6699999999	480183.2300000006	423155.6860000014	475932.962	314134.65599999967	98537.2019999979	375731.06799999945	271691.3820000008	364428.4479999989	293727.78799999837	307436.463999999	313011.8939999994	426472.1160000011	354503.9800000019	304409.01000000077	364359.1719999989	13614.631999999972	304707.57800000045	384604.97800000024	289716.7459999989	348846.0459999995	326361.1840000009	235601.8659999988	311349.1459999999	300978.8179999997	378547.58399999945	450894.58800000104	275743.9360000025	266753.26599999965	399210.3940000003	284720.6400000013	314519.7800000002	296395.8339999981	294234.24400000053	255593.8739999983	313788.652000001	329636.46800000017	290502.279999998	358574.84200000187	264576.8479999994	358800.70199999923
98	959.9646329427233	4.194093798449608	694914.9840000015	1749470.488	3100015.3640000015	2802882.6139999987	903473.0840000005	1494314.8040000002	2317305.376000001	1532392.3919999998	837609.0600000005	567678.0260000003	600107.4439999998	58801.922000000144	186414.0920000005	96040.3280000001	3686957.0919999992	100904.25199999953	34689.87599999988	62734.26399999962	612865.0339999999	1405008.218	40153.73799999997	75368.90799999986	64108.14199999996	77466.07200000013	65406.081999999755	19799.024000000183	83813.83600000027	400097.25600000017	25925.281999999883	181392.7459999997	97269.1580000002	175312.22599999965	158119.17600000047	63184.8119999999	33057.927999999854	101219.17399999977	87695.38799999989	231079.9119999999	59070.30599999991	212469.35199999984	68664.82800000005	61255.012	249187.1779999997	35281.475999999704	77626.71799999986	38395.77199999998	81897.22399999965
99	443.26865366589317	10.122279922480619	131726.50399999905	151075.24799999772	139984.97600000206	152232.42000000132	578354.5920000004	489459.60799999954	742524.1180000006	569339.440000001	638102.3199999982	132936.01999999874	111221.49599999863	130673.45800000135	133776.18600000147	646059.4560000005	442464.16000000044	148211.61800000022	127570.7639999982	114498.5300000002	538019.050000002	96373.36199999842	253286.58800000124	691361.0179999996	112991.13599999984	151259.48200000072	529401.7499999978	133829.09399999882	133546.20199999976	454530.1000000007	230020.6119999977	597669.1219999993	111132.49800000062	131720.89400000227	127944.3680000016	125153.22999999742	125496.97799999744	120129.32599999954	153090.34799999988	133296.23800000042	135436.55000000075	114667.60199999795	115760.16800000149	660365.1919999983	123491.35599999788	132831.69199999873	537262.8920000012	129150.53800000127	538024.2859999995
100	217.14134868867862	9.987570930232557	9559.636000000028	238017.6920000012	243378.2979999996	198543.19600000163	169900.4499999979	213765.12799999988	236655.6059999976	231770.45999999944	207178.54200000147	150930.2980000014	168681.5100000011	219870.1259999986	208684.04599999773	206925.47999999824	169714.4739999982	212553.65199999968	213106.03799999863	195158.36200000148	179648.9139999994	143011.51199999993	137562.68599999932	201098.34200000227	17664.0459999999	194697.1199999985	184198.02400000108	221643.4160000001	182245.77600000036	145025.2179999986	132562.61400000073	190178.7320000006	197978.9660000007	141335.60400000185	240317.65400000016	207396.15000000177	197334.2980000005	215437.43399999995	206716.6520000011	185237.84800000122	152433.86199999973	155079.7799999999	122685.76800000043	159005.64200000136	207313.14200000104	141986.67799999804	238400.66400000194	204367.57399999944	201752.93199999872
101	685.4388244886998	10.736519069767443	36082.37799999962	307363.96199999965	128971.65399999946	521107.1500000003	184535.26800000115	536206.3100000005	503426.7119999997	558705.672000002	40984.217999999964	340112.4819999988	424717.48399999936	761819.7240000041	98225.58399999962	908646.3160000044	177917.33200000008	188023.31999999966	1231451.191999999	732760.5500000019	340097.76200000005	298972.22200000065	177041.69400000016	321691.14000000106	154882.82400000186	174656.05800000086	151707.13000000085	222282.56399999905	17720.223999999922	425289.7560000002	780813.6560000018	123756.28799999971	1200505.3840000029	370492.35800000007	166048.21600000112	1113757.3020000004	328143.0579999992	449037.5020000008	167889.68399999922	86621.40400000029	118626.2160000004	18332.222000000264	380436.55400000256	705495.7680000016	140451.9740000001	784943.4279999947	53321.27399999964	715501.6099999994	41625.780000000246
102	256.26372819657297	10.272154049844234	5041.616000000056	114746.32199999904	72832.26999999987	89700.36999999946	140252.84600000235	104390.46800000002	81041.29799999851	142689.46600000205	94932.48599999784	119877.05200000026	160976.7200000001	234596.6400000019	168355.53799999956	208639.1979999985	66854.32600000009	173262.26000000106	229677.3119999961	357838.8599999944	134237.11199999868	105072.19600000077	195893.36399999974	154289.85399999926	6593.368000000048	179842.36599999867	227855.38200000013	387744.1599999989	231762.0139999988	178349.25600000194	297719.94199999823	172479.15800000075	205107.99200000035	166574.25399999938	162439.67400000006	249130.4819999972	297679.62599999673	190709.859999999	213653.52599999905	158869.61599999966	274237.91599999904	197422.28000000035	296318.1159999993	228385.3900000007	174000.78199999893	235479.6319999987	159900.58599999954	208551.2659999969	118522.44999999892
104	685.4379724565184	10.204747751937989	51147.282000000065	390235.55000000115	80333.13000000003	571272.0540000015	217652.652	284853.35199999966	465473.8580000005	531405.3860000011	58771.80400000043	543915.9340000009	226778.61599999983	591946.998000002	122865.59199999967	1562118.304000004	87587.18599999983	127274.951999999	545494.3440000024	734463.3060000031	839656.2099999988	124054.53000000016	93794.42400000087	216847.3459999992	1202641.6640000006	108975.45200000037	313850.05999999924	948946.848000005	3267.7099999999978	393564.00400000217	430916.97399999975	107952.4560000006	986592.946	450509.71400000155	113503.15799999912	504273.7640000007	865994.0840000006	1288470.3800000006	98013.68999999984	122178.63200000011	128951.30599999904	7360.785999999986	402350.55000000016	963691.7399999944	229843.79400000052	1474152.0659999966	43208.12000000003	884500.0520000019	31977.606000000153
105	959.9658098310887	4.7849786046511635	241080.2060000008	597500.0560000002	3700166.8119999967	1239639.2820000008	357292.3899999993	660194.9519999989	951123.012	1580549.8260000006	350746.3999999997	216816.4339999997	210349.7100000004	90484.88599999988	174838.9019999994	80555.6040000002	1589044.476	158339.64200000025	103370.41400000014	39307.908000000076	198628.59399999984	632289.9679999998	146764.60200000028	165622.5340000002	43061.1699999997	117656.91799999964	25332.19999999982	68127.13799999999	29938.622000000214	121297.17999999973	11423.153999999975	56254.74199999974	26284.099999999584	188985.0559999997	184011.11399999988	23715.41999999982	13798.970000000045	49695.60600000038	80712.12000000017	36046.105999999985	67081.81199999983	12108.577999999796	118647.0539999998	50673.248000000334	81599.152	39933.957999999686	97718.95400000026	58582.67400000003	70567.70599999973
107	771.487142472586	7.650461860465112	2771.5340000000037	297004.10200000036	332169.0519999991	293367.19599999976	245483.61800000002	360877.4019999996	370526.4760000007	281656.2100000005	340246.4780000003	343224.07599999994	280410.22799999936	268488.24599999876	245049.61799999984	271410.2420000003	322325.672	284379.23400000104	355799.38599999936	284429.4139999998	339093.8339999995	350778.3920000009	351527.13600000023	317581.20400000084	2275.034000000006	377205.18	363296.4979999994	258941.75400000086	326222.1560000005	324556.2300000001	398810.98799999984	309777.0839999994	299151.56400000065	331514.5899999998	394916.45000000077	349880.6459999995	343257.8420000002	309331.19399999996	347925.26999999897	338239.86000000045	371570.9359999997	337940.2379999999	326207.60799999954	302849.67600000056	336536.3480000005	387845.45399999997	172803.7620000005	322026.77399999875	283956.2140000004
109	185.09596244353486	9.163811682242992	21424.655999999875	322333.4060000006	284295.5020000012	311711.71000000025	201977.61599999905	265088.4839999996	328513.0440000004	302188.9080000011	216174.56600000095	254410.05399999986	256685.21200000003	219120.99399999966	262798.90799999953	209574.0179999997	225976.4379999993	243636.85799999908	196324.7359999986	218761.02199999988	254318.85600000093	312903.11400000105	205005.94000000032	224787.60999999964	24905.31200000015	251271.5240000005	240079.0399999998	197255.47999999922	210839.75599999962	211178.98800000089	192478.02199999828	251151.29599999933	188011.24600000028	269583.0239999994	299723.92600000085	213425.79800000132	199161.07600000047	273108.55399999965	228241.1160000003	264910.1200000003	252477.8739999984	224498.01000000065	180516.74399999864	244887.8600000003	231893.2620000001	217007.6879999985	229890.00200000108	208592.06200000003	263074.36399999954
110	685.4442607393378	10.046296511627906	65526.49799999968	153592.1400000006	28083.18000000016	190214.6960000001	166205.90800000005	165300.3239999999	165848.43399999858	233086.26199999946	38942.74000000037	468283.46199999726	263344.2900000009	385743.49799999956	81115.04999999944	824637.6939999942	81732.70199999974	67383.15400000023	257047.17599999855	505439.89200000116	401353.9559999968	187427.2519999997	113756.23799999988	159641.1620000005	153288.03199999998	83576.10999999866	264632.86200000066	418710.13200000045	12259.573999999911	444055.75200000353	960240.6560000031	144769.25800000006	395786.9980000006	388338.5619999983	42496.75600000064	206661.7520000016	303903.7420000007	297398.3379999998	42149.61800000007	75189.62400000117	75648.17199999912	40306.0240000002	776040.933999992	576158.8420000034	156201.31000000035	974708.4340000079	15194.296000000168	302429.41599999915	15110.589999999738
111	245.07738379999532	5.456483410852711	7469.496000000075	152792.31999999954	165724.53000000026	128356.5579999994	82282.41200000004	195609.69999999905	182273.18800000031	164561.2739999996	165975.1659999991	117566.90199999967	102317.66800000037	71696.28799999981	72812.22199999975	169275.74199999878	150498.06000000026	95130.102	166039.77399999998	180990.72000000151	178877.87799999953	165451.93200000015	117859.27800000105	72343.28800000018	15526.521999999883	151349.30400000096	77164.85800000046	112193.92400000007	194659.61199999988	140401.51599999986	137813.66599999825	120160.34999999974	90371.8759999999	95671.14400000068	98456.03599999988	125407.27599999875	118528.55600000011	154348.60800000007	144675.3820000004	115392.44000000012	175462.06399999993	128762.2639999994	180690.2539999981	69064.63600000003	84809.7199999998	145628.39399999974	458180.72199999896	87835.53399999974	76172.11200000103
112	703.4915922088147	10.098320307443364	1284.7680000000141	93184.59199999897	281349.40200000035	3896.9839999999763	3919.4460000000536	400470.49400000065	67954.80200000094	6657.775999999913	15982.647999999752	249175.95399999488	115938.64399999936	111523.45600000107	974.9460000000059	7823.24399999991	1407.1520000000276	74080.89200000098	5246.847999999975	154431.41000000073	2606.2899999999568	7657.896000000003	355344.6860000009	27556.116000000202	12267.373999999949	37505.264000000665	115996.75800000006	3075.9880000000685	114699.08800000054	40562.58200000082	11606.810000000018	175731.49399999942	263275.88400000107	27097.751999999342	7769.466000000125	91411.91599999867	90450.50999999806	30096.50799999989	64638.94200000063	11899.456000000246	20895.945999999833	6394.966000000112	9384.743999999486	72292.91600000017	3347.461999999973	76257.63799999941	7207.988000000002	75233.18399999964	9430.986000000068
113	510.35834426178087	10.775184961240315	84011.94599999991	221721.1960000011	198456.9239999992	215177.7180000007	158011.41399999938	272198.93199999986	295850.2960000011	225961.16199999928	180887.60600000023	117764.29399999982	105294.15000000008	170433.68999999974	191933.26999999987	286866.6700000016	226850.3000000009	215278.5780000004	339677.39199999947	260894.90399999786	283622.75599999947	207357.04000000068	156448.15399999823	169954.65400000085	78984.88200000062	231552.26999999981	197201.71999999788	241389.00800000105	424787.42400000844	232571.14599999887	219041.29000000012	343743.12799999997	275889.649999999	144699.92200000168	194142.4440000011	319805.0719999997	373551.83200000814	430465.59799999883	223499.11599999966	340204.882000004	659658.8959999931	802252.3279999899	1567664.799999993	360213.4920000005	306278.5620000029	415877.2919999993	308678.0999999978	285517.6659999968	1017725.5620000064
114	133.97941972749618	1.9796645736434104	353405.38600000006	275519.0659999999	98844.372	136842.78399999993	125193.04400000011	408483.8059999999	214726.726	168510.4259999998	227915.8499999998	226940.2340000001	247589.48999999982	355632.13399999955	147836.82999999993	488341.3019999998	60635.63199999997	206743.79999999973	78819.47599999966	151041.41600000008	197544.53999999983	328178.254	98108.83599999982	197856.04400000046	295513.19800000003	106341.88200000006	290001.0480000003	71941.87800000035	221145.9479999999	209865.26200000016	58959.43199999992	580682.124	136634.29999999987	147634.2719999999	1079087.138	165900.91800000027	174974.00999999983	142656.3419999996	237540.49799999982	226962.71799999988	825917.6539999995	236720.40199999945	139481.73200000016	69624.45999999996	105750.81599999985	69444.61599999973	309306.55000000016	275606.3199999997	554255.2080000002
115	499.15271195469086	5.451060620155037	3653.918000000041	116388.76199999955	147549.11400000015	102160.75199999963	57079.18799999987	144571.27999999927	139473.69800000027	86239.21399999973	115691.44599999936	96179.96200000023	76291.54000000027	63439.5399999999	60018.995999999934	103144.23799999895	124479.82599999984	51061.096000000114	101572.97800000012	161122.84200000108	111960.68799999967	117943.58400000016	84136.37200000076	61795.154000000075	2658.4020000000296	113704.20000000074	73808.31600000012	92221.80399999992	111535.76199999954	115414.23999999926	103821.37999999904	118006.87399999994	82576.7099999999	59715.62800000037	84271.40399999986	116200.60399999922	107696.69600000023	105623.95799999981	117700.43800000045	94560.9520000002	120962.0099999998	96669.24399999961	158962.09599999915	68318.27000000003	62783.89199999986	151067.80999999947	80376.96200000026	69785.70999999969	105687.35200000033
116	703.4896078290564	10.02835768608414	1284.7680000000141	191386.11400000015	91584.54000000039	8430.789999999917	4374.030000000048	95640.40400000106	211574.7279999998	12358.823999999893	39059.42000000055	393189.7019999983	240404.1340000009	160090.89400000015	3594.5480000000384	12395.913999999962	4700.442000000056	219752.27	12134.817999999836	193864.5859999996	5908.269999999945	13537.715999999904	569199.8500000008	192980.77199999988	13930.433999999932	135300.60999999952	267733.7700000014	5821.669999999949	114699.08800000069	71446.19400000076	14654.778000000075	307142.1240000001	130169.4260000006	44991.90800000001	15626.85800000002	93828.6400000007	135350.51800000048	39033.656	68229.4320000005	20542.684000000183	26874.317999999785	6394.966000000112	9384.743999999486	126116.07600000061	8668.995999999988	124643.2940000006	1099.204000000016	115092.460000001	3318.7199999999284
117	359.30801941714066	10.138027751937985	10187.603999999928	269423.65799999936	279047.5100000013	271332.3299999999	221510.5740000011	261701.50399999914	294670.43999999977	286292.15800000104	271614.98000000085	368326.1760000011	758466.6879999993	181286.15200000125	191072.60599999886	192109.0939999984	254684.90000000078	121313.92399999984	159805.49000000182	205260.9519999965	163720.21000000095	308542.78199999913	279426.58	189859.8660000004	15053.677999999964	218340.52000000066	183691.5460000008	179624.61800000016	166543.51799999765	211541.9960000003	184908.91000000032	225407.02600000013	156790.63400000124	585941.7240000017	175108.34999999945	174916.54800000114	173724.44399999588	172993.14599999925	178381.4179999983	193095.37600000124	191853.5719999997	191126.385999997	215690.9960000015	228588.9600000012	206790.09399999946	215486.92399999895	194869.99600000065	176901.34799999843	185707.13199999928
118	801.5084575849211	4.954519487179487	0.0	76482.18000000015	8745.840000000058	101401.02399999963	249329.88799999843	4892.696000000051	13104.41199999999	98673.86400000025	58438.04399999964	449213.2939999965	14976.201999999954	0.0	168764.5779999999	962.0240000000183	70171.20200000009	1649.1999999999994	1068.340000000006	844637.6439999976	28204.276000000118	55762.80999999956	635196.9799999972	16066.048000000048	925.6720000000237	10159.956000000087	1308368.0820000106	5526.224000000007	3748976.234000004	279697.0899999975	308386.5100000018	175441.65600000054	482450.1800000009	364785.1980000011	906.7500000000014	938.4179999999876	13588.785999999902	3263.5440000000085	400333.8219999997	614927.9659999971	16077.965999999937	2289724.458000017	13986.612000000126	329269.51000000077	111844.76800000039	739139.3159999981	216797.21400000228	898.1479999999934	1506.2659999999967
119	265.0566233712559	3.0272498427672945	17828.38200000002	183680.1120000004	95739.22800000012	28926.67600000001	22406.45400000005	12852.201999999981	5468.964000000021	11727.771999999999	187978.7139999999	15703.222	292514.8420000005	26452.252	107012.03399999977	52618.9319999999	16021.363999999992	5809.132000000042	64902.305999999866	12240.855999999969	6293.052000000017	16333.979999999983	10482.096000000012	47444.716000000066	14794.468000000048	42438.632000000114	28356.270000000077	19176.23200000013	48149.14400000001	6901.304000000006	8703.963999999987	4436.927999999976	44279.43199999999	6198.88399999999	271649.664	66104.76799999991	51361.330000000125	118057.7640000002	41449.10599999998	24083.825999999965	23146.10999999999	32311.308000000037	9406.202000000016	468579.24800000025	31580.427999999996	7876.748000000006	28304.200000000033	14083.242000000037	55510.82399999999
120	703.5025998058418	10.215787350427359	3432.008000000005	316600.82600000076	242388.569999999	13443.83600000004	3368.971999999952	159488.2479999996	252404.5659999996	6078.801999999964	44127.34799999985	369022.91400000756	77264.03199999996	359906.49400000117	5625.155999999997	6312.306000000126	2275.979999999979	304703.40799999645	10708.11800000005	534569.8060000018	7195.787999999987	17369.900000000052	933801.070000004	0.0	10159.71999999995	28671.632000000063	175548.7599999992	6330.878000000119	496038.08799999993	40935.078	7416.136000000059	79274.70000000032	956369.6919999974	15987.028000000082	31326.127999999844	438221.0300000005	320572.54400000226	43947.81600000027	479247.30400000274	21648.959999999945	17803.75999999965	2215.6920000000123	7760.660000000129	619934.8459999979	7128.446000000068	255207.675999998	7207.988000000002	2634699.102000003	9430.986000000068
121	510.1779230426003	9.661340610328637	15033.237999999761	66060.55400000096	142200.11599999972	104353.48600000094	55207.97599999913	91805.25200000062	125947.76000000135	68279.65800000094	63599.53600000001	72102.42199999852	65255.8840000008	97640.53600000056	84335.31400000032	88080.42400000106	102328.7300000002	59672.996000001076	91948.34400000107	95611.69999999976	74763.50799999767	68811.61000000064	50143.949999999386	69700.00800000191	1873.9160000000202	109166.21199999828	84987.16200000099	88243.75399999981	98216.83200000011	81246.63399999987	68024.51999999849	84611.81200000067	87332.37200000139	58879.469999999776	100972.751999999	97912.73799999904	79256.85399999988	96550.1960000005	120070.82000000186	101829.97199999963	105024.17199999822	107351.55200000248	64011.053999999305	87971.02399999918	82583.38000000107	94196.71399999988	28296.008000000023	89179.38200000038	41488.45999999955
122	685.4427177079523	10.103768302180683	65526.49799999968	80705.47999999886	28083.18000000016	145628.26200000197	101265.43600000165	70897.18400000074	85668.22000000233	83129.18999999951	14799.566000000032	374475.38999999117	165664.53200000062	437723.71000000375	122865.59199999967	609984.7059999933	72489.48200000034	127274.951999999	216667.49799999388	336768.7639999977	179956.73200000307	150564.98999999982	96435.08000000023	74712.81600000022	363657.7359999994	40672.232000000215	90436.08600000168	247516.4619999979	11864.54199999991	497163.7439999996	960240.6560000044	109403.98199999996	395786.9979999987	201169.9319999922	42496.75600000064	136891.403999998	142380.29399999572	254248.46199999872	24146.58200000019	75189.62400000117	62709.22799999921	39836.13200000019	949334.5779999985	468059.9300000021	112875.52199999832	834394.8899999997	47369.88000000001	172125.55599999853	31977.606000000153
123	257.24740853111973	9.875281937984488	25041.32799999995	116475.20399999998	222185.2000000005	156766.60399999918	247742.01000000234	230748.5440000002	235362.4439999988	196331.57999999923	130088.92400000148	307337.9540000025	301730.31800000183	195817.9680000029	129781.33799999932	119868.27199999966	568435.6619999998	84064.04799999902	130022.27000000144	226971.852000006	246744.0280000012	499700.07199999964	416396.61000000744	144228.19200000135	27288.26399999982	131837.28199999992	258073.99199999648	82121.55400000123	175825.11199999595	408152.2959999949	824702.7380000039	316730.30000000424	256876.78200000126	719339.7359999961	138653.9720000008	91756.75400000108	128674.65999999955	144482.3479999978	152015.8659999964	302388.371999996	300814.4040000027	451166.8679999985	645298.8939999936	181692.3919999997	202722.4359999982	242889.09199999852	159601.64799999824	83709.03999999947	207637.33599999605
124	342.26352575162366	9.163248356807504	1952.4319999999768	173463.5200000004	164752.3760000006	187743.85400000022	137054.68399999902	155150.0759999994	210644.77599999995	179683.05400000073	151850.53400000028	181214.27599999972	135776.86600000042	117844.31199999922	131619.4719999987	117232.7540000004	157884.7119999994	120442.60399999961	115218.07599999904	119112.41399999952	142041.2320000005	153331.21000000092	141819.68000000052	130236.07399999925	1908.5240000000492	133323.90200000018	120649.19400000018	120012.00799999852	125407.6180000006	132113.91799999983	114363.56199999893	126461.83599999953	109208.84800000073	134829.86199999953	167041.594000001	124848.34200000108	107808.39799999916	140245.54199999906	127385.59399999992	147335.8639999999	121491.63199999904	118312.97400000064	114568.99399999905	125921.3280000007	137985.0340000007	119590.65199999957	141084.71400000062	117695.57399999905	132863.87999999925
125	943.9916026101997	4.084749302325578	168085.51599999995	705223.38	769222.5059999989	1455551.519999999	244610.05399999997	1503959.8559999997	511149.8920000004	339992.2239999997	145143.27400000027	196628.6360000001	100837.204	25102.230000000003	103626.98399999998	89991.33200000008	2122413.12	101353.41200000011	45298.22800000002	29771.688000000264	163264.64200000025	319002.8360000006	45388.47600000052	229899.29399999997	12572.224000000024	49267.01999999994	58462.97599999976	20955.300000000032	22275.50800000002	139061.18799999962	44181.19399999988	76827.36999999995	90533.94999999998	121264.67400000046	156247.02200000006	54099.35800000017	15080.675999999969	53787.86000000002	32866.501999999986	73929.42800000009	11210.35200000006	20422.73399999984	17667.875999999902	88775.94199999992	39266.783999999905	95443.85	27819.086000000014	29752.041999999947	104063.18799999992
126	158.97326628506931	4.588654984423678	8693.032000000085	71806.0599999999	72781.94000000026	70553.64000000052	74512.36599999928	0.0	63994.6259999997	79072.47599999982	79528.52399999989	61830.74200000036	56881.20599999979	65272.891999999694	89223.63400000063	87153.86599999997	82575.45800000006	74889.20000000019	81131.6480000003	91885.414	61296.286000000255	87466.85400000027	72946.88000000032	71841.49199999936	10020.94	77645.6200000002	81025.81200000025	78894.306	85499.61999999969	60804.11600000048	86902.33399999997	75540.51199999962	95177.04200000016	83442.39000000048	82613.01599999962	72051.38199999997	79205.14400000019	69580.30400000067	71867.26600000034	84076.76999999992	81000.50799999965	66867.93999999992	67768.70199999942	67329.72799999945	83936.89399999962	91942.96399999893	18391.56000000002	54544.18999999944	16711.79400000008
127	226.15108374314624	10.124572790697673	100826.34399999992	83439.0159999988	81666.43400000122	381642.9300000004	343204.80200000026	310740.78600000025	81321.87200000131	79113.63600000035	94882.99000000175	441957.28799999994	345744.7379999998	232523.5420000006	76284.60400000084	89861.1279999997	66127.42599999967	329041.6960000005	83916.92800000041	56853.19799999956	473464.16400000063	74017.5719999991	92799.14400000137	207929.78800000003	83609.38999999981	74626.34600000015	77601.24800000078	71562.47799999939	66705.83199999973	92088.99599999994	67000.7540000004	280219.2880000007	219273.4099999998	68693.70599999889	64082.212000000676	246657.85599999965	62374.82400000063	62109.03400000012	316591.0580000007	73439.11400000019	80550.46200000044	68054.87999999884	270428.57200000033	224571.4319999995	340171.07200000004	74062.54199999946	213498.21399999992	60281.719999999696	203916.86800000176
128	226.15193594065914	10.189457740916273	86911.6680000007	280184.04400000075	229461.31600000142	314917.08000000025	328828.0000000004	253970.91399999987	311141.3139999991	297369.5900000005	436386.3079999999	56239.615999999434	292309.77800000017	163752.75400000016	270412.75199999945	195729.82200000048	313453.6800000009	249863.7579999984	276218.87600000016	153748.22600000046	392774.2299999992	276760.4980000003	92799.14400000137	276439.32800000004	78228.80599999978	206140.0040000005	225534.18799999962	223343.9260000009	227440.3160000001	226353.00599999953	113949.9159999994	223204.91600000023	48107.688000000046	294300.02000000107	333882.15599999967	51491.89999999956	236491.07199999975	353173.3220000001	63849.77999999902	280471.41000000056	174511.23999999886	177862.13000000108	41206.00399999975	47760.21200000009	209090.25600000157	67860.11399999994	301768.0820000007	175910.55000000022	316370.17800000013
129	131.00214024652928	9.989832550860722	6566.3439999999655	111295.51200000066	105660.68999999927	94467.3679999993	81498.67199999973	99844.05000000047	105324.69199999886	107951.17199999953	92612.96000000084	90917.0619999994	66713.36400000048	117451.6579999986	101301.31799999939	135569.2379999992	85528.16999999981	103227.66399999989	122677.52999999833	107528.7299999998	98779.26599999971	82270.1059999994	78603.94800000024	101459.54600000127	6476.213999999944	111029.25599999928	102020.5420000007	119048.085999999	107053.278	72770.60999999897	69868.46000000053	94841.22400000006	107397.09000000166	58200.642000001135	131957.78599999938	104898.5700000011	110121.67400000064	107664.11800000006	97832.21799999976	104616.17000000033	97402.51599999992	96114.31400000016	69937.39000000044	97392.66800000083	116541.44800000054	89746.79999999903	196688.9060000004	106218.65999999973	104328.76599999961
130	295.0035842941035	3.109387461059192	87535.05000000008	85755.90399999978	96531.04800000011	39339.84000000004	24935.571999999862	30362.965999999917	38804.73200000006	26361.575999999928	47374.47599999981	39150.08800000006	277629.02799999947	32867.754	45507.648	74867.83599999997	24526.371999999883	26752.53800000004	46653.257999999885	57020.38000000014	29609.750000000062	45302.384000000115	21846.707999999948	43466.569999999934	20913.576000000077	38811.32800000002	26131.97599999999	21422.23800000004	14246.754000000148	39153.284000000036	26570.581999999904	25058.78799999982	44082.393999999855	25118.59800000001	187789.22200000013	43318.963999999985	50686.69400000003	103164.83000000028	36414.714000000095	18106.573999999957	51400.818000000116	61147.59800000008	23148.30799999997	435819.5080000005	21127.475999999933	47387.54000000005	30281.35400000004	92927.69799999984	82040.79999999983
132	449.27287005732813	10.157025	12298.701999999988	238607.58599999978	166231.92400000035	253218.4360000004	106352.53799999984	144347.22399999874	231067.6579999988	211044.5100000005	242478.12400000013	269569.0180000002	252356.91399999906	40875.78200000059	91509.59399999901	48083.33199999946	154415.60400000005	61899.65799999959	43988.74799999921	59681.39600000008	175598.7519999999	177736.96400000007	80391.71600000082	114978.94399999994	9789.535999999973	91600.99800000053	102662.4179999987	82191.19600000129	127616.6379999992	106222.028000001	65387.301999999036	110531.56000000062	36459.182000000015	335756.894000001	128597.53399999885	48359.63799999934	51996.989999998164	41219.63199999978	62410.68199999911	96945.13600000029	98049.73599999883	89940.93600000114	119215.09800000055	151080.57600000038	133681.5020000008	100680.80599999947	73029.27599999987	43696.129999999524	87731.66599999981
133	120.07105170673044	3.4635310852713195	2549.212000000001	84553.63200000014	37571.97400000027	8381.742000000053	14935.594000000005	3215.904000000002	3732.446000000016	2682.0080000000157	38113.37600000006	7789.776000000005	302584.2640000007	6486.881999999991	130254.80199999988	33927.50799999999	4281.576000000012	28664.006	94297.27400000006	5297.873999999977	6852.608000000032	9365.264000000028	12487.848000000027	9396.545999999991	8318.81199999999	30106.747999999927	11634.617999999995	174086.05400000006	11167.982000000002	10271.071999999996	3952.784000000003	8012.285999999986	13805.828000000036	4253.3039999999955	83751.21399999982	40259.96199999991	33750.51799999994	63057.55399999988	13448.126000000031	13374.341999999995	7763.600000000024	19990.46000000001	3328.914000000001	302334.9940000004	9716.158000000003	6926.942000000008	27786.61600000001	2067.8799999999837	53037.35199999993
134	226.1501230035444	9.996457751937982	9034.489999999922	128415.74800000055	128980.1899999998	138800.09200000032	86197.18599999888	110297.49000000047	143561.65599999862	130616.12199999973	105340.30200000016	87431.76800000083	88744.37400000021	108746.54199999962	115613.96999999892	114811.12399999931	99680.68999999916	110313.38800000043	113100.14399999936	103365.76400000071	108818.8719999992	67667.3279999994	84966.88999999942	100716.40200000122	7560.395999999937	108809.77199999912	86895.63400000121	109687.83200000014	92505.41000000057	89893.61999999988	66908.17400000097	53623.18800000021	97702.01400000128	84152.79000000094	114716.96799999956	103674.08400000133	107503.88400000033	107933.58999999994	109081.25200000047	90239.30600000056	89806.02999999945	75063.53600000004	67621.40800000027	111241.35600000044	110308.7120000008	75700.67199999925	127108.02000000105	65944.59999999945	95880.4139999994
135	198.0519812528114	8.047966511627902	23495.62399999977	97311.752000001	150943.4960000006	180925.5559999999	66540.1819999999	96682.98999999963	134267.6780000008	96364.73799999963	84635.5739999996	105072.44800000037	123426.29199999865	93026.6279999997	124198.8420000004	144553.69600000046	83902.18399999975	100038.0460000008	118353.02400000082	107497.26199999943	150559.79599999962	99973.69000000008	74272.43999999945	92946.83800000019	15312.416000000037	82999.46800000072	108647.7080000008	132380.04400000093	120974.73200000185	110756.43000000027	79302.0420000008	105897.83799999986	35264.084000000184	136247.35399999892	144772.72200000036	96292.28399999953	96971.20199999778	120110.36600000002	137231.9759999995	115922.84799999953	107052.94200000107	108321.88199999895	59067.808000000216	118630.86799999904	118769.55399999995	152015.29799999978	70863.51400000013	117171.86399999847	66405.3880000002
138	592.5329189251171	11.389744628751972	6173.458000000057	203126.24999999968	48269.715999999906	2016.320000000008	28742.946000000087	405931.4140000002	20710.544000000176	4900.414000000027	29040.450000000055	16125.5299999996	22335.69000000009	35203.44200000021	3278.790000000077	5644.743999999841	11893.423999999963	2911.0919999999737	12476.953999999983	51423.273999999765	17092.011999999893	16446.904000000188	124281.82400000044	25780.646000000128	5010.643999999868	19006.44199999998	46570.49199999993	4723.781999999987	41530.76599999975	5625.900000000102	33731.53599999997	103271.4519999998	115348.09399999886	15577.539999999952	2856.660000000033	17243.277999999937	4462.358000000058	10803.324000000015	110251.18600000076	3559.9920000000848	10217.950000000175	6701.78000000018	19542.472000000063	32510.289999999823	13709.592000000095	49701.366000000045	5509.288000000046	116157.13399999915	12363.917999999887
139	285.27417463281034	1.6171474418604648	107921.73799999976	359394.2640000001	616033.2160000002	184262.8860000001	50221.792000000176	118772.32400000005	82145.22199999988	235863.4479999999	108192.22599999997	171416.23399999985	126555.20799999994	42829.59800000002	52379.62800000004	34483.93999999999	474880.7160000001	72824.42400000004	41586.396000000015	42263.861999999914	164507.65799999994	57070.392000000094	62295.298000000126	34570.9	58457.51800000003	52290.138	100916.27799999992	31925.193999999952	57325.00200000002	71998.91000000015	17686.16200000004	35500.77600000001	99580.08200000011	143368.11600000024	198048.61599999995	30004.062000000005	28308.879999999936	37810.326000000096	49648.87200000006	91341.496	43496.843999999975	71491.78800000003	80587.26600000003	85513.3819999999	42467.55400000003	100134.21999999988	23021.449999999986	60828.544000000045	15511.427999999936
140	285.2749398997438	2.0025875968992253	78755.55000000024	361482.3400000001	135126.88799999998	884810.6340000003	99078.38599999972	96508.19199999985	124315.938	513608.19599999976	216269.864	142265.90399999995	74627.87800000008	26235.283999999952	83064.1719999999	30192.701999999965	534103.0920000001	62295.420000000224	38883.49400000004	52112.43599999999	136544.83800000022	155752.62400000013	80827.74399999983	48452.184000000125	28184.015999999952	101118.64199999992	116254.48999999995	42739.830000000075	19383.39799999988	59917.851999999875	48124.71199999998	26652.196000000087	81733.39200000008	188048.36399999997	82985.13799999992	34937.16800000007	38481.74200000001	42430.97200000011	60884.85999999989	64141.594000000136	16077.193999999996	25344.80000000001	25033.21199999998	46811.379999999815	64336.95400000003	43255.042	11232.596000000058	12578.355999999949	40458.88799999996
142	329.24259736249354	10.739182790697672	21414.82599999992	77596.93000000004	259497.60199999704	184315.50999999893	208163.56400000345	181623.99400000068	275696.94399999897	279898.9399999989	162431.8519999999	218570.2099999992	195526.014	256642.20400000137	134489.03999999966	160299.59200000053	380354.7139999994	103270.46799999931	212254.6339999985	154683.26000000045	134822.30799999885	283881.4660000009	130031.72799999882	120298.08999999985	24424.148000000037	156931.56600000188	181059.27800000238	126771.62000000005	127718.95799999902	214199.07599999703	193230.66800000193	185523.6179999991	127936.79400000276	263690.6759999996	139154.65000000095	116746.2280000009	175942.503999999	175826.82600000073	136598.20199999938	233076.2139999996	157818.5439999981	259658.74800000511	324922.2200000053	120037.8839999992	208661.18799999997	158275.7059999977	123108.75600000005	85417.02800000031	187013.63400000086
143	943.9915625171919	4.785998682170545	142884.17599999966	297955.95399999997	1880303.237999999	504083.1539999997	172136.08999999904	220935.1399999996	93383.4800000001	532994.8160000001	124331.11200000026	73967.51199999971	80835.34000000032	27768.300000000087	31090.724000000308	27359.982000000186	222311.36399999965	86110.03800000013	13935.168000000142	25682.692000000025	83723.27799999973	167222.454000001	141887.89800000025	94496.60600000007	31099.381999999994	53092.56200000004	55184.214000000306	23279.849999999904	12843.189999999819	28911.328000000405	45809.204000000085	45238.863999999885	32725.41399999992	64542.79600000054	87450.22000000003	31365.629999999972	24584.471999999965	44102.741999999766	23439.083999999864	41316.32399999981	21472.979999999952	31769.533999999898	21954.300000000123	51494.14599999986	74620.88400000015	31640.61999999973	43764.29199999995	7700.065999999992	11660.815999999937
144	329.0683083660167	3.2105454049844253	4281.952000000007	99496.40800000011	61275.75799999996	11096.773999999978	15960.240000000049	3298.657999999993	9527.09199999999	6910.112000000021	33734.83600000002	5477.082000000007	190450.726	9003.869999999977	20323.04000000004	5901.6399999999985	10681.88400000002	8301.062000000024	26200.562000000053	9232.520000000024	4088.499999999997	8385.943999999996	12004.768000000013	15125.830000000044	16950.355999999963	9035.224000000035	16649.69000000003	7903.612000000014	11205.765999999961	13875.185999999969	6553.506000000058	5853.928000000017	14355.225999999964	7223.452000000021	51400.49200000007	31482.54800000005	13291.069999999992	42001.97799999992	15608.691999999975	8224.823999999979	6013.95999999998	13917.264	7221.2080000000005	213857.03800000023	12322.334000000017	5473.484000000004	13013.186000000012	5063.561999999968	39835.29199999993
145	959.9516091661337	8.461010358255455	92593.26800000102	157658.95200000028	1584381.9600000018	260463.9039999997	104902.34199999944	233505.55200000101	523574.0679999995	503203.9059999996	26001.060000000292	39348.653999999966	38824.460000000116	17597.831999999995	37083.373999999865	13625.350000000175	382092.900000001	76693.31999999976	44819.81200000005	19904.981999999916	88024.37600000096	156121.56600000086	25217.32400000007	115842.714	19461.901999999754	26833.56000000019	19552.891999999818	12448.32599999988	18376.40000000009	40983.18999999928	4815.904000000164	13449.071999999978	48112.34800000026	25567.106000000167	45590.14399999983	13135.041999999925	10990.777999999893	29875.200000000143	17074.5539999998	34100.825999999935	14237.276000000025	30628.657999999767	35244.347999999714	28835.50400000022	42109.211999999934	19743.972000000158	42667.792000000314	14667.796000000017	42673.28800000004
146	205.14583377755181	3.9778427131782936	6354.8720000000085	488270.8440000006	5009303.6819999935	286388.7880000013	1744096.9959999984	492269.07400000107	846452.5519999984	493336.0819999989	1254462.1159999992	6114887.834000025	3885596.167999995	200891.6320000003	930169.0780000064	250146.43200000073	4326591.75000001	394106.4799999999	803162.9120000028	68080.77200000003	3260583.365999993	2094387.0700000064	1628053.122000001	327401.4880000001	7313.9320000000025	9832728.21600003	4557864.668000009	291504.48199999944	5723601.882000012	1483205.2080000057	4996728.168000012	5965481.080000014	1033071.330000003	5582143.94599998	851760.2860000031	5084102.607999982	658989.0080000028	234142.86599999949	5830613.726000006	2317215.7800000026	379637.58799999935	2744976.618000009	315099.63000000064	589668.432	5131162.348000012	529529.6159999978	23760.572	750344.875999997	575896.6239999995
147	353.0434871791442	4.9100537209302315	4591.139999999967	206163.88999999923	971084.0759999977	684349.3880000066	5172535.174000047	3583176.7699999963	2672307.726	294614.7300000008	4977405.226000021	4737121.178000033	2679579.9679999733	391638.38600000116	1515367.541999992	423193.38000000047	3847051.1399999764	4539489.763999985	431844.45000000345	1868137.2599999872	5989833.375999996	4824475.93400003	474482.4180000018	3369050.65799997	11849.25399999998	559457.9060000017	2822412.2339999867	592535.9620000015	456308.42999999615	5899737.97200004	5650425.415999993	4299366.315999993	408102.80400000117	5985300.383999998	325228.70800000045	404065.88999999705	468359.7999999984	447519.4820000023	449280.30800000014	2075664.005999991	398071.75200000044	360744.3899999999	5146697.920000006	397420.7159999968	1541341.7299999846	3399898.3380000168	564534.3500000011	254661.00200000074	283958.37799999776
148	285.22164957275965	3.7466931007751936	42243.853999999934	67413.19000000016	684202.6180000005	488816.5259999998	3868449.188	3027007.2040000036	2655757.838000006	85543.49200000004	2002299.3520000032	3613484.07999999	2796105.8480000054	86603.04599999999	653573.1599999997	91216.24199999975	4133695.813999992	2940520.647999998	104203.42599999973	1368508.7620000006	4483849.3199999835	5351727.49799999	233342.94000000012	2193706.362000004	16262.570000000025	151839.59200000027	2893396.8660000064	108149.32400000004	71377.34400000014	4314758.421999998	3369642.3300000113	3628181.813999992	64298.85799999989	4064372.730000005	66291.91999999997	91216.92400000004	100031.76800000029	111090.15600000024	59617.033999999905	749160.9640000019	55816.3440000001	60980.32199999999	3938724.1400000066	84615.58400000005	1080782.0960000008	1908374.9520000056	136189.48199999984	45036.91799999998	108718.05999999984
149	288.2787826243713	5.127607054263564	5598.792000000002	111331.29200000018	475739.12600000034	1379219.6680000015	979617.1900000044	1700403.8639999954	1476568.7240000078	73820.81200000025	2086025.9459999944	1116251.8020000022	1363174.4500000004	90131.26199999992	250435.6060000011	106640.62200000012	831409.964000002	1291570.3320000004	88575.22400000042	496008.0419999986	673115.5760000015	2427012.967999996	140902.2920000002	1131216.9700000065	2844.3359999999934	117121.4480000006	753691.1819999993	103550.63600000092	83276.03199999924	1655847.022000008	1540074.678000006	1182382.1999999885	92298.8439999997	959973.4379999993	953607.4620000034	85149.8400000004	112415.38599999953	82347.30200000005	94742.44199999976	1214148.9739999978	112291.02	81780.00999999992	392432.4160000006	79838.38800000034	1533469.9599999953	942830.4600000059	33243.22599999999	63531.066000000224	148059.3519999999
150	739.6002472659018	9.989041491228074	0.0	480175.3080000096	424893.4980000017	420953.7159999953	449364.1900000016	474968.46400000283	388036.65799999604	532010.884000001	494524.7420000075	571843.0460000015	738485.126000002	654087.6159999832	473545.8019999972	599860.2079999942	308962.97599999607	465194.14800000296	542230.9859999871	628613.9820000038	561488.1019999975	384862.49399999797	468985.7639999996	492852.0320000076	8822.775999999983	509974.33199999685	569366.7280000093	609279.949999994	552965.3939999995	558102.5199999955	554136.3240000071	482070.7620000008	601894.3160000059	726541.4640000074	613076.6279999986	497961.5120000058	535003.6060000014	548097.139999999	616190.8939999946	618498.0900000001	733633.0139999997	626302.4599999925	493704.92400000256	548094.5200000072	497679.2520000027	573275.7319999903	181307.04800000106	538779.9960000112	179303.09200000032
151	477.3148609539122	10.973910000000002	794.8879999999947	2664.6999999999616	526591.8720000002	4352.794000000089	32340.757999999903	37369.51199999992	67351.37599999968	27921.315999999784	48986.92000000002	718100.2320000002	519408.4120000018	26995.94000000045	35069.711999999694	0.0	429542.6260000029	20779.412000000106	4973.672000000031	7947.774000000116	277205.0780000003	595607.0959999998	323575.4940000025	21742.97200000009	2531.513999999931	570779.8460000041	881399.9760000091	3982.969999999944	1051665.3160000062	113582.34600000289	487830.63799999404	1176980.9680000043	19371.050000000017	615973.540000001	27023.68200000041	347034.23600000003	28632.46000000013	9771.614000000063	736405.441999996	118243.45800000026	7021.802000000034	120357.1240000008	2463.9179999999506	43357.775999999314	473326.47999999474	30251.86000000041	19648.398000000085	131993.90599999987	32967.68399999957
152	884.6230520062982	11.49416914728683	2601.7220000000057	348234.27999999875	627844.9199999963	322859.6580000001	1874605.5140000063	406866.58400000056	706422.7419999985	346147.2659999986	1587260.620000001	1360838.7759999998	872418.3280000023	68335.13600000054	314528.34799999977	296375.8680000042	587996.5240000011	45581.10800000001	452805.9859999997	410438.08800000226	1170218.1179999977	576677.4500000024	1252693.438	328318.5440000007	26403.26400000007	148788.97799999907	616189.7999999996	99762.34600000089	482607.6580000021	448679.1840000062	224712.9299999985	371328.2140000024	775355.7420000087	391915.2580000028	801372.0459999981	300005.42800000287	307158.2740000017	506705.5239999962	69331.69399999996	467497.09399999795	340544.69200000085	355274.8579999978	1172019.084000001	1191829.528000005	170447.75799999924	1453109.4119999919	365627.89199999743	40343.79800000043	486988.712000005
153	178.18950661052318	4.0127353462157815	3472.833999999992	92783.85400000008	609000.2939999992	58577.89000000026	247323.64000000013	88569.76400000016	134664.77399999954	90705.95199999984	191854.13999999987	746779.0360000021	450431.3999999996	47472.74400000019	132076.6740000003	59520.244000000086	549397.7760000009	71521.42199999987	139509.11600000053	30362.102000000014	475583.0679999994	316890.82800000074	217082.60599999988	62721.20799999997	3177.368000000011	1355882.2960000036	620477.786000001	60458.69599999988	686525.4820000015	207407.9060000004	620297.7900000012	813947.7420000016	145238.2780000001	699110.5599999983	144040.42800000036	648004.5299999978	76724.27600000043	29595.952000000114	685875.9800000007	306347.6219999998	72885.91800000003	394069.2520000011	62907.57999999984	111152.10600000012	673399.6520000013	98513.9339999997	932.9100000000003	118967.06799999998	80612.6660000003
154	959.9660028239999	3.8521523255813976	968900.7999999998	367211.73800000065	1151781.6559999995	1182596.963999999	280875.624	732115.5799999995	845452.1940000008	163957.49199999988	238053.63399999947	242055.1079999999	201065.45399999988	110867.29999999996	172563.80599999975	79253.24199999997	1709693.6299999994	161296.2939999999	33821.357999999935	117324.16400000002	200851.1880000001	567778.1419999999	45957.284000000116	204699.3920000002	101358.31199999992	176950.668	126120.05000000016	26105.472	52583.03599999981	124687.17599999985	30094.008000000096	160875.61399999986	52341.85399999996	229839.53799999968	155326.44399999987	113591.41799999995	40251.265999999865	106118.4460000002	107402.72199999985	173580.20200000025	51833.974000000046	101971.92400000006	118621.79600000018	39350.19799999996	80730.46199999993	84474.74000000009	25112.192000000057	79804.16999999997	75380.13799999998
155	477.31983858743615	10.83125085669782	794.8879999999947	2664.6999999999616	290477.53800000285	4352.794000000089	31377.274000000107	19788.831999999988	67351.37599999968	8546.682000000175	24337.652000000162	471436.5020000011	393447.11800000205	3777.5499999999897	11292.10199999989	8632.496000000003	342804.7139999961	5942.053999999941	8129.587999999934	9852.222000000043	163996.13999999847	234960.80000000095	149091.0939999986	6852.167999999998	2916.425999999962	354176.2959999968	420492.281999995	6066.314000000058	650289.0179999949	113582.34600000289	309186.8780000042	569254.8780000003	21356.00599999983	320151.09599999833	27023.68200000041	205171.12799999487	16299.254000000332	10613.39000000004	500366.2700000078	118243.45800000026	12012.409999999914	69769.62200000086	22531.38799999964	33777.58000000012	256823.87600000374	24329.283999999916	8479.230000000058	131993.90599999987	35465.889999999905
157	288.28650212069266	5.066258139534882	3778.8860000000127	72586.568	249731.7539999993	337226.9479999981	470483.75999999634	818242.3179999952	578370.7480000014	39458.18599999937	856665.9059999989	431281.6939999998	642009.0119999986	70347.69199999956	128511.42799999967	106640.62200000012	398552.2460000009	746514.3120000005	54812.82199999988	496008.0419999986	301683.0660000001	1219127.6899999974	102726.91399999894	365892.67000000045	3390.212000000005	117121.4480000006	443730.57199999905	103550.63600000092	79591.30399999989	932238.6620000041	1124809.9859999924	409848.8560000022	92298.8439999997	594431.1019999954	643176.4060000011	85149.8400000004	112415.38599999953	70427.32799999947	77356.326	400421.0440000039	112291.02	72158.73599999954	216102.6939999998	67117.1139999998	722774.0579999939	634291.1339999996	33243.22599999999	63531.066000000224	206920.30000000034
158	519.3632343719165	11.856395959595954	6677.235999999967	4317.11799999997	292337.60999999853	7732.972000000056	29296.501999999855	18926.10399999979	75692.26200000016	5359.787999999905	26355.36799999989	539038.3619999997	484694.32800000045	3648.3380000000066	8028.776000000027	4735.829999999991	274591.0360000028	4334.72599999997	7515.791999999969	8785.318000000003	269395.2939999988	274625.22200000193	217028.74799999944	2461.108000000036	1179.672000000008	438359.2379999947	479695.4380000038	3057.0720000000233	1037312.2779999829	124318.51599999989	773322.6220000027	652056.004000004	14350.382000000081	427392.29600000335	17553.06999999992	326954.22600000096	15966.667999999943	3490.8740000000043	1089940.9360000128	72811.52800000057	3084.896000000036	117721.71399999913	4947.2400000000425	36409.00400000015	402234.0020000045	22655.22399999984	953.5680000000335	109629.10600000156	32517.683999999546
159	304.2581137839435	5.199233646322381	4586.281999999987	44243.702000000114	189604.50600000087	123830.56400000068	123590.69199999928	172661.94000000064	125629.61400000054	48241.595999999845	203315.72000000047	161443.32999999975	152292.75399999964	54584.44600000015	26909.40400000012	39562.59600000025	116353.95600000113	172489.39000000007	28418.03799999993	138315.28999999925	147626.68199999974	160693.80400000056	28686.05600000012	95532.46599999945	1011.3599999999893	61357.008000000664	181008.76599999997	7708.89399999998	52398.25600000036	111379.30400000028	205288.52000000046	143880.6860000001	58773.40799999987	122664.28800000057	140885.14599999983	50341.40800000005	6579.6619999999375	51591.231999999865	26150.559999999845	159017.96599999993	63432.424000000006	56465.456000000224	139357.88999999975	40084.87200000016	53563.1999999999	105455.92199999928	98199.00799999962	52175.22199999958	10107.422000000126
160	943.9909396554988	4.231752945736434	276415.0780000001	529624.9859999997	1729381.4660000002	757931.8539999994	102759.45199999999	279779.8779999997	1303272.282	789631.834	240277.6079999997	310851.708	352927.4440000008	42836.358000000255	79916.0199999999	51960.39999999992	1597599.7739999988	104739.234	111268.82000000008	61356.11199999975	36227.315999999744	1032054.6220000007	34869.665999999685	138780.53800000012	47595.45200000005	51126.01000000004	53019.77399999996	25378.858000000026	38117.394000000095	47950.870000000075	37342.919999999845	50621.49800000023	49133.96000000006	373585.69599999994	83738.32199999983	65740.37799999974	10735.773999999881	51111.32799999992	15045.592000000051	33809.56800000022	16992.111999999994	30823.174000000025	35888.945999999865	46373.73399999994	80143.67000000017	53489.59399999988	48367.170000000166	27751.70199999992	58005.369999999864
161	245.09907222469712	3.222884112149532	22164.11599999995	288623.58200000075	303249.6920000005	91972.16999999984	23258.68399999998	33558.52399999998	31813.83999999994	13412.881999999963	412717.47799999994	20835.066000000006	725742.4899999987	41022.084000000075	462413.3060000002	207939.4799999997	46036.442000000075	44821.41400000002	191879.5879999998	39259.625999999975	50099.90200000002	55993.10200000002	59982.235999999924	116997.63800000015	42268.171999999984	68234.58799999987	109749.03599999998	38675.18000000005	242324.8339999999	33370.037999999986	25833.229999999938	96197.3060000001	411841.9679999996	33370.23000000012	408197.5099999996	149142.35600000012	283460.2640000003	348808.6920000001	130786.40399999965	55029.47800000009	152079.65799999994	95165.91000000002	15825.112000000081	1172910.070000002	36739.360000000066	23977.071999999916	97222.35000000027	45041.35000000003	238492.90599999976
162	703.5531837050736	10.737141900311533	2759.3620000000337	204131.34600000054	524231.1099999981	7355.717999999936	11038.624000000007	775388.9820000004	154291.65800000017	17569.529999999908	29271.48399999992	771424.7999999969	325217.2360000005	126852.99400000082	15955.95	13654.462000000063	3715.89800000008	175965.13	19996.21800000009	186114.71800000078	10386.395999999926	31489.71999999989	623369.485999999	249297.9079999998	30874.199999999844	174487.46600000048	98146.28400000052	9444.839999999927	272813.02399999986	42770.381999999714	31236.372000000054	167460.559999999	457795.1859999999	24921.77200000016	18066.006000000023	162045.45600000132	99573.29600000007	39626.666000000085	281132.10199999966	19973.81999999971	47425.24199999964	10906.0440000001	12307.724000000217	205439.76000000047	12867.40799999994	482423.73799999704	17186.767999999956	534539.3899999986	12099.946000000093
163	149.02574073149515	11.012331395348845	9218.174000000085	11606.305999999937	185954.64399999852	13689.374000000018	9021.43200000012	7286.741999999937	13975.88400000007	8069.043999999893	12925.351999999948	220897.73799999765	162216.56199999776	10234.42400000022	15363.907999999868	12032.77600000007	259388.61199999967	11909.32000000005	18051.426000000258	12516.496000000005	55330.52999999996	23338.53800000001	17645.636000000253	10965.654000000042	10464.315999999932	21678.343999999892	211570.68799999644	12572.620000000024	327556.84400000557	16814.439999999773	203785.2559999994	303286.36599999823	15548.793999999958	204000.03600000057	11945.99599999997	19764.708	11047.494000000059	11880.100000000164	418819.4359999972	12851.240000000005	12821.820000000098	17504.807999999724	13063.736000000186	13015.990000000042	354353.6320000015	14696.324000000131	12091.923999999959	14149.616000000044	16360.82400000005
165	236.0792275217362	5.450356821705425	11336.872000000049	232986.25199999948	239967.3300000001	206330.02199999962	106080.47799999989	209345.9079999985	265779.23800000065	208380.16199999978	252357.1179999989	168811.75799999962	142726.0499999999	116285.4079999997	124076.21599999972	234125.16199999853	240377.46000000017	141848.78999999983	187741.53400000025	282805.14800000034	178275.677999999	216150.10400000078	226406.3840000013	111715.2940000002	8382.414000000019	192526.95400000052	144222.9280000003	157214.37999999995	268121.6639999997	244023.60200000013	226431.32199999804	175093.90799999982	157084.86399999988	156729.94000000064	231440.47799999968	247491.6079999987	216836.40800000008	237711.86600000013	286016.85200000036	152685.43800000063	263139.34200000024	174483.3439999992	339292.82199999876	150406.79600000006	133224.14400000015	301036.5179999993	158276.99800000017	139297.67999999953	225317.9420000005
167	801.5810305830179	9.99519137353434	772.3759999999777	204935.02800000392	136114.01000000082	180449.5139999984	120496.42199999795	136617.86200000107	117244.10399999873	172457.80200000046	121007.39200000015	109262.73400000123	107778.57600000156	247966.80199999304	177681.7119999991	244331.89799999763	70246.81999999864	189467.64400000067	224356.25999999454	202329.0979999992	145788.81199999998	60408.16799999968	106502.0119999984	156424.92000000298	1638.09599999999	224930.70599999858	186623.3040000033	262507.47999999765	195882.79000000094	125185.66399999952	130669.30000000205	161107.83400000053	193104.8300000052	81824.32000000218	207963.6920000004	236396.04800000356	224315.86800000074	204816.7399999996	247440.0200000004	183258.85199999905	178699.95600000137	167302.69599999904	99272.29600000042	200912.1160000029	185750.08600000103	171544.47599999726	90972.75200000053	212949.77000000468	86604.45400000027
168	625.5331472248757	10.734097955974843	1534.9440000000204	1937.417999999965	430525.6059999992	3395.831999999957	9593.301999999738	80140.68999999992	17978.18200000006	1677.2640000000038	18528.74399999977	42014.30200000006	27984.78000000025	15457.448000000008	3942.766000000034	1749.4920000000336	4828.091999999921	22090.28999999996	2338.3640000000382	85060.91600000058	4822.338000000003	12119.800000000005	46758.180000000146	82287.06400000013	992.1200000000313	12021.346000000107	25244.398000000117	4496.2999999999765	37872.854000000036	9048.167999999878	11012.818000000105	35871.63999999987	32515.18200000036	10344.886000000117	6512.3780000000015	3781.006000000042	2231.3759999999743	7359.589999999967	18219.777999999893	5807.340000000015	3655.239999999967	6110.824000000041	7765.418000000135	10739.198000000035	3309.609999999956	29128.465999999764	7708.825999999964	30405.630000000117	8431.136000000044
170	625.5352107933119	10.494839199255114	783.2699999999875	6608.003999999992	941354.1419999977	865.7999999999965	0.0	95259.79199999977	10658.09999999984	3714.525999999992	931.1999999999783	21738.181999999786	66884.1960000002	24395.868000000148	1011.3580000000154	2888.289999999953	807.7999999999873	34768.98000000005	804.1900000000044	424145.2300000011	843.2639999999992	3688.8480000000486	28348.321999999844	314470.6759999991	0.0	62954.915999999896	55512.589999999786	5231.143999999959	72899.93800000084	1302.7660000000376	4383.054000000059	74125.61599999947	94862.26800000016	5009.888000000013	7538.596000000067	0.0	12903.732000000058	1451.0039999999346	48195.79200000032	0.0	1442.4559999999913	1180.4680000000344	2811.206	1710.98400000002	780.1480000000196	84236.18000000025	709.8840000000107	149567.3299999999	0.0
171	194.12268489965118	9.02190511627907	3022.047999999972	206529.95399999875	165719.55999999854	186518.388	154463.51199999926	178144.34600000017	176338.5360000003	210291.44400000203	151596.83400000088	185107.89999999735	188650.23599999872	216745.1960000043	201526.28200000038	237634.9220000017	119113.89999999985	169052.27600000304	203523.23199999987	216206.9200000052	169247.3599999987	162506.04999999993	186312.05600000013	207961.30200000136	4530.583999999928	225573.1980000007	226290.8299999985	221835.7420000027	220408.92399999712	218586.31999999733	172799.81199999937	210161.43399999992	199472.8720000001	178968.4259999989	235087.17799999876	197714.6799999994	230158.2400000009	240915.3980000007	257444.8839999987	212056.1019999978	245339.43799999641	229493.3780000034	170271.4859999993	243556.78599999944	212472.9159999995	242476.83799999673	127697.37599999995	232207.25800000128	127160.4980000002
174	519.133629184326	9.694437305295946	1506.7360000000174	90021.18599999908	108320.85399999947	94695.80000000092	53740.87799999904	93171.18000000119	95190.16000000182	87600.81600000053	75403.77400000008	72648.22399999827	69020.62800000071	101252.15400000065	80576.9460000004	94936.55600000091	96079.71199999998	64727.126000001095	99145.32400000117	89153.98199999977	83164.33199999755	64088.72600000063	54473.247999999316	65623.66600000187	0.0	119242.24599999812	79984.12200000105	94715.77999999966	109780.5400000001	74374.60999999993	72927.58399999843	76375.6479999997	92787.02200000145	71509.8919999997	112820.13399999884	90372.95799999918	89756.15199999961	98364.14600000053	123661.19400000155	102253.31599999967	114993.53599999785	97653.2420000024	69554.78399999918	93225.55999999908	79918.10800000113	85188.92799999972	26130.367999999933	91091.80200000039	38608.803999999705
176	575.3844464206262	11.795226201550381	10676.14400000001	10222.683999999965	259008.02000000016	11717.668000000098	2738.699999999971	190259.17799999946	6002.990000000021	6750.167999999974	7122.2499999998745	21602.67800000011	482174.2519999979	5086.508000000006	7023.395999999903	5494.045999999914	2970.5519999999187	10648.473999999964	6128.6359999999695	611511.2000000001	6753.909999999863	6165.4719999999625	372681.0820000002	90058.58200000043	2559.5700000000525	6511.33399999982	443018.2320000005	6642.916000000003	112970.94599999965	2607.717999999981	4123.532000000005	61443.73999999977	9859.923999999975	4356.596000000076	3057.1639999999525	9708.359999999991	8234.743999999868	6117.756000000056	1184262.4740000023	4996.3000000000875	8695.448000000066	4073.482000000035	8694.165999999976	6154.3959999999415	4303.86000000005	5077.351999999907	2781.57000000001	7809.640000000087	1215.6480000000215
177	131.0017825357648	9.027658615136877	805.2859999999826	150652.53999999905	111600.9999999991	141622.93600000005	101881.82399999944	124634.6140000001	109387.29800000004	157497.24600000156	115890.16600000074	134734.67799999804	130521.35399999913	179060.40000000058	134443.55600000013	171905.37800000058	90962.45199999984	135880.71000000252	167455.08200000026	166061.49800000308	154448.96999999872	123994.08799999995	123138.19000000012	152830.33400000102	934.1499999999536	143893.906	153277.10399999775	171702.28200000303	158689.03799999796	154981.9379999981	135591.65599999976	147605.09199999995	152483.21800000002	122990.507999999	162076.10399999915	158707.48000000027	143939.3300000015	177842.74800000008	169007.66199999908	145946.64399999872	150466.5199999976	147120.10200000214	125949.67599999935	177377.24599999975	147905.07399999961	170845.00799999762	364545.27600000135	149509.95400000128	77296.16399999966
178	419.0421678600002	5.153192170542639	4611.823999999974	53163.83800000041	79943.74000000005	67352.69199999995	44851.346000000194	69089.70799999974	85637.60999999905	151661.8499999998	57182.61399999983	52475.25599999977	55348.06999999996	80464.01799999978	48032.4780000004	122138.4579999996	67266.64599999978	27466.41199999982	23427.274000000023	98713.49000000072	50956.974000000184	58573.12600000006	52832.61399999998	59800.85799999997	7956.292000000016	109495.03599999944	82436.18000000053	67822.07000000031	80297.07599999987	62236.93000000077	67288.40200000022	62123.896000000714	87508.91200000046	49242.63999999998	92445.09399999963	108073.7520000002	42297.216000000066	92754.79799999973	119957.00200000047	59972.798000000534	97447.96400000015	64408.247999999694	59978.75799999987	79357.18599999974	82280.11800000048	91763.32399999928	18988.644000000088	92408.82800000146	17842.505999999943
181	133.97936583398172	1.3313535825545173	102289.35199999972	130233.66200000011	560112.1020000002	155327.91400000008	290294.73399999994	303272.18799999985	231228.1500000003	129427.04600000006	775099.082	177196.30799999987	46181.328	524215.3440000002	718315.8400000002	459349.1	244974.90200000023	762110.8960000002	300909.00999999995	172180.39999999973	478960.4220000001	99670.7000000002	134113.17399999965	110687.44399999992	354612.80400000006	130368.52399999992	767404.416	69848.21200000017	146654.78800000026	404867.2099999999	315749.7840000001	976536.1020000001	293945.8360000002	720571.5920000002	252328.444	127103.54800000011	89596.62799999988	198680.1999999997	611590.548	271021.8900000002	174876.63800000015	130486.2319999998	793559.7940000001	340965.782	262465.40600000013	150641.36600000018	519627.53000000026	296619.16400000034	1087728.304
182	727.3260032210744	9.660778926282047	0.0	84912.46799999966	84672.69599999963	85342.42400000073	56074.98999999916	84629.99000000025	94177.08800000137	99169.96800000092	84037.19400000003	67059.04799999906	66152.06200000057	61470.958000000304	58766.246000000254	64703.02000000067	96988.4119999994	51132.272000000616	64173.284000000625	62794.01399999938	81426.06399999843	73685.65400000055	52936.4779999995	53245.74200000121	8853.244000000044	82221.51599999808	53088.35599999997	71375.52199999992	62931.46400000009	50414.13799999991	58595.61599999957	44665.231999999836	56861.30400000085	63310.29999999963	67287.524	67886.61799999929	73472.22599999951	77361.2780000004	68500.86400000138	70225.41999999978	65314.31599999952	65335.068000001454	69712.77399999968	72977.13399999953	62824.514000000534	54857.81599999992	29852.23200000006	79214.91400000082	44905.70799999993
183	245.08635876685375	3.044016978193147	47037.19999999997	170640.80200000035	166405.14800000002	63319.28999999997	48655.16199999999	57063.17800000006	24621.371999999967	62868.85600000002	200116.7340000001	31671.856000000094	410818.3540000002	57399.50000000003	52321.198	69600.47599999976	29355.25799999989	53901.27	89804.5600000002	30121.841999999946	37354.661999999866	64991.38000000008	39598.546	116510.18199999977	39123.147999999914	40715.85200000005	79542.8120000003	28452.068000000112	201210.492	27938.55000000001	15823.934000000088	42641.931999999964	262610.42000000004	99172.18200000007	192798.72400000022	79543.46600000003	76876.52400000022	239193.7400000001	76424.69200000008	52140.24999999983	133257.006	77822.76800000008	27571.77600000008	396510.37	53718.52400000003	23371.61999999985	94290.63399999996	30246.578000000045	292161.1440000002
184	120.07929668655487	0.7504473643410849	1653.3260000000018	101254.832	406991.1160000001	631041.096	5070594.988	3317784.128	2047167.366	1532826.782	2380177.8440000014	4924842.040000001	1494003.5480000004	1057357.65	1232616.094	465540.018	5034765.794000002	7427.853999999991	592232.56	1811641.434	4668205.794	10243000.15	8737805.832	3076213.3220000006	2376.3339999999985	178874.53200000012	3408868.856	281546.21600000013	1896381.892	6028296.141999999	6564858.347999998	2584791.6840000004	1274709.8160000006	7635098.000000003	974191.6999999998	76392.62599999996	979830.394	490038.044	569840.252	2480384.6420000005	2009658.4760000003	2895483.896	6109823.794000003	1608044.9419999998	1064737.008	5407022.016	135485.62599999993	31952.377999999997	603088.5900000001
185	551.4365709160999	9.874957364341077	5393.3340000001235	53652.949999999764	80340.34400000023	68966.37199999973	118824.6520000012	111562.63600000057	126668.54399999973	133144.70799999902	77445.56600000063	138787.4040000008	111106.37800000056	109368.97000000082	72701.86399999948	80402.48399999969	242924.91800000038	46773.957999998864	81293.482000001	99084.20200000117	111239.25000000167	211590.0480000008	124761.81600000225	74133.92800000086	4441.05999999992	74435.0580000002	114381.31199999894	46919.29600000088	110584.63199999713	161517.4499999983	238848.78800000087	149683.232000002	113664.37600000063	195566.99999999852	77333.2400000004	54620.568000000916	78700.19999999963	89452.26799999842	84297.09999999791	135961.537999999	148000.22600000116	155283.9500000004	250350.54999999976	81335.30799999999	111495.27399999891	105536.68199999962	119869.8839999978	54285.78999999952	150766.34399999757
186	707.5451772050283	9.170190181518146	1742.8600000000674	146377.22800000056	242679.6640000011	15538.905999999924	8130.215999999933	1486913.3319999985	15108.902000000027	16587.90599999999	16134.688000000031	30403.867999999962	97986.3240000001	15319.407999999956	8903.215999999884	11164.898000000005	11809.38599999995	14786.93999999996	9311.719999999925	317510.974	9458.934000000116	9478.504000000034	87836.62000000125	506812.5940000004	17879.41799999997	14143.560000000132	23780.135999999948	8177.143999999807	50203.78600000075	9472.009999999953	13264.07599999989	122026.75399999972	737292.4440000013	14650.965999999831	14163.81000000012	12101.280000000039	5946.739999999923	17593.571999999847	93680.81000000043	9331.073999999997	26052.131999999932	11271.408000000049	10190.701999999972	11778.478000000052	11875.426000000041	169874.64999999994	7871.542000000052	220197.57000000004	10220.079999999913
189	777.5596461209018	11.009002093023264	60329.70600000014	134267.1679999996	112646.09599999964	113649.19399999974	91149.90800000074	144018.71599999935	122056.93800000068	139942.22199999922	115355.15799999991	96307.08599999918	72034.87799999965	114985.67400000135	113050.80599999873	146912.12600000066	119934.25800000012	115977.31400000035	166245.37200000233	116372.17999999988	161220.40599999946	136036.99	137858.61800000106	91789.62600000028	71800.83599999982	124218.61999999914	118667.76999999855	157293.82200000036	140802.8580000007	126074.06399999863	148398.1979999993	134470.2039999993	145951.21600000095	97650.18199999967	114198.68399999967	158894.71999999986	179210.3420000006	175754.99400000132	121519.68599999989	154728.68799999994	294798.1180000017	291540.20199999533	488231.9820000064	151848.66600000032	134081.5820000007	191769.0700000029	147759.21400000036	152876.13399999993	325620.7300000033
190	133.97907402018268	0.9039530232558136	245074.70799999996	154047.79599999991	609882.8359999998	354243.014	196401.05	155126.794	134461.30200000017	437011.77200000006	98031.91799999992	227507.31	56747.21599999999	223543.562	131767.572	142269.65000000008	335161.36199999985	140013.19799999995	92875.30599999997	159630.84	259137.38399999996	130032.984	200076.97399999996	79126.94800000006	202698.92000000004	409341.782	205550.126	72923.20599999992	136459.69400000008	108199.13200000006	60590.307999999925	197323.974	156361.678	63688.50799999995	160310.50599999994	129153.24599999994	41566.668000000114	237539.56400000013	68241.386	187870.698	66502.962	119852.03600000007	164427.05999999988	205185.778	331630.474	162038.7419999999	206513.14200000008	245452.2	123664.71399999992
191	133.9793146433342	3.543833565891471	111670.33000000019	115891.34399999994	483846.1059999996	168735.32600000038	158745.71200000035	98426.62199999984	291940.0839999997	436497.7519999997	86962.54799999992	107374.39599999988	72450.42399999993	150146.4640000001	290710.5580000002	352310.1780000001	117661.69400000019	40312.341999999684	144485.23400000008	436539.92999999976	113841.81999999975	199501.60200000025	114106.51399999998	114150.23400000005	135277.55999999994	48124.95600000019	193916.31199999977	57596.98199999981	249062.0940000002	137525.302	72992.30200000032	149913.08000000022	376559.22600000014	111696.11799999986	61405.289999999964	257903.1679999996	157721.72399999984	191514.89000000004	104129.37599999999	49460.778000000304	93178.2740000002	49298.431999999964	362358.874	94651.34799999984	188411.12799999997	98020.30200000039	152040.8760000002	188544.5159999999	137182.9480000002
192	664.4986422224903	10.036870465116278	6460.752000000013	11069.122000000061	224090.8979999995	11028.76399999999	20655.03200000011	47894.392000000174	27111.831999999948	35279.88999999955	13093.101999999908	68502.50199999928	53518.190000000046	10434.452000000396	13011.989999999994	32524.539999999834	21473.813999999995	28259.70200000005	17502.041999999816	185289.1300000006	19047.67799999988	24944.30599999995	43054.41800000001	104618.76400000091	28984.134	41202.38999999956	27232.861999999808	20218.46199999968	173095.16400000054	26542.72400000021	43918.48600000005	35275.79799999995	67886.36000000036	25724.019999999484	15075.723999999946	7083.450000000014	11473.582000000137	20739.63799999997	63185.84000000022	42611.66000000021	38114.66199999936	16539.03200000009	37018.56399999996	34554.278000000115	17335.21600000019	65539.35600000004	8962.996000000066	220112.44999999992	7074.274000000039
193	133.97946907678778	4.235191162790697	141006.366	329267.0040000005	196281.3140000004	43066.64399999999	658664.2440000001	164989.76400000002	88023.60799999976	236907.40999999968	262963.74199999927	144316.70599999966	30183.69600000028	218220.164	190935.76399999985	50634.905999999806	156473.94599999962	90289.74999999996	85390.90799999937	193903.92599999925	183414.5240000001	107786.44600000068	101695.7039999996	80232.05799999947	102578.47600000004	125726.6639999998	74548.00199999953	144607.98999999982	47994.100000000115	111610.50800000012	92937.20799999958	89459.5180000002	38597.18800000024	91646.82599999956	64680.3680000001	368596.9659999998	134517.4639999996	397126.2499999997	118113.89000000055	161772.18000000046	61267.08000000027	89805.24600000001	143700.95399999985	145505.4760000004	191781.34800000032	107637.57999999977	95238.9780000003	48545.544000000285	42733.403999999966
195	286.31033818755833	8.447233565891475	21984.445999999785	84039.48200000066	402585.1759999997	155791.28000000035	685776.8679999998	123829.61400000154	439809.7799999996	493675.3939999994	512482.0539999997	645115.4619999997	735602.905999999	747678.9159999994	778937.7220000001	768854.8799999994	254058.8459999993	777881.7499999999	815872.8980000012	715257.4659999999	247379.62200000128	249580.87200000059	431118.4460000003	648468.8240000003	66590.3159999997	1160692.7960000006	768839.672	890836.5019999995	712242.6399999999	266734.86	593766.3940000003	920049.4179999992	872919.9640000002	84098.86599999951	543101.0720000006	1358900.4900000002	789815.0739999996	689447.2480000012	1019513.9600000008	862823.6900000005	504409.16800000076	827278.9200000002	191478.72400000007	1114148.5779999995	581519.4940000008	632507.8659999997	35660.796000000046	853120.3800000001	101365.24999999996
196	466.4846454089509	10.750166503267973	2378567.958000003	16452.552000000058	6866.781999999967	3743917.430000003	6193.160000000105	10106.129999999928	7214.5979999999145	1277405.2999999959	4536442.149999997	8728.115999999873	8648.533999999963	13198.033999999996	454389.6080000004	197953.786000001	6691.577999999974	8842.672000000006	354677.93399999844	12929.859999999968	4161.102000000009	3155283.018000002	8515.668000000027	9079.086000000036	416023.6700000009	9842.654000000097	15204.944000000025	208915.31400000106	14134.505999999848	647348.5680000014	722948.6399999977	15208.20600000007	6778.907999999891	3829507.8200000036	1153530.2640000007	15052.418000000118	4932.887999999908	585714.2779999998	1361253.060000003	523807.1679999968	393751.6639999959	13908.528000000044	562140.3839999957	12193.327999999925	342041.4920000007	11628.499999999856	2249204.607999999	5279.071999999862	2377483.838000001
197	316.2460899057037	6.088797663551401	2678.140000000005	37287.34599999998	195668.1419999988	570497.051999999	390166.7399999976	672284.9000000032	571329.2340000012	29020.2459999999	898218.7379999994	432868.65999999945	518348.29199999815	33801.346000000085	89182.87200000002	35457.64000000019	301190.6479999989	489029.0059999997	27282.84199999999	178026.7399999985	245502.0959999987	954930.7019999992	41670.41400000028	431301.5720000009	2737.8500000000195	43659.205999999984	258809.1159999997	40861.714000000255	29284.689999999933	635288.3400000003	594491.037999997	415285.4219999981	34421.14000000002	347979.6660000005	323532.8020000003	39673.43999999994	41716.536000000066	27790.50799999992	34119.24000000001	435578.3380000013	35954.270000000026	33752.03199999992	125567.47799999939	0.0	598491.7839999987	308147.1299999997	3548.2379999999685	24528.79600000021	5497.113999999987
198	316.2559879217952	5.879887835703004	2796.0959999999877	20734.23999999994	135316.87800000014	397338.3560000011	312981.7460000011	655554.9139999978	469793.12200000073	20976.36599999996	598622.4500000009	340988.1140000006	425242.41400000174	23619.74200000009	66586.6040000001	21562.66799999986	238644.38199999928	401524.1759999988	21389.67999999993	148071.83399999954	174324.8180000002	776165.1240000001	25841.840000000077	270723.1759999992	1971.8720000000021	28912.109999999884	260612.90799999953	24749.42999999981	27389.247999999974	568735.4959999999	493687.83600000147	339439.54199999763	23516.921999999882	332377.0780000005	257092.0500000009	26371.521999999917	20327.780000000075	22549.878	28976.31	327465.8619999984	27173.357999999982	27106.821999999956	121568.82599999974	0.0	476625.94600000064	280619.7779999973	3201.059999999998	12077.978000000046	2863.225999999972
200	507.4104572682998	9.161706511627905	2306.301999999886	283972.42800000485	346448.29000000487	315582.7959999992	163483.08599999835	247505.48599999797	313222.20199999947	222043.12600000226	172616.4760000008	217733.92999999988	152063.1740000019	230763.3640000011	216264.29599999788	243517.9740000005	216496.87799999825	225211.59199999922	228433.28999999547	243601.3559999991	222716.0260000015	253549.7540000021	217309.99600000106	218001.18599999964	1851.25199999991	219072.63400000075	221398.74799999988	245229.1339999985	225726.7239999979	246202.6120000025	219769.99399999532	210418.4779999953	199002.45200000156	213111.11599999556	274088.8500000047	250917.6139999991	230300.2499999973	253525.4219999959	287328.88999999844	225111.78600000046	223837.1159999959	233506.27199999755	196002.9979999975	266214.13200000033	204946.2859999995	251690.35599999962	145219.36800000054	247289.12399999818	144855.93399999954
201	289.1129257400719	6.475611317829451	5427.5960000000405	375066.55600000004	429083.742	391209.7180000002	406928.5740000028	416881.0440000003	406661.08600000007	386266.4379999994	395590.3579999996	412665.1759999995	336312.1180000008	403229.6640000028	379174.83200000064	413028.19199999573	413280.33799999946	387864.98200000206	391990.4059999964	382368.067999998	416689.51400000224	357001.98999999993	387591.85200000025	360669.2939999983	11776.893999999958	404247.3319999968	382664.81600000116	415275.9440000015	408733.5560000008	342251.23400000174	510116.6859999968	406188.1240000012	369775.59800000006	330769.0260000006	362874.27999999846	386822.42399999977	392392.2379999994	395546.88199999975	424273.3640000003	395615.8839999981	409286.3819999977	412946.3999999989	329659.3400000019	388936.62999999797	372361.8179999993	439694.0180000002	352825.2700000001	413030.0599999984	347261.1160000001
202	409.0429871225143	3.9443026356589135	3798.340000000016	198926.458	178873.2000000006	165075.15000000087	176363.9239999995	164687.46400000088	176356.34400000004	209629.55400000102	159435.77399999913	171319.399999999	112095.12400000001	194227.55400000108	199104.48399999953	193153.03799999942	159897.67800000016	147477.46199999956	177325.89599999966	179847.95799999996	180356.76600000012	183410.07599999977	119236.34799999981	166518.16599999962	12635.878000000026	173002.44400000054	190864.27799999976	104801.59599999989	173027.58800000107	194659.7400000001	171706.12400000106	188585.01799999966	181443.98799999966	110330.18200000016	169978.7900000005	203653.09399999934	175697.1479999998	167787.4099999988	188804.95199999926	206323.72400000048	175928.39200000136	176530.28800000035	132206.2519999994	128875.32000000044	183095.95199999976	141304.38799999974	111519.992	214543.2580000008	127354.80599999928
203	685.4552132507366	12.573069444444453	149414.98600000096	42230.93199999959	74802.53600000034	327717.1260000004	40401.17199999982	65164.94400000015	72045.66399999974	493091.6059999992	612437.2180000015	63493.28600000045	108875.35800000024	34882.021999999844	1409843.502000004	150507.56000000014	52152.51399999989	259426.55400000015	58050.38200000028	52164.72999999947	17196.149999999925	258690.63599999977	0.0	182990.88999999946	65256.98599999974	161976.66799999913	92675.85600000019	299044.9279999998	15199.970000000025	742645.8180000003	111494.57000000004	130517.46800000098	24224.89200000001	478881.00200000004	1247334.3319999943	18420.771999999837	36397.5440000002	144036.19799999922	87720.10399999979	1056064.7520000031	177500.23400000067	9258.11399999997	276855.1560000007	17859.724000000097	1015450.6739999985	20340.62800000013	0.0	32120.098000000053	0.0
204	959.9655968074678	8.201880465116277	140862.4600000007	110723.48000000011	598024.5680000016	1428364.4760000003	78640.80200000064	113983.70200000025	312350.9200000016	173172.98800000033	39747.91800000044	38047.856000000065	37501.98800000013	13666.19400000009	21090.032000000127	10840.296000000038	311048.773999998	16582.106000000083	32258.333999999977	9668.870000000108	29164.488000000078	163075.4020000009	74726.4739999998	41288.570000000094	13962.962000000105	25218.070000000298	16945.006000000143	9385.444000000129	13791.885999999773	24953.546000000253	34007.36200000005	27277.000000000324	16770.623999999734	65387.30199999963	34966.472000000314	38140.66799999989	7873.957999999799	24450.1219999999	10560.219999999994	50207.754000000125	11341.669999999942	24210.23600000024	21660.48400000012	18150.023999999958	16754.702000000205	54886.19200000004	40921.767999999945	16400.584	23047.677999999814
205	943.9916833683754	4.7068772868217055	186410.0920000002	250810.41999999984	320384.33000000066	962940.5960000006	168353.12599999973	379590.80399999936	423779.2580000003	338495.3239999999	150691.03000000026	134914.7499999999	97310.17199999963	35197.56199999997	64444.122000000214	30747.355999999938	890512.0200000001	46397.100000000086	28914.01000000004	38347.930000000015	76762.65999999989	378806.1819999999	100820.45199999973	56419.404000000235	31099.381999999994	59121.17600000003	58445.76200000001	37591.553999999946	27300.693999999865	28911.328000000405	37223.62	25466.60799999987	69601.78799999981	104755.57799999996	59214.12800000002	31365.629999999972	16510.230000000003	22108.07000000003	29385.951999999903	118229.93200000025	25884.476000000137	35750.79399999983	54763.120000000185	41322.66200000002	98971.62600000018	56341.32599999987	43764.29199999995	14298.850000000013	27144.678000000124
206	285.2793247511952	10.736167286821708	44691.55199999991	70758.21399999988	170315.37999999928	172424.9679999997	140775.8980000016	137978.1200000004	204005.1039999997	205194.02800000148	104167.71800000026	124473.98399999984	160794.09600000034	117835.09600000051	100095.27999999975	108893.78400000051	276065.1939999996	53051.96399999957	120015.48999999974	109449.80200000026	145153.4159999991	226904.55800000142	139707.70399999895	82505.19599999994	24203.18600000001	73425.06400000089	132732.05600000187	83577.48399999997	74640.80799999955	149155.91799999794	157778.37600000142	120974.50799999955	88122.20800000161	225172.69199999914	107543.06000000091	74088.7460000005	89799.76399999953	108429.5020000002	93577.6599999998	144084.09799999933	110734.54999999864	149118.14200000276	194411.11000000327	87040.4780000006	133998.30400000006	91050.46799999916	124095.18999999955	44723.840000000244	157931.40200000073
207	285.26165017884534	1.1288060465116283	102035.33999999988	112274.5420000001	169644.9579999996	459067.0360000001	336164.4060000002	142866.21400000027	151275.06800000026	96297.36000000006	178606.764	77857.71599999991	94574.68000000015	15040.022000000012	51382.88399999996	39332.26800000007	287453.67	111837.116	34620.13999999996	74216.6459999999	102780.52800000002	76533.22399999977	72577.10999999991	49211.244000000115	60272.34199999998	94669.868	114514.90600000002	24775.56399999997	40144.756	68781.60400000012	32595.192000000054	58693.79400000008	67358.03600000001	142693.8559999999	69018.44399999999	27699.21400000006	30913.130000000016	20271.648000000027	24635.122000000054	31914.236000000034	45710.187999999995	33573.34800000001	32639.75399999998	21609.900000000056	86678.38200000003	32583.421999999962	26528.753999999964	12435.267999999976	17578.007999999958
208	494.6057414035626	12.603625438596492	948052.8000000012	0.0	4512.53599999996	349339.4200000002	1150465.2080000106	0.0	0.0	0.0	14080.710000000145	1023477.6440000031	0.0	0.0	461631.9419999917	0.0	3407.636000000091	0.0	0.0	0.0	0.0	0.0	0.0	0.0	0.0	0.0	0.0	0.0	39167.254000000066	0.0	0.0	0.0	0.0	0.0	0.0	0.0	0.0	0.0	31335.295999999933	0.0	49637.25399999972	63883.884000001526	0.0	0.0	0.0	0.0	21434.016000000043	0.0	38911.02200000004
209	288.9275100334068	12.674421417445483	85910.38599999875	83995.86200000012	55385.30599999941	73096.364	57476.05799999907	56562.57399999798	69283.6480000001	45470.97400000012	32238.03200000042	36665.9719999998	68211.58800000054	43208.70999999958	64845.63599999883	63533.26200000124	72128.21600000105	67623.10800000059	58642.021999999335	55676.172000001396	52123.14400000039	67653.79400000075	49864.92800000059	59202.76799999975	31667.958000000228	49827.325999999994	59981.15199999947	66322.85599999981	36196.415999999976	31918.328000000078	74595.08	61029.817999999854	32311.295999999562	53184.23999999983	86059.59600000123	55058.36400000039	45107.80399999994	74055.89999999941	30400.427999999945	36871.600000000566	28891.784000000272	37041.098000000326	57913.330000000235	31268.845999999976	65600.43199999834	33990.82400000139	39350.09600000063	41299.57600000085	31563.89999999983
211	133.9793762492346	1.5742038759689927	255413.37799999997	141249.48000000016	206016.54000000007	100589.3700000002	129037.12400000011	146075.87600000005	159054.36199999982	250988.4739999997	305155.2579999996	231020.3100000002	101708.5919999998	263033.0659999999	133797.61600000015	264569.4960000001	437534.21800000017	205553.33599999984	73083.3780000004	156116.55200000035	298402.2319999999	328149.7140000001	340528.83000000013	168761.04999999987	1242342.56	271140.25400000013	188605.19600000003	249284.294	269308.55599999987	430990.42200000014	268920.5700000003	465555.9420000002	141873.0999999998	52049.562000000136	175021.04600000006	220752.89399999997	234173.39000000016	306488.03000000014	265057.6939999999	99511.73800000023	242182.39400000003	215374.3640000002	246869.92400000012	232050.74799999988	175570.9959999999	230061.6180000001	252249.7540000001	356902.08199999994	359556.944
212	133.97940129807932	2.3750659657320865	172928.59399999975	210367.21399999983	91442.43000000004	599564.6119999997	147618.14400000015	175228.0399999998	204649.1180000002	135221.40199999994	598258.5820000003	145486.70400000006	437747.514	211534.52799999987	270076.9979999997	213606.10999999987	233618.57800000013	337597.87999999954	885098.2399999999	236323.6120000001	120385.22800000051	105896.32799999982	482913.2479999996	102790.8799999999	118076.52599999993	153907.1619999995	169057.87800000008	169815.01399999982	79030.91999999995	495513.7179999997	133283.96000000046	79158.80400000008	97784.19599999997	67683.07199999999	243735.8139999997	482446.1099999999	73068.34599999996	245661.76400000052	289300.55200000014	238944.72800000032	306683.06199999986	561836.4940000001	251845.60600000055	557252.0680000007	115677.11799999984	187107.46999999942	153257.19600000026	191720.47400000028	351830.86000000016
213	133.97939294286346	1.7868698449612408	219750.39800000004	74050.47000000003	120880.30999999994	94550.31200000012	91852.50800000006	151889.7260000002	285793.31399999995	504795.6019999998	399868.06000000006	267342.214	130999.93200000002	286220.6220000004	122959.80399999989	172589.26999999993	87984.638	512906.934	101955.22600000033	204949.53399999996	105240.12999999967	95315.28599999985	229705.83800000002	146336.40800000017	230197.6340000001	243189.9119999997	405849.5919999998	104710.66200000016	149890.28800000012	173998.03199999998	313277.70200000016	65860.9600000004	97706.86600000033	276350.0519999999	205741.78999999983	767988.9859999999	188075.53000000003	578414.4780000002	98687.62800000001	311643.04400000005	208259.62800000008	109668.97200000008	534673.1339999997	170534.2859999997	247046.08400000012	313649.7039999999	352451.43999999994	333210.482	62711.68600000006
215	685.3847186319913	10.98347267628205	58747.21800000005	117547.99199999972	12727.305999999831	198323.3179999992	45848.86600000024	121896.65799999954	134621.19599999944	102944.8080000004	17667.390000000192	61948.179999999855	0.0	85221.62000000034	37565.659999999196	114325.32200000064	8516.849999999904	43784.71600000018	92762.89000000092	116756.66999999815	106908.2500000004	205135.89199999964	86139.88999999982	39485.38000000001	56369.947999999786	86292.68400000027	66730.23000000103	41744.48200000028	5407.306000000138	102953.76999999906	0.0	42237.615999999885	104227.49400000015	41209.83000000024	80014.67599999992	85004.2559999999	32264.268000000142	59642.26800000102	36718.32599999991	47808.34799999991	40329.09399999998	16846.857999999887	82517.68400000075	107193.17600000226	21499.65199999975	155217.58000000118	9212.442000000188	84106.6459999995	14578.052000000012
216	133.97931675610738	3.2826566978193124	104981.4579999996	140104.33200000005	73984.60400000004	105711.41200000004	264484.97800000024	128910.92399999984	364554.7240000001	202424.65600000005	211713.2100000001	120172.09800000055	137356.1560000002	104529.23199999984	90196.9880000002	220893.9600000001	58810.40800000006	62832.92599999988	74015.78400000028	374439.62600000034	75240.87399999992	260502.38599999988	161866.80999999974	138550.2299999999	144376.51200000016	246925.4639999999	76572.94200000017	143196.77799999987	46375.5879999997	249105.164	213336.7500000005	127436.58200000065	116110.30200000045	118305.3219999999	69199.13999999997	89341.29799999975	135728.7019999997	123333.23199999995	120586.32799999982	124608.36400000037	73648.9879999995	129353.82399999973	157366.16999999984	29503.87199999979	158246.93600000054	310172.37999999995	199953.7500000002	219727.2619999996	243780.55200000017
217	133.97931470285434	3.66136992248062	175833.12399999992	95446.34400000011	155201.38799999974	363991.5780000003	70457.12000000017	214190.20600000012	70001.78599999996	122158.49600000012	44131.776000000114	210813.9859999997	43018.186000000096	160688.25200000018	181667.6500000001	232063.46399999966	187509.43599999973	64996.525999999874	144485.23400000008	121437.89999999994	88122.8500000002	328052.5299999997	125777.5820000002	70297.91400000008	432999.19599999976	48124.95600000019	315442.02399999986	96667.28200000024	96578.7479999997	162345.88399999993	70341.6939999999	97615.24000000009	124523.99600000007	186724.49399999998	34537.990000000354	131241.38199999975	51895.01200000061	309096.69199999986	48136.34000000006	122642.5879999998	139508.64400000015	117967.54199999974	162189.66799999998	119915.42800000007	78148.7559999999	43989.223999999616	97565.56599999992	55910.27600000064	73328.87400000017
218	133.97932820812667	3.8414016279069783	76806.87400000004	66618.5280000002	140395.23600000027	96785.48999999961	160130.24800000008	112861.22999999994	134997.38800000015	120868.1920000001	121766.76399999963	69443.45800000045	43018.186000000096	543716.4759999997	68111.64600000002	91371.33600000008	159803.83399999968	196812.926	161358.54399999994	141638.81199999998	91985.70000000038	68637.00999999988	72710.6719999996	132643.18000000005	77900.39200000004	463660.0080000002	152639.74800000002	46849.35799999974	151198.6600000001	287209.83800000016	228863.3380000001	161754.22599999985	181952.75200000007	59115.56399999977	67066.42400000032	853500.8600000001	277227.59200000024	154492.4859999999	162391.46800000005	164102.61399999962	145870.1480000001	90982.22999999988	169394.44000000026	45719.91800000025	447646.79800000007	116245.45799999946	110839.73399999976	313840.05799999967	213096.36799999996
219	133.97931286199918	3.933200542635659	111209.48400000026	114590.16800000024	88613.70799999996	281180.1800000001	159566.44399999976	146818.7719999999	134119.5520000002	255217.47400000048	171516.58800000034	46499.527999999846	92175.44800000008	159371.8300000002	652592.5739999993	147275.1680000009	79821.53600000021	196812.926	136989.30800000016	366519.59800000023	223924.31799999985	47084.228000000636	151494.49399999983	98434.57199999984	135576.20200000002	173854.08000000028	135613.4840000003	64360.70400000001	161534.17400000032	321048.5939999997	188419.02400000047	139857.78399999958	121280.50400000016	142740.4439999999	399317.2800000003	141564.06600000022	51704.6679999999	182940.23000000004	162391.46800000005	97447.29599999932	542274.4079999999	164942.1540000003	339007.0760000002	402948.87600000045	164157.3800000002	185371.2019999995	146537.39200000017	291514.44600000005	42755.99400000024
220	415.16687266827796	10.176302269170574	34036.434000000125	97301.244	106216.90800000088	101871.15800000071	101002.31999999928	95258.78399999918	106572.64999999918	107631.66800000008	106193.0900000005	119156.7140000001	88024.96600000023	80733.68200000054	82527.82599999927	80324.19000000069	104982.06399999953	80437.08000000045	64784.80200000168	65592.60400000049	94017.44200000037	119163.7179999998	88696.66799999998	82074.57199999868	42534.41400000032	73697.87800000061	80995.95799999902	58077.84400000121	63586.94800000008	72388.40999999968	66499.3640000001	93033.66200000071	85501.51799999995	98243.36600000053	88248.59199999897	70817.98200000076	68132.7260000009	72424.26799999995	59960.42800000151	76902.06200000046	69184.58400000006	76411.96800000139	66728.23000000043	87642.28199999961	87392.15000000084	65846.95200000044	13756.32599999996	64235.824000000524	8613.165999999967
221	309.0298592000616	4.929614728682166	8953.96000000006	304169.6399999982	325821.66199999664	327757.940000002	8749133.680000003	2519405.474000014	1610340.9740000076	884608.2060000013	2502240.58800001	5321325.090000007	4470554.785999984	949216.308000003	1406338.07000001	1090623.0159999956	3386139.0440000063	3145921.355999981	1314993.596000002	1069372.6320000065	7016672.571999967	7520594.389999992	725287.8339999979	4157556.567999995	27000.2299999998	988141.7420000036	1524337.8340000047	1469082.6700000076	677724.3319999966	5202038.636000014	5458223.250000008	3064177.272000001	977325.6439999959	1460135.0640000044	1117645.7400000028	996454.0539999945	1383735.4199999995	1164790.6340000068	609162.6039999996	1583914.275999981	801539.2280000029	813894.2980000059	4836813.436000022	679915.583999999	1155356.011999998	4997756.620000003	2599444.821999981	553983.7200000007	1320711.7859999968
222	241.0773900803249	3.6278549065420567	4687.7080000000105	34464.81400000001	268558.4099999995	203916.5179999999	5146803.595999993	3170880.7980000023	3302796.574000006	112080.6040000002	1679177.3299999924	5326733.521999987	4528856.492000003	94174.58400000018	865591.5860000001	111539.26999999984	4203223.79599999	942752.7980000004	164666.32199999993	1186070.2760000026	5396587.84599999	6093677.42999999	92319.07000000012	3125474.646000003	8434.792000000034	144397.38999999975	2634874.9439999983	89449.80400000008	84696.02000000008	4186866.014	3998440.006000007	3920194.644000001	136463.44999999966	4544453.98999999	85860.92199999995	92019.92800000019	105413.37199999999	176142.28400000004	84617.31800000009	1455521.2699999984	87921.90400000001	113712.44000000008	3984342.2339999927	58382.09999999992	1692513.6140000015	3899847.117999996	79791.32999999977	27787.43200000004	55482.4819999999
223	387.1100247242437	3.9594306976744162	14110.264000000006	3141977.742	3036962.4140000087	3250332.1720000235	2926047.49599999	3202014.608000017	3245904.3019999913	3353829.4680000143	2813466.0640000016	2757421.427999986	2275282.941999997	3230436.3800000167	3013508.5420000018	3368553.197999998	2847778.0620000027	2748846.3579999995	2982319.486000002	3503700.8520000023	2740283.7139999997	2846613.7599999974	2329492.153999995	3087738.0319999964	5009.027999999978	2938540.0200000186	2991942.920000005	2368268.0859999955	3041206.796000005	2726243.4539999967	2950028.4940000186	3244027.0639999905	3037814.569999994	2552685.9899999984	2590170.732000016	3297321.1200000024	2981385.607999996	2955951.8319999725	3045110.015999985	3226000.8720000037	3220500.7240000092	2725588.184000004	2592135.4999999893	2517277.1360000004	3274783.5199999968	2805245.551999993	3950517.538000008	3434872.00200001	3818568.5560000082
224	365.2813128467706	9.878525503875956	2654.132000000015	17778.327999999867	38598.09000000049	18297.41199999991	1152890.378000015	291736.33599999704	155339.94999999914	111009.05400000009	144758.37799999927	866641.1600000096	1212852.5300000086	30080.74200000049	14861.179999999858	59733.031999999635	345079.2720000006	7144.974000000032	31950.332000000562	361310.9000000101	450641.0680000095	1028157.2659999984	2129039.074000044	93503.02200000145	1765.396000000025	21117.440000000028	141005.90799999892	2245.4799999999577	126161.7799999963	310123.66999999486	646118.4760000028	257150.6620000029	427512.6919999945	245276.1639999985	113521.71400000178	48524.30999999988	17848.121999999912	48165.94399999911	7963.121999999837	257946.79999999827	198443.7840000013	111478.62399999963	1059643.9119999923	128428.81799999977	45517.501999999455	1080555.9759999893	32212.903999999427	5536.392000000124	53427.58799999853
225	722.5399479644258	12.073218217054267	5497.54200000001	38570.5460000007	77579.97600000032	49911.901999999915	860983.1340000003	102006.28400000023	52243.68600000006	99684.38999999943	225677.69800000102	272579.1400000014	662626.3440000019	13788.562000000087	33265.10600000041	21244.765999999872	216776.97400000016	9023.276000000009	34687.41200000021	346222.26199999475	306134.8260000029	487331.9620000022	762382.5659999971	60262.5879999996	2812.211999999973	63420.00800000072	158292.05000000016	15150.26600000007	59709.866000000526	46492.94999999988	53328.44199999919	102141.18999999877	111655.1360000001	31127.291999999732	67618.72799999986	18996.75999999985	63793.490000000595	42728.21800000025	5546.446000000093	139680.59399999757	37076.65200000034	29839.60399999982	125437.79000000033	109580.82199999953	17319.62399999991	214244.51999999923	52215.10599999999	13925.51999999985	76098.66799999987
226	482.42526897215566	6.986486044657098	3587.5599999999968	47181.57200000002	34998.42399999997	18802.21000000004	955719.5699999986	39733.18999999999	106530.79000000008	14652.002000000037	325327.7199999992	469793.48399999953	772546.8940000021	3396.8760000000075	24205.470000000023	34583.359999999935	64824.08799999992	4182.842000000016	16906.475999999933	124698.68999999955	403337.79999999946	33153.10600000009	834435.0000000031	23956.32400000004	2333.872000000003	26018.79400000012	130009.52400000015	11109.525999999954	40438.83400000033	69767.62999999955	7312.961999999978	30446.36000000017	190068.39	49017.13800000007	84588.03199999985	28533.905999999937	28521.691999999923	14898.861999999992	3200.1000000000035	74536.79199999981	56325.649999999805	19445.100000000133	371624.18600000103	105870.91000000015	13220.266000000036	524041.88600000093	0.0	1492.8320000000103	9540.885999999931
227	862.6244194254125	11.495802403100779	1899.9719999999595	168972.8839999995	366171.45199999685	151903.53000000102	1184931.9100000046	285520.6680000021	407804.06799999904	203863.89999999967	905963.8499999995	834664.3299999997	564141.697999998	39510.18000000026	160489.958	168775.7820000024	320441.74200000183	22026.716000000055	269870.71400000004	281893.4080000023	745396.1159999982	415985.790000001	833021.0279999996	210049.6260000005	6663.718000000028	95179.73199999961	394104.6440000011	58466.10800000039	335871.3620000027	292578.22200000443	134221.6960000007	248141.3740000013	508503.11600000603	229543.94800000163	458198.85799999937	189953.73200000182	173459.90800000107	306678.87199999753	53523.70600000003	253861.6339999989	211832.67800000065	212840.18199999863	778699.5760000001	793173.480000004	83730.60199999939	956724.7719999949	245650.34799999843	27977.668000000318	347439.4040000045
228	132.08762917286677	0.4583032863849763	13824.576	54890.07999999999	87480.26999999999	114414.886	909351.238	494847.9820000001	307352.59000000014	312137.56399999995	430864.26200000034	786259.4639999996	320743.99600000004	183744.43399999998	155689.36000000002	84110.21400000004	795438.5819999998	3844.437999999997	69942.18800000001	311330.664	759936.6300000001	1569761.3880000003	1094250.9940000002	491357.27800000005	4978.919999999994	39507.964000000014	428489.25200000015	28218.023999999998	321063.7119999999	904154.5300000005	1091988.4500000002	382912.7259999999	176139.66000000003	1223225.0299999996	144097.134	34412.501999999986	133317.85199999998	67054.172	84633.12599999997	377336.436	296454.5980000001	488276.16800000006	817465.8059999996	180048.87799999997	166294.05199999994	610563.2200000001	21670.274	9609.895999999997	42118.115999999995
230	437.19054089954614	3.3508886292834887	16955.576000000005	70717.39000000007	106016.85999999962	74013.13399999995	523300.8459999996	62596.328000000176	61051.9	53873.455999999715	93257.47999999949	172634.6299999999	120839.15000000036	14281.525999999907	66297.69600000013	24873.70799999995	135837.42999999961	8812110.468000004	53449.53599999994	19034.536000000062	112504.5159999998	72804.18800000013	151249.47800000006	7450936.233999995	13290.907999999983	168607.48799999966	102506.25199999992	35592.52399999998	116546.6299999998	3241615.325999993	82374.42800000003	114225.87200000006	57625.640000000036	138933.23200000002	21059147.142	155766.30000000072	36533.98400000001	20918.91599999991	93555.66199999998	140760.05799999964	54966.580000000075	118545.68599999989	50181.95800000001	47496.39599999999	415470.73199999984	33161.642000000065	34244.50599999996	35738.06799999989	46431.30399999994
231	466.14086768734916	8.055485426356585	4778.940000000001	6699.7619999999715	16512.416000000034	22883.601999999966	656153.3059999987	58559.099999999715	83417.25000000028	18470.30399999993	145715.79599999968	123360.15200000144	183207.59400000065	9769.511999999937	18382.13399999996	41096.27600000005	38250.829999999616	9243.960000000056	20814.344000000106	69411.45799999952	97290.42800000084	62298.41799999997	364200.4679999933	40550.208000000086	106061.95999999982	19986.96800000006	23544.527999999933	19772.732000000033	26991.186000000132	101653.27400000015	36491.70600000007	41977.252000000335	224924.26199999827	16100.987999999898	101521.27000000069	47051.316	29361.443999999945	34277.91200000009	9580.420000000126	32468.15400000034	86491.29600000032	25373.17399999988	380231.98800000147	86485.10999999939	20842.95800000008	518568.39800000365	37370.32200000012	16771.685999999958	37234.62999999992
232	393.1778468703797	3.281266121495328	21794.12200000011	50000.102000000086	80282.57599999968	65202.621999999894	520335.2779999986	53468.82599999995	52899.95799999993	53770.45200000011	101034.2280000001	145202.2000000002	87219.85200000013	22540.76599999997	44946.15600000006	25436.472000000067	105955.61000000004	8096458.595999992	26159.884	20904.528000000013	96048.6380000002	73326.10999999987	142232.3039999997	7042602.109999993	18869.224000000042	132633.18999999974	87769.19799999986	86112.88400000022	97172.37800000011	2712732.478000002	59645.58399999992	87164.73000000037	29162.43600000012	129949.51800000011	11275516.13999998	109246.82599999967	31914.20799999992	27388.936000000045	85812.08999999995	100247.20399999995	46967.35799999992	101568.43199999984	38856.59999999996	30047.305999999913	350079.218	42885.364000000096	27931.849999999933	38365.373999999916	39985.540000000015
233	136.06230680104858	0.4777454828660435	7879.216000000001	147984.41399999993	67895.87199999999	98431.52200000004	1185329.2879999995	393862.90200000006	382467.91799999995	163940.66999999998	600378.75	827136.9659999999	226946.668	283494.92800000013	189076.38	24695.516	310719.566	2667.7119999999986	16795.93800000001	307997.064	478917.8660000002	435717.56200000015	336488.95200000005	535682.912	16559.586	22182.04200000002	632696.2679999999	16001.05	512121.07199999975	285394.73799999995	285620.24399999995	596301.0059999998	451238.774	158280.77800000002	143787.66799999998	10585.917999999994	44536.51799999999	13996.562000000007	66727.26	802627.1459999997	798811.5400000002	942310.4440000005	139151.88	50417.36999999999	243833.794	1009735.696	5624.000000000005	8039.592	57766.316000000006
234	437.1873062419739	5.795871651090344	8879.127999999992	1282146.3280000002	1306825.6299999994	1121428.6080000007	1052247.0920000013	2154638.4999999995	1692763.475999999	1663159.122	987504.0959999984	823663.9279999997	1412353.7179999992	1441082.624	720175.626000003	926321.8460000023	1134734.9720000015	1111898.310000003	944963.7839999977	1310250.6999999995	2598025.694	1778950.899999998	936252.6939999993	724688.4999999985	2688.3740000000157	2029083.1540000003	1497467.186000003	1941845.7739999997	2226868.0000000023	1609143.4359999974	1586976.1019999918	1666855.0939999963	1090117.3340000005	903092.1560000004	1991314.664000001	1775523.0280000009	1705068.9840000009	1983125.6399999997	1374047.318000002	862494.8299999998	1264405.6140000005	938837.1780000004	2493889.9979999987	0.0	1048103.2780000012	3081614.1600000006	1999450.0880000016	1369773.0559999992	2502546.171999997
235	166.08411543233325	0.748878837209302	2324.05	45766.10000000001	92059.68800000002	168740.83999999994	1813269.6780000003	1137110.7399999998	723644.4800000003	584349.5920000002	920128.844	1714799.7699999998	574696.9219999999	364283.1319999999	496564.03199999995	134225.42799999993	1829337.622	22314.322	164125.9	714650.7339999998	1665606.7780000004	4232085.944000001	3366433.7299999995	1243378.752	5645.422000000001	71296.28000000003	1341945.128	80212.892	789754.262	2247680.306000001	2707857.988	1011096.662	571102.3919999999	2841187.1780000003	300605.23999999993	31598.77799999999	433334.384	132576.598	138041.64200000002	941242.9819999998	852360.7499999999	1211894.708	2376321.3340000003	655128.794	426360.3280000001	1941798.1340000003	41609.511999999966	13903.234	96404.87000000008
236	263.06786341866797	3.27522593457944	24196.008000000078	58669.00000000017	94862.53399999984	76823.996	1007308.7639999993	607596.2559999997	427784.8079999998	40593.788000000066	1142553.4319999996	579335.6140000004	788149.9600000011	137999.95999999993	159902.86599999972	244117.044	45652.25200000008	20889.699999999957	213709.7079999999	442714.06600000034	112042.63000000008	1317872.8439999996	56597.46599999991	515866.05599999975	20580.58400000001	34516.02599999992	887510.439999999	72344.73599999999	754143.4820000001	25227.496000000083	136833.82599999994	356238.9360000014	736856.6640000005	137794.29999999993	237637.2040000001	40881.90200000002	738079.1520000001	103081.23799999992	109374.68599999993	845811.6300000001	919872.4720000002	576728.0560000004	33621.289999999986	995430.162	303051.59200000035	55220.85199999993	16004.102000000104	41206.76400000004	242201.3199999999
237	495.4595150212839	11.02375537383178	7918.585999999826	803483.547999999	70082.83199999973	65843.22399999965	1319871.606000002	521807.7480000007	190459.91199999925	188296.67999999964	105902.62600000069	106472.33399999818	1049862.7239999988	260434.95600000216	205531.53999999864	242832.3719999993	74685.8780000002	268681.340000001	326814.44200000557	1096370.607999998	1252920.9259999993	251655.76600000105	1359716.0020000024	3258859.664000001	0.0	337543.27199999924	281925.787999998	288338.51600000146	147148.21000000206	210326.9100000001	251587.2899999993	411716.8939999996	308874.1799999998	104971.31999999992	266261.06400000164	307526.2420000039	610545.7180000029	305243.24600000127	132011.67799999926	207970.81600000075	397978.9020000061	661229.2739999989	303812.7460000039	331290.55199999997	137715.78599999993	1088602.9900000095	43367.93600000022	285936.73800000286	49435.60600000041
238	415.2237785316562	9.168226056338028	18335.57199999988	924759.0659999931	770245.7299999986	0.0	779028.2539999989	933327.4320000022	1199284.432000001	1100159.6760000007	1161875.1980000038	756178.623999998	792040.4259999982	785536.7379999975	912022.3179999993	787656.3779999992	900745.9499999993	950501.483999997	619370.1739999979	727375.4440000004	709247.7299999957	759965.102000002	576606.9260000007	962124.8699999972	35881.769999999764	900663.9160000003	671099.9380000004	762069.0279999978	710899.5619999996	786381.9580000007	293297.1120000006	693393.6599999936	423418.06000000477	848854.2419999989	204503.85000000405	737549.7900000062	426827.2960000049	970862.9499999995	473119.2319999981	765597.8620000036	499851.9560000054	688753.3780000029	492809.1879999989	684700.6740000059	986626.038000001	416209.43400000135	836695.4740000038	521752.86000000103	838159.155999998
239	494.5609064960129	10.758227265372168	13906.784000000163	1434981.3180000063	3220.2319999999268	789.3439999999673	2851595.2579999985	2582418.1220000032	4823011.744000001	26675.29399999988	163347.61599999966	21698.683999999994	2599874.8619999983	358067.47799999913	76917.398	88264.1980000003	10885.769999999911	593753.6120000007	63636.64799999963	367858.47400000156	2761204.9879999957	21035.06600000018	238578.0719999957	0.0	0.0	580338.0360000001	1006901.7800000032	57018.75599999957	77416.81800000052	14873.112000000056	940267.675999998	729467.6480000012	646545.8619999982	66138.60400000062	26389.230000000083	458753.0640000042	1668003.2839999981	89920.63600000017	17974.46399999987	47489.58200000001	73821.31999999926	5172312.382000007	54525.59000000001	900909.444000001	53886.709999999744	257660.2220000013	9535.688000000064	170679.70799999958	22577.114000000103
240	203.12979530131642	9.169681860465118	30197.87999999972	742999.495999995	200919.65400000228	964928.0420000048	575602.8979999976	805739.8640000016	1032799.1120000008	973019.6420000036	765950.4940000024	538543.0380000005	879036.9639999978	608713.1839999985	815699.0239999994	498647.6279999982	734846.0079999993	526796.6560000038	515508.13599999883	617569.98	842257.0759999967	771166.136000002	515559.4200000026	808528.5339999978	37229.72199999992	749306.2400000005	560807.7740000003	641620.2899999979	606981.5159999996	793788.464	312538.6080000009	733770.9159999995	436818.406000004	799624.702000006	752654.4199999986	524674.4480000046	616101.3120000021	781178.46	205580.55200000413	741279.0099999995	434431.71000000404	438444.33400000155	585904.3359999983	567519.9840000046	767393.1260000003	362581.4100000015	714287.778000003	387109.1840000007	728974.743999998
243	524.4652667714067	7.8468406003159545	4740.360000000006	36692.37199999994	43801.980000000134	25270.683999999987	268745.4460000002	27072.509999999904	65004.268000000135	16381.491999999991	156742.4339999991	193134.0360000011	171713.90200000044	9399.104000000021	39774.2279999996	51555.15799999988	42650.6540000001	13266.964000000027	40389.202000000216	40904.815999999984	239524.3020000001	12470.737999999934	245821.3740000006	78431.52200000023	4071.0459999999684	73356.21400000049	148563.93200000032	101727.05599999957	52869.929999999884	32323.22999999993	16735.446000000084	17111.784000000072	47858.790000000175	45249.198000000164	88421.96800000021	73305.04399999943	132521.91199999925	40263.637999999606	25935.75200000013	23388.610000000102	57375.57600000002	33640.117999999995	75463.56999999932	327286.5919999986	32531.94000000021	358900.25	4876.747999999992	8071.338000000022	33990.16799999998
244	679.4297025836286	9.453415599343188	958.0680000000003	186706.3800000037	336144.00199999573	229984.5739999991	146440.47000000346	238775.2899999982	292740.3160000036	297911.48400000087	193620.4519999993	308318.0660000029	167775.51799999972	224152.04400000328	138531.83400000163	300696.11800000514	210800.90199999747	23154.331999999784	0.0	302659.7339999996	238568.0939999981	177671.91199999925	277471.7200000008	198154.65200000282	1201.330000000001	396327.4359999981	228223.5320000009	177789.30199999767	320723.3040000045	200280.67199999813	322955.7199999974	320513.9119999985	235108.35399999734	255226.93999999712	186883.28399999999	349833.1079999981	73933.58000000019	263184.2479999984	362574.38200000295	239225.0639999997	271467.7479999998	201804.40599999615	207374.12599999987	279872.7879999989	275978.23399999924	305606.1119999973	76371.4600000003	279728.4920000029	110042.44400000104
245	482.3550314300276	7.7433625000000035	1996.116000000005	30438.954	25523.268000000055	13068.164000000048	188893.396	22145.442000000043	47299.20799999983	22380.830000000093	96695.3640000001	129026.15000000015	107532.99	4041.936000000001	12466.411999999951	40659.694000000374	34014.049999999894	1322.4000000000126	17579.801999999992	31309.99199999985	112090.22799999996	31701.015999999872	202549.0220000007	47098.13800000004	2134.440000000013	26897.430000000117	73068.51799999943	19707.08600000007	30024.58600000016	28099.78000000018	8042.226000000035	13786.039999999985	30023.86400000009	20368.218000000008	45000.17399999982	30636.864000000052	53720.69999999971	24402.96200000005	9198.069999999962	15823.635999999982	44842.122	16673.940000000206	67122.66399999995	139404.21999999936	9788.244000000032	222478.25799999828	17663.08599999988	1465.679999999994	23871.652000000096
246	952.5978133463163	11.495175736434117	1726.6039999999896	81573.89399999961	168191.4619999988	97161.64400000036	416649.1080000012	90804.7440000007	184378.88000000035	85230.48199999973	368283.49800000025	312078.6760000003	209263.0579999997	18184.12400000016	89524.43799999998	80102.56200000098	157880.2540000008	16660.659999999974	114497.07199999994	103331.06000000068	218891.03999999972	137875.2620000001	272177.21399999945	87026.54200000019	6433.654000000008	43255.78599999977	128536.12800000006	32986.090000000295	109783.27200000038	124367.96400000164	46615.23800000019	86792.58600000071	180591.906000002	91608.21600000068	178838.7199999998	72357.52600000073	81675.05600000056	135253.60399999894	19571.866000000024	109918.32599999939	87541.58600000029	86663.12799999937	249741.3840000002	276481.95200000034	36369.143999999666	318714.3379999977	86708.23399999941	10113.998000000156	108342.59800000091
247	508.4604339616847	7.2910548513302045	3796.901999999996	25065.21999999983	18315.468000000037	4243.669999999985	194669.09399999978	12165.974000000013	27027.83200000006	5765.537999999989	133664.96800000028	64757.977999999894	75473.16599999974	6207.750000000035	11907.752000000042	10626.11000000006	19270.980000000032	2031.6759999999706	6062.831999999988	17013.517999999967	67207.2519999998	4869.440000000027	179620.6280000002	3538.576000000014	1722.152000000004	7113.481999999936	58834.98800000048	2481.5060000000362	27308.513999999985	18491.51199999995	5911.967999999996	4968.68399999997	41212.642000000094	10934.013999999968	19560.35599999998	10133.755999999972	16946.293999999958	1263.9439999999988	3384.497999999991	13471.762000000004	13681.99000000004	10201.988000000008	117929.68799999998	47127.671999999904	4241.700000000032	107572.06999999963	11996.241999999893	3677.598000000005	13003.754000000054
248	438.1619156938542	6.961808021806853	4972.427999999984	13039.850000000068	22700.246000000043	8277.937999999951	129932.05600000006	8105.660000000022	57248.36399999997	7830.187999999956	67852.53399999994	34066.93000000037	40161.777999999984	12504.726000000051	12355.284000000041	40744.73	82307.97399999977	9301.776000000034	14088.24199999998	34005.24599999996	29738.37999999982	26861.547999999777	120982.93600000064	40162.56400000004	5693.875999999965	36337.958000000115	23700.064000000013	11188.319999999958	19872.01600000014	84076.06399999974	38911.684000000016	21091.274000000245	119112.53399999949	17268.567999999996	58831.828	25941.275999999707	27689.46799999997	19664.077999999987	18190.82400000004	28152.672000000155	44567.06199999985	44796.33800000006	280854.7220000004	115243.72200000011	16917.028000000082	283063.0920000013	12742.078000000149	10064.441999999995	26058.061999999867
250	430.90588917467784	12.637260280373836	297594.4040000025	291004.4819999993	257425.2880000008	263279.6780000025	635758.2600000009	433025.67800000147	266904.43800000066	319696.8639999985	281416.1739999991	283561.7860000007	380711.7320000012	247558.2299999981	292787.5259999975	278754.6520000009	280635.39599999826	277812.9360000018	295780.96000000107	373162.8459999986	283330.443999998	206821.4440000013	359190.3459999992	233724.247999998	502822.4879999987	304428.1480000007	403515.9340000003	295608.1679999989	272266.0459999995	532142.1440000003	431501.5119999988	290111.2640000005	456373.2739999988	572918.9859999993	281258.3039999972	288127.1979999963	807375.2180000009	300411.1519999991	384479.8079999996	290849.1599999987	524280.46200000204	610242.5399999998	262712.9700000022	262304.02999999904	241960.09199999983	228142.84600000212	106268.29599999984	294512.58800000034	86111.66999999987
252	265.25019065179197	10.038664308176099	0.0	7349.5480000000125	7109.221999999961	3089.4800000000423	98458.28800000068	32319.00600000015	24827.143999999767	20965.2739999998	29333.871999999727	81820.8239999978	70881.1140000013	27414.892000000455	12674.812	18111.094000000045	75613.5239999999	1948.307999999965	10746.219999999976	39940.17800000003	53796.94800000007	141198.11999999962	161475.31999999992	31478.89399999967	0.0	13367.3420000001	43985.57599999949	1247.7299999999432	34938.778000000064	104608.25800000182	273300.9119999999	55610.124000000134	40219.88399999953	140852.10399999726	23488.80399999977	9126.178000000013	6740.9240000001255	11624.6939999998	15540.356000000127	68424.84200000028	81353.51799999863	127985.28600000178	224950.8000000009	39913.04799999995	28529.816000000195	87100.11200000171	38949.65399999999	5420.262000000035	50163.65600000024
254	537.4168572306994	11.91697476190476	66994.57599999964	240167.56599999985	37764.78399999971	51980.09999999999	411197.6939999996	131289.9279999997	74749.2259999998	75241.75599999988	90193.37399999924	641377.9759999984	758403.6160000019	96127.05199999988	24393.4560000002	85815.64400000004	44540.9520000001	0.0	78710.28399999978	89340.2040000001	304629.5739999993	51047.157999999785	301644.01800000033	212564.9479999977	83264.87999999983	178332.95800000074	87848.4519999998	85515.96400000008	115742.56600000015	72164.75800000037	122059.85800000025	77613.31000000097	94955.11599999962	62083.27000000059	62015.91799999951	114095.49600000007	121238.85400000065	93680.006	99002.87799999966	52719.848000000165	96157.74799999996	18566.806000000026	90166.87999999983	94647.05600000004	69920.03799999993	91376.43000000056	4813.808000000006	125479.54600000012	8732.98800000001
255	239.23280620087138	9.875066821705417	14542.375999999957	50222.90999999981	91621.81600000086	71593.84599999983	114444.29200000125	101271.45199999928	93731.18799999982	89967.23199999929	69967.94599999982	137798.33400000026	123044.15400000113	121415.38800000145	69477.33599999968	75526.34199999963	245936.03400000013	48081.6679999996	72084.65000000082	124832.77000000306	118684.65000000145	222190.5620000001	225689.4380000036	88130.68800000039	12598.995999999974	67783.61199999982	119216.717999999	48492.34200000055	103141.06399999783	211354.65199999863	406005.1000000018	161706.4760000015	121803.11400000051	300444.6319999984	82648.54000000037	53720.65200000054	73665.66199999972	95585.00599999908	82207.03199999832	172012.06399999894	147179.74400000062	227746.00000000012	320591.5399999986	91684.35200000004	114226.55399999885	134020.3499999991	77988.5919999988	53414.963999999694	91072.34599999836
256	379.2835729982474	9.393320249221189	3848.268000000007	73966.42400000062	77384.68000000014	69582.7479999996	123394.62199999893	78358.99200000029	68761.5139999998	78885.2619999997	77081.54200000013	125139.56000000115	134136.1839999985	104840.5939999978	93487.12999999986	107635.74400000094	91361.84200000037	393291.044000004	0.0	109557.27199999851	112518.44199999957	93679.63400000057	234584.9679999994	464429.2179999986	2156.82000000002	108813.9639999987	124028.74200000052	101340.25599999988	117954.46199999988	149572.71600000074	398755.5580000051	118211.84600000163	76448.00600000045	162101.36199999953	122767.82399999905	104182.76200000144	115271.33399999965	111583.90000000047	143356.8059999971	110402.00599999842	171496.27999999994	175494.83799999964	142332.58399999948	184518.68199999933	100567.84599999973	188020.83200000136	39743.39200000019	96815.84199999961	42700.35800000018
259	496.42100950275415	6.705645493197278	5243.761999999999	31200.42200000015	76015.36199999963	52540.535999999694	141942.31400000042	126987.00400000036	75600.67199999987	122552.03400000045	125912.64800000086	195600.88200000086	89516.8319999998	44348.894	104410.07400000014	95529.4019999993	99262.73799999981	28501.928000000004	75908.15199999942	72451.13200000017	192847.3800000008	274118.8559999994	291660.15599999967	90306.7720000001	6407.778000000016	95140.75599999976	481473.7319999985	265199.09199999936	365577.0579999985	89211.66999999988	392666.95599999826	70148.25199999992	38060.33599999975	327621.57199999964	86070.15600000013	74555.57599999971	250487.4220000003	53913.66199999996	90294.83999999949	55769.236000000215	177839.74999999907	140063.38000000097	81379.72199999985	673112.5079999946	51959.25799999987	146327.66599999974	0.0	16731.649999999932	20226.672000000082
260	305.2685098302088	10.042834728682166	12070.57599999967	6177.990000000034	13252.679999999993	8605.620000000072	85600.69000000041	32035.196000000116	31310.855999999632	25596.497999999716	35581.089999999705	72313.4979999983	67663.91400000121	34322.470000000474	14602.749999999898	25014.98400000001	72776.33999999981	10356.599999999984	9111.50199999999	44889.168000000165	55512.75	118426.51800000005	118761.29999999945	37448.54399999964	12851.021999999944	18358.9640000001	45030.02199999928	11819.811999999887	43864.91599999991	93050.17400000154	174529.0120000019	45944.4080000001	48573.43999999953	116434.3179999972	21853.591999999793	14623.265999999925	18819.868000000028	11465.57599999988	20024.162000000062	70001.79800000032	68046.70799999933	117944.5420000016	163435.44000000053	40836.075999999965	35454.130000000136	69627.10400000165	32194.196	7169.199999999966	35628.624000000134
261	263.20947758860086	9.40335101246106	1980.7599999999993	1078.056000000025	6813.321999999919	1511.3439999999973	80488.58199999922	11506.030000000126	20190.788000000037	8424.74800000001	17722.368000000093	55416.31600000066	55833.412000000615	4399.271999999965	4432.571999999961	15836.86399999988	27040.11200000013	1224.7400000000266	0.0	22067.80600000033	49305.21199999908	47724.81800000034	121923.65999999914	24154.131999999918	1895.2960000000214	14249.377999999968	31703.82999999977	2773.9379999999956	19035.086000000014	43658.30600000015	131972.54000000132	29427.91000000043	25403.368000000253	31541.866000000147	18140.51999999977	8360.242000000024	6387.774000000002	8661.442000000048	6346.761999999964	32014.296000000184	29143.477999999952	38921.25599999939	109953.27000000051	18651.313999999977	10134.12199999997	71866.97400000192	16045.534000000069	1997.6920000000284	23568.97800000014
264	133.97939387983104	2.1709514797507787	140997.94000000018	208795.206	124550.16999999984	120993.18799999967	551943.0919999997	168948.51799999984	317191.4599999996	236224.83400000047	239703.99600000013	295541.19399999955	60963.53600000005	233954.36000000013	172192.61	388361.34600000025	63865.720000000794	410090.6439999992	299013.9100000004	318015.92600000004	613369.8319999999	211555.55200000003	362079.97600000026	332423.2639999996	83249.3920000009	1276599.486	425805.9419999999	246862.3899999998	251859.62399999984	176821.63600000023	469162.2140000002	158364.51800000007	495957.76799999975	197568.838	215210.52599999963	350012.82199999987	213261.91000000027	340460.82	601318.1679999997	351030.0199999999	477086.09399999963	250006.74400000033	728300.6179999999	161166.354	227119.0999999997	315596.04400000017	551960.332	254340.97399999987	195337.3800000001
265	480.32117260619657	6.951354638364777	2925.526000000001	10599.65000000008	43253.356000000094	21830.340000000004	103790.13	22612.00999999997	33507.161999999866	17612.364000000023	86885.80400000048	85345.77399999974	44953.49600000006	11529.679999999931	31169.087999999938	33848.06000000013	30815.959999999992	6673.866000000031	31631.62800000003	17726.983999999993	95182.34799999977	42944.87600000011	71363.42799999999	46809.450000000135	806.207999999991	102195.20199999957	97761.78999999988	22605.767999999833	94023.32199999996	27713.88000000007	24092.908000000054	11996.860000000082	19938.512000000108	36610.72799999992	55084.43000000028	30146.257999999896	45748.8340000001	60616.50000000001	37746.89200000003	9032.812000000064	48918.23800000019	37480.705999999875	33744.363999999914	132048.27399999922	12125.182000000037	87000.36200000076	4419.030000000011	11406.879999999896	13189.85400000002
267	256.2571891266033	8.988053348909657	4135.626000000019	78382.05799999983	89474.25599999943	68590.47399999939	68254.76399999949	87571.01799999941	86510.82600000019	176816.90999999954	53696.30799999967	141401.8620000007	107205.67399999996	93575.35600000096	77033.31400000147	72463.21800000012	94235.59999999938	75503.53400000028	66422.52799999947	80222.37599999935	63416.86999999862	88312.86800000002	67856.59399999931	71093.75199999964	2914.140000000044	74051.02600000004	125507.24600000109	73704.01800000072	96083.97600000109	75230.34200000069	126140.77999999789	85903.39200000039	105629.02200000206	76738.36199999996	63569.09399999867	98908.16399999906	72220.4520000004	54430.920000000086	84782.8199999981	344920.9800000025	247988.5419999965	54818.95599999903	75544.78999999879	104195.65399999886	83431.31999999977	98631.14200000004	19357.245999999832	66125.26000000043	23573.162000000062
268	615.2554538810268	11.954556250000005	24264.198000000084	83989.13200000043	44459.64000000023	21766.26799999978	258275.84200000114	17725.60599999999	14279.733999999902	24802.95399999994	26397.998000000014	256918.73799999864	220244.52799999845	11753.117999999911	23726.245999999912	18810.986000000048	28875.93999999991	151390.59400000118	6263.47200000018	6736.932000000021	78489.53999999985	15876.058000000032	95660.19800000037	101800.87999999957	14884.331999999742	155393.35399999903	40878.898000000154	19276.921999999777	86689.9120000009	28190.716000000062	67871.36600000043	72996.92200000027	9371.307999999824	40905.46399999992	24806.73399999996	33522.796000000104	23188.35400000024	11119.127999999873	90237.03999999893	34164.492000000246	10054.478000000114	11722.602000000039	16506.036000000066	6086.813999999855	39790.96200000008	11345.003999999919	6686.15799999987	9830.119999999968	8723.400000000085
269	305.2687796769212	9.31425015503876	9378.026000000136	6262.118000000111	5703.665999999866	9654.323999999884	59369.42399999988	11245.613999999929	7936.713999999912	9127.375999999971	13609.759999999875	34972.889999999774	33617.29000000037	16314.929999999968	8394.318000000036	14311.448000000182	18383.378000000062	2007.4740000000434	5635.778000000013	30465.367999999984	37457.9620000006	13188.197999999995	84338.17599999852	24069.204000000133	9165.320000000134	8693.613999999983	29210.11399999975	9221.298000000006	7713.783999999867	13674.791999999981	7887.8800000002075	15064.843999999785	24729.84400000003	13839.108000000002	23660.082000000148	14117.635999999773	6075.680000000073	3949.086000000133	12844.730000000192	12680.456000000027	109814.72400000233	7033.080000000177	82322.55199999963	23864.27399999966	6637.483999999993	65970.79199999972	9942.450000000079	8234.194000000009	14131.022000000046
272	693.5429629779868	11.393829127725851	11326.546000000031	138584.64999999964	10912.064000000102	26114.80400000001	195051.82600000035	261974.04399999962	27546.716000000128	227274.9040000004	50317.966000000095	146096.52999999974	163082.25199999966	97989.77400000027	39862.89800000016	10221.590000000017	153572.02599999972	12255.799999999896	11390.964000000022	203985.32999999964	147767.01599999995	1164262.034000003	860181.3739999998	56436.087999999894	27857.987999999878	5179.562000000069	320393.5519999992	7461.411999999858	174879.30600000045	162866.2379999994	256107.19600000003	257107.36400000012	82272.42399999964	199454.0939999991	11054.212000000096	8058.1020000000135	5879.657999999898	9565.978000000041	32640.522000000303	127981.9400000009	139251.53400000054	120908.65399999965	103254.04800000043	38756.18399999971	24403.22800000007	84574.97799999992	13554.087999999749	9348.941999999925	85623.85799999973
273	149.00908372463888	9.04109488372093	3110.614000000029	88425.26599999948	73337.447999999	81328.39199999932	69844.11999999966	67387.94999999976	76161.54400000033	77509.88400000049	65861.93800000037	76597.40399999946	85986.02999999907	87600.48600000025	81558.78400000134	86548.46400000004	52382.2299999996	75802.1159999999	86971.37400000017	85526.60600000159	81353.45799999936	70616.70000000001	73668.7640000002	67711.69400000043	2142.5459999999607	87896.52400000005	66620.36999999924	83506.60000000146	79518.1420000002	81756.08399999893	58899.26199999983	88018.34400000008	82023.66199999984	78465.60599999946	96149.23399999992	76035.20000000023	74794.31600000078	90614.52400000018	91446.14599999877	79288.39399999948	85000.70199999894	73401.9080000011	67502.13799999944	84731.97000000073	78582.40800000065	83383.99399999957	53607.79800000177	86143.61000000116	49886.874000000236
274	959.9664611154201	3.881705633802817	778493.6939999997	265441.1680000009	712940.8239999992	660054.2399999996	242226.502	840663.1040000002	763030.4580000008	163957.49199999988	244552.53399999987	242055.1079999997	173201.92199999993	73733.13200000026	130434.91199999975	79253.24199999997	1098584.2959999992	121545.37399999994	43252.11400000008	83437.18200000003	164864.50200000033	747682.0499999997	95528.75799999973	147673.39400000026	58110.215999999804	124043.00399999981	82189.43800000031	24206.276000000064	30878.293999999736	180958.87199999968	18116.19399999998	92159.00599999963	32881.51599999988	326442.7019999996	123616.73799999992	79667.52000000005	33819.943999999974	84118.54600000013	76397.34599999992	128095.104	35105.13200000003	72732.93199999994	96894.25400000004	29852.653999999868	94015.21800000008	63543.86199999997	30612.609999999877	60483.65199999996	43523.43399999987
275	959.965791073491	5.275660387596899	331995.17399999854	93599.72800000019	823943.7799999958	977176.4840000016	540972.5380000003	654755.9459999995	812364.6619999999	275235.14200000017	341584.86800000013	120541.40400000033	209033.45200000008	17613.0499999998	159022.2839999998	52369.21999999999	896009.5960000034	64761.52600000008	79691.62599999957	48389.50199999997	181019.52799999985	631907.5820000003	196278.50999999954	215131.818	102212.62200000043	67286.22799999973	73385.71399999964	10247.831999999988	54452.04200000032	210763.552	35459.40599999995	146127.39399999994	94830.96000000012	104649.24999999962	180052.042	45504.319999999934	21907.77600000008	67587.11999999984	45073.61199999997	68299.17999999988	21661.528000000093	76929.58399999992	86674.72799999994	23285.27800000012	68931.48600000016	64118.306000000215	50312.556000000244	21863.224000000133	69285.87399999991
276	234.951550793725	3.8744471317829463	105460.04400000008	848264.6180000006	307303.99599999987	904904.6439999988	747661.4339999999	372627.8639999993	422772.94	102460.83199999953	962773.8080000002	286615.85199999966	107371.1139999998	228829.28800000012	94038.96999999967	440173.5680000006	154739.57200000042	278819.42799999943	712737.8320000002	224722.5059999995	109643.15600000042	577028.3759999991	300847.29200000013	431590.05600000045	331990.4100000002	177257.80999999997	92068.95599999983	99689.3140000002	322500.2499999996	204779.90200000015	574171.164	401778.01600000006	58178.64399999994	271420.20199999976	479857.3960000003	932803.1119999995	566209.282	584075.0639999997	97174.06799999964	301708.5959999999	604770.8139999997	312525.9759999999	123930.79799999953	174332.5879999999	129068.01599999984	772197.8159999999	849835.2000000002	97518.68200000012	410624.792
279	611.5826822995516	12.667497595356565	5537.19799999997	111740.79599999962	10644.153999999999	8009.955999999926	231063.11400000047	88382.79200000004	163753.56399999995	4034.450000000013	94273.68999999992	389634.74999999884	14114.957999999982	130457.81599999873	82185.03199999977	26319.00400000002	0.0	10045.104000000036	10264.66599999996	140494.7159999992	85164.13399999983	360401.9680000002	81418.66200000023	0.0	11319.144000000028	25719.190000000013	101447.95199999984	3510.8160000000153	327158.5220000002	49824.13400000033	399139.2219999986	33560.88599999997	111803.60199999977	475319.1160000001	125815.63000000015	6687.24800000003	3568.569999999953	11593.915999999945	95170.327999999	100451.014	273749.3879999983	162507.43000000072	296453.13200000377	35450.030000000115	32717.66799999995	99294.59800000007	20937.63600000001	5027.212000000018	218437.38
281	133.97936932049362	2.9139593896713616	196999.76399999968	238154.182	133220.53400000007	187311.41000000012	246989.89	49430.55999999979	143149.91599999994	150699.4239999999	128545.85000000038	116649.12799999981	47490.39999999998	138405.81	156698.28399999993	249481.84599999996	227653.05200000003	80936.6739999996	58804.98599999959	150221.9519999999	437126.46	50605.99000000001	51854.65800000001	126709.95800000026	151356.18999999962	153055.6139999992	114305.70399999966	219691.45199999987	171671.39199999973	197492.812	151055.57600000032	134431.8059999999	64690.799999999865	133160.12799999994	53391.840000000135	122382.19799999974	256545.08200000023	115692.65600000006	248453.5180000002	187224.128	113411.96799999988	151842.35600000038	223372.16800000033	115616.26599999977	263018.968	54832.76600000009	370804.90600000025	58044.57600000023	127341.88200000039
282	633.1949964464472	10.693161550387593	41809.92200000033	54123.258	86114.88200000023	61806.68199999964	71131.29799999911	95723.13399999843	80617.62199999983	64485.38599999986	85401.99999999907	56333.58799999982	48540.169999999984	83911.66800000046	69497.88400000041	70490.86600000046	90909.83199999953	132201.3360000012	88903.78000000223	46165.2600000005	65694.57799999986	93422.94600000004	64169.01200000112	58564.97999999991	28023.01200000019	76194.48200000003	73474.17399999984	108812.794	71819.70199999935	70658.70199999968	91084.777999999	63862.140000000065	40034.520000000506	84863.37800000056	50599.26399999957	76270.93200000058	90969.28399999793	88924.46999999962	73139.6140000001	56210.935999998714	74747.12999999951	72306.98799999963	38188.560000001096	49983.48799999985	74006.42799999948	58713.47399999977	81174.96800000027	71351.77600000032	56038.356
283	685.438250715085	9.892009612403095	47978.73399999987	64158.61199999963	24349.460000000367	73643.62999999929	72050.09000000084	118304.89400000016	113513.28999999908	240635.3939999995	22608.527999999853	305093.03600000194	194185.8280000006	396434.5000000014	59312.41399999994	787908.650000005	64349.25600000037	37330.32199999941	183924.7780000007	470868.932000002	302342.46200000163	103114.23600000012	49293.762000000745	101417.86000000052	134060.36600000097	60620.96799999991	258997.60399999845	324747.8999999993	1872.2539999999426	426351.42999999924	438826.4640000008	122578.33800000168	247757.91399999755	328136.85599999817	47106.620000000155	112816.9059999999	261054.26999999987	247203.57599999863	19835.253999999564	85901.10799999941	52513.08000000027	4124.149999999987	558768.4160000018	307295.9400000005	230741.58200000017	696135.8859999956	12427.98799999984	243554.25199999948	17692.32199999955
284	679.512468425585	10.027393035993734	3996.1640000000293	20499.954000000038	31945.85599999988	12896.51400000002	80966.13600000044	75063.9580000005	62771.3699999995	101270.81599999967	56030.45599999945	109617.64999999793	88554.93199999965	50598.47600000094	33711.07200000005	29172.802000000065	98701.2960000008	7086.206000000036	22378.94000000005	87275.87399999966	72903.56799999993	75833.57999999973	113331.8200000002	55803.73599999954	4523.813999999956	26124.73199999997	56393.92799999992	5700.641999999921	74777.80999999987	85982.78200000059	69376.26800000052	58973.92599999996	70263.60399999967	94240.93599999967	45480.541999999616	17317.572000000087	16454.502000000168	26285.80399999976	37425.81800000029	64590.05600000041	80052.35999999923	80356.13600000054	94880.312000001	58576.11200000008	54123.95400000039	91095.91199999984	77645.4800000003	28647.96600000013	90935.40800000026
287	550.2305544662737	10.014030295950153	1656.436000000076	42728.19800000088	36281.171999999904	32876.125999999604	78251.99400000004	44766.25600000035	38257.75599999958	49144.214000000255	40833.872000000716	65292.60799999959	40268.976000000526	54064.909999998505	53094.345999999736	60769.75399999938	30148.607999999746	44759.39000000039	55478.773999998564	55039.52799999973	57046.15999999932	50545.22199999953	113654.79000000015	38667.626000000564	4168.5719999999765	55695.411999998934	53755.19800000081	57212.753999999346	56264.77600000019	51529.91800000014	40179.21200000068	57095.43199999992	60314.318000000574	43632.36000000071	51832.94599999987	53423.01000000057	50941.69400000016	58425.970000000125	64610.09600000027	62063.96199999974	62705.99800000002	62677.10999999987	45056.956000000966	59244.44400000058	55758.042	59374.38599999886	140595.41800000053	50901.72600000122	14411.984000000044
290	133.97929763853648	13.437595148669796	90032.2820000003	61018.786000000175	86155.96199999933	57383.33199999881	186202.49800000075	54318.269999999415	100022.14800000085	114564.65200000035	74530.75799999964	36609.991999999584	16572.556000000277	34855.25199999913	65566.21800000062	102829.96999999974	56521.09999999937	81844.12400000097	71332.31000000004	138145.43000000025	46743.927999999665	75943.73000000075	24066.036000000757	57329.60999999947	101550.80599999953	52684.98599999917	50169.68000000018	62590.11999999875	59027.429999999724	53620.45399999934	60297.71599999974	68971.08599999994	70027.53599999924	48679.65000000003	70775.198000001	83747.18000000081	83591.76400000032	55597.581999998605	0.0	69829.97000000079	54173.756000000125	121201.44399999912	39761.72000000041	81317.28800000082	62606.798000000614	66568.82399999956	84441.61000000022	72379.80000000022	100757.03799999932
291	693.5451898876911	11.72039055555556	6751.984000000019	121474.97400000053	21918.00000000013	9832.270000000275	271554.85199999897	658419.5979999996	18820.525999999838	564349.3400000004	27808.106000000156	96177.19199999922	211162.76600000056	56397.75199999997	40327.05999999976	4889.896000000183	665576.5079999997	4433.352000000107	6823.0859999999075	130580.5199999998	35503.931999999964	2144842.177999997	1385265.0739999996	62308.53200000034	7843.010000000147	18016.55400000012	646499.9720000004	7320.307999999947	181438.05399999933	304949.2979999981	141249.91199999984	514256.1780000001	111035.42400000062	45355.204000000274	7939.8359999999375	12458.968000000072	5627.4599999999655	9329.742000000131	37780.47600000008	225952.4120000007	111296.77000000054	99062.93799999931	169920.24200000134	18239.446	10301.272000000086	249629.37999999977	41735.664000000295	9068.06600000002	133285.23200000066
292	625.5191883127525	9.879701666666664	2899.8259999999186	4213.893999999993	631494.6020000086	5506.7319999999845	7151.557999999997	926610.1580000002	35570.45799999993	4270.4640000000045	6344.939999999972	406827.82600000076	1227848.8619999995	92410.33	11560.494000000022	12849.57000000002	8655.065999999986	45027.61400000043	11882.076000000101	573705.0020000007	7496.2080000001015	10160.976000000126	420422.69800000056	392567.6779999978	1928.3959999999809	45973.298000000075	46266.89999999993	7380.366000000093	506741.6099999972	24165.193999999883	14793.16399999993	89753.4800000008	438852.15199999814	15969.733999999826	20290.581999999937	10521.7620000001	4680.294000000171	13101.9299999999	283466.6659999985	19020.257999999743	11162.918000000027	13484.307999999974	6005.235999999995	34289.13399999996	12955.495999999914	408067.199999998	1905.7919999999515	167349.9959999998	1985.4179999999121
293	560.5049045280168	12.20628022875816	7075.251999999997	74478.02799999973	87949.36799999991	3605.651999999989	7594.592000000037	385960.02400000155	22267.359999999888	9732.627999999988	1883.119999999936	62906.71800000008	49930.961999999694	54806.20600000028	2032.3999999999155	8584.978000000006	8576.034000000029	46546.12000000029	6251.999999999979	88945.63799999992	10382.867999999957	5260.674000000002	67638.60199999964	40816.78999999997	22828.14200000007	17265.331999999922	28128.038000000102	4878.077999999967	125636.95000000148	9174.784000000009	6633.769999999955	70268.34800000054	149469.63400000028	7001.724000000054	3871.9599999999896	61053.66200000008	32168.249999999985	13112.245999999941	47538.073999999935	3274.8819999999682	14781.701999999996	4842.307999999987	13117.348000000029	71869.16799999986	1885.9099999999635	151759.83999999994	1599.934000000022	253658.70799999835	3998.4659999999312
294	606.5274327735402	12.128693974960878	6116.906000000008	178455.9780000005	80376.59400000006	2191.8519999999608	17827.081999999995	428498.9799999995	29955.61599999992	2153.256000000025	7205.926000000069	152986.67400000038	46561.084000000206	15851.716000000042	7352.500000000008	8288.13999999999	13784.736000000024	28209.655999999966	8508.911999999975	99308.5500000004	19386.090000000142	19013.849999999937	268517.4699999987	86967.80199999941	8589.20400000011	14653.46200000011	42071.18799999992	5079.20799999998	15691.63199999998	10893.935999999936	16587.083999999813	110190.25599999931	162095.57800000047	10973.7200000001	5438.757999999993	3000.760000000036	6170.775999999936	7486.586000000071	61574.07000000002	2386.546000000084	5371.089999999993	6133.582000000079	7720.690000000104	15920.573999999986	20340.70999999998	67063.54999999973	3847.277999999964	89763.98600000051	2548.667999999949
295	703.5402319300017	10.497755695142377	6330.898000000022	0.0	62410.053999999735	7779.305999999981	33018.27000000011	848448.9580000003	24033.027999999653	3033.516000000093	20585.33399999994	865916.0839999968	527762.1579999998	306722.2139999993	3112.4660000000445	12118.61800000006	5973.2540000000745	152471.68399999873	8711.131999999894	455501.02199999924	4854.548000000035	5606.631999999983	951450.5799999969	432510.96999999904	13112.714000000395	311382.6239999999	119845.52799999995	5781.683999999977	481322.05800000037	22343.477999999635	6773.494000000035	404161.9640000015	647515.5019999971	15296.105999999969	20895.848000000195	521414.7720000032	533339.8859999997	23069.112000000085	811890.8579999987	7143.511999999959	24852.05199999978	2282.5160000000687	9234.568000000068	424875.00000000047	5026.1180000000295	1227792.743999999	14146.819999999894	1032128.1639999995	7299.261999999892
297	941.6024843528974	11.517030672926445	899.3339999999805	91916.3760000004	231167.03999999762	97954.13200000068	118543.72799999912	153278.34000000163	141811.62200000056	107076.58600000053	85852.18799999941	254837.2199999948	221587.71199999968	95616.3580000003	45099.44000000073	110541.2200000032	210078.9380000027	7897.271999999981	7093.484000000013	283777.2959999992	203313.5399999981	185098.43399999972	174992.7719999991	78311.9760000005	6497.126000000018	282657.1840000046	231748.8879999996	60866.93400000021	342626.5000000023	119802.98400000113	240708.8740000009	267265.5379999977	134069.22200000202	235703.9060000005	99941.239999999	228620.6460000029	21918.918000000118	132083.9679999991	321100.3599999951	137039.9300000004	129223.32600000012	143225.35399999894	138055.15599999976	139351.64200000098	226564.77000000022	185905.7459999988	47466.514000000265	153240.89000000095	77660.40200000108
298	959.9653195528062	5.113051100628929	216653.79200000133	480960.3400000017	1113892.5020000034	1654304.4699999988	175903.08199999982	402117.2340000007	1514393.4939999997	657491.4459999999	197626.38800000012	123556.31000000038	113802.2760000001	36090.063999999926	273308.042	30158.28399999996	2351542.4600000004	94539.95999999973	41449.081999999886	58731.42199999994	119821.23400000045	307367.69599999965	182489.5479999995	107100.49800000012	84552.37999999954	145467.97800000015	37265.09999999992	56095.50000000003	79621.5379999999	131050.48199999954	27170.994000000097	123784.06599999995	66576.58199999997	106004.01599999939	75712.76800000048	69061.34599999979	61919.82400000008	51852.42800000042	55024.20400000003	94297.01199999989	31787.513999999912	51390.90000000006	133580.70200000016	77709.43000000008	70815.00399999984	71176.6740000001	23502.936000000067	31100.29999999985	33968.330000000016
299	663.4982236441248	12.407636511627908	13353.480000000032	118698.01800000052	52152.44999999964	69275.79199999952	221063.77600000196	195850.0559999999	137971.34200000114	71669.67400000061	92811.64399999988	323746.6699999976	45112.851999999904	66586.18599999929	106181.60599999975	50809.34200000005	668004.9860000028	8986.922000000111	8707.271999999915	99835.76799999966	107541.74600000019	562569.9980000026	261003.8819999994	141311.63199999958	23641.15999999994	18371.24000000008	200636.53399999987	18775.77000000012	148090.03599999895	540926.7480000028	450283.2899999975	80916.66399999954	63670.234000000004	234826.34199999878	51906.64000000038	4991.357999999898	17493.936000000038	25156.760000000108	96254.93200000086	82657.55200000023	207961.64399999968	271556.0779999977	227151.9259999997	32008.86800000015	35247.358000000066	136417.29200000165	93716.15799999957	11522.803999999958	258051.3079999991
301	640.4513100311086	11.78603248062016	35176.64600000013	72147.69799999992	93617.27199999988	38038.41200000006	75360.06800000007	389683.52799999993	70112.94400000032	27840.581999999933	71886.81600000012	32943.68200000021	62325.05799999978	17337.8319999999	55101.431999999375	78737.20400000048	43613.97400000044	157391.37399999934	72465.28399999994	98407.09799999988	76852.59800000007	102976.08600000043	71038.09399999994	52872.300000000134	63865.679999999695	43944.524000000856	83444.26400000023	71807.08400000003	67946.07400000005	61970.31800000039	85589.16400000015	73206.24800000004	56863.54400000008	69680.79000000008	59328.24800000017	35992.36799999971	90956.30399999939	78881.16599999991	83747.25600000005	75581.08199999976	79800.9780000004	45114.111999999805	173801.16200000013	89113.13199999981	120805.51799999994	83108.02199999947	44813.53200000003	85972.20199999999	46427.132000000245
303	227.07834459052384	5.4530902325581385	4745.11200000002	117093.72399999974	126450.2600000002	115109.06999999975	47240.00199999991	125337.0719999992	107414.30600000046	120077.81999999957	98575.23999999996	64575.434000000234	78675.11000000025	62378.74199999993	65290.855999999854	102198.36599999908	104827.53000000006	59804.93200000026	92800.70400000033	163806.3400000002	87586.94999999974	76414.81000000006	102430.53400000092	56071.020000000026	7098.817999999922	150877.49800000052	84688.29400000027	92325.92600000012	126730.4679999997	94995.40199999999	117252.29199999908	101864.86799999991	80237.28200000004	70620.34400000019	97565.88799999953	105343.04199999939	105251.95000000056	107647.4179999999	154200.38600000026	83498.84800000027	110123.46800000008	83495.54199999972	199496.95199999935	104284.37400000004	61918.667999999954	116118.52799999955	59089.630000000114	73470.9179999998	67873.12200000032
304	611.4484269613424	11.460504439252345	32751.061999999867	48983.559999999794	42731.071999999906	43723.03400000018	38775.4460000001	332982.3860000004	48044.06600000048	28975.581999999868	47624.33600000003	63643.697999999866	40523.26399999998	41786.49400000044	70660.60199999997	65256.30400000003	40034.28399999965	138261.08800000002	69578.36800000013	73549.11399999977	27560.505999999743	93660.69400000019	54996.59400000027	37938.03199999979	67000.19599999992	69722.85599999997	64246.96599999997	36751.81400000004	68683.32400000018	49040.06999999992	62845.12399999988	56829.97000000008	69358.19199999985	53292.962000000174	27450.32200000027	46360.361999999914	69944.49599999991	47738.40000000001	53026.17000000067	78252.6440000003	76505.75800000035	55109.128000000106	166455.58200000034	34667.785999999986	77515.54200000013	43791.12999999996	33732.069999999985	52505.123999999894	35507.17200000015
305	703.4697616813356	9.165166178861783	1793.2539999999915	67993.73600000089	98220.2880000008	26409.187999999896	14158.339999999907	166587.61399999907	24972.967999999804	22693.63999999999	46643.410000000236	29398.793999999903	57535.056000000324	22264.30999999986	20761.36799999961	23316.948000000055	14134.531999999905	18764.83199999991	24040.479999999894	58684.961999999905	17743.652000000362	19789.47400000005	43681.70800000033	64169.233999999706	18856.1040000001	26208.211999999912	22857.012000000028	22937.169999999463	29678.114000000136	54261.644	14554.607999999716	39478.10799999965	92507.54600000064	50606.43199999978	33056.530000000486	26028.504000000008	23346.475999999577	42520.053999999465	44364.671999999824	28776.714	35678.541999999594	23405.10400000014	24748.109999999808	28260.818	27032.32200000024	44079.291999999856	8148.82200000005	59807.553999999625	13032.371999999912
306	669.4867382916992	12.150344186046514	52777.0620000001	66608.6060000001	78604.10999999997	79526.72400000009	72426.37800000038	351066.7379999998	23177.302000000065	68264.37800000023	112190.80800000034	72646.52400000003	45507.66399999993	85903.73800000032	74075.00400000022	48351.22399999955	93548.90400000011	154300.18800000008	74588.74399999966	89432.01600000031	90673.41200000011	38071.47600000056	72400.98399999975	61218.43399999995	64183.692000000265	99090.1340000002	72775.16599999997	59247.423999999904	100062.63400000008	40465.89799999983	79823.48999999966	61565.9560000001	87369.27799999999	72281.70600000003	72875.90399999986	75292.33399999997	86417.26400000004	77099.97599999988	50418.513999999785	35540.293999999856	54329.832000000206	102156.11599999935	147427.51200000022	76019.26600000013	106384.53999999996	45904.56599999992	79589.28999999957	73022.00399999984	29115.33200000025
307	254.9179360400098	0.456544651162791	24701.074	13986.324000000004	5245.711999999996	16918.367999999995	61188.516	136860.25400000002	7206.186000000002	79603.56399999997	8147.786000000003	101292.95399999995	17097.34599999999	13244.990000000002	28801.23000000001	8641.21800000001	190617.47600000002	26834.186	25834.032000000007	21968.021999999994	181466.658	512711.87800000026	775107.7740000003	20426.95	31071.3	38454.58	89222.72600000002	23181.738000000005	59034.84199999999	319487.102	236735.54000000004	71681.24399999999	19019.16400000001	107151.682	43164.27399999998	37064.36	16457.5	41516.67400000002	15638.73799999999	24470.33799999999	8023.942000000005	38718.45800000001	315670.664	20409.109999999993	28162.230000000003	210886.966	47819.118	22163.45599999999	27253.01000000001
309	655.5163104878408	9.900855756013744	0.0	16369.661999999893	114380.64000000068	1087.7279999999894	2256.7800000000093	273847.4960000002	10631.307999999937	5589.321999999896	1283.583999999998	17837.641999999967	81616.1459999995	6132.967999999997	772.113999999997	1741.147999999981	2969.6039999999834	24907.804000000026	4141.359999999983	158228.6900000008	1677.3119999999994	5154.096000000077	45182.200000000645	155725.55599999908	0.0	25894.246000000137	17607.229999999858	0.0	35626.80399999939	3839.3239999999096	4574.504000000045	49582.68600000044	56787.07400000005	8527.938000000016	3310.9660000000395	0.0	1135.3039999999871	751.3599999999768	17514.0759999995	2060.099999999973	3111.7840000000224	1039.6979999999917	4356.829999999991	1210.1220000000185	2919.844000000002	51085.73799999984	4080.39200000004	55807.349999999686	3838.096000000021
310	373.1722214458983	9.012471162790698	4098.036000000006	26130.071999999986	62454.78000000007	5693.489999999979	7210.719999999926	521418.3460000007	11052.838000000056	6714.7740000000595	9121.25799999994	7420.381999999948	24142.643999999884	13362.033999999978	7750.136000000099	12370.912000000058	1823.075999999975	14586.17	11813.62000000003	40403.86599999992	11196.253999999944	8517.236000000037	26671.8519999999	63969.329999999245	8771.039999999992	11735.815999999995	10586.969999999985	6059.618000000099	24230.473999999966	12393.937999999916	8563.073999999939	28734.99600000017	111682.32400000047	9734.44399999996	10524.629999999908	9194.736000000012	5077.548000000101	17508.43799999997	15861.366000000007	11275.831999999917	12109.217999999924	10407.529999999992	6586.819999999907	7812.393999999984	12046.523999999989	36068.02200000043	3988.104000000067	41551.04199999978	2430.68399999987
314	715.5337132676442	11.695813239875386	18276.209999999937	81448.4080000002	11283.650000000049	11180.263999999866	285302.20999999944	505765.1379999996	24805.34599999988	549929.0260000004	16773.199999999983	239782.5720000004	143663.90999999995	34680.725999999886	44270.685999999885	8877.904000000311	287068.4480000003	5385.791999999929	9999.639999999989	73763.95399999905	135964.51200000074	1745607.1799999988	1140512.695999998	59862.14000000045	15135.92800000012	10118.429999999926	464056.0820000002	5316.591999999985	90409.25400000002	309836.90800000005	119075.3419999992	448611.208	40024.11799999973	61343.47000000088	15595.36799999996	2902.079999999993	8577.16600000016	5544.95400000003	26338.58799999986	295830.7799999995	118603.03400000057	170365.33599999978	120629.08400000074	24279.812000000053	9751.137999999859	135501.72799999948	23887.178000000084	6724.909999999949	159625.43399999966
317	236.06869617384856	5.800819003115264	18327.43600000005	87898.20400000048	183499.38199999995	61595.623999999596	54338.84799999963	320528.73000000016	212602.85999999972	190874.82999999964	96521.52199999946	116547.7100000002	86154.55999999933	75341.89199999975	170730.82200000048	97174.61000000036	282608.7160000003	75443.37600000067	247832.63399999987	126494.77799999985	133904.24399999966	102781.11599999985	179626.51799999995	182927.16800000012	11179.082000000046	104236.26400000048	193038.51400000046	252019.65600000005	269544.5300000005	216626.01199999973	145324.94599999927	98183.28400000012	212990.444	121830.82399999975	270209.7380000001	193839.55399999997	136264.62599999993	222737.21800000005	262217.232	117569.6880000002	239952.81799999985	233892.21799999996	304918.84600000014	0.0	162942.89200000002	185204.26800000085	251695.84200000032	65586.31799999978	305045.1619999998
318	453.1615034681568	5.7857482866043615	4939.142	130180.65599999994	158149.30799999993	140583.6579999999	94612.2039999997	72437.85000000082	192850.22399999946	130516.94999999976	166937.0419999993	113925.366	85386.09000000001	139362.7020000001	125475.86000000036	122051.2300000002	184179.47599999967	118992.69800000046	167197.7779999999	116466.51799999953	260239.03599999988	206416.95599999977	153013.73200000034	198234.44200000013	1935.5259999999948	151047.94600000026	226944.65200000058	139216.23400000052	81917.62600000003	152880.94600000008	181354.44600000032	152572.0459999997	245732.69600000023	127967.48800000052	173351.77199999918	142299.36399999994	212032.2920000005	65083.653999999726	182105.67399999988	163697.80400000006	178083.49200000011	164489.11000000013	102619.34199999928	0.0	146949.92600000006	128604.32399999985	228851.22200000013	126159.49200000007	296870.4939999997
319	169.05114210100123	5.809662772585669	3295.122000000001	60901.35000000025	69104.25200000024	46338.647999999805	29167.65400000024	279785.3120000002	85057.57999999933	63676.96199999995	76917.78799999965	124817.67999999998	113559.83399999992	105718.6240000001	133162.7580000005	73624.32000000021	212065.1979999998	57142.308000000456	95829.03999999985	99198.71799999992	272951.36000000004	77860.16799999979	94337.11199999957	126728.70000000006	957.1039999999775	71196.57800000023	137464.29599999986	143947.5039999995	165161.75599999994	87890.23000000014	292312.3720000001	86580.25999999991	87526.61600000037	125949.02800000015	99831.73399999972	60099.4379999999	150350.4760000003	147645.34799999988	174792.58999999985	80796.31200000009	96290.24199999982	90400.10199999949	256163.082	0.0	121804.08600000026	313650.00800000003	66854.87399999946	123531.89200000025	282137.3939999997
320	582.4367297451015	11.143593798449619	34833.19200000016	10793.076000000445	23127.244000000093	28674.317999999894	30724.892000000113	220895.3240000003	46056.29199999986	32749.35600000013	59961.67799999988	38050.828000000016	36050.6539999999	53482.54399999993	41798.71599999998	42800.543999999914	66668.33399999997	97209.07599999967	50272.289999999855	57050.62000000026	29852.11600000011	60213.96599999972	51031.643999999964	23431.9779999999	27080.848000000053	37751.0659999998	45027.65800000009	34660.11800000017	51206.255999999994	43498.73199999998	62869.80400000031	35350.97799999999	40367.95400000019	32472.382000000038	43512.488000000085	25834.83600000048	41076.12199999997	48208.78999999972	51843.09200000033	60617.73399999994	50588.27000000013	46576.05999999996	111278.84199999973	39444.0219999999	72070.84999999973	57901.34599999982	28656.012000000097	38972.02400000018	19675.127999999786
321	725.5449190071898	10.482702887788776	0.0	89972.19600000014	37441.34199999982	2489.457999999967	811.7599999999846	328471.012	12409.895999999917	3169.651999999965	20867.099999999933	486274.0400000002	101627.44800000064	162636.10000000006	1145.4299999999907	2121.6800000000103	900.1199999999859	187062.0319999997	9589.92599999997	170652.80799999976	834.6239999999887	7030.037999999996	203531.53999999806	115436.87399999976	54306.81599999988	137306.00999999992	51475.58599999995	5448.004000000013	106928.09799999946	32547.0340000002	3265.5179999999987	158593.2080000003	296798.0219999987	3805.073999999952	3175.792000000023	309802.82000000123	146403.5759999984	18877.973999999936	330089.67199999985	6683.821999999886	13643.112000000196	3700.9120000000407	4678.607999999995	199981.80800000002	10940.099999999991	704569.3100000005	4293.356000000037	484333.8379999997	2473.733999999936
322	686.4541963559794	10.423877131782948	27560.41799999961	78677.48000000019	129331.67999999973	99434.67199999985	40183.20800000041	116626.7780000003	100608.52799999947	140926.34400000016	52791.94200000059	83462.79799999918	73080.52000000003	204898.66999999926	77074.99399999973	556690.7900000007	93299.77399999974	92359.78999999953	281851.3139999964	308460.49400000065	207491.12999999968	125300.65600000008	55697.23599999944	98929.10399999922	467448.86400000076	89308.21400000043	108945.07999999961	149317.20999999958	281103.192000001	160798.05200000046	155700.08800000226	164310.04400000244	293628.27599999914	103224.93400000008	87431.43800000036	270984.36600000056	231169.3300000004	451119.9919999985	148411.31200000056	188178.4539999993	473075.2800000056	453618.1060000013	1111247.718000002	306720.6039999989	188152.92399999895	376854.10399999976	144824.7259999995	228142.05399999945	463159.82999999647
323	169.05668910077028	5.454065736434103	1353.4560000000129	58993.477999999726	97427.01800000008	59732.81999999975	31699.87799999998	71602.47199999947	51725.836000000214	82017.334	63480.35000000003	39164.696000000185	53556.33800000021	44355.60599999997	38211.53799999991	64079.429999999375	65818.11800000013	32917.9000000002	55774.82600000021	79475.27600000038	70949.55999999981	54778.514000000076	48392.99600000041	34592.85400000002	1414.4020000000064	53915.57400000031	50150.17200000019	64136.25600000003	64875.013999999785	60864.99599999966	72181.91599999943	54976.83999999994	50982.46799999999	33586.78200000016	57929.80199999973	79276.93399999959	82225.39200000004	64293.661999999786	76976.44200000021	53601.0980000001	71271.31400000004	60358.20399999977	89243.82999999906	62628.28800000003	46944.443999999945	73799.48999999974	37557.972000000045	44706.80799999988	46100.28400000031
324	453.1609954485287	5.7941147975077865	3419.6099999999956	130180.65599999994	158149.30799999993	140583.6579999999	94612.2039999997	158203.78199999966	192850.22399999946	255001.64000000025	305485.2079999998	113925.366	85386.09000000001	193869.38400000017	111894.42400000044	122051.2300000002	184179.47599999967	173932.12000000034	242847.48599999977	196614.716	181575.74000000078	203478.7479999997	236737.5360000003	115319.28799999977	1935.5259999999948	151047.94600000026	130239.0660000007	139216.23400000026	310370.70000000054	224758.42999999961	162444.1259999994	234489.25599999953	308191.5779999998	127967.48800000052	173351.77199999918	142299.36399999994	253913.2720000001	52853.12599999935	263252.5600000005	163697.80399999948	178083.49199999968	164489.11000000036	152193.15600000028	0.0	146949.92600000039	178449.70800000016	175203.88000000012	114427.074	115894.3139999989
326	715.5476862713791	12.582464770932074	7471.745999999936	89079.60799999973	36325.506000000285	16380.338000000214	118675.94999999955	237593.0200000009	37769.78799999975	175177.24000000075	39683.22600000022	89439.17600000062	91991.94400000104	40702.913999999815	9214.240000000163	14586.766000000001	253742.49799999926	5073.627999999939	10446.31999999997	92354.6939999992	83184.94799999932	680988.1519999997	338300.80599999963	21673.16800000016	9153.289999999946	3775.700000000067	138766.27800000017	8308.37600000013	81661.65999999989	40115.24999999948	85664.89600000031	123288.68000000065	46408.701999999714	67940.95599999977	6735.281999999869	3067.617999999967	16361.238000000125	19298.903999999937	19908.935999999965	89232.46000000008	61358.67199999974	71312.56200000025	119328.53000000007	28140.690000000122	12766.608000000042	133223.2959999992	33704.829999999965	16611.52800000003	65389.251999999746
328	698.5100114623824	12.459744019138755	39213.298000000046	36132.13599999987	20169.04800000005	22724.407999999894	20145.18799999989	278804.45799999987	18713.14799999992	45918.57000000028	19719.467999999706	27481.728000000163	27009.042000000034	81288.69799999971	35309.51000000033	48823.17999999994	16164.585999999726	108158.49999999971	28465.28400000001	49916.67600000046	34541.193999999996	20251.63200000039	27191.599999999984	12365.88799999989	24385.164000000197	35463.58600000043	57928.75400000032	46569.58600000024	113930.8779999994	36331.94000000013	230756.0639999989	49354.95399999998	35062.175999999985	0.0	38856.15600000027	31786.826000000085	32009.068000000072	52177.739999999816	37574.26400000039	48809.53199999957	74254.53999999959	98361.15600000008	59030.991999999285	49398.11999999987	31780.74600000028	14197.598000000342	27733.195999999767	52335.435999999616	45817.78800000049
329	715.5227096159392	11.407072886762366	12857.842000000026	56348.30999999984	7250.600000000078	11633.56999999994	141318.42400000035	205625.37200000038	27240.23000000014	222402.7539999997	26650.035999999618	110653.18399999982	112857.94200000008	56147.22000000021	31871.359999999964	6678.714000000038	140321.66799999945	5610.046000000002	12385.918000000083	114065.87599999973	117605.53599999993	805355.464000002	573330.0100000008	31612.753999999808	12377.403999999839	35083.648000000154	242717.6099999993	3363.93200000009	133526.83800000034	121947.02599999936	143590.33200000008	199702.49200000014	56347.09999999965	138611.66999999975	15742.771999999999	6519.803999999986	16555.6140000001	17425.638000000068	39804.602000000144	107137.9540000002	91191.70400000039	0.0	128585.94200000034	8867.013999999963	27493.78	62535.5199999999	33672.39199999995	10664.468000000044	65396.911999999706
332	373.2094332299103	9.102803875968993	2998.647999999941	44065.173999999824	41911.05799999984	4140.822000000005	3119.727999999872	102708.92799999956	7848.052000000083	19956.534000000094	7638.68800000004	15298.614	24142.643999999884	9284.029999999972	5078.11000000005	7891.776000000059	1823.075999999975	10112.250000000062	9549.688000000053	44845.626000000026	5186.3039999999655	5577.156000000064	29276.890000000192	44031.163999999924	8771.039999999992	7866.52799999992	5480.39600000009	5121.730000000084	24230.473999999966	16278.763999999996	6870.743999999949	28734.99600000017	90117.38399999877	8583.944000000009	8306.72000000006	7719.63599999993	4636.326000000099	14731.383999999956	19276.938000000082	6154.368000000113	11491.801999999918	9357.020000000057	6586.819999999907	6658.5460000000485	8475.184000000041	31798.89999999991	3123.076000000111	44905.740000000194	8340.037999999991
334	566.8773962452774	12.636924844236765	150901.30000000136	138474.69799999965	136060.4760000003	133051.84800000096	126060.87000000016	176976.84600000107	123872.95000000026	128571.95199999928	115642.72399999974	124305.79200000035	174187.24000000072	116012.9139999991	389600.3620000004	345801.8359999996	112787.2099999991	142209.33200000093	129037.55800000054	122504.18799999855	134556.30399999907	106248.38200000075	107538.50200000056	113987.687999999	207659.14799999906	136987.4180000003	178359.51400000008	361170.44000000006	123276.02199999982	104859.06600000127	127225.0100000002	200041.6380000005	214336.76999999935	128173.12199999938	137568.53399999873	150601.40399999823	114966.45600000033	205236.61799999906	131371.60799999992	137582.9019999993	128151.62800000008	115767.1720000006	126516.7560000008	238579.3960000007	378677.016	104833.61600000088	35844.244	225767.9459999991	42633.995999999934
335	184.9685038506099	12.997585658914721	384655.398	254845.3980000004	294652.8120000025	515160.07199999853	435660.0280000008	559763.3700000009	117602.36199999825	647885.8679999993	159883.54000000062	57879.734000000186	462498.18400000135	419733.6059999997	507927.50399999897	610520.0459999986	607539.2399999992	383945.8360000012	159878.61599999882	295966.14000000106	736555.0219999992	298360.27199999936	485943.92800000025	471950.91199999955	573680.4419999997	149350.4219999974	264124.5080000001	381868.4099999993	206518.72999999856	431054.2099999994	566170.5899999996	690221.0799999993	440655.407999999	591213.1119999996	587019.0499999997	635981.0940000006	507958.40200000064	590765.0699999996	595748.2999999996	255169.55600000065	121440.09600000002	573135.0079999996	434328.8840000003	95282.21200000118	211955.44399999914	196002.1839999993	674608.8359999992	302674.7659999976	697453.7760000009
336	725.5521123586211	10.746922877358491	3597.192000000057	12320.507999999916	67719.49799999918	3641.347999999957	15404.720000000045	95964.67000000039	44568.7759999999	8493.509999999946	9349.210000000145	76167.46199999997	23398.11599999983	34053.71600000022	5489.107999999957	4020.3059999999855	6010.539999999945	23256.695999999843	3712.6839999999543	39329.314000000115	10712.163999999975	24958.8420000002	85990.41599999974	22291.394000000084	16506.217999999913	20813.92200000018	22788.782000000534	2377.659999999992	34841.058000000085	14381.761999999788	7354.752000000002	45456.37999999991	48550.47400000077	7110.47600000006	4932.748000000076	23977.469999999717	22653.252000000255	14837.822000000087	68262.46600000006	7922.4299999997775	14195.057999999859	3077.692000000032	20624.106000000294	46621.245999999934	12717.698000000306	69096.1939999991	8740.216000000002	30285.93200000018	6211.600000000052
337	736.620037973148	10.135948470209339	1388.8500000000192	853636.9339999931	921091.3100000056	919086.8240000032	652244.8960000026	836359.4340000014	952883.5499999966	831768.1140000083	727707.8300000025	1030822.6780000052	944700.2319999959	739439.2440000019	688131.9099999947	794764.5139999876	661244.3040000069	613568.9779999964	686901.2160000097	702819.4039999807	844387.4579999917	877948.4839999948	835230.0539999949	696852.2120000058	1891.6959999999613	759075.4140000021	784374.1020000081	716069.3879999979	733479.7779999875	799861.1220000073	605180.536000006	745561.528000001	695114.2840000063	978072.4719999995	972197.2299999985	717482.3800000065	626668.377999979	795047.56999999	837819.035999986	808684.2040000083	845984.8999999955	793087.8879999813	619189.422000007	795999.4840000109	748840.7039999993	786654.803999998	668362.0360000017	633625.2759999897	702170.6419999994
338	494.57247004914126	12.504180936073055	1497889.6160000004	4188325.045999977	3000.908000000003	0.0	3801159.475999984	0.0	3428375.7840000014	2835450.068000009	14080.710000000145	1023477.6440000031	0.0	0.0	0.0	0.0	2899.6939999999922	0.0	0.0	0.0	0.0	0.0	156251.21000000133	0.0	0.0	0.0	0.0	2827774.4580000327	76752.46599999964	0.0	0.0	0.0	0.0	2774647.798000011	0.0	0.0	0.0	3012514.551999995	24446.476000000253	2220972.509999997	55424.91399999944	306722.09000000195	0.0	0.0	0.0	0.0	3690.5580000001123	0.0	19843.07799999971
339	597.5111416879637	11.607279225908373	1827.0559999999984	5598.263999999833	5263.898000000008	2349.2340000000545	12813.217999999926	6211.031999999958	2379925.967999998	763.7300000000258	7722.907999999969	42127.23799999978	1749.2499999999902	10680.169999999878	23513.622	10031.540000000026	1902964.8300000024	1157.5720000000038	959.7439999999987	31216.132000000187	3859.3719999999375	22300.66199999992	3529.6119999999437	29649.358000000124	990.3299999999899	5390.533999999892	8991.033999999978	9095.48000000002	39366.225999999806	464343.2399999971	495473.7539999996	3809.0779999999977	11221.348000000064	30915.911999999862	10202.20000000013	4715.477999999955	814.0540000000107	1673.064000000022	22271.843999999848	101261.63800000024	500775.1099999974	74320.94599999982	9607.947999999953	2460.650000000005	18545.978000000112	8041.615999999957	447570.54600000056	11248.77999999996	41904.785999999986
340	554.3658663847636	10.684094600938963	60526.176000000225	214761.18200000012	198756.20200000095	205508.09999999858	141629.81199999838	332736.1979999964	305846.5439999987	238790.14	172820.96599999865	160268.2579999993	155070.61199999944	201667.01400000087	197024.41400000075	313709.3020000015	225865.38199999952	213800.59000000148	355457.93400000775	204055.21000000226	308908.5739999992	268963.37599999976	160822.5800000022	159594.23999999958	70575.76000000008	252977.092	214804.20199999926	297437.30000000016	474537.29799999646	270811.1700000002	245618.631999997	413764.0980000015	303452.48800000077	165497.27200000186	180924.49999999817	355460.3260000014	415513.1479999922	504896.4739999976	255269.6780000002	366826.8299999923	727586.1839999955	918822.3499999829	1872654.037999998	376537.8039999989	358152.22999999643	476762.4959999997	323822.7520000023	345309.98600000085	1111847.4199999992
344	598.4125745802531	10.595558914728679	46956.538000000175	150910.66799999948	156090.61999999962	140859.5999999998	94114.78999999998	244102.9319999991	242574.27999999886	172345.40599999993	142597.8479999989	87389.64600000055	120005.07000000062	125636.44999999963	158511.85800000074	259304.7799999993	156067.14600000085	146104.10799999748	328706.74799999915	198153.32599999703	225806.1219999982	176017.69399999952	130990.83400000086	145029.5180000015	47619.435999999725	217842.4259999981	170552.06599999778	245643.26600000262	386111.786000001	242401.00599999863	192743.87800000262	388067.07400000375	253136.32400000343	133509.42799999888	162624.18599999975	284968.0280000025	306914.49799999595	544313.6839999974	181271.3300000012	346213.89199999603	747591.394000008	845783.6179999951	1823612.1860000202	343375.07000000065	328428.9159999999	434598.3259999953	279130.9779999987	256711.8300000041	915266.5919999988
345	242.251887286515	7.087929045307442	3061.541999999992	259232.38400000022	321642.7380000001	247132.2219999999	371263.3940000005	315761.8339999997	265788.55399999936	364605.38200000004	354383.728000001	384462.3500000013	397370.19599999936	365941.4499999993	497252.6720000019	416974.766	396366.2379999989	372698.7160000007	473226.19600000296	398440.45600000024	310360.6400000006	419909.31600000005	382382.0639999996	316365.8119999996	2799.3840000000105	438835.2959999996	408827.09799999994	407146.8079999992	415137.5979999972	336479.7700000005	545249.038	361219.4180000002	387083.9759999998	442216.8559999999	422853.016	598056.444000002	553111.7299999974	419485.52800000116	369359.7399999993	390937.2799999999	390258.4079999984	425727.3299999978	306624.25800000073	454951.3559999993	389787.8940000004	398922.6420000018	73027.88800000015	237479.82400000075	0.0
347	395.3634464539301	10.581282425742572	0.0	90274.95799999908	118530.13999999965	112243.54600000051	70068.41799999938	113939.8319999998	115433.63800000044	95064.66000000047	83328.8819999988	95114.39200000037	111241.27000000043	85309.47399999936	94585.1159999998	94142.52000000133	83986.74000000054	61073.429999999535	90194.55999999966	83149.78599999858	67853.61999999957	89154.53599999918	93829.63800000172	82188.65800000103	1131.6399999999815	79286.33799999875	90478.5339999999	88829.2820000015	88287.48199999995	96477.01999999944	107120.92999999973	84402.97600000145	95112.73800000011	103443.73399999924	112772.16199999976	81529.71800000068	81990.13999999885	100159.03399999964	121690.22200000176	96185.12599999842	103509.95800000166	102130.2899999994	61982.77000000182	87531.5880000009	87053.99999999876	82692.90199999885	33068.93799999969	69398.97600000085	32182.25800000016
349	943.9917824771586	5.648309423676012	162824.00399999967	154650.68999999968	321060.72399999923	394312.5600000002	87745.69999999992	84698.11800000048	390417.60399999993	550082.2540000004	39107.46000000018	70798.73200000018	62717.79800000003	28662.892000000043	82900.26799999988	15759.903999999986	839107.048	23102.245999999664	35171.76800000004	16599.228000000032	66309.66399999977	173382.5839999991	43558.16799999989	29107.287999999713	23662.43400000001	30256.006000000136	23900.01799999978	12773.476000000022	25264.778000000035	18583.37200000022	17796.18400000006	40514.76200000006	35623.29599999998	115667.9060000001	22845.370000000155	17834.567999999963	16358.5140000001	10195.786000000184	18429.46199999998	70654.51199999977	12858.743999999999	9108.390000000089	32946.51400000012	0.0	11364.29400000002	29787.59200000012	13581.79200000012	29103.10400000002	15464.766000000058
351	395.25313827532716	7.430894575471697	4852.179999999989	113627.09600000006	150146.0559999996	111803.09400000046	54157.90399999989	80546.38200000032	126330.58200000011	95729.13399999989	94895.84599999984	75518.5620000004	72531.50200000033	79590.30000000072	109189.28999999946	119099.53799999994	84972.5999999996	68339.36800000018	115193.96599999984	92646.4460000002	102172.03999999973	76434.5659999998	76530.92600000006	77876.88399999942	6014.70799999998	89820.88799999986	80611.60200000023	93272.81000000016	123822.30400000006	82665.38799999953	68946.4679999999	87643.23000000011	38737.93600000005	101552.47000000042	153234.6940000001	136895.21600000028	86135.24599999959	89766.14399999972	108678.9439999998	107208.13000000107	97193.22799999977	86956.81199999966	46435.16000000004	94091.88400000057	89948.36600000008	79361.13800000037	25979.372000000007	87952.64000000006	35152.89000000014
352	370.3221213984163	9.996987045813585	0.0	91412.1640000016	73012.49199999963	85472.10999999929	83764.18399999916	81307.79200000053	76678.15599999917	90723.82200000004	76707.14600000103	96932.65599999971	77418.15200000067	93213.71999999834	79469.52599999952	102383.44999999936	67446.82199999945	84787.7220000005	86137.28799999812	81752.08599999982	85152.03599999897	68305.96199999965	90142.73599999952	83216.12000000097	4046.114000000033	87204.7039999986	87834.32000000145	86254.45799999939	80605.33600000032	73674.1700000001	57113.80400000095	80014.72400000009	85407.36800000173	64011.89800000122	93627.31199999973	80353.51600000117	77714.40600000031	93886.51000000011	92108.59800000039	83607.75600000008	83971.4059999999	80971.85799999967	59223.222000000525	77625.5280000006	83335.9500000004	83199.02399999887	36797.44600000049	83513.88800000135	56023.118000000155
353	199.13257545197476	10.134161860465118	19253.027999999933	103417.89799999956	183032.9960000007	179395.28000000093	149594.17600000062	212983.36999999944	239292.88599999968	173434.25400000054	94104.84	129165.46800000001	60803.91199999984	174428.73600000114	145470.69799999942	202222.75	168914.93399999998	194565.19999999995	167058.67200000086	179038.86199999932	116428.94399999989	180787.00400000048	144837.07800000018	154539.15999999986	36383.149999999914	144444.96400000018	216196.06800000076	124673.50200000081	123293.73399999895	186642.29999999946	121138.37000000043	173132.51600000006	160133.34000000052	76200.21600000108	211199.08799999976	149963.79800000036	130013.92799999847	210391.3519999995	131428.60599999956	176206.4820000003	189736.77400000015	64032.40200000117	160413.18800000052	217538.98200000022	222419.6060000002	45491.49599999994	213303.72000000047	132841.2139999993	230563.9639999997
354	734.565454067248	10.741301479750776	5121.544000000033	91723.16200000029	5315.16599999996	2776.776000000012	24376.651999999976	46601.66200000004	159607.134	35384.1959999999	16590.486000000026	5151.944000000081	125301.1119999998	101029.25600000056	18211.816000000017	8458.278000000028	5635.016000000033	40829.429999999906	27893.11600000017	73827.6280000002	93355.02399999947	12828.5859999999	103663.87399999972	118358.15200000002	10462.910000000058	88097.96200000016	32537.132000000303	31807.26000000008	73788.83199999994	9826.259999999838	45334.952000000565	51884.221999999805	83821.65200000041	19919.770000000277	29172.76200000005	71476.29800000032	60068.18599999952	40880.454000000085	13517.712000000014	32538.239999999718	38353.05799999988	97778.09000000039	15558.327999999981	135382.57600000044	12266.609999999975	72850.49399999932	11764.807999999824	162526.0800000002	31473.3360000001
356	385.2386007473768	10.317421085271311	27651.210000000192	138774.11199999982	59960.0540000001	98693.76799999972	122948.82199999994	93597.98000000029	115174.62400000074	911562.5239999995	125339.05999999965	145919.98200000072	119249.18600000053	68953.94199999991	112254.80799999957	55286.345999999365	57826.56799999999	83394.17000000043	84372.91200000011	105264.13600000012	114090.78600000055	165254.02999999982	116861.80399999948	118439.6119999992	38589.50999999997	103122.02400000012	109476.81000000043	99053.25399999962	77158.08400000035	111312.68799999976	107299.31199999992	106852.88400000057	97529.45600000002	143029.59399999966	132101.22000000047	53273.91599999993	71357.79800000026	81894.34200000059	85662.36199999969	123508.47400000019	131724.4119999998	65908.90400000026	111231.18399999922	125068.21199999955	108044.78600000024	133378.31200000053	33210.11400000003	71695.72000000003	8440.403999999988
357	421.1443863151553	7.2831429906542065	11330.20399999997	40831.78999999982	29876.47400000005	22436.396000000026	15473.819999999994	17053.43399999992	34814.93400000008	505304.71799999813	21350.82199999993	47960.85799999991	10903.29599999995	23206.96599999993	23129.26399999996	17345.01400000014	16078.168000000032	25639.865999999733	25830.18199999995	19010.079999999973	24353.465999999997	59901.05600000018	27075.09800000006	17492.634000000013	16085.600000000031	28667.02599999972	19109.508000000224	290004.36400000233	19895.854000000058	24967.675999999967	27384.77599999974	17390.936000000012	34216.81400000015	14685.105999999929	14866.555999999886	22804.037999999877	65594.96199999978	28098.040000000543	19216.60200000008	23182.244000000013	26834.7820000002	17273.522000000044	17436.742000000046	17596.331999999893	18797.792000000118	112121.85399999935	74288.08199999991	17496.199999999808	31771.569999999985
358	466.3944724793893	10.083021111111107	0.0	15827.22400000002	4634.102000000031	15551.029999999932	15153.19400000016	7734.036000000068	5877.838000000098	1168650.5359999985	1048053.1680000002	10946.613999999803	11684.628000000046	11409.538000000142	2012482.2580000013	579766.4679999999	9308.089999999924	5382.832000000138	803311.4359999963	18218.308000000045	5347.454000000006	389117.74999999924	8947.434000000023	6962.9640000000145	414666.5839999982	5096.660000000048	16650.516000000083	242576.80599999614	10026.804000000026	2859743.754000002	1107632.7600000058	16125.5779999999	15906.305999999995	604497.9359999972	2854800.1219999995	5189.712000000022	19661.848000000133	2932351.075999998	3645549.0560000036	2930451.0799999987	836671.5600000016	8004.133999999929	3057038.5000000005	8593.21200000004	639098.0180000025	24500.169999999976	4438.896000000053	19988.890000000207	10064.217999999912
359	313.23362671230586	9.024195813953488	9588.96200000001	215595.40599999862	174221.05799999676	192985.29199999844	179493.0719999997	186975.29999999946	182405.6160000007	211172.126000002	172200.8040000002	207428.78999999806	259218.03199999614	284834.97000000085	264969.44600000576	304533.312000003	118978.4399999995	212452.9100000049	299197.5899999998	293527.8860000082	247775.95399999648	169709.75399999993	243906.5499999989	235753.36400000183	4185.07800000002	280255.9219999996	276021.3259999943	306239.1220000041	284412.7759999964	224433.29199999585	216246.87199999922	254432.9959999996	256273.76000000013	207321.4699999986	327251.3119999965	268821.81800000096	275292.4600000016	313921.4300000012	363509.5899999989	274368.99199999537	311388.0999999933	283389.52800000337	175334.30199999938	310559.49199999945	276836.50200000184	297197.1959999957	91254.74800000004	265517.10800000303	560400.0899999974
360	282.2269972479993	9.23672390965732	4347.414000000079	58132.34999999961	33903.00799999972	18172.510000000242	36305.25600000024	26699.766000000294	23891.69800000044	177313.52600000048	22713.474000000253	52405.45199999963	49923.009999999296	83172.55600000049	25711.093999999757	23183.755999999823	54333.13000000019	49671.63600000002	25776.354	24871.462000000385	31747.769999999884	34340.39400000018	32282.58000000003	24715.143999999953	7051.753999999946	56938.062000000085	74253.17399999997	52200.864000000925	58355.84599999914	32075.036000000484	49250.960000000814	48693.28000000008	31445.834000000086	58991.81800000002	29611.940000000137	80563.39000000022	40149.950000000026	21412.916000000238	51411.33400000045	386933.2279999965	655996.530000005	30091.20000000065	21480.3959999998	126760.60999999948	48499.02400000053	33346.08600000042	11564.261999999919	30229.083999999995	7749.23399999984
361	304.2917723066429	9.260967519379843	26599.173999999435	58780.57199999968	26892.418000000267	29425.90399999992	29602.386000000297	36771.8060000002	50425.64400000037	216160.93600000054	24574.289999999917	50443.595999999954	58425.851999999446	112228.56200000024	21392.1699999999	31363.096000000143	50269.226	42395.22400000002	31922.031999999923	22905.024000000343	34634.683999999914	45177.650000000096	43173.26600000006	35301.031999999905	13511.675999999768	44215.68399999981	63566.66200000039	51082.62200000076	50123.61199999941	29571.98600000029	77948.76000000055	35638.99999999996	33424.950000000186	64827.87600000008	28347.751999999946	75317.21000000005	80571.01800000014	28726.845999999987	58790.31000000037	363577.71999999654	734202.7760000067	27550.36600000059	37973.12199999971	141380.67399999933	57932.534000000254	35475.13000000037	32426.021999999764	53597.794	43325.12199999983
362	779.4760124533262	11.9522359223301	145836.73600000032	5362.222000000011	10630.377999999975	54757.14399999972	6408.66400000001	7193.450000000059	8630.713999999984	562732.1460000008	348686.4459999996	17991.357999999964	10604.186000000009	11886.049999999941	18958.195999999818	15430.139999999688	5334.8020000000315	7370.5000000001255	14285.522000000788	0.0	15644.104000000125	73489.22399999997	16765.112000000143	18336.145999999804	21673.42399999998	4202.3039999999455	6543.405999999949	6315.619999999865	31089.263999999836	421083.7640000005	0.0	6438.282000000097	20481.71399999992	378297.79800000007	306814.5759999995	5933.207999999914	9618.032000000178	24622.286000000302	0.0	28303.334000000013	15992.363999999794	3479.335999999973	0.0	4611.591999999923	155144.2200000002	27104.1180000002	16074.699999999691	30033.156000000126	4896.360000000071
363	532.3668605472553	10.725288604651162	88146.15200000007	200928.81399999926	204214.26599999887	214375.51599999896	119599.64600000074	269656.4859999995	313215.29200000013	266229.6760000011	165049.88799999948	154640.86400000006	132587.29000000056	194500.55600000048	242764.9879999999	315918.5180000022	233029.7379999997	188095.51799999928	369174.54000000044	210805.88600000093	301383.34399999905	212002.3140000016	117238.60599999932	175423.58599999914	84973.54599999952	263593.01000000205	164964.31800000172	318977.6039999981	473110.87799999525	258308.87999999625	209434.65200000122	288396.99199999816	265058.88000000396	151402.36000000004	185121.3060000005	320192.3040000014	386987.0799999982	513367.6679999998	262328.08199999976	308065.349999997	743274.2659999966	859887.5920000108	1296495.3660000176	327787.0340000016	369090.978000001	425884.16799999296	349768.7859999992	302111.1300000022	1138687.4520000045
365	693.5086841540497	10.753667829457367	3909.072000000045	29877.359999999702	19577.403999999806	12338.988000000027	42529.396000000335	76536.71	15233.162000000022	219853.32000000103	14704.406000000032	67621.21600000001	37447.401999999965	25250.806000000026	17881.824000000033	31288.48800000009	28219.444000000185	12655.249999999949	25890.864000000038	33212.791999999965	36029.07599999985	38312.83600000006	28551.863999999776	49799.92600000001	25437.756000000194	19081.376000000047	25580.34600000025	12624.355999999969	17838.810000000107	42913.73799999956	22813.844000000132	23668.89199999997	54131.22600000001	20540.19600000018	17355.678000000105	18197.616	17655.275999999958	28998.110000000088	13830.679999999957	25673.639999999916	22247.505999999765	17142.646000000066	55523.37200000079	31054.544000000038	25319.998000000018	78272.84199999992	12948.394000000038	51799.35799999989	12336.51400000007
366	367.30169303472593	10.712905477308292	1398.2819999999774	12581.129999999934	35406.54799999999	27647.679999999516	247629.6319999989	191923.3239999966	69340.43199999994	138305.65800000116	66851.00799999936	254956.6500000001	308100.6519999988	17531.82000000005	12419.825999999995	26197.84000000016	161985.69599999904	7554.552000000027	17214.304000000237	144966.7300000014	98421.94599999985	713738.778000002	640472.7460000097	45723.16999999983	2790.8700000000067	15030.302000000032	104339.38400000207	13990.059999999869	31187.03399999967	72010.68799999902	75448.78399999994	102221.20399999984	99878.5620000006	62115.44800000024	27514.315999999828	16559.314000000082	12044.037999999786	22670.663999999862	14716.489999999958	75925.96999999827	54781.383999999955	29290.282000000054	184380.23200000374	29519.20200000001	27829.31999999997	164042.0519999972	8932.122000000074	14611.76200000006	44396.414000000055
367	685.4387636051032	12.022844053208143	12040.69999999996	54509.96199999988	39682.10800000025	14629.576000000025	54504.49399999993	88342.7079999999	38934.36199999957	159788.00200000042	40414.01600000037	106747.38600000026	218778.7360000006	224461.8979999995	96508.65199999999	145992.87000000034	10850.871999999956	214420.32399999895	106883.23799999976	126103.04800000033	88923.41200000004	67842.92599999999	42688.226000000184	208506.93600000002	54303.292000000125	115970.14000000016	172255.88999999975	108688.47399999906	75869.13599999972	164025.3640000003	154792.71599999993	145509.89999999938	247711.89800000016	79968.21599999965	163057.92599999974	111184.92399999892	88889.16200000113	174248.12600000034	99417.27200000064	103806.56600000002	70232.94399999954	58166.60600000035	164889.8180000008	219805.414	113913.59799999982	196373.4440000013	36553.233999999866	194973.86200000125	11790.170000000095
368	123.96454869167856	12.489559457364345	307093.2559999982	65722.32200000287	187546.15199999843	491808.68999999936	300840.1940000009	70209.08799999866	321863.8320000014	899804.6880000003	256927.07800000094	392141.02799999935	459131.0540000016	852360.1959999995	99146.1720000036	706994.2859999985	504946.82600000064	628627.6720000011	387626.6159999983	343725.76599999925	346793.90199999925	205445.5799999972	233362.05399999878	289880.95999999915	379866.0560000007	392147.9740000011	925283.1679999995	265256.3880000017	397904.43999999954	405231.23600000044	234958.862000001	257136.7800000005	407209.5859999978	455196.796	98494.76199999984	431421.4359999999	164785.87799999933	312593.5200000017	290606.0000000001	328610.2439999984	866303.111999999	417905.9200000006	259170.50200000114	436005.2099999991	425760.2659999991	231396.9300000003	835423.8479999994	847992.5219999994	162118.46600000214
369	285.2747421594236	2.23933527131783	263653.94200000016	91069.5399999998	453290.35999999975	69906.51199999938	166801.986	219088.55999999988	151092.842	249880.28200000018	43207.343999999866	167548.05599999992	356357.79199999967	26484.14199999996	80281.61400000019	38963.592000000135	284195.8679999998	226803.29800000013	55822.17800000003	17782.83800000004	102843.69199999976	217739.514	79446.03000000017	63937.32600000024	53240.3520000001	119147.39600000012	45218.94199999997	23809.10200000002	53615.804000000004	110994.44000000016	53292.638000000086	36823.264000000025	60687.53399999994	132720.69000000015	72514.97200000014	45191.008000000045	61401.900000000016	54308.38800000004	48749.70599999993	66223.77200000008	30363.66800000016	49632.00199999999	54918.70000000002	42525.63199999998	74403.79599999999	20875.06200000023	17651.19999999995	25228.439999999962	33424.603999999985
370	188.0498919358567	2.0055843185550075	1982.0239999999994	19712.89800000001	67719.09200000005	73059.55600000006	990011.9739999991	560422.1339999997	413819.65199999977	456471.8720000002	933231.7299999995	793428.3840000002	149384.36600000007	618781.6359999997	523868.7920000001	56533.856000000036	970274.5099999999	2960.5759999999914	91105.37	686937.3260000001	1270415.7339999995	1773951.1600000008	2250313.5819999995	734384.5320000001	2604.3480000000072	46249.45400000001	953920.3100000005	48785.32600000004	596990.058	1578640.503999999	1943291.9759999984	753533.4220000005	662265.6719999998	2059939.514	385849.2519999999	7973.501999999974	312872.39400000015	82441.25600000001	144464.48199999993	587408.9360000001	507824.25199999963	1902833.438	0.0	354096.648	278041.24800000014	1707241.3680000002	2170.5240000000067	3400.172000000013	1777.1859999999951
371	453.1230622893326	6.901674804381843	4092.7859999999764	11444.305999999971	3349.7619999999947	7121.828000000043	33289.311999999874	81349.74599999949	5296.570000000037	99658.96200000023	8928.914000000037	48733.635999999875	18488.604000000087	14907.84400000004	30471.974000000133	5756.620000000013	183953.61400000032	2300.090000000016	6210.637999999985	45906.58800000002	25790.711999999945	602828.9599999979	118557.92199999918	9807.26799999998	4272.185999999958	4919.34	32922.92199999983	4545.477999999953	9702.64999999998	86053.05799999957	70112.28599999996	75184.3399999996	20614.885999999955	54679.97599999976	3980.096000000029	4281.040000000019	4591.080000000028	3153.698000000037	5562.0279999999975	48753.592000000004	35948.86000000003	18196.37399999994	48842.61400000009	4944.15399999999	11460.17600000004	60257.79399999983	1827.1779999999744	6904.415999999984	5435.763999999991
372	285.2768918715955	2.370786666666667	159475.92400000014	93922.78600000014	290692.8619999996	171564.6699999999	40993.37999999964	69848.1160000001	191602.39799999987	559486.6999999997	62076.851999999744	174431.45199999982	309432.6659999997	26484.14199999996	106306.05199999985	65342.503999999964	381842.51800000033	56662.54399999992	46166.7979999999	34507.376000000004	229244.47800000015	95992.43399999998	56047.772000000165	108359.11800000007	39936.40399999996	36518.5100000001	80172.53399999997	35969.76000000007	47801.562000000085	81887.77400000008	65651.39599999996	26435.995999999992	93605.392	114576.45800000026	60719.13799999999	43534.10599999999	46242.50400000012	60345.92399999992	50489.594000000085	68624.48599999992	32390.079999999878	28506.272000000023	45533.950000000244	44174.03200000005	63889.087999999865	72042.83600000011	15253.701999999932	24616.951999999903	37326.87200000003
375	131.96277485689163	12.47910914728682	122096.72000000034	151011.51000000106	173942.51800000016	244527.1900000008	43286.56800000199	141961.1380000005	236808.95999999988	200419.71600000066	80734.20400000138	76288.1360000011	109658.39200000012	309054.3939999996	91878.36800000047	291019.2280000003	239636.04199999987	282007.5280000007	256909.82399999892	164011.91200000013	182339.0000000005	112910.47000000016	84051.30000000013	208697.3359999997	266060.9139999997	301466.8620000006	221626.75200000047	183567.55000000136	136847.14400000044	154517.36399999988	281727.54200000106	143768.0599999986	150238.76199999946	78535.99000000078	108336.00600000065	68273.55000000048	68698.80999999991	281472.2839999998	44254.823999999324	135168.89599999823	190609.98600000038	132109.6320000006	183534.30000000022	116609.16199999856	252658.92999999985	199380.29400000031	131252.1479999994	249020.48999999953	85690.74000000156
376	637.3201211055139	9.657881578947368	944.6399999999812	765446.2119999969	958710.4280000012	922189.6660000094	558793.8639999921	1001179.6420000108	1005522.742000008	1052070.734000007	804509.5960000079	733053.9559999881	676763.7840000053	745052.5640000043	633926.0840000014	722478.2240000081	878436.9699999926	538411.6040000073	718153.6900000066	817429.6439999986	839233.165999979	766861.5980000036	650589.4179999928	606089.8660000128	850.8599999999951	1137677.149999986	738209.7920000063	702715.5219999992	952825.6239999993	711427.8719999982	798621.523999983	592923.7440000043	704739.6600000105	683208.6439999951	823074.8460000001	712891.0119999928	773766.463999995	821332.5120000044	1043849.9760000048	840861.7319999959	939473.1599999864	850039.4180000157	778415.7839999954	856408.3999999946	673665.0020000067	937639.3019999977	353919.55600000103	790096.8440000088	555486.5939999978
377	553.2428045461294	9.53617095015576	862.5680000000334	409244.485999995	591455.558	415870.31600000063	423052.01199999853	1142516.6579999973	607331.0900000004	655728.5519999954	915064.8520000016	474201.7359999958	401044.832	478813.92799998814	487136.63200000033	514493.7439999857	1013987.4040000044	372620.58200000256	630423.1139999965	541991.2399999925	948604.3880000096	560121.37399999	621827.4400000001	430383.00599999813	2799.637999999973	663687.2760000088	515805.1839999966	530869.1700000063	611209.5980000033	528138.6000000011	1118162.996000015	531234.0020000015	488616.5960000006	391720.6140000029	767651.5120000009	575117.9739999982	504896.3520000026	598757.4280000024	710820.439999994	604239.3879999968	695530.522000014	551708.6779999979	939017.8739999986	576480.8599999974	448061.9299999907	1331616.5879999814	698862.5920000023	424906.77399999904	1050477.5419999943
378	994.6924473200073	12.14215425000001	73754.738	2949.852000000124	6293.242000000079	242889.9639999993	19942.710000000006	8230.514000000026	7425.1300000000065	152985.39999999927	751924.3100000016	25306.41399999997	5099.926000000007	5639.970000000044	10636.170000000026	186875.67399999965	6553.016000000023	6407.5399999999645	371756.98399999924	11650.013999999837	7773.992000000036	82791.57400000034	3295.014000000095	4324.557999999997	0.0	3889.472000000047	5729.243999999989	51885.04199999997	8068.946000000051	456532.31000000046	10507.796000000042	6058.842000000035	10859.66000000004	398743.5299999996	0.0	11028.122000000007	6497.446000000064	800705.8879999992	95879.39000000004	33771.94600000021	0.0	3076.261999999846	199122.7319999996	19516.597999999907	107237.64000000006	10811.157999999847	39972.36399999996	30897.05999999963	29043.293999999347
383	972.6955867148114	12.132811165048542	10876.999999999784	6157.513999999982	3866.5539999999733	102762.51599999989	1687.4759999999496	1511.220000000009	1592.3900000000078	70788.63799999969	441888.836000001	9454.913999999915	10581.085999999956	5513.392000000021	4962.704000000039	94695.2979999997	11867.444000000007	2805.5159999999933	212571.8239999992	7795.620000000027	6091.536000000036	54643.73799999979	2104.055999999916	1964.8799999999808	0.0	6529.134000000017	6035.197999999998	7417.319999999991	6139.965999999951	265214.196	10538.839999999906	1653.852000000006	14567.194000000149	163846.52800000034	51776.97599999986	4278.2019999999875	6573.557999999985	443214.0619999996	4078.1059999998383	16379.335999999896	310308.4120000007	8402.637999999928	102740.33399999989	4171.476000000047	67031.72600000002	11759.210000000066	24241.792000000096	11344.133999999687	0.0
385	133.9793885302508	2.7513952492211837	99815.69999999976	246662.49199999953	187447.88600000023	119692.31799999975	109659.98999999974	173102.66800000018	138715.88199999928	124251.44200000045	110287.00799999993	162847.29600000006	159861.83800000022	122909.01400000016	175052.28800000018	829658.1759999997	118088.45199999984	140524.14800000002	110680.25599999973	320304.17600000004	108998.04599999996	150155.48000000007	122067.35999999994	129947.39999999956	352813.4800000001	228438.16600000052	729104.2080000007	216995.75800000012	142379.25399999975	99115.0920000002	409687.3480000002	230172.6660000001	169958.37399999955	210883.36399999997	178373.04800000013	307643.0380000001	243158.92400000038	230210.73200000005	172331.60599999985	202188.82800000015	148271.71200000012	182208.95599999954	254922.65399999983	332529.63999999966	191107.04600000003	249734.6779999996	231010.90199999965	130282.414	729376.4080000003
386	231.00048857014173	1.3690438725490184	85751.34200000003	99265.25000000004	150990.2140000001	109074.37800000001	92164.69600000011	70082.53600000004	171101.53599999993	49749.826	673658.8559999999	41199.367999999966	370802.88200000033	160888.70600000006	44416.69599999995	107811.944	88626.24800000008	58459.00600000003	116926.63	76134.73600000008	39725.56000000003	46154.54600000002	95922.80799999996	80110.20799999997	89045.54599999999	55181.97200000001	109913.06599999998	62864.339999999895	170666.39600000007	33751.04600000004	116540.61999999994	86964.65800000002	656732.8439999999	89640.53199999998	592872.5720000003	71324.25200000002	92724.18400000002	180472.47000000012	48202.41199999997	96004.32800000002	130078.40799999998	44160.04000000005	95807.50799999993	1087229.798	100645.33000000007	31280.014000000025	26280.9520000001	130501.24599999994	202532.95000000013
389	522.5937049340523	10.779513565891476	293349.58600000123	2979871.5680000084	51827.417999999765	3079.5640000000426	783984.6220000035	1140277.4719999945	2866.3739999999652	363246.2759999991	755051.6860000001	159090.36399999826	52081.256000000125	1597745.9560000016	103369.51599999962	2323508.615999999	2767.417999999988	806199.4260000008	111436.34199999957	29182.597999999947	485986.3179999986	6495.616000000044	253730.79799999626	3239370.3459999976	105923.89599999976	872964.4140000006	561086.1360000012	273471.7859999995	188910.764000001	938566.0079999988	114897.7899999995	400773.99400000146	921953.4119999979	475615.670000002	27919.64799999993	345062.8380000033	62484.31799999956	88825.39999999941	2523387.8479999984	120520.93399999928	211364.03799999878	3420891.322	44022.10599999897	362448.11799999885	86571.9240000004	637428.5719999956	107331.55599999912	1018667.0920000066	329465.38600000023
390	230.99719490942607	1.597479603174604	62365.944	86345.04000000004	113348.69200000008	53643.987999999954	119054.66999999994	160396.38599999994	114406.078	99732.65599999992	439870.3220000002	111837.52799999989	317470.69999999995	31210.97599999992	42425.21399999998	48732.81600000008	39901.637999999984	23818.800000000054	49790.68400000002	78750.23999999999	75382.22599999997	84582.03400000001	85001.93600000007	186206.16200000007	57475.19600000002	41259.302	43895.856000000065	140250.31000000006	173455.04199999993	45080.25400000003	32704.34600000001	34819.648000000096	282805.61600000004	27973.54000000003	411381.83200000005	49026.26199999996	144627.38999999996	41567.43000000011	35452.778000000115	96253.80600000006	199203.33	78947.92400000006	52999.80600000002	826971.5660000001	94291.85599999996	50899.32199999994	48288.023999999925	59428.55799999996	51368.881999999954
391	116.02216064595487	3.2774165887850484	15347.742000000117	26531.846000000092	30832.280000000013	30104.400000000034	118783.38799999995	73175.06400000001	50415.22799999996	23668.037999999942	110433.58599999976	69418.93600000028	313346.5400000004	72754.86799999991	45726.80000000001	26024.43199999993	32169.44199999997	46175.75400000002	75262.02399999995	51402.59800000007	15411.412000000082	297270.0700000001	16610.443999999978	114091.014	16609.660000000054	27644.882000000038	113956.59599999995	18003.32600000001	70738.98400000023	22963.602000000028	52559.10400000009	77943.39600000024	91795.61000000012	26544.122000000043	64687.375999999815	26401.298000000028	127323.28199999985	27658.32199999997	39862.501999999935	82128.51999999999	71512.92800000016	396278.8779999999	26466.005999999965	223582.0600000002	41164.12800000008	15538.378000000104	17084.952000000096	20163.648000000023	32417.49599999998
392	217.03396098841026	0.6544413551401871	86367.35799999996	138693.34999999998	74206.328	53777.92000000003	125779.26600000006	93049.11599999997	37616.106	70139.81600000004	213358.548	46646.10000000001	124163.72000000006	54793.92599999999	54701.352	26080.618000000013	26320.879999999957	18017.923999999985	30621.888	52233.68599999999	36142.171999999984	42633.706	48947.10800000002	151755.66600000006	24373.395999999986	63027.77399999998	33868.914000000004	35627.186000000016	127178.94000000006	54370.89199999996	41416.321999999986	76135.15599999999	133607.568	25360.118000000013	106114.83600000004	24171.146	59938.10399999999	67264.95999999999	25890.83199999999	115591.90800000001	164777.00800000006	60390.00000000003	29481.11199999998	224595.55000000005	67808.56199999996	13016.159999999976	25138.58799999999	13679.712000000007	62110.373999999974
395	939.5901184317534	11.51492744186047	2710.8900000000103	358954.666000002	1038764.0359999895	408343.420000004	501250.0959999961	535867.5620000099	589902.8220000021	461380.87600000226	402447.76399999706	1197012.0159999868	767340.1459999962	420038.4540000012	199318.64000000322	510678.63000001526	897924.988000011	15063.051999999887	26541.16200000001	607131.4720000026	872866.4459999909	771822.8979999988	808777.3839999936	341191.96000000427	8405.826000000001	1513233.8700000243	955116.3219999992	249914.2900000008	1602481.1520000391	568833.8020000062	1127822.256000004	1451647.2519999857	571515.9220000099	1048047.5220000023	478774.7419999951	1146053.1560000128	94069.25400000082	541171.6339999964	1468550.565999982	633150.7600000018	504385.47200000024	623141.283999996	579422.3719999982	637441.6660000051	1083492.2180000015	785380.7099999972	215738.5820000017	481080.95400001155	322444.4460000045
396	391.2636623727202	11.050547261345864	3739.6500000000624	4757.092000000123	888429.3560000048	17528.61399999995	78989.11799999951	43918.44999999983	207792.6340000004	18055.545999999988	76285.19199999871	1473787.6580000068	1272494.5640000114	17365.24799999993	29129.778000000155	15617.480000000178	857398.6120000073	22056.476000000122	23054.422000000333	23220.451999999932	731167.3900000014	577302.8360000043	433659.9499999989	10619.770000000191	5559.169999999987	1221385.348000012	1323978.8620000083	16815.27399999997	1898732.094000001	326920.5319999996	1207554.8120000095	1719176.4399999909	42533.01399999996	1230602.3060000178	50013.985999999844	1031844.7799999982	43600.982000000186	19602.306000000204	1697578.7000000137	274792.9420000012	21927.16399999975	385897.55000000354	19679.69200000018	80825.97599999992	1277519.3640000005	77339.00199999902	6383.785999999932	238955.44599999732	68697.74599999996
397	338.34168954857944	11.055267751937981	45953.32800000072	105092.29200000064	680052.6800000042	119164.02399999974	154751.9979999988	133467.11999999936	285368.6580000007	156147.2640000007	479532.23799999227	1090467.928000006	711421.4420000105	89009.41199999879	130162.62999999995	116175.74400000187	855659.5600000074	224542.73000000094	87222.51000000082	272496.4859999976	467737.880000001	369233.4580000022	353826.45599999867	106955.27600000113	58922.61799999999	395563.23800000286	651428.4480000045	90441.88199999988	984158.3000000048	291184.50399999967	813384.7340000069	906784.0579999952	110776.47799999893	890020.7040000126	77904.55399999894	1183203.7499999986	87262.92000000026	115154.97200000008	878086.7600000049	470323.400000001	135198.7919999978	656026.1920000048	224342.31000000215	163433.456	936661.8180000072	279244.7119999966	739079.3059999936	96811.60399999961	146277.08799999976
398	781.5226002035838	11.089261838006237	2601.4239999999913	4811.979999999954	328634.3000000026	6580.703999999894	16226.217999999917	6896.543999999924	36242.30200000011	9948.11400000006	15900.055999999839	636874.2220000034	542514.4540000093	4287.577999999992	22144.984000000055	6465.340000000078	311976.32200000423	7742.4040000000305	5983.920000000097	10886.352000000035	148465.22800000044	80137.31000000058	60634.9380000004	12606.937999999971	263952.0399999997	89852.17600000055	299571.6680000013	22146.272000000008	394048.8280000011	40158.10199999993	237791.75600000075	396547.9739999976	17322.70200000006	616433.0200000019	74212.9939999997	67049.84799999987	11418.188000000042	3149.5879999998824	404456.5500000054	161112.4899999994	23792.673999999715	39868.46800000024	8807.658000000092	20622.398000000005	340752.1080000028	12480.085999999943	12343.970000000092	33660.811999999496	106609.00599999963
400	605.4519121758118	11.718735348837203	5085.523999999872	6533.027999999975	315619.25400000036	6965.548000000092	49941.445999999894	27136.89200000013	82412.60999999987	14479.296000000131	36693.374000000185	700726.9860000007	686675.9340000009	4914.238000000018	20939.178	6167.3620000000965	310789.42200000107	10446.94200000018	9109.63199999996	12274.442000000063	385251.36	423560.7980000002	329461.1859999977	8119.1220000001085	2735.879999999922	671022.4719999979	674412.5679999994	4350.775999999995	1322742.071999994	147607.55600000007	1081137.420000002	754067.3479999969	31251.833999999795	568458.5800000015	30090.814000000184	424196.4640000032	27777.675999999974	10704.514000000025	1789837.006000002	101012.51400000088	12720.467999999926	153607.9460000016	10196.56200000002	50542.537999999564	431605.1100000014	35576.0360000004	6397.32800000006	141203.61999999874	40875.59000000008
402	360.315856194604	11.059444031007748	26262.014000000363	52244.40400000037	210461.51000000106	70812.87599999997	93607.95399999936	60819.071999999775	158363.20800000025	72564.05600000019	310618.99599999585	394991.2200000018	308834.60000000324	47000.21399999937	74764.524	70969.24200000103	277566.82600000076	118457.44000000057	52530.96000000051	154170.98399999854	171290.61	187695.2420000009	204634.40599999952	64361.24000000059	20490.31999999993	154748.65000000087	207129.22000000163	50688.285999999935	279407.6180000016	139456.67799999987	322714.05600000266	231878.97799999887	54006.281999999264	367493.12400000135	34953.08999999992	513926.47799999936	49886.74999999996	53957.29399999996	268603.786	216635.67400000055	75389.38399999878	313875.84000000154	142709.422000001	88803.22000000012	275768.4180000018	197487.37399999768	246166.3279999991	44951.95600000001	34925.07600000012
403	703.5333606503767	10.366037392055267	3034.1599999999976	0.0	62410.053999999735	11026.52800000012	852.0559999999957	279971.5840000021	128414.5460000015	3691.2999999999074	19470.119999999974	1492979.314000003	0.0	50820.67599999863	2943.650000000002	3960.2120000000236	965.455999999991	789151.4300000002	6355.744000000013	0.0	4604.226000000009	5767.991999999884	1663565.649999998	834321.0900000009	19802.450000000026	0.0	29105.99800000014	4262.8699999999735	0.0	47832.02600000028	6184.077999999987	521685.4219999997	1637955.475999999	12132.994000000019	8546.923999999684	562594.6739999981	0.0	22018.262000000064	0.0	12443.260000000122	22555.794000000195	4495.479999999986	8175.349999999913	424875.00000000047	5026.1180000000295	2121759.0860000025	4953.559999999944	1931360.005999992	7299.261999999892
405	611.5502376086805	12.5250918003565	4070.9399999999787	2383.620000000008	3859.825999999955	4388.286000000055	240406.718	0.0	14886.584000000155	4335.900000000014	6804.705999999867	915780.7260000013	4586.6200000000845	181506.92	371630.450000001	19177.408000000152	1472016.7799999982	2908.453999999939	3623.2419999999247	209668.5599999995	7518.063999999898	356389.828	102485.39600000004	474290.08199999924	5009.206000000046	11116.380000000012	118202.228	3510.8160000000153	323591.1379999992	0.0	752455.8899999995	2746.6740000000173	0.0	311981.43600000127	171900.16000000061	3497.0279999999275	7047.266000000057	5117.127999999941	466070.6920000001	55828.4520000004	556987.489999996	837096.3199999988	740035.3700000019	0.0	5001.018000000039	170929.07799999858	3101.2379999999816	6143.173999999972	1141719.6200000015
406	750.5005701159594	11.06529526066351	6199.989999999859	6524.676000000147	71289.57400000047	32172.190000000384	15479.099999999875	13735.242000000007	20894.884000000067	19079.916000000005	43764.4019999994	179572.18400000085	121088.8200000018	13508.265999999887	8466.89200000008	16568.440000000086	92727.58800000053	27254.798	9167.740000000143	27523.56399999999	42412.99000000001	19479.580000000176	28465.155999999937	15556.146000000032	6372.8059999999105	19938.29199999996	53953.08400000032	12597.444	110737.61400000053	18840.133999999867	60004.492000000275	74630.0619999998	13814.157999999989	133515.28200000225	6407.757999999985	30057.863999999787	13563.298000000004	18387.17199999992	63103.952000000085	35276.906000000075	11472.8899999998	26237.329999999838	17431.5740000002	23432.885999999933	88884.63200000064	24533.671999999682	45402.705999999824	10140.103999999874	0.0
409	691.5094291657621	11.6218103286385	1446.9259999999624	13288.697999999957	56266.01400000036	15380.01999999998	15450.787999999942	24236.915999999186	7574.952000000026	5844.55400000009	6124.031999999793	330314.5839999995	326810.93400000065	28023.931999999688	23123.221999999907	8521.01999999993	58827.738000000965	3588.4459999999235	2368.5599999999977	51947.205999999656	41521.941999999326	150916.34999999942	112866.31799999953	133923.24400000033	8132.219999999978	277505.2099999998	219719.33600000094	3979.5479999999825	506868.67999999976	55669.82399999997	329591.1459999987	325897.43200000003	48884.116000000264	242112.1179999997	5788.993999999917	62327.13200000133	3418.337999999878	4450.011999999986	517930.06999999844	43517.38599999974	20965.518000000087	23310.71599999957	40490.22399999985	10499.42999999995	59300.95199999981	32437.33200000018	18559.126000000037	50290.87399999999	101577.72799999922
410	815.5133689445041	7.619243740219093	761.3720000000035	175769.43600000016	218416.07799999995	143385.2020000006	160849.41799999983	208766.64600000004	227271.80199999968	185372.21000000057	197924.1840000003	228239.84200000012	151529.47799999948	179858.28799999907	162569.1200000003	162489.39000000013	213513.8440000004	137628.70199999976	205340.24599999975	171853.01800000016	180004.9060000005	173631.88400000017	237737.6879999995	175625.48400000087	1874.0639999999619	217218.50199999972	222272.44600000046	184937.44200000065	224141.90400000094	201295.94800000038	223238.51599999922	220960.16999999972	192880.71799999988	213936.55200000008	248456.6180000003	225460.38600000012	183929.89999999973	188147.66999999978	230997.34599999987	218380.98799999905	233535.60999999996	249966.8199999999	183356.2859999996	191939.1580000001	178350.1999999997	216795.314	105679.09200000047	165993.69599999982	159782.20599999966
411	560.4588859369801	10.992695042735043	1651.5660000000119	3015.216000000021	124482.87800000006	2428.502000000009	12868.284000000058	14705.819999999942	16466.577999999965	5362.3780000000015	16660.042000000216	207962.30400000038	162700.18800000017	4774.763999999932	2209.352000000007	1463.6299999999662	82437.39800000003	1922.897999999996	3414.972000000068	5532.514000000021	91382.11800000007	155749.486	82156.25599999928	883.6520000000114	839.7880000000004	214268.57600000058	222108.11600000339	1349.7599999999484	251874.09199999843	29218.460000000054	123000.54999999875	259560.21000000057	12426.148000000034	112994.486	8491.037999999984	98028.96400000014	5329.2259999999405	3143.1680000000524	108482.61999999924	49718.35399999998	2322.839999999995	42405.183999999936	3248.044000000016	4882.663999999923	106090.21399999934	15521.151999999978	1047.1000000000176	39108.96199999991	12595.372000000025
412	832.6380033253789	12.244882148499215	17129.456000000104	31519.787999999764	2470.2599999999093	62974.98600000005	8794.779999999952	6532.88600000005	5913.01200000003	127784.37200000006	4200.444000000078	344054.7499999998	60013.83999999978	0.0	17448.792000000198	12727.023999999989	3111.099999999943	25797.47600000021	21249.34599999983	5896.76999999993	300685.0200000006	9456.804	15564.385999999966	226040.22600000023	2841.7980000000293	4129.215999999928	29785.024000000067	4367.0279999999375	3700.7500000000764	60611.894000000175	6324.1239999999925	4755.784000000058	0.0	66979.25799999971	9287.023999999878	0.0	8220.436000000032	6054.8459999998995	2770.189999999936	15599.155999999944	20368.713999999967	9120.796000000086	24758.20999999993	96139.5739999999	34989.23799999987	39206.983999999924	7544.660000000079	14431.65399999999	4653.654000000052
415	438.6443434864663	10.26910876777251	5348.9120000000175	459836.6279999998	72679.69800000015	3324.540000000078	6785.0719999999965	476407.05399999995	100037.96600000034	7629.9920000000475	10266.065999999984	424515.7200000013	469793.474	129623.15400000119	7956.486000000045	5375.466000000022	8212.781999999961	374642.76799999946	5605.091999999967	256071.56200000105	5384.968000000079	2306.545999999934	705761.1880000002	101000.52399999952	3631.24400000008	269406.7780000005	612868.5879999989	6769.849999999981	724889.9040000013	4831.024000000081	4979.132000000038	602281.5619999999	357935.0359999998	5406.384000000006	9072.242000000026	368196.27200000075	98208.53400000028	4785.54600000005	490222.42200000037	5580.84599999998	5073.350000000042	9265.022000000014	3702.036000000022	391991.42600000044	3794.0140000000843	142360.10799999858	1875.2080000000274	146495.33000000071	3436.984000000005
417	204.05835284562562	0.4543873397435901	5152.052	5758.8719999999985	10937.567999999996	17283.082000000002	121403.84	88892.082	46632.85800000001	24968.778	50568.78800000002	104194.34999999998	44820.01199999998	32738.577999999998	30580.035999999996	8316.179999999997	125032.546	894.1320000000014	9545.892000000002	58924.07	109589.76000000004	248124.92400000003	217000.70600000006	76582.604	11880.107999999995	3927.13	100821.95000000004	3616.572	73513.89000000001	168572.00000000006	204671.322	75712.508	39465.612000000016	210987.35599999997	31111.073999999986	1663.1199999999994	19437.194	16223.314000000006	22174.466	65466.822	66775.03800000004	109413.59600000003	175666.93599999993	28578.291999999994	30780.26199999999	139339.52000000002	7046.995999999997	1848.6599999999987	12905.388000000004
418	210.11299004855914	9.67116682389937	4104.620000000074	123033.34799999931	139009.97800000026	140690.52400000082	96248.01999999883	103646.83200000082	128487.31799999988	119066.93000000053	97762.78000000033	116833.28799999856	103371.41600000064	113333.9000000007	112803.53000000051	104397.31200000047	92441.10799999985	91998.9440000011	106894.14200000168	94316.02999999981	108363.11399999805	95623.58400000028	89123.71399999945	100404.1740000016	2000.7900000000063	92664.71599999904	93001.17199999998	120206.744	89722.64599999982	106888.69999999963	69497.50199999896	98830.33800000098	93442.39800000073	98197.82600000016	133522.56799999985	107756.52999999873	95747.96399999934	104316.05800000024	110248.64000000166	104616.88199999988	90544.85800000001	78966.96000000172	56744.21599999999	113647.6059999992	116292.67600000087	84192.14199999934	80078.27800000053	91658.1859999993	79352.23799999969
419	463.2875234578885	10.626666587677724	824.4520000000058	6862.170000000003	69114.56599999996	8050.018000000056	14056.691999999934	9031.079999999969	14125.487999999952	4721.077999999954	8597.766000000001	126426.26800000123	111253.08400000047	7476.493999999939	6542.613999999995	6326.062000000033	57365.61999999992	6239.675999999898	4526.671999999986	3454.7019999999284	51604.89600000003	40719.528000000064	77877.02999999933	2994.167999999981	2218.024000000035	145035.58799999955	98382.98999999897	7401.010000000062	137536.96000000063	34086.66600000006	95480.18000000106	159605.57199999914	14449.828000000107	82958.92999999992	12217.814000000057	62771.6940000008	10787.61399999995	5881.529999999952	127434.41599999981	24498.26800000003	8301.820000000074	30362.15199999992	1941.9600000000805	14421.045999999958	92459.41400000047	5926.830000000129	1492.0640000000215	26178.736000000208	11336.940000000017
420	178.1152664650752	9.404090995260662	2170.7720000000145	5033.264000000066	8881.389999999963	3743.6540000000264	119470.36599999965	22351.382000000136	30311.60600000007	12980.348000000036	30577.588000000047	73453.90600000072	54769.94400000024	12140.277999999886	6887.139999999963	23285.443999999967	38339.822000000066	2415.6719999999773	849.7199999999804	27682.794000000267	59912.13399999887	74302.95999999989	122945.151999999	30942.811999999907	0.0	25189.307999999943	45835.85199999979	2607.2800000000266	23414.66600000002	58195.62600000018	101099.60600000178	44335.4500000007	38828.14800000038	49908.18200000037	24765.55199999964	11042.624000000049	7305.290000000008	13635.480000000207	11941.04199999992	39593.506000000285	44944.633999999875	41549.41999999935	99896.36200000011	20639.060000000005	17763.155999999984	84829.37800000231	24414.158000000043	2811.453999999965	34746.36400000024
422	409.319324461454	10.85804150165016	1124.0399999999722	60977.063999999824	52308.68800000017	52351.22599999955	53452.302000000345	65858.3520000001	55321.6880000002	83716.52399999951	57666.64199999997	59696.91600000018	101336.79400000148	78733.71800000122	86741.82999999989	101092.99800000119	46733.51799999988	58025.7360000005	87789.40199999961	92557.96400000146	66094.43600000051	48177.33400000061	65101.85800000079	61859.73600000036	770.2799999999639	72615.32400000091	73534.30400000024	100047.48599999938	68174.92599999956	78037.82599999984	84409.6	78576.4540000006	94535.79599999925	75217.5719999995	85105.95000000003	68475.91599999994	66381.2939999994	93741.7759999992	72922.9800000005	86904.48999999823	112669.12200000134	100680.58200000004	64146.332000001035	101792.88200000343	70378.14200000033	94357.86799999868	44612.272000000004	76166.71000000101	29629.233999999557
426	725.5247932288255	11.672412421383653	7907.770000000074	50454.02999999992	183001.582	4916.838000000044	2273.663999999985	137151.0159999998	49722.49000000003	9235.246000000081	7650.667999999974	58469.782000000225	1096141.948000003	7264.20799999995	2516.8440000001137	2070.0639999999257	2508.1640000000157	33595.383999999925	6425.059999999865	550400.5100000027	5840.6819999999525	4136.7340000000795	49907.55999999994	231150.6419999996	4384.920000000042	67471.09800000091	35531.61000000017	7180.3320000000085	164152.82799999975	5127.799999999983	7745.013999999947	37318.3020000001	273360.9999999993	38714.56200000029	5152.016000000061	15763.817999999976	8476.484000000168	6994.699999999788	122499.84800000006	2415.89999999994	2989.2919999999654	4385.352000000082	6696.967999999959	13883.211999999983	14511.660000000042	92732.04200000103	12570.216000000037	203105.3299999996	2656.296000000032
429	683.5315759843934	9.022401340033497	1134.4539999999754	68044.43799999949	53408.735999998935	54209.10599999943	63889.20800000017	65605.71599999996	46732.13600000023	74080.68800000058	58922.23200000058	89052.13399999887	144481.7119999983	136465.11200000314	132138.1480000008	161871.53400000112	24217.41599999986	96753.1140000009	163103.3760000001	166089.89800000482	101352.75999999832	44437.35200000007	113570.47799999932	113567.71200000212	803.4879999999731	121605.55399999744	133628.6339999958	174249.09600000267	148407.9059999981	103747.475999998	102875.8859999989	133341.13600000044	119147.64599999967	94377.1959999994	159446.34799999848	137355.66199999984	140490.69400000307	173430.29400000125	195691.55599999716	124444.98999999667	174112.05799999586	148330.7300000017	65513.54199999932	173229.23200000302	129578.21199999901	145595.79999999946	17696.38000000012	163309.8780000031	17972.45599999999
430	751.4536052886481	11.890105772357721	50362.11000000157	80352.22600000032	56122.31600000003	248571.76600000137	155831.04800000018	94562.92799999956	100630.07999999993	307052.3259999994	241438.0219999992	92121.43599999977	429386.540000001	402367.20799999963	155403.0440000009	109213.48999999985	5550.5600000000195	114380.86400000037	364467.7640000031	193933.50400000048	154296.32799999884	63755.2020000001	267952.3920000003	187937.0020000004	0.0	126076.80399999894	137927.4820000004	296071.95600000053	77503.72599999986	114517.04400000045	10920.018000000073	86367.27800000037	104441.68800000078	273146.4440000003	50839.31600000047	17182.791999999867	0.0	531442.8959999997	64284.2600000004	159720.99399999855	0.0	21707.937999999904	687982.8559999943	279378.3000000002	459480.01000000065	140292.17200000034	58975.724000000126	106776.16200000078	20950.9199999995
431	751.4558371433645	11.768252532679734	151309.2719999999	113174.99800000033	137155.894	311195.2780000005	209277.79399999988	62057.92400000057	66211.14000000007	118259.04399999985	29956.712000000472	63744.561999999954	399293.7279999982	0.0	316619.91599999944	11408.962000000205	3281.777999999932	26100.153999999613	0.0	185710.17799999914	0.0	15098.82800000004	0.0	196396.094	0.0	212332.40199999965	97277.80000000037	0.0	118018.02399999955	24098.36799999997	12906.892000000125	167987.23600000012	154462.51200000034	375550.04800000077	71342.5399999999	33747.56199999994	15251.855999999769	0.0	10648.564000000097	559306.5580000015	10140.98799999979	27027.1479999999	687982.8559999943	0.0	1106844.0580000002	92754.1240000002	58975.724000000126	108202.59800000038	52946.07999999972
432	265.0535319066835	3.109057120500784	15444.504000000012	79950.7679999998	89261.2800000001	23425.666	56656.26000000001	8741.335999999985	16110.766000000027	10350.63799999995	62302.83199999997	19505.09599999999	264555.9400000002	26933.792	107012.03399999977	41461.3079999999	6783.087999999971	15748.634000000038	39020.211999999934	17822.843999999997	6293.052000000017	8269.520000000022	11514.915999999976	43047.995999999875	10323.59200000004	49913.442000000185	30119.75199999993	19176.23200000013	38899.200000000026	6901.304000000006	8703.963999999987	7337.427999999945	171571.83999999982	11092.803999999987	133371.9360000001	48534.89800000015	60835.98600000001	64605.788000000284	37110.00599999998	14139.419999999951	39085.25600000026	32656.428000000018	11093.857999999993	328278.2599999999	15457.842000000019	27755.56000000005	16586.068000000032	14083.242000000037	47913.49800000016
433	329.07333767196883	3.3239284267912788	5362.208000000053	83726.33999999995	49330.76999999988	3929.098	9396.959999999974	13756.68400000001	7560.363999999989	13466.386	22049.57400000003	7130.914000000007	165535.76399999965	4148.388000000015	54234.16200000007	14334.358000000067	13433.998000000007	9981.292000000003	52771.477999999945	4192.180000000041	15896.085999999983	21699.579999999976	16806.44000000001	4876.539999999998	13107.098000000029	35929.02599999993	14424.557999999939	20421.457999999944	15695.799999999983	15434.56800000002	11771.035999999951	8007.764000000066	12617.66800000002	20692.32000000001	45024.31599999993	27714.03000000002	31751.074000000033	52852.34399999993	13228.215999999982	13025.637999999995	15708.140000000014	16021.016000000007	14746.36799999999	148264.22399999975	9803.438000000047	9533.93000000001	22207.62999999992	8213.105999999967	33677.251999999935
436	760.5818992835186	11.074188072669838	8243.588000000027	18439.00399999993	23974.24800000008	2108.9699999999866	3442.674000000137	9534.401999999722	61380.99600000054	8193.505999999998	5819.059999999817	51140.056000000506	144505.88200000094	155858.49199999945	14188.487999999952	5500.079999999967	20796.710000000214	59921.148000000176	48349.644000000284	54916.624000000535	138819.9859999993	35130.040000000256	50122.3380000003	0.0	50031.202000000136	144929.47200000042	56701.97200000048	8564.359999999968	110817.19400000024	15870.281999999968	266884.8560000006	165293.12599999952	23052.263999999916	56240.17200000025	18194.81000000012	135820.06399999876	56311.07999999957	17152.852000000137	72792.00200000059	54468.02000000005	15053.892000000214	87900.10199999987	7896.327999999985	52494.679999999666	60465.91200000036	30317.850000000013	10193.244000000135	0.0	42115.78799999982
437	777.5312657751315	12.038222975077884	6139.805999999933	9938.966000000031	77017.62000000008	11530.808000000017	10881.3220000001	22034.64000000001	20996.3379999999	5304.643999999897	9222.692000000041	22734.23599999993	210430.16200000094	12457.941999999945	7160.52600000006	16510.859999999957	8080.72399999996	19807.79400000028	5632.9260000000195	202394.88999999946	13148.228000000048	8471.129999999957	16967.879999999735	92829.50800000034	9344.776000000162	15231.025999999812	26306.853999999952	15481.960000000116	102083.84800000027	5001.870000000034	11520.473999999995	22141.212000000083	114009.46400000008	6036.28999999995	6854.197999999989	12358.752000000039	8324.032000000107	5075.554000000123	25590.896000000143	15450.000000000131	16684.33600000012	5534.616000000014	14966.75999999982	10688.640000000003	9711.31400000002	44999.668000000085	17049.45600000011	92637.66599999995	17822.540000000175
438	136.07073727873208	3.11797081377152	10100.735999999999	61880.42999999986	51105.79400000003	15008.445999999993	4890.071999999969	3288.1159999999745	5010.720000000001	8449.809999999954	30661.28000000001	6653.707999999955	230991.89599999983	7718.674000000029	31244.397999999976	21286.357999999982	3254.6780000000226	4827.612000000003	51236.76199999998	10486.610000000024	9668.904000000006	7709.432000000009	20030.892000000018	14106.322000000013	7407.383999999999	21203.920000000053	10084.385999999991	20450.053999999953	20764.71600000001	4932.214	17926.826	7969.929999999995	25181.48399999997	5210.492000000028	81752.91000000018	37566.63800000002	37740.62800000001	57051.91200000006	13645.479999999998	9376.558000000005	25038.24400000001	9048.482000000004	7280.166000000007	207211.44200000024	7796.370000000018	6386.661999999989	19994.368000000024	5656.03799999998	41685.439999999915
440	760.5829756841014	10.740041395348834	12257.424000000025	37030.21000000016	11493.98999999984	777.7359999999678	11358.399999999958	40375.440000000184	60990.57999999969	13650.30799999988	23158.16000000001	30285.25999999997	782793.9920000002	945468.0820000008	38073.26199999995	22459.73600000013	20035.798000000006	580672.3539999996	74751.33400000026	924504.329999998	777750.5760000014	61451.676	47290.557999999015	527942.3120000007	16265.834000000186	415224.9740000002	137434.01000000045	37267.00400000023	241352.36399999968	14487.91199999991	552773.2619999985	333660.32799999963	325840.92000000016	44570.992000000195	26736.012000000228	286377.128	397649.7919999998	33765.221999999805	28343.497999999985	59146.67000000001	37196.59599999952	501304.9539999997	6687.635999999828	606364.8800000002	44968.084	406465.91999999946	40947.48800000007	1592501.3659999997	51878.830000000315
441	214.95682312600695	3.05000046728972	80268.856	84835.29599999989	86640.84600000003	38158.72800000002	31597.028000000028	68127.67399999993	101927.072	72647.79999999987	125708.38400000002	64676.04000000005	187457.60599999968	44520.210000000145	95591.22199999997	33486.00399999986	57930.31999999991	30786.827999999903	151238.73400000005	52266.876	33948.51	141008.842	42531.1819999999	20568.606000000123	23535.80000000007	84000.48600000005	73484.79000000012	66388.43200000003	174719.43999999994	36121.229999999974	25743.028000000122	71102.04599999989	71915.30799999992	23983.170000000067	33571.999999999854	44249.19999999993	97697.90800000033	62537.102000000006	46164.52399999993	78902.72399999977	73963.69199999986	64970.58600000013	48808.13200000024	105347.0219999999	32264.068000000214	70358.06399999994	101730.89400000023	31413.90800000033	78919.02799999989
442	734.5659503525902	9.893605072463762	6545.165999999997	8868.075999999974	896.8300000000354	0.0	5379.937999999987	3953.2879999999436	787.049999999969	17126.759999999853	6657.405999999931	4206.666000000005	192219.10800000007	59041.4700000004	9672.209999999975	4944.078000000022	0.0	38572.3299999999	19530.19800000012	211991.51600000105	96046.76800000148	24577.94000000034	62316.96200000087	255091.57000000015	3302.436000000036	41791.737999999925	12319.903999999839	14829.03200000007	9320.151999999853	4501.26199999995	228094.67799999987	68990.08200000088	81489.49600000022	27666.65399999961	15053.295999999968	64694.01199999993	58852.59400000043	16738.87199999991	7312.327999999915	6643.396000000066	26283.59000000021	20930.173999999995	15283.51999999993	65212.07399999974	5947.303999999936	7683.34600000002	9366.372000000145	70418.79399999933	5607.193999999985
443	661.4892847720529	11.225730996884737	5855.491999999941	3255.2699999999923	114299.19200000055	7886.067999999851	7066.04599999992	101171.23600000076	7085.945999999942	2684.0399999999845	8445.866	8457.559999999905	374072.58000000095	11354.838000000062	4615.264000000023	7669.207999999938	4154.800000000055	6549.315999999907	6266.178000000014	342271.5280000011	8831.309999999896	7420.900000000038	472378.382	14064.305999999873	12948.118000000031	6697.003999999981	404457.76799999946	10989.78800000002	85462.36799999994	6043.5080000001135	11174.531999999996	42205.39200000015	8257.776000000074	8167.9019999999955	6588.444000000005	5819.366000000001	8562.433999999845	7480.096	660665.6619999993	4845.299999999905	15774.3460000001	11032.402000000006	12044.234000000008	6990.967999999806	9053.430000000064	5547.4959999999755	5956.733999999991	14311.011999999911	2396.951999999901
444	592.4859699241315	10.588362142857145	842.5560000000177	7320.474000000025	2026.4699999999768	0.0	254716.46399999797	25636.156000000195	1845.9060000000488	5094.366000000054	45184.019999999786	152060.59599999976	247943.5400000007	943.1879999999936	7211.105999999984	13843.053999999931	2003.9799999999993	2385.306000000035	4097.553999999963	86666.18599999938	138241.05400000006	36522.09999999993	850083.9600000038	7525.863999999967	0.0	6723.977999999947	50799.89399999983	5709.978000000071	26149.05399999993	33102.040000000095	21981.28400000005	41611.76200000011	99877.89799999988	8557.158000000092	32112.161999999986	18268.712000000138	6655.797999999981	6936.884000000004	1103.1840000000336	19652.69799999967	15167.06399999998	14258.038000000031	158310.65799999956	31635.50799999996	5849.469999999945	490903.3799999998	6994.792000000088	1083.725999999971	12718.800000000168
447	1043.7413503276525	10.208885416666664	1257.0560000000419	84682.84799999985	12973.678000000102	146816.2620000006	65120.44399999992	23369.23399999887	74960.07200000065	51424.92399999992	15567.176000000049	266789.89400000154	305677.7000000004	67965.37799999969	38551.034000000174	574075.7740000011	17554.263999999992	50899.30600000009	61504.41600000138	288781.4539999996	396028.53200000094	23239.524000000107	16693.18200000002	66355.03200000014	64175.83799999992	63270.48400000013	126757.12599999928	400416.05800000037	838.3680000000136	52716.67799999941	146845.56599999874	28848.31400000045	528696.7900000004	392989.91400000034	65133.27999999985	251409.4300000001	245681.56000000055	454380.9279999998	26294.13599999985	10549.526000000074	32254.177999999352	786.0300000000109	218824.53000000105	671483.8219999993	18663.117999999675	668474.7039999996	4575.900000000022	457839.14600000024	4489.98400000002
448	760.5844672384718	10.186098420221176	4075.764000000057	7905.006000000055	13006.590000000051	8147.852000000067	4058.134000000028	8134.94199999995	13518.935999999961	22317.41399999986	20435.922000000082	6573.488000000083	185903.1739999989	90650.91200000037	35682.134000000086	16817.456000000006	8491.434000000067	104039.8539999995	71134.28800000036	139576.4620000008	489035.6359999979	39759.546000000046	74253.84000000135	87656.76399999906	10913.190000000068	256687.79000000012	17328.261999999926	30169.964000000055	9321.909999999883	6139.180000000098	189716.25999999934	104210.68800000004	72568.02000000006	28830.996000000054	12607.407999999989	215373.39799999923	169989.83600000074	23550.754000000386	15951.401999999802	8945.564000000108	33633.63199999993	39352.40600000027	11616.64400000015	59837.75599999989	24583.404000000104	17872.581999999893	29862.029999999933	238658.9659999991	14395.112000000068
450	734.5632226526294	10.023398564593304	2872.9620000000755	4092.931999999973	2093.319999999967	866.0999999999747	4066.1920000000773	6675.500000000029	3094.572000000057	7426.163999999982	9030.665999999996	11583.091999999937	182107.84000000093	118606.265999999	18614.227999999977	10503.195999999927	854.0700000000253	49968.640000000116	31668.979999999647	192696.86600000036	108434.15599999897	16334.441999999824	121541.44399999955	182177.73600000067	6632.151999999971	86539.93199999872	14617.320000000103	21216.20599999975	22239.294000000107	3308.849999999905	222303.38800000094	73204.67200000044	125836.36000000064	41078.65200000006	22782.42199999995	84111.97800000048	83939.32000000018	23091.891999999996	9592.818000000074	11964.480000000018	30675.27399999983	57676.66000000034	19417.65400000005	172681.44400000066	10345.648000000107	20733.10600000001	3642.6680000000533	122612.66999999955	7458.551999999963
451	120.07374417284859	3.32005212264151	2549.212000000001	69517.87800000004	51149.12799999994	19801.22199999997	61138.43599999989	29696.791999999965	17597.57599999998	3375.1679999999724	93084.2279999998	29959.712000000054	237322.46799999996	17365.887999999984	38126.968000000015	12700.31000000004	4799.804000000001	5320.993999999996	50763.12199999988	27068.606000000014	9811.293999999983	59916.201999999954	31172.928000000018	53972.3599999999	5543.59600000001	15815.41999999997	33706.67999999986	8500.523999999936	30047.392000000025	6436.034000000012	14284.230000000007	15030.706000000107	28088.382000000143	20328.336000000025	57959.06000000003	35997.76400000007	60009.96800000004	69358.42999999988	26745.7	39863.330000000096	37211.85400000003	61723.51799999997	6436.0919999999915	262358.35999999987	33706.786000000044	3696.618000000053	21892.743999999977	2171.413999999996	47866.913999999924
453	685.4409762718203	11.705684961240307	25334.692000000035	86906.05800000014	29224.785999999967	26631.34999999999	78360.67199999964	132299.6120000004	34826.689999999864	162898.87400000088	29539.40400000029	67547.19000000019	203693.27999999953	108189.09599999984	71822.6080000005	106602.8500000003	18694.746000000025	145600.18999999954	80109.85799999963	106815.46200000019	96456.56400000013	96236.49599999981	69499.54999999945	70339.04600000009	18149.279999999886	83946.08199999978	228882.098	140060.41999999952	23701.031999999715	57836.76000000027	105706.20600000053	96961.31800000025	82563.14399999905	87046.47000000067	80880.7680000006	102584.51400000048	117637.28399999932	116743.56999999956	99339.16399999992	58549.14400000008	53342.06599999959	24890.440000000468	117009.23400000115	154905.81799999895	71656.62200000016	185901.97600000093	26566.08000000023	100781.91999999946	6135.297999999898
454	304.1483960532033	3.2935571987480445	1097.712	52137.75200000002	49567.67199999994	16090.263999999996	21897.329999999987	4311.5059999999985	8333.437999999996	1388.5100000000134	69103.71999999987	3597.3239999999932	118659.56799999975	13079.011999999995	15190.000000000071	35722.906000000155	7346.187999999997	1651.4139999999961	24593.86599999995	8664.81599999999	3418.6760000000004	23414.13399999998	17402.72999999999	40589.01399999993	2455.2100000000123	16202.771999999955	29427.60599999993	11081.630000000037	61741.45600000008	2602.137999999979	6016.710000000012	3810.842000000032	141821.89199999993	2769.201999999988	72648.98399999978	20687.04000000002	36196.490000000056	53462.120000000046	30727.194	24756.648000000023	62613.115999999856	34320.13199999997	1752.0040000000015	211622.3219999996	18877.424000000057	6896.287999999998	18598.013999999966	3387.261999999997	45905.772000000004
456	374.16124711211853	3.476277674418605	6854.504000000001	96634.79599999994	48365.00400000012	37473.102000000064	35199.42599999991	31625.264000000014	16699.012000000006	7631.638000000028	56900.89599999999	21972.78400000007	172590.7060000002	50045.3140000001	23586.953999999947	15415.012000000052	16413.40799999998	9888.138000000004	48600.51399999995	9309.585999999974	12973.913999999999	17533.809999999983	26659.47200000001	24486.800000000065	4350.56400000001	11366.467999999983	27813.449999999986	19887.44400000002	78984.25400000016	12562.406000000015	32620.98400000002	11622.760000000017	74884.21999999994	18318.20399999996	44591.04399999992	38061.31199999998	17306.23399999999	26075.74000000001	47641.10200000004	46884.56800000003	32728.285999999986	66196.77199999995	7536.423999999986	189058.79000000012	33242.748000000014	20585.74199999999	36500.64000000002	11757.886000000004	56389.61399999994
457	619.5054636652426	10.751542713178296	8943.97800000013	20268.143999999837	5345.127999999912	6868.599999999951	21476.158000000294	16779.814000000104	17504.746000000017	18933.789999999906	19994.996000000083	31969.2119999999	181750.40199999986	7934.718000000025	7305.525999999985	7453.748000000073	11628.817999999974	29886.505999999907	43528.09999999987	11692.823999999982	11871.727999999914	29274.990000000038	53823.911999999866	39429.725999999864	7500.220000000001	13976.35800000005	24522.51400000021	24364.33000000019	11327.151999999998	27974.409999999523	11077.904000000059	20116.697999999942	150512.83800000072	52242.65800000005	17784.49400000003	43781.964000000335	73142.97799999968	32778.88600000022	10641.93799999998	11408.210000000005	40868.58199999953	9618.782000000152	26282.860000000455	54700.74800000017	12559.724000000087	31797.537999999946	8816.666000000056	234263.0339999996	18690.078000000096
459	760.5839928528287	10.0273695482866	5277.093999999967	7351.5060000000585	1224.7200000000107	3402.5499999999793	3792.834000000063	11957.578000000034	2114.201999999973	15302.284000000134	19365.766000000167	13405.973999999824	160773.06600000046	73220.5239999997	32252.315999999977	19410.467999999928	1532.7839999999542	373131.60599999945	47675.98999999943	293342.3940000004	300132.5440000005	43613.951999999816	84851.97000000006	25044.61800000017	6399.640000000015	178474.01200000016	12980.490000000083	28881.851999999668	28512.16800000022	10608.490000000069	372148.9080000011	84740.35799999977	86094.34400000071	45866.194000000076	21386.273999999943	90786.32000000065	307284.10399999976	42260.432000000066	12994.510000000051	15070.930000000013	44341.179999999666	32660.32800000019	18379.131999999903	31546.281999999992	31222.87400000021	16613.085999999952	12238.60200000011	345654.96599999897	11982.108000000117
460	219.03025811819919	0.8573062790697673	14448.016000000005	15741.605999999987	36613.908000000025	31091.63800000002	6336.799999999994	15511.397999999996	14165.948000000013	27151.941999999992	86056.61400000003	8317.170000000006	361945.96200000006	10362.412000000018	39231.64400000002	61367.35400000002	21576.173999999995	11761.940000000004	31636.031999999985	14624.65	9774.493999999997	12888.949999999995	7730.517999999997	74852.55999999997	13417.944000000005	19664.002000000033	21851.825999999983	19499.342	29091.80400000001	14566.728000000005	8468.433999999997	20560.271999999983	152215.16999999995	30204.949999999993	127635.362	44771.906	86108.77600000001	75885.98199999999	13766.765999999987	30790.827999999998	125285.56800000006	29784.764000000014	18526.052	594826.632	16602.857999999997	19753.23000000001	21873.393999999982	16740.189999999995	33348.23400000002
461	703.4673310594957	9.886983953488366	1714.9640000000782	50183.50600000026	76158.19800000059	5726.225999999987	2601.898000000004	104222.75399999962	85151.33399999997	9023.716	41780.899999999754	70591.10600000022	126525.20999999964	52809.589999998265	2766.9319999999684	9797.483999999964	5630.871999999983	164309.73599999936	13105.642000000058	46499.84200000086	4453.544000000111	15176.446000000218	76455.40399999848	267447.2140000005	12623.396000000052	145894.06600000017	91178.10799999932	4267.042000000036	22992.92799999963	69382.55199999949	9327.588000000025	280437.88200000103	28740.744	28060.781999999454	12073.121999999983	11412.158000000141	28917.823999999826	33671.64799999987	14411.245999999745	17327.00199999987	26332.848000000053	6567.7859999999855	19297.407999999967	17765.85399999994	10178.80199999996	25689.50000000004	2886.7199999999402	18455.14999999981	7297.315999999864
462	1043.7440211576406	10.160866500829188	7147.757999999998	23244.739999999976	23034.90800000024	46293.28800000031	13503.874000000164	48506.29799999933	32144.06000000085	51424.92399999992	24836.70000000012	140089.95400000075	66635.35199999859	293711.4700000012	14906.910000000058	669586.3219999998	26961.829999999947	50899.30600000009	315965.5479999993	214652.022	190161.94399999914	37261.420000000064	19593.34200000015	73327.0520000002	72335.54999999999	32041.368000000308	126757.12599999928	281488.58400000195	896.2739999999768	69583.45800000046	309808.3719999993	16835.91599999972	413420.7000000014	326834.0580000014	7400.2360000001345	251409.4300000001	295231.7579999998	69672.72799999994	10740.943999999825	17220.06999999993	40792.603999999716	1148.939999999941	270539.98600000073	671483.8219999993	21512.74599999962	424268.15199999907	4731.436000000027	397976.06399999955	4489.98400000002
467	782.5646254142098	10.737308217054263	4029.214000000032	12335.349999999824	1941.7199999999705	12813.215999999917	6247.838000000114	16915.58800000004	47684.06400000008	30641.203999999998	15491.958000000031	14562.907999999976	66830.56400000032	467819.80400000117	19363.54599999989	13954.120000000026	3209.136000000048	70683.46399999977	37166.78399999959	169183.43800000107	491784.71599999955	43575.28000000012	75881.85999999952	54111.806000000055	4995.1080000000375	81515.89400000106	60846.112000000576	28233.59200000004	53806.11599999952	10446.581999999917	628564.3180000003	102706.2339999996	100962.17000000103	19221.10000000012	22182.46600000021	87056.10800000076	121785.67599999974	24875.699999999964	12426.949999999955	35104.27999999974	26803.741999999653	239101.3980000004	29801.244000000264	110400.98800000008	29285.392000000284	85786.94599999933	27486.515999999865	150861.39799999952	83219.60200000032
468	725.4112584929089	11.046570813771524	55564.18799999993	43447.79799999945	16702.517999999975	7809.946000000056	3463.6359999999736	53354.7959999997	23775.952000000078	13498.657999999861	124187.96399999988	129208.4780000004	0.0	124836.0660000006	180642.52199999863	163287.19800000006	2305.7699999999445	87399.24399999983	157523.89000000292	33345.554000000164	933.477999999998	12075.081999999911	93733.2180000005	88239.94800000047	19282.230000000032	25077.835999999985	12073.82800000019	190668.668	63009.95999999986	23953.627999999902	12777.39000000009	22375.100000000253	199576.5700000012	223043.24199999962	156464.24000000063	174096.47399999914	189923.4640000023	68499.26200000066	41225.75999999994	15378.803999999976	9924.576000000092	129249.41599999707	40263.35200000059	45648.664	69213.06400000036	55190.269999999924	123026.03799999876	72935.37399999908	104409.4459999998
469	438.58355194629036	10.085558609794633	2887.879999999941	22524.75200000007	29146.914000000063	4082.255999999943	2119.2760000000253	98905.86600000095	1952.8639999999696	4266.641999999984	4827.7540000000645	60973.335999998984	91890.71799999934	303724.76200000034	4760.523999999981	8107.955999999953	2291.798000000045	190293.44000000105	3499.799999999849	616605.1180000011	3654.3040000000515	4685.838000000028	144884.08000000007	83420.76999999916	3708.677999999921	70342.09000000072	383592.80800000014	5408.936000000058	511370.6880000007	1691.4480000000228	5825.301999999976	537453.4279999996	584516.3219999993	3976.394000000019	4679.181999999978	217187.86399999933	175495.67200000052	1372.836000000029	574387.4540000014	2186.1739999999522	2765.2760000000785	2452.8180000000602	4204.016000000006	223010.21199999942	5228.461999999924	174636.062	2365.6859999999897	191596.20399999962	1968.0479999999409
471	410.478084581523	11.508097222222226	0.0	1096.5779999999822	0.0	768.7079999999955	0.0	0.0	58985.21199999977	0.0	0.0	195175.39799999996	0.0	334825.7359999997	173752.4499999996	190809.6520000002	130198.0320000005	184524.60400000017	207726.92999999973	186981.81	126300.16000000092	81972.62400000017	41668.80399999998	117381.05199999963	0.0	0.0	115866.74399999893	168827.18399999948	312692.37999999983	23908.640000000298	343171.164	222877.9680000003	202898.4099999997	3112.0220000000872	114992.00399999955	203585.07200000013	253721.45599999969	0.0	255126.25800000012	210460.54399999906	274743.23599999986	325002.9019999997	125324.79799999965	41419.43399999968	255904.73600000024	243453.16399999984	22628.060000000063	119299.64800000102	107520.05200000053
472	616.033964671848	5.307349316239315	2432.850000000026	982.2599999999936	754.9079999999957	0.0	765.5999999999931	1018.5000000000138	1985.4199999999955	2429.722000000008	3048.331999999968	0.0	2916.34599999997	1346.9780000000255	2179104.621999995	1879.2719999999924	1046.1600000000046	1123.0799999999879	4671.962000000024	737.8559999999992	2594.6559999999936	1117.3679999999877	991.4579999999977	1077.8720000000112	1691.2860000000146	1575.7899999999966	1298.7519999999995	6689103.59399999	1042.1759999999795	850.0119999999899	984.9660000000183	1645.256000000005	969.8960000000003	1706.3160000000075	1817.335999999999	977.423999999984	741647.8320000008	1009.6060000000128	2056.5780000000227	2942.139999999982	3805.506	3827.9920000000043	3233.709999999965	1549.7279999999753	1879.7839999999771	1814.3739999999923	2607.331999999967	957.4200000000133	1690.2560000000033
473	522.2840426453103	3.1796076682316112	5759.372000000016	20259.249999999975	10939.305999999975	6363.539999999994	6478.726000000013	8327.51	7742.070000000002	4493.629999999993	3781.351999999972	20175.372000000007	20495.86400000002	9652.77599999999	509811.0780000019	6662.07999999999	5149.312000000013	171565.57200000025	758892.4039999995	9054.43599999999	6311.4719999999825	4564.540000000009	7605.200000000014	13006.652000000006	7327.018000000003	11514.890000000034	8808.99999999999	260794.60200000048	9542.855999999972	9491.452	3195.827999999995	5273.396000000023	21032.568000000014	2932.8880000000154	9738.772000000035	18850.466000000008	172402.41000000032	15255.884000000062	14182.298000000004	2712.843999999987	4790.501999999969	13472.516000000012	11547.616000000013	51506.16200000001	45074.761999999944	7785.629999999991	30418.395999999957	7473.744000000021	7374.815999999946
474	466.4073125834548	10.218499676375405	505804.2080000001	12682.547999999895	10952.91400000002	0.0	10321.490000000036	19407.32999999994	14074.512000000172	2449799.392000011	2164772.7440000027	11870.454000000094	14058.060000000069	20754.03600000011	761338.1599999998	742955.0359999995	16472.503999999964	8087.1239999998315	1341787.7800000012	18768.42000000004	10641.606000000047	0.0	3344.910000000069	4264.503999999716	507077.2259999983	6742.776000000031	5556.661999999987	662197.3120000006	12802.939999999975	1903410.556000002	1558332.7620000015	8749.487999999847	4952.102000000015	2567667.818000004	1344345.394	13602.258000000005	12319.508000000154	1664762.0099999998	2748629.8840000043	2008355.8460000018	1804370.2479999962	7899.276000000077	1277755.9400000009	19273.048000000126	1220827.3460000027	23626.494000000053	0.0	12811.559999999996	23668.453999999903
475	414.05599724239835	3.2258161214953263	5089.432	18236.947999999982	8067.045999999993	9537.17999999999	15991.673999999992	10640.991999999982	4637.956000000011	2878.4240000000173	5665.94400000005	13449.386000000002	21645.39200000001	8798.197999999997	160217.82400000058	6453.9759999999915	14010.778000000031	6786.8440000000255	164104.28400000007	3919.0080000000103	9134.640000000009	5566.97800000001	8147.0419999999895	5035.8539999999875	10875.412000000002	3352.746000000001	3305.082000000011	103791.55600000016	5343.744000000017	5689.705999999987	8045.472000000029	2528.7240000000256	3766.7699999999695	2764.7880000000405	7410.305999999998	6331.065999999999	110744.03800000016	5362.630000000025	14328.715999999982	3739.416000000002	10767.61799999999	10695.846000000003	9190.797999999997	31213.478000000112	7813.533999999999	11741.243999999988	11827.282000000012	5893.036000000008	14853.058000000008
476	471.1255446031061	3.228458566978192	3044.0139999999956	10496.48399999998	8695.129999999983	3494.2439999999965	2966.8000000000206	6021.09599999999	4520.212000000011	9595.772000000004	7730.607999999987	3690.061999999996	7612.556000000006	8264.771999999997	139289.17400000006	5523.7079999999805	5869.387999999992	9638.60800000001	158241.81800000006	5890.098000000007	7993.518000000006	9911.043999999996	14512.724000000002	6219.224000000025	7375.876	16799.068000000098	3560.9579999999964	25341.27400000005	4977.323999999992	2897.1280000000093	4129.216000000034	5219.059999999985	4735.4319999999825	8533.951999999994	7652.605999999992	9343.946000000038	247003.53199999966	14254.269999999964	7843.582000000001	2017.6639999999798	5292.401999999976	10844.805999999991	5031.639999999981	23190.992000000053	6221.1659999999965	11733.990000000013	6485.865999999949	9097.229999999992	13798.106000000018
477	750.441865314629	11.788586873920552	208885.51600000047	320945.17599999893	99745.62799999997	208171.8199999997	259028.9399999996	94170.19799999989	94064.5040000001	943310.4139999987	231857.99400000024	223416.00799999986	120572.10199999972	0.0	1080510.8599999994	0.0	4165.883999999965	220740.55599999966	0.0	7650.079999999915	0.0	80955.00200000012	99725.91799999957	366154.7639999985	0.0	606445.356	379444.6700000008	0.0	39114.70200000003	408490.2680000002	32542.137999999948	521911.86599999975	35126.12200000025	135852.521999999	173315.27200000035	58581.95600000008	0.0	0.0	8776.282000000083	1805987.723999999	0.0	43598.48400000032	2275693.5199999968	37661.571999999935	1400105.3979999986	170071.6800000001	117360.48999999983	45729.65799999918	80302.24000000075
479	1156.9396390232146	12.606073239436624	102344.37200000088	78555.75199999973	3866.011999999975	52399.42000000028	67093.85200000023	62367.42600000039	77708.60199999981	247122.4980000004	3535.007999999982	89783.66600000078	147077.48400000163	31867.9959999999	337331.76600000163	106659.95799999998	3357.9919999999547	111709.12800000068	68314.18000000031	10309.619999999893	33922.88799999965	184617.9060000004	5017.9240000000045	83074.25400000015	52977.511999999515	98561.53599999986	58281.310000000085	130266.23799999936	3106.6639999999593	323637.0080000004	100508.91600000039	105728.2440000003	6424.171999999744	484021.59399999894	310268.34199999896	24088.936000000016	24325.27200000003	114422.50799999938	3244.4139999999747	257210.93799999988	5499.378000000041	4614.28400000005	159373.24600000007	19658.00400000008	315028.7739999994	19032.270000000106	3030.712000000002	15269.110000000072	3807.2280000000187
480	364.1476976978489	3.1333403426791286	2322.2220000000234	8004.359999999988	10760.632000000018	4802.419999999973	16052.831999999988	12570.123999999993	10693.574000000004	4348.259999999983	75743.47599999994	8976.880000000005	81255.33399999992	7268.871999999987	170404.73800000013	2352.5700000000024	9246.287999999988	12333.268000000013	49313.205999999955	1885.991999999992	11040.183999999988	2387.955999999996	5566.408000000006	21279.580000000016	6732.832000000002	7741.842000000038	11947.034	88204.2439999999	10844.726000000006	6842.337999999996	2617.567999999976	6874.191999999996	11002.041999999976	6527.009999999978	63929.180000000175	12271.842000000011	198852.4800000005	17690.055999999997	16082.131999999992	6799.855999999998	13259.310000000043	9844.002	3969.4880000000016	61339.73400000004	18595.108000000026	12881.835999999988	14000.334000000032	4015.166000000018	17749.521999999946
481	131.00263572500592	8.045572712418297	0.0	56557.91200000044	81850.40400000027	86203.98399999976	40005.86399999978	61658.36999999981	77113.10200000067	76744.35199999972	45740.55799999973	59130.6900000004	59391.86799999936	65499.89799999997	54544.026000000544	76105.67600000072	52091.33799999985	59590.95000000058	80753.05600000065	61898.86799999963	62670.47599999987	75153.41000000012	55413.35599999962	67198.83800000012	881.4000000000027	67830.18199999975	69356.87400000072	88558.73800000073	68314.17600000181	62316.12200000069	54690.468000000394	58420.09600000025	21598.43800000001	54224.11599999896	94384.64600000039	68979.58399999983	68082.85399999893	66318.79600000031	79039.7879999997	75863.24199999972	85153.50800000067	79366.04799999934	44002.728000000265	68628.47199999954	58590.40399999961	73200.39799999983	40329.14600000005	62542.24399999888	49164.014000000076
483	709.4149001574306	11.805124876847296	474955.2759999993	79775.76400000026	31225.946000000185	153872.31199999942	66308.25200000012	119419.4119999994	51221.69200000013	114346.21599999865	72210.64400000015	132352.26600000038	70308.90799999978	22296.127999999826	535855.0759999997	34021.394000000335	35117.463999999934	119572.26599999948	0.0	3508.2099999999396	74389.55000000018	70737.81800000032	0.0	217043.68399999978	0.0	101265.62399999917	189864.2700000001	0.0	18845.9399999999	85409.33400000019	10546.56199999986	186137.00400000066	8558.17200000003	355256.1560000003	69442.28799999972	18911.55199999991	31137.109999999848	0.0	7363.062000000045	920641.99	0.0	6123.946000000153	954581.1460000016	62905.52800000039	760302.2039999996	61688.747999999476	77726.04000000004	0.0	33054.93800000011
486	263.06934037289267	3.2132609813084114	23861.795999999948	30265.738	66845.05599999992	46810.21199999999	382235.846	186856.51999999984	125772.95999999973	20793.381999999994	392256.2640000008	237686.68599999952	497102.650000001	96251.63400000002	140375.79200000004	109166.88399999983	47844.38400000003	33356.968000000066	254343.2599999997	137739.27199999994	82525.44200000008	439311.788	13434.390000000083	564081.6279999998	50650.92199999995	36865.12800000002	352936.7759999998	76439.16599999991	330087.8140000002	26137.08199999984	98901.75200000004	221188.59000000003	294769.63199999963	112943.41199999994	275308.038	31006.030000000028	228932.21600000048	65772.06600000018	61255.884000000086	252441.6840000008	313603.77600000123	508272.558	41678.4020000001	276541.81200000003	390521.7059999998	19879.087999999945	22483.922000000093	68004.30800000009	139283.55599999998
487	466.4205674681234	10.863461477987421	1765247.192000003	90887.78599999985	92656.76	502654.1820000122	77981.28999999988	135715.3220000009	172389.82799999966	1626779.998	2271790.3999999957	70206.13800000033	53119.61600000049	107396.22000000074	64333.41000000113	235789.10999999905	118833.93000000018	103718.9740000004	236955.829999998	113368.21400000124	134910.83000000071	2258751.6959999963	75679.08400000061	95384.44600000056	295638.1120000004	127579.79600000025	86888.79199999996	110600.9219999984	188127.9139999985	290181.14000000263	357978.62200000096	156088.04200000069	143451.5039999999	896598.0640000098	814655.6839999979	169585.23000000085	205301.97799999907	354347.39800000296	583950.2980000025	1065235.9379999996	382072.6280000021	371104.7759999996	1255070.028000007	176540.9880000037	263466.9859999997	196314.7620000001	1470473.0559999982	147504.3320000019	640047.1499999971
488	779.4836817221609	11.804488235294118	72703.46799999918	4123.084000000113	23043.86799999994	52219.77599999924	12791.465999999975	10515.513999999937	5785.416000000012	0.0	0.0	8199.993999999959	24869.073999999917	11951.04599999995	55102.6639999992	374979.482	9138.519999999944	11529.154000000066	593169.952	38483.602000000115	12609.94600000004	25587.484000000004	36177.58400000012	40446.197999999866	413390.7479999994	8237.011999999913	13243.489999999993	11620.708000000104	45647.20399999994	0.0	652042.9040000017	10896.89600000011	14764.81000000016	0.0	0.0	6087.6079999999465	6512.7219999999315	373298.026	2320716.273999997	30520.757999999816	487246.69000000006	4041.7379999999653	0.0	3332.1159999999827	0.0	8973.161999999827	214415.00999999954	47336.470000000234	25082.792000000216
489	750.4578451997719	12.104595592948716	313673.3380000001	251194.7160000009	200667.49599999946	260461.9079999991	85685.55199999968	218437.452	258449.17400000023	444527.87599999935	314034.8939999991	214737.33400000012	169917.67200000072	1317972.0020000043	111431.98200000127	663557.3679999998	6593.311999999936	186263.6060000005	1538716.0219999938	34505.895999999855	144135.21000000124	181843.21799999996	307456.46600000036	283932.87000000075	1858537.0500000003	74638.41200000005	90023.11799999984	1544464.440000006	40539.45400000029	98388.24199999936	10801.740000000213	140800.56999999972	564746.7860000003	367558.61400000076	107456.97799999967	726834.1739999995	370893.2159999999	359510.0779999999	16168.220000000007	284957.8880000007	1569535.0199999963	12715.688000000224	0.0	195801.1160000029	124725.89000000039	101699.02800000006	14862.685999999963	317395.1419999991	51341.55000000002
491	133.97931918988584	4.678252403100774	356472.88000000024	247720.62400000013	157640.18999999994	149943.83200000034	100635.89400000012	40237.69599999991	90833.16600000043	226876.65199999962	93190.53999999973	103438.48400000004	27070.045999999882	61319.11999999956	90545.90800000056	114077.33200000026	98067.98999999986	60681.6240000003	128943.61199999975	179952.9300000001	232949.6079999999	161341.64800000066	78305.49200000003	54898.193999999814	147347.85400000025	73606.02199999982	120984.92600000015	146105.09000000026	39436.43600000018	173113.25600000028	100381.22000000007	92498.81200000024	146467.80800000016	23204.190000000097	102979.21199999993	92873.07600000087	140443.55799999976	67068.88399999989	151263.0959999997	105167.5740000001	125117.6039999995	110744.91599999953	104910.52000000015	227645.65200000023	113166.38	108807.97400000005	80295.77600000036	447120.56600000005	168001.8840000002
496	680.5460586263334	9.164852439024386	1148.1159999999836	747072.2460000202	979926.402000017	855127.2239999933	529161.9259999959	748182.8359999869	855085.7759999902	653456.2680000031	644943.7839999974	1041858.9419999877	1549207.938000032	819583.819999993	754439.4439999831	830021.6220000037	480408.8199999966	625415.0519999965	850012.0239999947	791972.2359999983	744974.9540000198	696455.5880000062	710811.6440000023	688108.6099999978	968.4440000000194	846811.8459999977	762916.1940000006	865188.7199999758	813997.3040000051	823402.0739999984	588841.7519999844	750624.3339999891	692596.5340000073	1293180.605999968	1034756.8460000241	884182.8820000001	797656.2959999766	883567.5619999737	1066147.521999991	832133.2139999977	888837.8899999809	846179.0260000018	514736.65199999243	903430.3699999987	756074.7640000103	836740.98	263403.93600000045	778934.5939999938	278240.4599999989
497	611.5130573296036	12.364330829015547	3212.8960000000206	4728.71600000006	2970.0319999999456	7852.517999999986	6563.8339999999325	8500.506	11776.912000000175	3016.616000000007	11687.14399999992	0.0	5093.443999999916	5229.894000000004	0.0	2322.239999999997	2667226.231999999	9430.646000000046	3999.1780000001067	9388.206000000206	4030.104000000005	10367.643999999991	3705.190000000056	187176.0139999998	8693.044000000009	5806.410000000035	3989.232	4661.900000000005	45663.22999999981	1073066.9060000002	1444636.887999999	6395.819999999985	4462.3800000000265	6751.919999999962	3997.1299999999396	5285.852000000066	5228.963999999953	2681.568000000033	696697.9739999993	4828.198000000153	1380346.856	1532639.5600000003	737619.9140000016	3763.4079999999694	5078.927999999968	7098.494000000098	3067.1640000000293	8517.754	0.0
498	959.9656927008788	5.655387538940812	245534.47399999926	262932.32399999857	414872.83800000045	1165413.6720000017	331403.31799999904	315015.61000000057	397798.6559999999	453611.09200000006	319468.8640000005	217298.73800000027	90523.08	61770.070000000225	104390.78799999993	24699.070000000225	1711176.8019999997	209809.01200000072	100657.19599999992	25544.657999999683	122699.63399999953	1264970.4099999995	286986.2619999999	186939.044	41351.97800000006	70601.66800000037	122950.394	48027.56600000023	57082.88400000003	194152.22600000046	19076.64199999993	80252.32599999991	48095.62399999991	103152.614	67802.22	97239.27400000014	18429.92599999998	61470.976000000126	48909.619999999915	139238.4360000001	55535.091999999866	79106.14200000027	78228.78399999996	0.0	95327.32400000004	69633.88399999992	16260.068000000281	31407.227999999795	38375.412000000266
499	597.498242661862	11.764652321724705	2066.1000000000518	25757.473999999434	9534.590000000066	4543.015999999986	42203.04799999972	12933.141999999936	0.0	1568.820000000018	17204.17400000009	61589.853999999854	899.9759999999707	48186.3840000001	44090.00399999986	15534.017999999824	1881509.2260000028	5196.260000000057	0.0	42898.6339999997	13563.645999999952	0.0	20149.520000000077	86721.46399999975	1704.5619999999756	5164.062000000269	9282.20199999999	5753.27199999997	39366.225999999806	88504.33999999988	180107.51199999845	12933.98400000001	11747.25200000005	44443.07799999968	31846.026000000373	3195.4300000000385	1148.1599999999985	1008.5579999999823	23713.48399999997	122144.42600000044	114806.52400000134	140318.33400000038	61441.973999999835	6341.236000000036	23640.12800000036	13065.967999999983	526748.9119999995	1897.0819999999133	168341.43799999994
503	386.4369947772869	9.073555064456725	1702.1979999999858	2844.739999999999	3999.190000000011	0.0	0.0	3253.013999999979	4631.9479999999985	1120.1280000000224	32733.235999999717	64146.78800000018	0.0	815.3740000000157	991.4400000000447	834.1560000000096	349539.55600000283	5142.761999999954	1290.5199999999782	2055.370000000018	2173.043999999989	992.7059999999921	3217.871999999964	3004.014000000015	1551.3760000000088	2131.499999999947	1440.6900000000594	0.0	18187.833999999984	18147.339999999876	3107.0660000000153	0.0	7750.819999999913	2709.593999999993	766.6559999999859	1041.9199999999978	3814.521999999941	1122.3160000000037	924.416000000032	866.7120000000064	11226.863999999958	4251.183999999993	113524.84999999964	882.7459999999812	1985.2800000000127	2938.682000000015	888.9340000000253	12577.670000000064	990.1760000000058
505	679.5305917894245	10.833298578199058	7294.732000000014	16785.120000000035	3802.8040000000374	21770.779999999806	127442.1839999991	94324.5540000002	22322.81600000032	144761.61200000063	32969.60400000003	78421.50400000019	61834.36600000012	22258.84400000019	20855.94199999995	13274.575999999995	233201.3400000001	1883.1399999999808	4063.899999999956	64198.565999999824	87812.68399999963	1453124.0400000054	427995.5239999993	16750.81599999997	9188.12199999998	10924.568000000249	169563.34999999966	6522.095999999994	66548.76000000017	98677.04200000085	155754.71800000008	101700.74600000023	5785.737999999976	92772.83200000011	6316.409999999893	2027.6160000000687	4068.9539999999897	18282.52599999999	16755.949999999862	79356.83199999978	70646.94800000022	129863.2020000006	150501.84199999925	6632.822000000086	19392.20200000018	33443.96399999996	24268.836000000167	10191.66599999998	130205.68799999994
506	167.0359374619899	11.013263862928348	4120.792000000053	3298.787999999961	90085.80399999963	3562.4700000000257	5647.694000000076	4991.971999999961	6235.74400000006	2900.075999999941	3921.727999999981	93021.53999999825	76913.565999999	4576.096000000105	6213.415999999932	5992.448000000069	97418.31600000033	3702.5920000000206	4099.680000000077	3642.867999999961	27817.85799999979	7030.434000000026	9970.554000000182	4332.416000000049	5155.007999999966	12857.703999999925	101570.62199999767	6508.1960000000045	141995.07400000238	5342.587999999936	84125.07199999981	143397.2039999992	5077.21800000004	88341.6980000003	4599.027999999984	5343.106	9417.166000000014	3433.006000000065	162719.46799999892	4038.52800000001	6711.226000000028	5247.479999999848	5322.298000000086	3064.972000000017	150905.21800000075	6719.344000000107	6202.165999999932	3303.3600000000224	8307.076000000092
507	188.06625209523608	0.7796876006441217	1717.559999999998	2209.114	10946.818000000001	26271.21600000001	168202.90199999994	99419.692	67849.44799999997	46137.68600000003	148641.42800000007	167993.11400000006	62195.015999999996	63303.28199999996	50917.70800000001	17074.697999999986	672143.3920000001	4171.3780000000015	17914.946000000014	69092.62200000003	123856.28600000002	628092.214	598710.4559999999	160392.28400000007	4183.605999999998	8238.384	150408.22200000007	5896.712000000012	166305.21199999994	222141.58399999992	1450494.584	104604.81199999998	62006.9	834381.0420000001	12070.66199999999	2363.676000000002	0.0	11963.58800000001	21935.504000000004	89198.50799999996	109219.708	83979.55200000004	107499.834	52487.13200000001	19539.952000000038	306147.58200000005	6334.909999999999	1570.5240000000024	11582.354000000005
508	597.5257660318936	11.407958418367336	1105.4720000000252	32430.041999999958	6297.656000000114	4563.992000000027	5424.610000000011	12892.75200000003	29327.270000000313	0.0	19648.582000000082	35978.55199999996	743.904000000012	7600.172000000133	26636.96200000011	4528.205999999967	337329.3099999991	989.3999999999772	1317.120000000034	10263.80199999985	8060.496000000021	7111.0840000002345	10908.848000000044	18993.311999999918	1579.6900000000333	1370.6620000000196	13262.64399999993	1140.0959999999895	12926.911999999951	1031605.146	35355.726000000715	2084.6459999999815	5980.226000000027	9851.260000000135	5773.768000000046	2155.215999999994	1005.7200000000116	1277.3580000000418	55987.7640000004	8906.481999999924	777511.1420000001	127359.65800000027	20484.06199999954	3682.767999999978	2570.6139999999905	7658.465999999741	8585.565999999859	3397.727999999983	125613.72599999805
509	363.15482075947676	9.897663364779874	3735.5559999999464	9499.005999999934	7304.488000000052	13737.938000000076	41116.35800000005	13121.3879999999	15676.642000000036	14265.103999999941	12352.353999999996	24145.77200000009	20475.263999999992	20815.86200000017	9775.36199999997	15157.996000000032	94497.74600000016	7334.021999999875	10445.838000000107	19604.41600000015	15247.162000000008	24879.718000000186	93687.61999999988	19462.208000000075	4132.578000000028	13572.013999999874	23964.64999999982	7438.754000000083	23380.42799999997	62449.54200000097	540568.3299999981	16658.376000000157	35357.3979999998	40520.56199999935	16933.238000000012	13675.19200000021	12551.056000000004	11648.575999999905	11949.731999999769	18354.763999999752	31924.735999999848	75734.47400000035	140864.8400000003	21235.17800000001	16395.765999999974	43228.38800000022	4227.659999999999	10024.14999999989	13314.205999999778
511	613.3692857806217	3.5655210852713184	5732.527999999991	31184.369999999963	67119.94999999997	39771.99400000001	94216.87600000054	29737.182000000004	37958.42199999997	18244.70399999996	46078.67400000009	89592.55599999992	63613.33799999994	9033.01400000002	28111.481999999876	13034.990000000009	67550.48199999981	2506478.758000006	19445.276000000027	9594.101999999979	58658.31999999996	46046.47599999987	49650.226000000075	2048662.1260000016	9464.214000000022	80989.05800000015	60665.96999999987	90438.32399999994	70270.29000000015	651304.0779999978	63393.50199999991	80519.85600000009	19229.781999999963	74217.11800000005	8732566.775999997	86584.15199999994	13247.579999999964	19642.596000000005	66158.47999999972	75019.47000000004	18950.817999999967	69885.13200000003	22880.89	30106.04400000002	130412.00600000027	15163.473999999922	29078.97400000002	14364.64000000007	47248.69200000005
513	481.22764956164747	3.4143999999999983	11350.187999999993	55032.129999999896	105689.87999999971	51434.32600000008	330909.73999999923	63880.53600000003	74199.33200000014	51223.89199999999	92752.92000000039	170696.43200000006	101755.28399999996	18790.375999999967	61089.761999999835	21997.563999999933	118272.51600000006	7949928.085999987	56879.606	19927.103999999974	117442.84800000051	72335.43599999991	163848.9520000001	6905802.506000007	12369.357999999993	156266.3239999999	92696.37800000023	15626.15399999986	122606.07799999994	3025095.0020000082	99326.85599999988	107995.33599999957	37703.76999999993	140605.05599999966	17518452.369999982	144463.21199999988	50791.95799999998	33952.464	107279.71399999967	134230.38200000025	52009.343999999954	119748.02399999995	39895.73799999998	49364.19399999998	338072.75599999947	39451.66400000007	33433.06199999994	30973.784000000138	68354.1920000002
514	525.2097828720347	3.47562803738318	14095.509999999966	46278.20600000001	78073.61000000034	63520.528000000144	274644.2639999989	49507.776000000056	75017.08000000006	45834.999999999935	72979.95400000011	142917.3300000003	102935.4800000002	18873.709999999985	55491.25399999997	17487.502000000048	125138.0159999999	6532485.427999995	35461.066000000035	19443.63999999999	101265.66800000009	68674.19200000008	96683.45000000004	5821418.924000007	15329.611999999996	139693.3219999996	94956.41000000003	48477.16400000005	101785.56200000015	2150846.0959999966	87635.98000000027	106796.23600000012	25790.27400000008	121925.88199999982	14998210.724000014	126636.35599999965	26794.523999999972	27015.87000000001	93120.784	102601.1180000001	42471.272	109008.43199999984	44390.034000000116	39105.22800000003	266647.30999999965	30357.61599999999	28137.71200000001	33146.5219999999	62020.093999999925
515	569.3452770828411	3.5210682170542618	6469.750000000054	37312.85199999993	80492.09400000017	41764.44399999991	181574.04800000048	34242.173999999846	50780.2319999999	33941.00800000008	60559.489999999896	104721.7279999998	76419.43	15598.06599999998	40866.814000000115	13380.942000000075	99785.97800000024	4817095.064000007	21214.49200000003	13341.986000000017	82535.44399999983	66117.65800000013	77759.17600000012	4038839.1859999932	5380.906000000008	111163.97400000007	82773.13400000005	21621.199999999957	92273.23399999992	1279602.6580000012	77955.42800000009	94716.1399999999	22657.728000000036	90129.06400000007	11987521.802000018	101624.32000000004	28952.104	21677.98	87988.17200000024	88770.46799999967	27803.291999999958	95829.72399999996	32383.767999999945	31029.048000000068	188124.87999999977	20455.190000000024	23003.157999999974	22695.333999999948	57317.136000000115
517	470.8962393913788	3.6389718847352026	7621.172000000009	5281.199999999977	6439.291999999991	4990.048000000002	3573.629999999997	4891.89199999999	1902.790000000023	2845.1340000000114	7086.931999999996	5266.449999999998	8572.313999999997	5564.016000000016	14527.848000000016	3632.315999999998	5057.567999999983	427207.99199999945	9583.571999999991	9456.11	4946.6680000000015	4895.577999999987	7583.778000000028	10648.955999999987	5746.550000000018	7545.2239999999865	7382.705999999999	1107276.3199999998	3992.0639999999903	7558.011999999981	6709.946000000003	4989.815999999998	3926.239999999989	4730.677999999989	6012.504000000017	13558.053999999995	81971.62999999992	4860.963999999998	5741.792000000009	3266.830000000003	3792.875999999977	2915.951999999995	3639.7939999999953	11478.767999999995	10505.11599999999	8138.55399999998	10696.181999999997	8675.053999999967	6684.8799999999865
519	227.10267812811603	3.4025113953488377	6972.476	50307.57999999987	10816.575999999915	9405.646000000028	22162.595999999943	5659.643999999979	9594.095999999978	16026.71399999999	11254.09999999998	5152.667999999961	42354.73000000011	4859.044000000004	7518.026000000053	5772.712000000048	7786.625999999965	339476.59600000014	20466.513999999985	8334.421999999988	5903.203999999973	15487.409999999983	8689.358000000015	288064.2119999997	4713.74800000001	10124.061999999987	12480.781999999974	11219.255999999996	11687.017999999973	91932.16999999982	7853.823999999992	12552.678000000009	16012.830000000002	6729.867999999984	2142133.830000001	12372.240000000018	9760.03999999999	12113.285999999971	11535.70199999997	9857.14999999998	26765.983999999986	26449.214	4074.98399999998	65905.81200000003	18533.305999999968	7758.10999999995	38276.70599999996	16845.730000000018	41716.68400000016
522	499.1275683521311	3.7076049844236785	3675.626	5805.621999999983	9200.731999999984	11196.756000000005	1003.085999999992	9037.320000000016	5261.516000000007	4692.0459999999985	3457.8799999999933	8197.627999999986	7608.686000000009	3974.7719999999986	11507.176000000032	2845.036000000009	5182.384000000012	278118.006	8889.545999999968	4419.81000000002	6098.019999999998	2783.199999999997	11293.288000000017	4457.108000000011	5731.613999999991	7788.376000000014	3491.0560000000005	786246.8079999995	5336.684000000016	2340.864000000001	6274.581999999987	3430.2240000000074	2457.270000000022	5770.897999999979	4088.6339999999873	5152.047999999984	55210.88399999991	3431.2720000000045	7659.662000000002	10717.056000000008	5622.428000000014	6538.11000000002	2348.167999999998	4711.08800000003	11169.208000000022	1469.608000000021	7577.32199999999	9094.983999999984	4077.567999999983
523	453.09012967971705	3.3792649452269172	3773.67600000001	7333.501999999995	6562.170000000007	7998.141999999974	21261.02199999995	6449.060000000016	7345.239999999998	5510.338000000011	7387.603999999979	11617.347999999993	7982.992000000019	7425.821999999984	9949.797999999979	4340.98000000003	5445.675999999972	258070.29800000004	11275.40599999998	3969.0779999999772	3700.873999999973	9080.447999999997	18569.89400000001	226856.74799999985	5170.428000000018	18891.751999999957	5489.834000000004	0.0	3899.130000000022	82435.46999999987	5647.4079999999985	5391.881999999995	3869.455999999977	5280.037999999993	1197150.1940000006	22080.31000000001	3954.843999999989	14784.735999999994	6886.954000000011	12752.039999999995	4744.38399999997	13833.601999999993	4346.1860000000015	29662.16399999997	15505.521999999939	7380.3059999999805	10799.379999999965	8047.830000000014	7241.3360000000075
528	959.9659059997966	0.6768947574334898	663119.9840000004	365122.966	11531947.964000007	2030927.5679999997	624400.0419999999	1389859.2359999998	3860190.157999999	1662510.2139999997	0.0	390343.11	301745.95599999983	133716.05399999995	1908692.6999999997	250137.0619999999	15122009.178	424388.5900000001	949928.5820000005	159501.04799999995	556610.402	372174.63800000015	139635.04199999993	392097.056	233920.812	270993.474	179581.49599999996	164018.94800000012	250953.5500000001	145122.16399999993	73627.92800000001	155594.19400000002	222390.67600000012	0.0	261495.04400000017	546855.874	128640.74999999994	277504.4979999999	157328.68200000006	189690.73200000005	53358.264	178372.29400000005	191149.8560000001	100587.712	228058.708	489506.0999999999	215653.5160000001	123635.5	385629.62599999993
529	304.1104281859898	3.5573974056603768	3493.8319999999876	2701.0799999999945	8453.974000000015	2690.7219999999843	16307.253999999955	8431.570000000016	8990.532000000063	1683.5820000000256	7456.097999999971	20126.225999999977	18788.77600000002	1734.0000000000018	3887.7720000000127	2333.752000000001	16640.851999999955	107665.80600000011	5467.879999999997	2904.472000000017	19521.729999999963	23004.80400000001	4085.966000000016	82977.3419999998	1023.4680000000011	5849.88800000001	10011.741999999975	6691.692000000007	4409.8560000000125	47198.99800000002	14245.840000000006	14893.760000000002	8389.838000000002	17820.469999999925	284049.2060000004	3935.0499999999934	2730.9320000000002	3214.248000000013	3933.864000000005	6095.817999999978	3361.294000000001	8965.956000000007	18843.80999999997	7528.9880000000085	6904.017999999989	11005.85999999996	2954.067999999989	1856.3259999999786	3392.4679999999994
536	133.97889015277912	0.732267619047619	246373.53400000004	181566.978	92279.71599999996	151163.63599999985	132185.82399999994	123565.98599999995	98144.74799999998	265546.6300000002	92745.50999999997	132072.098	52655.61599999998	44054.84199999999	156352.396	55045.26400000001	55170.79999999999	244828.928	77812.34000000003	67434.06399999994	131828.49000000005	63192.46399999997	49169.28599999997	48027.39199999997	184006.00000000012	51693.98	0.0	34555.74399999996	23670.80000000005	109404.42799999996	9903.854000000008	191402.23000000004	24717.158000000003	46771.98600000001	71676.78400000007	38796.28600000002	67687.84600000003	99724.23199999996	50584.251999999964	131119.95599999995	81013.38	31595.34200000003	83053.73400000001	96490.302	235460.794	67018.77199999997	93490.25599999998	16618.119999999974	59049.50200000002
538	725.5439438222215	10.359446630236793	2154.692000000059	15545.259999999851	64278.438000000155	3748.5639999999903	856.3279999999708	131569.9200000006	7514.996000000094	3169.651999999965	12598.820000000063	129036.98400000142	127957.73800000089	829.9259999999895	1145.4299999999907	3034.2880000000428	900.1199999999859	388365.9339999996	3794.0580000000373	10116.891999999916	1093.575999999989	4083.239999999892	407002.2039999996	257367.8440000004	17312.510000000184	0.0	4100.4860000000235	1071.1579999999858	0.0	32547.0340000002	4486.521999999961	64596.977999999835	789117.5280000006	7901.781999999947	7561.363999999919	371831.008	0.0	18877.973999999936	0.0	2284.6340000000146	10697.308000000101	2572.9759999999696	3087.4860000000067	107259.3060000001	14147.488000000068	356886.8840000001	982.0559999999983	1004307.7879999994	4206.545999999964
541	725.5133896354878	11.283036949685533	16101.216000000275	99519.148	103007.17399999948	5297.279999999993	1151.2679999999625	144020.16000000006	29557.747999999858	7447.011999999879	27317.774000000238	134295.55	101361.51000000011	12362.443999999914	8138.625999999958	14312.726000000019	1722.2399999999834	41339.433999999885	397747.808	74364.88399999961	4487.447999999962	9534.80599999995	62033.65199999997	93818.31200000053	56661.50599999986	30413.773999999816	16079.94200000012	11594.878000000112	133772.69000000073	21556.150000000238	7025.4159999999765	75972.76600000037	76385.60599999968	80434.01999999957	18204.31000000001	12247.171999999986	14046.256000000025	184274.04200000048	883775.4219999993	3733.3739999999843	69883.38000000024	2744.5900000000242	3722.240000000105	19628.59400000021	0.0	44945.93600000015	8852.05800000013	59106.81999999957	3509.211999999984
543	709.0293298394264	10.384117829457363	4493.507999999988	23778.8540000004	37149.97999999993	33988.861999999885	20297.53799999981	50060.870000000265	46253.836	40454.882000000325	23669.477999999843	24074.447999999946	22624.86400000008	26812.005999999765	24054.340000000117	56690.90200000072	38497.10399999985	39891.12400000043	70719.72200000043	43345.58199999976	59842.698000000506	44155.42000000026	28543.821999999618	33406.885999999904	2881.8319999999953	49030.61399999952	51237.62400000013	49089.16000000041	108497.13200000107	64132.23199999893	34783.491999999984	98111.11999999963	75609.62000000058	35167.86399999986	42965.16799999998	67448.8480000004	76655.12399999972	129479.84399999706	54500.468000000335	82277.96000000121	180428.35600000038	245915.45999999822	413219.68000000063	107480.63000000089	77922.29600000022	121970.33800000012	81511.32399999928	84117.62199999856	290020.7239999983
545	496.39831953935135	9.803597519379846	23157.348000000078	50249.24600000032	53036.98200000004	49755.53999999978	40769.42799999995	48683.49600000047	63929.75000000005	45665.61399999963	44902.82799999974	28098.03400000008	23248.175999999585	39845.20399999958	54602.32000000072	67447.45999999954	51929.48999999994	41925.60599999982	69013.27000000009	71940.15200000028	79091.60599999996	58082.543999999696	33097.636000000384	40264.893999999884	26421.950000000084	59797.592000001074	66829.57400000008	53914.71599999991	84182.42400000093	58285.67200000041	49033.636000000166	73571.69400000054	57947.2359999997	46025.20000000002	50830.085999999676	70778.94199999954	102984.03600000047	105083.28199999999	53835.52599999993	71580.02800000091	122356.56800000106	207383.52600000112	281411.9619999999	75190.91999999937	67904.50400000041	96043.3399999992	68991.66399999974	55939.086000000236	71311.36400000057
547	132.07757681046238	0.98285119047619	8806.632000000007	24412.27800000004	65446.84599999997	65295.54399999997	57464.61800000003	25863.883999999984	12574.617999999995	9248.026000000013	38859.75600000005	24304.844000000005	137072.18599999993	19370.79	175043.08800000005	65920.68799999995	12001.699999999995	10301.142	334511.838	16605.816000000006	8454.710000000008	14467.651999999995	28567.495999999992	208991.16799999992	12957.764000000014	19726.05800000004	34464.39799999999	92617.444	124887.12799999994	11536.241999999986	24644.45400000001	10190.145999999988	448009.024	6448.580000000003	578275.0140000001	28599.732000000004	524469.3600000001	20057.840000000037	53643.07	62712.15800000003	156716.94199999998	164776.7640000001	11185.559999999996	1320396.268	87716.088	15238.16599999999	34771.30000000002	4618.768000000002	55453.57600000005
550	745.5225451033654	9.02406075533662	787.6519999999829	90983.6819999993	58293.825999998844	71155.95599999929	73750.11200000014	78177.00999999991	58703.64200000043	92704.71400000065	68396.96600000086	96042.27199999877	109113.90999999746	170733.80400000038	142578.6140000035	186115.46200000102	30997.90599999971	110608.954000001	168514.50000000026	161090.40200000472	111325.74799999807	50221.524000000005	116371.11199999937	126622.4560000023	1198.7040000000038	157472.80999999723	140766.66599999595	185065.3200000032	177168.87200000059	116145.86199999788	99009.64399999895	155522.02600000045	143349.58799999955	76775.14599999947	166280.8519999979	152280.6179999998	144740.19600000282	177327.76600000128	196513.00599999697	150061.11799999638	189985.12399999602	163985.13400000153	75788.23399999911	163532.98600000262	164478.53200000088	154457.4159999992	20159.66400000008	147767.66800000268	20577.793999999998
551	766.563770108576	10.740158294573646	10998.740000000027	3787.1359999999463	2192.355999999974	3443.8339999999653	19005.976000000293	21961.75000000009	11835.98400000005	12097.57999999998	1832.665999999984	3794.149999999991	11519.608000000024	20684.624000000094	25807.603999999883	21726.910000000167	907.0600000000115	6776.51599999997	24538.24199999985	163056.0940000004	7675.5279999999475	76296.39200000018	23507.323999999702	3685.46	22054.789999999903	15295.762000000072	7147.108000000071	7167.419999999996	4469.185999999977	8202.359999999853	10233.162000000071	6309.295999999998	12389.308000000183	6525.67600000007	36906.506000000336	5176.656000000048	3160.4479999999703	9239.752000000017	4503.528000000011	7093.391999999979	18722.99599999975	9771.956000000097	17950.050000000207	12344.415999999996	5044.824000000028	11933.4959999999	61697.91400000016	4170.2999999999765	22704.836000000112
552	677.4805650221449	10.083516271721953	951.6800000000104	21916.251999999942	205900.3719999996	2606.5859999999757	4074.142000000033	119789.26800000115	6977.225999999851	5199.008	2665.115999999954	8997.701999999561	41488.183999999936	17862.592000000124	2139.28800000002	5235.172000000064	768.7400000000038	2069.6740000000386	4154.236000000034	238706.6679999996	3623.5640000000176	7190.442000000029	33407.340000000135	33884.02799999975	4495.259999999992	2874.686000000075	11456.519999999919	3455.894000000017	156797.42800000036	7077.72600000003	7554.087999999974	18116.609999999917	142130.82599999875	4728.367999999966	1687.8379999999838	4420.6139999999705	5242.988000000052	5684.806000000012	59751.80000000025	2625.0720000000642	5528.9459999999735	2731.420000000029	3477.0599999998162	14092.326000000068	3365.9539999999492	246905.46400000018	1566.197999999993	348276.1820000011	1919.1200000000333
553	530.5243341350387	12.045884273504274	2315.2319999999754	8144.017999999936	1039.320000000008	893.8160000000287	22122.160000000167	1158.3599999999878	919.0200000000048	799.4079999999826	5258.328000000034	14064.447999999964	10972.772000000128	2608.075999999985	1327.1999999999696	4009.689999999986	1044.286000000021	39551.779999999926	7072.47000000005	761032.1560000004	933.8000000000087	1152.4800000000298	13089.442000000137	16143.305999999768	2452.9640000000627	61806.63800000082	114937.42399999904	3244.8240000000364	3896.275999999974	6674.867999999944	3250.454000000043	139583.20999999973	3690.9899999999184	2344.930000000005	16337.670000000036	2695.4319999999507	7745.1919999999145	7119.606000000014	314829.8600000009	2612.166000000004	7886.3339999999625	559008.4080000003	9011.145999999979	22848.12600000004	7229.381999999989	65005.898000000554	739.1799999999863	7800.203999999934	0.0
554	744.5798511150322	10.741457441860463	13375.581999999917	16407.052000000036	29151.431999999902	7447.705999999976	16618.070000000018	45154.801999999785	12528.79400000009	22419.329999999933	3560.5339999999933	2837.736000000014	27877.65799999996	37019.796	88034.70199999984	41561.78000000016	1796.891999999979	23020.354000000072	42285.57400000013	435756.6559999981	24039.123999999887	53987.832000000046	39317.99999999991	7960.401999999986	17051.093999999946	27869.4080000001	34669.806000000266	7045.742000000071	14534.804000000131	12052.3499999998	5001.549999999959	26776.829999999893	38478.332000000155	13994.866000000124	59739.33400000004	12519.210000000163	11984.449999999926	12310.162000000031	31747.142000000003	15921.549999999948	47211.54199999986	19011.078000000176	12555.087999999983	16506.689999999973	17729.722000000038	5625.707999999987	95762.0279999995	18624.458000000024	31671.902000000155
555	664.4726321360655	10.466765571205011	18998.41199999985	78820.34399999966	172681.75799999898	83936.1439999995	52843.17400000094	126236.28599999913	115218.0400000003	90962.04200000028	57952.78200000039	78314.45199999983	62047.796000000155	73774.50400000082	86973.66200000004	182692.0880000028	89143.80799999986	84460.60400000043	221288.6059999976	190594.6540000004	138488.93799999994	100562.22000000036	66229.45200000016	76898.03199999995	26531.788000000328	104847.01799999931	123104.03799999984	137195.67000000007	405442.43200000015	125338.72800000016	124673.06200000105	210293.7339999985	166660.11999999944	70561.04600000013	72651.56800000061	179847.12199999712	205953.51200000168	345061.7760000033	158371.38599999985	214616.6039999996	541007.094000008	550683.5220000051	1284612.1580000028	221222.08400000192	219867.35600000175	272245.08000000013	192196.69600000128	243254.9139999977	617428.9240000022
556	760.5846418972626	9.885280359937395	6607.065999999935	3962.0399999999763	833.1840000000328	758.939999999977	4417.114000000003	8595.87799999995	817.8799999999939	25115.897999999837	8519.39200000007	4647.30800000005	50770.62599999999	25075.37000000031	17754.033999999898	12762.315999999904	771.4000000000071	87409.83599999973	33727.45400000032	146035.68200000102	254399.46600000074	41859.954000000485	71499.29600000112	68240.17400000009	6399.640000000015	95310.60800000072	10171.361999999915	19740.686000000118	18806.135999999686	5125.799999999963	196866.03399999996	40915.55200000048	52840.43200000002	28729.759999999584	11367.81000000004	38501.353999999934	360356.17399999936	24573.279999999813	17198.799999999716	13086.351999999955	28909.918000000143	10353.013999999954	16185.123999999932	7788.094000000039	20073.107999999975	7383.827999999998	19874.359999999862	546054.0280000004	12313.745999999774
557	661.4327323555956	11.046643896713617	6858.134000000103	10160.739999999954	220465.3020000007	4702.643999999979	3466.0120000001434	53084.44000000039	5371.600000000093	7079.506000000032	4074.433999999978	15686.63599999995	141206.83599999998	11751.56400000005	6890.621999999993	4995.335999999959	5608.403999999903	3783.4140000000048	7473.830000000128	289302.6799999987	5493.066000000007	16856.138000000006	93354.3620000011	29436.869999999963	5281.823999999951	15477.313999999968	0.0	13086.786000000036	34145.71800000032	6042.22799999991	16378.938000000093	13765.823999999873	10600.361999999945	9610.291999999909	7824.343999999994	11519.977999999988	8032.610000000095	9271.74200000005	115175.03199999905	5464.103999999973	17474.017999999916	9751.243999999951	10571.650000000125	10339.226000000015	9096.651999999956	10619.585999999988	13524.03999999976	12494.963999999987	21741.26799999987
559	257.967222385661	13.049867286821707	309561.22199999884	290418.1119999996	254111.58199999802	91667.68399999994	490216.0520000004	508447.5220000004	254396.9319999989	379469.1859999997	405375.66800000024	119830.43199999779	327491.78599999985	275535.473999999	444877.08799999993	233702.14199999964	307779.48999999947	602403.0819999989	438148.25199999905	585950.2139999997	359638.21199999796	630361.2059999998	302628.0900000003	614274.790000001	510493.8700000018	832516.1580000002	673894.6240000018	389045.940000001	305528.0660000018	259876.41399999816	233663.4799999989	220862.87	264969.2400000006	318929.9819999995	153719.0640000008	288789.3580000017	766798.2399999999	596752.4019999991	349907.9720000027	223029.97999999992	299670.88999999966	289986.7699999975	328587.7859999989	696821.3499999989	561828.7359999996	695515.8379999989	216337.05000000008	735808.9139999994	458703.2420000006
561	734.4871852684078	4.733277750809066	984.3000000000073	4960.367999999975	1698.9119999999787	6511.03800000001	26808.245999999883	826.8259999999832	795.8719999999958	2185.0320000000306	11909.74600000001	78255.22199999959	1041.6559999999943	1785.696000000018	35263.402000000046	1400.7279999999878	9504.611999999903	4168.9600000000155	1776.6579999999915	75935.54199999972	1515.5700000000375	6104.516000000024	50656.335999999785	1340.8740000000005	827.3879999999954	2560.020000000004	268253.1219999989	4127.6940000000095	455967.5040000024	54422.86599999997	49943.156000000075	12640.963999999914	26100.178000000033	59283.10800000005	8010.4840000000095	987.3599999999968	3334.2819999999897	1456.2559999999717	41188.99600000027	72585.12999999952	1890.461999999978	407606.48399999976	2542.3939999999984	9779.719999999954	27023.896000000164	25927.571999999953	12529.360000000075	755.1999999999953	4099.678000000026
562	941.6169501385864	10.619948124999992	1060.3320000000117	3967.724000000111	7428.459999999973	0.0	0.0	0.0	10322.712000000047	0.0	1604.7500000000232	9945.31800000009	93028.16400000047	1951.4160000000008	738.1240000000032	944.425999999984	0.0	4642.057999999923	781.7739999999831	321607.7139999996	1973.2179999999714	3118.2179999999876	11139.374000000027	40288.721999999536	2166.119999999976	41743.64600000003	8862.49999999999	1184.292000000025	283650.09599999967	2656.592000000003	1764.5939999999982	10342.980000000247	40372.469999999936	894.1320000000035	1167.006000000008	926.7720000000068	2900.533999999965	861.7139999999658	298913.4	902.132000000042	813.0959999999878	0.0	919.151999999986	2432.7559999999794	954.1800000000093	13551.145999999973	0.0	57340.197999999815	0.0
567	123.96487909910299	12.280728139534881	125169.42400000078	368042.3600000001	212853.75999999983	507882.51199999923	176114.17599999995	304390.9360000009	259307.90399999998	260145.4160000009	306018.9980000029	120506.21000000078	347781.2659999981	355980.30799999787	185109.60000000024	338780.9859999993	205052.73799999707	181135.18799999985	190043.94199999855	118920.40400000036	858036.0280000002	198212.19999999992	385284.70400000096	266156.4580000001	263839.67399999866	268388.31999999983	254781.10799999908	123890.40199999914	179716.06800000207	139916.75400000115	668638.0240000007	465424.5300000005	417344.4099999997	116466.18199999795	321075.5479999998	240078.4500000029	345036.37199999986	224325.62600000075	84573.18400000053	1023193.0140000002	315639.4260000008	587828.415999999	148111.29599999744	55740.84800000187	230878.66000000056	361424.29199999885	195007.97200000013	116686.75200000164	47123.48400000024
568	189.0631301002545	8.052128271028035	9646.661999999966	87854.44800000079	104711.03400000061	119657.35999999981	54804.807999999844	76419.19799999979	117505.09600000078	88957.37799999957	65816.66799999955	75293.03600000049	98510.67399999913	72176.1240000001	86417.18600000016	102442.70400000103	64798.66999999982	81715.69000000061	108161.93600000092	82737.88399999947	67628.61199999899	82402.0679999999	80694.57199999952	94012.80400000015	6093.255999999976	85347.7559999997	95678.92400000087	112014.50200000084	107596.28600000164	89588.08200000106	77595.28000000076	101491.73200000015	47023.19999999995	77766.7719999986	151337.60399999976	114494.84999999983	100620.36999999857	104422.07000000053	133270.9239999994	101610.0899999997	106549.63000000069	105880.90799999924	65642.08000000025	107935.24399999864	104420.32599999996	94945.03399999977	51888.844000000194	94672.86399999868	49300.88600000028
574	321.18257017063286	8.391880387596897	5666.099999999951	27941.046000000235	14913.887999999855	32841.22199999985	91113.94600000033	112374.65999999989	17520.08599999998	216224.61999999854	28081.44400000021	116103.59199999999	135237.95200000113	16348.159999999887	14182.962000000025	9461.298000000026	44460.010000000264	7679.363999999967	14010.20600000025	198578.2380000005	54018.07200000039	334362.9319999948	2054679.6379999574	13764.439999999942	5878.469999999926	14289.372000000036	103792.50399999949	6608.651999999997	38042.65599999957	34925.3540000001	337244.77600000217	90649.9020000003	39032.08800000005	28512.120000000228	10585.728000000056	16904.54399999988	17178.957999999842	15562.800000000183	23618.808000000077	62144.18000000003	61798.126000000186	26463.21800000016	57027.881999999554	13657.746000000237	29178.31999999997	50704.23600000016	52617.19599999993	7881.89800000011	48937.1220000003
577	316.0802145824051	0.4808957286432162	3327.4999999999986	5918.085999999999	3490.5440000000003	5478.105999999998	53743.75399999999	61875.05000000003	24500.930000000004	20240.441999999995	12021.014000000005	60909.643999999964	11278.264	23638.78000000001	21800.02400000001	6604.580000000004	130599.49399999998	1401.7459999999976	2951.894000000001	38315.898	41628.11800000002	341019.11800000013	161769.23799999998	32162.593999999997	5684.5819999999985	3894.354000000001	59683.05800000003	1809.2399999999993	42222.46599999999	180524.9300000001	478407.456	51632.698	6636.302000000003	160387.65999999992	20692.034	1915.0040000000013	5005.537999999999	4117.9000000000015	18543.42	56996.44999999999	45196.27600000003	163786.29200000002	106932.65199999999	11650.937999999995	38870.86799999999	36160.40800000002	3036.9600000000014	1588.0199999999988	13179.539999999995
578	663.5096771865267	12.322512635658915	13220.969999999998	26647.590000000102	10449.184000000048	25767.46400000013	47405.60599999948	70562.50999999863	16964.89200000016	32778.324000000066	21948.540000000106	39219.711999999774	38572.081999999915	24131.7019999999	18214.501999999786	31304.00399999998	94489.09000000061	9785.615999999904	13644.05800000017	35111.875999999684	34870.68400000041	243822.01599999715	129028.16199999936	14751.87200000036	23641.15999999994	18371.24000000008	93232.20599999832	57370.37800000002	67608.74199999956	55544.688000000235	105068.43200000116	41002.11600000034	17581.76199999995	92946.46399999953	12521.37199999995	7489.24600000004	11226.361999999945	34164.77000000007	18239.965999999942	37532.800000000316	31248.306000000204	54849.732000000375	58459.72800000096	8666.116000000107	5645.917999999878	31515.396000000303	102439.05799999967	9140.947999999997	258051.3079999991
579	887.5788729098964	12.042635813953488	2693.721999999996	29893.356000000098	10094.836000000107	38377.47400000004	57461.914000000994	50149.66799999996	78982.56799999984	47082.36600000041	36291.01000000027	51967.712000000116	8065.54799999975	178271.70600000038	111213.64600000187	13510.821999999967	226596.092	4771.930000000039	6101.416000000071	25752.205999999893	53622.34999999996	281703.621999998	45143.24599999949	99628.2360000004	4426.077999999967	13252.035999999924	170997.01999999845	10063.451999999945	95948.01200000024	254995.1219999999	158936.2219999989	54824.92800000017	16694.19000000014	465284.6740000007	50294.01799999988	4785.433999999933	10782.516000000089	4184.9999999999745	93637.24600000013	61580.097999999416	53472.54800000001	415769.9820000019	74208.14399999956	7430.214000000007	34378.37600000004	13449.755999999848	24487.14199999977	10812.37999999997	29723.323999999902
583	701.5101634097895	10.704746434108523	7290.581999999999	11925.384000000005	883.1159999999965	6477.873999999878	27219.147999999757	25699.56400000019	14045.13399999992	55461.25400000001	11478.718000000024	21174.059999999867	15075.256000000025	18950.188000000155	6781.486000000001	16288.072000000087	55061.20599999959	4664.809999999989	10666.796000000071	37131.258000000125	24075.51999999992	212489.47400000074	110061.2179999995	8122.197999999965	10961.05399999994	6704.756000000073	51709.95199999998	9077.621999999943	28842.558000000165	39611.204000000085	184360.45800000048	16283.503999999937	8659.246000000083	74258.67000000054	8151.864000000091	7859.879999999906	7364.74599999998	11118.925999999925	12849.794000000049	41002.64999999978	19926.37399999973	29025.861999999957	31307.768000000076	11369.567999999996	8430.17399999994	17035.81000000035	12478.396000000075	3324.9720000000316	9984.490000000034
584	246.09090789257797	0.5094117443868738	11674.319999999994	9721.602000000004	22150.143999999997	14478.967999999993	59178.768	85741.58200000004	52380.51000000001	26667.233999999997	51662.87599999999	63078.70399999998	36107.22	24795.872000000007	13781.27200000001	4919.9299999999985	196086.862	4632.6659999999965	4135.0740000000005	42493.234	27381.30400000002	375848.342	162429.832	61696.7	18095.48799999999	3792.6979999999953	72934.51800000003	5827.131999999998	75143.094	143606.462	523740.544	42788.858	19078.724	313300.40799999994	27735.028	3074.8259999999996	9002.873999999998	9344.927999999998	12002.368000000004	20992.612000000016	142403.40800000002	300074.90000000014	87000.70399999997	15993.689999999993	31375.011999999984	22774.00399999999	0.0	7109.967999999999	8439.854000000003
586	701.5136964146257	10.845774334898273	7597.47600000001	19435.953999999947	2122.120000000072	17564.853999999996	69781.21999999962	41206.22800000003	18034.422000000082	76494.53600000015	24638.302000000025	14337.009999999998	36239.2060000001	13343.896000000132	16844.19800000001	5381.131999999986	163916.22199999946	4162.054000000014	6642.9579999999805	22597.56799999985	17001.031999999974	250723.4920000002	163141.9160000009	11820.168000000043	6168.964000000171	5085.967999999941	89398.74000000051	1956.7560000000185	28842.558000000165	53781.23000000044	184360.45799999952	59656.37199999981	6706.048000000111	62808.50199999955	5172.226000000068	6056.690000000041	2557.2960000000007	4785.876000000005	12849.794000000049	43112.54400000013	19926.37399999973	61309.136000000195	68439.7200000001	3356.1760000001145	13263.060000000127	5072.664000000128	14599.862000000061	5296.361999999933	23012.12399999996
587	339.2036929621599	10.040433021806855	3996.460000000068	11353.279999999993	11360.653999999875	9313.869999999852	140836.72600000104	51045.55000000029	43454.99599999972	35815.58199999962	46485.75399999972	99708.0759999972	86854.2640000003	51402.62000000076	31637.26600000004	32639.058000000103	104232.22799999974	7173.860000000046	22632.96600000004	62881.09200000018	87300.89799999984	174337.55400000032	151479.8299999999	52694.85799999951	6095.973999999979	26253.12200000018	61315.58599999874	6001.4639999998435	60390.8200000004	126257.23000000225	188004.82999999973	91124.482	62315.25599999926	134186.11999999822	35114.36399999984	23777.398000000165	16263.540000000326	22187.74199999969	24821.878000000317	92697.70600000006	93662.56199999872	140221.28800000277	190788.19399999862	63565.97999999982	54839.44000000016	102835.91000000117	76271.39800000009	8648.004000000012	94233.37400000072
588	913.5907726806167	12.101160930232556	9600.26000000002	35375.61800000027	4635.420000000032	26540.703999999925	57855.288000000204	49257.59399999996	79360.03199999982	35464.1059999997	17233.782000000076	27735.14400000037	6764.932000000059	182596.9180000001	144624.97800000125	7287.3639999999905	207046.02199999988	7317.329999999879	9859.885999999957	23608.381999999838	59959.380000000296	338497.1420000007	58480.11199999989	84691.6579999992	4982.25799999998	14625.826000000145	98217.94000000018	6518.300000000002	107840.17800000044	301004.72199999995	150715.45999999825	44309.311999999714	13828.313999999938	542934.2819999967	58733.885999999984	9977.66999999998	13943.384000000064	14862.72000000001	97944.86199999967	55148.79599999961	50816.66000000006	369253.0099999973	70116.90400000045	15161.509999999967	34526.682	27522.335999999887	36869.86599999957	3861.295999999844	27888.326000000085
590	693.566535927999	12.570722274143302	21039.296000000057	86828.25400000003	16356.682000000104	9017.544000000216	57368.79599999999	80905.93200000028	33252.7679999999	163884.17399999953	24236.340000000084	91688.97600000033	43657.38199999998	44083.02599999991	19454.740000000267	5666.3820000001515	159469.91999999984	8858.655999999915	4768.477999999826	69533.94399999977	54510.43199999997	534822.0320000005	430528.74200000026	6581.651999999958	4056.0199999999822	4202.050000000085	125959.84800000035	8047.169999999997	56548.695999999734	58622.304	80304.97600000011	113365.73600000025	46216.44999999991	35287.46399999987	8534.916000000143	6114.054000000088	6946.942000000064	25922.177999999916	12002.46400000007	79914.99600000022	49837.947999999866	44880.900000000285	86767.58600000027	24849.14000000013	34313.72199999978	120581.05599999914	23756.63400000022	11744.408000000049	80850.43399999973
591	149.04365512510074	0.7596716194968549	1733.9680000000021	8696.240000000005	4113.931999999999	11817.36800000001	127764.39600000008	96681.61599999994	68171.47799999997	54245.71800000002	79174.04400000004	145405.65600000002	43068.27400000001	36128.362	41017.74799999998	20866.043999999994	78548.27199999997	2860.663999999999	24556.29600000001	60637.73999999998	157760.75399999993	490161.6380000001	401800.112	88732.52600000001	4082.077999999997	9572.734000000004	74114.92599999998	13874.830000000002	74871.86199999996	293978.872	353694.60399999993	61448.41599999997	33567.184000000016	352818.8460000001	15599.107999999993	2857.6639999999984	37348.488	7918.609999999992	20823.548000000006	83443.12199999996	65589.38	103285.06600000004	175831.32200000007	22131.146	41286.727999999996	159678.2719999999	4110.742000000002	3018.092000000001	7774.990000000009
592	685.4469759288404	12.475397906602256	0.0	32536.480000000087	18206.731999999472	11678.793999999816	48161.71600000082	37942.911999999684	30305.428000000553	0.0	12902.10800000018	72535.74199999905	15475.958000000785	37132.0419999998	1328269.9840000037	23448.574000000077	135581.2600000008	185635.7140000003	23425.49399999984	65871.38400000066	48835.268000000135	126939.84600000054	0.0	187594.78599999988	25951.856000000123	203707.262	99961.42200000133	29839.614000000387	60430.26	230454.1440000008	124898.91999999975	148295.54600000108	0.0	43097.96799999968	0.0	16257.098000000122	13175.200000000095	14946.595999999525	49738.4600000004	1026799.0600000038	54959.3840000005	87836.22599999947	59591.55400000028	9368.832000000104	19911.947999999844	70315.55800000092	831258.523999998	34010.98599999997	867917.2300000011
593	665.5093013140887	10.284825	970.2239999999762	15305.080000000205	47911.60799999938	3322.1699999999687	10625.146000000106	53882.5640000001	12039.908000000149	41120.00000000018	2732.467999999978	26371.59400000032	22610.540000000085	8214.287999999971	6641.6119999999255	9546.682000000128	26948.565999999995	5134.239999999942	4856.353999999991	22997.11000000077	12921.787999999982	291882.08799999923	92699.71999999993	38007.815999999504	4271.4640000001655	9015.51000000001	42707.02200000011	5303.659999999983	35813.93200000024	19750.693999999872	34111.70799999993	44613.711999999636	18266.93799999992	21131.347999999933	2775.4500000000453	9222.136000000048	7743.700000000017	7130.588000000095	12892.038000000102	21287.150000000096	18899.22000000003	19209.93599999986	17889.07799999989	8597.565999999984	2336.3099999999977	37464.955999999984	4816.556000000034	0.0	10725.430000000079
594	169.0617302876218	3.3128102803738315	6127.022000000007	3918.166000000002	3796.999999999998	5527.368000000006	12479.118000000017	18291.16600000003	12960.816000000017	8415.01399999995	11502.711999999972	82458.81599999999	13695.968000000008	4980.576000000014	43526.596000000165	4837.7620000000215	66443.6739999999	3203.241999999997	49927.8439999999	60349.83799999995	15193.875999999975	144331.26399999973	36152.044000000016	11609.765999999969	1500.512000000012	6092.019999999988	34344.93199999998	38266.50599999986	25708.33999999996	37589.184	47698.12200000006	22469.504000000063	6887.03200000001	97063.302	8659.153999999997	3871.1280000000056	36798.76600000006	6624.870000000003	5735.234	82720.03399999999	15786.937999999967	18569.59800000002	24273.18000000002	4164.727999999984	25621.822000000047	49216.926	20762.961999999938	894.8940000000027	28207.671999999955
595	701.5111444327985	11.01871525821596	1237.3200000000259	48620.66999999961	8046.791999999998	8638.069999999898	62429.83199999993	34072.69999999997	15733.062000000087	89209.76199999957	12788.2279999999	43536.52399999998	52407.64200000001	11640.46600000003	3911.339999999953	4391.698000000045	164193.33400000056	2002.4340000000054	2842.6380000000295	59733.97600000026	50513.96600000031	382754.6459999989	242807.17399999907	8024.405999999832	5993.305999999969	3715.503999999989	66333.5900000003	1660.6340000000125	44634.09600000047	14420.669999999714	50169.907999999756	78826.96399999988	21450.203999999965	13158.765999999749	6933.932000000044	3271.192000000005	6063.693999999984	7756.390000000095	7545.339999999952	27008.543999999754	43863.02999999996	57238.51999999928	93888.98400000016	7040.261999999999	3503.2879999999436	31776.29999999981	5749.814000000301	5946.839999999967	11952.7580000005
597	131.03842577030977	0.7573130258899675	2413.9360000000024	1627.2300000000027	5124.846	22294.774000000005	109502.34800000006	72934.65799999997	47207.40199999999	32912.112000000016	51635.96200000001	104521.17399999996	37603.749999999985	20858.714	27787.54600000001	5416.135999999997	86879.73200000003	3071.4100000000026	9923.868000000006	43694.862	113856.454	386316.8460000001	293065.466	74930.49400000004	4742.617999999997	9685.436000000009	45868.972000000016	7762.105999999994	50974.844000000005	130280.20400000006	256139.128	68736.524	23357.1	168289.87200000006	17503.85600000001	1064.8319999999983	17419.03399999998	8997.805999999993	14604.63	67803.158	59507.616	72460.23200000003	136729.71400000007	37358.178000000014	24943.83600000001	125410.49799999995	2771.075999999996	1977.192	12843.348000000007
602	282.0733802853355	5.8736287167449115	5708.424000000054	10019.160000000016	10339.436000000029	10060.738000000028	24443.344000000023	25882.239999999823	7780.567999999986	13617.08200000002	6468.520000000041	16029.959999999995	26002.497999999952	15375.749999999984	7609.623999999998	12027.991999999957	8735.540000000095	8234.838000000038	16606.022000000048	39919.13999999986	15973.975999999995	80151.22799999996	187813.27800000022	16621.047999999977	4471.174000000069	14954.415999999912	34536.64200000005	9812.690000000006	18435.870000000006	11332.43400000001	39415.88600000018	18683.78199999996	17996.185999999874	9699.393999999984	17929.632000000027	11907.429999999975	9901.72599999994	11704.37600000001	7966.2119999999695	14320.433999999981	25452.752000000048	28363.693999999927	42339.43199999998	0.0	10812.715999999997	15890.605999999963	6802.006000000089	6243.00400000001	10473.751999999962
603	304.27004869377237	12.619767679127731	266158.39000000013	272446.39599999896	277677.0600000019	271199.7000000007	261062.23999999856	262962.30400000024	271928.2479999985	259802.3920000016	249784.2100000016	237451.60600000038	259456.02400000204	261894.58799999987	258880.2420000011	258214.05400000012	267796.38999999873	250144.19400000086	262237.7520000011	251595.73999999816	275359.9539999982	971659.1080000005	88175.7619999995	246155.52400000038	244969.58999999875	237754.98799999914	262731.37800000026	267717.14599999896	258763.8279999999	254271.2459999996	291562.2760000009	268734.7420000004	235447.2559999976	549036.764	286227.9419999997	265757.0080000009	222583.2200000018	272827.6119999988	205334.1760000012	286216.78599999944	272896.41799999896	269385.5420000008	252143.82599999988	248837.20600000073	257538.27999999863	246443.09999999852	342274.15600000106	142029.45800000042	304809.17799999897
606	133.97984141055753	4.396804828660431	104166.54600000018	222735.7400000007	96707.91999999977	121458.22200000036	212500.10400000142	298565.11399999994	102011.74400000038	92774.9459999998	107352.31200000018	115862.65600000016	25244.439999999857	68726.39200000056	58529.75199999995	61674.257999999456	140482.7900000004	48717.20399999983	156388.51199999946	76811.1340000003	88026.8840000001	91950.23200000015	121386.07800000053	32540.889999999985	173094.16599999982	81353.89000000019	91785.49200000023	41902.332	66458.15800000023	0.0	94484.99800000014	159611.02399999893	107947.83399999962	50196.725999999944	15967.058000000017	136259.29200000042	117696.45799999998	245924.6300000008	85896.2080000001	174135.82599999968	85222.87399999988	167056.8039999993	101076.44800000024	59762.61600000012	186856.79200000086	55668.841999999786	196790.62200000059	174459.06599999903	195564.17999999927
607	275.03402568171083	4.588713940809967	7360.719999999987	1180860.4639999992	1269185.0160000008	1148764.0680000111	1164550.4999999888	0.0	1277038.2420000043	1077335.4479999978	1115384.767999998	1070655.7580000004	989929.6839999979	1180889.3739999952	1176248.9180000082	1274799.102	1095955.6540000006	1018206.8900000028	1162942.6300000048	1271160.7660000015	1078522.7739999979	1159750.3780000044	922212.7840000005	1045466.4659999913	4358.595999999978	1236820.1200000038	1099800.9540000036	1055799.884	1241612.4419999954	1154427.1200000064	1260110.52	1111597.3219999922	1256925.4320000026	1076518.0440000051	1205845.2079999952	1199126.3740000043	1176077.394000003	1190629.2380000006	1283795.0500000068	1212851.9639999978	1238857.149999994	1134723.88999999	1040501.0979999906	1103077.4859999896	1247368.917999994	1308859.531999993	179990.4000000003	1008104.1479999932	173011.71600000048
608	861.3750442187476	3.6819081775700937	816.7639999999952	295492.8639999989	307293.2640000005	82535.09799999997	928582.4059999988	87296.01399999975	388890.4320000003	18053.51599999998	902761.2899999996	460579.1999999986	711408.1779999981	49163.916000000216	257814.7820000013	164078.66000000018	81488.66800000006	21425.894000000026	448405.44600000104	78389.41799999977	582260.6640000019	86487.38200000026	928505.4599999994	120786.17399999965	1876.8299999999967	83939.32400000014	147654.41600000006	43147.685999999914	275642.2399999998	111335.1580000002	27066.78599999996	94755.50399999972	779864.5500000006	35309.394000000204	351232.8400000013	509418.250000001	129872.71199999972	687568.3579999998	87307.85400000006	171210.34799999985	323406.4179999993	152090.23400000005	605097.5539999988	1532982.7819999985	58715.71400000001	1353985.6120000016	838808.930000002	25875.399999999903	798241.5439999999
609	843.5766681723993	3.7057916275430354	0.0	215736.3859999991	275972.2580000005	77426.44199999982	1066146.4880000015	95514.14999999963	338700.2180000001	22701.50799999996	964157.1760000049	624817.6919999954	760408.0340000018	33251.746000000014	166633.73000000053	133394.78599999993	92430.50999999992	30616.77200000007	323779.4300000007	90396.14400000016	711515.8980000006	87734.61799999983	855578.848000002	157276.15999999965	3265.6379999999904	79406.41000000024	146862.20000000007	55573.999999999935	182547.70999999982	161658.13999999998	32085.680000000048	86700.95799999972	527764.3380000002	75379.70199999983	445356.583999999	385697.80800000037	144911.41599999968	487825.90599999955	65878.2359999999	151343.02400000073	353015.59399999946	108884.84000000011	597845.6879999975	1077345.5819999985	47765.05000000002	1074179.502	639039.1479999998	22372.18399999993	559844.992
610	675.2836697675344	10.432874178403754	2641.231999999997	6550.091999999937	76389.2600000001	35061.78800000012	85515.65800000008	62164.21399999955	77243.62799999901	222459.85999999763	46666.70200000107	75307.20599999891	44993.186000000096	38361.59399999904	32651.469999999772	45573.881999999336	177861.59799999863	24038.39599999984	38578.86799999915	69035.91400000059	85145.5739999991	161697.64999999898	475205.9519999995	46179.0459999991	1170.1800000000446	21089.328000000274	122867.18199999936	25274.46999999972	65062.98400000043	132327.06000000294	145667.1240000022	82498.27200000157	59799.131999999125	131209.57600000134	50976.72200000113	39834.31800000031	35488.2940000003	76499.42399999892	87875.92800000108	50518.605999999934	95187.32200000148	79514.44800000059	109282.96999999988	76476.40399999918	99684.79399999896	91206.38799999907	342158.2600000009	42265.38800000032	127210.7980000014
611	872.3556142606833	3.6951633177570073	1945.953999999992	159609.14199999935	104447.68800000017	37394.793999999936	852113.6900000011	64902.88199999979	121360.29400000005	11399.13199999999	859402.7220000034	432525.893999997	611607.4640000012	19975.33000000005	87298.29600000031	59123.77999999998	33254.889999999985	21378.574000000044	161195.8960000003	31383.08599999999	611450.7320000002	61444.42399999996	710983.0900000012	114558.5779999997	1652.8420000000015	45153.630000000114	59956.59800000001	53500.60399999996	99562.63799999989	119824.70000000006	14074.996000000016	37080.58399999985	241448.45800000013	28555.250000000186	341122.6599999995	167720.78400000025	146333.02199999962	205864.54799999984	40993.65999999997	67035.90800000017	312752.7659999993	57078.904000000046	214334.32399999915	403432.4859999997	29507.656000000014	419712.5640000007	32491.600000000064	13998.297999999959	40159.15600000002
612	226.950712217164	12.639787071651096	910875.8480000064	912977.5479999986	907301.0840000015	948530.5200000084	868034.402	858802.1700000088	882656.2680000016	914138.741999994	860441.739999998	782315.8840000052	800945.624000008	861251.6799999924	954588.0799999888	921007.9620000048	829652.8239999949	868405.0020000002	957146.8120000048	826939.449999993	916711.383999994	745227.3980000046	1719106.433999998	876241.1059999934	820765.0859999906	845478.1979999995	1311819.8000000005	967712.9599999957	795679.838000003	813308.3080000066	883612.478000002	940328.0680000016	784784.8559999953	1824217.3459999962	943525.6399999915	1048745.5459999873	942483.6940000023	969141.4279999959	936427.8139999995	937365.4959999964	879180.7540000018	796189.8900000034	919282.6780000072	809309.1019999972	900863.2699999984	797094.8920000069	362551.5940000004	924486.5880000044	356502.10399999906
616	675.4383539008643	11.9780884496124	6365.638000000036	257133.1899999977	274414.1440000017	222475.12399999806	101648.62399999931	584769.9560000002	270313.201999998	241598.2539999982	195518.25000000102	148850.57199999952	121985.85399999795	194381.39999999665	138048.1239999967	183965.26199999911	215139.9440000005	102360.65800000142	220290.25200000577	203543.73799999265	164582.78000000026	192981.46400000056	244299.3519999981	134609.15800000195	3524.2600000000093	216428.96799999636	171330.4219999985	186123.82199999515	225183.10999999614	167219.24200000163	286644.6539999993	243804.57399999825	173809.68399999745	172560.3519999991	183880.31200000126	198773.42600000356	205565.99400000102	199800.2239999971	312394.85600000515	166075.75400000258	216246.55800000046	219291.88400000008	213389.3580000013	181525.13199999998	138325.49000000194	253054.90800000052	75680.17399999883	240686.9960000029	195151.74199999965
618	466.0867933118476	8.126606793048971	4778.940000000001	11935.86800000008	14779.248000000049	17313.341999999942	277213.85200000205	53952.143999999935	0.0	11630.67600000002	0.0	110789.83400000168	183207.59400000065	5339.663999999859	14865.116000000024	5586.86600000001	66598.92799999972	11391.505999999925	6989.761999999939	83339.67999999992	120255.60399999945	62298.41799999997	382383.05400000367	15601.39000000014	88306.7519999998	12939.884000000016	23544.527999999933	26481.5779999998	24799.33600000022	45981.181999999724	0.0	41977.252000000335	189996.02199999715	16852.974000000067	38935.28200000007	12120.372000000036	20235.85599999988	34277.91200000009	9580.420000000126	32468.15400000034	55249.054000000106	25373.17399999988	355613.8560000025	76399.32599999894	8359.256000000021	479711.5820000036	5783.724000000073	16771.685999999958	4188.5740000000205
619	302.18576258195617	6.196324922118379	5279.85600000003	17657.84600000005	17221.081999999937	3230.966000000053	100173.78200000002	65120.92200000013	10027.70399999987	51647.427999999905	14953.371999999948	66573.85999999968	54067.134000000144	6121.61200000009	3631.4999999999595	14382.099999999993	17010.966000000048	5086.043999999972	5139.819999999962	55286.66999999993	43583.09000000004	202545.80399999933	554072.4940000006	8669.896000000015	7840.7479999999405	56946.77999999997	88562.3400000002	2523.786000000005	30291.256000000278	24044.61200000002	37798.19399999996	56824.156000000075	25980.63800000001	6159.842000000055	10718.122000000054	19549.605999999974	9040.723999999938	12025.771999999959	26317.288000000026	21706.606000000145	20723.799999999952	12385.26399999992	11083.571999999936	18222.75799999996	15800.691999999784	86201.10599999987	13044.636000000028	5088.447999999984	7905.1640000000025
625	438.11238513505896	7.023862297734631	8030.243999999949	10856.098000000064	22700.246000000043	11784.300000000041	129932.05599999965	21034.30400000009	57248.36399999997	7830.187999999956	66791.16999999995	113000.00399999974	40161.777999999984	4371.02399999995	12355.284000000041	38196.73	81213.42199999979	11424.335999999983	11487.251999999988	34005.24599999996	28654.461999999818	26861.547999999777	153151.46199999962	36009.844000000114	8807.562000000029	35199.566000000115	23700.064000000013	6330.023999999983	19872.01600000014	73663.88999999966	35260.75600000005	36153.504000000015	145237.34399999984	16263.238000000007	55435.10000000004	22000.111999999703	25209.55599999995	19664.077999999987	13444.568000000017	28152.672000000155	40391.91399999983	44796.33800000006	270521.6299999995	112749.40200000007	14291.328000000118	266107.1840000001	16009.095999999907	7386.157999999962	9704.933999999941
627	679.5342427794233	11.00159665109034	945.7139999999923	89334.3340000001	16355.910000000022	13484.474000000193	159272.0300000005	156283.49799999985	19331.910000000094	220831.00999999983	36484.71200000015	133859.0879999997	82512.10600000016	19150.119999999588	15810.685999999972	5007.900000000069	88729.41799999928	1261.2000000000025	842.9120000000131	108588.52800000033	92170.10000000024	726933.2219999988	537312.6219999995	12740.88200000002	3152.8619999999864	9249.868000000057	170176.59000000026	2557.091999999996	141748.95600000062	48371.70999999979	117830.3859999999	152816.7899999999	33863.58999999975	47842.53999999965	6710.77999999992	1064.7960000000226	7185.258000000033	11385.12800000004	14394.348000000084	39120.25600000013	64264.78799999997	200211.73799999966	157482.9900000001	27578.455999999995	19868.19599999999	108718.6420000001	34799.2759999999	9794.653999999957	67825.38600000036
[truncated: 468 more rows]
[truncated: 169 more columns]
