# Supplementary material for: Compositional Data Analysis of Periodontal Disease Microbial Communities
Source: Front Microbiol. 2021 May 17;12:617949. doi: 10.3389/fmicb.2021.617949 (PMC8165185; doi:10.3389/fmicb.2021.617949)
Supplement: Supplementary file 3 [file Data_Sheet_3.ZIP › jupyternotebook_and_files/files/gnps/spectra/specs_ms.mgf]

BEGIN IONS
SCANS=1
PEPMASS=541.138
CHARGE=1
COLLISION_ENERGY=0.0
149.0407	180.0
151.0468	160.0
169.0483	170.0
189.0253	240.0
239.0892	210.0
281.0513	490.0
283.0498	160.0
300.0695	300.0
301.0501	160.0
322.8611	180.0
431.1753	270.0
443.6945	240.0
457.3194	340.0
506.0953	170.0
527.5293	340.0
533.9622	170.0
537.0235	200.0
539.2548	250.0
540.34	160.0
540.5579	160.0
540.9852	180.0
541.0516	380.0
541.1224	36000.0
541.2478	180.0
541.3096	220.0
541.4011	200.0
541.78	370.0
541.8477	170.0
541.9215	180.0
542.0606	160.0
542.1231	21000.0
542.2768	220.0
543.121	12000.0
543.3919	280.0
543.5522	300.0
543.8936	190.0
544.1195	3800.0
545.118	1300.0
545.1821	360.0
545.4146	380.0
546.127	160.0
1057.7233	150.0
2002.2407	230.0

END IONS
BEGIN IONS
SCANS=2
PEPMASS=214.9198
CHARGE=1
COLLISION_ENERGY=0.0
96.9292	430.0
112.9243	320.0
125.9865	550.0
126.9897	160.0
130.932	440.0
132.9001	220.0
134.9284	180.0
135.9308	240.0
137.9064	240.0
140.9172	830.0
143.9957	360.0
147.9165	210.0
148.1119	240.0
152.466	240.0
155.9178	220.0
156.8981	330.0
157.0177	230.0
158.9288	2400.0
159.9569	240.0
164.9253	300.0
170.9275	530.0
173.9294	240.0
176.9394	420.0
178.9444	230.0
179.9645	260.0
186.9215	950.0
188.4512	210.0
188.9582	180.0
194.9525	200.0
196.9563	200.0
197.4753	230.0
198.9468	280.0
200.9457	640.0
204.9348	330.0
209.9483	210.0
210.4567	240.0
214.9192	1500.0
216.9137	300.0
218.8942	290.0
222.9432	160.0
226.9397	220.0
230.9341	530.0
232.9304	660.0
236.9036	410.0
237.9425	230.0
248.9444	380.0
250.942	370.0
252.9596	160.0
268.8691	160.0
308.9123	200.0
1469.7903	240.0

END IONS
BEGIN IONS
SCANS=3
PEPMASS=250.9392
CHARGE=1
COLLISION_ENERGY=0.0
125.9822	150.0
140.9164	570.0
144.9256	260.0
147.414	260.0
155.919	260.0
158.9056	240.0
158.9269	990.0
165.1784	230.0
165.9205	270.0
170.9296	180.0
171.4476	240.0
176.926	180.0
186.9249	400.0
188.9714	230.0
194.9437	270.0
194.9752	230.0
199.4457	240.0
199.9256	290.0
200.484	320.0
200.946	380.0
203.9397	380.0
204.9437	190.0
207.9609	230.0
208.9186	220.0
212.9423	180.0
213.4498	180.0
214.9172	1600.0
216.9521	280.0
217.9324	400.0
221.9544	230.0
222.947	220.0
226.4567	260.0
226.9367	180.0
228.9534	260.0
232.8618	200.0
232.9287	1400.0
234.9258	320.0
239.9366	240.0
244.6939	240.0
250.8572	180.0
250.9376	960.0
268.8719	160.0
268.9473	240.0
280.2392	270.0
296.8703	230.0
314.8865	180.0
322.9154	250.0

END IONS
BEGIN IONS
SCANS=4
PEPMASS=232.9287
CHARGE=1
COLLISION_ENERGY=0.0
109.0249	240.0
112.9266	170.0
125.9905	540.0
140.9171	1100.0
143.9927	250.0
155.316	230.0
158.9283	2000.0
160.9399	260.0
164.938	260.0
166.9515	240.0
167.0165	300.0
170.9279	530.0
175.9575	200.0
176.9389	400.0
177.4197	260.0
179.905	240.0
180.9067	230.0
186.9246	1100.0
187.9503	280.0
191.9382	210.0
194.9079	560.0
198.9383	170.0
200.952	180.0
204.9312	640.0
208.9823	250.0
210.9331	400.0
210.9533	250.0
212.9259	220.0
213.9679	240.0
214.655	230.0
214.9185	4300.0
215.4336	240.0
215.9144	300.0
216.9111	160.0
219.9256	230.0
221.9119	250.0
221.9949	230.0
228.4651	310.0
232.9279	2400.0
234.9259	270.0
238.925	240.0
248.9457	190.0
250.9418	1800.0
252.9289	180.0
253.4075	240.0
268.9427	300.0
272.8809	230.0

END IONS
BEGIN IONS
SCANS=5
PEPMASS=381.2985
CHARGE=1
COLLISION_ENERGY=0.0
118.09	210.0
296.8737	200.0
320.1968	260.0
331.2255	370.0
372.2843	530.0
381.2955	1500.0
382.2996	380.0
384.352	240.0

END IONS
BEGIN IONS
SCANS=6
PEPMASS=0.0
CHARGE=1
COLLISION_ENERGY=0.0

END IONS
BEGIN IONS
SCANS=7
PEPMASS=471.1053
CHARGE=1
COLLISION_ENERGY=0.0
80.4354	300.0
98.0346	200.0
105.722	230.0
116.0523	8400.0
117.0551	170.0
118.0453	380.0
121.0168	230.0
128.1445	240.0
172.1159	10000.0
173.12	320.0
174.1075	470.0
175.1097	180.0
204.0862	170.0
208.076	320.0
210.0756	270.0
231.9752	250.0
232.9637	240.0
234.0343	190.0
269.5593	230.0
286.0367	260.0
316.995	240.0
349.2372	170.0
392.8227	320.0
405.1741	230.0
446.8566	260.0
468.3687	180.0
471.1049	5400.0
471.2693	150.0
472.1051	1600.0
472.806	180.0
473.1023	3300.0
473.3547	440.0
474.1045	580.0
475.0955	500.0
475.3195	220.0
1979.7021	240.0

END IONS
BEGIN IONS
SCANS=8
PEPMASS=413.2663
CHARGE=1
COLLISION_ENERGY=0.0
50.8826	270.0
92.5024	230.0
109.0995	260.0
136.9244	360.0
155.8085	230.0
171.005	1300.0
189.0146	2100.0
190.0233	450.0
253.0274	260.0
277.7427	250.0
278.9272	230.0
291.1417	280.0
301.1402	5700.0
301.9572	280.0
302.1436	1600.0
303.1471	360.0
367.4109	290.0
395.2758	210.0
408.3444	180.0
410.2594	220.0
410.3324	740.0
411.3357	440.0
412.232	260.0
412.3892	200.0
412.6166	190.0
412.7531	270.0
413.0037	290.0
413.0939	580.0
413.1301	400.0
413.2659	170000.0
413.5207	170.0
413.5663	170.0
413.626	270.0
413.7025	340.0
413.7391	210.0
413.8779	210.0
413.9315	640.0
413.9633	270.0
414.0731	220.0
414.1165	300.0
414.2059	180.0
414.2688	36000.0
414.4309	280.0
414.6725	210.0
414.7411	170.0
415.1838	160.0
415.2699	5100.0
415.4795	250.0
415.8404	160.0
416.0016	160.0
416.2713	850.0
416.3886	170.0
416.5217	160.0
416.7662	180.0
416.8666	250.0
416.9002	150.0
417.7586	170.0
418.0165	160.0
430.0433	180.0
431.2709	760.0
432.2819	430.0
454.2831	300.0

END IONS
BEGIN IONS
SCANS=9
PEPMASS=125.9866
CHARGE=1
COLLISION_ENERGY=0.0
144.0	220.0

END IONS
BEGIN IONS
SCANS=10
PEPMASS=855.2484
CHARGE=1
COLLISION_ENERGY=0.0
242.9236	320.0
285.1821	240.0
463.8026	240.0
466.5379	630.0
467.5414	270.0
540.7878	170.0
624.7414	160.0
751.5216	160.0
762.7592	170.0
806.7954	180.0
808.8028	190.0
831.5458	230.0
852.0518	260.0
852.3463	180.0
853.2191	220.0
853.6024	350.0
854.4916	250.0
855.2056	16000.0
855.4555	160.0
855.4984	200.0
855.7684	230.0
855.8922	200.0
856.2091	12000.0
856.3495	170.0
856.4837	170.0
857.2052	11000.0
858.2016	7600.0
858.7836	160.0
859.1023	150.0
859.2082	2400.0
859.5359	400.0
859.6455	160.0
860.1969	710.0
860.7562	240.0
861.2156	280.0
862.9808	230.0
1232.4165	230.0
1334.1647	240.0

END IONS
BEGIN IONS
SCANS=11
PEPMASS=473.1057
CHARGE=1
COLLISION_ENERGY=0.0
116.0501	310.0
172.1137	680.0
173.1107	180.0
286.0334	460.0
450.599	230.0
471.1031	1800.0
471.3005	210.0
472.1103	610.0
473.1003	1000.0
474.1042	150.0
474.3061	200.0
476.1096	160.0

END IONS
BEGIN IONS
SCANS=12
PEPMASS=0.0
CHARGE=1
COLLISION_ENERGY=0.0

END IONS
BEGIN IONS
SCANS=13
PEPMASS=750.4423
CHARGE=1
COLLISION_ENERGY=0.0
120.9699	330.0
161.1346	230.0
164.0085	190.0
184.0814	390.0
209.1296	200.0
244.1713	260.0
321.2551	400.0
387.2103	260.0
441.2888	210.0
442.2982	270.0
490.1885	200.0
521.2388	170.0
615.4839	170.0
617.4979	220.0
631.4313	210.0
653.308	400.0
654.3229	160.0
679.4704	280.0
686.4753	150.0
687.4866	160.0
690.52	220.0
693.3476	1700.0
694.3635	560.0
695.3547	360.0
696.3516	280.0
698.2592	180.0
704.2056	180.0
708.0643	200.0
709.0455	190.0
709.1279	320.0
709.2435	190.0
709.3793	25000.0
709.5044	610.0
709.9798	150.0
710.2781	170.0
710.3839	12000.0
710.5334	160.0
710.8069	200.0
711.3805	12000.0
711.5623	180.0
712.2834	180.0
712.3805	4800.0
712.7726	260.0
713.3854	1100.0
714.1266	280.0
714.3925	520.0
729.3998	170.0
746.5682	210.0
747.5081	360.0
747.5808	160.0
748.4896	280.0
748.5784	190.0
748.6434	160.0
748.7177	200.0
749.5535	220.0
749.7025	350.0
750.5078	440.0
751.4075	250.0
751.4778	350.0
752.452	220.0
752.532	180.0
753.4086	170.0
753.5374	260.0
753.6202	260.0
754.5126	250.0
755.5029	190.0

END IONS
BEGIN IONS
SCANS=14
PEPMASS=143.9965
CHARGE=1
COLLISION_ENERGY=0.0
103.9566	730.0
114.4819	260.0
121.966	1500.0
123.4834	410.0
125.988	830.0
131.9642	370.0
132.4874	220.0
144.001	320.0
144.9826	240.0

END IONS
BEGIN IONS
SCANS=15
PEPMASS=133.9794
CHARGE=1
COLLISION_ENERGY=0.0
88.953	630.0
89.4522	220.0
89.9511	200.0
97.9581	590.0
98.4599	230.0
106.9635	1100.0
107.4622	230.0
107.9599	240.0
115.969	1200.0
116.93	1300.0
116.9684	230.0
124.9732	1200.0
125.0157	240.0
125.4747	150.0
125.9669	540.0
133.9783	3500.0
134.477	620.0
134.9427	1900.0
134.9817	400.0
135.9748	200.0
138.9517	580.0
142.9843	1100.0
143.9849	210.0
152.9503	840.0
156.9641	230.0
170.9633	480.0
174.966	260.0
188.9844	210.0
1833.3981	250.0

END IONS
BEGIN IONS
SCANS=16
PEPMASS=158.9593
CHARGE=1
COLLISION_ENERGY=0.0
135.9868	180.0
161.1086	380.0

END IONS
BEGIN IONS
SCANS=17
PEPMASS=779.4953
CHARGE=1
COLLISION_ENERGY=0.0
73.3476	250.0
80.8881	240.0
95.0835	170.0
97.0257	220.0
97.0658	240.0
101.0227	310.0
111.1123	150.0
117.0507	350.0
124.9921	190.0
125.134	240.0
126.3689	240.0
137.1363	230.0
146.9793	710.0
149.1345	230.0
158.9669	230.0
159.0661	250.0
164.9203	350.0
184.0726	1300.0
185.0407	430.0
198.9788	270.0
201.0809	200.0
203.0527	170.0
239.2379	490.0
240.2416	180.0
243.0825	400.0
257.2491	220.0
266.2567	300.0
308.2946	150.0
313.2755	430.0
314.2685	200.0
319.2597	270.0
339.2845	640.0
340.277	210.0
361.2623	280.0
405.0227	250.0
409.1765	180.0
430.849	200.0
457.3128	430.0
483.3239	250.0
497.3079	4100.0
498.3152	1600.0
499.2425	260.0
499.3117	240.0
500.3078	270.0
501.3304	240.0
523.3223	3100.0
524.3385	910.0
525.277	190.0
525.3384	230.0
575.5049	220.0
598.534	410.0
599.5463	180.0
606.5432	170.0
617.5075	700.0
618.5165	300.0
619.5318	280.0
691.1931	230.0
777.5463	430.0
777.8286	160.0
778.5692	350.0
778.7498	200.0
779.5627	18000.0
779.8926	270.0
780.1467	170.0
780.3336	210.0
780.5668	7500.0
780.7905	150.0
781.562	3100.0
782.5659	760.0
783.4836	170.0
783.5526	360.0
783.6022	190.0
783.7097	210.0
784.5358	340.0
785.5187	160.0
1567.9945	280.0
1959.4235	240.0

END IONS
BEGIN IONS
SCANS=18
PEPMASS=133.9794
CHARGE=1
COLLISION_ENERGY=0.0
88.951	600.0
97.9568	600.0
102.2896	250.0
103.1806	240.0
106.9635	720.0
115.9683	1400.0
116.4702	200.0
116.9302	1900.0
116.9699	180.0
124.9733	1200.0
125.4721	260.0
125.9709	200.0
133.9789	2800.0
134.4745	590.0
134.9397	1300.0
134.9722	380.0
135.9089	180.0
135.9381	260.0
138.9514	180.0
139.1497	290.0
142.9839	1700.0
143.4972	230.0
143.9825	340.0
152.9512	360.0
156.9595	210.0
170.9613	300.0
174.9756	400.0
188.9767	680.0
230.922	230.0
1905.2699	240.0

END IONS
BEGIN IONS
SCANS=19
PEPMASS=133.9794
CHARGE=1
COLLISION_ENERGY=0.0
88.952	590.0
97.9568	360.0
106.9627	780.0
107.9607	280.0
115.06	230.0
115.9685	500.0
116.4687	240.0
116.9322	960.0
116.97	290.0
120.9409	250.0
124.9722	830.0
125.4759	440.0
133.98	2000.0
134.4818	650.0
134.9423	880.0
134.9743	210.0
135.9646	260.0
142.9826	1100.0
143.9817	190.0
152.957	170.0
156.9638	600.0
170.9613	970.0
174.9673	290.0
188.9662	230.0

END IONS
BEGIN IONS
SCANS=20
PEPMASS=133.9794
CHARGE=1
COLLISION_ENERGY=0.0
88.9498	690.0
89.9474	200.0
97.9577	590.0
106.9603	1300.0
107.9625	430.0
115.968	990.0
116.4676	270.0
116.9324	710.0
116.967	190.0
117.9317	260.0
124.9737	1000.0
125.4767	240.0
132.2474	230.0
133.9785	2300.0
134.4802	790.0
134.9412	1900.0
134.9835	440.0
138.9516	440.0
140.9483	170.0
142.9838	3000.0
156.9643	200.0
170.9616	530.0
194.9083	160.0

END IONS
BEGIN IONS
SCANS=21
PEPMASS=133.9791
CHARGE=1
COLLISION_ENERGY=0.0
79.2255	270.0
88.9513	1300.0
96.3983	240.0
97.9573	1000.0
98.9582	170.0
106.962	1600.0
107.4592	240.0
111.9582	240.0
115.9681	1400.0
116.4707	470.0
116.9291	1500.0
116.9667	200.0
117.9294	160.0
120.9422	490.0
124.9725	1500.0
125.4739	220.0
133.9295	240.0
133.9789	2300.0
134.4838	200.0
134.9407	1200.0
134.9756	380.0
135.94	210.0
138.9507	350.0
142.9844	1800.0
143.4784	240.0
143.9853	230.0
152.9508	870.0
156.9595	360.0
170.9618	230.0
171.9728	200.0
174.9704	210.0
194.9106	170.0
212.9202	190.0
230.9392	150.0

END IONS
BEGIN IONS
SCANS=22
PEPMASS=133.9794
CHARGE=1
COLLISION_ENERGY=0.0
88.9526	460.0
89.4484	250.0
97.9568	1300.0
98.4586	240.0
98.9589	350.0
99.9511	230.0
106.9618	1300.0
107.9611	250.0
108.9601	240.0
115.9684	1700.0
116.4685	240.0
116.9317	1000.0
116.969	240.0
116.9859	240.0
122.953	190.0
124.973	1800.0
125.4741	250.0
125.9755	580.0
133.9796	2500.0
134.4799	520.0
134.941	1400.0
134.9727	210.0
138.9492	170.0
139.6651	270.0
142.9849	2200.0
143.4818	330.0
143.986	470.0
152.4948	280.0
152.9543	780.0
156.9648	380.0
170.9621	380.0
174.9774	340.0
212.914	190.0
1843.8995	240.0

END IONS
BEGIN IONS
SCANS=23
PEPMASS=133.9794
CHARGE=1
COLLISION_ENERGY=0.0
88.9538	580.0
97.9565	1100.0
106.9643	1100.0
107.4653	280.0
113.9665	180.0
115.9711	410.0
116.4636	220.0
116.9315	990.0
120.9426	200.0
121.6076	240.0
124.9722	1800.0
133.9801	2000.0
134.4787	210.0
134.9426	1300.0
134.9783	240.0
135.9429	390.0
135.9783	240.0
136.1129	350.0
138.9529	430.0
142.9835	1200.0
143.4789	230.0
143.9819	210.0
145.482	230.0
148.9452	220.0
152.9524	580.0
156.9631	160.0
170.9671	680.0
174.9676	180.0

END IONS
BEGIN IONS
SCANS=24
PEPMASS=705.34
CHARGE=1
COLLISION_ENERGY=0.0
71.91	230.0
107.0967	200.0
109.0919	210.0
121.1035	330.0
128.0338	330.0
135.1159	200.0
137.136	410.0
158.9649	170.0
184.0744	230.0
226.9548	160.0
227.0482	190.0
230.9751	240.0
239.2374	440.0
265.259	160.0
308.2931	210.0
348.2499	310.0
359.0714	240.0
362.8626	250.0
372.0968	370.0
373.0999	300.0
399.1881	160.0
412.8432	240.0
435.2802	340.0
469.3063	160.0
549.4909	2000.0
550.4902	510.0
551.4915	280.0
563.512	400.0
598.7321	160.0
612.1909	170.0
618.5028	240.0
619.5042	190.0
634.4395	410.0
635.4327	310.0
647.3538	240.0
651.2095	340.0
667.235	570.0
668.2321	210.0
669.2307	300.0
684.0731	310.0
687.5149	260.0
695.1097	180.0
701.4955	220.0
702.4799	260.0
702.9576	230.0
703.4785	240.0
703.5719	350.0
704.4547	180.0
704.5125	610.0
705.1904	8200.0
705.311	180.0
705.5284	1500.0
705.5934	260.0
706.1898	5400.0
706.5408	980.0
707.1876	5400.0
707.346	260.0
707.4848	160.0
707.5738	280.0
707.6255	290.0
708.1875	2100.0
708.3193	160.0
709.129	220.0
709.1945	700.0
709.5197	960.0
709.6021	360.0
710.5275	250.0

END IONS
BEGIN IONS
SCANS=25
PEPMASS=257.9672
CHARGE=1
COLLISION_ENERGY=0.0
46.9788	230.0
117.0866	240.0
124.9793	240.0
133.9787	240.0
140.9277	440.0
158.9324	310.0
180.9136	160.0
182.9713	160.0
185.8759	270.0
186.932	320.0
194.9093	210.0
195.9126	220.0
198.9285	1600.0
200.9301	270.0
201.2195	240.0
212.9185	320.0
214.9176	480.0
216.9424	1400.0
217.9405	790.0
221.9362	260.0
222.9387	490.0
223.9339	230.0
224.4318	250.0
230.9295	350.0
231.9314	290.0
232.9294	440.0
233.9306	310.0
234.9514	3400.0
235.9438	750.0
236.9488	640.0
237.9418	280.0
239.9604	190.0
241.9366	270.0
248.9438	160.0
252.9545	780.0
253.9491	600.0
254.951	260.0
257.2466	160.0
257.8869	280.0
257.9556	530.0
259.9556	330.0
303.7767	260.0

END IONS
BEGIN IONS
SCANS=26
PEPMASS=871.2008
CHARGE=1
COLLISION_ENERGY=0.0
61.2265	230.0
413.2677	200.0
466.5408	160.0
478.3005	200.0
479.3459	200.0
480.5522	340.0
481.6696	160.0
486.3456	170.0
566.5583	200.0
567.5425	240.0
568.5508	170.0
800.4937	160.0
867.5894	160.0
869.2041	260.0
869.5838	260.0
870.2162	170.0
870.5955	170.0
871.1832	2700.0
871.5577	520.0
872.1777	1500.0
873.1722	1700.0
873.6032	240.0
874.1788	1200.0
874.6847	290.0
875.1777	790.0
876.193	580.0
876.5638	160.0

END IONS
BEGIN IONS
SCANS=27
PEPMASS=133.9793
CHARGE=1
COLLISION_ENERGY=0.0
88.9537	180.0
90.4537	250.0
97.9581	960.0
98.457	240.0
106.9633	730.0
107.9617	190.0
115.9701	980.0
116.4713	400.0
116.9317	1000.0
124.974	1200.0
125.4756	380.0
125.9698	380.0
133.9797	1700.0
134.4785	570.0
134.9418	2200.0
134.9632	160.0
134.983	250.0
135.9433	180.0
136.1775	220.0
142.9832	980.0
152.9521	570.0
170.9599	750.0
174.9698	370.0
188.9757	330.0
248.9373	160.0
266.9482	200.0

END IONS
BEGIN IONS
SCANS=28
PEPMASS=133.9793
CHARGE=1
COLLISION_ENERGY=0.0
97.9588	220.0
106.9632	200.0
115.967	220.0
116.4678	240.0
116.9307	320.0
124.9724	380.0
133.9775	1400.0
134.9403	580.0
134.9778	500.0
135.9735	240.0
142.984	680.0
143.479	250.0
143.9845	240.0
152.9523	640.0
156.9626	160.0
170.9588	400.0

END IONS
BEGIN IONS
SCANS=29
PEPMASS=133.9793
CHARGE=1
COLLISION_ENERGY=0.0
88.9523	1100.0
97.9559	600.0
98.4572	200.0
106.9645	830.0
107.4646	230.0
115.9684	2100.0
116.4683	420.0
116.9325	1100.0
117.9326	230.0
120.942	200.0
124.9743	920.0
133.9791	1900.0
134.4786	410.0
134.9418	1300.0
134.9809	270.0
135.9744	230.0
136.0602	300.0
136.1109	180.0
138.9529	360.0
142.9852	1300.0
152.9539	1300.0
155.0028	250.0
156.963	260.0
170.9644	540.0
174.9747	230.0
189.9799	230.0
230.9355	210.0
1666.8772	290.0
1885.9233	240.0

END IONS
BEGIN IONS
SCANS=30
PEPMASS=362.9178
CHARGE=1
COLLISION_ENERGY=0.0
74.3489	250.0
140.9193	340.0
170.9272	190.0
176.9431	190.0
186.9241	260.0
204.9352	180.0
214.9181	480.0
215.5359	230.0
216.885	240.0
232.8599	230.0
232.9305	700.0
234.8914	230.0
235.8714	230.0
241.8692	270.0
250.9378	260.0
256.886	160.0
261.912	430.0
264.863	180.0
268.9431	310.0
270.919	230.0
272.8802	160.0
273.8685	220.0
274.904	160.0
275.937	230.0
284.881	280.0
287.1955	250.0
289.8506	230.0
289.9088	180.0
290.8946	170.0
291.4067	260.0
294.3879	270.0
294.8907	200.0
299.2292	230.0
299.8694	250.0
299.8951	400.0
300.8755	150.0
302.2054	260.0
302.8927	180.0
303.2226	260.0
303.8636	250.0
303.9077	340.0
307.4149	210.0
308.862	260.0
308.9026	170.0
309.376	230.0
309.3988	230.0
312.2228	310.0
312.8935	190.0
312.9135	400.0
313.8572	240.0
314.8956	490.0
315.3722	230.0
315.6285	240.0
316.9	200.0
317.3735	260.0
317.9071	1200.0
318.4096	170.0
318.5797	240.0
318.8751	190.0
319.8955	160.0
320.8975	350.0
321.8807	480.0
322.5536	240.0
323.2218	240.0
323.879	260.0
323.9194	230.0
325.8913	170.0
326.8977	250.0
327.8798	250.0
329.411	200.0
330.4091	230.0
331.8573	160.0
331.8968	240.0
332.5492	200.0
333.8999	290.0
335.8274	240.0
335.9061	220.0
336.5603	270.0
338.5626	250.0
338.9102	190.0
339.9081	170.0
343.8835	200.0
344.8859	270.0
345.8792	220.0
346.9056	160.0
347.0347	230.0
347.8942	230.0
353.2827	280.0
356.8537	210.0
360.8733	190.0
364.9105	150.0
366.8601	210.0
369.8826	260.0
380.8932	330.0
404.838	160.0
414.842	280.0
422.8213	180.0
440.2766	230.0
440.8144	240.0

END IONS
BEGIN IONS
SCANS=31
PEPMASS=0.0
CHARGE=1
COLLISION_ENERGY=0.0

END IONS
BEGIN IONS
SCANS=32
PEPMASS=217.1458
CHARGE=1
COLLISION_ENERGY=0.0
167.8751	270.0
200.9314	220.0
215.0845	180.0

END IONS
BEGIN IONS
SCANS=33
PEPMASS=133.9793
CHARGE=1
COLLISION_ENERGY=0.0
88.9523	1100.0
97.9559	600.0
98.4572	200.0
106.9645	830.0
107.4646	230.0
115.9684	2100.0
116.4683	420.0
116.9325	1100.0
117.9326	230.0
120.942	200.0
124.9743	920.0
133.9791	1900.0
134.4786	410.0
134.9418	1300.0
134.9809	270.0
135.9744	230.0
136.0602	300.0
136.1109	180.0
138.9529	360.0
142.9852	1300.0
152.9539	1300.0
155.0028	250.0
156.963	260.0
170.9644	540.0
174.9747	230.0
189.9799	230.0
230.9355	210.0
1666.8772	290.0
1885.9233	240.0

END IONS
BEGIN IONS
SCANS=34
PEPMASS=184.9684
CHARGE=1
COLLISION_ENERGY=0.0
51.5811	250.0
97.969	860.0
98.96	500.0
99.9667	320.0
100.9517	320.0
101.9578	280.0
115.9642	190.0
116.9331	200.0
116.9704	710.0
117.9766	630.0
118.967	640.0
119.974	200.0
125.9873	850.0
126.9663	450.0
128.9603	260.0
129.972	280.0
130.9362	230.0
133.9815	240.0
134.9429	210.0
135.4516	270.0
135.9559	240.0
136.9359	320.0
138.9634	380.0
139.9922	200.0
140.4772	240.0
141.957	320.0
143.9553	170.0
143.9945	540.0
148.941	220.0
150.4828	240.0
152.9496	180.0
153.464	280.0
154.9088	180.0
156.9717	160.0
157.9927	230.0
159.9706	210.0
161.0002	220.0
161.9569	200.0
161.9773	310.0
166.9563	320.0
167.4877	240.0
170.96	360.0
175.9578	230.0
178.0041	190.0
182.8982	440.0
184.9657	320.0
194.9101	390.0
212.921	440.0
230.9263	240.0
248.9369	450.0
258.9349	260.0
1515.8452	240.0

END IONS
BEGIN IONS
SCANS=35
PEPMASS=464.8744
CHARGE=1
COLLISION_ENERGY=0.0
54.5866	280.0
261.4122	190.0
267.3693	340.0
299.8998	240.0
301.8732	240.0
309.8444	240.0
314.8535	170.0
321.9017	220.0
329.8947	440.0
331.8625	250.0
332.8671	210.0
338.896	260.0
340.9114	230.0
343.811	190.0
350.8702	380.0
355.8619	280.0
359.8847	360.0
360.8729	160.0
368.8885	600.0
374.3507	250.0
380.3306	230.0
380.8466	270.0
389.8172	270.0
389.8771	240.0
392.8312	160.0
396.8486	230.0
398.8486	260.0
401.8447	250.0
406.8459	170.0
407.3649	280.0
407.8189	160.0
409.8331	250.0
410.5076	280.0
415.5009	350.0
416.8438	240.0
418.8368	200.0
421.846	220.0
428.858	300.0
429.8509	200.0
431.4729	250.0
446.1486	260.0
446.8537	290.0
464.8565	300.0
465.8799	150.0

END IONS
BEGIN IONS
SCANS=36
PEPMASS=559.1457
CHARGE=1
COLLISION_ENERGY=0.0
184.8477	240.0
272.8843	180.0
294.1057	230.0
301.2117	10000.0
302.2145	1500.0
302.2547	360.0
303.2164	250.0
307.2494	180.0
317.2033	200.0
319.2268	230.0
335.2031	260.0
499.409	240.0
558.8773	230.0
559.1311	15000.0
559.3151	220.0
560.1288	7900.0
561.13	4400.0
561.3717	450.0
561.435	220.0
562.1285	1500.0
562.4465	260.0
563.1216	730.0
563.183	230.0
563.3983	200.0

END IONS
BEGIN IONS
SCANS=37
PEPMASS=208.1407
CHARGE=1
COLLISION_ENERGY=0.0
131.0006	260.0
176.0267	260.0

END IONS
BEGIN IONS
SCANS=38
PEPMASS=498.882
CHARGE=1
COLLISION_ENERGY=0.0
158.9648	1500.0
162.9405	310.0
226.9507	3000.0
227.9548	450.0
230.9175	200.0
257.2058	190.0
294.933	280.0
295.9393	190.0
362.9261	1100.0
363.9317	290.0
430.9006	160.0
495.5634	700.0
496.2757	220.0
496.5735	490.0
496.6324	240.0
499.0795	160.0
501.3696	240.0

END IONS
BEGIN IONS
SCANS=39
PEPMASS=0.0
CHARGE=1
COLLISION_ENERGY=0.0

END IONS
BEGIN IONS
SCANS=40
PEPMASS=285.2682
CHARGE=1
COLLISION_ENERGY=0.0
51.1602	250.0
53.1797	280.0
86.083	280.0
131.1061	280.0
139.1572	230.0
198.9252	180.0
201.1794	180.0
205.1801	230.0
215.2085	200.0
224.8856	230.0
226.9405	160.0
230.9302	180.0
233.9005	420.0
234.9521	600.0
235.9464	260.0
239.9041	240.0
244.9338	810.0
245.8874	190.0
246.9296	320.0
250.9154	170.0
251.9046	220.0
254.9264	460.0
260.9124	910.0
260.9566	220.0
261.1367	260.0
261.408	290.0
261.9116	560.0
263.9027	200.0
265.2514	230.0
269.921	580.0
270.9181	200.0
280.9454	160.0
285.2786	1800.0
285.9688	160.0
286.2793	750.0
286.9256	230.0
289.6014	260.0
303.2852	340.0
340.1173	230.0

END IONS
BEGIN IONS
SCANS=41
PEPMASS=353.2653
CHARGE=1
COLLISION_ENERGY=0.0
59.9541	250.0
76.3939	270.0
77.9189	240.0
98.9746	160.0
100.9937	510.0
103.0234	220.0
109.1019	320.0
112.0297	1400.0
112.5343	510.0
112.9927	440.0
113.529	230.0
113.9956	290.0
116.9907	200.0
120.4851	230.0
124.1205	240.0
131.0026	2900.0
132.0074	890.0
133.0069	240.0
134.9961	410.0
149.0145	1700.0
150.0169	410.0
153.0158	290.0
155.171	230.0
167.023	310.0
167.1122	240.0
168.0261	230.0
169.0252	250.0
175.1979	240.0
175.4717	230.0
185.1228	240.0
185.5708	240.0
194.1293	250.0
195.0751	320.0
195.2293	240.0
203.1268	240.0
205.5403	240.0
212.1473	240.0
221.1508	240.0
223.0521	1000.0
229.1236	240.0
230.9937	230.0
231.1464	1400.0
231.6462	1600.0
232.1511	450.0
233.144	180.0
239.2391	360.0
240.1466	180.0
240.6521	390.0
252.4556	240.0
260.3912	230.0
268.4138	250.0
274.3434	270.0
295.1969	2000.0
296.2029	1700.0
296.2996	180.0
297.1985	220.0
297.4394	240.0
298.1849	160.0
299.1919	350.0
310.2754	240.0
313.2083	3000.0
313.2764	780.0
314.2123	2200.0
314.2759	480.0
315.2113	440.0
317.204	520.0
321.3249	180.0
331.2179	3100.0
332.2235	1400.0
333.2276	840.0
335.209	620.0
335.2845	230.0
336.2065	320.0
337.2231	180.0
337.2773	190.0
338.3411	440.0
349.2274	270.0
349.6903	170.0
349.759	210.0
350.0215	190.0
350.2596	2100.0
350.5721	190.0
350.7632	8300.0
350.9213	270.0
351.2012	360.0
351.2644	5900.0
351.7659	790.0
352.2597	1300.0
352.759	570.0
352.9355	250.0
353.0308	200.0
353.2704	97000.0
353.4115	180.0
353.588	160.0
353.7534	160.0
353.9336	290.0
354.1247	280.0
354.2044	260.0
354.2728	17000.0
354.6886	220.0
355.1928	380.0
355.2767	3000.0
355.7684	330.0
356.1956	300.0
356.2761	210.0
356.3299	200.0
356.4295	160.0
356.6132	180.0
356.6841	340.0
357.2556	220.0
357.4989	220.0
359.7728	260.0
360.2669	230.0
369.2358	310.0
370.2358	300.0
387.2426	880.0
388.2422	520.0
405.2547	330.0
461.3008	220.0

END IONS
BEGIN IONS
SCANS=42
PEPMASS=515.4035
CHARGE=1
COLLISION_ENERGY=0.0
47.9644	180.0
66.6672	230.0
87.5499	170.0
90.2675	240.0
90.4568	190.0
95.0843	690.0
96.0894	160.0
98.5651	240.0
103.0237	210.0
104.2765	230.0
109.1034	500.0
111.1163	360.0
112.0283	6700.0
112.0618	210.0
112.5274	870.0
112.9937	200.0
113.0297	390.0
114.0241	430.0
115.025	240.0
121.0342	430.0
121.5367	230.0
123.118	420.0
125.1306	170.0
127.0583	230.0
131.0018	3600.0
132.0059	350.0
134.9936	160.0
137.1355	190.0
149.0115	1700.0
167.0221	370.0
174.0216	180.0
179.64	180.0
185.1215	700.0
191.0198	330.0
194.1244	790.0
194.6282	420.0
201.1631	230.0
203.1274	1000.0
203.6366	460.0
205.0387	460.0
212.1338	440.0
212.6353	560.0
213.1405	270.0
221.1925	230.0
221.2269	320.0
222.1313	270.0
222.9698	220.0
223.0491	11000.0
223.6463	240.0
224.0544	880.0
224.1432	240.0
225.0515	370.0
227.0455	680.0
228.0725	240.0
230.5358	230.0
231.1434	14000.0
231.2066	250.0
231.6447	5500.0
231.741	180.0
232.1452	960.0
232.7878	230.0
233.0773	150.0
233.1436	560.0
233.6412	360.0
234.0852	240.0
239.2383	1300.0
240.1485	1900.0
240.2362	190.0
240.6504	550.0
241.0573	430.0
242.0695	150.0
246.6451	240.0
251.6564	240.0
257.2555	430.0
259.2672	260.0
271.2865	300.0
295.1958	6500.0
296.1988	1200.0
313.1553	180.0
313.2037	8500.0
313.2737	1700.0
314.2091	2100.0
314.2755	780.0
315.208	820.0
316.2035	260.0
317.1964	200.0
318.1974	170.0
322.2469	200.0
331.2162	7800.0
331.7476	180.0
332.2193	890.0
333.2261	400.0
335.2007	440.0
339.2213	280.0
341.9198	240.0
346.9416	150.0
347.6953	260.0
348.9341	340.0
349.226	650.0
349.3956	240.0
349.7666	190.0
349.9404	320.0
350.0282	200.0
350.0872	200.0
350.128	310.0
350.1605	550.0
350.1948	150.0
350.2587	120000.0
350.3653	500.0
350.3923	460.0
350.5262	230.0
350.6011	210.0
350.6492	260.0
350.76	43000.0
350.8703	300.0
350.9364	200.0
350.9944	200.0
351.0107	330.0
351.1214	220.0
351.2599	11000.0
351.4618	260.0
351.5096	270.0
351.668	180.0
351.7601	3100.0
352.1809	150.0
352.2558	2400.0
352.3146	180.0
352.627	200.0
352.6648	430.0
352.7559	900.0
353.1287	180.0
353.2114	380.0
353.2519	560.0
353.5717	200.0
353.7169	180.0
353.7565	180.0
353.8756	220.0
354.2503	270.0
356.4179	180.0
357.2256	280.0
359.2633	3100.0
359.7668	520.0
360.2658	450.0
360.77	190.0
364.5748	280.0
369.2271	500.0
370.2404	290.0
370.7709	220.0
371.2698	220.0
372.702	190.0
387.0237	190.0
387.1756	150.0
387.2416	11000.0
387.4425	160.0
388.2446	2600.0
388.5938	160.0
389.244	1000.0
390.2518	470.0
391.2389	340.0
405.251	2000.0
406.2595	560.0
407.2426	260.0
413.2565	280.0
461.269	160.0
494.4956	250.0
512.5044	260.0
513.5018	240.0
514.3025	170.0
514.811	170.0
515.1077	160.0
515.3022	340.0
515.3964	30000.0
515.5416	200.0
515.6005	180.0
515.6636	250.0
515.7397	180.0
515.7809	210.0
515.8979	20000.0
516.0574	280.0
516.1428	200.0
516.3994	8000.0
516.8977	2700.0
517.3226	340.0
517.3899	770.0
517.4894	210.0
517.8893	400.0
518.392	430.0
518.8833	350.0
519.6531	180.0
520.3618	230.0
625.4666	180.0
1371.1171	230.0
1487.7399	230.0

END IONS
BEGIN IONS
SCANS=43
PEPMASS=381.3001
CHARGE=1
COLLISION_ENERGY=0.0
95.0864	240.0
98.9771	170.0
100.9898	360.0
103.0223	940.0
106.0001	280.0
106.2685	260.0
111.8	230.0
112.0271	8400.0
112.379	230.0
112.5293	690.0
112.9907	860.0
113.0283	450.0
113.5264	230.0
113.9926	180.0
114.0232	1100.0
115.0297	230.0
116.0255	280.0
121.0309	1100.0
123.0348	250.0
131.0014	4100.0
132.0069	790.0
132.9999	230.0
133.7196	230.0
134.992	560.0
149.0113	1800.0
150.0132	340.0
151.0081	160.0
167.017	510.0
201.1124	180.0
208.1499	240.0
211.1338	160.0
219.1241	150.0
223.0486	2100.0
224.0503	380.0
225.057	260.0
226.0456	150.0
227.0383	310.0
238.6555	230.0
240.16	280.0
245.1589	3900.0
245.6603	2800.0
246.1616	1500.0
246.6609	360.0
247.1597	480.0
247.6573	190.0
249.1712	290.0
267.2731	290.0
312.8852	160.0
313.2185	220.0
323.2252	2500.0
324.2262	1100.0
325.2184	170.0
327.2194	380.0
331.2123	200.0
341.1552	210.0
341.2348	3100.0
342.2402	1600.0
343.2393	520.0
343.5257	200.0
344.24	320.0
345.2289	760.0
346.2409	170.0
353.262	200.0
359.2452	2700.0
360.2511	2400.0
361.2462	260.0
362.2531	190.0
363.2388	700.0
364.2468	200.0
364.2928	260.0
377.2557	340.0
378.2869	3700.0
378.79	8200.0
379.2927	3800.0
379.7914	960.0
379.9519	180.0
380.0218	160.0
380.2218	180.0
380.2844	910.0
380.7911	600.0
380.9825	220.0
381.1876	250.0
381.2975	50000.0
381.4365	220.0
381.7484	220.0
382.0204	210.0
382.3013	8300.0
382.6925	200.0
382.7773	200.0
383.3029	2100.0
383.549	180.0
383.8775	170.0
384.3072	460.0
384.38	150.0
415.2686	590.0
416.2731	410.0
417.2881	230.0
490.3204	260.0
682.5425	260.0
1852.4056	280.0
1903.6483	230.0

END IONS
BEGIN IONS
SCANS=44
PEPMASS=350.2423
CHARGE=1
COLLISION_ENERGY=0.0
47.3077	240.0
59.4339	240.0
65.5427	240.0
72.7316	240.0
82.1135	250.0
82.2848	240.0
91.1412	370.0
93.0709	210.0
95.0836	620.0
98.9753	520.0
100.993	500.0
103.0206	670.0
109.1047	360.0
110.4685	230.0
112.0281	7200.0
112.5331	290.0
112.9882	300.0
113.0297	240.0
114.0248	320.0
121.0301	220.0
123.1138	320.0
130.7691	250.0
131.0018	11000.0
132.0055	790.0
132.999	520.0
133.0948	220.0
134.9961	210.0
141.6924	240.0
149.0133	4000.0
150.0142	200.0
151.1479	180.0
167.0228	410.0
175.0288	560.0
194.1285	440.0
194.4166	230.0
203.1341	190.0
205.0434	160.0
211.1357	190.0
212.1362	210.0
223.0501	6400.0
223.854	180.0
224.0578	160.0
225.0491	200.0
229.6296	300.0
231.1429	2700.0
231.6457	1000.0
232.1385	460.0
233.6459	350.0
239.2351	480.0
240.1494	360.0
240.6462	180.0
258.0621	240.0
265.1076	170.0
276.1823	220.0
283.1041	260.0
293.9877	230.0
294.9056	250.0
295.0263	200.0
295.1951	8000.0
295.2965	220.0
296.1994	2500.0
297.1953	260.0
299.1882	410.0
313.2058	9800.0
313.2748	870.0
313.4604	310.0
314.2105	2900.0
314.2604	270.0
315.2132	470.0
316.2043	160.0
317.2023	340.0
322.2389	360.0
327.9819	270.0
331.2158	10000.0
332.2156	1800.0
333.2318	240.0
335.2027	330.0
335.5158	360.0
336.2128	180.0
347.7305	180.0
349.2252	760.0
349.6283	220.0
349.9754	150.0
350.2589	65000.0
350.3481	730.0
350.3876	210.0
350.4706	260.0
350.5083	160.0
350.6582	200.0
350.7607	29000.0
350.8753	200.0
350.968	220.0
351.0198	210.0
351.1689	150.0
351.2609	5900.0
351.3519	150.0
351.3991	180.0
351.4436	260.0
351.7588	860.0
352.0502	240.0
352.2027	160.0
352.257	1800.0
352.6294	180.0
352.7588	920.0
353.0672	170.0
353.1475	320.0
353.179	290.0
353.2674	80000.0
353.3918	260.0
353.4803	210.0
353.6693	150.0
353.754	190.0
353.8789	220.0
354.0087	220.0
354.0369	200.0
354.1241	240.0
354.1603	190.0
354.2265	200.0
354.2697	2000.0
355.6393	340.0
356.2746	200.0
356.5706	310.0
359.2666	860.0
359.7649	560.0
360.2676	180.0
369.2273	280.0
370.7734	510.0
371.2677	170.0
387.2409	2100.0
388.2432	880.0
389.2649	240.0
405.2481	440.0
406.2632	300.0
461.2742	310.0
462.2885	160.0
1899.048	260.0

END IONS
BEGIN IONS
SCANS=45
PEPMASS=557.454
CHARGE=1
COLLISION_ENERGY=0.0
75.3566	230.0
87.6981	250.0
95.0863	260.0
109.1005	200.0
112.0287	1200.0
112.5285	210.0
114.0227	190.0
131.0009	950.0
137.1327	350.0
149.0122	940.0
150.0102	200.0
155.187	260.0
167.0179	160.0
208.1424	220.0
210.4249	240.0
215.9315	160.0
217.0447	230.0
217.1459	660.0
223.0505	2600.0
223.663	270.0
224.0532	220.0
225.0459	160.0
226.1489	340.0
227.0515	230.0
236.1544	330.0
236.6559	250.0
241.0526	160.0
244.1497	240.0
245.1584	6800.0
245.2147	260.0
245.2928	180.0
245.6618	3200.0
246.1657	360.0
246.6632	240.0
247.1573	420.0
247.6753	310.0
248.2417	160.0
249.2654	160.0
254.165	1200.0
254.6673	390.0
255.169	220.0
265.6802	240.0
267.268	270.0
285.2766	300.0
296.7322	240.0
323.228	2600.0
324.2278	480.0
341.237	2600.0
341.3066	610.0
342.2398	1000.0
345.2267	180.0
350.2783	210.0
359.2475	1600.0
360.2545	680.0
377.265	170.0
378.0119	210.0
378.2002	160.0
378.2896	26000.0
378.5617	180.0
378.7917	14000.0
378.9094	160.0
379.2934	3100.0
379.5542	160.0
379.7877	1100.0
380.2896	1100.0
380.5854	310.0
380.793	460.0
381.2991	180.0
382.3948	190.0
385.2682	180.0
387.2932	640.0
387.7922	450.0
397.2617	350.0
398.2594	300.0
415.2726	2800.0
416.2745	740.0
417.2827	360.0
419.2757	240.0
424.1516	160.0
433.2794	720.0
434.2827	420.0
449.2044	180.0
463.2376	150.0
490.166	230.0
497.2007	170.0
541.2427	250.0
554.0665	240.0
557.2909	220.0
557.3552	380.0
557.4439	11000.0
557.5399	180.0
557.8482	200.0
557.9457	12000.0
558.2729	260.0
558.3272	160.0
558.3716	270.0
558.4461	4100.0
558.7041	200.0
558.948	1200.0
559.0319	260.0
559.3696	280.0
559.4391	440.0
559.6234	150.0
559.9372	160.0
560.4411	370.0
560.9476	330.0
561.0113	240.0
561.3505	280.0
561.4304	160.0
561.7147	170.0
562.4036	340.0
681.5454	260.0

END IONS
BEGIN IONS
SCANS=46
PEPMASS=437.1873
CHARGE=1
COLLISION_ENERGY=0.0
51.9723	240.0
77.3112	230.0
91.0552	200.0
98.9807	390.0
99.6505	290.0
105.0693	220.0
106.9816	180.0
107.0109	180.0
107.0853	450.0
109.0049	170.0
111.0178	230.0
112.9895	260.0
115.0572	230.0
116.0149	260.0
119.0146	190.0
119.086	3500.0
120.0897	910.0
120.5305	260.0
121.0922	160.0
122.0132	440.0
123.0227	180.0
124.0114	240.0
124.9904	920.0
125.998	150.0
126.9701	180.0
128.9877	540.0
130.0272	200.0
131.0189	830.0
131.5174	180.0
133.1008	620.0
134.1087	240.0
135.0217	260.0
135.0797	330.0
136.0833	200.0
136.5697	230.0
136.9913	740.0
138.0238	1000.0
140.0233	480.0
140.9851	260.0
141.0423	240.0
143.0034	630.0
143.0902	240.0
144.0277	860.0
144.5248	420.0
146.9872	320.0
153.0285	240.0
153.5356	340.0
153.5711	230.0
154.9981	220.0
156.0404	290.0
157.057	230.0
158.3868	240.0
158.9934	150.0
160.0507	200.0
161.0078	320.0
161.095	480.0
162.0943	180.0
165.0061	180.0
166.0381	920.0
169.0534	590.0
170.9973	540.0
173.0017	200.0
173.998	230.0
175.0429	520.0
175.5464	250.0
176.0417	190.0
178.0526	400.0
182.9948	200.0
184.1926	240.0
185.0115	1100.0
186.0107	260.0
187.0656	410.0
190.5595	260.0
190.9705	200.0
192.7317	230.0
201.0088	180.0
203.025	580.0
204.0296	170.0
209.054	310.0
211.0641	230.0
215.0396	210.0
221.0323	470.0
227.5866	180.0
233.0478	170.0
233.0769	1900.0
233.5766	520.0
234.5649	260.0
235.06	340.0
236.09	200.0
237.1916	230.0
238.5231	150.0
242.5855	220.0
243.0945	180.0
245.039	440.0
245.0934	350.0
245.5896	210.0
245.9437	240.0
251.0595	530.0
255.0532	160.0
257.0401	300.0
259.0616	230.0
263.0622	290.0
263.923	250.0
265.0816	330.0
267.2191	280.0
269.0787	180.0
272.0747	230.0
273.0364	180.0
273.8588	240.0
275.0445	330.0
277.0759	350.0
283.0838	190.0
286.518	220.0
287.0528	240.0
290.8917	240.0
299.0426	190.0
299.9764	190.0
300.1128	6200.0
300.6126	1800.0
300.8895	300.0
301.1119	520.0
301.6088	540.0
302.1161	260.0
302.839	220.0
303.0398	240.0
303.1212	3000.0
303.9992	160.0
304.1257	530.0
306.6313	240.0
309.1216	440.0
309.6154	210.0
311.4207	230.0
314.8536	680.0
318.8996	160.0
319.0773	180.0
320.6816	160.0
327.9892	240.0
332.8663	200.0
333.8826	160.0
338.8601	180.0
342.8482	470.0
342.8893	180.0
342.977	250.0
343.8407	230.0
347.8446	230.0
350.8715	180.0
350.9745	240.0
352.6157	240.0
352.8928	350.0
353.0565	270.0
356.8849	200.0
366.356	180.0
367.1493	1700.0
367.3336	210.0
367.6489	2200.0
368.1528	1000.0
368.8748	320.0
368.8964	630.0
369.1419	430.0
369.6586	240.0
370.8964	170.0
371.8928	250.0
373.8072	230.0
376.6624	230.0
377.518	190.0
378.6481	240.0
378.8713	1100.0
379.1818	200.0
380.8651	340.0
381.8784	250.0
385.3449	240.0
387.8983	240.0
391.1038	420.0
391.5033	210.0
391.9903	230.0
396.353	270.0
396.8432	280.0
396.8825	560.0
397.8774	180.0
404.9589	230.0
405.4994	230.0
405.6876	230.0
407.0968	200.0
408.5887	260.0
414.8852	550.0
416.8419	170.0
418.8334	240.0
420.8146	280.0
423.3559	230.0
428.6823	190.0
431.1164	240.0
433.1155	300.0
434.1852	580.0
434.4953	190.0
434.6879	470.0
435.188	520.0
435.6949	180.0
436.139	190.0
436.196	220.0
436.2668	300.0
437.0596	240.0
437.1024	180.0
437.1949	170000.0
437.339	150.0
437.4039	250.0
437.5128	180.0
437.6515	230.0
437.6829	160.0
437.8789	280.0
438.0368	220.0
438.1978	35000.0
438.5005	280.0
438.6346	310.0
438.7849	230.0
438.9033	260.0
439.1974	7200.0
440.0081	180.0
440.2006	820.0
440.5931	220.0
440.8183	250.0
441.1954	170.0
441.4756	160.0
441.6039	270.0
441.7233	220.0
441.9053	240.0
453.1597	260.0
455.209	340.0
472.1683	250.0
489.1891	230.0
513.1899	280.0
1944.995	230.0

END IONS
BEGIN IONS
SCANS=47
PEPMASS=659.2921
CHARGE=1
COLLISION_ENERGY=0.0
52.1699	240.0
147.1163	480.0
309.1374	270.0
361.1603	930.0
391.1642	1700.0
392.1714	630.0
393.0945	200.0
393.1741	180.0
395.0887	180.0
409.1768	180.0
448.2904	240.0
462.819	270.0
561.7441	170.0
562.9568	230.0
583.2412	170.0
590.7363	160.0
594.0833	230.0
627.2967	230.0
638.3057	590.0
643.3365	230.0
644.2115	200.0
651.1133	230.0
651.3065	200.0
653.2672	180.0
657.249	170.0
657.9857	190.0
658.2752	290.0
658.4863	220.0
658.5787	180.0
658.6713	200.0
658.8116	180.0
659.0336	290.0
659.1689	300.0
659.2925	120000.0
659.444	390.0
659.5478	240.0
659.6022	410.0
659.6589	210.0
659.7913	1200.0
659.9678	280.0
660.1447	180.0
660.2131	300.0
660.2947	41000.0
660.5036	370.0
660.5614	290.0
661.0603	340.0
661.1351	220.0
661.2263	280.0
661.2962	8300.0
661.4218	240.0
661.684	230.0
661.7475	220.0
662.0247	180.0
662.2971	1600.0
662.4526	370.0
663.3292	470.0
663.9141	160.0
664.3331	180.0
664.8992	220.0
665.304	200.0
665.7926	220.0
665.9592	220.0
666.311	200.0
670.0082	160.0
677.3007	1700.0
678.2988	600.0
680.2481	190.0
680.3115	240.0
681.4955	160.0
700.3068	240.0
701.3058	340.0

END IONS
BEGIN IONS
SCANS=48
PEPMASS=739.6029
CHARGE=1
COLLISION_ENERGY=0.0
184.0722	970.0
185.0706	160.0
247.2357	230.0
378.2886	320.0
378.7897	260.0
381.298	7100.0
381.3851	190.0
382.3033	2300.0
383.2988	790.0
384.302	370.0
385.2375	520.0
415.2539	150.0
556.9135	170.0
557.4419	200.0
557.6736	240.0
557.9521	170.0
563.4131	280.0
564.8931	250.0
603.5294	240.0
694.4229	230.0
697.2488	350.0
698.244	290.0
735.569	460.0
736.5748	380.0
738.5476	240.0
740.5554	180.0
742.5736	460.0
743.5627	400.0

END IONS
BEGIN IONS
SCANS=49
PEPMASS=284.2953
CHARGE=1
COLLISION_ENERGY=0.0
240.9117	260.0
284.2971	2000.0
285.2958	350.0
286.3108	540.0

END IONS
BEGIN IONS
SCANS=50
PEPMASS=353.2552
CHARGE=1
COLLISION_ENERGY=0.0
67.9769	240.0
110.102	160.0
112.0277	450.0
112.9949	210.0
113.9939	150.0
114.027	280.0
123.1178	210.0
131.0019	1300.0
132.0108	150.0
133.0055	190.0
134.9893	160.0
139.1133	230.0
149.0124	560.0
150.0182	360.0
174.004	230.0
194.1263	260.0
198.9744	220.0
212.1425	230.0
223.0497	340.0
231.1447	840.0
231.6461	830.0
231.7657	240.0
232.1501	740.0
232.6449	190.0
233.1483	270.0
240.1539	190.0
240.6506	180.0
241.6523	230.0
288.9209	220.0
295.1933	820.0
296.2029	730.0
296.2339	240.0
297.1949	150.0
299.1823	280.0
300.0805	150.0
303.187	250.0
304.8956	170.0
309.0812	460.0
309.5954	230.0
311.1874	180.0
311.3842	240.0
312.8872	160.0
313.2054	1400.0
313.7416	230.0
314.2078	1200.0
314.2759	150.0
315.2184	210.0
317.1945	440.0
318.0679	240.0
331.2172	1300.0
332.2231	880.0
333.2255	300.0
335.2051	180.0
343.8803	270.0
349.5718	250.0
350.0617	170.0
350.2585	1100.0
350.7597	4700.0
351.1277	280.0
351.2614	2800.0
351.7643	680.0
352.2514	340.0
352.5802	290.0
352.764	230.0
352.8538	150.0
353.1069	250.0
353.2676	32000.0
353.6053	210.0
353.7452	250.0
354.0006	180.0
354.2701	6100.0
355.2733	1800.0
359.7721	240.0
361.7649	220.0
369.1659	230.0
370.2208	160.0
372.2712	230.0
387.2394	340.0
388.2442	340.0
389.2396	160.0
447.2812	170.0
553.3889	150.0
1753.7662	230.0

END IONS
BEGIN IONS
SCANS=51
PEPMASS=313.2621
CHARGE=1
COLLISION_ENERGY=0.0
131.0035	160.0
221.5019	230.0
265.9287	250.0
267.1332	250.0
272.1752	230.0
290.8931	180.0
293.18	300.0
294.9326	200.0
295.1996	320.0
308.9138	200.0
311.1893	680.0
312.1998	160.0
313.2	270.0
313.2738	300.0
315.2298	210.0
330.2018	200.0
331.2232	250.0
497.3089	180.0
553.381	180.0

END IONS
BEGIN IONS
SCANS=52
PEPMASS=557.4495
CHARGE=1
COLLISION_ENERGY=0.0
50.0555	250.0
59.3323	260.0
71.6837	280.0
82.9247	230.0
95.0844	160.0
103.0243	260.0
105.1421	240.0
109.099	360.0
111.1109	400.0
112.0268	9300.0
112.53	280.0
113.0272	240.0
113.5269	200.0
114.0297	200.0
121.0305	420.0
121.0512	260.0
130.9992	870.0
137.1381	160.0
149.0139	660.0
151.1494	170.0
167.0171	220.0
169.1833	180.0
197.9832	230.0
208.142	430.0
217.1474	440.0
223.0499	7400.0
224.0545	490.0
225.0538	160.0
226.151	300.0
241.0608	160.0
245.1592	11000.0
245.2437	260.0
245.2944	230.0
245.6624	3400.0
246.1654	610.0
247.157	560.0
254.6617	220.0
267.2766	290.0
268.2712	370.0
273.3305	300.0
305.3073	270.0
323.2267	890.0
324.2348	580.0
334.0545	240.0
341.2372	2100.0
342.2429	400.0
344.2484	260.0
345.2288	350.0
359.2441	1400.0
360.2515	530.0
362.2493	230.0
376.7263	180.0
377.4521	180.0
377.9809	260.0
378.2905	42000.0
378.5603	160.0
378.7919	17000.0
378.9417	160.0
379.2245	350.0
379.2928	5200.0
379.7945	760.0
380.2868	1400.0
380.4926	180.0
380.7912	320.0
381.2921	220.0
399.3012	180.0
415.2735	2100.0
416.2707	760.0
417.2787	370.0
418.2727	200.0
432.6716	310.0
433.2791	540.0
434.2805	350.0
435.2731	160.0
453.299	180.0
555.2474	170.0
555.4436	220.0
557.4432	11000.0
557.8149	200.0
557.9452	8300.0
558.4485	3300.0
558.9451	700.0
559.1356	310.0
559.4511	320.0
559.9418	280.0
560.9391	180.0
681.5507	300.0

END IONS
BEGIN IONS
SCANS=53
PEPMASS=378.3063
CHARGE=1
COLLISION_ENERGY=0.0
59.9569	250.0
85.5887	240.0
88.7544	230.0
95.0865	420.0
95.2464	260.0
102.1263	250.0
103.0246	450.0
111.1165	380.0
112.0285	10000.0
112.0735	210.0
112.5298	1500.0
112.9914	800.0
113.0291	420.0
114.0291	280.0
121.0341	1100.0
123.1173	230.0
131.0019	3200.0
132.0071	250.0
133.0004	200.0
134.9959	420.0
149.0137	1300.0
150.0192	370.0
167.0238	200.0
170.7932	270.0
175.0272	290.0
205.0371	290.0
223.0505	6000.0
224.0533	520.0
225.0501	150.0
245.1589	7400.0
245.6597	2200.0
246.1564	500.0
247.6544	250.0
254.0877	230.0
254.1525	180.0
262.3965	260.0
266.1693	230.0
267.2679	240.0
323.2239	3800.0
324.2262	1000.0
325.2365	250.0
328.2236	340.0
341.0323	270.0
341.2367	4800.0
342.2412	1600.0
342.3013	200.0
345.2325	280.0
350.2779	360.0
357.9268	240.0
359.2466	3300.0
360.2557	720.0
361.2594	160.0
374.3786	260.0
376.6529	170.0
377.1203	180.0
377.2433	470.0
377.3411	190.0
377.9392	250.0
377.9731	190.0
378.212	320.0
378.2909	58000.0
378.7287	550.0
378.7919	34000.0
378.9241	230.0
378.9665	180.0
379.1009	220.0
379.1447	160.0
379.2928	8200.0
379.7918	1600.0
380.284	2600.0
380.5757	200.0
380.7855	540.0
381.2107	340.0
381.299	44000.0
381.6488	360.0
381.7259	170.0
381.815	180.0
381.913	170.0
381.9952	170.0
382.2995	4000.0
382.3481	240.0
382.4326	180.0
382.499	160.0
396.3569	260.0
397.2691	230.0
415.2736	570.0
416.2737	240.0
417.2787	240.0
433.2898	440.0
489.3033	330.0
490.3294	290.0
1741.6915	240.0

END IONS
BEGIN IONS
SCANS=54
PEPMASS=350.2239
CHARGE=1
COLLISION_ENERGY=0.0
94.0169	260.0
95.0907	210.0
98.9784	160.0
103.0204	390.0
109.1023	260.0
110.1057	200.0
112.0283	5700.0
112.533	230.0
112.9897	400.0
121.0321	220.0
123.1181	210.0
129.5619	230.0
131.0011	3900.0
132.011	360.0
132.9969	200.0
140.9051	240.0
149.0114	2100.0
151.0112	230.0
161.0605	180.0
164.4832	250.0
167.0233	820.0
175.0222	340.0
203.126	240.0
207.8133	230.0
211.0163	240.0
211.9108	150.0
222.1358	190.0
222.1573	260.0
223.0497	3100.0
224.0526	250.0
227.0357	280.0
230.7607	250.0
231.1425	1900.0
231.2764	160.0
231.6453	640.0
232.1467	590.0
233.1445	180.0
234.1425	160.0
239.2325	160.0
240.1476	1000.0
240.2414	170.0
241.0558	280.0
255.7485	230.0
274.1559	220.0
295.1451	190.0
295.1954	4500.0
296.1983	1300.0
296.2694	270.0
297.1994	170.0
299.1865	200.0
300.0146	190.0
312.7358	180.0
313.2053	6800.0
313.2693	1200.0
313.3541	150.0
313.4378	260.0
314.2094	1100.0
314.2775	160.0
315.2046	160.0
331.2151	5200.0
332.22	1700.0
333.2162	490.0
334.2198	220.0
339.2382	170.0
340.2161	270.0
341.2407	200.0
348.7993	180.0
349.0271	180.0
349.2271	350.0
349.2712	200.0
349.6772	230.0
349.9996	260.0
350.1067	170.0
350.1689	570.0
350.2586	67000.0
350.3898	320.0
350.4362	280.0
350.5444	260.0
350.6645	190.0
350.6877	300.0
350.7016	160.0
350.7119	520.0
350.759	26000.0
350.8548	300.0
350.9138	220.0
351.0656	230.0
351.2604	8700.0
351.3544	230.0
351.4379	300.0
351.5269	190.0
351.5836	280.0
351.69	260.0
351.7609	1800.0
352.2539	1400.0
352.6992	160.0
352.7495	660.0
352.9433	170.0
353.1525	160.0
353.2153	460.0
353.2668	57000.0
354.1268	220.0
354.1846	240.0
354.2704	2600.0
355.6178	280.0
356.4038	160.0
357.2373	220.0
357.8016	220.0
359.2603	1200.0
359.7652	1100.0
360.2595	240.0
360.7689	240.0
362.2814	240.0
362.9041	220.0
370.227	230.0
370.7703	370.0
371.2718	250.0
387.2392	1900.0
387.4513	240.0
388.2479	450.0
389.2422	270.0
405.2508	290.0
406.2507	160.0

END IONS
BEGIN IONS
SCANS=55
PEPMASS=745.5181
CHARGE=1
COLLISION_ENERGY=0.0
71.8315	240.0
74.406	240.0
112.9968	280.0
120.6811	240.0
131.0032	410.0
132.0002	380.0
149.0124	220.0
152.8576	240.0
157.0539	220.0
158.9993	210.0
177.0074	1000.0
180.9983	270.0
189.1985	250.0
191.0278	200.0
195.0222	210.0
223.0526	180.0
230.2675	240.0
239.2375	160.0
253.1338	230.0
276.6324	260.0
295.0704	160.0
295.1947	18000.0
295.7121	200.0
296.0526	210.0
296.1979	3300.0
297.1918	790.0
298.3238	190.0
299.1847	530.0
301.122	230.0
301.3049	260.0
303.2493	220.0
308.217	260.0
312.8515	240.0
312.8925	220.0
313.0855	270.0
313.1126	190.0
313.1618	310.0
313.2054	24000.0
313.4506	260.0
314.2093	4600.0
314.405	160.0
315.2097	790.0
317.2017	430.0
322.9431	160.0
331.216	30000.0
331.3986	160.0
332.1318	150.0
332.219	4200.0
333.2231	800.0
334.227	360.0
334.7156	160.0
335.2047	400.0
338.7724	230.0
339.219	750.0
340.2218	210.0
341.2276	390.0
349.2249	1300.0
351.2222	870.0
352.2184	320.0
353.266	820.0
353.3663	230.0
354.2247	270.0
354.8343	160.0
357.2282	530.0
367.2283	320.0
369.231	4500.0
369.73	160.0
370.2305	510.0
373.2168	170.0
375.2367	190.0
379.9958	230.0
387.2405	5000.0
388.2473	1800.0
389.2477	390.0
390.6566	310.0
391.2278	300.0
395.2145	230.0
397.2268	690.0
405.2487	820.0
406.262	260.0
413.1924	230.0
413.2646	370.0
414.285	230.0
415.0777	250.0
415.2367	33000.0
415.4485	260.0
415.5385	200.0
415.619	320.0
416.24	6900.0
417.2406	1100.0
417.3782	170.0
418.2432	240.0
419.2293	420.0
422.2373	160.0
427.2563	260.0
432.207	170.0
433.2469	5800.0
434.1922	230.0
434.2502	1500.0
435.2428	420.0
437.2387	450.0
451.2172	160.0
461.2835	280.0
462.2771	160.0
490.2462	240.0
527.8774	230.0
528.3788	340.0
533.8281	240.0
534.371	690.0
534.8658	1300.0
535.3661	190.0
535.8716	200.0
536.3588	200.0
557.669	260.0
564.1795	190.0
578.8602	180.0
584.3696	230.0
607.4605	1100.0
608.4649	520.0
609.4776	200.0
625.4703	1500.0
626.4677	1300.0
627.4668	260.0
629.4747	180.0
643.4702	290.0
698.3817	230.0
699.5066	15000.0
699.682	320.0
700.2554	180.0
700.5089	7500.0
700.7659	230.0
701.506	1500.0
702.522	560.0
703.5123	420.0
743.5092	350.0
744.5043	440.0
745.5139	9500.0
746.5157	4500.0
747.5074	1200.0
748.5185	260.0
749.5038	340.0

END IONS
BEGIN IONS
SCANS=56
PEPMASS=341.3005
CHARGE=1
COLLISION_ENERGY=0.0
282.4071	280.0
284.1141	240.0
319.7279	240.0
339.1811	150.0
340.7765	230.0
341.3048	430.0
342.3038	230.0
359.2472	240.0

END IONS
BEGIN IONS
SCANS=57
PEPMASS=0.0
CHARGE=1
COLLISION_ENERGY=0.0

END IONS
BEGIN IONS
SCANS=58
PEPMASS=409.3283
CHARGE=1
COLLISION_ENERGY=0.0
61.6118	230.0
89.5516	250.0
172.1166	320.0
180.4904	230.0
301.1413	400.0
314.2393	290.0
341.2328	170.0
351.2528	240.0
357.1471	320.0
359.6545	410.0
359.8195	240.0
368.6494	460.0
369.2649	430.0
370.2833	260.0
387.2753	370.0
387.8183	240.0
388.2625	240.0
406.3209	350.0
406.8126	340.0
407.3286	200.0
407.8305	490.0
409.2293	370.0
409.3293	18000.0
410.3342	4200.0
411.3388	1500.0
412.3631	160.0
413.2664	5000.0
414.3596	240.0

END IONS
BEGIN IONS
SCANS=59
PEPMASS=683.5418
CHARGE=1
COLLISION_ENERGY=0.0
45.0161	260.0
47.0762	250.0
51.0273	220.0
55.1872	240.0
58.665	250.0
59.6762	240.0
61.0333	260.0
63.4418	180.0
69.1706	240.0
69.4005	160.0
69.8983	170.0
69.9901	280.0
70.587	230.0
72.486	270.0
73.7905	250.0
74.0282	240.0
74.387	160.0
78.0451	150.0
81.0154	170.0
82.314	250.0
82.4665	160.0
83.4267	160.0
84.6781	230.0
86.5681	150.0
87.2187	230.0
87.6818	240.0
91.0513	190.0
91.6246	230.0
92.8682	200.0
93.0691	190.0
94.0149	330.0
95.0849	2200.0
95.6958	150.0
95.8963	190.0
96.0879	180.0
97.1004	680.0
98.9765	200.0
99.0784	180.0
99.2664	270.0
100.9885	380.0
101.6503	230.0
102.9517	260.0
103.0217	930.0
109.1005	1900.0
110.1059	200.0
111.1146	170.0
111.3082	160.0
112.0279	18000.0
112.3747	190.0
112.5287	960.0
112.9905	350.0
113.0282	200.0
113.1322	190.0
113.2823	190.0
114.0237	600.0
116.0256	240.0
117.034	230.0
120.3204	180.0
121.0321	1200.0
123.0313	220.0
123.1161	1000.0
123.6911	200.0
124.1224	200.0
124.2783	240.0
125.1319	320.0
125.8579	180.0
127.4336	180.0
128.9279	340.0
129.365	340.0
130.2477	240.0
131.0015	10000.0
131.0837	200.0
132.005	450.0
132.0665	150.0
132.367	340.0
132.9969	230.0
134.6288	240.0
134.7159	170.0
134.9148	180.0
135.0124	2100.0
135.7833	180.0
135.9626	270.0
136.0094	350.0
137.1313	540.0
137.7761	160.0
138.7619	230.0
139.1445	210.0
139.3288	170.0
139.6417	300.0
141.0605	190.0
141.1626	420.0
141.527	160.0
141.5818	170.0
142.837	290.0
142.8956	180.0
143.9979	180.0
144.8725	170.0
145.25	230.0
146.5833	260.0
146.8897	150.0
148.0496	160.0
149.0104	3300.0
151.0207	440.0
151.1461	360.0
151.4306	160.0
152.0949	240.0
152.1527	280.0
153.9448	240.0
154.5304	150.0
155.1809	300.0
155.5858	150.0
157.1143	230.0
159.002	370.0
159.492	180.0
159.6672	240.0
160.0836	180.0
160.5823	200.0
161.046	160.0
162.8415	230.0
163.2429	200.0
165.1652	310.0
165.6711	190.0
167.0249	190.0
167.5707	160.0
168.9807	180.0
169.1932	170.0
169.4669	190.0
171.2099	170.0
171.6101	240.0
172.0772	180.0
173.0385	770.0
175.0283	620.0
175.3519	200.0
176.0925	160.0
176.8611	170.0
178.6603	280.0
179.1781	150.0
179.6235	210.0
180.0666	270.0
182.3255	170.0
183.8589	170.0
184.7506	230.0
185.0916	260.0
185.121	1500.0
185.622	210.0
187.1714	150.0
187.7451	220.0
188.8029	230.0
189.4059	180.0
189.9533	170.0
190.0695	200.0
190.3094	200.0
190.3503	160.0
190.4796	220.0
191.025	920.0
193.0504	490.0
194.1253	3600.0
194.2902	180.0
194.6259	1100.0
195.0152	320.0
195.1349	440.0
195.5324	170.0
196.211	230.0
196.9997	190.0
197.2559	170.0
197.2937	290.0
197.8459	200.0
198.2319	190.0
199.1104	260.0
199.3606	180.0
200.192	180.0
200.7015	170.0
201.754	320.0
202.2006	300.0
202.2666	170.0
202.3743	210.0
203.1301	2600.0
203.2728	240.0
203.4622	290.0
203.5182	220.0
203.6309	230.0
204.1292	160.0
205.0392	1300.0
205.1389	240.0
205.2303	310.0
205.2534	200.0
208.5793	210.0
209.032	250.0
209.1047	430.0
209.5466	160.0
211.0063	180.0
211.193	170.0
212.1362	680.0
212.6356	340.0
213.1435	200.0
213.4848	160.0
213.9537	250.0
214.1201	210.0
214.4796	400.0
215.0678	200.0
216.1364	240.0
217.4863	230.0
218.7183	320.0
220.0322	170.0
221.2255	870.0
222.1396	1700.0
222.2307	190.0
222.638	470.0
222.9202	180.0
222.9775	260.0
223.05	33000.0
223.1372	190.0
223.2655	180.0
224.0535	2300.0
224.1303	390.0
224.3806	160.0
224.6184	260.0
224.868	160.0
225.0503	1200.0
225.3438	160.0
225.3864	230.0
226.0222	210.0
226.0499	280.0
227.0446	440.0
227.7065	220.0
229.7158	160.0
230.1396	220.0
230.6132	150.0
230.7134	270.0
230.8874	440.0
230.9372	340.0
231.0336	460.0
231.0888	210.0
231.1447	120000.0
231.2115	280.0
231.2567	340.0
231.2899	250.0
231.3422	160.0
231.4055	240.0
231.4802	190.0
231.6459	30000.0
231.7301	180.0
231.7572	440.0
231.9423	240.0
232.0291	240.0
232.1079	220.0
232.1461	7400.0
232.2812	180.0
232.613	310.0
232.6473	1900.0
233.0298	200.0
233.1404	3500.0
233.5521	200.0
233.5983	280.0
233.6389	380.0
233.6739	170.0
233.9744	350.0
234.7177	200.0
235.0243	170.0
235.1368	520.0
235.5466	200.0
235.6388	340.0
236.0432	220.0
236.1302	340.0
236.3563	240.0
237.2993	160.0
238.6395	180.0
239.2386	3700.0
239.4323	200.0
239.9181	230.0
240.1496	8600.0
240.2392	950.0
240.6516	2800.0
241.0588	640.0
241.1199	170.0
241.1493	850.0
241.2438	200.0
241.6026	220.0
241.6519	320.0
242.1449	490.0
242.3657	180.0
242.6499	340.0
242.9826	190.0
243.6526	190.0
243.9226	240.0
244.6861	220.0
245.2568	160.0
245.59	170.0
246.9218	230.0
247.2162	160.0
248.0583	180.0
251.6598	220.0
256.1797	170.0
256.7348	390.0
257.2485	1000.0
257.7491	250.0
258.2552	510.0
258.7366	240.0
259.1014	400.0
261.1614	160.0
261.3573	190.0
264.3583	300.0
265.0863	270.0
265.2815	280.0
265.4232	240.0
265.9253	160.0
266.4953	180.0
266.659	290.0
268.6599	310.0
269.3632	200.0
271.9917	280.0
274.6152	340.0
274.9134	160.0
275.203	200.0
275.2724	190.0
275.847	150.0
275.9423	180.0
276.0148	180.0
276.694	180.0
276.7695	160.0
278.2736	270.0
278.3168	160.0
279.1935	180.0
279.3024	190.0
279.8138	350.0
280.0319	180.0
281.516	300.0
282.6115	300.0
285.8132	270.0
289.632	160.0
291.115	200.0
291.6753	180.0
292.4925	190.0
294.393	200.0
294.7641	150.0
294.9897	210.0
295.085	160.0
295.1959	26000.0
295.3062	200.0
295.4574	160.0
296.1984	5100.0
297.144	180.0
297.1943	830.0
297.9501	170.0
298.2321	240.0
298.4209	210.0
298.7008	240.0
299.1918	340.0
299.5692	160.0
300.303	160.0
300.3756	220.0
300.7602	210.0
301.9457	260.0
302.4228	180.0
303.0332	240.0
303.1497	170.0
303.2392	180.0
304.2352	200.0
304.6598	180.0
304.7369	160.0
305.3447	230.0
309.7711	190.0
310.1585	250.0
310.3146	220.0
310.761	220.0
310.9721	200.0
312.73	170.0
312.8657	160.0
313.1357	190.0
313.2067	30000.0
313.2746	11000.0
313.3754	200.0
313.4042	190.0
313.4596	170.0
313.589	310.0
313.7414	610.0
313.9261	260.0
313.9805	200.0
314.2098	5200.0
314.2765	2200.0
314.3624	160.0
314.4276	300.0
315.2108	980.0
315.2761	320.0
315.4872	170.0
315.7345	190.0
315.9349	250.0
315.9897	170.0
316.2153	200.0
316.3654	160.0
316.6761	180.0
317.1467	180.0
317.2006	520.0
319.2258	170.0
319.5391	150.0
319.94	160.0
320.2218	180.0
321.0716	200.0
322.2146	200.0
322.2487	650.0
322.4867	180.0
322.7401	370.0
323.6318	200.0
324.9177	170.0
325.1419	310.0
327.917	220.0
328.152	200.0
328.918	340.0
329.2242	240.0
330.0318	160.0
331.0602	260.0
331.1354	200.0
331.1636	200.0
331.2173	17000.0
331.7574	250.0
332.2191	3700.0
332.5217	190.0
332.7477	270.0
333.2235	400.0
335.2205	960.0
335.408	170.0
335.8646	230.0
336.0853	200.0
336.223	460.0
336.7241	190.0
338.4517	260.0
338.8001	210.0
339.2147	530.0
339.4763	180.0
339.6728	170.0
340.2225	280.0
341.2491	180.0
341.3059	240.0
341.3627	240.0
341.7142	180.0
341.757	340.0
341.8039	160.0
342.764	210.0
342.9743	160.0
344.2108	240.0
345.2397	170.0
347.101	170.0
347.2354	340.0
347.4257	190.0
348.0493	160.0
348.3582	240.0
348.4699	200.0
348.5272	200.0
348.5429	170.0
348.6515	180.0
348.8992	210.0
348.9557	200.0
349.0366	170.0
349.226	910.0
349.3837	230.0
349.4248	200.0
349.4571	240.0
349.5163	300.0
349.588	430.0
349.6805	330.0
349.7302	660.0
349.8175	390.0
349.8505	180.0
349.9087	310.0
349.968	440.0
350.0125	300.0
350.0583	460.0
350.1082	510.0
350.1467	540.0
350.2607	220000.0
350.3804	600.0
350.4067	560.0
350.4667	320.0
350.496	200.0
350.5251	280.0
350.5912	420.0
350.6952	640.0
350.7614	110000.0
350.8919	410.0
350.9901	650.0
351.0623	350.0
351.0932	390.0
351.1324	600.0
351.1885	440.0
351.2621	26000.0
351.3877	390.0
351.467	190.0
351.5096	240.0
351.5356	390.0
351.6305	370.0
351.6702	310.0
351.7177	320.0
351.7622	5500.0
351.8902	300.0
351.9071	350.0
352.0025	530.0
352.0461	340.0
352.1335	320.0
352.1738	250.0
352.2173	460.0
352.2563	5500.0
352.3653	170.0
352.4136	260.0
352.4749	340.0
352.5317	310.0
352.592	420.0
352.6525	340.0
352.6916	440.0
352.757	3400.0
352.8171	240.0
352.8578	390.0
352.9095	600.0
352.9621	280.0
353.0136	300.0
353.0803	440.0
353.1157	570.0
353.1853	860.0
353.27	390000.0
353.5261	520.0
353.6214	1100.0
353.689	810.0
353.7613	460.0
353.8175	380.0
353.8362	620.0
353.8866	12000.0
353.9287	980.0
354.0271	340.0
354.0741	240.0
354.1	370.0
354.1831	660.0
354.2197	790.0
354.2718	190000.0
354.4133	160.0
354.4614	280.0
354.5214	290.0
354.6144	360.0
354.6643	370.0
354.7136	500.0
354.7513	680.0
354.8245	370.0
354.8477	420.0
354.8925	440.0
355.0228	250.0
355.0583	200.0
355.0964	350.0
355.1425	300.0
355.2742	21000.0
355.4945	180.0
355.5455	190.0
355.5768	270.0
355.6389	160.0
355.6865	250.0
355.8457	370.0
355.9431	180.0
355.9899	300.0
356.0294	180.0
356.1074	270.0
356.1552	220.0
356.2108	220.0
356.2752	1500.0
356.413	410.0
356.4521	480.0
356.5092	260.0
356.5851	480.0
356.6364	640.0
356.7002	540.0
356.7567	290.0
356.8706	190.0
356.9141	340.0
356.9857	280.0
357.1959	250.0
357.2297	390.0
357.4713	360.0
357.5155	340.0
357.6593	170.0
357.7312	220.0
357.829	200.0
357.9085	160.0
358.0557	240.0
358.1891	180.0
359.2647	2400.0
359.766	1300.0
360.2689	420.0
360.6911	180.0
360.7688	290.0
361.0805	160.0
361.262	280.0
361.7513	160.0
362.2533	310.0
362.5233	170.0
362.7104	220.0
363.2571	210.0
367.2389	200.0
369.232	6200.0
369.3217	220.0
370.2348	1700.0
370.433	180.0
370.7692	310.0
371.2372	280.0
371.2756	280.0
372.2329	160.0
373.2508	2500.0
373.3186	210.0
374.2487	480.0
381.2619	200.0
385.8346	180.0
385.8737	180.0
386.8142	160.0
386.9293	180.0
387.0369	160.0
387.1656	160.0
387.2437	50000.0
387.3707	370.0
387.5074	310.0
387.5988	210.0
387.8061	240.0
388.1852	290.0
388.2479	14000.0
389.248	2600.0
390.2472	680.0
390.4213	160.0
391.2426	1100.0
392.2403	440.0
393.1138	160.0
393.2839	160.0
393.4048	200.0
394.2976	280.0
395.0118	230.0
395.2261	370.0
399.2661	350.0
400.1853	200.0
401.7211	180.0
404.551	190.0
405.1484	180.0
405.2531	12000.0
406.258	2700.0
406.3156	400.0
407.2579	940.0
409.2431	260.0
410.2639	190.0
423.251	290.0
429.2761	250.0
443.28	330.0
447.2626	170.0
449.6406	190.0
461.2788	820.0
462.2825	270.0
464.297	170.0
486.7847	300.0
487.0787	250.0
489.676	240.0
494.5773	250.0
494.8073	240.0
495.0435	190.0
495.4509	160.0
499.112	260.0
507.3859	190.0
511.083	160.0
511.3928	240.0
511.7149	230.0
511.9268	300.0
511.974	200.0
512.5554	210.0
512.6473	180.0
512.9862	170.0
513.5622	200.0
513.6672	240.0
513.7385	250.0
513.998	230.0
514.0312	310.0
514.2415	300.0
514.2866	410.0
514.3844	510.0
514.4703	260.0
514.5641	350.0
514.6785	180.0
514.7087	280.0
514.7845	470.0
514.8473	600.0
514.964	260.0
515.0065	240.0
515.0473	410.0
515.0937	430.0
515.1335	250.0
515.1691	580.0
515.2405	880.0
515.3011	600.0
515.4003	200000.0
515.5642	320.0
515.7354	280.0
515.7845	400.0
515.8373	890.0
515.902	180000.0
516.0513	190.0
516.0982	190.0
516.1461	360.0
516.2018	700.0
516.2999	540.0
516.3112	670.0
516.4023	72000.0
516.5408	180.0
516.5943	220.0
516.647	560.0
516.6962	480.0
516.7217	460.0
516.7846	170.0
516.8336	400.0
516.9016	22000.0
517.0312	290.0
517.0814	280.0
517.1937	230.0
517.2336	300.0
517.3972	10000.0
517.5323	240.0
517.5764	440.0
517.6779	410.0
517.7298	280.0
517.8159	180.0
517.8971	5000.0
518.0027	230.0
518.0664	160.0
518.189	240.0
518.2979	210.0
518.3979	2100.0
518.6505	250.0
518.7741	370.0
518.9053	880.0
518.9813	240.0
519.1239	200.0
519.2161	240.0
519.2704	200.0
519.3229	220.0
519.3885	1400.0
519.4688	300.0
519.5054	380.0
519.5735	440.0
519.6195	620.0
519.7189	240.0
519.8231	230.0
519.8927	590.0
519.9547	300.0
520.0076	160.0
520.1516	320.0
520.2748	310.0
520.3885	330.0
520.4523	200.0
520.5324	270.0
520.572	170.0
520.6451	180.0
520.8314	200.0
520.9118	190.0
521.3303	400.0
521.704	210.0
522.8536	210.0
523.3834	350.0
535.522	230.0
535.9439	170.0
537.45	240.0
538.7753	200.0
555.4593	220.0
556.4706	270.0
573.4692	620.0
574.4697	150.0
581.4722	290.0
611.4854	740.0
612.4871	680.0
625.4711	300.0
626.4712	270.0
628.6339	270.0
629.5007	290.0
630.5061	150.0
643.4864	160.0
667.5125	670.0
668.5068	280.0
668.565	160.0
681.4683	260.0
683.5239	230.0
684.5278	320.0
685.5123	6400.0
686.5124	2900.0
687.5108	1400.0
705.5505	160.0
715.4883	200.0
829.462	240.0
1178.9432	230.0
1431.8046	260.0
1833.1055	240.0
1836.0271	260.0
1846.0533	260.0
1865.5605	260.0
1891.5048	230.0
1951.2589	250.0
1961.5065	230.0

END IONS
BEGIN IONS
SCANS=60
PEPMASS=737.1863
CHARGE=1
COLLISION_ENERGY=0.0
55.6205	230.0
75.056	240.0
78.3969	240.0
80.9431	150.0
87.049	230.0
92.1939	230.0
104.9623	240.0
107.4927	200.0
108.5377	160.0
108.5632	190.0
113.2172	160.0
115.9387	160.0
116.2529	230.0
117.0433	320.0
121.0377	230.0
122.9445	150.0
123.8757	160.0
124.9373	160.0
129.653	300.0
131.0039	350.0
134.9828	260.0
137.1367	180.0
137.9121	230.0
140.096	200.0
140.6127	180.0
141.2977	160.0
143.1288	250.0
144.3491	160.0
145.3394	200.0
147.0881	160.0
150.136	240.0
159.5478	220.0
162.2856	240.0
165.3502	230.0
165.745	230.0
173.0899	350.0
175.6427	160.0
176.771	190.0
182.7123	250.0
184.0749	380.0
184.506	270.0
185.6595	240.0
185.8373	160.0
198.599	210.0
199.1372	180.0
201.9758	220.0
202.4734	160.0
202.707	150.0
206.2061	160.0
206.6196	170.0
208.3773	180.0
209.0606	200.0
210.3783	180.0
217.1462	160.0
217.8676	230.0
217.97	160.0
220.0965	200.0
220.2583	160.0
223.0502	450.0
224.8203	230.0
225.1544	380.0
226.9502	170.0
228.534	170.0
229.383	180.0
232.7058	150.0
233.7015	160.0
234.6441	190.0
236.1495	200.0
238.1462	160.0
242.4333	180.0
244.2393	230.0
244.508	240.0
244.9601	190.0
245.1591	4000.0
245.6611	900.0
245.728	250.0
246.16	370.0
246.6596	170.0
247.1555	380.0
248.012	240.0
249.1906	180.0
249.2601	150.0
249.4168	170.0
249.5942	240.0
252.0291	180.0
253.6065	160.0
254.1675	500.0
254.6581	240.0
255.1754	170.0
255.5889	180.0
256.2314	170.0
256.2622	160.0
258.4406	170.0
260.9166	280.0
261.137	200.0
261.2855	200.0
262.0325	250.0
262.3578	160.0
262.4881	180.0
267.2665	300.0
267.3612	240.0
276.4583	160.0
276.8711	420.0
276.9626	200.0
278.1755	170.0
281.2496	420.0
282.6878	180.0
284.3565	240.0
284.702	250.0
284.9817	200.0
289.5131	200.0
293.6756	160.0
293.9087	160.0
294.3571	200.0
295.1904	160.0
296.5467	180.0
299.2986	170.0
301.0932	220.0
308.9675	190.0
309.1314	180.0
311.7083	240.0
313.1284	230.0
313.4007	190.0
314.4002	150.0
316.0121	160.0
319.6582	300.0
321.3679	190.0
322.464	200.0
322.8269	150.0
323.2303	240.0
323.796	320.0
325.0031	250.0
326.5609	260.0
326.7802	230.0
327.2651	150.0
328.0036	290.0
328.4983	240.0
330.0272	290.0
332.0353	230.0
333.589	190.0
334.5887	190.0
335.1966	170.0
335.8116	160.0
336.4218	160.0
336.9171	160.0
337.2218	220.0
339.2144	190.0
341.0281	180.0
341.2376	530.0
341.3055	1100.0
342.2335	280.0
342.3146	170.0
343.305	290.0
344.0783	170.0
344.3535	200.0
345.5786	270.0
345.9668	240.0
346.0482	270.0
347.4537	150.0
349.6264	210.0
350.2747	410.0
350.7841	210.0
354.208	170.0
356.9113	200.0
359.2542	270.0
360.5909	160.0
361.2875	230.0
362.0336	210.0
365.4476	170.0
365.5985	150.0
366.4009	300.0
368.6721	170.0
371.7929	200.0
374.4469	160.0
374.5562	160.0
374.7811	370.0
374.8832	180.0
375.0977	260.0
375.2609	260.0
375.3658	250.0
375.5445	230.0
376.2249	200.0
376.3178	210.0
376.3956	210.0
376.4728	180.0
376.5472	390.0
376.7724	280.0
376.8688	300.0
376.9315	260.0
377.0016	230.0
377.1842	270.0
377.2224	160.0
377.4067	300.0
377.4738	520.0
377.5352	200.0
377.6349	280.0
377.6793	340.0
377.7645	270.0
377.8243	600.0
377.8748	300.0
377.9259	160.0
377.9776	220.0
378.0703	170.0
378.0973	420.0
378.1448	320.0
378.2325	640.0
378.2909	46000.0
378.3883	200.0
378.4291	270.0
378.6356	180.0
378.6926	300.0
378.7208	270.0
378.7926	28000.0
378.9228	240.0
379.0484	280.0
379.1134	450.0
379.2939	6400.0
379.4305	230.0
379.5713	180.0
379.6331	210.0
379.6622	230.0
379.6938	350.0
379.7923	1600.0
379.9174	170.0
379.9856	280.0
380.0367	170.0
380.1189	300.0
380.2048	270.0
380.2505	370.0
380.2831	1900.0
380.3815	240.0
380.467	470.0
380.495	290.0
380.6347	200.0
380.6672	330.0
380.7844	1100.0
380.8335	390.0
380.8467	260.0
380.9395	410.0
380.9639	220.0
381.0065	380.0
381.0588	310.0
381.0908	430.0
381.1044	720.0
381.1446	390.0
381.2086	1100.0
381.2481	980.0
381.301	420000.0
381.4142	370.0
381.4463	310.0
381.5446	170.0
381.5837	270.0
381.6162	300.0
381.6696	1200.0
381.7025	860.0
381.7818	780.0
381.8207	310.0
381.889	770.0
381.9479	8200.0
381.9934	1400.0
382.09	410.0
382.1541	200.0
382.2044	360.0
382.2309	220.0
382.3033	160000.0
382.5508	240.0
382.6168	300.0
382.6525	340.0
382.6908	340.0
382.7454	220.0
382.7905	160.0
382.8224	300.0
382.8503	280.0
382.8924	510.0
382.9425	1200.0
383.1595	180.0
383.2231	300.0
383.3048	14000.0
383.4456	460.0
383.4973	240.0
383.5885	430.0
383.6438	370.0
383.682	240.0
383.7657	320.0
383.8031	260.0
383.9175	160.0
384.024	390.0
384.0664	160.0
384.1477	480.0
384.2219	200.0
384.2679	300.0
384.2998	360.0
384.3452	240.0
384.3916	260.0
384.4173	450.0
384.4889	370.0
384.5378	280.0
384.6197	350.0
384.6916	320.0
384.7543	580.0
384.7922	380.0
384.8296	400.0
384.8675	460.0
384.9578	230.0
385.011	380.0
385.0451	170.0
385.1402	210.0
385.4446	370.0
385.5087	150.0
385.6008	270.0
385.703	240.0
385.7777	220.0
386.5163	180.0
386.9102	230.0
387.2909	580.0
387.7943	300.0
389.0714	160.0
389.7799	160.0
396.592	200.0
397.2565	590.0
397.7675	340.0
398.4022	180.0
398.8141	150.0
401.4445	150.0
406.2683	160.0
406.3487	220.0
414.2382	160.0
415.2703	740.0
416.2766	510.0
421.187	270.0
433.2773	270.0
489.3155	350.0
539.9855	270.0
557.0886	180.0
557.3518	220.0
557.4448	16000.0
557.7048	210.0
557.8594	190.0
557.9467	11000.0
558.0776	190.0
558.3716	190.0
558.4481	4800.0
558.6877	260.0
558.7919	160.0
558.946	1900.0
559.1659	320.0
559.3151	180.0
559.4437	1300.0
559.9391	920.0
560.9328	320.0
561.9191	160.0
562.15	150.0
577.7826	280.0
665.5503	160.0
733.5239	260.0
734.5108	170.0
734.5545	350.0
735.4075	320.0
735.4708	250.0
735.5228	380.0
735.5609	350.0
736.5754	160.0
738.5944	190.0
739.6089	810.0
740.6047	460.0
741.4797	160.0
741.5673	520.0
742.6453	170.0
772.8713	200.0

END IONS
BEGIN IONS
SCANS=61
PEPMASS=239.2373
CHARGE=1
COLLISION_ENERGY=0.0
112.9901	280.0
131.0003	320.0
134.9441	200.0
145.9986	250.0
149.0142	200.0
151.9255	250.0
152.9518	310.0
156.8909	170.0
180.9471	190.0
184.9467	240.0
193.943	450.0
200.9439	270.0
201.9487	520.0
204.9298	230.0
207.1405	260.0
230.9252	190.0
231.9576	260.0
239.9455	240.0
311.1801	160.0

END IONS
BEGIN IONS
SCANS=62
PEPMASS=341.2893
CHARGE=1
COLLISION_ENERGY=0.0
51.4739	250.0
67.6832	230.0
71.302	240.0
89.6269	250.0
91.0502	320.0
95.0829	980.0
96.0879	260.0
97.0662	200.0
98.1024	620.0
103.0745	350.0
107.0801	280.0
109.0991	1300.0
109.1225	230.0
109.9366	240.0
111.118	310.0
113.1321	190.0
117.0897	340.0
123.1156	830.0
125.0951	340.0
125.1276	300.0
127.1465	300.0
131.1049	440.0
134.5006	260.0
135.1122	160.0
137.1309	540.0
139.113	280.0
145.1187	160.0
149.1328	330.0
153.1253	310.0
159.1366	210.0
163.1467	430.0
165.1674	190.0
167.1433	320.0
174.1642	240.0
181.1545	230.0
183.2182	210.0
191.1781	170.0
192.1929	160.0
193.2009	190.0
201.1794	300.0
215.1996	330.0
229.2133	160.0
236.7152	240.0
247.2318	170.0
249.2551	700.0
249.2866	160.0
267.2694	1600.0
268.2705	800.0
285.2779	2200.0
286.2794	900.0
287.2842	180.0
290.1145	170.0
296.326	260.0
298.3267	230.0
303.2914	230.0
304.2892	280.0
319.6277	240.0
327.9581	240.0
331.1386	230.0
337.9207	240.0
339.4885	230.0
339.9494	180.0
340.5408	260.0
340.5923	240.0
341.0261	160.0
341.3061	120000.0
341.4088	280.0
341.5848	160.0
341.6768	260.0
341.7846	280.0
341.91	210.0
341.9806	180.0
342.3085	20000.0
342.6216	150.0
343.311	2500.0
344.3147	320.0
344.4383	180.0
345.3019	190.0
347.0845	160.0
1842.1948	230.0

END IONS
BEGIN IONS
SCANS=63
PEPMASS=325.2301
CHARGE=1
COLLISION_ENERGY=0.0
65.8908	280.0
95.0822	200.0
100.9888	200.0
107.4531	260.0
112.0275	590.0
113.0276	210.0
113.9904	180.0
114.0243	210.0
131.0003	1500.0
132.0041	370.0
132.2434	240.0
132.9978	280.0
134.0171	240.0
134.9432	240.0
134.9957	320.0
149.0117	740.0
150.0205	370.0
151.0096	160.0
167.0231	160.0
180.5631	240.0
198.121	210.0
202.8712	230.0
211.2036	150.0
217.1288	390.0
217.626	700.0
218.1291	260.0
219.0639	250.0
221.1203	260.0
222.9205	190.0
223.0471	800.0
226.1434	290.0
226.6394	170.0
234.905	310.0
238.0734	170.0
247.0832	160.0
248.9569	240.0
249.9044	250.0
256.5881	230.0
263.8947	240.0
267.1614	1100.0
268.1662	510.0
269.1671	160.0
271.1532	560.0
285.1744	1300.0
285.2448	150.0
285.2812	220.0
286.065	310.0
286.1778	640.0
286.2453	180.0
287.1792	280.0
288.1674	170.0
289.1719	170.0
290.8953	430.0
291.4042	250.0
300.3989	260.0
300.908	530.0
301.4047	240.0
303.1856	1000.0
304.1888	720.0
304.9043	160.0
305.1794	180.0
306.1884	170.0
307.1754	440.0
311.172	160.0
322.2253	620.0
322.7298	3200.0
323.2339	1800.0
323.7331	380.0
324.2167	530.0
324.7248	780.0
325.2364	29000.0
325.7169	250.0
326.2385	4000.0
326.3751	150.0
326.792	180.0
327.24	650.0
327.3011	220.0
331.2277	170.0
331.7451	240.0
359.218	420.0
360.2169	220.0
361.2271	350.0
377.2299	440.0
378.2286	160.0
437.2476	230.0

END IONS
BEGIN IONS
SCANS=64
PEPMASS=284.2956
CHARGE=1
COLLISION_ENERGY=0.0
53.9882	200.0
69.5738	250.0
70.8317	230.0
75.7218	230.0
77.2243	240.0
78.5018	230.0
91.2763	230.0
97.0918	220.0
98.0952	380.0
110.1385	270.0
110.6399	230.0
113.9654	270.0
128.7324	230.0
136.5298	250.0
138.6853	240.0
154.1576	240.0
172.218	310.0
218.9399	170.0
224.233	190.0
226.9695	230.0
238.241	200.0
240.9296	160.0
246.9207	230.0
248.5671	240.0
252.2604	320.0
260.8971	250.0
266.2839	1600.0
267.2838	290.0
270.0045	230.0
272.2902	240.0
282.4924	300.0
283.3556	240.0
283.4352	260.0
283.5115	250.0
283.7447	290.0
284.049	170.0
284.1179	280.0
284.1675	210.0
284.2094	350.0
284.295	130000.0
284.483	200.0
284.5221	290.0
284.5521	200.0
284.7313	370.0
284.7785	450.0
284.8507	170.0
285.2968	18000.0
285.5508	180.0
285.8923	160.0
286.0972	160.0
286.2997	2200.0
286.9395	250.0
287.3004	160.0

END IONS
BEGIN IONS
SCANS=65
PEPMASS=453.1644
CHARGE=1
COLLISION_ENERGY=0.0
290.3953	250.0
291.009	240.0
292.8985	180.0
314.8702	170.0
321.8921	260.0
323.2251	200.0
329.8864	160.0
359.2471	250.0
367.4523	250.0
367.8603	390.0
367.8946	230.0
383.2051	240.0
388.8353	260.0
394.8345	280.0
396.8424	160.0
398.8539	260.0
403.8434	240.0
410.8325	300.0
414.86	460.0
416.8394	170.0
422.8529	240.0
428.8473	340.0
432.8615	450.0
446.8588	200.0
450.8434	180.0
450.8863	160.0
452.2425	360.0
452.7462	240.0
453.1702	1000.0
454.1702	420.0
455.1776	670.0
455.2775	220.0

END IONS
BEGIN IONS
SCANS=66
PEPMASS=256.264
CHARGE=1
COLLISION_ENERGY=0.0
47.1712	260.0
96.0825	440.0
97.1007	350.0
98.0965	530.0
102.0957	320.0
102.7498	230.0
112.1138	440.0
123.1161	230.0
126.1254	320.0
133.1452	240.0
137.3194	230.0
155.8569	240.0
187.928	230.0
198.9179	170.0
206.4258	240.0
210.2261	300.0
212.918	180.0
216.9249	290.0
221.9179	300.0
222.9263	240.0
224.1751	260.0
233.9382	260.0
234.9394	190.0
236.2403	270.0
238.2527	840.0
239.2544	460.0
239.944	230.0
250.9366	160.0
252.9488	350.0
255.557	250.0
255.6476	300.0
256.1094	300.0
256.2635	90000.0
256.5838	210.0
256.7473	370.0
257.0626	150.0
257.2666	13000.0
258.1839	180.0
258.2712	1700.0
258.8148	150.0
259.0705	180.0
274.2704	180.0

END IONS
BEGIN IONS
SCANS=67
PEPMASS=551.3568
CHARGE=1
COLLISION_ENERGY=0.0
87.4793	240.0
96.7015	250.0
111.0422	790.0
112.0498	200.0
127.0355	620.0
139.0679	180.0
142.0599	1200.0
155.0694	1000.0
156.0758	2300.0
170.0906	700.0
171.0611	560.0
171.0975	370.0
183.1009	670.0
184.1073	530.0
185.079	170.0
186.0851	2500.0
187.0879	220.0
188.0632	190.0
199.0943	2100.0
200.1002	680.0
214.1166	700.0
215.0863	810.0
217.0996	230.0
227.1242	360.0
228.1322	320.0
230.1101	630.0
238.3634	230.0
243.1218	600.0
244.1317	150.0
259.112	330.0
261.125	210.0
271.151	850.0
272.1555	320.0
274.1386	480.0
287.1471	1200.0
288.138	160.0
299.7483	250.0
303.1406	820.0
315.1702	270.0
324.6743	260.0
331.17	230.0
334.1766	170.0
401.797	240.0
404.3977	220.0
406.2921	210.0
425.2099	2100.0
425.2804	160.0
426.2144	410.0
427.2224	280.0
428.2159	230.0
448.78	240.0
454.8017	160.0
458.5498	230.0
465.2445	2100.0
466.2506	690.0
466.7926	230.0
467.2416	160.0
467.2737	340.0
469.5914	160.0
472.0362	230.0
472.8878	250.0
479.2644	590.0
480.2712	280.0
481.2657	200.0
482.2731	240.0
484.4436	230.0
491.7853	250.0
505.3389	170.0
506.8127	270.0
534.1324	380.0
534.3393	270.0
536.5757	250.0
543.428	160.0
546.2805	190.0
547.4581	160.0
547.5732	200.0
548.3239	170.0
549.1481	180.0
549.425	190.0
549.7025	320.0
549.7587	220.0
549.9527	350.0
550.1675	380.0
550.25	200.0
550.5127	180.0
550.5734	240.0
550.707	260.0
550.7484	200.0
550.8753	240.0
551.1658	180.0
551.3548	160000.0
551.5933	280.0
551.7516	180.0
551.8692	180.0
551.9247	160.0
552.0474	240.0
552.1262	860.0
552.1951	320.0
552.3575	61000.0
552.4869	480.0
552.6511	200.0
552.6909	240.0
552.8582	160.0
553.2614	150.0
553.3603	10000.0
553.5425	250.0
553.7625	210.0
554.3603	2500.0
554.6277	190.0
555.0361	230.0
555.2391	170.0
555.3616	500.0
555.4284	160.0
555.6077	190.0
556.5627	170.0
556.7881	220.0
557.0283	150.0
571.2814	220.0
748.9966	150.0
1822.855	230.0

END IONS
BEGIN IONS
SCANS=68
PEPMASS=595.3832
CHARGE=1
COLLISION_ENERGY=0.0
109.3497	240.0
111.0384	350.0
127.033	150.0
142.0595	310.0
156.0795	190.0
170.0931	260.0
171.0601	210.0
184.1038	220.0
186.0872	680.0
199.0927	340.0
200.1008	610.0
214.1188	220.0
215.092	440.0
227.127	200.0
230.1123	230.0
243.1212	700.0
259.1208	210.0
269.1455	230.0
271.1548	530.0
273.1295	190.0
274.1371	170.0
287.1452	200.0
301.1539	180.0
303.1425	330.0
331.1682	530.0
347.1686	420.0
365.6457	240.0
375.1968	240.0
388.9667	230.0
442.1597	230.0
451.0017	240.0
458.7455	210.0
469.2382	360.0
500.8065	230.0
509.2711	1400.0
510.2794	170.0
511.2625	300.0
523.2985	380.0
524.1556	230.0
524.289	300.0
526.2958	330.0
527.1466	270.0
528.8127	160.0
545.285	280.0
595.096	260.0
595.3818	47000.0
595.5466	190.0
596.3845	15000.0
596.4936	210.0
597.3881	2900.0
598.3896	540.0
599.396	160.0
599.7559	250.0

END IONS
BEGIN IONS
SCANS=69
PEPMASS=270.2801
CHARGE=1
COLLISION_ENERGY=0.0
134.9407	240.0
152.9532	200.0
206.9181	180.0
213.9164	240.0
242.9237	180.0
245.935	190.0
248.9272	240.0
260.9062	300.0
262.9095	180.0
269.9202	230.0
270.2526	230.0
270.3156	1200.0
270.4236	240.0
271.3204	210.0
272.9096	190.0
305.378	230.0

END IONS
BEGIN IONS
SCANS=70
PEPMASS=507.3312
CHARGE=1
COLLISION_ENERGY=0.0
79.2015	240.0
98.0308	190.0
110.0315	190.0
110.5004	260.0
111.0402	520.0
112.0489	990.0
113.0531	190.0
127.0364	1300.0
128.0439	190.0
139.0706	480.0
140.0779	390.0
141.0506	640.0
142.0617	2300.0
155.067	2900.0
156.0744	1600.0
157.0772	280.0
170.0905	510.0
171.0628	2600.0
183.101	390.0
184.1052	650.0
186.0883	1100.0
196.9874	240.0
199.0919	670.0
200.104	1100.0
201.0993	200.0
205.4041	240.0
209.9551	230.0
214.1161	470.0
215.0871	220.0
227.1219	360.0
228.1225	300.0
230.1106	1100.0
231.1158	380.0
243.1193	2300.0
244.1229	420.0
245.097	170.0
259.114	1400.0
260.1202	180.0
264.8319	290.0
287.1456	680.0
288.1599	150.0
291.8965	220.0
316.842	240.0
335.1424	170.0
352.8684	190.0
357.1344	240.0
372.832	230.0
381.187	4100.0
382.1935	620.0
389.542	250.0
410.7552	160.0
420.3711	290.0
421.218	2600.0
422.2261	980.0
423.2284	320.0
424.2301	180.0
429.6364	230.0
435.2265	650.0
435.5539	180.0
436.2439	260.0
437.231	150.0
437.8243	260.0
445.6151	230.0
453.5084	240.0
461.7993	160.0
463.2926	370.0
464.8263	250.0
466.1822	290.0
466.3196	250.0
503.8345	190.0
504.1961	240.0
504.3654	170.0
505.1037	150.0
505.34	490.0
505.6134	300.0
506.0648	320.0
506.2126	300.0
506.2621	160.0
506.495	240.0
506.845	280.0
506.892	280.0
507.0118	330.0
507.1041	180.0
507.1777	370.0
507.2345	400.0
507.3295	180000.0
507.5167	170.0
507.6219	270.0
507.6966	270.0
507.8239	290.0
507.8703	280.0
508.0252	220.0
508.0645	540.0
508.1399	280.0
508.212	340.0
508.2625	480.0
508.3323	50000.0
508.5098	250.0
508.5532	210.0
508.6994	170.0
508.8934	260.0
508.9707	190.0
509.0162	160.0
509.2263	200.0
509.3346	11000.0
509.563	170.0
509.8709	210.0
510.3366	830.0
510.7145	160.0
511.001	330.0
511.2261	370.0
511.283	200.0
511.3391	300.0
511.4436	340.0
511.699	180.0
511.8036	220.0
511.9427	280.0
1921.3322	230.0

END IONS
BEGIN IONS
SCANS=71
PEPMASS=267.2679
CHARGE=1
COLLISION_ENERGY=0.0
97.1006	250.0
185.1326	250.0
190.0003	220.0
194.131	410.0
203.1356	440.0
212.1463	380.0
221.1542	370.0
223.6527	430.0
223.9383	230.0

END IONS
BEGIN IONS
SCANS=72
PEPMASS=367.3181
CHARGE=1
COLLISION_ENERGY=0.0
112.0285	240.0
131.0064	390.0
136.782	250.0
143.9844	240.0
149.0113	170.0
205.9669	230.0
223.0526	210.0
238.1546	740.0
238.6566	620.0
239.1571	220.0
274.8977	270.0
276.7804	260.0
279.1111	260.0
309.2054	480.0
310.2148	400.0
316.2025	260.0
324.4455	240.0
328.2307	630.0
330.043	230.0
331.2133	170.0
338.7561	230.0
339.2242	200.0
345.232	440.0
346.2353	310.0
347.1527	260.0
347.2581	240.0
349.6062	250.0
356.1377	230.0
356.2749	260.0
356.66	210.0
362.9895	260.0
364.2715	780.0
364.7748	2200.0
365.1449	1000.0
365.2759	1200.0
365.653	220.0
365.7772	530.0
366.2629	460.0
367.2169	260.0
367.2825	22000.0
367.6431	250.0
367.7216	180.0
368.2882	4400.0
369.2922	470.0
370.2838	320.0
383.245	290.0
401.264	160.0
402.2475	340.0
419.0171	170.0
431.0351	250.0
467.0569	340.0
505.1051	300.0
523.1138	230.0
541.1206	360.0
542.1288	240.0
564.1323	330.0
1509.2738	260.0

END IONS
BEGIN IONS
SCANS=73
PEPMASS=415.2234
CHARGE=1
COLLISION_ENERGY=0.0
131.0034	210.0
273.9095	260.0
295.1958	150.0
313.2077	390.0
314.2084	440.0
314.8435	200.0
320.8985	150.0
322.4395	280.0
322.8666	210.0
331.2112	320.0
333.2177	170.0
336.8798	160.0
342.3605	220.0
357.8638	170.0
368.8736	150.0
370.8775	200.0
371.8871	230.0
377.8615	230.0
413.325	520.0
414.3309	280.0
415.0428	200.0
415.2373	480.0
1972.8857	250.0

END IONS
BEGIN IONS
SCANS=74
PEPMASS=279.1183
CHARGE=1
COLLISION_ENERGY=0.0
59.4166	180.0
61.15	240.0
63.5244	210.0
74.5458	180.0
76.6334	250.0
80.0071	230.0
80.2546	230.0
91.057	250.0
93.0711	200.0
102.0424	410.0
103.055	5400.0
104.0586	380.0
105.0624	180.0
106.4155	320.0
112.5239	230.0
113.003	220.0
116.931	180.0
117.4627	270.0
118.0667	270.0
118.0907	260.0
119.0728	330.0
119.2823	260.0
119.5475	250.0
119.9705	200.0
120.014	210.0
120.0822	42000.0
120.306	240.0
120.4398	480.0
121.0333	220.0
121.0853	4400.0
122.0068	200.0
122.0869	560.0
130.0611	180.0
131.05	300.0
132.1012	1200.0
133.1018	160.0
133.914	180.0
133.933	240.0
134.108	260.0
134.9444	460.0
141.0013	240.0
146.0312	230.0
150.0544	200.0
152.0397	260.0
152.9507	150.0
162.9338	160.0
166.0885	1100.0
167.0888	220.0
167.9202	320.0
168.0249	230.0
169.9328	360.0
170.9454	160.0
170.9666	340.0
172.0661	200.0
174.3212	280.0
177.3954	200.0
179.1167	240.0
180.9456	320.0
181.4076	240.0
181.9068	180.0
183.379	300.0
183.4651	230.0
187.0176	170.0
188.002	260.0
190.4197	190.0
193.9463	450.0
194.9153	290.0
195.9095	320.0
196.911	240.0
198.9249	200.0
199.9315	170.0
200.0787	250.0
200.927	400.0
202.9435	170.0
203.9239	220.0
205.9171	250.0
212.0807	170.0
212.9168	400.0
213.9278	340.0
216.9526	190.0
217.9421	330.0
218.9414	270.0
219.7231	250.0
222.0462	230.0
223.0327	160.0
223.9247	200.0
229.0647	230.0
230.9274	430.0
231.1093	150.0
233.1648	1200.0
234.1667	300.0
234.5998	260.0
234.9038	200.0
234.9536	940.0
235.9535	660.0
236.9512	1400.0
237.0374	300.0
238.4289	360.0
240.8918	230.0
241.0493	260.0
243.4357	280.0
243.9249	220.0
247.5549	240.0
253.9617	500.0
254.9556	490.0
259.9633	160.0
260.9159	240.0
261.1638	170.0
262.1455	250.0
277.1203	220.0
277.89	180.0
278.6137	270.0
279.1718	11000.0
279.2794	320.0
280.1734	1400.0
280.2127	350.0
281.1604	170.0
281.1846	360.0
284.1412	260.0
334.158	230.0
347.162	250.0
351.8708	170.0
424.1341	240.0
1291.103	230.0
1484.9879	250.0
1547.0078	240.0
1661.3384	250.0
1670.5854	180.0
1715.2764	280.0
1735.9044	240.0
1818.9882	240.0
1872.3771	240.0
1884.021	230.0
1894.6794	250.0
1960.9166	230.0
1996.0343	230.0
2002.2765	230.0

END IONS
BEGIN IONS
SCANS=75
PEPMASS=194.1242
CHARGE=1
COLLISION_ENERGY=0.0
95.084	250.0
98.9947	240.0
109.1046	160.0
112.9885	290.0
131.0022	1700.0
148.7597	260.0
149.0132	1000.0
151.0411	230.0
167.0726	160.0
185.1171	210.0
194.1282	360.0
203.1276	370.0
203.6267	200.0
212.1396	240.0
239.2398	540.0

END IONS
BEGIN IONS
SCANS=76
PEPMASS=639.4081
CHARGE=1
COLLISION_ENERGY=0.0
111.049	260.0
139.0748	200.0
155.0679	190.0
156.0714	360.0
171.06	220.0
186.0851	220.0
199.0938	670.0
200.0986	360.0
214.1186	310.0
221.0905	230.0
227.1256	190.0
230.1217	180.0
244.1271	330.0
271.1559	400.0
287.1443	430.0
303.1522	160.0
314.8577	160.0
315.176	270.0
359.2009	180.0
374.8124	160.0
375.203	820.0
376.2123	240.0
391.1957	210.0
392.1912	290.0
410.8531	330.0
419.2177	170.0
428.8532	420.0
430.8081	200.0
446.86	400.0
464.8789	340.0
465.8725	240.0
467.9485	180.0
471.7773	280.0
485.8761	240.0
500.5072	270.0
513.2638	190.0
533.1078	230.0
537.7969	230.0
539.2656	160.0
553.2994	2200.0
554.299	470.0
567.3104	280.0
576.7858	190.0
581.3323	180.0
593.0889	240.0
594.7538	160.0
595.3479	250.0
596.7936	200.0
635.4356	160.0
636.3903	160.0
636.4698	230.0
636.8755	160.0
637.417	400.0
639.0161	160.0
639.0635	240.0
639.1147	160.0
639.3237	460.0
639.409	55000.0
639.6799	180.0
640.1995	250.0
640.2332	400.0
640.4134	23000.0
640.8377	200.0
641.413	6100.0
641.6102	170.0
642.4141	600.0
643.4323	260.0
644.4788	150.0
648.3605	180.0

END IONS
BEGIN IONS
SCANS=77
PEPMASS=463.2991
CHARGE=1
COLLISION_ENERGY=0.0
98.0332	360.0
111.0406	2000.0
112.0503	300.0
125.0554	190.0
126.0673	220.0
127.037	1900.0
128.0437	190.0
129.0458	170.0
139.0766	190.0
140.0803	160.0
141.054	300.0
142.0586	1700.0
143.0697	180.0
155.0717	390.0
155.8585	240.0
156.0757	6400.0
157.0763	200.0
170.088	550.0
171.0638	910.0
172.0616	150.0
183.1019	200.0
184.109	330.0
186.0853	2700.0
187.0879	330.0
199.0928	2000.0
200.1001	290.0
201.0697	240.0
203.067	240.0
210.2408	250.0
214.1202	380.0
215.0893	1900.0
216.0942	200.0
217.1002	180.0
218.0652	190.0
231.1068	200.0
232.1027	180.0
243.1201	1300.0
244.1182	170.0
253.8768	240.0
301.9146	230.0
307.1429	150.0
310.3628	250.0
314.8573	190.0
320.8575	170.0
336.1552	170.0
337.1617	4300.0
338.1649	1300.0
339.1593	360.0
350.153	240.0
352.8785	180.0
366.8741	240.0
377.1937	2400.0
378.195	1000.0
378.5249	280.0
379.2036	300.0
380.1964	210.0
380.8315	170.0
386.792	160.0
391.2068	410.0
392.2119	220.0
397.172	160.0
397.8399	200.0
398.8335	200.0
400.8477	230.0
401.1534	150.0
402.2878	230.0
406.2196	180.0
410.1741	280.0
414.164	380.0
415.3207	160.0
418.8686	170.0
419.2379	250.0
419.846	300.0
432.6599	240.0
432.8295	240.0
436.8021	230.0
441.8373	330.0
445.956	240.0
446.8215	250.0
448.7473	200.0
458.0573	180.0
459.6537	230.0
460.2124	310.0
460.7985	160.0
461.2263	160.0
461.4975	260.0
461.6763	230.0
462.147	280.0
462.1785	230.0
462.3764	200.0
462.7249	240.0
462.8818	300.0
463.0528	370.0
463.0877	240.0
463.1249	240.0
463.2092	160.0
463.3033	150000.0
463.4282	370.0
463.7115	180.0
463.7694	210.0
464.008	350.0
464.0979	310.0
464.2362	190.0
464.3056	43000.0
464.4377	320.0
464.5562	250.0
464.7528	170.0
464.7995	170.0
464.8762	180.0
464.9716	200.0
465.3084	6900.0
465.6883	420.0
466.2367	190.0
466.3121	1200.0
466.4204	150.0
466.6574	210.0
466.8749	240.0
466.9174	190.0
466.9598	320.0
467.173	410.0
467.207	340.0
467.3303	280.0
1785.8904	280.0
1847.7931	250.0

END IONS
BEGIN IONS
SCANS=78
PEPMASS=801.5781
CHARGE=1
COLLISION_ENERGY=0.0
112.9887	380.0
131.0022	380.0
146.978	200.0
153.0108	240.0
167.0203	170.0
177.0045	280.0
184.0743	400.0
263.6666	240.0
323.2274	5900.0
324.2278	1600.0
327.2263	300.0
341.2372	9700.0
341.4095	200.0
341.5336	170.0
342.2404	1900.0
343.2444	320.0
345.9026	240.0
359.1724	340.0
359.2474	5600.0
360.2507	760.0
361.2584	480.0
362.245	260.0
363.2354	320.0
367.2539	460.0
377.2537	210.0
379.2512	320.0
381.3004	460.0
383.2543	250.0
385.2697	210.0
397.2661	1900.0
398.2668	570.0
399.2748	290.0
401.2682	250.0
415.273	1700.0
416.2829	610.0
425.2531	200.0
433.2913	230.0
436.2815	180.0
440.826	200.0
441.2324	220.0
442.9512	240.0
443.2689	12000.0
443.3336	500.0
444.2742	3400.0
444.3556	260.0
445.2709	640.0
446.272	150.0
446.8722	200.0
447.2617	290.0
449.2837	500.0
461.2828	1500.0
462.0096	240.0
462.2849	450.0
463.2904	250.0
489.3013	150.0
576.428	190.0
663.5173	270.0
663.5552	290.0
681.5374	650.0
682.5229	240.0
683.5367	150.0
755.1948	180.0
755.5699	4600.0
755.6692	200.0
756.4396	240.0
756.5737	3100.0
757.575	480.0
758.5831	420.0
759.5789	320.0
761.5585	160.0
763.5704	240.0
799.5721	260.0
800.5776	170.0
801.5738	4400.0
802.5784	1700.0
803.522	220.0
803.5812	760.0
804.5821	610.0
805.573	560.0

END IONS
BEGIN IONS
SCANS=79
PEPMASS=245.0555
CHARGE=1
COLLISION_ENERGY=0.0
87.2927	240.0
122.9887	230.0
129.8209	230.0
132.1033	2800.0
134.106	170.0
140.0575	260.0
144.0489	230.0
148.0697	230.0
155.079	230.0
164.5126	250.0
170.5484	230.0
182.4168	230.0
185.0747	230.0
185.5647	260.0
185.9041	180.0
187.1121	260.0
189.1305	240.0
194.9067	170.0
195.4088	220.0
196.0742	310.0
199.0282	180.0
199.1817	3400.0
200.1816	290.0
201.4297	260.0
201.9573	240.0
203.918	200.0
204.4034	240.0
211.0529	230.0
212.4361	240.0
212.9227	410.0
213.4151	220.0
216.9409	150.0
218.7695	230.0
219.9322	270.0
220.0716	230.0
221.925	220.0
222.5211	240.0
223.4247	250.0
223.9217	160.0
225.9606	370.0
227.083	170.0
227.1758	420.0
227.5988	240.0
228.1632	180.0
230.9314	660.0
231.9399	400.0
233.9248	190.0
234.9531	190.0
236.5965	250.0
236.9413	200.0
239.9362	360.0
240.4384	200.0
240.9344	220.0
244.0603	190.0
244.7054	160.0
245.102	300.0
245.1871	12000.0
245.6004	260.0
246.1886	620.0
246.9248	180.0
247.0962	190.0
248.9443	350.0
256.0564	230.0
259.1845	250.0
273.9367	240.0
275.9317	260.0
290.5869	230.0
291.15	260.0
292.9103	240.0
300.5908	230.0
317.6376	240.0
340.1463	230.0
368.8758	310.0

END IONS
BEGIN IONS
SCANS=80
PEPMASS=415.1933
CHARGE=1
COLLISION_ENERGY=0.0
112.9971	220.0
131.0082	380.0
149.0155	200.0
224.5991	240.0
233.9028	310.0
265.1827	260.0
295.1946	2900.0
295.6717	200.0
296.1971	720.0
298.1914	350.0
312.2263	230.0
313.136	220.0
313.2062	5500.0
313.3176	360.0
314.2071	1400.0
315.2054	400.0
331.2172	5700.0
332.2168	1000.0
333.2309	240.0
337.2082	170.0
349.2264	350.0
350.2295	190.0
353.2699	170.0
367.2324	250.0
369.2318	2300.0
369.7324	440.0
369.7825	230.0
370.2308	480.0
372.8213	230.0
387.2422	1200.0
388.236	520.0
393.2666	350.0
406.2501	230.0
413.2552	200.0
415.2378	5500.0
416.2412	1800.0
417.2436	330.0
433.2471	580.0
434.2502	360.0
435.2628	200.0

END IONS
BEGIN IONS
SCANS=81
PEPMASS=0.0
CHARGE=1
COLLISION_ENERGY=0.0

END IONS
BEGIN IONS
SCANS=82
PEPMASS=379.2851
CHARGE=1
COLLISION_ENERGY=0.0
70.923	230.0
107.0851	200.0
109.0293	170.0
109.0977	380.0
112.0292	540.0
112.9906	530.0
114.0216	240.0
118.8556	230.0
121.0994	160.0
125.0044	210.0
131.0027	1500.0
132.0017	160.0
134.9945	340.0
135.1199	160.0
136.9307	200.0
147.0815	250.0
149.0156	320.0
151.1612	230.0
158.0115	270.0
167.0205	230.0
171.9613	240.0
223.0509	770.0
232.9287	210.0
243.1452	220.0
244.1519	460.0
244.6492	420.0
245.1171	150.0
245.1561	190.0
246.139	250.0
254.8815	370.0
272.8915	300.0
293.1793	180.0
294.869	190.0
308.9063	180.0
309.9015	210.0
313.2038	270.0
319.1826	180.0
321.2091	1700.0
322.2144	1000.0
322.2481	150.0
323.2175	320.0
325.2036	510.0
326.2204	160.0
331.2149	160.0
331.887	160.0
337.2	200.0
339.2214	4300.0
340.2233	1400.0
340.2922	220.0
341.2201	410.0
342.2135	190.0
343.2131	660.0
357.2327	1100.0
357.2754	270.0
357.9019	230.0
358.2323	450.0
358.2857	190.0
360.357	230.0
361.2224	160.0
376.2738	1100.0
376.7755	3000.0
377.1736	180.0
377.2748	2400.0
377.7807	350.0
378.2695	540.0
378.7759	530.0
379.0866	280.0
379.2828	27000.0
379.8102	230.0
380.2848	5600.0
380.3867	150.0
380.7745	170.0
381.2873	1100.0
387.2715	170.0
391.872	160.0
395.2445	300.0

END IONS
BEGIN IONS
SCANS=83
PEPMASS=683.4336
CHARGE=1
COLLISION_ENERGY=0.0
111.0433	210.0
200.1029	210.0
315.1822	280.0
331.1795	170.0
347.1531	210.0
375.2027	230.0
488.7563	230.0
547.7537	240.0
548.8294	260.0
557.2966	160.0
597.3301	670.0
629.1701	230.0
639.2841	160.0
682.2223	170.0
683.2129	200.0
683.2999	180.0
683.3416	230.0
683.4341	25000.0
683.7247	170.0
683.9323	200.0
684.1978	160.0
684.4373	9100.0
684.785	190.0
685.0191	240.0
685.3156	250.0
685.4372	2600.0
685.5504	310.0
686.4424	490.0
687.5927	300.0
687.7701	170.0
688.2598	260.0

END IONS
BEGIN IONS
SCANS=84
PEPMASS=239.2349
CHARGE=1
COLLISION_ENERGY=0.0
115.0218	190.0
135.0294	320.0
156.0492	740.0
157.052	340.0
158.052	520.0
174.0595	550.0
175.063	190.0
214.4465	260.0
215.6512	320.0
239.2363	520.0
240.2442	330.0
373.259	160.0
401.2375	170.0

END IONS
BEGIN IONS
SCANS=85
PEPMASS=267.2626
CHARGE=1
COLLISION_ENERGY=0.0
109.1009	200.0
189.9994	200.0
212.1353	240.0
265.1656	180.0
267.2639	380.0

END IONS
BEGIN IONS
SCANS=86
PEPMASS=203.132
CHARGE=1
COLLISION_ENERGY=0.0
94.0159	240.0
98.9771	150.0
100.9913	250.0
109.0976	200.0
112.0302	240.0
112.9905	150.0
131.0014	2500.0
149.0119	1500.0
151.1524	250.0
155.1779	200.0
165.1645	280.0
167.0231	530.0
172.0294	350.0
182.9364	290.0
183.0628	230.0
194.1236	180.0
194.627	190.0
197.1402	240.0
221.2311	180.0
239.2381	770.0
240.2545	240.0
1496.9156	250.0

END IONS
BEGIN IONS
SCANS=87
PEPMASS=212.1376
CHARGE=1
COLLISION_ENERGY=0.0
100.9895	200.0
112.9942	210.0
125.9858	150.0
128.4027	320.0
131.0004	1000.0
149.012	620.0
161.9493	210.0
170.959	220.0
175.9548	260.0
184.9624	230.0
185.1058	410.0
185.9617	250.0
189.9778	250.0
191.0044	230.0
191.9427	410.0
192.1081	240.0
194.1255	250.0
194.6385	280.0
198.472	260.0
203.1178	170.0
212.9203	350.0
213.1377	290.0
239.2392	190.0

END IONS
BEGIN IONS
SCANS=88
PEPMASS=279.1133
CHARGE=1
COLLISION_ENERGY=0.0
47.6558	240.0
51.6161	250.0
62.8489	260.0
77.3925	240.0
82.3651	250.0
86.0965	420.0
90.513	230.0
91.0533	250.0
93.0706	300.0
94.712	160.0
100.2761	230.0
103.055	5400.0
104.0568	780.0
105.0614	220.0
107.2437	240.0
110.0747	180.0
114.0921	150.0
116.931	210.0
117.8681	230.0
118.0659	190.0
119.0726	500.0
119.9238	190.0
120.0295	180.0
120.0822	44000.0
120.1929	200.0
120.441	460.0
121.0847	3600.0
121.9939	170.0
122.0215	260.0
129.1006	200.0
129.5368	290.0
130.0906	310.0
132.1034	1800.0
133.9126	340.0
134.9427	490.0
136.0751	180.0
137.016	240.0
140.1083	270.0
152.9545	230.0
166.0883	340.0
167.918	160.0
169.9035	170.0
169.9326	160.0
170.0556	170.0
170.9625	160.0
175.0227	240.0
178.9237	180.0
180.9145	230.0
180.9494	380.0
181.9501	370.0
182.9449	250.0
183.9105	590.0
184.9413	240.0
186.0816	230.0
190.9175	250.0
193.8989	280.0
194.4476	250.0
195.918	580.0
196.8426	240.0
198.0302	240.0
198.9118	170.0
198.9638	380.0
199.9209	280.0
199.9462	360.0
200.9266	360.0
203.9336	240.0
207.1526	240.0
211.0345	200.0
211.4191	240.0
211.6042	250.0
212.9207	300.0
213.9234	820.0
216.1411	280.0
216.9403	390.0
217.9375	440.0
218.9364	320.0
219.032	170.0
219.9316	180.0
220.9374	330.0
221.5882	170.0
221.9178	180.0
223.9286	230.0
228.544	240.0
229.5761	230.0
230.9288	400.0
231.9319	190.0
232.3872	230.0
233.1653	3300.0
234.1678	720.0
234.9505	320.0
235.8775	230.0
235.9534	780.0
236.9476	910.0
237.8681	180.0
238.407	310.0
239.9329	180.0
239.9571	370.0
240.9169	280.0
245.4189	290.0
245.5685	230.0
248.9505	260.0
250.8918	230.0
252.9157	160.0
253.0833	160.0
253.9249	240.0
254.9553	200.0
258.1028	240.0
258.7486	260.0
259.9594	250.0
261.9948	180.0
262.1375	220.0
263.1385	220.0
266.9604	240.0
270.0888	240.0
270.9292	160.0
278.1156	260.0
278.4025	270.0
279.171	9300.0
280.0967	200.0
280.1736	1600.0
280.607	180.0
281.1068	260.0
281.1755	450.0
282.1778	170.0
294.5355	250.0
310.8341	170.0
321.687	230.0
440.6908	240.0
1605.119	230.0
1645.6719	260.0
1814.8317	280.0
1871.5913	240.0
1974.0308	240.0

END IONS
BEGIN IONS
SCANS=89
PEPMASS=443.2616
CHARGE=1
COLLISION_ENERGY=0.0
112.9921	400.0
131.0006	250.0
148.1127	230.0
247.127	220.0
323.2264	1900.0
324.2286	480.0
341.2369	2500.0
341.3045	170.0
342.2376	680.0
345.2273	190.0
359.2473	2800.0
360.2511	490.0
361.2475	300.0
377.2569	500.0
381.3013	310.0
397.2619	1700.0
397.3309	380.0
397.764	520.0
398.269	280.0
415.2738	860.0
416.2717	180.0
442.7938	270.0
443.1843	170.0
443.2698	3400.0
444.2701	1000.0
446.2774	170.0
447.2653	160.0
461.2762	300.0
462.2902	420.0

END IONS
BEGIN IONS
SCANS=90
PEPMASS=631.1463
CHARGE=1
COLLISION_ENERGY=0.0
58.2874	280.0
158.9661	930.0
226.9513	530.0
294.9455	180.0
362.9307	460.0
430.9147	790.0
475.2178	300.0
628.4125	180.0
628.4712	160.0
629.4309	180.0
629.4969	260.0
631.1141	1100.0
632.1172	860.0
633.1131	760.0
633.4316	230.0
633.5032	310.0
634.1039	240.0
634.461	160.0
635.1105	170.0

END IONS
BEGIN IONS
SCANS=91
PEPMASS=419.2701
CHARGE=1
COLLISION_ENERGY=0.0
64.9081	230.0
69.8168	270.0
111.0431	190.0
112.0485	780.0
127.0392	420.0
141.9563	240.0
142.0605	1300.0
155.0654	1100.0
159.1141	190.0
171.0622	870.0
173.0768	270.0
179.5966	240.0
187.0693	320.0
199.0937	700.0
203.0622	170.0
235.0477	230.0
235.0941	200.0
237.1377	240.0
272.828	260.0
283.8726	250.0
285.7938	170.0
292.1331	160.0
292.8331	170.0
293.1372	2600.0
294.1389	650.0
295.128	170.0
298.3291	260.0
300.859	230.0
300.9142	300.0
303.973	180.0
307.8218	230.0
311.8825	280.0
318.8771	190.0
320.8987	190.0
333.1681	1200.0
334.174	260.0
337.8571	240.0
358.3585	230.0
360.8739	370.0
366.8866	230.0
372.8408	210.0
372.9003	200.0
375.8517	240.0
380.6713	180.0
387.0163	270.0
390.5689	230.0
399.9191	230.0
417.2855	170.0
417.7073	150.0
418.9632	200.0
419.1835	740.0
419.2776	85000.0
419.6293	170.0
420.0792	350.0
420.1467	180.0
420.1837	170.0
420.28	21000.0
420.6906	260.0
421.0454	160.0
421.13	160.0
421.2821	3300.0
421.3934	180.0
421.5363	220.0
422.2878	720.0
422.7504	210.0
422.8835	160.0
422.9813	200.0
423.8249	150.0
620.9096	230.0
1857.6765	260.0

END IONS
BEGIN IONS
SCANS=92
PEPMASS=522.5926
CHARGE=1
COLLISION_ENERGY=0.0
112.0306	200.0
222.912	170.0
223.0873	230.0
245.1052	190.0
245.1667	270.0
249.6145	260.0
270.3178	580.0
323.2333	350.0
326.2292	240.0
356.1638	230.0
368.3872	200.0
378.2904	800.0
378.7943	760.0
379.2981	210.0
379.786	480.0
380.303	260.0
380.7895	200.0
381.3049	170.0
386.9975	250.0
399.8205	240.0
520.3748	410.0
521.3072	210.0
521.5425	160.0
522.3936	760.0
522.5119	530.0
522.5981	14000.0
522.6699	430.0
523.1422	170.0
523.3096	170.0
523.3611	180.0
523.4357	270.0
523.4663	380.0
523.6038	5900.0
524.3287	160.0
524.4551	170.0
524.6069	1400.0
525.1851	190.0
525.2887	250.0
525.4418	270.0
525.6116	460.0
526.1717	240.0
526.363	180.0
526.4	150.0

END IONS
BEGIN IONS
SCANS=93
PEPMASS=727.4601
CHARGE=1
COLLISION_ENERGY=0.0
156.0712	180.0
169.0872	210.0
170.0839	330.0
186.0864	160.0
200.1074	180.0
214.1117	300.0
227.1259	200.0
243.127	160.0
259.1168	260.0
260.5144	280.0
287.1413	410.0
313.9226	230.0
331.1902	170.0
391.2139	220.0
435.2217	160.0
452.2817	240.0
458.9077	280.0
463.2555	180.0
464.2483	340.0
479.2474	180.0
482.3273	320.0
580.7407	290.0
596.8964	250.0
601.3051	270.0
613.9536	260.0
641.3506	690.0
642.3541	500.0
656.3549	300.0
663.1722	250.0
684.1898	240.0
688.8898	250.0
708.7155	150.0
709.1105	260.0
713.4879	190.0
720.8823	230.0
724.6026	170.0
724.6474	280.0
725.5226	200.0
726.3038	170.0
726.4293	200.0
726.6465	180.0
726.7376	300.0
727.0447	200.0
727.0879	160.0
727.4611	83000.0
727.6304	240.0
727.8206	420.0
728.0928	350.0
728.1874	170.0
728.3832	240.0
728.4646	31000.0
728.9504	180.0
729.1265	180.0
729.4664	8600.0
730.3469	200.0
730.4715	1900.0
730.8507	290.0
730.9251	290.0
731.395	150.0
731.4551	400.0
731.8124	200.0
731.8856	210.0
732.2798	310.0
732.4868	580.0

END IONS
BEGIN IONS
SCANS=94
PEPMASS=443.2683
CHARGE=1
COLLISION_ENERGY=0.0
278.3372	250.0
341.2334	330.0
359.2502	320.0
397.2561	270.0
422.7969	260.0
426.3331	400.0
441.3556	270.0
442.3532	340.0
443.2723	390.0
505.3441	170.0

END IONS
BEGIN IONS
SCANS=95
PEPMASS=208.1407
CHARGE=1
COLLISION_ENERGY=0.0
95.0839	300.0
112.9899	180.0
130.9995	1200.0
149.0118	350.0
167.0214	260.0
199.1346	400.0
207.1099	230.0
217.6495	260.0
226.1464	250.0
267.2701	220.0
268.2722	260.0

END IONS
BEGIN IONS
SCANS=96
PEPMASS=212.1415
CHARGE=1
COLLISION_ENERGY=0.0
99.7555	230.0
125.9827	170.0
131.0019	1000.0
133.974	230.0
145.9519	260.0
173.9246	250.0
176.507	230.0
184.9572	260.0
185.954	410.0
189.1322	330.0
200.9446	210.0
203.124	340.0
212.1329	570.0
212.632	240.0
212.9236	160.0
213.1427	400.0
234.9249	270.0
239.2401	320.0

END IONS
BEGIN IONS
SCANS=97
PEPMASS=131.0019
CHARGE=1
COLLISION_ENERGY=0.0
88.8617	240.0
116.9299	160.0
127.5147	230.0
131.004	460.0
134.9427	370.0
152.9472	200.0

END IONS
BEGIN IONS
SCANS=98
PEPMASS=959.9646
CHARGE=1
COLLISION_ENERGY=0.0
115.1001	240.0
136.0711	230.0
211.1573	240.0
630.6992	240.0
841.5721	230.0
923.097	220.0
959.9619	5900.0
960.9659	1500.0
961.5717	180.0
961.9557	980.0
962.921	240.0
962.9752	280.0

END IONS
BEGIN IONS
SCANS=99
PEPMASS=443.2687
CHARGE=1
COLLISION_ENERGY=0.0
323.2261	510.0
341.2326	340.0
359.2476	210.0
441.3578	300.0
443.2688	420.0
443.3064	190.0
445.1852	170.0

END IONS
BEGIN IONS
SCANS=100
PEPMASS=217.1413
CHARGE=1
COLLISION_ENERGY=0.0
98.9733	510.0
131.0018	1700.0
149.0109	250.0
200.9438	440.0
209.161	230.0
217.1431	420.0
219.1835	240.0
226.154	270.0
249.2542	200.0
267.2721	680.0

END IONS
BEGIN IONS
SCANS=101
PEPMASS=685.4388
CHARGE=1
COLLISION_ENERGY=0.0
75.7879	230.0
124.9993	220.0
155.1105	250.0
164.0068	180.0
175.1467	230.0
184.075	610.0
323.2229	300.0
329.2419	1300.0
330.2452	380.0
359.2454	180.0
377.3668	180.0
388.1217	230.0
482.3049	240.0
532.3538	160.0
532.9103	230.0
533.34	180.0
540.3359	180.0
540.8474	200.0
617.506	450.0
618.5037	290.0
663.8488	150.0
675.4948	160.0
681.4639	250.0
682.229	180.0
682.4263	300.0
683.0081	200.0
683.317	200.0
683.4878	240.0
683.5292	310.0
683.7075	220.0
684.4581	170.0
684.5341	210.0
684.9974	240.0
685.0948	160.0
685.2051	200.0
685.2927	160.0
685.4377	63000.0
685.7467	270.0
685.9678	160.0
686.2691	230.0
686.3524	620.0
686.4398	28000.0
686.5724	640.0
686.7554	180.0
686.8517	190.0
686.9487	320.0
687.0656	210.0
687.3193	560.0
687.44	6300.0
687.6653	180.0
687.8775	180.0
688.1468	210.0
688.3408	340.0
688.4481	2100.0
688.6242	230.0
689.0247	160.0
689.1991	170.0
689.437	430.0
689.4877	170.0
689.5261	340.0
690.1459	240.0
690.4584	300.0
690.5434	520.0
703.446	750.0
705.4738	190.0
727.4608	450.0

END IONS
BEGIN IONS
SCANS=102
PEPMASS=256.2637
CHARGE=1
COLLISION_ENERGY=0.0
225.1534	240.0
256.268	150.0
257.2427	200.0
258.1443	240.0
259.2862	230.0

END IONS
BEGIN IONS
SCANS=103
PEPMASS=0.0
CHARGE=1
COLLISION_ENERGY=0.0

END IONS
BEGIN IONS
SCANS=104
PEPMASS=685.438
CHARGE=1
COLLISION_ENERGY=0.0
334.274	180.0
385.3684	300.0
515.37	240.0
544.4662	360.0
546.485	320.0
683.5161	190.0
683.9524	160.0
684.4703	190.0
685.4326	4100.0
685.5495	190.0
686.0187	180.0
686.2946	190.0
686.445	3800.0
686.9505	3100.0
687.4505	2300.0
687.9487	690.0
689.4451	250.0
1349.9172	200.0

END IONS
BEGIN IONS
SCANS=105
PEPMASS=959.9658
CHARGE=1
COLLISION_ENERGY=0.0
186.1289	170.0
460.1317	230.0
553.1204	240.0
613.454	240.0
664.7159	160.0
675.8652	230.0
762.6682	160.0
817.3916	230.0
877.704	280.0
944.9417	160.0
959.9685	6600.0
960.9662	1100.0
961.0877	340.0
961.9636	980.0
962.9525	280.0
1642.2543	280.0

END IONS
BEGIN IONS
SCANS=106
PEPMASS=0.0
CHARGE=1
COLLISION_ENERGY=0.0

END IONS
BEGIN IONS
SCANS=107
PEPMASS=771.4871
CHARGE=1
COLLISION_ENERGY=0.0
165.0536	240.0
331.1805	160.0
448.967	230.0
497.166	250.0
648.7218	230.0
685.3641	160.0
726.9231	300.0
768.5244	270.0
770.4027	180.0
771.3143	160.0
771.3574	330.0
771.4857	12000.0
772.4893	5900.0
773.4915	1700.0
774.4937	580.0
774.7403	190.0
776.1044	150.0
776.5344	150.0
816.6846	240.0

END IONS
BEGIN IONS
SCANS=108
PEPMASS=0.0
CHARGE=1
COLLISION_ENERGY=0.0

END IONS
BEGIN IONS
SCANS=109
PEPMASS=185.096
CHARGE=1
COLLISION_ENERGY=0.0
130.9996	400.0
149.0115	230.0

END IONS
BEGIN IONS
SCANS=110
PEPMASS=685.4443
CHARGE=1
COLLISION_ENERGY=0.0
125.0033	180.0
184.0731	240.0
205.088	240.0
295.2055	160.0
301.219	320.0
313.2098	240.0
331.5446	230.0
333.1727	170.0
353.269	560.0
414.3115	230.0
417.8125	260.0
419.265	230.0
420.1124	240.0
420.7689	240.0
553.2662	170.0
615.0811	190.0
641.4058	230.0
683.4344	590.0
685.226	240.0
685.4366	14000.0
685.6829	190.0
685.8213	180.0
686.4409	6800.0
686.5375	300.0
687.0616	190.0
687.2293	160.0
687.3285	150.0
687.4421	1300.0
688.4438	490.0
689.432	200.0
690.5491	310.0
726.4377	330.0
1128.1927	300.0

END IONS
BEGIN IONS
SCANS=111
PEPMASS=245.0774
CHARGE=1
COLLISION_ENERGY=0.0
59.918	250.0
98.9743	500.0
105.0674	340.0
107.0854	630.0
108.0865	150.0
110.9748	210.0
112.9901	200.0
119.0886	240.0
124.9947	360.0
127.0136	210.0
135.0792	1600.0
136.0851	260.0
136.9992	360.0
140.9848	170.0
141.0376	230.0
152.961	260.0
155.0035	190.0
156.043	220.0
157.5724	240.0
158.9988	260.0
160.0465	690.0
161.0235	240.0
162.9333	180.0
164.9434	260.0
165.9384	240.0
169.0141	210.0
169.0518	1700.0
169.5542	320.0
171.0312	270.0
172.0608	250.0
173.0143	220.0
176.8982	250.0
178.0556	440.0
178.5529	230.0
179.4149	240.0
181.0783	240.0
184.0798	240.0
191.028	190.0
191.0683	230.0
191.9395	160.0
194.9041	420.0
200.9418	270.0
203.9183	440.0
204.9388	220.0
209.0442	200.0
209.9302	240.0
212.1396	240.0
213.4262	220.0
214.0822	270.0
221.9271	580.0
223.4377	320.0
223.9405	200.0
227.0818	1100.0
227.5843	220.0
228.0828	180.0
230.9316	1200.0
231.4338	320.0
232.9327	300.0
236.0919	640.0
236.5911	360.0
239.9343	320.0
242.9502	180.0
245.0825	1300.0
245.5986	370.0
246.0852	240.0
250.4379	260.0
254.0989	310.0
254.5965	240.0

END IONS
BEGIN IONS
SCANS=112
PEPMASS=703.4916
CHARGE=1
COLLISION_ENERGY=0.0
45.7709	230.0
46.1592	230.0
46.4421	360.0
46.5424	230.0
47.3299	230.0
64.1344	250.0
64.415	230.0
65.8377	160.0
66.1876	260.0
72.4751	160.0
73.4997	250.0
75.3875	190.0
77.7706	220.0
78.7018	230.0
84.692	280.0
86.0965	190.0
88.1514	190.0
88.682	230.0
90.6991	260.0
95.0913	240.0
98.986	1300.0
100.0538	240.0
100.3404	250.0
102.1265	200.0
102.6444	250.0
104.1086	1500.0
104.7159	230.0
105.1142	320.0
107.4174	250.0
107.6215	240.0
114.0145	230.0
114.1409	200.0
117.0854	210.0
118.8597	240.0
123.0062	190.0
123.1158	230.0
125.001	9200.0
126.0114	370.0
127.0082	370.0
128.4737	230.0
128.7055	150.0
128.8098	250.0
129.4109	240.0
133.1569	260.0
138.4615	450.0
139.714	240.0
139.801	250.0
141.3056	260.0
142.6122	220.0
143.7413	200.0
145.5056	230.0
146.9369	260.0
150.2402	180.0
153.1016	240.0
155.9721	160.0
162.916	230.0
163.6491	260.0
166.0656	310.0
169.4894	260.0
169.9919	150.0
170.3226	240.0
170.3949	200.0
171.6132	180.0
176.2044	230.0
180.5096	240.0
181.3699	220.0
182.1144	160.0
182.8248	160.0
183.5726	260.0
183.881	360.0
184.0277	420.0
184.0759	130000.0
184.3283	170.0
184.4087	190.0
184.4899	470.0
184.5214	3700.0
184.5892	200.0
184.714	160.0
185.0783	16000.0
185.5104	240.0
186.0791	2100.0
186.1445	160.0
186.3535	200.0
186.4072	340.0
186.4942	340.0
186.549	310.0
187.0807	180.0
187.5734	170.0
198.1849	190.0
202.0507	240.0
212.1381	250.0
225.2157	160.0
226.1325	600.0
226.6258	230.0
228.1216	220.0
235.1384	410.0
235.2724	190.0
236.6339	230.0
244.1376	160.0
264.273	1000.0
265.2882	380.0
266.295	210.0
280.258	160.0
280.299	320.0
281.1806	190.0
282.2906	220.0
285.1712	180.0
297.2363	280.0
299.1798	320.0
299.2148	180.0
306.1653	240.0
308.3021	340.0
313.2727	180.0
322.3114	630.0
326.3057	210.0
340.3199	1100.0
341.2315	160.0
343.2727	240.0
345.2076	160.0
350.2495	230.0
351.1712	170.0
356.2529	170.0
357.2678	260.0
365.1857	160.0
378.7929	240.0
394.441	240.0
398.1664	230.0
404.2419	210.0
420.0598	170.0
421.2519	190.0
459.1924	200.0
502.4906	280.0
520.5081	160.0
522.3832	320.0
522.8878	250.0
523.3859	150.0
525.4315	230.0
526.3998	860.0
526.8929	550.0
527.3981	440.0
527.8942	220.0
545.452	180.0
547.535	160.0
548.5477	740.0
549.4332	260.0
549.5562	160.0
560.5134	160.0
561.496	580.0
562.4601	200.0
564.5312	240.0
565.5429	240.0
566.5507	6100.0
567.1314	180.0
567.5572	1100.0
631.4587	200.0
645.4461	160.0
659.285	560.0
660.2987	680.0
662.2946	190.0
685.5768	450.0
686.5594	280.0
699.9838	250.0
700.5013	260.0
700.5621	230.0
700.6237	160.0
701.3479	210.0
701.4678	220.0
701.5527	220.0
701.9347	230.0
702.3095	200.0
702.9256	240.0
703.1422	180.0
703.2742	180.0
703.3637	260.0
703.453	6300.0
703.5765	37000.0
704.4611	3200.0
704.5793	15000.0
705.5117	3600.0
705.5798	3600.0
705.7181	220.0
705.7821	200.0
706.1744	420.0
706.519	1500.0
706.5818	810.0
706.735	170.0
707.4463	150.0
707.5148	320.0
707.5607	910.0
708.2123	160.0
708.2981	150.0
708.3745	190.0
708.5602	630.0
709.0353	150.0
709.461	160.0
717.6083	180.0
1048.2501	230.0
1456.8049	230.0
1837.1503	240.0
1851.9478	170.0
1888.158	230.0
1929.1754	230.0

END IONS
BEGIN IONS
SCANS=113
PEPMASS=510.3583
CHARGE=1
COLLISION_ENERGY=0.0
102.0692	450.0
133.0867	360.0
172.115	440.0
177.116	400.0
199.0983	200.0
217.6864	250.0
221.129	160.0
255.0622	270.0
271.15	170.0
329.2323	160.0
338.0668	250.0
341.3346	170.0
352.7612	230.0
365.731	220.0
373.2077	200.0
377.2256	170.0
380.3021	230.0
435.2237	220.0
459.7879	230.0
471.1027	680.0
472.1028	230.0
485.8159	240.0
491.4215	230.0
499.3391	180.0
499.8659	560.0
500.3505	160.0
504.4908	250.0
505.3885	260.0
507.3488	920.0
507.8387	640.0
508.3203	360.0
508.371	540.0
508.5812	510.0
508.8748	180.0
509.1942	250.0
509.2647	230.0
509.3351	320.0
509.3888	160.0
509.5121	210.0
509.5637	220.0
509.6636	320.0
509.7045	270.0
509.8552	290.0
509.9842	520.0
510.0481	360.0
510.1265	310.0
510.1601	230.0
510.2635	620.0
510.3465	110000.0
510.4565	460.0
510.6014	220.0
510.6863	640.0
510.7554	660.0
510.8475	67000.0
510.9619	830.0
511.1223	250.0
511.1995	460.0
511.249	430.0
511.3485	18000.0
511.4599	260.0
511.6263	320.0
511.7355	270.0
511.8481	5300.0
511.9362	240.0
512.0407	270.0
512.0921	220.0
512.1495	230.0
512.3491	1200.0
512.5128	160.0
512.6321	200.0
512.7264	170.0
512.8531	230.0
513.1627	160.0
513.2972	340.0
513.3387	190.0
513.4101	220.0
513.6066	210.0
514.2503	180.0
514.338	210.0
514.4088	310.0
514.4613	220.0
514.543	310.0
514.9498	280.0
515.0383	200.0
515.2543	200.0
517.2189	180.0
525.2842	300.0
526.2462	260.0
538.2606	250.0
543.3983	150.0
569.3082	290.0
613.3401	380.0
614.3412	260.0
657.3583	230.0
701.3908	160.0
746.412	160.0
777.5695	320.0
865.6285	220.0
996.5412	180.0
996.9229	190.0
997.2103	180.0
997.2577	190.0
997.4702	250.0
997.6991	32000.0
998.2522	230.0
998.5908	320.0
998.7046	20000.0
999.2175	260.0
999.705	7500.0
1000.29	180.0
1000.709	1800.0
1001.7022	520.0
1001.8519	200.0
1002.6993	240.0
1532.5189	150.0

END IONS
BEGIN IONS
SCANS=114
PEPMASS=133.9794
CHARGE=1
COLLISION_ENERGY=0.0
80.1964	240.0
88.9513	740.0
89.9509	250.0
97.9575	1500.0
98.4608	250.0
98.9576	520.0
106.9623	820.0
107.9651	370.0
115.9671	800.0
116.9298	1300.0
116.9728	380.0
117.9305	300.0
118.9296	230.0
124.9736	1200.0
128.6681	270.0
133.9787	2300.0
134.4769	290.0
134.9428	910.0
134.9804	260.0
138.0528	260.0
138.9559	440.0
142.9837	1600.0
143.4787	460.0
152.9521	970.0
156.963	200.0
170.9615	440.0
174.9731	410.0
188.9687	200.0
212.9203	150.0
249.9526	240.0

END IONS
BEGIN IONS
SCANS=115
PEPMASS=499.1527
CHARGE=1
COLLISION_ENERGY=0.0
94.9837	210.0
98.9754	930.0
99.9806	170.0
119.0857	610.0
120.0799	190.0
124.9917	1500.0
128.985	200.0
143.002	1200.0
145.0018	210.0
146.994	170.0
148.6046	250.0
152.9844	320.0
155.0045	360.0
161.0127	400.0
161.1045	310.0
162.1039	220.0
165.1632	240.0
170.9975	390.0
177.011	330.0
185.0131	320.0
189.062	170.0
203.0222	660.0
209.0508	250.0
210.0509	240.0
215.0369	260.0
218.0712	240.0
221.0413	470.0
229.0531	380.0
233.0472	690.0
235.0646	580.0
248.0696	300.0
251.06	1000.0
252.0701	290.0
253.0777	170.0
255.0525	210.0
259.066	300.0
266.0783	250.0
273.9724	210.0
277.0772	570.0
289.0749	200.0
295.0905	560.0
296.3777	240.0
311.1242	230.0
320.091	170.0
332.4215	230.0
363.0279	220.0
365.0915	450.0
372.941	240.0
383.0982	400.0
403.0268	250.0
411.6884	270.0
416.2094	200.0
434.1737	160.0
434.3625	240.0
437.1895	300.0
438.1996	300.0
453.1605	680.0
453.9676	260.0
454.1648	180.0
454.9384	240.0
470.8049	240.0
470.9838	230.0
471.1697	1600.0
472.1683	440.0
473.1511	170.0
475.1619	160.0
480.0384	280.0
489.1774	310.0
497.736	280.0
498.9211	180.0
499.0876	160.0
499.1653	11000.0
500.1105	220.0
500.1674	3400.0
500.2884	200.0
501.1719	1000.0
502.1802	260.0
518.1837	240.0

END IONS
BEGIN IONS
SCANS=116
PEPMASS=703.4896
CHARGE=1
COLLISION_ENERGY=0.0
45.6399	210.0
46.9552	240.0
48.6991	250.0
51.235	240.0
52.3643	250.0
54.1202	230.0
70.2904	250.0
81.1119	260.0
83.0378	270.0
89.7088	240.0
92.5603	250.0
96.0324	200.0
98.9848	720.0
104.1056	600.0
107.6787	270.0
108.1497	230.0
109.2382	240.0
111.1125	180.0
112.8764	250.0
124.9998	3900.0
127.0001	210.0
128.0608	250.0
151.0406	280.0
151.1511	210.0
166.063	620.0
176.9564	230.0
183.1712	280.0
183.5193	180.0
183.9674	180.0
184.0284	170.0
184.0747	62000.0
184.3521	280.0
184.5186	1000.0
185.076	5100.0
186.0791	1300.0
186.2422	190.0
186.5145	180.0
187.082	270.0
264.2685	550.0
265.2727	350.0
266.2874	260.0
280.651	250.0
311.1867	360.0
312.8973	240.0
313.2007	180.0
326.3158	180.0
329.2048	180.0
331.209	200.0
341.3375	230.0
347.171	260.0
380.2764	250.0
462.3347	260.0
476.32	510.0
478.3327	180.0
504.3346	180.0
511.6687	250.0
520.5198	200.0
528.8733	310.0
549.5413	210.0
553.1438	220.0
561.4919	270.0
562.505	350.0
563.5317	270.0
565.8875	220.0
566.5518	1100.0
636.8029	160.0
667.2418	250.0
685.5588	240.0
699.5082	170.0
702.5098	240.0
703.4523	1900.0
703.5737	12000.0
703.7064	150.0
704.4596	1400.0
704.5756	4300.0
704.876	260.0
704.9622	160.0
705.4615	220.0
705.5134	360.0
705.5822	1500.0
706.4606	350.0
706.525	220.0
706.5832	1000.0
707.3748	180.0
707.5635	190.0
958.7418	260.0
1817.7977	270.0

END IONS
BEGIN IONS
SCANS=117
PEPMASS=359.308
CHARGE=1
COLLISION_ENERGY=0.0
65.7675	260.0
95.0844	740.0
97.0993	380.0
103.0758	230.0
107.0825	180.0
109.1002	560.0
111.1136	530.0
117.0912	160.0
121.5455	240.0
122.1536	250.0
123.1156	760.0
127.1451	200.0
131.1069	170.0
137.1338	920.0
138.1358	150.0
141.1705	200.0
151.1471	780.0
165.164	190.0
167.1776	160.0
179.1823	150.0
181.1882	270.0
183.2133	210.0
185.1874	210.0
193.1953	300.0
208.6498	230.0
222.1293	240.0
249.2576	850.0
250.2612	250.0
267.2691	9400.0
268.2712	2100.0
269.2733	160.0
272.2735	230.0
279.1906	240.0
285.2778	2300.0
286.2802	180.0
303.2915	480.0
323.2256	350.0
340.7591	230.0
341.2374	550.0
341.3051	16000.0
342.3092	3300.0
343.3078	630.0
346.4352	160.0
357.2476	160.0
358.3627	220.0
359.194	170.0
359.2495	340.0
361.7479	260.0
397.2617	180.0
595.4362	160.0
1965.7781	240.0

END IONS
BEGIN IONS
SCANS=118
PEPMASS=801.5085
CHARGE=1
COLLISION_ENERGY=0.0
46.0089	190.0
48.4816	200.0
51.499	210.0
51.5122	230.0
53.3816	240.0
54.1179	300.0
56.3578	160.0
57.8145	230.0
58.0779	260.0
58.4076	170.0
58.6294	260.0
59.2431	260.0
66.7017	240.0
67.1265	260.0
67.7514	260.0
72.1884	160.0
72.5792	180.0
73.6392	170.0
74.515	180.0
75.3126	230.0
75.4011	190.0
76.9279	270.0
77.5616	180.0
80.4934	240.0
80.7964	170.0
81.6969	290.0
83.0428	160.0
84.0853	170.0
85.2036	210.0
86.0956	370.0
86.3966	250.0
92.8379	310.0
94.7271	260.0
101.1076	280.0
102.0441	300.0
104.0173	230.0
107.6791	220.0
108.6215	230.0
108.8175	200.0
109.7687	240.0
110.0764	170.0
112.2138	160.0
113.1057	290.0
115.2964	160.0
115.9455	180.0
117.0536	460.0
117.9779	240.0
118.0471	240.0
120.0813	2100.0
122.5897	310.0
123.4796	230.0
123.6919	240.0
124.6382	160.0
124.8917	160.0
127.0873	460.0
128.0688	170.0
129.1029	13000.0
129.5613	240.0
129.7651	360.0
129.9674	230.0
130.0638	1000.0
130.1027	1300.0
131.0689	320.0
131.115	330.0
132.0804	1500.0
133.0831	380.0
134.0795	180.0
138.0674	180.0
139.0869	680.0
141.0581	330.0
141.1027	3200.0
141.2305	270.0
141.296	210.0
142.0657	440.0
142.1029	400.0
144.0854	170.0
145.4458	150.0
145.6932	150.0
146.0545	300.0
146.1339	200.0
147.4821	160.0
150.181	260.0
151.0776	180.0
152.1439	700.0
153.1014	190.0
154.1591	640.0
155.0844	400.0
155.1234	350.0
156.3074	200.0
158.0606	210.0
159.0635	260.0
159.0926	18000.0
159.1641	250.0
160.0956	3700.0
160.9925	220.0
161.0995	240.0
162.3854	240.0
165.1092	190.0
166.2884	230.0
167.0825	150.0
167.8065	200.0
168.1106	310.0
169.0762	300.0
169.0976	450.0
169.1711	1000.0
169.6545	240.0
170.0615	4500.0
170.1734	160.0
171.0654	830.0
171.092	400.0
172.0621	340.0
172.1549	190.0
173.1097	280.0
174.1292	310.0
177.4321	230.0
179.1541	160.0
180.1384	220.0
181.1692	260.0
182.0936	150.0
182.1734	300.0
183.1855	460.0
184.0751	180.0
184.1078	1100.0
185.1104	260.0
186.1292	420.0
187.0869	1400.0
188.0912	230.0
188.1438	440.0
189.2041	190.0
195.153	300.0
195.1903	180.0
196.0747	160.0
197.1656	6800.0
198.129	1000.0
198.1677	780.0
199.1819	5700.0
199.7406	280.0
200.1459	280.0
200.1816	430.0
201.1167	240.0
201.1547	310.0
201.19	310.0
203.1606	310.0
204.1134	4500.0
205.1167	1400.0
205.72	270.0
206.5594	440.0
207.6154	230.0
208.9683	180.0
209.1604	280.0
210.1072	240.0
210.1322	160.0
210.1634	280.0
212.1451	190.0
213.1402	480.0
213.3697	190.0
214.1941	170.0
215.1502	350.0
220.8136	240.0
222.1211	190.0
223.7339	250.0
225.1398	1400.0
226.1798	260.0
227.1769	13000.0
227.5869	200.0
227.6774	280.0
228.1796	1800.0
229.0998	330.0
229.1313	850.0
229.1814	260.0
231.1518	2800.0
231.327	220.0
232.1191	240.0
232.1576	500.0
233.1188	240.0
233.1659	12000.0
233.793	160.0
234.1311	180.0
234.168	2300.0
234.5606	220.0
235.1731	240.0
235.8407	170.0
236.1864	200.0
237.1615	280.0
237.5926	230.0
237.6471	160.0
238.1246	310.0
239.1568	610.0
240.1524	170.0
241.1352	490.0
241.3625	230.0
242.1305	260.0
242.1815	480.0
243.1561	280.0
243.3377	280.0
244.1206	200.0
244.1995	460.0
245.1885	150.0
248.1778	2300.0
249.1803	250.0
249.2549	260.0
252.1744	680.0
253.1323	370.0
254.136	360.0
254.6833	170.0
255.1693	480.0
256.1467	430.0
256.1836	290.0
257.1279	680.0
257.1643	260.0
258.1224	170.0
258.1596	2100.0
258.2258	300.0
259.1516	1200.0
259.2101	500.0
260.1284	210.0
260.1527	310.0
260.1751	430.0
261.161	33000.0
261.4197	180.0
262.164	5600.0
263.1663	380.0
263.2626	200.0
264.9507	340.0
265.2257	490.0
266.1974	230.0
267.2441	950.0
268.1905	160.0
268.2468	320.0
268.7697	190.0
270.1643	6900.0
271.1644	2200.0
271.8745	240.0
272.1763	4700.0
273.1792	1100.0
274.1522	280.0
274.8922	150.0
275.1415	1200.0
275.1827	170.0
276.1733	2600.0
277.1101	170.0
277.1758	540.0
278.1779	290.0
279.1708	300.0
279.2106	230.0
280.1439	560.0
281.1506	240.0
281.1957	390.0
282.1734	540.0
283.1392	260.0
283.1823	240.0
284.1638	170.0
284.2005	340.0
286.1556	2200.0
286.2318	190.0
287.1652	570.0
288.172	290.0
289.1292	260.0
289.1603	200.0
290.1634	170.0
293.2	1100.0
294.192	270.0
295.2405	1300.0
296.1416	300.0
296.244	910.0
296.9293	260.0
297.1669	160.0
297.2021	330.0
298.1571	25000.0
298.2468	320.0
299.1597	3500.0
299.2069	340.0
300.1716	7300.0
301.067	250.0
301.1762	1700.0
301.2287	970.0
301.955	160.0
302.228	290.0
303.1724	290.0
303.6161	260.0
304.1681	4300.0
305.1323	230.0
305.1699	500.0
306.1656	400.0
307.1687	270.0
308.1646	230.0
309.1943	180.0
309.9534	280.0
310.1552	200.0
310.2545	310.0
311.1504	170.0
312.2629	590.0
312.8233	190.0
314.1534	690.0
314.8574	210.0
315.184	30000.0
315.5769	190.0
315.816	160.0
316.187	6400.0
317.1403	200.0
317.1917	1600.0
317.2376	280.0
318.0977	200.0
318.1793	420.0
321.2058	300.0
322.2047	180.0
322.2454	230.0
323.2351	410.0
324.2191	160.0
325.1667	870.0
325.2172	150.0
326.2144	210.0
327.1992	320.0
327.2657	150.0
328.167	250.0
329.2233	1800.0
330.2277	1100.0
331.1812	290.0
331.8042	240.0
332.211	1000.0
332.6518	230.0
333.201	490.0
334.1604	1600.0
334.2152	220.0
335.1594	600.0
337.2636	210.0
337.7711	250.0
338.2267	1700.0
339.2263	640.0
340.1944	160.0
340.2593	4500.0
341.1725	180.0
341.2591	940.0
342.2568	630.0
343.0215	250.0
343.1819	960.0
344.1805	400.0
344.2356	1000.0
345.2391	220.0
346.2501	280.0
348.2075	160.0
349.2583	150.0
350.466	170.0
351.1609	170.0
354.2205	250.0
355.1945	160.0
355.2689	740.0
356.2339	560.0
356.2704	320.0
357.1819	200.0
357.2269	160.0
358.2235	260.0
359.4528	280.0
360.5682	170.0
361.1858	310.0
361.2605	3300.0
361.3119	320.0
362.1598	190.0
362.1971	270.0
362.2653	740.0
363.1893	200.0
363.2647	280.0
363.6682	220.0
365.228	250.0
365.2578	360.0
366.2175	1900.0
367.224	500.0
368.2344	1900.0
369.2395	840.0
370.2132	680.0
371.2458	2800.0
372.1714	270.0
372.2299	2000.0
372.3054	230.0
372.9458	190.0
372.9964	160.0
373.1907	240.0
373.2309	830.0
373.2753	180.0
373.8872	190.0
374.2458	26000.0
374.644	160.0
374.715	200.0
375.2473	4500.0
375.4484	200.0
376.2507	1400.0
377.2582	300.0
377.7417	200.0
378.2249	190.0
379.2688	210.0
382.2183	270.0
383.1841	150.0
383.2538	2300.0
384.2473	740.0
385.2556	590.0
387.2308	300.0
387.4077	160.0
388.2256	630.0
388.2786	250.0
389.257	6800.0
390.2607	2700.0
391.2536	450.0
392.025	210.0
392.2141	170.0
392.2541	210.0
393.2221	340.0
394.27	240.0
395.2438	210.0
396.2295	470.0
397.2228	410.0
397.2813	320.0
399.2412	1100.0
400.2078	540.0
400.2433	530.0
401.2045	220.0
402.223	780.0
403.2294	410.0
406.2737	740.0
407.2688	220.0
409.202	250.0
410.2594	880.0
411.2431	2500.0
412.2458	720.0
412.2909	700.0
413.2574	3800.0
413.3384	230.0
414.258	1800.0
414.763	160.0
414.9074	200.0
415.2531	240.0
415.2878	290.0
416.2489	240.0
417.2484	8900.0
418.2503	3000.0
419.2417	340.0
420.2261	360.0
420.7204	320.0
420.9354	280.0
423.2334	160.0
423.3301	230.0
427.2329	1300.0
428.2664	3200.0
429.2722	1200.0
429.928	230.0
430.2073	180.0
430.2788	350.0
430.399	240.0
431.2144	270.0
431.2805	340.0
431.8897	240.0
432.2767	150.0
434.2536	2800.0
435.254	780.0
438.2491	1000.0
439.2476	300.0
439.313	400.0
440.2891	250.0
441.2531	260.0
441.3257	210.0
442.3078	1300.0
443.2946	370.0
444.137	160.0
444.2438	2500.0
445.2264	2800.0
446.2342	640.0
446.2838	920.0
446.5373	160.0
447.2401	2300.0
448.237	500.0
449.2295	200.0
452.3097	260.0
452.6445	230.0
453.9359	280.0
454.2467	170.0
456.2589	1000.0
456.3261	380.0
457.2614	520.0
457.3168	1700.0
457.4152	170.0
458.2791	420.0
458.3152	750.0
459.2421	200.0
459.3349	1600.0
460.3342	940.0
461.2734	190.0
461.3295	390.0
462.2513	11000.0
463.256	2700.0
464.2594	480.0
465.2575	220.0
467.301	350.0
468.3817	180.0
469.3415	180.0
470.3045	320.0
471.2898	210.0
472.08	180.0
472.2348	180.0
473.1584	200.0
473.236	480.0
474.2729	280.0
474.3448	6700.0
474.451	230.0
475.2725	170.0
475.3447	1700.0
476.3513	980.0
478.3265	190.0
479.2739	470.0
481.3148	550.0
482.3338	280.0
482.3629	180.0
483.2914	680.0
484.3309	1200.0
485.3098	860.0
486.3079	850.0
486.3408	760.0
487.3284	2400.0
488.3338	990.0
489.2991	240.0
489.3367	420.0
489.7358	250.0
490.2472	520.0
491.2579	410.0
494.0883	180.0
494.35	230.0
496.3336	1500.0
497.2983	200.0
497.3339	660.0
497.3889	350.0
498.3405	1000.0
499.1741	190.0
499.3424	480.0
499.9903	230.0
500.3358	370.0
501.3544	180.0
502.1414	190.0
502.3394	9200.0
503.3382	2400.0
504.3401	640.0
508.3189	180.0
508.3584	300.0
509.3206	320.0
510.775	150.0
512.3235	1600.0
513.308	550.0
513.3468	730.0
514.2989	320.0
514.3362	340.0
515.304	1200.0
516.1467	220.0
516.3156	780.0
517.3255	170.0
519.3666	400.0
523.3375	290.0
524.3259	1300.0
525.3328	440.0
526.258	220.0
526.3435	2000.0
527.3375	540.0
528.342	450.0
528.9121	170.0
529.3316	560.0
529.7277	160.0
530.1091	160.0
530.1868	200.0
530.3261	7500.0
531.3287	3800.0
532.3342	1200.0
532.4507	240.0
533.3418	720.0
534.3463	320.0
536.3334	150.0
539.2947	150.0
540.3004	780.0
541.3489	3600.0
541.4398	220.0
542.342	880.0
542.4119	250.0
543.2844	290.0
543.3571	330.0
544.361	310.0
546.304	240.0
547.2242	260.0
547.3387	3500.0
548.3435	1300.0
549.3405	410.0
549.8892	180.0
550.3276	150.0
551.3317	300.0
552.3253	520.0
553.392	240.0
554.3066	200.0
557.321	2100.0
558.312	3400.0
559.3146	1300.0
559.3669	720.0
560.3244	1800.0
561.3256	840.0
562.3522	190.0
568.3882	250.0
569.3537	460.0
569.7175	280.0
570.4019	1300.0
571.3997	1100.0
572.3878	190.0
575.2463	170.0
575.3367	11000.0
576.339	2900.0
577.3395	750.0
578.3456	350.0
579.4772	230.0
581.3585	220.0
581.4105	250.0
584.3295	180.0
584.3736	160.0
585.3219	820.0
586.3121	500.0
586.3468	540.0
587.3511	400.0
587.4279	4800.0
587.8344	280.0
588.3707	220.0
588.4286	2300.0
589.4335	690.0
590.4208	270.0
591.481	170.0
592.3756	230.0
596.3949	220.0
597.4114	650.0
598.4005	420.0
599.3915	270.0
599.4062	400.0
600.3823	290.0
603.33	2400.0
604.0577	220.0
604.3365	840.0
609.4076	290.0
610.4156	240.0
611.3663	240.0
613.5499	240.0
614.4506	460.0
615.4225	6000.0
616.4264	1800.0
616.5676	300.0
617.4294	690.0
620.1584	310.0
621.3379	180.0
625.4016	840.0
626.3787	770.0
627.4115	230.0
628.378	1000.0
628.413	770.0
629.408	770.0
630.4241	290.0
632.4383	320.0
636.4336	200.0
637.2936	190.0
637.4051	320.0
642.4019	320.0
642.4377	390.0
642.7628	190.0
643.4016	4400.0
644.402	2800.0
645.119	220.0
645.4135	1000.0
646.4017	550.0
647.431	210.0
647.4907	270.0
652.3637	200.0
652.4535	180.0
652.7159	340.0
653.3913	520.0
653.5901	250.0
654.4333	1200.0
655.4431	600.0
660.4228	6300.0
661.4259	2200.0
662.4282	480.0
664.422	200.0
666.047	220.0
670.4099	3300.0
671.3071	170.0
671.3986	2600.0
671.6165	180.0
672.4213	1600.0
672.7856	170.0
673.4103	1200.0
673.5789	240.0
674.4165	690.0
675.4069	160.0
680.4186	150.0
680.8267	250.0
682.4287	250.0
683.4044	210.0
684.433	170.0
685.9813	250.0
686.416	160.0
687.4119	360.0
687.8909	200.0
688.106	260.0
688.4194	15000.0
688.5289	320.0
688.9373	160.0
689.1936	190.0
689.4272	5600.0
690.4247	1800.0
691.4255	440.0
692.8835	190.0
697.2481	170.0
697.2908	170.0
698.3997	370.0
699.2919	220.0
699.3966	340.0
700.4059	180.0
704.7052	170.0
711.0536	210.0
712.4619	190.0
712.6698	260.0
714.8691	250.0
716.4178	1100.0
717.4222	530.0
717.5015	200.0
718.4515	210.0
718.7345	240.0
722.4855	160.0
728.4825	410.0
729.4882	310.0
737.0784	230.0
738.4709	220.0
739.452	200.0
740.4824	240.0
740.5596	180.0
747.3917	180.0
753.2236	200.0
755.4943	420.0
756.4824	2500.0
756.5913	260.0
757.4948	2100.0
758.5128	980.0
759.4662	210.0
759.5212	220.0
761.5271	170.0
767.4479	190.0
769.4546	200.0
772.2255	380.0
773.167	160.0
773.3306	160.0
773.5098	6500.0
774.5108	3000.0
775.5128	1300.0
776.5221	280.0
781.0513	150.0
781.3481	200.0
783.3643	200.0
783.4967	1600.0
784.4868	1500.0
785.4786	780.0
786.1895	220.0
786.372	180.0
786.4849	330.0
786.5724	190.0
787.5032	340.0
790.9514	240.0
792.499	160.0
792.8206	210.0
793.2704	170.0
793.4214	210.0
796.0566	260.0
797.4938	160.0
797.5754	180.0
797.7285	170.0
797.8876	150.0
797.9723	200.0
799.4703	180.0
799.6827	230.0
799.7938	280.0
799.9164	190.0
800.356	300.0
800.4329	190.0
800.597	200.0
800.7192	250.0
800.8323	180.0
801.0802	250.0
801.1777	360.0
801.3309	180.0
801.506	140000.0
801.6653	600.0
801.8128	170.0
801.8755	270.0
802.0046	310.0
802.105	170.0
802.2855	220.0
802.3494	260.0
802.5071	55000.0
803.0195	190.0
803.1765	170.0
803.2688	180.0
803.3377	200.0
803.4089	250.0
803.5066	17000.0
803.7305	250.0
803.8549	190.0
803.9731	210.0
804.054	220.0
804.1976	380.0
804.3216	310.0
804.4294	240.0
804.5076	4000.0
804.7921	200.0
804.966	240.0
805.0262	170.0
805.5175	690.0
805.8643	150.0
805.9549	230.0
806.3347	360.0
806.5672	170.0
806.6531	160.0
806.7476	270.0
807.1584	240.0
807.2744	160.0
807.4933	280.0
807.8287	210.0
808.4421	180.0
823.4909	200.0
824.4898	180.0
997.0241	260.0
1015.571	250.0
1577.5469	180.0
1728.9943	230.0
1737.0497	240.0
1791.9906	230.0
1795.8231	270.0
1940.8533	240.0
1956.2334	230.0

END IONS
BEGIN IONS
SCANS=119
PEPMASS=265.0566
CHARGE=1
COLLISION_ENERGY=0.0
58.0505	250.0
67.8229	240.0
72.3337	240.0
77.7595	260.0
89.4232	260.0
90.8752	260.0
91.0552	160.0
97.989	170.0
102.0485	220.0
102.0664	340.0
103.0537	1800.0
104.0571	380.0
109.9844	160.0
110.0717	560.0
110.8548	240.0
116.07	3100.0
117.0762	180.0
120.0811	17000.0
121.0849	2400.0
122.0661	180.0
125.07	200.0
130.0881	160.0
131.0452	460.0
134.0447	230.0
134.9411	340.0
138.0471	170.0
139.9975	180.0
140.0555	280.0
141.0031	260.0
141.0999	180.0
142.0654	360.0
143.1173	170.0
146.0562	400.0
148.5373	240.0
150.0145	300.0
152.9488	170.0
154.9502	260.0
158.0504	190.0
158.0934	340.0
159.0083	180.0
161.9843	250.0
166.0852	6700.0
167.0904	1200.0
167.9923	240.0
168.0926	170.0
169.0539	250.0
174.8942	180.0
179.1063	240.0
184.9146	270.0
185.0254	200.0
186.0766	230.0
186.1335	230.0
192.904	220.0
194.9108	230.0
198.9255	340.0
198.9565	220.0
202.0419	200.0
204.0169	170.0
204.9375	290.0
205.0969	250.0
206.9266	240.0
208.0477	170.0
212.5222	250.0
212.918	160.0
213.6136	260.0
213.9254	180.0
214.4399	230.0
216.9429	430.0
217.0828	180.0
217.1374	340.0
217.9377	160.0
219.1478	820.0
219.1923	240.0
221.9235	870.0
226.9224	540.0
227.8197	250.0
227.925	160.0
232.0474	240.0
234.9497	710.0
235.9489	180.0
238.9165	240.0
239.9231	220.0
241.5735	240.0
242.9145	150.0
243.0729	230.0
243.098	290.0
244.9342	600.0
245.0693	230.0
245.0861	180.0
246.077	200.0
246.112	210.0
246.943	230.0
247.0461	280.0
247.1379	370.0
249.0974	230.0
251.635	280.0
254.9201	230.0
256.1408	280.0
257.1255	260.0
261.9404	240.0
262.9386	220.0
263.138	2300.0
263.9114	180.0
264.1399	970.0
264.9351	190.0
265.1542	5200.0
265.6678	240.0
266.1591	760.0
267.1653	1200.0
268.9451	250.0
271.1805	180.0
271.9178	240.0
272.6483	230.0
315.6254	270.0
328.6022	240.0
383.0105	290.0
417.2503	370.0
430.3385	180.0
489.2598	230.0
1466.7284	230.0
1599.0529	240.0
1812.6493	240.0

END IONS
BEGIN IONS
SCANS=120
PEPMASS=703.5026
CHARGE=1
COLLISION_ENERGY=0.0
62.3702	250.0
68.1595	250.0
83.9226	270.0
91.237	240.0
92.6367	250.0
98.9824	370.0
104.1058	620.0
104.7172	240.0
105.3388	280.0
109.1029	180.0
121.5384	240.0
124.9995	2000.0
126.0054	200.0
137.1358	280.0
151.1403	210.0
158.9599	200.0
163.1455	180.0
166.0634	320.0
167.9778	170.0
183.895	180.0
184.0333	340.0
184.0742	49000.0
184.1647	200.0
184.4481	160.0
184.5184	640.0
185.0763	4200.0
186.0788	540.0
259.1718	160.0
264.2671	360.0
265.2685	360.0
266.2848	250.0
279.2695	380.0
339.2867	630.0
340.2898	510.0
362.2522	240.0
364.2696	200.0
425.5238	240.0
462.3038	240.0
463.3083	190.0
502.4872	160.0
561.5247	300.0
562.4998	250.0
686.563	300.0
702.5262	400.0
702.6033	310.0
703.4936	440.0
703.5724	8300.0
704.2101	240.0
704.4483	180.0
704.5023	240.0
704.5739	2600.0
705.4545	240.0
705.4949	180.0
705.5759	760.0
705.8074	170.0
706.5468	230.0
706.593	300.0
708.5146	260.0
725.549	160.0

END IONS
BEGIN IONS
SCANS=121
PEPMASS=510.1779
CHARGE=1
COLLISION_ENERGY=0.0
147.1176	610.0
303.5347	230.0
327.2165	380.0
328.2274	160.0
345.2434	210.0
364.2737	240.0
377.1075	260.0
411.1874	270.0
427.1223	240.0
457.1854	180.0
468.2729	160.0
470.6373	270.0
472.1658	260.0
478.5002	230.0
485.6035	190.0
486.0869	200.0
489.0414	230.0
491.2604	280.0
500.7783	230.0
505.605	260.0
510.2792	460.0
510.7816	970.0
511.279	350.0
511.7829	190.0
513.1952	170.0
519.2857	720.0
520.2839	300.0
525.1876	200.0
541.1286	190.0
638.309	180.0
699.006	150.0
757.3541	420.0
775.3699	180.0

END IONS
BEGIN IONS
SCANS=122
PEPMASS=685.4427
CHARGE=1
COLLISION_ENERGY=0.0
120.9655	400.0
148.5264	230.0
164.0018	150.0
182.7436	260.0
184.0689	180.0
191.9743	220.0
273.1367	260.0
325.2451	150.0
327.2334	150.0
356.2275	230.0
378.2815	180.0
378.794	200.0
456.235	210.0
484.2494	240.0
505.3353	220.0
524.4785	260.0
557.4486	170.0
576.4066	320.0
576.9189	200.0
682.5193	480.0
682.9485	290.0
683.424	260.0
683.546	320.0
684.4714	350.0
685.3449	250.0
685.4337	8200.0
686.4388	5100.0
687.2408	160.0
687.4396	1600.0
688.4389	480.0
689.4132	340.0
689.5544	160.0
690.5113	190.0

END IONS
BEGIN IONS
SCANS=123
PEPMASS=257.2474
CHARGE=1
COLLISION_ENERGY=0.0
87.3672	280.0
91.0592	240.0
95.0844	310.0
97.0602	210.0
98.077	230.0
103.0738	680.0
107.0843	380.0
109.0983	200.0
111.081	220.0
117.0874	560.0
121.1006	200.0
125.0932	380.0
126.096	180.0
130.1022	240.0
131.1073	350.0
135.1154	220.0
137.1301	350.0
139.1158	320.0
145.1196	580.0
152.9548	180.0
153.125	380.0
159.1411	570.0
163.1484	310.0
167.145	440.0
172.9175	250.0
173.153	560.0
177.1613	520.0
181.162	190.0
187.1633	300.0
188.1718	290.0
192.0875	260.0
195.1729	160.0
198.922	460.0
201.1828	340.0
205.1946	230.0
214.1085	240.0
215.2032	180.0
219.2132	330.0
229.2279	190.0
234.9361	250.0
237.2235	200.0
239.2355	190.0
251.0871	200.0
257.2473	12000.0
258.2504	1800.0
259.2537	200.0
275.2576	2800.0
276.2575	280.0
313.1973	290.0
1670.7255	210.0
1678.1285	230.0

END IONS
BEGIN IONS
SCANS=124
PEPMASS=342.2635
CHARGE=1
COLLISION_ENERGY=0.0
96.1893	240.0
133.0354	210.0
207.0792	320.0
209.0731	210.0
223.1508	860.0
223.6646	240.0
239.2372	470.0
261.0752	230.0
269.9014	230.0
279.2332	330.0
280.2114	180.0
295.1917	160.0
300.5818	240.0
315.2326	150.0
317.2358	160.0
333.2543	190.0
335.2481	360.0
342.2046	240.0
342.2693	1600.0
342.7724	440.0
343.2714	760.0
343.7702	240.0
344.2615	420.0
371.2623	1200.0
372.2651	500.0
373.2677	260.0
389.2757	380.0
427.3022	180.0
445.2961	560.0
447.2851	220.0

END IONS
BEGIN IONS
SCANS=125
PEPMASS=943.9916
CHARGE=1
COLLISION_ENERGY=0.0
54.1389	270.0
244.104	270.0
528.2653	280.0
642.2877	250.0
666.7999	240.0
692.713	260.0
735.3696	260.0
942.3835	160.0
943.9885	5900.0
944.9857	920.0
945.9889	420.0

END IONS
BEGIN IONS
SCANS=126
PEPMASS=158.9733
CHARGE=1
COLLISION_ENERGY=0.0
72.2612	260.0
75.1447	230.0
88.9525	180.0
96.9839	210.0
97.9563	240.0
98.9567	170.0
106.9582	200.0
106.9915	180.0
115.9688	460.0
116.9777	380.0
122.9955	320.0
124.0114	210.0
124.9726	1100.0
124.9948	310.0
125.9753	180.0
132.9582	340.0
133.9782	780.0
142.9826	540.0
152.9497	370.0
158.9758	3100.0
159.9796	200.0
160.9735	1900.0
194.9113	330.0

END IONS
BEGIN IONS
SCANS=127
PEPMASS=226.1511
CHARGE=1
COLLISION_ENERGY=0.0
116.9688	250.0
171.128	230.0
182.9343	230.0
203.1425	200.0
203.9588	230.0
212.1436	200.0
212.9713	230.0
214.6461	220.0
221.1451	210.0
225.1308	170.0

END IONS
BEGIN IONS
SCANS=128
PEPMASS=226.1519
CHARGE=1
COLLISION_ENERGY=0.0
130.9976	160.0
149.0116	380.0
204.4599	230.0
217.1409	220.0
226.1373	200.0

END IONS
BEGIN IONS
SCANS=129
PEPMASS=131.0021
CHARGE=1
COLLISION_ENERGY=0.0
131.0021	210.0

END IONS
BEGIN IONS
SCANS=130
PEPMASS=295.0036
CHARGE=1
COLLISION_ENERGY=0.0
48.4721	230.0
49.6379	230.0
53.7092	210.0
56.9573	190.0
70.2918	180.0
72.5035	250.0
73.5802	180.0
78.2292	280.0
86.6463	260.0
91.0552	2700.0
92.0587	900.0
98.328	290.0
102.0527	170.0
103.0537	190.0
107.0496	560.0
108.2779	240.0
109.0648	580.0
110.0737	420.0
110.9721	210.0
112.074	370.0
113.5365	240.0
116.323	230.0
117.0546	190.0
118.0658	930.0
118.9024	410.0
119.0501	14000.0
120.053	1900.0
120.081	1000.0
121.0651	1200.0
121.1289	240.0
121.9895	160.0
122.0719	200.0
124.9628	250.0
125.9898	230.0
128.1084	170.0
129.1022	340.0
130.0886	400.0
132.0294	240.0
132.1002	990.0
134.0554	400.0
135.0716	360.0
135.3056	240.0
135.5071	240.0
135.5742	250.0
135.7257	210.0
136.018	160.0
136.0769	46000.0
136.4582	360.0
137.0793	4600.0
138.0798	440.0
138.108	200.0
140.9167	320.0
141.1072	280.0
142.0168	350.0
144.0863	200.0
146.0622	370.0
147.0453	1100.0
149.1048	250.0
158.9272	570.0
163.1041	260.0
164.0299	240.0
165.1039	290.0
166.0681	180.0
172.0832	250.0
174.0217	430.0
174.0873	240.0
175.1227	240.0
179.0087	180.0
179.0313	360.0
180.0305	250.0
180.0705	250.0
180.0965	180.0
181.0968	340.0
183.0368	230.0
188.0263	230.0
189.0855	180.0
190.0401	240.0
190.1257	170.0
193.0287	240.0
193.1067	160.0
194.9119	200.0
201.1129	200.0
205.6669	250.0
207.389	260.0
214.9144	360.0
215.0665	210.0
217.0719	360.0
224.0724	270.0
225.1198	310.0
226.1394	200.0
227.1182	240.0
230.5778	300.0
231.1068	280.0
232.0599	380.0
232.1354	180.0
232.4509	260.0
232.9266	380.0
236.1003	150.0
236.1284	390.0
237.1233	310.0
238.0742	210.0
240.1342	160.0
242.0704	190.0
243.9148	200.0
248.585	230.0
249.1222	190.0
249.1605	1700.0
249.6145	260.0
250.1423	320.0
250.4069	240.0
251.6357	250.0
252.1911	220.0
252.9111	260.0
253.1154	240.0
256.5014	270.0
256.5746	230.0
257.9654	240.0
258.0548	240.0
258.1549	250.0
258.6558	290.0
258.9109	230.0
260.0681	220.0
260.2041	160.0
260.9206	450.0
261.8913	160.0
262.5241	260.0
265.0597	230.0
265.1147	230.0
268.0515	160.0
268.7113	240.0
269.0587	180.0
269.9085	370.0
270.6863	220.0
274.1764	230.0
274.5882	470.0
274.9969	260.0
277.1149	330.0
277.1559	360.0
278.1379	1900.0
278.9043	180.0
279.1401	360.0
280.0794	230.0
280.1371	180.0
280.1723	240.0
281.1085	190.0
284.1273	240.0
286.6004	160.0
287.1473	160.0
287.5973	280.0
291.0626	160.0
292.6886	260.0
293.1215	200.0
293.5957	210.0
294.1807	200.0
294.6038	230.0
295.128	390.0
295.1658	9300.0
296.1292	230.0
296.1685	1500.0
296.8026	230.0
296.9062	410.0
297.1379	190.0
297.1728	630.0
298.0202	240.0
298.1222	290.0
298.1749	160.0
298.9478	250.0
306.1115	200.0
307.1769	280.0
317.4777	240.0
339.2076	230.0
342.4753	260.0
357.2117	160.0
393.2012	150.0
398.6085	240.0
462.252	250.0
1328.1642	260.0
1392.8798	240.0
1443.3616	290.0
1506.5028	170.0
1553.6848	230.0
1560.8107	240.0
1623.5287	260.0
1824.4602	230.0
1828.9226	240.0
1847.6984	250.0
1869.7935	240.0
1884.1562	240.0
1937.3131	260.0

END IONS
BEGIN IONS
SCANS=131
PEPMASS=0.0
CHARGE=1
COLLISION_ENERGY=0.0

END IONS
BEGIN IONS
SCANS=132
PEPMASS=449.2729
CHARGE=1
COLLISION_ENERGY=0.0
381.2978	4100.0
382.2977	1600.0
383.306	570.0
403.2866	260.0
409.2648	340.0
448.2736	210.0
449.3196	200.0
451.3193	200.0
452.2873	410.0
453.2875	160.0

END IONS
BEGIN IONS
SCANS=133
PEPMASS=120.0711
CHARGE=1
COLLISION_ENERGY=0.0
103.0536	440.0
116.9332	300.0
120.0811	200.0
134.9426	200.0
134.9686	230.0
170.9608	180.0

END IONS
BEGIN IONS
SCANS=134
PEPMASS=226.1501
CHARGE=1
COLLISION_ENERGY=0.0
97.9903	230.0
131.0027	570.0
138.9674	270.0
199.1319	200.0
203.1336	200.0
208.1414	290.0
211.665	260.0
215.659	230.0
217.1529	590.0
225.1389	170.0
226.1481	360.0
267.2668	320.0

END IONS
BEGIN IONS
SCANS=135
PEPMASS=198.052
CHARGE=1
COLLISION_ENERGY=0.0
104.5304	260.0
106.9865	240.0
116.9801	330.0
131.0022	330.0
134.9409	210.0
136.9361	240.0
138.9605	540.0
140.9597	490.0
152.9509	150.0
155.9597	250.0
156.3349	260.0
156.9607	940.0
158.973	160.0
166.9577	250.0
169.9491	290.0
172.1129	230.0
174.9736	1400.0
175.9741	180.0
176.9836	470.0
177.005	240.0
180.1145	240.0
181.9888	440.0
184.9623	220.0
185.4698	250.0
185.6045	210.0
194.9173	160.0
196.0068	180.0
198.0021	410.0
198.1159	490.0
198.9569	260.0
200.0041	160.0
211.2065	170.0
239.2399	260.0
241.126	260.0

END IONS
BEGIN IONS
SCANS=136
PEPMASS=0.0
CHARGE=1
COLLISION_ENERGY=0.0

END IONS
BEGIN IONS
SCANS=137
PEPMASS=0.0
CHARGE=1
COLLISION_ENERGY=0.0

END IONS
BEGIN IONS
SCANS=138
PEPMASS=592.5329
CHARGE=1
COLLISION_ENERGY=0.0
115.0873	600.0
116.0693	180.0
117.077	240.0
322.8614	160.0
334.2422	160.0
337.2794	160.0
338.2676	180.0
338.846	150.0
362.8441	230.0
366.3025	440.0
526.8292	160.0
589.4128	370.0
590.4293	320.0
590.506	1200.0
591.5153	610.0
591.6039	190.0
592.5271	6500.0
592.614	380.0
593.4274	280.0
593.5295	2800.0
594.3137	160.0
594.5422	1300.0
595.0361	190.0
595.3364	220.0
595.527	150.0
596.5347	200.0
597.5305	300.0
1999.6187	250.0

END IONS
BEGIN IONS
SCANS=139
PEPMASS=285.2742
CHARGE=1
COLLISION_ENERGY=0.0
50.7458	230.0
96.5015	260.0
114.2441	260.0
134.946	170.0
135.9442	160.0
138.3378	280.0
170.9606	180.0
185.9102	250.0
198.9305	260.0
200.8754	170.0
205.6255	240.0
206.8861	540.0
209.9481	200.0
212.9163	180.0
214.9338	310.0
216.9399	310.0
221.9229	230.0
222.9032	150.0
222.9461	240.0
224.8926	160.0
226.9229	310.0
227.876	170.0
230.9266	240.0
232.4221	160.0
233.897	300.0
234.4095	240.0
234.9512	550.0
236.9016	360.0
236.9517	170.0
237.8698	170.0
240.4343	240.0
242.8991	250.0
242.942	210.0
243.9134	220.0
244.9383	860.0
245.8927	240.0
247.8941	290.0
251.4701	250.0
251.9144	450.0
252.4148	230.0
252.9094	190.0
254.4186	180.0
254.9446	180.0
260.575	220.0
260.9099	1000.0
261.0617	240.0
261.4232	190.0
261.9093	540.0
261.9687	230.0
262.4046	250.0
262.4323	240.0
262.915	250.0
262.9449	530.0
263.9051	160.0
264.8956	300.0
269.9174	730.0
270.3755	240.0
270.4305	300.0
270.9176	230.0
271.4292	200.0
271.9205	320.0
278.9128	220.0
279.5741	240.0
281.9203	420.0
283.9347	260.0
285.2794	2300.0
285.9666	190.0
286.2825	550.0
287.2214	260.0
287.2795	200.0
303.289	440.0
304.9435	230.0
405.2728	240.0

END IONS
BEGIN IONS
SCANS=140
PEPMASS=285.2749
CHARGE=1
COLLISION_ENERGY=0.0
123.1129	190.0
124.977	250.0
131.1067	200.0
132.9459	240.0
139.118	150.0
145.1273	250.0
152.6369	230.0
152.9519	310.0
177.163	200.0
186.9286	210.0
191.9429	210.0
194.9149	160.0
198.9342	410.0
201.1864	210.0
204.4095	240.0
206.8761	220.0
207.3803	240.0
208.8776	240.0
209.9523	180.0
210.9204	260.0
212.9187	160.0
214.9494	230.0
215.89	180.0
216.9424	410.0
222.9085	170.0
223.1152	230.0
224.8956	260.0
226.9205	500.0
229.2175	160.0
230.935	230.0
232.8909	310.0
233.4265	250.0
233.908	190.0
234.953	860.0
235.953	400.0
238.9214	280.0
239.9344	230.0
240.9082	290.0
242.9102	160.0
243.4004	420.0
243.9023	230.0
244.9082	300.0
244.9346	720.0
245.8969	330.0
246.9314	280.0
248.2415	180.0
248.9428	200.0
250.9109	210.0
251.9098	420.0
252.4123	200.0
252.9144	250.0
260.5766	280.0
260.9143	1000.0
261.4163	170.0
261.9096	410.0
262.4173	220.0
262.9127	190.0
262.9494	380.0
263.4128	240.0
263.9036	320.0
264.9389	490.0
265.2457	240.0
267.923	400.0
267.9562	180.0
268.929	220.0
269.92	1100.0
270.4138	210.0
270.9212	480.0
271.9174	180.0
272.9148	230.0
273.9178	230.0
278.9252	230.0
281.9113	190.0
285.2769	1900.0
286.2802	300.0
286.9259	340.0
303.2878	370.0
304.2969	540.0
323.2352	180.0
1642.7853	300.0

END IONS
BEGIN IONS
SCANS=141
PEPMASS=0.0
CHARGE=1
COLLISION_ENERGY=0.0

END IONS
BEGIN IONS
SCANS=142
PEPMASS=329.2426
CHARGE=1
COLLISION_ENERGY=0.0
91.0593	170.0
138.1449	240.0
200.4739	250.0
240.2701	160.0
286.2778	440.0
287.2837	170.0
326.3721	180.0
327.3855	220.0
328.3208	170.0
328.378	190.0
329.2426	2900.0
330.2455	830.0
331.2543	300.0
332.1347	190.0
332.2961	440.0
332.3328	580.0

END IONS
BEGIN IONS
SCANS=143
PEPMASS=943.9916
CHARGE=1
COLLISION_ENERGY=0.0
161.0695	240.0
251.1016	200.0
745.2948	230.0
943.8242	180.0
943.9907	5600.0
944.9924	1200.0
946.0209	470.0
946.4474	260.0

END IONS
BEGIN IONS
SCANS=144
PEPMASS=329.0683
CHARGE=1
COLLISION_ENERGY=0.0
50.5361	240.0
69.6068	240.0
91.0549	300.0
102.0517	290.0
107.0494	210.0
110.0642	230.0
119.0469	1200.0
119.0697	200.0
120.0836	470.0
129.1022	180.0
130.0717	260.0
132.1025	480.0
136.0764	4300.0
137.0777	630.0
143.1151	240.0
144.0205	230.0
154.0543	180.0
166.0877	840.0
170.0554	180.0
173.1248	540.0
179.1227	230.0
185.1669	820.0
193.9511	240.0
201.128	260.0
207.1336	240.0
213.1604	1000.0
214.1566	180.0
215.1436	490.0
217.1526	230.0
218.1626	180.0
227.1163	170.0
227.886	300.0
231.1496	230.0
231.1774	520.0
233.148	350.0
233.4987	230.0
237.8823	280.0
238.4137	230.0
245.8899	280.0
246.8941	190.0
252.0469	250.0
263.392	250.0
263.9028	670.0
264.9106	420.0
265.9227	170.0
267.2704	190.0
270.7661	240.0
274.8851	410.0
275.3997	240.0
278.6571	180.0
280.379	230.0
281.4055	230.0
281.9138	260.0
282.9057	180.0
283.1095	290.0
283.1389	170.0
283.5904	270.0
284.1341	240.0
286.627	240.0
286.8986	180.0
287.0379	250.0
288.0327	260.0
288.823	230.0
290.9053	390.0
293.1244	300.0
294.9214	180.0
295.5023	260.0
299.896	160.0
301.1348	200.0
301.3942	310.0
303.0952	240.0
304.2561	270.0
305.0684	380.0
307.1227	190.0
307.5994	160.0
312.1342	350.0
314.1977	150.0
315.4611	240.0
315.765	270.0
319.1489	200.0
321.1699	250.0
321.7966	200.0
325.5685	240.0
325.6044	240.0
327.6478	190.0
327.8474	240.0
328.1355	270.0
328.1644	230.0
328.2165	260.0
329.1507	1500.0
329.7143	180.0
329.8417	240.0
330.1544	440.0
330.2254	200.0
331.1129	220.0
332.1446	210.0
332.2209	440.0
333.6267	250.0
356.0508	240.0
357.1683	160.0
389.6537	230.0
391.1711	160.0
404.6696	230.0
405.7344	700.0
406.2294	150.0
439.6882	240.0
441.7046	240.0
446.6754	240.0
447.1731	170.0
457.2172	210.0
593.861	240.0
739.4147	260.0
1105.5614	230.0

END IONS
BEGIN IONS
SCANS=145
PEPMASS=959.9516
CHARGE=1
COLLISION_ENERGY=0.0
100.6117	230.0
242.1548	160.0
337.0873	290.0
419.2316	180.0
497.9025	260.0
557.3265	250.0
736.7179	280.0
854.6063	310.0
957.5288	3100.0
958.5311	1700.0
959.5403	650.0
959.9615	2600.0
960.5586	450.0
960.9648	700.0
961.9581	410.0

END IONS
BEGIN IONS
SCANS=146
PEPMASS=205.1458
CHARGE=1
COLLISION_ENERGY=0.0
104.9582	410.0
106.9684	250.0
107.0898	230.0
108.9728	240.0
120.9538	280.0
125.9885	550.0
127.9375	240.0
130.9787	200.0
133.9853	240.0
136.0474	230.0
138.9272	250.0
138.9648	800.0
140.9857	320.0
142.2352	230.0
144.4304	250.0
145.9524	230.0
146.9704	190.0
147.4526	250.0
147.9325	210.0
147.9749	160.0
148.9566	200.0
151.9343	240.0
152.9235	220.0
154.9802	190.0
156.4234	230.0
156.9744	700.0
157.9268	230.0
160.9375	260.0
163.9617	220.0
164.9791	360.0
165.9422	220.0
166.9556	380.0
171.9451	260.0
172.9581	190.0
174.0061	250.0
174.434	240.0
174.9853	760.0
175.4414	230.0
175.9505	170.0
178.1199	5600.0
178.4457	220.0
178.95	180.0
179.1252	280.0
180.0183	160.0
181.4551	180.0
182.9347	640.0
182.9796	420.0
183.9579	220.0
184.9328	210.0
184.97	1000.0
192.9577	700.0
193.9472	380.0
194.9103	180.0
194.948	210.0
196.1316	400.0
196.9497	210.0
200.9469	220.0
201.4422	230.0
201.965	200.0
205.1327	12000.0
206.1337	1200.0
207.1704	260.0
210.9553	180.0
214.9467	300.0
216.9487	370.0
223.1363	300.0
224.1487	240.0
230.9292	200.0
232.9671	330.0
233.9614	240.0
234.9618	340.0
237.885	320.0
248.9385	160.0
1714.9036	320.0

END IONS
BEGIN IONS
SCANS=147
PEPMASS=353.0435
CHARGE=1
COLLISION_ENERGY=0.0
78.5906	260.0
158.9256	190.0
194.9037	300.0
212.9198	380.0
224.0602	230.0
230.9228	240.0
236.3822	250.0
239.8745	320.0
246.8453	280.0
246.9016	230.0
248.9434	180.0
254.9215	280.0
258.9182	200.0
264.8982	150.0
265.0991	240.0
282.9052	220.0
284.3794	260.0
286.9317	360.0
290.895	270.0
291.3965	260.0
295.881	240.0
297.2351	280.0
299.9092	240.0
302.9037	150.0
320.877	200.0
324.9256	160.0
326.1436	240.0
327.8813	160.0
331.5349	250.0
338.8902	200.0
351.2387	250.0
353.1556	940.0
354.3051	340.0

END IONS
BEGIN IONS
SCANS=148
PEPMASS=285.2216
CHARGE=1
COLLISION_ENERGY=0.0
152.9522	180.0
175.9947	240.0
178.998	250.0
194.9118	190.0
197.0094	180.0
198.9284	160.0
199.1339	230.0
200.9411	170.0
203.9303	250.0
206.8794	230.0
208.9204	250.0
209.5949	260.0
210.9243	240.0
215.8877	240.0
216.3978	240.0
216.9449	310.0
218.8855	220.0
220.0256	160.0
222.9212	150.0
223.898	230.0
224.893	360.0
224.9373	250.0
225.3973	220.0
230.9231	150.0
233.9017	340.0
234.9513	340.0
236.4113	230.0
236.9083	190.0
241.4587	230.0
242.9167	220.0
242.9507	160.0
243.9012	200.0
244.9347	850.0
245.4097	200.0
245.9341	160.0
245.9589	160.0
250.4058	230.0
251.9046	390.0
252.4083	210.0
252.9068	210.0
260.9173	570.0
261.9089	210.0
262.0366	230.0
262.9148	230.0
262.9445	570.0
264.8965	320.0
265.2503	160.0
267.9463	180.0
269.9216	650.0
270.4225	540.0
270.9175	490.0
281.5706	240.0
283.0881	190.0
283.1496	160.0
285.1316	12000.0
285.2788	520.0
286.1348	1400.0
287.1374	280.0
388.8278	230.0

END IONS
BEGIN IONS
SCANS=149
PEPMASS=288.2788
CHARGE=1
COLLISION_ENERGY=0.0
154.9513	220.0
166.0991	240.0
186.223	330.0
189.4818	250.0
193.9411	210.0
198.9314	220.0
199.931	190.0
222.8808	240.0
226.9271	340.0
227.5516	320.0
244.9626	260.0
250.4052	250.0
261.9169	240.0
268.2663	430.0
269.5641	270.0
270.2775	200.0
276.9374	230.0
282.4082	260.0
283.9275	250.0
285.9117	180.0
286.278	240.0
286.3119	550.0
288.2917	1100.0
289.1833	170.0
289.286	300.0

END IONS
BEGIN IONS
SCANS=150
PEPMASS=739.6002
CHARGE=1
COLLISION_ENERGY=0.0
47.7238	280.0
66.2494	160.0
66.27	220.0
72.5925	240.0
92.7533	190.0
94.5833	240.0
95.0847	810.0
96.0883	240.0
96.7834	240.0
97.0983	530.0
97.2457	230.0
98.0928	240.0
99.9185	220.0
100.1035	240.0
100.4228	260.0
103.022	660.0
109.1003	830.0
110.1026	190.0
111.0909	240.0
111.1177	640.0
111.9992	280.0
112.0281	27000.0
112.127	290.0
112.2679	250.0
112.3739	240.0
112.5276	2100.0
112.9917	320.0
113.0295	950.0
113.1265	200.0
113.5302	430.0
114.0226	1300.0
116.022	350.0
121.0325	880.0
121.5336	300.0
123.1152	540.0
124.0211	240.0
131.0	2300.0
131.1387	240.0
135.0015	200.0
135.0296	260.0
137.1298	340.0
139.6627	240.0
141.1649	290.0
149.0112	1600.0
160.3364	160.0
165.1716	210.0
165.5798	240.0
167.0194	380.0
174.0255	240.0
175.0289	150.0
186.9535	190.0
190.8401	170.0
191.0205	520.0
191.0682	240.0
193.3963	240.0
195.0196	160.0
199.0175	260.0
199.1331	600.0
205.3301	190.0
207.2143	170.0
208.1402	840.0
208.2173	210.0
208.2599	250.0
208.5971	170.0
208.6446	220.0
209.6483	260.0
211.7498	240.0
217.1453	760.0
217.6489	400.0
218.646	160.0
222.8972	150.0
223.0498	19000.0
224.0504	1700.0
225.0502	280.0
225.1811	240.0
226.1498	570.0
227.0412	470.0
228.0451	300.0
236.1495	210.0
236.2647	230.0
237.3925	230.0
240.2486	260.0
241.0622	610.0
242.9408	230.0
244.5232	160.0
244.6607	380.0
244.7378	160.0
244.8607	180.0
244.8931	180.0
244.9547	260.0
244.9783	260.0
245.0063	170.0
245.1599	62000.0
245.2538	300.0
245.2867	330.0
245.3793	170.0
245.4509	180.0
245.5677	270.0
245.6159	250.0
245.6615	24000.0
245.7291	160.0
245.7678	180.0
245.8779	150.0
245.9443	380.0
245.9673	280.0
246.1234	220.0
246.1609	5200.0
246.2177	160.0
246.2804	180.0
246.4542	170.0
246.6622	1200.0
247.1561	2900.0
247.2402	200.0
247.6584	960.0
247.9076	150.0
248.0009	160.0
248.1562	230.0
248.8721	180.0
249.1542	360.0
249.2563	580.0
249.7728	240.0
250.3297	190.0
252.4509	240.0
254.1659	450.0
254.2598	230.0
254.6514	190.0
255.1681	210.0
256.5115	260.0
260.5754	180.0
265.6752	220.0
266.09	190.0
266.192	250.0
267.2686	1800.0
268.2705	700.0
268.3939	170.0
272.6725	160.0
273.3287	190.0
275.7101	240.0
284.8776	240.0
287.0279	280.0
288.2959	150.0
290.4489	160.0
294.1194	250.0
295.1844	350.0
298.1233	290.0
299.1922	310.0
302.0298	240.0
303.6944	400.0
306.0959	170.0
307.0898	290.0
314.8372	170.0
315.258	160.0
320.2347	200.0
322.822	260.0
323.2263	6100.0
323.2903	310.0
324.2263	1200.0
324.3638	240.0
325.2235	290.0
325.2657	200.0
327.2403	270.0
330.9838	260.0
339.2912	170.0
339.3208	240.0
340.6056	180.0
341.237	6700.0
341.3047	1200.0
341.7261	160.0
341.7768	190.0
342.2383	1500.0
342.3068	630.0
342.9082	290.0
343.236	540.0
343.2994	180.0
345.2455	580.0
345.6706	160.0
345.8616	240.0
348.5668	160.0
349.1299	170.0
349.2263	210.0
350.2782	280.0
350.375	180.0
350.7702	220.0
351.8541	240.0
351.9771	180.0
352.8682	160.0
353.3951	250.0
355.2413	180.0
357.076	190.0
357.3032	200.0
357.6434	230.0
358.8617	240.0
359.2468	3200.0
359.307	260.0
360.25	780.0
361.2578	560.0
362.7083	260.0
362.8765	280.0
363.2523	1400.0
364.2532	250.0
370.6441	230.0
370.8662	240.0
372.4896	240.0
374.6763	160.0
376.1078	320.0
376.255	210.0
377.0509	240.0
377.1667	280.0
377.2096	280.0
377.3528	250.0
377.6759	230.0
377.8319	200.0
377.877	160.0
378.1442	320.0
378.2091	250.0
378.291	67000.0
378.561	300.0
378.6172	200.0
378.6844	580.0
378.7915	41000.0
378.8744	210.0
378.9295	210.0
379.0216	230.0
379.0685	380.0
379.1147	240.0
379.1459	280.0
379.2144	310.0
379.2915	12000.0
379.376	180.0
379.4572	150.0
379.6173	180.0
379.7928	2700.0
379.8541	180.0
379.9198	150.0
380.0017	390.0
380.2859	3300.0
380.4056	350.0
380.4812	290.0
380.5787	200.0
380.6707	200.0
380.7065	200.0
380.786	990.0
380.8831	260.0
381.0526	250.0
381.0995	190.0
381.1436	290.0
381.1923	370.0
381.2176	500.0
381.3002	300000.0
381.4054	240.0
381.584	340.0
381.6185	150.0
381.6348	480.0
381.6702	280.0
381.7448	430.0
381.8038	170.0
381.8822	370.0
381.939	3800.0
381.9961	590.0
382.0703	800.0
382.1488	160.0
382.2443	560.0
382.3022	95000.0
382.4568	270.0
382.6315	190.0
382.6831	440.0
382.7163	210.0
382.782	300.0
382.8564	160.0
382.9005	170.0
383.1781	190.0
383.304	14000.0
383.5579	230.0
383.6956	190.0
383.8706	190.0
383.9137	280.0
384.0593	170.0
384.3071	1600.0
384.4607	290.0
384.5417	380.0
384.6727	180.0
384.7371	250.0
384.8015	250.0
384.8552	220.0
384.8654	460.0
384.8947	240.0
384.9598	240.0
385.0085	210.0
385.3005	290.0
385.4121	250.0
385.6775	190.0
385.8969	160.0
387.269	170.0
389.7771	260.0
395.6727	200.0
397.1104	200.0
397.2604	1300.0
397.3536	530.0
398.2712	540.0
398.8053	160.0
399.2853	200.0
400.2962	400.0
401.2866	430.0
402.2858	240.0
415.1638	280.0
415.2726	12000.0
416.2765	3600.0
417.2815	180.0
419.2805	300.0
419.8873	290.0
422.3215	310.0
433.2839	2000.0
434.2826	720.0
437.28	160.0
443.2798	250.0
464.3362	290.0
471.2867	260.0
489.3102	570.0
490.3144	520.0
521.7418	240.0
547.9677	240.0
552.9326	280.0
554.9503	220.0
555.2105	170.0
556.4075	200.0
556.7123	200.0
556.8144	220.0
556.9122	310.0
556.9656	230.0
557.0217	180.0
557.1395	210.0
557.2878	320.0
557.373	240.0
557.4445	38000.0
557.6103	240.0
557.7443	230.0
557.8065	190.0
557.8651	220.0
557.9457	43000.0
558.0934	180.0
558.2552	160.0
558.4473	13000.0
558.6686	320.0
558.7437	420.0
558.7919	170.0
558.9479	6500.0
559.0372	330.0
559.4437	2600.0
559.79	230.0
559.9439	1200.0
560.2783	160.0
560.4495	520.0
560.9355	250.0
561.1588	300.0
561.4347	370.0
561.9349	620.0
562.3431	300.0
562.4127	270.0
562.4402	290.0
563.4401	220.0
563.9467	230.0
564.4359	180.0
564.9377	240.0
576.918	340.0
577.5075	160.0
607.1339	270.0
629.5334	280.0
630.5336	240.0
663.5443	200.0
665.4418	280.0
667.5519	280.0
681.5394	220.0
682.5471	340.0
739.4725	160.0
739.5988	240.0
741.5731	820.0
742.5721	500.0
743.5803	270.0
1803.6094	240.0
1847.1449	260.0
1901.8806	190.0
1905.2274	320.0

END IONS
BEGIN IONS
SCANS=151
PEPMASS=477.3149
CHARGE=1
COLLISION_ENERGY=0.0
116.0535	170.0
153.0549	1800.0
154.0543	270.0
171.0659	250.0
172.1225	220.0
179.0019	290.0
193.05	210.0
253.0644	680.0
305.1619	230.0
354.8961	260.0
365.1972	770.0
409.3263	240.0
461.4867	240.0
474.1195	170.0
475.0956	180.0
475.3057	200.0
477.3207	10000.0
478.3204	2800.0
479.3252	530.0
479.5423	160.0
479.7335	190.0
480.3304	220.0
480.4607	300.0
480.5526	850.0
481.2537	250.0
481.5744	150.0
569.3123	220.0

END IONS
BEGIN IONS
SCANS=152
PEPMASS=884.6231
CHARGE=1
COLLISION_ENERGY=0.0
200.9693	230.0
347.0949	740.0
365.1053	400.0
465.3613	180.0
466.5386	390.0
467.5372	320.0
524.3992	200.0
680.4095	180.0
711.3939	170.0
722.5577	860.0
723.5609	360.0
750.4531	240.0
775.5804	150.0
832.5542	180.0
868.6082	260.0
875.5615	240.0
880.4996	250.0
881.5936	690.0
882.1211	370.0
882.5985	190.0
882.7018	190.0
883.6194	230.0
883.967	190.0
884.2972	190.0
884.3817	250.0
884.4702	300.0
884.6082	39000.0
884.8161	220.0
884.8815	200.0
885.0279	230.0
885.282	180.0
885.3517	200.0
885.4497	150.0
885.5165	400.0
885.6109	22000.0
885.9344	250.0
886.14	320.0
886.2075	160.0
886.6135	7200.0
886.7414	290.0
886.7687	300.0
886.8745	220.0
887.1623	170.0
887.532	170.0
887.6293	1000.0
888.4918	170.0
888.6099	320.0
890.9273	300.0
891.0009	200.0
947.2252	340.0
979.2073	290.0

END IONS
BEGIN IONS
SCANS=153
PEPMASS=178.1895
CHARGE=1
COLLISION_ENERGY=0.0
74.2809	250.0
106.9909	170.0
116.9335	370.0
117.0002	260.0
134.9429	220.0
157.0214	240.0
165.9787	240.0
169.5498	250.0
170.9652	160.0
175.9725	340.0
176.9851	180.0
178.5467	590.0
184.9601	230.0
185.963	260.0
198.9485	190.0
230.9393	240.0

END IONS
BEGIN IONS
SCANS=154
PEPMASS=959.966
CHARGE=1
COLLISION_ENERGY=0.0
110.0741	240.0
142.326	230.0
348.4799	250.0
388.4834	260.0
499.6718	230.0
572.7338	240.0
632.974	290.0
703.9715	270.0
751.9225	280.0
842.669	260.0
851.4493	250.0
959.9639	8100.0
960.9685	1100.0
961.737	250.0
961.9631	1000.0
962.9518	380.0
1092.355	260.0
1209.314	280.0

END IONS
BEGIN IONS
SCANS=155
PEPMASS=477.3198
CHARGE=1
COLLISION_ENERGY=0.0
125.0597	160.0
136.9346	230.0
153.0557	2500.0
154.0579	520.0
171.0608	240.0
189.6798	240.0
193.0454	220.0
253.068	250.0
254.0696	180.0
284.2963	180.0
305.1813	180.0
310.0347	280.0
365.1937	1300.0
366.1942	280.0
418.3094	290.0
439.1405	170.0
457.3159	170.0
458.6653	190.0
475.0929	320.0
475.3121	200.0
476.289	380.0
476.3821	260.0
476.8718	230.0
477.3191	31000.0
477.8489	260.0
478.3218	10000.0
478.497	210.0
479.3208	1500.0
480.3326	320.0
480.4489	310.0
480.5107	1100.0
480.9411	200.0
481.0058	190.0
481.2491	240.0
481.3349	180.0
481.5005	150.0
481.5508	280.0
613.3429	160.0

END IONS
BEGIN IONS
SCANS=156
PEPMASS=0.0
CHARGE=1
COLLISION_ENERGY=0.0

END IONS
BEGIN IONS
SCANS=157
PEPMASS=288.2865
CHARGE=1
COLLISION_ENERGY=0.0
56.5689	230.0
63.5619	240.0
68.2973	260.0
78.09	180.0
88.0746	160.0
104.9739	260.0
105.4839	260.0
106.0873	9500.0
107.0909	330.0
108.0938	240.0
113.0577	190.0
116.4023	240.0
130.4142	230.0
134.9427	260.0
136.0597	210.0
146.6661	230.0
159.0707	360.0
161.9783	230.0
163.9636	230.0
174.0989	160.0
178.0242	230.0
188.796	240.0
192.0755	240.0
194.9097	160.0
197.9014	400.0
198.9265	330.0
200.947	300.0
202.9548	260.0
211.2629	250.0
213.948	260.0
214.8995	240.0
216.9379	400.0
226.2558	160.0
226.9263	240.0
227.859	240.0
227.9294	170.0
230.9306	190.0
234.9568	320.0
235.9507	320.0
236.6018	250.0
236.9507	460.0
239.4275	230.0
239.9293	240.0
241.5524	230.0
244.2621	350.0
244.9325	300.0
245.8928	450.0
249.9397	250.0
258.4479	260.0
258.9384	380.0
262.911	160.0
265.0908	180.0
268.1313	240.0
270.2796	910.0
272.9225	190.0
276.6516	230.0
281.5253	230.0
286.5249	210.0
286.5703	190.0
286.9388	180.0
287.1555	220.0
287.8249	160.0
287.915	210.0
288.1926	380.0
288.2918	75000.0
288.7556	150.0
288.7948	190.0
288.9128	260.0
289.1805	200.0
289.2938	14000.0
289.5848	150.0
289.6661	190.0
289.7026	250.0
290.2964	2500.0
290.3462	190.0
291.3052	540.0
403.3005	160.0
404.2992	160.0
1799.5627	260.0

END IONS
BEGIN IONS
SCANS=158
PEPMASS=519.3632
CHARGE=1
COLLISION_ENERGY=0.0
123.0456	160.0
131.0991	250.0
270.2765	330.0
270.326	360.0
277.107	400.0
295.1154	670.0
322.878	230.0
334.1721	180.0
351.1707	150.0
374.3537	230.0
390.8511	300.0
407.2399	3800.0
408.2419	700.0
409.2463	410.0
465.3165	170.0
488.8413	210.0
516.3505	360.0
516.4677	190.0
517.2437	180.0
517.3075	150.0
517.3764	540.0
517.5458	180.0
518.3488	370.0
518.4301	300.0
518.5784	160.0
519.1594	260.0
519.2762	180.0
519.3668	26000.0
519.8167	180.0
519.8516	200.0
520.1669	170.0
520.3014	250.0
520.3691	11000.0
520.5545	230.0
520.587	410.0
520.7542	160.0
521.2397	260.0
521.2914	210.0
521.3715	2000.0
521.5263	160.0
522.3773	300.0
522.4492	320.0
522.5977	7000.0
523.2573	170.0
523.3804	160.0
523.6015	2900.0
1674.2542	280.0

END IONS
BEGIN IONS
SCANS=159
PEPMASS=304.2581
CHARGE=1
COLLISION_ENERGY=0.0
45.3422	230.0
73.7363	250.0
75.107	230.0
88.0732	500.0
104.069	600.0
106.3979	230.0
118.0854	2700.0
119.0883	360.0
122.0826	1100.0
123.0823	220.0
130.3583	240.0
160.8849	240.0
172.4623	240.0
177.2561	230.0
179.7377	230.0
183.0105	230.0
190.899	160.0
198.3919	240.0
200.882	160.0
210.2224	220.0
223.4473	280.0
224.2344	220.0
224.8922	200.0
225.2391	160.0
225.8869	310.0
226.2506	160.0
228.2325	460.0
233.8421	240.0
240.9074	250.0
242.2478	430.0
243.8952	240.0
244.2681	230.0
251.9188	160.0
254.8198	260.0
254.9175	200.0
256.2633	32000.0
257.2663	4700.0
258.2679	480.0
259.2723	180.0
260.2623	330.0
260.8743	230.0
260.9156	200.0
262.3861	230.0
263.4212	240.0
267.9073	250.0
268.2744	270.0
270.9144	150.0
283.8963	170.0
286.2742	850.0
287.2822	180.0
290.187	300.0
291.021	240.0
292.1111	240.0
292.9001	230.0
301.4251	160.0
302.261	220.0
303.4386	250.0
304.1196	260.0
304.1802	240.0
304.2163	720.0
304.2848	57000.0
304.3932	180.0
304.5142	190.0
304.5543	200.0
304.6345	200.0
304.9042	190.0
305.1689	200.0
305.2128	210.0
305.2879	7300.0
306.1576	180.0
306.2885	1700.0
306.9225	210.0
307.3082	320.0
307.3824	200.0
1516.813	230.0

END IONS
BEGIN IONS
SCANS=160
PEPMASS=943.9909
CHARGE=1
COLLISION_ENERGY=0.0
110.0709	180.0
129.1022	200.0
175.0659	230.0
195.0965	290.0
200.0431	240.0
286.0698	250.0
405.1926	240.0
563.6824	180.0
587.7513	230.0
744.6058	240.0
943.9881	5700.0
944.9898	1500.0
945.9986	400.0
1108.601	170.0

END IONS
BEGIN IONS
SCANS=161
PEPMASS=245.0991
CHARGE=1
COLLISION_ENERGY=0.0
52.2157	240.0
57.3437	230.0
107.0468	570.0
127.4533	240.0
129.1013	160.0
132.1019	2100.0
140.0015	250.0
140.1027	160.0
144.0904	200.0
146.0605	250.0
148.5666	230.0
155.0371	240.0
158.9966	240.0
159.0947	150.0
165.0564	160.0
169.1311	200.0
170.0513	370.0
174.9473	280.0
185.0718	250.0
185.9029	170.0
187.5637	240.0
191.1127	240.0
191.9521	230.0
197.0831	230.0
198.131	150.0
199.1795	3700.0
200.1869	320.0
200.5827	250.0
203.9113	560.0
209.0588	170.0
212.9166	190.0
213.5878	260.0
214.4343	240.0
217.1365	300.0
221.0632	230.0
223.7591	230.0
223.9442	190.0
227.1759	230.0
228.1642	290.0
228.4268	230.0
229.9441	240.0
230.8043	270.0
230.93	420.0
239.1513	170.0
239.9338	450.0
240.146	170.0
241.5862	240.0
242.0841	240.0
243.1125	280.0
245.1858	13000.0
246.187	1700.0
247.1933	200.0
248.9378	220.0
261.5868	240.0
269.0681	190.0
286.0891	170.0
296.0929	300.0
315.1321	180.0
324.3841	230.0
345.2359	200.0
359.2662	280.0
386.254	160.0
435.1568	230.0
1784.8191	240.0

END IONS
BEGIN IONS
SCANS=162
PEPMASS=703.5532
CHARGE=1
COLLISION_ENERGY=0.0
46.6806	260.0
51.4177	250.0
51.9123	230.0
73.0872	240.0
76.3496	180.0
96.9411	170.0
98.9825	700.0
104.109	620.0
105.1104	200.0
109.1058	160.0
117.0899	250.0
121.9006	230.0
125.0013	3100.0
126.0068	310.0
160.854	250.0
166.0618	350.0
167.0604	200.0
173.1152	230.0
173.3377	240.0
183.7385	240.0
183.8988	260.0
183.9614	240.0
184.0197	210.0
184.0759	59000.0
184.5188	680.0
184.6152	190.0
184.6757	240.0
185.0774	4700.0
185.4128	210.0
186.0786	820.0
186.2818	230.0
186.494	160.0
226.9518	180.0
264.2726	190.0
265.2464	200.0
299.2661	380.0
329.2463	320.0
330.237	160.0
333.1936	260.0
334.1997	160.0
335.2165	170.0
340.3201	150.0
341.2372	180.0
343.1361	200.0
425.3088	160.0
429.7259	230.0
461.3453	160.0
502.5059	290.0
551.3263	240.0
554.369	590.0
564.5447	460.0
565.5061	230.0
566.5526	240.0
578.7487	230.0
591.3781	220.0
620.0794	240.0
622.9897	230.0
634.4351	350.0
634.4873	210.0
635.4728	240.0
659.2855	1300.0
660.2934	1100.0
677.2697	240.0
685.5723	300.0
687.4775	170.0
687.5667	160.0
699.7595	230.0
700.4297	270.0
701.3836	170.0
701.4806	460.0
702.4354	240.0
702.5215	150.0
703.4557	2200.0
703.5751	9200.0
704.459	760.0
704.5773	4000.0
705.334	150.0
705.4802	440.0
705.5749	1600.0
705.684	220.0
706.0919	180.0
706.537	410.0
706.5812	710.0
707.267	260.0
707.4449	400.0
707.5068	300.0
707.5739	320.0
708.1755	230.0
708.4559	200.0
1942.481	260.0

END IONS
BEGIN IONS
SCANS=163
PEPMASS=149.0257
CHARGE=1
COLLISION_ENERGY=0.0
105.9549	510.0
121.0282	360.0
123.9679	380.0
133.9616	340.0
134.0919	290.0
148.1093	180.0
149.0231	2400.0
150.0265	390.0

END IONS
BEGIN IONS
SCANS=164
PEPMASS=0.0
CHARGE=1
COLLISION_ENERGY=0.0

END IONS
BEGIN IONS
SCANS=165
PEPMASS=236.0792
CHARGE=1
COLLISION_ENERGY=0.0
105.0704	180.0
107.0864	630.0
135.0826	640.0
136.0825	240.0
142.5464	260.0
143.0407	160.0
150.9661	200.0
158.9986	240.0
160.0467	370.0
163.0361	240.0
165.9244	240.0
169.0114	230.0
169.0521	1400.0
169.5505	450.0
174.4738	290.0
178.0571	620.0
181.0732	250.0
183.4357	320.0
186.0604	250.0
191.9412	260.0
194.9577	170.0
198.9299	390.0
200.9496	300.0
201.9256	270.0
203.9369	240.0
204.9293	240.0
208.0801	190.0
212.9315	420.0
212.9578	500.0
213.6373	270.0
214.0764	240.0
216.9413	510.0
217.9447	210.0
227.0833	590.0
227.5891	250.0
231.9484	190.0
234.9548	660.0
236.085	740.0
236.5935	210.0
236.9477	160.0
244.0844	260.0
245.0993	390.0
245.5941	250.0
293.0697	160.0
1862.323	240.0

END IONS
BEGIN IONS
SCANS=166
PEPMASS=0.0
CHARGE=1
COLLISION_ENERGY=0.0

END IONS
BEGIN IONS
SCANS=167
PEPMASS=801.581
CHARGE=1
COLLISION_ENERGY=0.0
131.0029	540.0
162.801	240.0
177.0059	500.0
184.0744	520.0
191.0215	150.0
195.0191	290.0
220.0243	160.0
237.1662	240.0
257.1239	230.0
288.1482	260.0
323.2266	7100.0
324.2302	1600.0
325.2314	300.0
327.215	300.0
340.8328	250.0
341.2372	10000.0
341.3013	230.0
341.4632	150.0
341.7381	260.0
342.2408	2600.0
343.242	390.0
345.2297	240.0
359.2479	8200.0
360.2531	1100.0
361.2488	280.0
363.2475	280.0
367.2509	320.0
369.2531	290.0
377.2624	500.0
379.2574	220.0
381.2929	440.0
385.2663	180.0
397.263	1400.0
397.7676	200.0
398.2674	490.0
399.2633	430.0
415.2759	1900.0
416.2745	520.0
417.2768	280.0
420.2721	250.0
421.7288	240.0
425.2657	190.0
433.283	420.0
442.0748	350.0
443.2685	11000.0
443.3883	340.0
443.5177	190.0
443.7693	260.0
443.8613	150.0
444.271	3700.0
444.4487	150.0
444.4901	230.0
445.2717	400.0
446.2761	170.0
447.2566	290.0
449.2833	250.0
450.2267	240.0
457.2356	170.0
461.2772	1200.0
462.2703	320.0
489.3028	170.0
576.4183	460.0
576.9293	230.0
577.4218	180.0
619.4393	240.0
620.4791	240.0
620.5237	230.0
663.5269	310.0
681.5344	600.0
755.571	3200.0
756.5742	1700.0
757.5712	610.0
758.5839	150.0
759.5654	220.0
781.5594	260.0
799.5769	780.0
800.5846	250.0
801.574	5800.0
802.577	2200.0
802.6774	240.0
803.5806	450.0
804.5947	150.0
805.5745	200.0
1204.7233	270.0

END IONS
BEGIN IONS
SCANS=168
PEPMASS=625.5331
CHARGE=1
COLLISION_ENERGY=0.0
113.0673	230.0
115.0863	810.0
116.0933	200.0
311.2904	170.0
333.2858	160.0
352.2758	250.0
353.2807	190.0
366.2981	170.0
383.3212	160.0
527.848	240.0
563.7959	210.0
595.4237	240.0
606.3758	380.0
607.5396	280.0
623.3193	160.0
624.5033	210.0
625.3912	190.0
625.5493	2200.0
626.5552	1400.0
627.509	240.0
627.5657	330.0
629.4845	420.0
1985.8196	240.0

END IONS
BEGIN IONS
SCANS=169
PEPMASS=0.0
CHARGE=1
COLLISION_ENERGY=0.0

END IONS
BEGIN IONS
SCANS=170
PEPMASS=625.5352
CHARGE=1
COLLISION_ENERGY=0.0
62.6162	240.0
97.0748	180.0
111.1165	270.0
113.0686	170.0
114.0519	310.0
115.0856	8400.0
116.0692	1000.0
117.07	200.0
121.0992	560.0
123.1143	160.0
133.0975	420.0
135.1159	340.0
137.1298	370.0
141.0641	220.0
144.078	230.0
149.1305	210.0
157.096	150.0
159.0742	340.0
184.1083	230.0
219.2134	150.0
226.18	250.0
233.2292	250.0
251.2452	260.0
268.2734	160.0
294.2714	340.0
319.3185	150.0
323.3011	250.0
333.2881	150.0
347.2984	510.0
348.2961	280.0
352.2776	180.0
353.2797	180.0
357.3054	620.0
365.3145	720.0
366.3009	1700.0
367.3058	590.0
369.3127	290.0
370.3123	190.0
383.3263	620.0
384.3154	600.0
388.8638	250.0
401.3293	480.0
563.7501	190.0
607.5389	460.0
608.5466	230.0
622.4706	160.0
625.2252	190.0
625.3118	150.0
625.5482	3900.0
626.5496	3000.0
627.5487	310.0
628.5538	270.0
629.3738	160.0
630.4062	270.0
1580.6912	260.0
1954.3586	230.0

END IONS
BEGIN IONS
SCANS=171
PEPMASS=194.1227
CHARGE=1
COLLISION_ENERGY=0.0
98.9745	210.0
112.9909	200.0
129.2513	260.0
130.9996	1100.0
132.9983	210.0
137.1324	190.0
149.0126	600.0
150.6004	240.0
167.0243	150.0
185.108	260.0
194.1261	230.0
239.2365	430.0

END IONS
BEGIN IONS
SCANS=172
PEPMASS=0.0
CHARGE=1
COLLISION_ENERGY=0.0

END IONS
BEGIN IONS
SCANS=173
PEPMASS=0.0
CHARGE=1
COLLISION_ENERGY=0.0

END IONS
BEGIN IONS
SCANS=174
PEPMASS=519.1336
CHARGE=1
COLLISION_ENERGY=0.0
147.1178	160.0
224.1553	190.0
238.1482	230.0
302.6897	260.0
310.2057	230.0
327.2278	240.0
331.892	240.0
350.2752	440.0
350.7878	330.0
363.218	310.0
364.2663	760.0
364.7794	460.0
365.277	200.0
373.2628	180.0
426.5222	300.0
470.7283	200.0
485.0956	230.0
489.2654	230.0
493.2058	230.0
496.2446	240.0
502.4661	260.0
503.2815	230.0
510.2679	190.0
511.2896	210.0
511.8087	210.0
512.7915	190.0
517.3597	330.0
518.3637	170.0
519.3682	300.0
522.4253	170.0

END IONS
BEGIN IONS
SCANS=175
PEPMASS=0.0
CHARGE=1
COLLISION_ENERGY=0.0

END IONS
BEGIN IONS
SCANS=176
PEPMASS=575.3844
CHARGE=1
COLLISION_ENERGY=0.0
97.759	250.0
221.0342	210.0
239.0544	340.0
333.1625	270.0
351.1794	1700.0
352.1785	780.0
353.1895	250.0
437.3641	540.0
438.3696	310.0
439.1454	160.0
463.3032	5200.0
463.3585	660.0
464.3081	1900.0
465.3082	300.0
466.3224	210.0
573.4117	160.0
573.4896	210.0
574.5563	260.0
574.8804	270.0
575.1806	250.0
575.2273	200.0
575.3213	390.0
575.4289	25000.0
576.433	10000.0
576.5933	180.0
576.887	270.0
576.9615	210.0
577.2664	200.0
577.437	3000.0
577.5103	220.0
577.5951	180.0
578.4344	600.0
579.4639	280.0
579.5034	220.0
579.6747	190.0

END IONS
BEGIN IONS
SCANS=177
PEPMASS=131.0018
CHARGE=1
COLLISION_ENERGY=0.0
130.1766	240.0
149.0074	180.0

END IONS
BEGIN IONS
SCANS=178
PEPMASS=419.0422
CHARGE=1
COLLISION_ENERGY=0.0
163.0153	230.0
192.6715	240.0
215.125	230.0
219.1787	160.0
222.9118	280.0
256.8921	180.0
266.8326	220.0
272.8798	160.0
282.912	350.0
296.1625	290.0
297.8924	190.0
299.9185	260.0
300.8914	180.0
302.8781	180.0
312.9023	280.0
320.8944	450.0
321.5053	260.0
321.8387	180.0
322.4117	230.0
325.1599	230.0
327.8831	250.0
334.947	230.0
335.1556	220.0
335.8553	160.0
341.8715	260.0
343.3667	230.0
346.0362	270.0
346.9209	230.0
347.3359	260.0
350.8723	210.0
351.1937	240.0
354.8918	170.0
357.8647	180.0
358.3628	160.0
360.391	400.0
360.8763	290.0
363.5316	260.0
366.8651	200.0
367.5924	240.0
367.8784	160.0
370.8904	160.0
374.9534	240.0
375.8513	170.0
377.1908	250.0
380.8489	340.0
381.8699	170.0
384.849	250.0
386.2665	280.0
388.1722	250.0
389.8549	410.0
396.858	210.0
397.3534	150.0
419.2403	6600.0
420.2457	1800.0
421.2487	390.0

END IONS
BEGIN IONS
SCANS=179
PEPMASS=0.0
CHARGE=1
COLLISION_ENERGY=0.0

END IONS
BEGIN IONS
SCANS=180
PEPMASS=0.0
CHARGE=1
COLLISION_ENERGY=0.0

END IONS
BEGIN IONS
SCANS=181
PEPMASS=133.9794
CHARGE=1
COLLISION_ENERGY=0.0
88.9505	900.0
97.9593	760.0
98.9521	220.0
106.963	1200.0
107.463	480.0
111.9639	280.0
115.9694	1400.0
116.469	200.0
116.9327	1700.0
117.4681	350.0
120.9377	340.0
124.9726	1500.0
125.9643	260.0
125.9799	230.0
133.9498	210.0
133.9786	3500.0
134.4758	400.0
134.942	1200.0
134.977	240.0
142.9853	1300.0
143.4833	410.0
152.9525	1200.0
156.9658	330.0
170.9684	220.0
174.9759	560.0
212.916	200.0

END IONS
BEGIN IONS
SCANS=182
PEPMASS=727.326
CHARGE=1
COLLISION_ENERGY=0.0
184.0685	200.0
339.2972	260.0
392.1682	230.0
426.8293	240.0
637.2869	290.0
659.2829	4300.0
660.2881	2100.0
661.2926	740.0
661.4432	170.0
665.2797	160.0
665.7861	190.0
674.7805	170.0
675.4207	260.0
677.2938	240.0
677.4896	260.0
683.2846	210.0
684.2739	220.0
685.4219	250.0
704.2645	280.0
724.7524	180.0
725.3719	160.0
727.274	5300.0
727.3917	300.0
727.5191	240.0
728.0138	150.0
728.2799	2300.0
729.2794	480.0
730.2751	480.0
731.5039	230.0
789.2368	380.0
807.2495	170.0

END IONS
BEGIN IONS
SCANS=183
PEPMASS=245.0864
CHARGE=1
COLLISION_ENERGY=0.0
93.7828	240.0
129.1027	380.0
132.1019	2000.0
133.1083	210.0
150.0198	240.0
156.5664	260.0
164.0313	230.0
167.9955	160.0
168.0571	240.0
172.0298	340.0
183.7249	250.0
185.9039	420.0
189.1359	250.0
193.2943	270.0
194.9065	300.0
195.1345	230.0
195.4124	230.0
197.1258	390.0
199.1806	1700.0
199.937	190.0
200.1833	260.0
200.5835	260.0
201.1879	170.0
203.9186	260.0
204.9159	230.0
208.088	240.0
209.9309	240.0
210.0955	170.0
211.4261	240.0
212.9196	400.0
214.9352	230.0
220.6122	260.0
221.9264	430.0
222.4236	410.0
222.9227	200.0
225.9968	260.0
227.1808	190.0
230.9347	650.0
231.9266	420.0
233.94	260.0
234.1135	240.0
239.9334	410.0
240.4329	480.0
240.9332	150.0
245.1858	7000.0
246.1891	1100.0
247.1898	490.0
248.9456	430.0
265.6048	290.0
290.1161	230.0
296.1084	280.0
297.0879	240.0
309.8984	180.0
313.1103	460.0
317.231	210.0
1940.8488	270.0

END IONS
BEGIN IONS
SCANS=184
PEPMASS=120.0793
CHARGE=1
COLLISION_ENERGY=0.0
103.0534	190.0
116.9334	300.0
117.0624	260.0
120.0803	480.0
152.9487	280.0

END IONS
BEGIN IONS
SCANS=185
PEPMASS=551.4366
CHARGE=1
COLLISION_ENERGY=0.0
88.5815	240.0
117.0933	310.0
256.6866	250.0
257.2409	380.0
258.2492	170.0
272.0648	230.0
275.2559	180.0
276.2187	260.0
276.3401	210.0
278.9289	310.0
281.5722	240.0
285.2273	560.0
294.2285	390.0
294.7249	250.0
294.8769	240.0
295.1951	3000.0
296.1986	640.0
297.1992	190.0
299.1541	260.0
301.6115	230.0
303.2415	350.0
303.7368	230.0
312.2478	270.0
313.2047	2900.0
314.2086	1400.0
315.2043	310.0
331.2161	3300.0
331.2625	340.0
332.2192	560.0
333.2256	220.0
349.2221	570.0
350.2318	180.0
370.6056	240.0
371.101	290.0
372.1073	170.0
378.1356	230.0
404.3457	930.0
404.8409	220.0
404.9278	240.0
406.3511	160.0
413.3437	2500.0
413.45	210.0
413.8486	750.0
414.3524	360.0
414.4956	240.0
414.8482	240.0
415.3366	200.0
419.0643	230.0
419.2414	180.0
419.7078	250.0
419.9608	210.0
420.1865	190.0
422.3563	1200.0
422.7923	200.0
422.8534	620.0
423.3542	420.0
461.5102	240.0
549.3496	220.0
550.6218	200.0
551.434	1100.0
551.6296	230.0
552.3255	160.0
552.4392	710.0
553.2555	9000.0
553.3528	260.0
553.4462	320.0
554.179	150.0
554.2621	2600.0
555.2566	820.0
555.4818	190.0
569.4359	520.0
570.4492	330.0

END IONS
BEGIN IONS
SCANS=186
PEPMASS=707.5452
CHARGE=1
COLLISION_ENERGY=0.0
109.1055	210.0
142.124	260.0
165.1708	250.0
184.0767	200.0
268.265	160.0
268.3062	230.0
280.2646	180.0
280.3018	1100.0
298.3113	560.0
308.2956	260.0
322.3098	800.0
323.3068	280.0
324.3293	180.0
326.306	270.0
340.319	2200.0
341.3207	720.0
477.2278	180.0
528.4707	180.0
531.5325	150.0
548.5369	1400.0
549.5441	660.0
550.5549	200.0
564.5335	580.0
565.5479	180.0
565.9627	190.0
566.4415	190.0
566.5491	12000.0
567.2609	160.0
567.4534	160.0
567.5521	4800.0
567.7087	240.0
568.0187	160.0
568.5608	960.0
568.6486	220.0
569.5435	390.0
626.6599	230.0
665.549	160.0
705.5815	300.0
706.9494	210.0
707.4911	490.0
707.5678	2900.0
708.5743	1600.0
709.4182	230.0
709.555	280.0
709.5873	310.0
710.3837	180.0
710.5677	310.0
711.415	720.0
711.5205	380.0
712.412	200.0
850.5325	240.0

END IONS
BEGIN IONS
SCANS=187
PEPMASS=0.0
CHARGE=1
COLLISION_ENERGY=0.0

END IONS
BEGIN IONS
SCANS=188
PEPMASS=0.0
CHARGE=1
COLLISION_ENERGY=0.0

END IONS
BEGIN IONS
SCANS=189
PEPMASS=777.5596
CHARGE=1
COLLISION_ENERGY=0.0
146.984	710.0
161.1108	370.0
162.1223	240.0
184.0705	710.0
185.0817	160.0
281.1715	340.0
389.3149	180.0
392.867	170.0
393.2933	1500.0
394.2951	180.0
413.267	730.0
437.325	200.0
483.9647	260.0
502.3253	190.0
563.3164	190.0
569.3939	280.0
575.5089	420.0
580.748	200.0
592.2124	180.0
592.9561	250.0
597.4681	280.0
598.4897	190.0
643.2839	1400.0
644.2944	410.0
645.2942	240.0
649.0651	150.0
659.2523	180.0
666.7485	160.0
680.7958	230.0
692.4684	230.0
753.2691	250.0
761.632	230.0
763.0002	300.0
771.5673	240.0
773.5131	160.0
775.2614	160.0
775.4636	170.0
775.5453	610.0
775.6816	200.0
776.2391	160.0
776.4857	280.0
776.5837	440.0
776.6404	170.0
776.707	230.0
777.0646	190.0
777.1864	340.0
777.2279	260.0
777.2781	190.0
777.3201	340.0
777.407	310.0
777.5701	94000.0
777.7462	320.0
777.8728	190.0
777.9255	180.0
778.0052	290.0
778.0489	300.0
778.1088	310.0
778.2001	330.0
778.281	430.0
778.3369	180.0
778.3948	260.0
778.572	39000.0
779.0494	210.0
779.2254	360.0
779.2925	230.0
779.4176	180.0
779.5718	10000.0
779.8889	200.0
780.0794	230.0
780.2355	330.0
780.4003	330.0
780.5679	2000.0
781.0406	170.0
781.0981	160.0
781.5605	520.0
781.95	230.0
782.4407	190.0
782.5004	180.0
782.557	310.0
783.1887	160.0
783.2714	160.0
783.7145	260.0
784.079	160.0
785.5577	270.0

END IONS
BEGIN IONS
SCANS=190
PEPMASS=133.9791
CHARGE=1
COLLISION_ENERGY=0.0
77.1202	270.0
88.9515	660.0
97.9566	1300.0
106.963	640.0
115.9673	1100.0
116.4697	230.0
116.9312	910.0
116.9722	220.0
117.934	200.0
120.9395	210.0
124.9752	1200.0
133.9791	2600.0
134.104	250.0
134.4795	430.0
134.9424	980.0
134.9848	540.0
135.98	180.0
136.0583	360.0
138.9476	250.0
142.9838	960.0
143.4845	710.0
143.9825	570.0
152.9512	890.0
153.9509	220.0
156.9643	360.0
170.9606	510.0
174.9754	230.0

END IONS
BEGIN IONS
SCANS=191
PEPMASS=133.9793
CHARGE=1
COLLISION_ENERGY=0.0
88.9548	240.0
97.9549	440.0
106.7285	240.0
106.9639	480.0
107.9642	220.0
115.9689	660.0
116.4645	230.0
116.9305	520.0
124.9734	590.0
125.4779	230.0
126.4914	220.0
133.9799	970.0
134.4811	200.0
134.9426	500.0
134.9827	200.0
138.9494	160.0
142.9862	730.0
143.4898	230.0
152.9546	740.0
170.9656	160.0
212.9212	220.0
230.9281	240.0

END IONS
BEGIN IONS
SCANS=192
PEPMASS=664.4986
CHARGE=1
COLLISION_ENERGY=0.0
95.0851	550.0
97.1028	400.0
109.1023	700.0
111.1148	360.0
123.1186	710.0
124.0115	160.0
125.1325	160.0
137.1368	300.0
184.0721	540.0
207.2089	250.0
225.2292	630.0
226.2229	220.0
252.2717	300.0
254.247	300.0
268.2668	660.0
282.2833	240.0
285.2411	310.0
299.2567	690.0
300.2641	160.0
312.3037	210.0
313.2738	180.0
362.8952	230.0
377.2881	240.0
382.3018	170.0
424.2195	240.0
440.2627	360.0
522.5272	330.0
523.4714	6600.0
524.4731	2700.0
525.4829	560.0
526.488	210.0
539.2625	250.0
627.1368	160.0
661.4511	150.0
661.5084	320.0
662.4802	320.0
662.5149	220.0
663.346	210.0
663.4413	190.0
663.4955	290.0
663.5357	280.0
664.408	200.0
664.5004	1800.0
665.3992	150.0
665.5072	1300.0
666.4781	270.0
667.2504	160.0
667.4326	300.0
668.4666	240.0
668.5129	260.0

END IONS
BEGIN IONS
SCANS=193
PEPMASS=133.9795
CHARGE=1
COLLISION_ENERGY=0.0
97.9573	220.0
106.9619	220.0
115.9698	420.0
116.9312	350.0
118.9276	240.0
124.9732	380.0
133.979	600.0
134.4787	220.0
134.9414	700.0
136.7312	250.0
142.9844	170.0
143.9801	240.0
152.953	380.0
170.966	200.0
194.9025	200.0

END IONS
BEGIN IONS
SCANS=194
PEPMASS=0.0
CHARGE=1
COLLISION_ENERGY=0.0

END IONS
BEGIN IONS
SCANS=195
PEPMASS=286.3103
CHARGE=1
COLLISION_ENERGY=0.0
50.9731	240.0
92.764	260.0
137.2005	220.0
192.9093	270.0
198.9342	350.0
207.8835	240.0
208.9164	210.0
220.9326	200.0
221.0398	250.0
234.9576	310.0
237.918	230.0
242.9406	220.0
243.4107	250.0
244.9397	320.0
245.9118	180.0
250.902	230.0
251.8568	260.0
252.9161	200.0
253.2379	250.0
258.9151	250.0
260.9168	670.0
261.4182	260.0
262.9518	380.0
266.889	230.0
268.2939	200.0
269.0212	240.0
269.92	930.0
270.4124	410.0
270.9222	370.0
271.9158	220.0
285.8294	230.0
286.3089	5700.0
287.3145	980.0
288.3205	420.0
289.1484	160.0
351.8679	230.0
432.8348	230.0
1727.9115	230.0

END IONS
BEGIN IONS
SCANS=196
PEPMASS=466.4846
CHARGE=1
COLLISION_ENERGY=0.0
340.7285	230.0
465.6215	170.0
466.1443	260.0
466.2087	310.0
466.3174	3900.0
466.5395	360.0
466.819	2900.0
467.2616	230.0
467.3202	1000.0
467.5313	260.0
467.8233	150.0
468.3188	180.0
469.3912	160.0
909.6447	850.0
910.6547	710.0
911.6506	300.0

END IONS
BEGIN IONS
SCANS=197
PEPMASS=316.2461
CHARGE=1
COLLISION_ENERGY=0.0
135.1232	250.0
180.9461	260.0
198.9554	160.0
215.0579	260.0
229.2541	290.0
232.4509	260.0
241.8926	240.0
258.9117	230.0
267.9147	350.0
281.9032	180.0
284.8988	240.0
287.8975	230.0
292.9243	300.0
298.3136	180.0
299.8934	180.0
301.897	200.0
308.901	230.0
315.1812	170.0
316.322	1000.0
317.1955	180.0
317.3218	200.0

END IONS
BEGIN IONS
SCANS=198
PEPMASS=316.256
CHARGE=1
COLLISION_ENERGY=0.0
74.7578	240.0
98.0306	260.0
106.0864	4500.0
107.0914	150.0
134.9414	290.0
142.9854	280.0
143.0068	230.0
159.9976	240.0
180.9465	340.0
198.9539	500.0
212.9173	260.0
214.4282	230.0
229.9258	230.0
232.9349	440.0
236.0898	190.0
250.8695	330.0
253.0824	250.0
258.9077	540.0
260.4196	210.0
260.91	340.0
265.6943	240.0
267.9137	230.0
276.9074	210.0
277.9145	300.0
290.9005	460.0
294.9275	180.0
295.9275	360.0
297.1983	210.0
298.3069	560.0
299.318	480.0
314.9281	220.0
316.3217	27000.0
316.4513	240.0
316.6508	160.0
316.8939	200.0
317.1816	180.0
317.218	280.0
317.3236	3200.0
317.9636	180.0
318.3282	930.0
319.3272	400.0
319.522	220.0
350.8809	260.0

END IONS
BEGIN IONS
SCANS=199
PEPMASS=0.0
CHARGE=1
COLLISION_ENERGY=0.0

END IONS
BEGIN IONS
SCANS=200
PEPMASS=507.4105
CHARGE=1
COLLISION_ENERGY=0.0
62.8259	270.0
95.0826	270.0
97.1022	230.0
109.0978	300.0
126.9524	270.0
162.5566	240.0
171.0482	260.0
175.0529	240.0
207.0703	1100.0
207.1002	210.0
208.0653	150.0
209.0742	180.0
239.2364	360.0
279.2155	180.0
313.2742	900.0
314.2829	170.0
331.2838	180.0
333.2532	170.0
334.2509	160.0
342.2701	4400.0
342.6863	170.0
342.7697	2500.0
343.2672	1600.0
343.7726	500.0
343.8933	150.0
344.2716	160.0
369.8889	270.0
371.2664	1300.0
372.262	830.0
373.2617	410.0
389.2709	400.0
390.2802	210.0
391.2596	290.0
410.7268	240.0
415.222	200.0
415.2531	250.0
438.2027	250.0
445.3252	180.0
506.3498	200.0
507.4092	1100.0
507.9128	500.0
508.4101	580.0
508.9115	300.0
509.2142	290.0
510.2129	180.0
581.4778	270.0
685.5028	290.0

END IONS
BEGIN IONS
SCANS=201
PEPMASS=289.1129
CHARGE=1
COLLISION_ENERGY=0.0
66.9856	230.0
109.0765	240.0
136.9322	190.0
140.2986	230.0
141.0179	230.0
172.957	240.0
174.9767	240.0
177.0316	640.0
196.9376	220.0
198.935	220.0
216.9307	280.0
233.0895	1400.0
233.1231	200.0
237.9272	200.0
238.4147	220.0
239.933	230.0
245.9341	170.0
248.9416	200.0
249.9134	240.0
252.916	260.0
253.4121	240.0
257.8923	280.0
268.4084	280.0
268.9006	270.0
277.0025	250.0
289.0695	250.0
289.1534	6500.0
290.1557	780.0
291.8845	180.0
307.1655	660.0
308.1726	270.0

END IONS
BEGIN IONS
SCANS=202
PEPMASS=409.043
CHARGE=1
COLLISION_ENERGY=0.0
205.1315	370.0
218.8882	200.0
221.9247	240.0
230.9287	170.0
232.9357	230.0
240.9472	240.0
241.9484	310.0
243.9335	240.0
256.8807	460.0
264.8929	240.0
285.379	230.0
294.3921	240.0
297.8862	480.0
298.1265	240.0
303.3824	240.0
306.8176	300.0
308.4048	240.0
310.9166	200.0
315.8732	180.0
320.8944	220.0
329.8856	220.0
329.9246	240.0
330.9102	280.0
332.5414	270.0
332.8607	340.0
334.8607	220.0
334.8918	250.0
335.2141	220.0
337.8728	210.0
340.3766	290.0
341.2362	170.0
344.9009	210.0
347.8542	230.0
348.3774	260.0
350.8686	480.0
352.8788	220.0
354.8707	180.0
358.8648	160.0
359.248	160.0
359.8653	220.0
362.8741	460.0
364.0694	260.0
364.1249	200.0
364.8689	210.0
365.8634	160.0
366.3763	240.0
368.8886	760.0
370.724	240.0
370.8805	440.0
373.8596	180.0
377.1429	260.0
379.8357	240.0
384.692	260.0
386.8978	320.0
388.8878	430.0
395.8554	200.0
396.526	240.0
400.8633	260.0
405.8546	250.0
407.1756	190.0
408.873	230.0
409.1089	2500.0
409.2683	210.0
410.1112	900.0
411.1076	400.0
411.1765	280.0
412.111	170.0
413.2193	250.0
427.1277	470.0
451.801	280.0
492.9209	240.0
570.2383	300.0

END IONS
BEGIN IONS
SCANS=203
PEPMASS=685.4552
CHARGE=1
COLLISION_ENERGY=0.0
181.0486	240.0
352.3744	250.0
505.8894	180.0
548.8156	360.0
617.519	250.0
618.5013	280.0
619.532	2000.0
620.533	180.0
683.5182	230.0
684.2184	180.0
684.4544	270.0
684.6705	270.0
684.9701	170.0
685.2306	180.0
685.4354	5800.0
685.5253	620.0
686.4365	3100.0
686.5414	160.0
686.5994	290.0
686.944	170.0
687.4391	990.0
687.5251	230.0
688.4485	260.0
689.145	340.0
689.4916	300.0
892.5804	230.0

END IONS
BEGIN IONS
SCANS=204
PEPMASS=959.9656
CHARGE=1
COLLISION_ENERGY=0.0
944.3168	160.0
959.9624	1900.0
960.9692	770.0
961.9652	330.0

END IONS
BEGIN IONS
SCANS=205
PEPMASS=943.9917
CHARGE=1
COLLISION_ENERGY=0.0
515.2849	170.0
703.3232	180.0
721.644	240.0
943.9918	5600.0
944.1712	400.0
944.9927	1100.0
945.9924	350.0
1031.46	230.0

END IONS
BEGIN IONS
SCANS=206
PEPMASS=285.2793
CHARGE=1
COLLISION_ENERGY=0.0
103.0718	370.0
111.1113	180.0
117.0902	190.0
131.1081	200.0
135.1183	170.0
145.1229	160.0
177.1536	190.0
181.1535	160.0
187.1673	180.0
201.1896	320.0
211.0474	260.0
230.2231	180.0
285.2798	3500.0
286.2834	960.0
287.2863	310.0
303.2917	620.0
304.2923	330.0
1743.4393	240.0
1989.8545	240.0

END IONS
BEGIN IONS
SCANS=207
PEPMASS=285.2617
CHARGE=1
COLLISION_ENERGY=0.0
79.3096	270.0
115.0761	370.0
123.118	260.0
145.119	190.0
159.1412	250.0
187.1731	360.0
188.9247	320.0
206.8871	250.0
214.3993	260.0
215.1308	240.0
215.884	240.0
216.9462	180.0
221.9308	210.0
226.9295	270.0
228.8869	310.0
230.9324	200.0
232.4358	230.0
234.9492	390.0
236.9036	320.0
242.9088	210.0
244.3977	200.0
244.9362	540.0
246.901	270.0
248.9395	230.0
250.9107	320.0
251.9057	330.0
252.4148	190.0
252.9276	260.0
253.9157	230.0
254.9177	360.0
260.9129	540.0
261.4102	200.0
261.9132	290.0
262.9295	270.0
263.9031	240.0
264.9061	340.0
267.91	260.0
267.9458	320.0
269.9154	610.0
270.9049	210.0
270.9326	230.0
271.4203	230.0
282.9118	310.0
285.279	1500.0
286.2859	280.0

END IONS
BEGIN IONS
SCANS=208
PEPMASS=494.6057
CHARGE=1
COLLISION_ENERGY=0.0
104.1078	190.0
158.9644	240.0
171.0079	230.0
190.9834	240.0
202.7176	240.0
220.9334	400.0
220.9763	160.0
226.9533	220.0
232.9397	230.0
240.2735	280.0
242.2832	440.0
270.3157	620.0
288.9243	840.0
289.9189	300.0
335.1485	260.0
342.2385	190.0
350.8823	160.0
356.9088	490.0
361.816	260.0
366.8813	220.0
384.8235	240.0
390.676	240.0
396.3726	230.0
410.867	240.0
421.8637	270.0
425.9007	170.0
429.52	290.0
442.8447	180.0
460.6865	260.0
475.7666	240.0
490.3534	150.0
491.3263	300.0
491.4404	170.0
492.8462	180.0
494.3492	160.0
494.5661	27000.0
494.9951	170.0
495.0694	200.0
495.4716	260.0
495.5677	12000.0
496.4072	180.0
496.5718	2900.0
497.571	420.0
498.5885	160.0

END IONS
BEGIN IONS
SCANS=209
PEPMASS=288.9275
CHARGE=1
COLLISION_ENERGY=0.0
125.9998	230.0
158.9338	150.0
194.9027	300.0
210.9178	210.0
220.9339	1100.0
223.9458	170.0
232.9221	170.0
235.9227	240.0
236.9009	210.0
250.931	180.0
269.9604	260.0
272.1355	160.0
284.9426	170.0
288.1674	220.0
289.1692	160.0
291.1822	250.0
310.4221	310.0

END IONS
BEGIN IONS
SCANS=210
PEPMASS=0.0
CHARGE=1
COLLISION_ENERGY=0.0

END IONS
BEGIN IONS
SCANS=211
PEPMASS=133.9794
CHARGE=1
COLLISION_ENERGY=0.0
88.9512	220.0
97.9585	420.0
106.9662	200.0
115.9685	560.0
116.9319	400.0
124.9739	1100.0
132.5093	240.0
133.9783	1800.0
134.4785	290.0
134.9445	820.0
134.9779	220.0
135.9472	190.0
142.9827	420.0
143.4847	520.0
152.9524	460.0
170.9626	200.0
194.9081	180.0
727.5076	360.0

END IONS
BEGIN IONS
SCANS=212
PEPMASS=133.9794
CHARGE=1
COLLISION_ENERGY=0.0
88.9513	910.0
97.9582	630.0
98.4527	230.0
106.9621	760.0
115.9678	1800.0
116.9311	1300.0
116.9671	420.0
119.0421	190.0
124.9734	760.0
125.4751	260.0
133.9789	2100.0
134.478	460.0
134.9413	900.0
134.9792	190.0
135.9421	180.0
142.9851	1300.0
143.4849	230.0
152.9524	450.0
156.9628	220.0
170.9622	480.0
212.9241	210.0
230.9256	240.0
1657.1387	240.0

END IONS
BEGIN IONS
SCANS=213
PEPMASS=133.9794
CHARGE=1
COLLISION_ENERGY=0.0
88.9512	760.0
89.9579	420.0
90.9518	250.0
97.9579	200.0
106.9618	1300.0
107.9626	240.0
115.9687	1700.0
116.9324	900.0
124.9744	1200.0
125.9773	270.0
130.8447	230.0
133.9801	2100.0
134.4774	250.0
134.9428	1200.0
138.951	320.0
142.9844	1600.0
152.9526	390.0
170.9629	650.0
174.9775	440.0
194.9154	220.0

END IONS
BEGIN IONS
SCANS=214
PEPMASS=0.0
CHARGE=1
COLLISION_ENERGY=0.0

END IONS
BEGIN IONS
SCANS=215
PEPMASS=685.3847
CHARGE=1
COLLISION_ENERGY=0.0
184.0753	220.0
389.3359	220.0
619.5185	180.0
682.5161	300.0
683.4331	160.0
683.528	160.0
684.4337	280.0
685.4328	3800.0
686.4384	2700.0
687.4443	370.0
687.53	210.0
689.4113	380.0
690.5006	420.0

END IONS
BEGIN IONS
SCANS=216
PEPMASS=133.9793
CHARGE=1
COLLISION_ENERGY=0.0
87.3858	240.0
88.9536	260.0
97.9573	740.0
98.985	230.0
106.9632	730.0
107.9613	250.0
115.9676	670.0
116.9319	910.0
124.976	920.0
133.9783	1800.0
134.4778	230.0
134.9421	890.0
134.9836	360.0
135.9719	200.0
136.0638	180.0
142.9834	1800.0
143.9778	210.0
152.9518	800.0
156.9619	180.0
170.9675	180.0
174.9744	580.0
212.9192	200.0
230.9221	200.0

END IONS
BEGIN IONS
SCANS=217
PEPMASS=133.9793
CHARGE=1
COLLISION_ENERGY=0.0
88.9515	510.0
97.9565	830.0
98.4551	180.0
99.9571	210.0
106.9608	360.0
107.4655	260.0
113.4637	280.0
115.9693	610.0
116.4663	200.0
116.931	780.0
116.9733	220.0
120.3808	260.0
124.9728	1300.0
125.4725	200.0
125.9723	340.0
133.9783	1700.0
134.0403	180.0
134.4777	340.0
134.939	800.0
134.9739	250.0
138.9463	160.0
142.9836	1400.0
143.4937	260.0
143.9783	230.0
152.9524	920.0
156.9582	450.0
170.9617	350.0
174.9751	380.0
175.9737	160.0
248.9355	170.0

END IONS
BEGIN IONS
SCANS=218
PEPMASS=133.9793
CHARGE=1
COLLISION_ENERGY=0.0
47.6605	240.0
106.96	570.0
115.9699	580.0
116.9339	280.0
124.974	810.0
125.4824	240.0
133.9771	850.0
134.4751	180.0
134.9409	940.0
137.5646	270.0
142.9858	650.0
145.487	290.0
151.9693	270.0
152.9556	280.0
170.9608	740.0

END IONS
BEGIN IONS
SCANS=219
PEPMASS=133.9793
CHARGE=1
COLLISION_ENERGY=0.0
47.6605	240.0
106.96	570.0
115.9699	580.0
116.9339	280.0
124.974	810.0
125.4824	240.0
133.9771	850.0
134.4751	180.0
134.9409	940.0
137.5646	270.0
142.9858	650.0
145.487	290.0
151.9693	270.0
152.9556	280.0
170.9608	740.0

END IONS
BEGIN IONS
SCANS=220
PEPMASS=415.1669
CHARGE=1
COLLISION_ENERGY=0.0
116.0542	210.0
163.1167	240.0
172.1162	500.0
173.1203	180.0
371.267	180.0
413.3323	190.0
415.1892	2400.0
416.1924	1300.0
417.1879	300.0

END IONS
BEGIN IONS
SCANS=221
PEPMASS=309.0299
CHARGE=1
COLLISION_ENERGY=0.0
50.7428	240.0
52.7845	240.0
52.8047	230.0
73.2234	240.0
95.6116	240.0
107.1691	240.0
108.1906	250.0
108.4999	200.0
144.0924	250.0
160.9749	440.0
171.996	230.0
174.4248	240.0
179.7323	220.0
180.9211	260.0
181.2052	270.0
183.072	210.0
184.9453	230.0
185.0658	170.0
201.6061	210.0
204.913	180.0
207.5218	240.0
210.5624	260.0
210.9229	240.0
211.8783	220.0
213.0021	240.0
217.7355	230.0
218.6935	230.0
218.7641	230.0
221.3838	250.0
221.8474	200.0
223.1003	350.0
224.8957	210.0
229.928	180.0
232.9057	240.0
237.1044	610.0
240.3681	240.0
240.9386	370.0
242.1036	160.0
244.4043	240.0
247.0865	420.0
248.9329	200.0
254.8732	200.0
254.922	250.0
259.1496	240.0
260.9148	170.0
261.9117	260.0
263.9164	170.0
265.9068	350.0
267.5387	220.0
267.9142	360.0
268.9219	160.0
269.9242	340.0
271.9132	240.0
272.8834	190.0
273.0425	240.0
276.9047	180.0
278.943	230.0
284.3266	210.0
286.93	160.0
287.1094	250.0
288.4082	260.0
290.8889	170.0
292.5807	180.0
292.818	180.0
297.6295	270.0
299.358	230.0
305.8159	170.0
306.6215	200.0
307.141	270.0
307.8063	230.0
308.3115	260.0
308.4702	180.0
308.6123	200.0
308.8015	160.0
308.8242	230.0
308.9938	320.0
309.0259	280.0
309.0923	640.0
309.1338	200000.0
309.2527	230.0
309.3585	240.0
309.4099	170.0
309.4534	270.0
309.5454	200.0
309.5792	320.0
309.7084	2000.0
309.748	280.0
309.8275	240.0
309.9612	250.0
309.9966	210.0
310.0297	220.0
310.0706	160.0
310.1354	27000.0
310.3411	160.0
310.4893	190.0
311.027	220.0
311.1371	5000.0
311.241	150.0
311.3674	250.0
312.0307	300.0
312.0759	180.0
312.1455	400.0
312.279	230.0
313.1841	180.0
316.4021	250.0
324.2732	160.0

END IONS
BEGIN IONS
SCANS=222
PEPMASS=241.0774
CHARGE=1
COLLISION_ENERGY=0.0
50.2496	240.0
100.3324	230.0
115.0531	170.0
116.0611	320.0
144.0035	160.0
145.0765	220.0
151.0331	340.0
154.0354	310.0
168.0583	1900.0
169.0606	340.0
170.0528	440.0
185.44	280.0
185.898	230.0
186.0679	430.0
187.0712	320.0
193.9438	220.0
198.0667	400.0
200.9409	230.0
202.9496	170.0
203.4577	240.0
214.9384	200.0
230.9349	370.0
232.9281	230.0
239.1301	280.0
240.4303	250.0
240.9634	270.0
241.1061	2500.0
242.1246	410.0
243.0883	1200.0
243.1333	420.0
244.1265	200.0
267.285	230.0

END IONS
BEGIN IONS
SCANS=223
PEPMASS=387.11
CHARGE=1
COLLISION_ENERGY=0.0
175.9362	230.0
191.0537	240.0
229.9883	290.0
234.8939	210.0
252.9231	230.0
254.906	240.0
264.8606	330.0
269.9132	210.0
271.3896	290.0
281.8896	260.0
282.3953	500.0
283.8899	280.0
291.389	190.0
296.8385	240.0
297.8849	220.0
299.0714	200.0
299.8981	220.0
300.4023	380.0
302.4027	390.0
302.8671	250.0
304.216	240.0
307.0704	230.0
308.9325	160.0
310.2112	270.0
311.0685	220.0
318.8963	600.0
320.8825	190.0
328.0803	370.0
328.3929	250.0
328.8862	540.0
329.8805	530.0
330.081	150.0
330.9167	290.0
336.8754	160.0
336.9193	440.0
338.8854	370.0
339.8995	250.0
343.364	240.0
343.858	230.0
346.8994	540.0
347.0626	260.0
350.8593	340.0
354.8877	220.0
355.1823	240.0
356.0839	580.0
357.0796	190.0
357.8656	200.0
361.8791	320.0
363.8672	200.0
364.9094	600.0
365.1989	230.0
366.18	270.0
368.8563	260.0
368.8945	260.0
385.1149	250.0
386.2393	170.0
387.1227	730.0
388.128	500.0
388.8549	240.0
389.2594	470.0
479.465	260.0

END IONS
BEGIN IONS
SCANS=224
PEPMASS=365.2813
CHARGE=1
COLLISION_ENERGY=0.0
51.9677	240.0
63.1482	250.0
94.911	180.0
129.0789	240.0
131.0316	290.0
143.0769	250.0
158.9649	210.0
172.3819	230.0
181.6416	260.0
191.1366	200.0
194.654	240.0
200.6425	260.0
205.0545	180.0
213.6555	230.0
251.115	210.0
257.2581	210.0
276.236	230.0
279.2097	180.0
282.2173	180.0
295.1929	190.0
300.8895	170.0
303.235	250.0
313.2151	300.0
317.2132	190.0
323.0332	170.0
323.2162	350.0
325.2388	380.0
326.248	430.0
331.1803	240.0
331.221	180.0
335.2501	160.0
342.7484	250.0
361.0029	180.0
362.1291	240.0
362.7977	620.0
363.2468	250.0
363.2887	630.0
363.796	400.0
364.2676	290.0
365.1143	350.0
365.1826	170.0
365.2376	280.0
365.3038	93000.0
365.7295	240.0
365.9374	160.0
366.027	200.0
366.3061	17000.0
367.1796	180.0
367.3084	1900.0
367.5891	240.0
367.858	190.0
368.2843	350.0
368.315	910.0
368.4192	240.0
368.4988	210.0
368.6373	150.0
369.6432	240.0
382.1971	310.0
385.1927	340.0
386.2412	180.0

END IONS
BEGIN IONS
SCANS=225
PEPMASS=722.5399
CHARGE=1
COLLISION_ENERGY=0.0
184.0752	180.0
203.0491	370.0
226.947	400.0
282.284	230.0
285.0995	170.0
297.1837	250.0
328.1758	250.0
335.2093	230.0
399.3873	250.0
401.2037	290.0
469.2777	250.0
490.8033	150.0
540.4687	160.0
541.475	220.0
542.4802	620.0
560.4964	220.0
562.5232	540.0
563.5106	300.0
591.5069	220.0
620.4153	230.0
658.5232	220.0
666.4681	190.0
685.4321	620.0
686.4269	420.0
693.0036	210.0
704.5499	300.0
718.5552	170.0
719.4714	360.0
720.4794	180.0
720.5867	200.0
721.4014	230.0
721.4963	560.0
721.5856	260.0
722.2055	260.0
722.551	14000.0
722.7321	180.0
723.2599	200.0
723.5554	7400.0
724.4086	200.0
724.5648	9900.0
725.3878	190.0
725.4581	180.0
725.566	4400.0
725.8265	300.0
726.4319	270.0
726.5128	280.0
726.5772	900.0
727.0068	170.0
727.4501	160.0
727.5827	360.0

END IONS
BEGIN IONS
SCANS=226
PEPMASS=482.4253
CHARGE=1
COLLISION_ENERGY=0.0
124.9984	500.0
181.0308	180.0
184.0723	330.0
227.0952	170.0
240.0987	160.0
268.2057	170.0
306.8584	180.0
336.8831	230.0
339.284	180.0
360.694	260.0
378.4818	260.0
396.1158	240.0
408.8286	260.0
421.856	230.0
429.3103	230.0
440.8185	190.0
480.2478	220.0
480.3433	1400.0
481.2096	190.0
481.3479	480.0
482.3625	710.0
483.3151	160.0
483.3637	680.0
483.4033	240.0
485.3124	620.0
486.7508	240.0

END IONS
BEGIN IONS
SCANS=227
PEPMASS=862.6244
CHARGE=1
COLLISION_ENERGY=0.0
66.8439	240.0
97.0299	190.0
97.6997	270.0
107.0688	230.0
107.0837	350.0
109.1056	430.0
120.9558	230.0
121.0567	150.0
121.1019	390.0
123.1174	370.0
133.8366	180.0
135.1168	520.0
141.1182	200.0
145.0498	450.0
149.135	260.0
156.1702	160.0
156.9505	240.0
163.0578	440.0
163.1126	420.0
172.916	230.0
175.5462	230.0
191.6343	280.0
193.1902	380.0
203.9672	240.0
205.4924	230.0
206.4907	180.0
211.205	240.0
219.1801	360.0
221.1217	240.0
221.2332	220.0
223.6722	240.0
224.8634	280.0
236.2361	280.0
239.2391	570.0
243.8195	230.0
245.1162	350.0
246.2633	230.0
247.2383	880.0
248.1753	200.0
248.238	160.0
249.1022	300.0
250.2574	160.0
252.2689	6800.0
253.2713	1500.0
254.2431	160.0
255.0441	240.0
256.2613	2400.0
257.2676	710.0
258.2724	240.0
263.4427	180.0
263.6785	160.0
263.8991	150.0
264.0048	220.0
264.1916	160.0
264.2696	75000.0
264.3714	200.0
264.4932	240.0
264.8008	580.0
265.0771	220.0
265.2716	15000.0
265.6719	210.0
266.2738	1600.0
266.3143	250.0
267.0824	170.0
267.1247	280.0
267.1982	190.0
267.2794	190.0
268.1718	310.0
268.2565	200.0
275.1222	250.0
277.2504	200.0
280.2685	180.0
282.2794	11000.0
283.0309	200.0
283.2825	2700.0
284.2913	320.0
285.1147	200.0
298.262	180.0
303.1279	290.0
305.1702	180.0
312.1605	300.0
313.1757	230.0
313.2531	240.0
314.1722	340.0
315.1683	160.0
322.1443	240.0
323.1867	170.0
332.1811	200.0
333.1734	200.0
339.1389	190.0
351.3043	240.0
360.1773	510.0
361.1795	440.0
378.1929	280.0
387.2326	170.0
408.31	290.0
410.4732	350.0
415.174	760.0
416.1695	470.0
441.3038	320.0
471.2415	940.0
472.2333	460.0
473.2377	160.0
490.498	2500.0
491.504	800.0
492.5021	250.0
502.4969	2700.0
503.5013	1100.0
504.1951	240.0
504.5086	1500.0
505.5144	520.0
506.5198	180.0
508.1906	260.0
520.1549	260.0
520.5068	18000.0
521.3951	210.0
521.5103	8100.0
521.6342	170.0
522.512	1700.0
523.5087	340.0
527.3043	580.0
528.2994	440.0
538.5164	6500.0
539.5211	2700.0
540.5188	720.0
541.5204	300.0
562.5194	160.0
563.2468	250.0
606.3904	220.0
610.3873	180.0
619.2845	240.0
620.9001	270.0
629.3994	180.0
682.559	910.0
683.5698	260.0
684.5652	220.0
688.404	330.0
693.349	240.0
693.412	260.0
694.3553	270.0
700.5628	520.0
701.5724	170.0
702.554	160.0
739.4797	280.0
740.4833	260.0
744.4731	250.0
749.4163	190.0
750.4084	350.0
751.407	210.0
800.5251	680.0
801.5302	260.0
802.5278	210.0
804.5064	280.0
844.4333	320.0
844.61	8800.0
845.6151	3100.0
846.6155	1700.0
847.6182	500.0
858.5299	160.0
859.5308	300.0
859.5992	530.0
860.5382	1400.0
860.649	260.0
861.537	680.0
862.6196	2100.0
863.0434	260.0
863.4473	190.0
863.504	190.0
863.6253	1200.0
864.5264	540.0
864.6331	660.0
865.4833	170.0
865.5383	320.0
865.6071	800.0
866.5873	300.0
867.6357	450.0

END IONS
BEGIN IONS
SCANS=228
PEPMASS=132.0876
CHARGE=1
COLLISION_ENERGY=0.0
98.4567	230.0
100.0078	270.0
103.0112	320.0
115.9681	180.0
132.1038	380.0
133.9793	520.0
134.9423	250.0
217.9816	240.0

END IONS
BEGIN IONS
SCANS=229
PEPMASS=0.0
CHARGE=1
COLLISION_ENERGY=0.0

END IONS
BEGIN IONS
SCANS=230
PEPMASS=437.1905
CHARGE=1
COLLISION_ENERGY=0.0
57.0298	250.0
64.9272	230.0
75.0971	180.0
110.071	200.0
122.2925	260.0
125.0733	200.0
127.0361	180.0
129.1033	310.0
129.8818	230.0
132.085	240.0
151.7001	180.0
152.1014	310.0
153.991	260.0
169.6895	250.0
169.9772	240.0
174.696	180.0
175.8064	160.0
181.0464	220.0
184.0785	180.0
185.0067	240.0
186.7799	240.0
190.5919	240.0
192.0259	200.0
194.5472	230.0
205.5418	260.0
205.6416	250.0
207.1633	190.0
211.9605	270.0
214.1276	160.0
227.1084	160.0
227.6178	160.0
228.6215	190.0
232.5826	170.0
234.9015	160.0
237.068	160.0
243.4913	240.0
244.1825	260.0
247.9033	200.0
253.0811	160.0
257.7111	160.0
258.7678	180.0
261.052	210.0
261.1351	290.0
262.8111	240.0
263.8761	260.0
264.4611	240.0
264.8676	210.0
265.0524	200.0
265.9314	240.0
267.4463	180.0
270.846	160.0
273.1437	210.0
273.6169	240.0
273.8505	260.0
275.7527	240.0
280.6442	180.0
281.1339	250.0
281.3407	160.0
283.8391	440.0
283.8894	260.0
287.1435	260.0
288.8532	260.0
289.658	150.0
295.338	230.0
296.4791	180.0
298.0451	180.0
298.3909	290.0
298.9924	240.0
300.3729	230.0
300.7625	320.0
300.8925	230.0
302.8397	230.0
305.1621	200.0
305.1981	180.0
306.3512	190.0
306.8596	380.0
307.2909	170.0
307.942	180.0
308.3138	210.0
308.9149	240.0
309.858	210.0
309.9981	250.0
310.5844	230.0
312.8443	230.0
314.8486	600.0
315.4068	190.0
316.8293	300.0
317.6369	230.0
318.034	240.0
318.8939	160.0
320.1504	160.0
320.5617	240.0
320.8829	260.0
323.8089	250.0
324.7256	240.0
326.2444	260.0
327.9386	160.0
328.4669	250.0
331.1693	710.0
332.8676	470.0
333.9717	240.0
334.8918	270.0
336.8583	210.0
336.8992	160.0
337.0096	230.0
337.8717	280.0
340.3003	150.0
341.8605	280.0
342.8514	560.0
342.9108	170.0
343.3307	230.0
343.5208	300.0
343.8337	230.0
343.8571	390.0
343.91	180.0
344.5211	220.0
345.4569	160.0
345.9965	170.0
349.4695	280.0
349.6318	260.0
349.9047	260.0
350.0802	160.0
350.193	160.0
350.8793	600.0
352.8602	200.0
354.3753	240.0
354.8445	210.0
356.8337	180.0
357.8751	220.0
358.3359	230.0
359.3669	190.0
360.8658	280.0
361.8497	280.0
362.8549	180.0
363.0554	160.0
364.1763	180.0
364.4474	190.0
364.8699	220.0
365.3137	160.0
365.5736	270.0
365.6135	170.0
365.8566	260.0
366.149	190.0
366.8523	330.0
366.9627	240.0
367.4963	250.0
367.8838	220.0
368.8888	280.0
369.1625	210.0
370.8611	180.0
371.8203	180.0
372.4101	220.0
373.917	170.0
374.8235	150.0
375.151	380.0
375.4995	240.0
377.84	160.0
378.761	200.0
378.8211	220.0
378.8721	760.0
379.8774	200.0
380.8732	370.0
381.1512	220.0
381.8771	250.0
382.0043	170.0
382.8629	240.0
386.8943	260.0
388.8565	250.0
393.2159	480.0
393.3315	340.0
395.9095	180.0
396.8215	180.0
396.8781	430.0
397.3414	220.0
397.5206	180.0
400.3825	200.0
401.611	230.0
404.5056	230.0
406.3516	330.0
407.4895	160.0
408.1355	190.0
408.174	200.0
412.8813	210.0
414.0154	200.0
414.8947	460.0
416.8535	220.0
417.8482	240.0
418.2548	160.0
419.8496	180.0
420.1749	180.0
422.1708	200.0
423.0831	160.0
424.6104	240.0
425.682	260.0
425.7791	220.0
428.2327	160.0
428.7145	190.0
430.8819	160.0
431.389	180.0
431.5833	190.0
431.8599	200.0
432.7078	240.0
432.7894	160.0
432.9143	200.0
433.1338	180.0
433.2563	280.0
433.4672	220.0
433.5934	200.0
434.2687	260.0
434.3669	260.0
434.5399	180.0
434.8623	150.0
434.9939	260.0
435.0502	180.0
435.1451	410.0
435.2133	240.0
435.3712	280.0
435.588	240.0
435.6683	160.0
435.7063	300.0
435.7917	330.0
435.9825	160.0
436.0369	280.0
436.0746	300.0
436.1367	460.0
436.1684	280.0
436.21	160.0
436.2524	290.0
436.3217	230.0
436.3704	290.0
436.4151	480.0
436.4989	200.0
436.5161	440.0
436.6314	210.0
436.732	550.0
436.7862	340.0
436.8169	510.0
436.8629	260.0
436.9166	400.0
436.994	290.0
437.0316	180.0
437.0382	500.0
437.0564	410.0
437.1097	390.0
437.2385	370000.0
437.3549	180.0
437.4578	230.0
437.5175	300.0
437.5426	540.0
437.6299	870.0
437.6737	380.0
437.719	450.0
437.8724	500.0
437.9317	4700.0
437.9833	720.0
438.06	360.0
438.1062	370.0
438.2416	100000.0
438.3773	210.0
438.502	260.0
438.6378	600.0
438.711	330.0
438.744	330.0
438.7824	190.0
438.8798	190.0
438.9248	530.0
439.1366	180.0
439.2424	23000.0
439.3734	250.0
439.5011	260.0
439.6236	240.0
439.6658	350.0
439.8434	200.0
439.8961	250.0
440.1236	220.0
440.1674	190.0
440.2454	2800.0
440.3304	270.0
440.3886	230.0
440.4533	190.0
440.5013	210.0
440.5498	410.0
440.6109	360.0
440.6701	450.0
440.721	420.0
440.8205	160.0
440.8757	400.0
440.9352	170.0
440.9792	460.0
441.0125	450.0
441.0525	180.0
441.1056	360.0
441.1753	200.0
441.2267	220.0
441.2486	260.0
441.7602	300.0
441.832	190.0
442.1342	360.0
442.8965	170.0
447.6783	240.0
452.8541	180.0
461.3192	230.0
461.8191	240.0
497.8783	230.0
543.3311	160.0
546.5877	230.0
613.9615	270.0
678.7737	240.0

END IONS
BEGIN IONS
SCANS=231
PEPMASS=466.1409
CHARGE=1
COLLISION_ENERGY=0.0
219.1673	230.0
254.8936	240.0
294.3155	240.0
312.3366	170.0
360.8752	250.0
368.8869	260.0
376.7469	250.0
388.8854	160.0
391.8461	170.0
400.7643	230.0
406.8506	300.0
407.593	230.0
417.1923	290.0
425.3084	170.0
428.8437	220.0
439.1149	230.0
442.4266	240.0
448.3056	180.0
448.8812	160.0
463.2995	250.0
464.3138	310.0
464.8746	210.0
465.2657	160.0
466.3454	640.0
467.3514	170.0
467.5273	320.0
469.091	170.0
469.3399	220.0

END IONS
BEGIN IONS
SCANS=232
PEPMASS=393.1778
CHARGE=1
COLLISION_ENERGY=0.0
53.2629	150.0
103.0532	170.0
110.074	720.0
120.0808	170.0
129.1019	200.0
139.091	330.0
146.4413	260.0
146.6011	260.0
147.0975	240.0
155.0705	240.0
157.0985	320.0
170.0888	200.0
171.0645	230.0
175.1198	260.0
180.5296	230.0
181.1045	230.0
181.5742	170.0
185.165	280.0
186.1274	400.0
212.6434	240.0
212.9219	230.0
213.6276	230.0
225.096	290.0
226.1189	160.0
235.8858	250.0
257.5987	170.0
261.1308	240.0
269.1048	240.0
269.8968	180.0
269.9347	260.0
277.5144	300.0
295.1861	150.0
296.0925	240.0
297.154	160.0
302.8972	180.0
303.8503	270.0
304.5218	270.0
311.8987	260.0
313.8706	250.0
314.8753	160.0
315.3347	230.0
315.8524	200.0
316.5741	230.0
319.8887	150.0
320.609	240.0
321.4071	230.0
322.4014	250.0
323.8479	260.0
327.516	270.0
327.5614	240.0
327.8767	200.0
328.8824	250.0
331.3956	250.0
332.558	260.0
332.8476	160.0
333.8597	220.0
336.8718	570.0
339.0446	410.0
339.8631	240.0
340.5366	240.0
340.8857	200.0
342.366	170.0
343.3302	220.0
345.2021	240.0
345.3727	170.0
346.1894	230.0
346.8684	740.0
347.9343	230.0
349.3454	290.0
350.369	220.0
350.8642	320.0
351.3565	190.0
352.8748	220.0
353.8679	220.0
354.8903	1600.0
355.8839	150.0
356.1795	240.0
356.8795	360.0
358.3644	230.0
359.8898	260.0
360.4191	240.0
360.8647	200.0
361.1481	240.0
361.3825	240.0
365.0512	230.0
366.8621	320.0
368.3589	170.0
368.8803	350.0
369.8787	300.0
371.8746	160.0
372.8891	290.0
377.9062	300.0
383.8716	260.0
386.8816	320.0
387.4294	230.0
392.0902	280.0
392.2062	150.0
393.1461	200.0
393.2118	94000.0
393.4569	190.0
393.4902	170.0
393.8667	430.0
393.9037	170.0
394.1168	270.0
394.2147	15000.0
394.3596	190.0
394.5757	190.0
394.7284	160.0
394.9054	210.0
395.1068	180.0
395.2166	3300.0
396.2207	320.0
405.4883	260.0
407.0874	220.0
414.2247	230.0
423.6721	260.0
434.8957	270.0
480.2457	260.0
481.2835	390.0
512.6991	250.0
521.254	240.0
541.7329	240.0

END IONS
BEGIN IONS
SCANS=233
PEPMASS=136.0623
CHARGE=1
COLLISION_ENERGY=0.0
84.0004	220.0
92.0229	190.0
119.0342	1600.0
120.0379	310.0
136.0383	260.0
136.0607	7500.0
136.8453	260.0
137.0627	550.0
138.047	200.0

END IONS
BEGIN IONS
SCANS=234
PEPMASS=437.1873
CHARGE=1
COLLISION_ENERGY=0.0
98.9735	250.0
110.9756	370.0
111.0199	280.0
112.5229	250.0
119.0164	280.0
119.0824	400.0
126.0228	260.0
138.5205	210.0
153.5356	240.0
155.9252	260.0
157.0345	220.0
158.8367	270.0
160.0395	240.0
166.0346	460.0
166.5429	280.0
167.0434	200.0
168.0393	250.0
169.0447	160.0
185.0148	190.0
185.0485	240.0
186.0223	160.0
215.1209	250.0
222.9555	230.0
224.9375	260.0
232.9321	280.0
233.0763	670.0
233.5793	220.0
235.9069	230.0
256.7838	280.0
257.9994	280.0
259.0926	420.0
262.9237	580.0
264.2723	260.0
268.381	280.0
270.0712	260.0
282.8748	170.0
284.864	270.0
293.9123	250.0
294.9473	240.0
298.3931	230.0
300.1149	260.0
302.0998	280.0
303.1215	1400.0
305.1237	180.0
306.9221	160.0
308.4839	240.0
310.8178	210.0
312.3802	240.0
314.8484	880.0
316.8449	150.0
320.8478	230.0
322.3957	250.0
329.9017	260.0
331.8986	230.0
332.8678	530.0
333.8626	360.0
337.1077	160.0
342.8517	540.0
343.8555	290.0
344.854	180.0
347.0746	230.0
348.8566	180.0
350.8733	280.0
355.1241	150.0
356.5351	210.0
359.876	260.0
360.8633	380.0
362.8555	260.0
364.8578	410.0
366.8623	320.0
368.8862	1000.0
369.8797	300.0
370.1533	250.0
372.8171	240.0
373.1367	640.0
376.8637	230.0
377.1926	350.0
378.5295	240.0
378.8308	170.0
378.8689	2200.0
379.8698	360.0
381.8565	480.0
384.8	240.0
385.843	180.0
386.8732	180.0
386.9091	210.0
391.1476	400.0
394.5196	250.0
394.8364	160.0
396.8862	410.0
398.8359	260.0
407.1945	150.0
409.8455	230.0
410.8462	220.0
414.152	180.0
414.8887	530.0
415.8348	250.0
416.8465	420.0
416.8787	190.0
417.8476	260.0
420.4778	250.0
421.2407	240.0
423.2104	310.0
434.1834	260.0
434.8419	200.0
435.8083	240.0
436.1957	200.0
436.9283	300.0
437.1302	200.0
437.1954	21000.0
437.8648	380.0
438.1961	6900.0
439.1982	1100.0
440.2058	180.0
441.2189	290.0

END IONS
BEGIN IONS
SCANS=235
PEPMASS=166.0841
CHARGE=1
COLLISION_ENERGY=0.0
45.1952	260.0
49.8118	240.0
49.9734	240.0
51.7505	230.0
52.1662	230.0
57.6942	280.0
63.4552	230.0
63.4954	260.0
66.5274	240.0
71.4423	230.0
71.5247	260.0
73.2403	230.0
75.1241	180.0
78.8491	160.0
78.9221	240.0
79.3307	230.0
81.6952	190.0
91.0549	1400.0
92.0578	270.0
93.0693	1200.0
94.0728	360.0
94.6769	240.0
96.9329	280.0
98.0335	170.0
98.7367	240.0
101.5787	230.0
102.046	1100.0
102.5028	240.0
102.9587	170.0
103.0555	24000.0
103.387	280.0
103.4374	180.0
104.0583	2500.0
105.0559	180.0
107.0493	750.0
108.0511	370.0
108.6238	250.0
110.115	240.0
113.9522	240.0
116.0618	180.0
117.0541	300.0
118.0665	590.0
119.0475	160.0
119.0745	1500.0
119.7931	240.0
120.0369	250.0
120.0541	220.0
120.0822	41000.0
120.4394	360.0
120.6676	240.0
121.0489	330.0
121.0857	5100.0
122.0369	160.0
122.0843	200.0
125.9866	210.0
130.0665	320.0
131.0477	1400.0
131.0697	260.0
132.083	170.0
132.9955	280.0
133.9799	440.0
139.051	250.0
142.9841	260.0
146.4693	190.0
149.058	1200.0
154.4892	230.0
164.0911	480.0
164.9328	360.0
166.0857	2100.0
167.094	280.0
170.0492	240.0
1050.75	250.0
1351.2533	230.0
1444.7523	260.0
1473.1233	250.0
1492.3365	240.0
1494.6807	230.0
1552.7445	250.0
1618.2925	230.0
1633.4723	240.0
1673.833	180.0
1686.7064	260.0
1695.2441	280.0
1717.1442	230.0
1745.8344	240.0
1805.0344	260.0
1857.4321	190.0
1881.5159	230.0
1890.2925	190.0
1925.2963	240.0
1957.428	240.0
1969.6685	250.0
1984.4445	250.0
1998.5204	190.0

END IONS
BEGIN IONS
SCANS=236
PEPMASS=263.0679
CHARGE=1
COLLISION_ENERGY=0.0
68.2742	230.0
101.59	260.0
103.0529	250.0
116.0681	540.0
120.0801	1100.0
129.1018	210.0
139.0101	190.0
140.005	200.0
148.433	260.0
169.5603	290.0
176.9018	240.0
180.9431	280.0
185.9244	200.0
189.9298	230.0
195.0774	190.0
198.9338	280.0
198.9542	380.0
199.0525	160.0
202.9472	240.0
203.908	270.0
208.1017	240.0
212.9143	260.0
221.9218	240.0
222.1028	210.0
231.5698	240.0
231.9415	280.0
233.5714	230.0
234.9523	300.0
242.7596	280.0
244.9376	150.0
251.621	260.0
261.1258	320.0
261.9438	180.0
262.9411	420.0
263.1391	980.0
263.8997	190.0
266.0957	240.0
271.0833	260.0
309.5782	200.0
328.0886	180.0
331.1429	230.0
340.5887	220.0
341.298	250.0

END IONS
BEGIN IONS
SCANS=237
PEPMASS=495.4595
CHARGE=1
COLLISION_ENERGY=0.0
226.954	250.0
242.2815	250.0
288.938	280.0
334.7179	280.0
362.9247	210.0
380.3602	290.0
464.1829	290.0
493.3007	170.0
493.5457	380.0
494.3173	190.0
494.5648	2300.0
494.6413	170.0
495.2348	300.0
495.2999	14000.0
495.3944	310.0
495.5695	860.0
495.6369	180.0
496.3026	5700.0
496.4999	290.0
497.3079	490.0
497.3886	310.0
497.8075	180.0
498.311	380.0
513.316	350.0
514.3098	170.0
969.6742	170.0

END IONS
BEGIN IONS
SCANS=238
PEPMASS=415.2238
CHARGE=1
COLLISION_ENERGY=0.0
131.0034	210.0
273.9095	260.0
295.1958	150.0
313.2077	390.0
314.2084	440.0
314.8435	200.0
320.8985	150.0
322.4395	280.0
322.8666	210.0
331.2112	320.0
333.2177	170.0
336.8798	160.0
342.3605	220.0
357.8638	170.0
368.8736	150.0
370.8775	200.0
371.8871	230.0
377.8615	230.0
413.325	520.0
414.3309	280.0
415.0428	200.0
415.2373	480.0
1972.8857	250.0

END IONS
BEGIN IONS
SCANS=239
PEPMASS=494.5609
CHARGE=1
COLLISION_ENERGY=0.0
97.0309	230.0
120.0909	270.0
151.0106	230.0
153.1097	230.0
158.9654	180.0
241.2855	250.0
242.2856	1600.0
243.2867	420.0
270.3177	1300.0
334.3572	240.0
352.8916	200.0
358.926	180.0
360.8589	210.0
380.3618	280.0
400.8478	160.0
428.8544	260.0
452.8258	150.0
455.1266	180.0
458.9151	180.0
474.8883	240.0
494.2137	170.0
494.3316	210.0
494.4695	340.0
494.5032	380.0
494.5681	48000.0
494.9158	240.0
494.9863	150.0
495.2446	230.0
495.2931	150.0
495.3415	340.0
495.5048	170.0
495.5713	18000.0
495.8304	290.0
495.8786	240.0
496.322	310.0
496.4666	200.0
496.5715	3700.0
496.6266	250.0
496.7204	160.0
496.854	200.0
497.3277	360.0
497.5765	550.0
497.8801	170.0
498.5695	270.0
499.0597	240.0

END IONS
BEGIN IONS
SCANS=240
PEPMASS=203.1298
CHARGE=1
COLLISION_ENERGY=0.0
174.4865	250.0
178.9701	240.0
186.9561	260.0
200.9455	340.0
249.9468	230.0

END IONS
BEGIN IONS
SCANS=241
PEPMASS=0.0
CHARGE=1
COLLISION_ENERGY=0.0

END IONS
BEGIN IONS
SCANS=242
PEPMASS=0.0
CHARGE=1
COLLISION_ENERGY=0.0

END IONS
BEGIN IONS
SCANS=243
PEPMASS=524.4653
CHARGE=1
COLLISION_ENERGY=0.0
49.9158	260.0
58.4739	250.0
67.3083	240.0
70.939	260.0
95.0877	380.0
98.9818	200.0
99.4713	230.0
99.8266	230.0
102.8677	250.0
104.1082	5400.0
105.1114	860.0
109.1029	160.0
111.1159	180.0
124.9991	2800.0
156.0853	230.0
163.0205	370.0
166.0635	860.0
167.0761	230.0
173.0273	180.0
181.0241	460.0
183.9557	250.0
183.9892	170.0
184.0416	170.0
184.0744	23000.0
184.1466	380.0
185.0784	1100.0
186.0797	320.0
187.0869	250.0
192.9522	210.0
233.0731	260.0
258.1095	640.0
259.1099	160.0
287.1493	230.0
314.1666	240.0
341.305	1400.0
342.3055	260.0
349.8941	160.0
356.1793	230.0
366.7657	240.0
392.7883	240.0
415.5485	260.0
421.2781	250.0
431.7916	160.0
435.2214	160.0
447.2859	240.0
448.558	240.0
455.1313	300.0
474.7309	240.0
479.2877	150.0
483.3053	230.0
486.5811	250.0
497.2755	160.0
500.8082	220.0
506.3583	810.0
506.8261	260.0
508.3134	180.0
522.3015	230.0
522.6146	530.0
522.8171	230.0
523.3002	470.0
523.6102	180.0
524.2943	340.0
524.3701	16000.0
525.2667	180.0
525.301	220.0
525.3725	5500.0
526.3059	260.0
526.3718	1200.0
527.3849	570.0
528.3536	160.0
529.4203	180.0
664.7629	240.0
1294.4847	240.0
1437.6948	240.0
1888.1661	240.0

END IONS
BEGIN IONS
SCANS=244
PEPMASS=679.4297
CHARGE=1
COLLISION_ENERGY=0.0
149.1375	340.0
184.0731	430.0
218.1018	280.0
219.1754	3400.0
220.1799	590.0
221.1814	220.0
259.1702	480.0
260.1727	160.0
301.1814	560.0
317.1394	660.0
318.1422	170.0
323.1807	300.0
324.195	280.0
327.2295	240.0
335.1505	1200.0
336.153	210.0
337.3556	160.0
348.1927	1400.0
348.6981	560.0
349.1984	700.0
353.171	260.0
353.2703	160.0
357.2087	230.0
377.2325	170.0
379.2449	580.0
387.1844	300.0
390.5347	230.0
401.2236	1100.0
402.2219	160.0
403.1675	340.0
405.1949	350.0
435.2047	520.0
435.3177	260.0
436.2093	320.0
437.2057	210.0
438.6225	280.0
447.1948	170.0
453.2066	360.0
455.4319	250.0
467.5275	200.0
492.9086	250.0
500.9191	230.0
514.2254	250.0
514.8594	190.0
545.9703	230.0
562.3691	250.0
582.7779	260.0
609.298	190.0
627.1003	200.0
665.3586	200.0
666.3882	180.0
676.4103	780.0
676.903	900.0
677.4008	1900.0
677.9156	430.0
678.3986	1300.0
678.4835	180.0
678.5688	280.0
678.6837	180.0
678.7328	280.0
678.926	250.0
679.0037	160.0
679.2684	220.0
679.3178	240.0
679.4163	66000.0
679.7922	200.0
679.8928	340.0
679.9442	250.0
680.2253	220.0
680.3019	160.0
680.4205	25000.0
680.6526	170.0
680.8597	190.0
680.9011	280.0
681.0779	160.0
681.4233	6600.0
681.9811	180.0
682.1058	210.0
682.429	1800.0
683.4251	420.0
683.9828	230.0
685.425	370.0

END IONS
BEGIN IONS
SCANS=245
PEPMASS=482.355
CHARGE=1
COLLISION_ENERGY=0.0
95.0842	340.0
98.9827	1000.0
103.0759	150.0
109.1001	840.0
111.0832	230.0
123.1175	900.0
124.0189	530.0
125.1308	190.0
137.1363	410.0
139.1138	220.0
142.0255	470.0
153.9758	230.0
155.0119	1000.0
157.1245	180.0
161.7004	240.0
165.1652	330.0
173.024	400.0
184.1769	240.0
198.0505	440.0
214.9982	160.0
216.0631	460.0
217.0589	200.0
228.9822	160.0
249.2596	300.0
253.9136	260.0
266.8889	230.0
267.2664	420.0
285.2815	480.0
286.2877	170.0
291.1764	290.0
302.5413	240.0
310.3104	4300.0
311.3137	1400.0
311.8685	230.0
312.3175	200.0
341.3061	18000.0
341.5456	170.0
341.6526	170.0
341.8659	170.0
342.3092	4300.0
343.3127	910.0
344.3185	210.0
357.8694	250.0
368.884	180.0
370.3537	250.0
370.877	180.0
387.844	220.0
411.8181	240.0
421.2728	1800.0
422.1709	260.0
422.278	820.0
433.6258	230.0
436.3009	250.0
454.8374	260.0
456.8372	360.0
464.0018	230.0
464.3101	3700.0
465.3145	1800.0
465.5452	240.0
466.3239	250.0
477.2415	190.0
480.3344	160.0
480.3624	180.0
481.9671	280.0
482.2365	180.0
482.3235	7100.0
482.5839	260.0
483.0508	240.0
483.3286	1800.0
484.3366	360.0
485.332	180.0
486.3429	290.0
632.5601	260.0

END IONS
BEGIN IONS
SCANS=246
PEPMASS=952.5978
CHARGE=1
COLLISION_ENERGY=0.0
164.0076	240.0
441.3094	210.0
494.5494	400.0
495.5591	170.0
583.5068	350.0
591.4958	170.0
592.4789	170.0
619.5325	320.0
696.533	170.0
704.5441	290.0
705.5448	230.0
713.4888	210.0
726.5298	440.0
883.505	190.0
884.6049	7500.0
884.7907	160.0
885.6117	4000.0
886.6017	930.0
887.6262	500.0
892.6133	190.0
904.131	240.0
906.5916	770.0
907.5942	660.0
949.6772	300.0
949.7411	300.0
950.642	160.0
951.7192	410.0
952.5931	1300.0
953.5899	1300.0
953.6795	320.0
954.5416	160.0
954.5914	560.0
955.5685	1300.0
955.6719	180.0
956.5764	650.0
956.7449	280.0
957.5668	390.0
958.5897	240.0

END IONS
BEGIN IONS
SCANS=247
PEPMASS=508.4604
CHARGE=1
COLLISION_ENERGY=0.0
75.0469	240.0
88.5093	270.0
90.7157	250.0
98.9818	210.0
104.1071	7200.0
105.1105	560.0
124.9997	2300.0
127.0033	180.0
127.1264	240.0
129.4487	230.0
133.1011	250.0
133.9076	240.0
141.2973	240.0
157.1042	200.0
158.482	250.0
166.0609	470.0
167.0677	180.0
167.2189	240.0
184.0748	3400.0
185.0755	340.0
208.9685	240.0
227.1145	170.0
273.6658	200.0
274.4665	230.0
282.5609	270.0
288.4649	230.0
303.2789	260.0
307.899	260.0
311.1826	180.0
313.8387	240.0
314.2898	240.0
317.1804	250.0
317.2512	240.0
321.1761	150.0
342.879	160.0
350.8248	270.0
350.8705	180.0
354.7918	250.0
365.3103	210.0
370.8808	330.0
379.1905	160.0
392.2132	300.0
392.8212	160.0
394.2103	180.0
401.1736	360.0
410.8498	170.0
419.2358	160.0
422.0354	250.0
427.096	230.0
428.8124	230.0
434.4968	230.0
437.2069	180.0
438.2014	170.0
439.1946	180.0
442.4742	190.0
446.8644	310.0
450.0374	240.0
451.2021	340.0
452.2255	1200.0
453.233	180.0
460.2177	410.0
465.1456	510.0
466.1539	280.0
467.1942	160.0
480.2945	190.0
483.1772	220.0
483.948	240.0
490.2377	160.0
505.2792	240.0
505.7745	340.0
505.8171	230.0
507.2681	240.0
507.32	320.0
507.8097	170.0
508.3762	5200.0
508.6013	230.0
509.382	2300.0
509.443	440.0
509.7837	160.0
510.3814	310.0
510.8513	160.0
511.2327	4200.0
511.373	230.0
512.2337	1300.0
513.2383	170.0
571.909	240.0
924.5916	230.0
985.5457	180.0
1462.8911	240.0
1924.1633	240.0

END IONS
BEGIN IONS
SCANS=248
PEPMASS=438.1619
CHARGE=1
COLLISION_ENERGY=0.0
97.1008	180.0
98.0973	150.0
98.9874	520.0
100.9901	240.0
103.051	380.0
125.0016	280.0
136.9328	210.0
142.0273	260.0
155.0116	1100.0
156.0134	200.0
198.0552	410.0
206.2172	280.0
221.2245	200.0
228.4867	150.0
235.9747	280.0
254.4379	280.0
263.8883	240.0
266.2873	12000.0
267.2878	3300.0
268.2929	340.0
282.8777	340.0
284.2971	4200.0
285.3022	800.0
289.4207	230.0
290.8061	260.0
297.2867	210.0
298.4371	180.0
303.9156	360.0
309.8799	240.0
314.8557	360.0
318.903	340.0
319.9231	240.0
322.8894	350.0
332.8611	410.0
338.8663	300.0
340.1452	260.0
340.8988	220.0
342.8563	320.0
348.8561	200.0
350.8704	300.0
351.3752	260.0
352.1473	260.0
352.8606	200.0
357.8652	250.0
360.8629	240.0
362.8611	260.0
364.2645	620.0
365.2855	200.0
366.8714	180.0
367.1215	220.0
368.6132	220.0
368.7895	250.0
368.8952	560.0
369.3919	160.0
369.8837	180.0
372.2423	230.0
377.6411	260.0
378.8701	660.0
380.8531	380.0
383.9811	220.0
386.9011	180.0
387.0083	280.0
388.9017	170.0
390.8572	180.0
395.2567	520.0
400.7784	240.0
408.8729	280.0
412.8596	320.0
414.8899	180.0
420.2898	1300.0
421.2914	400.0
437.1989	820.0
437.8822	150.0
438.2048	170.0
438.3015	12000.0
438.7323	170.0
438.8797	160.0
439.304	3400.0
440.305	530.0
451.2138	260.0
457.8851	200.0
540.952	190.0
544.7719	230.0

END IONS
BEGIN IONS
SCANS=249
PEPMASS=0.0
CHARGE=1
COLLISION_ENERGY=0.0

END IONS
BEGIN IONS
SCANS=250
PEPMASS=430.9059
CHARGE=1
COLLISION_ENERGY=0.0
90.9775	510.0
158.9643	2100.0
159.9654	330.0
194.2789	180.0
226.9518	7400.0
227.0128	390.0
227.952	340.0
362.9232	380.0
429.318	150.0
431.227	180.0
433.1989	290.0

END IONS
BEGIN IONS
SCANS=251
PEPMASS=0.0
CHARGE=1
COLLISION_ENERGY=0.0

END IONS
BEGIN IONS
SCANS=252
PEPMASS=265.2502
CHARGE=1
COLLISION_ENERGY=0.0
107.0874	200.0
109.0991	200.0
121.0992	240.0
135.1172	240.0
139.1164	230.0
155.1772	200.0
177.1678	240.0
221.0954	360.0
223.0979	160.0
244.8673	300.0
247.2441	740.0
248.2464	180.0
259.1288	250.0
264.1307	230.0
265.2513	1500.0
266.26	310.0
340.2271	160.0
1655.5173	250.0

END IONS
BEGIN IONS
SCANS=253
PEPMASS=0.0
CHARGE=1
COLLISION_ENERGY=0.0

END IONS
BEGIN IONS
SCANS=254
PEPMASS=537.4169
CHARGE=1
COLLISION_ENERGY=0.0
119.0871	230.0
129.9862	480.0
240.9237	190.0
265.9612	180.0
284.3301	330.0
369.2088	250.0
536.3658	180.0
536.615	410.0
537.2672	160.0
537.3927	7100.0
537.4661	390.0
537.4824	340.0
537.604	380.0
538.3981	3000.0
538.5263	150.0
538.5685	200.0
538.6143	230.0
539.3885	720.0
540.4013	510.0
540.4757	270.0
540.5431	230.0
541.4053	260.0
1057.6986	180.0

END IONS
BEGIN IONS
SCANS=255
PEPMASS=239.2328
CHARGE=1
COLLISION_ENERGY=0.0
93.0646	210.0
95.0857	190.0
109.0995	910.0
111.1183	240.0
122.0974	270.0
123.1281	200.0
151.1467	190.0
170.9644	290.0
175.125	180.0
193.9415	250.0
221.2242	160.0
239.2368	330.0
313.1972	160.0
1511.0624	230.0
1824.8022	240.0

END IONS
BEGIN IONS
SCANS=256
PEPMASS=379.2836
CHARGE=1
COLLISION_ENERGY=0.0
93.0694	200.0
95.0837	340.0
98.9773	190.0
107.0839	170.0
109.1056	160.0
111.1183	230.0
112.0274	640.0
112.9914	490.0
113.0257	270.0
131.0023	1300.0
132.0009	170.0
133.0019	260.0
134.996	360.0
148.0314	240.0
149.0155	770.0
151.5557	240.0
155.1463	240.0
192.0245	230.0
198.6251	370.0
216.6514	200.0
219.1792	170.0
223.0435	420.0
227.1328	170.0
228.4909	260.0
231.1499	410.0
244.1505	820.0
244.665	400.0
245.1551	230.0
253.3841	230.0
262.2929	250.0
269.1505	230.0
277.3915	200.0
278.4004	210.0
290.0684	290.0
308.901	180.0
320.2014	260.0
321.2118	1900.0
322.2152	1100.0
323.2108	260.0
331.2217	180.0
333.1621	230.0
337.0646	260.0
337.2103	260.0
339.2212	3200.0
339.2886	350.0
339.7792	240.0
340.2244	1400.0
340.2944	160.0
341.2249	350.0
343.2129	150.0
348.2478	230.0
357.2348	590.0
358.2294	620.0
361.2195	160.0
366.2394	250.0
366.7928	250.0
375.5188	230.0
376.2738	1900.0
376.7773	3200.0
377.2774	1500.0
377.7729	450.0
378.2867	400.0
378.7677	450.0
379.0733	200.0
379.18	230.0
379.2834	26000.0
379.5164	180.0
380.2864	8000.0
381.2872	570.0
382.0465	190.0
395.2418	190.0
398.2782	230.0
413.2661	190.0
419.2216	200.0
564.3884	200.0
1802.3022	230.0

END IONS
BEGIN IONS
SCANS=257
PEPMASS=0.0
CHARGE=1
COLLISION_ENERGY=0.0

END IONS
BEGIN IONS
SCANS=258
PEPMASS=0.0
CHARGE=1
COLLISION_ENERGY=0.0

END IONS
BEGIN IONS
SCANS=259
PEPMASS=496.421
CHARGE=1
COLLISION_ENERGY=0.0
95.0859	240.0
184.0759	780.0
185.0715	160.0
319.3756	190.0
368.8858	240.0
401.1668	250.0
412.8115	160.0
425.1429	250.0
428.5243	260.0
445.8355	210.0
446.857	220.0
458.8046	170.0
473.8136	230.0
478.3253	200.0
494.5677	150.0
496.3452	770.0
497.3365	260.0
497.3735	360.0
498.8605	160.0
501.2985	200.0

END IONS
BEGIN IONS
SCANS=260
PEPMASS=305.2685
CHARGE=1
COLLISION_ENERGY=0.0
89.0763	250.0
144.0061	250.0
241.1273	190.0
257.1526	310.0
259.1288	240.0
265.1443	240.0
276.0674	260.0
304.3017	1500.0
305.1589	230.0
305.2431	890.0
305.3025	360.0
306.2783	170.0
307.2619	210.0
322.2141	150.0
323.2555	230.0
339.2165	220.0
340.2255	280.0

END IONS
BEGIN IONS
SCANS=261
PEPMASS=263.2095
CHARGE=1
COLLISION_ENERGY=0.0
95.0822	350.0
119.0872	210.0
137.135	420.0
145.105	250.0
149.1304	190.0
161.1369	200.0
163.1517	150.0
165.1576	170.0
167.152	260.0
175.15	320.0
179.1759	420.0
203.0768	240.0
219.2091	220.0
220.0822	180.0
221.1487	240.0
224.5419	240.0
229.0908	220.0
240.1232	230.0
245.2281	700.0
263.2359	2000.0
264.2359	160.0
264.9575	170.0
265.2529	200.0
279.1176	230.0
337.2048	170.0

END IONS
BEGIN IONS
SCANS=262
PEPMASS=0.0
CHARGE=1
COLLISION_ENERGY=0.0

END IONS
BEGIN IONS
SCANS=263
PEPMASS=0.0
CHARGE=1
COLLISION_ENERGY=0.0

END IONS
BEGIN IONS
SCANS=264
PEPMASS=133.9794
CHARGE=1
COLLISION_ENERGY=0.0
52.9744	230.0
88.9504	410.0
97.9572	1300.0
106.9642	350.0
111.9598	160.0
115.968	1500.0
116.9318	1100.0
116.9644	230.0
120.9234	200.0
124.9736	1900.0
126.9729	270.0
128.9751	240.0
133.9781	2400.0
134.4795	360.0
134.9413	1300.0
134.9741	240.0
135.9402	170.0
138.9476	390.0
142.9851	1000.0
143.9823	220.0
152.9519	330.0
156.9603	240.0
170.9633	420.0
174.9682	260.0
194.9149	210.0
212.9184	260.0
230.9331	210.0

END IONS
BEGIN IONS
SCANS=265
PEPMASS=480.3212
CHARGE=1
COLLISION_ENERGY=0.0
50.8546	230.0
59.4971	180.0
91.0573	160.0
92.0562	160.0
95.0872	490.0
96.0911	340.0
97.0981	200.0
98.9834	550.0
99.0806	210.0
104.108	5900.0
105.1155	260.0
109.1048	400.0
111.1158	390.0
111.8837	240.0
121.1031	200.0
123.1165	360.0
125.0009	3700.0
125.0959	320.0
126.0682	230.0
127.1079	210.0
129.9517	230.0
135.1154	350.0
137.1308	210.0
142.0266	370.0
149.1341	420.0
151.1437	180.0
155.0108	540.0
158.087	230.0
163.1486	210.0
166.0651	320.0
173.022	560.0
174.0301	230.0
184.0742	5700.0
185.0694	180.0
196.1908	330.0
216.0626	350.0
228.9507	240.0
247.2471	180.0
252.9283	260.0
265.255	300.0
266.2531	270.0
308.2945	1300.0
309.2987	340.0
322.3843	160.0
334.2965	240.0
337.2798	260.0
339.2905	6700.0
340.2947	2400.0
341.3004	600.0
351.4777	240.0
360.1097	160.0
419.2546	500.0
420.2588	380.0
421.2633	180.0
422.5103	270.0
423.1708	160.0
431.4396	260.0
433.5816	290.0
461.1872	160.0
462.2953	1900.0
463.3022	960.0
464.3116	360.0
475.2014	190.0
478.8526	240.0
480.3071	4200.0
481.3124	1800.0
482.2895	160.0
482.3607	6600.0
483.364	2300.0
484.3669	370.0
564.7819	250.0
1682.499	250.0
1736.9839	230.0
1739.463	230.0
1983.7853	260.0

END IONS
BEGIN IONS
SCANS=266
PEPMASS=0.0
CHARGE=1
COLLISION_ENERGY=0.0

END IONS
BEGIN IONS
SCANS=267
PEPMASS=256.2572
CHARGE=1
COLLISION_ENERGY=0.0
84.2215	250.0
88.0753	230.0
95.0866	210.0
102.0923	1700.0
116.1081	670.0
130.1286	420.0
134.9406	250.0
149.2237	240.0
153.1276	180.0
158.1538	260.0
158.9324	160.0
164.9234	370.0
172.1656	560.0
174.6265	230.0
174.8944	190.0
183.9292	250.0
186.177	190.0
188.403	240.0
195.9042	230.0
198.0673	250.0
198.9287	200.0
200.1937	160.0
211.9261	240.0
212.6331	240.0
212.9193	270.0
216.9349	320.0
217.9282	160.0
218.9342	240.0
224.9274	240.0
230.9403	220.0
232.9319	340.0
233.4381	410.0
234.9384	680.0
236.8841	240.0
240.928	240.0
250.9325	240.0
252.9453	740.0
255.2099	150.0
255.8497	210.0
255.9206	150.0
255.9633	250.0
256.2644	31000.0
256.3825	200.0
257.2659	5500.0
257.7671	180.0
257.9474	270.0
258.2694	720.0
259.1568	170.0
274.2756	290.0
308.9125	230.0

END IONS
BEGIN IONS
SCANS=268
PEPMASS=615.2555
CHARGE=1
COLLISION_ENERGY=0.0
146.1156	230.0
147.0617	160.0
149.0383	170.0
151.0428	340.0
167.0573	250.0
221.0857	640.0
222.0849	160.0
223.0754	230.0
225.0421	220.0
226.0542	230.0
239.097	280.0
240.1029	200.0
240.9197	410.0
241.0955	340.0
242.1044	260.0
266.9986	260.0
268.0005	190.0
269.0016	370.0
269.6221	260.0
270.9747	280.0
281.0474	190.0
282.0475	210.0
283.0493	430.0
283.2603	240.0
284.0511	160.0
285.009	240.0
286.0201	200.0
287.0089	560.0
289.0072	190.0
298.8781	170.0
299.0591	450.0
300.0597	180.0
301.0517	250.0
302.066	190.0
315.0598	530.0
316.0639	180.0
317.0573	500.0
322.8675	160.0
333.0672	1300.0
334.061	340.0
335.06	450.0
355.0752	180.0
356.0694	410.0
356.2185	160.0
357.0685	640.0
358.0753	460.0
359.0599	310.0
390.1862	410.0
391.196	190.0
401.9785	180.0
403.9882	180.0
418.0505	150.0
418.9868	270.0
421.0074	190.0
421.9829	170.0
491.0698	320.0
502.3111	880.0
503.3149	530.0
506.1794	160.0
507.2856	190.0
521.233	420.0
522.2244	340.0
556.3852	190.0
577.282	380.0
578.2842	250.0
584.893	220.0
611.428	220.0
611.932	220.0
612.1825	740.0
613.1811	470.0
613.4501	270.0
614.183	360.0
614.4382	1800.0
615.1374	8100.0
615.2753	220.0
615.4451	920.0
615.559	240.0
616.1411	5000.0
616.3241	180.0
616.4553	320.0
616.5879	320.0
616.6769	270.0
617.1365	3600.0
617.4474	570.0
618.1348	1600.0
618.4707	170.0
619.1349	560.0
619.4192	620.0
620.192	160.0
620.4091	200.0

END IONS
BEGIN IONS
SCANS=269
PEPMASS=305.2688
CHARGE=1
COLLISION_ENERGY=0.0
46.7261	230.0
78.856	230.0
91.0514	170.0
105.0677	560.0
109.0975	330.0
117.0699	190.0
121.1069	600.0
131.0886	250.0
132.5911	230.0
133.1019	200.0
138.1369	350.0
143.0915	180.0
145.0988	180.0
147.1163	310.0
149.1295	200.0
161.0951	220.0
161.1324	230.0
167.1034	180.0
171.1205	160.0
173.1307	180.0
177.1259	170.0
189.1246	190.0
189.1696	200.0
193.1154	220.0
198.9613	260.0
203.1418	180.0
203.1741	170.0
207.1383	270.0
212.2377	170.0
221.158	520.0
235.1609	320.0
243.2157	200.0
245.2201	240.0
256.0593	250.0
259.205	220.0
262.921	230.0
263.4695	230.0
269.221	160.0
273.8836	240.0
282.92	170.0
287.2391	500.0
289.2388	270.0
293.1174	230.0
300.3867	240.0
304.3006	260.0
305.2476	2300.0
306.248	280.0
1921.598	270.0
1950.5442	230.0

END IONS
BEGIN IONS
SCANS=270
PEPMASS=0.0
CHARGE=1
COLLISION_ENERGY=0.0

END IONS
BEGIN IONS
SCANS=271
PEPMASS=0.0
CHARGE=1
COLLISION_ENERGY=0.0

END IONS
BEGIN IONS
SCANS=272
PEPMASS=693.543
CHARGE=1
COLLISION_ENERGY=0.0
52.124	290.0
78.0354	280.0
94.0618	200.0
95.0864	410.0
96.0944	200.0
97.0999	650.0
109.1016	570.0
110.106	400.0
111.1134	550.0
121.1009	150.0
123.1191	300.0
125.1289	270.0
137.1311	520.0
139.1091	230.0
142.0276	220.0
146.9814	530.0
149.1321	330.0
151.1471	180.0
165.1611	180.0
166.1582	190.0
171.1787	170.0
184.0749	470.0
221.2086	210.0
224.2603	260.0
225.0815	170.0
227.4192	270.0
233.2274	320.0
239.2397	160.0
249.2602	700.0
251.2376	500.0
254.2881	340.0
255.26	310.0
266.2843	5000.0
267.2333	270.0
267.2887	560.0
268.2617	1300.0
269.2699	350.0
278.2796	320.0
278.7037	260.0
280.2962	340.0
282.2746	160.0
284.2959	3500.0
285.2104	160.0
285.2958	910.0
286.2791	180.0
286.3098	270.0
287.6587	230.0
292.2663	410.0
293.2398	160.0
294.278	210.0
296.2921	170.0
301.0608	180.0
307.2985	180.0
308.2957	9200.0
309.2993	1300.0
310.2968	610.0
311.2684	170.0
311.2974	160.0
312.2918	390.0
322.3118	440.0
326.3065	26000.0
327.2348	210.0
327.3088	4400.0
327.4545	260.0
328.3152	790.0
340.325	830.0
341.3169	450.0
346.2482	180.0
347.4607	180.0
382.7095	230.0
406.2797	300.0
407.2643	190.0
420.8262	160.0
437.4955	160.0
467.368	160.0
469.16	230.0
514.4587	210.0
514.6151	160.0
516.5097	780.0
517.5159	460.0
518.5298	220.0
533.4387	240.0
533.8025	230.0
534.4066	240.0
534.5245	8400.0
535.5291	4600.0
536.5325	1100.0
537.5275	310.0
549.4895	620.0
550.52	1900.0
551.5193	740.0
551.6703	190.0
552.2979	320.0
552.3629	300.0
552.4238	250.0
552.5359	82000.0
552.6755	300.0
552.8401	170.0
552.9221	180.0
552.9715	200.0
553.1495	220.0
553.2245	220.0
553.3838	250.0
553.5404	32000.0
553.6696	220.0
554.1158	280.0
554.1693	260.0
554.3969	160.0
554.5403	6100.0
554.7582	160.0
555.1932	220.0
555.5449	1200.0
555.9965	160.0
556.3123	310.0
556.5505	320.0
556.6454	170.0
557.3669	160.0
557.5763	240.0
558.8088	180.0
605.4096	180.0
614.4756	180.0
615.7821	190.0
633.4901	150.0
650.5029	410.0
651.5207	490.0
675.5347	150.0
690.412	180.0
690.4553	230.0
690.5223	520.0
691.4482	180.0
691.5208	600.0
692.4496	600.0
692.5296	440.0
693.3882	250.0
693.5554	14000.0
693.7977	200.0
694.5595	6400.0
695.0552	150.0
695.3177	150.0
695.4418	220.0
695.4891	210.0
695.5602	1300.0
696.5376	500.0
697.5328	180.0
1212.5496	230.0
1489.4896	250.0
1516.7136	240.0

END IONS
BEGIN IONS
SCANS=273
PEPMASS=149.0091
CHARGE=1
COLLISION_ENERGY=0.0
123.9647	340.0
133.9657	160.0
148.0206	160.0
150.1262	530.0

END IONS
BEGIN IONS
SCANS=274
PEPMASS=959.9665
CHARGE=1
COLLISION_ENERGY=0.0
110.0741	240.0
142.326	230.0
348.4799	250.0
388.4834	260.0
499.6718	230.0
572.7338	240.0
632.974	290.0
703.9715	270.0
751.9225	280.0
842.669	260.0
851.4493	250.0
959.9639	8100.0
960.9685	1100.0
961.737	250.0
961.9631	1000.0
962.9518	380.0
1092.355	260.0
1209.314	280.0

END IONS
BEGIN IONS
SCANS=275
PEPMASS=959.9658
CHARGE=1
COLLISION_ENERGY=0.0
120.0765	180.0
129.0987	410.0
212.0928	160.0
270.1445	160.0
330.1276	180.0
336.0587	260.0
452.8139	230.0
499.2784	170.0
720.3845	230.0
737.2799	240.0
751.3408	160.0
802.2802	160.0
836.7084	230.0
839.9617	240.0
847.0486	240.0
861.4984	350.0
954.7107	240.0
957.978	160.0
959.9597	3400.0
960.9689	1100.0
980.5237	180.0
1022.9139	230.0

END IONS
BEGIN IONS
SCANS=276
PEPMASS=234.9516
CHARGE=1
COLLISION_ENERGY=0.0
60.3467	250.0
72.4742	260.0
124.979	240.0
134.9416	420.0
135.9594	240.0
138.9627	180.0
144.9448	230.0
150.9709	210.0
155.9206	200.0
156.9759	200.0
157.9327	190.0
158.9272	320.0
162.9223	180.0
165.9229	230.0
166.9329	240.0
168.9271	220.0
168.9708	200.0
171.9477	240.0
173.9286	220.0
174.9494	250.0
176.901	230.0
176.9354	320.0
178.9303	310.0
180.925	400.0
182.9377	250.0
183.9379	200.0
184.9396	240.0
191.9437	330.0
194.453	250.0
194.9486	200.0
196.908	220.0
197.0183	230.0
198.9301	990.0
199.9326	170.0
200.946	910.0
201.4386	220.0
201.9533	230.0
202.9593	240.0
203.9164	370.0
204.9405	210.0
205.4523	200.0
207.0567	160.0
208.9261	360.0
209.9532	230.0
211.921	190.0
212.9189	260.0
212.9636	260.0
214.4429	210.0
214.9729	240.0
216.9132	180.0
216.9395	950.0
217.9382	170.0
219.9287	280.0
221.462	250.0
221.9328	230.0
222.9426	270.0
230.9282	440.0
231.9351	230.0
232.9484	170.0
233.1188	190.0
234.9525	2000.0
235.9543	250.0
236.9487	180.0
239.9349	380.0
250.9271	190.0
252.9586	640.0
253.9614	170.0
254.8672	220.0
272.881	160.0
350.8722	180.0
384.8656	240.0

END IONS
BEGIN IONS
SCANS=277
PEPMASS=0.0
CHARGE=1
COLLISION_ENERGY=0.0

END IONS
BEGIN IONS
SCANS=278
PEPMASS=0.0
CHARGE=1
COLLISION_ENERGY=0.0

END IONS
BEGIN IONS
SCANS=279
PEPMASS=611.5827
CHARGE=1
COLLISION_ENERGY=0.0
54.4375	250.0
95.0832	510.0
97.0768	210.0
97.1036	240.0
99.0613	410.0
101.7869	240.0
108.0914	230.0
109.1041	430.0
111.1132	360.0
112.0814	210.0
114.0525	430.0
115.0869	15000.0
116.0715	5200.0
117.0735	500.0
122.1046	280.0
123.1166	340.0
125.0671	270.0
125.1303	240.0
133.0949	1400.0
135.104	220.0
135.1175	540.0
137.1323	240.0
141.0651	470.0
153.1589	190.0
157.0945	390.0
158.0845	360.0
158.9301	190.0
159.0777	660.0
160.0847	210.0
163.1469	160.0
177.1606	180.0
183.791	240.0
214.9198	180.0
219.2058	270.0
220.2087	170.0
232.9313	200.0
236.2371	300.0
236.9294	250.0
237.2209	1400.0
240.2561	240.0
243.2375	170.0
250.9452	150.0
254.2473	500.0
282.9012	170.0
283.0902	270.0
293.3049	230.0
294.2823	200.0
305.2943	370.0
306.096	400.0
306.2854	370.0
307.2759	180.0
309.2964	180.0
319.9311	240.0
324.8372	260.0
325.2009	220.0
333.2921	1200.0
334.1104	280.0
334.286	600.0
335.2928	370.0
335.9084	320.0
340.3013	240.0
347.3098	240.0
348.5488	270.0
350.4113	240.0
351.3011	2400.0
351.9754	150.0
352.2862	3700.0
353.0631	240.0
353.2906	1100.0
354.2987	190.0
357.3148	1100.0
358.6674	260.0
362.8916	180.0
363.3987	230.0
366.3052	170.0
366.6207	230.0
369.3117	1300.0
370.307	500.0
371.2426	260.0
371.3028	330.0
380.5965	280.0
387.106	200.0
388.3405	330.0
388.7679	240.0
398.0887	230.0
407.9094	230.0
409.7188	260.0
415.0617	300.0
415.1259	340.0
415.8393	200.0
420.2476	240.0
426.8236	160.0
429.3839	270.0
432.4883	260.0
450.7207	240.0
451.0416	230.0
455.7505	170.0
457.4116	240.0
468.705	240.0
470.146	200.0
472.7844	170.0
484.7856	260.0
490.8114	220.0
504.7848	320.0
510.9796	280.0
511.4448	210.0
515.6959	260.0
516.1353	290.0
520.1505	240.0
521.7919	450.0
522.0776	220.0
522.7701	240.0
528.7904	160.0
531.1386	230.0
531.5191	240.0
531.7392	250.0
532.8082	250.0
534.7471	400.0
536.7868	170.0
537.45	240.0
538.7734	180.0
539.4713	250.0
540.0765	240.0
545.0515	300.0
546.8121	170.0
547.7727	200.0
556.7573	170.0
558.6036	240.0
564.7833	150.0
574.0885	240.0
579.3228	260.0
593.5186	450.0
594.524	230.0
595.5372	160.0
603.6543	250.0
610.4388	160.0
610.9235	180.0
611.5384	12000.0
612.5395	4300.0
612.7682	200.0
613.5384	830.0
614.5359	360.0
623.1681	230.0
1526.9871	240.0
1814.402	240.0
1858.7103	240.0
1926.1621	240.0

END IONS
BEGIN IONS
SCANS=280
PEPMASS=0.0
CHARGE=1
COLLISION_ENERGY=0.0

END IONS
BEGIN IONS
SCANS=281
PEPMASS=133.9794
CHARGE=1
COLLISION_ENERGY=0.0
88.951	360.0
89.4531	240.0
97.9573	540.0
99.9557	230.0
100.4514	260.0
106.5734	240.0
106.9596	380.0
115.9685	820.0
116.931	260.0
116.9667	260.0
124.9739	380.0
125.9719	220.0
133.9796	2300.0
134.4781	180.0
134.9434	1100.0
134.9814	240.0
135.9387	450.0
136.112	240.0
136.9322	240.0
142.9854	640.0
151.9953	300.0
152.9514	700.0
170.9661	460.0
248.9397	200.0
1882.9465	240.0

END IONS
BEGIN IONS
SCANS=282
PEPMASS=633.195
CHARGE=1
COLLISION_ENERGY=0.0
184.0818	220.0
362.9345	310.0
498.7808	250.0
562.8129	310.0
598.3884	190.0
631.4166	300.0
633.1498	8300.0
633.4197	180.0
633.5607	300.0
634.148	4400.0
634.4329	280.0
634.7797	160.0
635.1481	2400.0
635.41	150.0
636.1429	1200.0
637.1465	330.0
638.144	260.0

END IONS
BEGIN IONS
SCANS=283
PEPMASS=685.4383
CHARGE=1
COLLISION_ENERGY=0.0
332.0994	250.0
353.2644	180.0
553.2617	250.0
595.183	220.0
619.28	190.0
650.4118	310.0
650.9024	180.0
651.439	160.0
658.9133	230.0
685.436	1500.0
686.439	740.0
687.4317	180.0
689.1599	170.0

END IONS
BEGIN IONS
SCANS=284
PEPMASS=679.5125
CHARGE=1
COLLISION_ENERGY=0.0
112.0259	270.0
177.4187	240.0
245.1648	250.0
298.7493	230.0
320.2972	190.0
321.2111	950.0
322.205	250.0
323.2256	1400.0
324.229	320.0
325.2427	380.0
339.2213	790.0
340.2245	600.0
341.2343	1500.0
342.2413	560.0
343.2407	190.0
345.2259	460.0
357.2267	310.0
359.2437	1400.0
360.2494	320.0
377.2578	240.0
378.2838	330.0
381.299	240.0
383.3353	180.0
397.2589	190.0
537.4642	260.0
538.3745	200.0
538.8807	150.0
609.2786	380.0
676.3583	160.0
679.4196	260.0
679.5177	2600.0
679.6004	280.0
680.4566	180.0
680.5201	1300.0
681.5297	700.0

END IONS
BEGIN IONS
SCANS=285
PEPMASS=0.0
CHARGE=1
COLLISION_ENERGY=0.0

END IONS
BEGIN IONS
SCANS=286
PEPMASS=0.0
CHARGE=1
COLLISION_ENERGY=0.0

END IONS
BEGIN IONS
SCANS=287
PEPMASS=550.2306
CHARGE=1
COLLISION_ENERGY=0.0
241.0282	180.0
248.1432	260.0
251.1407	240.0
261.7982	170.0
265.2632	180.0
267.1454	230.0
270.6412	240.0
322.8749	230.0
362.2589	960.0
362.3326	260.0
362.7563	660.0
363.2653	450.0
363.344	230.0
370.3048	500.0
370.808	220.0
371.2612	870.0
371.2966	330.0
371.4476	180.0
371.7685	930.0
378.2897	190.0
380.2725	260.0
380.711	270.0
418.1992	180.0
419.198	230.0
445.4973	220.0
531.3655	150.0
548.3012	160.0
548.6306	220.0
549.391	220.0
549.8936	180.0
550.4193	1900.0
550.5469	200.0
550.6375	180.0
550.9173	1100.0
550.9976	180.0
551.4232	540.0
552.1107	160.0
552.9222	220.0
553.205	290.0
553.4582	330.0
554.2533	180.0

END IONS
BEGIN IONS
SCANS=288
PEPMASS=0.0
CHARGE=1
COLLISION_ENERGY=0.0

END IONS
BEGIN IONS
SCANS=289
PEPMASS=0.0
CHARGE=1
COLLISION_ENERGY=0.0

END IONS
BEGIN IONS
SCANS=290
PEPMASS=133.9793
CHARGE=1
COLLISION_ENERGY=0.0
133.9775	360.0
134.9391	550.0
142.9847	150.0

END IONS
BEGIN IONS
SCANS=291
PEPMASS=693.5452
CHARGE=1
COLLISION_ENERGY=0.0
92.8298	220.0
95.0862	210.0
109.0981	410.0
123.1192	240.0
151.1447	320.0
167.9805	590.0
172.3429	260.0
172.3769	270.0
185.9929	400.0
254.2889	160.0
263.4698	230.0
266.2825	620.0
267.2674	160.0
268.2662	490.0
284.2938	1400.0
285.2941	230.0
290.2748	150.0
292.2827	230.0
308.2935	860.0
309.2953	380.0
310.3093	180.0
322.3105	370.0
322.8619	190.0
324.2925	230.0
326.3067	2700.0
327.3109	900.0
328.3391	190.0
340.3257	450.0
341.3193	300.0
382.2714	150.0
383.3227	300.0
413.2739	200.0
485.9688	330.0
514.4565	200.0
516.5228	340.0
516.8274	160.0
534.5223	1600.0
535.5308	1000.0
537.5475	280.0
550.5185	1100.0
551.5222	380.0
552.4443	240.0
552.5345	13000.0
553.5384	6900.0
554.541	2000.0
555.5288	270.0
556.5175	160.0
559.7462	190.0
629.4935	170.0
649.4105	290.0
650.506	300.0
690.5218	440.0
691.4477	280.0
691.5276	320.0
691.5767	430.0
692.4479	330.0
692.5092	360.0
692.6291	150.0
693.4674	600.0
693.5569	2900.0
694.5578	890.0
694.6459	190.0
695.4882	330.0
695.5669	480.0
696.405	180.0
696.4719	320.0
697.4688	160.0

END IONS
BEGIN IONS
SCANS=292
PEPMASS=625.5192
CHARGE=1
COLLISION_ENERGY=0.0
54.0303	230.0
55.9549	230.0
79.4201	260.0
95.0845	300.0
97.078	570.0
97.1023	350.0
98.0613	310.0
98.1042	240.0
107.0835	210.0
107.3042	260.0
109.1026	450.0
111.0796	190.0
113.0711	280.0
114.053	380.0
115.0864	16000.0
116.0686	3200.0
117.0716	400.0
121.1018	680.0
123.1139	170.0
133.0961	1000.0
134.0984	160.0
135.1192	300.0
137.1272	210.0
138.1492	210.0
141.0672	490.0
142.0541	390.0
151.1456	190.0
157.0962	760.0
158.0849	260.0
159.0776	680.0
163.1419	210.0
177.1661	410.0
191.1815	260.0
233.2265	700.0
248.2369	220.0
251.2329	360.0
252.2324	190.0
261.2386	380.0
268.2606	330.0
269.2592	200.0
294.2776	170.0
319.3129	950.0
320.2954	160.0
321.2989	260.0
323.3035	540.0
334.3702	230.0
340.2887	170.0
341.3237	180.0
347.3026	1700.0
348.3105	570.0
352.2812	160.0
357.3087	860.0
358.3225	250.0
364.2764	240.0
365.3185	2200.0
366.3034	3000.0
367.3044	1000.0
368.2949	160.0
369.3094	220.0
383.3275	1600.0
384.3185	410.0
384.3638	380.0
385.3159	230.0
386.3259	180.0
401.3375	780.0
402.3423	360.0
500.3185	240.0
519.1572	280.0
528.7822	170.0
550.1509	240.0
586.6244	260.0
607.5393	940.0
608.5427	300.0
622.4155	160.0
625.4722	170.0
625.5524	12000.0
626.5533	5600.0
626.9734	170.0
627.5547	1200.0
628.5583	440.0
629.5745	250.0
629.9137	240.0
1324.3802	240.0
1728.8132	260.0
1920.1704	240.0
1979.3456	230.0

END IONS
BEGIN IONS
SCANS=293
PEPMASS=560.5049
CHARGE=1
COLLISION_ENERGY=0.0
86.3957	230.0
240.9105	170.0
242.9143	170.0
245.143	240.0
312.8788	280.0
322.8609	190.0
370.8782	170.0
448.7994	180.0
450.8148	180.0
557.4492	280.0
558.4786	190.0
559.3419	240.0
559.3878	270.0
559.4587	160.0
559.5099	380.0
560.3888	260.0
560.5021	4900.0
561.3949	890.0
561.5048	2600.0
562.3407	200.0
562.3929	340.0
562.5166	670.0
562.8609	180.0
563.392	200.0
563.4374	170.0
564.5491	650.0
565.4687	300.0

END IONS
BEGIN IONS
SCANS=294
PEPMASS=606.5274
CHARGE=1
COLLISION_ENERGY=0.0
108.0565	230.0
129.9883	300.0
158.9621	280.0
179.0704	200.0
225.0731	180.0
226.9534	200.0
318.2937	240.0
401.9379	360.0
469.3286	290.0
469.9207	180.0
470.3111	150.0
493.2529	300.0
603.423	310.0
603.5758	160.0
604.335	160.0
604.3953	180.0
604.4651	190.0
604.5201	750.0
605.4031	1300.0
605.5298	440.0
606.4037	390.0
606.5385	1700.0
606.8911	180.0
607.3475	170.0
607.5448	470.0
608.4539	220.0
608.5436	250.0
609.3002	230.0
609.4718	220.0
609.5592	170.0
609.7797	270.0
610.3219	160.0

END IONS
BEGIN IONS
SCANS=295
PEPMASS=703.5402
CHARGE=1
COLLISION_ENERGY=0.0
71.2422	260.0
80.6273	240.0
86.1004	180.0
86.295	260.0
88.6647	400.0
95.6081	230.0
98.9861	480.0
99.8483	250.0
102.2312	240.0
104.1066	640.0
105.1085	230.0
105.9891	380.0
109.2237	150.0
123.1146	180.0
124.1018	230.0
125.0001	3500.0
126.0043	230.0
127.8517	350.0
139.2576	230.0
148.4684	240.0
160.476	240.0
164.0112	240.0
166.0652	390.0
176.1159	240.0
182.1251	200.0
183.5714	160.0
183.8369	190.0
183.9237	240.0
183.9934	200.0
184.0747	64000.0
184.3323	180.0
184.5192	810.0
184.7164	190.0
185.0783	6700.0
185.3338	240.0
186.0797	940.0
186.2953	150.0
186.4353	360.0
251.1219	240.0
252.6464	260.0
261.0331	220.0
264.2653	450.0
299.2605	360.0
309.2929	250.0
334.3085	180.0
340.3203	350.0
354.3387	230.0
365.2378	160.0
387.1873	200.0
427.2357	310.0
432.8522	160.0
466.2239	170.0
502.5002	180.0
523.2489	300.0
523.4829	250.0
548.5269	160.0
548.5646	240.0
550.4429	220.0
551.3193	240.0
558.533	150.0
559.5311	180.0
560.5049	160.0
564.5408	230.0
566.5521	1200.0
567.5488	460.0
630.2433	230.0
684.4064	180.0
699.4863	160.0
700.5032	300.0
701.3143	180.0
701.4122	560.0
701.5321	410.0
702.0834	200.0
702.4106	280.0
702.6038	240.0
702.9888	150.0
703.4799	810.0
703.5734	9500.0
704.4707	240.0
704.5746	4400.0
704.7465	220.0
705.3038	170.0
705.5772	1200.0
706.3611	190.0
706.5218	400.0
706.5944	450.0
707.2578	170.0
707.4747	360.0
707.5657	570.0
708.2733	170.0
708.4501	400.0
708.5426	160.0
708.577	330.0
1450.7841	240.0
1463.317	260.0
1865.2228	240.0
1909.8657	230.0

END IONS
BEGIN IONS
SCANS=296
PEPMASS=0.0
CHARGE=1
COLLISION_ENERGY=0.0

END IONS
BEGIN IONS
SCANS=297
PEPMASS=941.6025
CHARGE=1
COLLISION_ENERGY=0.0
135.0066	220.0
413.2694	290.0
424.2419	230.0
449.3388	240.0
494.5691	750.0
495.5621	200.0
522.4318	240.0
522.5972	460.0
523.6032	470.0
548.5114	220.0
549.5117	200.0
592.5247	180.0
630.7619	180.0
650.9512	230.0
737.5129	230.0
738.5167	260.0
873.4915	240.0
875.6937	190.0
939.606	240.0
941.619	590.0
942.631	440.0
944.6037	300.0
945.6801	180.0
946.6101	180.0

END IONS
BEGIN IONS
SCANS=298
PEPMASS=959.9653
CHARGE=1
COLLISION_ENERGY=0.0
120.0765	180.0
129.0987	410.0
212.0928	160.0
270.1445	160.0
330.1276	180.0
336.0587	260.0
452.8139	230.0
499.2784	170.0
720.3845	230.0
737.2799	240.0
751.3408	160.0
802.2802	160.0
836.7084	230.0
839.9617	240.0
847.0486	240.0
861.4984	350.0
954.7107	240.0
957.978	160.0
959.9597	3400.0
960.9689	1100.0
980.5237	180.0
1022.9139	230.0

END IONS
BEGIN IONS
SCANS=299
PEPMASS=663.4982
CHARGE=1
COLLISION_ENERGY=0.0
110.0168	300.0
128.0307	2200.0
130.1599	190.0
147.0488	170.0
179.0882	260.0
185.0524	160.0
186.0534	190.0
211.0367	190.0
265.2153	300.0
283.2652	200.0
293.7237	230.0
311.2939	410.0
316.2238	170.0
334.2339	2600.0
335.2361	360.0
336.2276	180.0
348.2465	400.0
352.2432	160.0
354.2514	230.0
359.2704	390.0
360.2665	200.0
361.2641	190.0
377.2729	230.0
385.2408	160.0
403.2581	2000.0
404.2548	640.0
405.2603	160.0
417.265	180.0
418.2786	160.0
421.0596	210.0
421.2675	9100.0
422.2706	2600.0
422.8309	160.0
423.2699	740.0
435.2776	1100.0
436.2961	400.0
436.3387	190.0
437.2878	170.0
439.2718	170.0
471.0965	230.0
501.4461	270.0
514.4594	260.0
519.447	160.0
520.4442	230.0
521.4587	510.0
522.4963	170.0
530.4554	530.0
531.4548	430.0
532.4541	280.0
545.2287	230.0
551.0159	230.0
556.4318	180.0
558.4454	1100.0
559.4534	240.0
560.4716	170.0
576.4579	9100.0
577.4592	3800.0
578.464	620.0
601.4918	850.0
602.4933	560.0
603.5004	180.0
604.3826	230.0
617.4804	180.0
619.4938	240.0
623.3963	230.0
626.387	240.0
627.1108	240.0
633.4767	400.0
645.4798	3300.0
646.4836	1500.0
647.4816	180.0
649.6273	180.0
660.6029	210.0
661.4204	200.0
661.4689	320.0
661.5247	320.0
662.5557	230.0
662.9385	260.0
663.1567	200.0
663.3163	200.0
663.3552	190.0
663.491	28000.0
663.9218	190.0
664.0997	170.0
664.2645	200.0
664.3582	220.0
664.4919	14000.0
664.6925	160.0
664.946	190.0
665.4946	3000.0
666.4988	980.0
666.7736	250.0
667.1258	270.0
667.463	380.0
667.5901	270.0
667.7753	170.0
669.2086	270.0
984.1191	200.0

END IONS
BEGIN IONS
SCANS=300
PEPMASS=0.0
CHARGE=1
COLLISION_ENERGY=0.0

END IONS
BEGIN IONS
SCANS=301
PEPMASS=640.4513
CHARGE=1
COLLISION_ENERGY=0.0
115.0863	390.0
116.071	420.0
226.9551	160.0
308.2939	240.0
322.8687	150.0
349.9081	160.0
351.3016	220.0
352.2892	940.0
353.2915	150.0
353.3124	330.0
369.3064	360.0
370.3079	150.0
385.2415	490.0
390.8484	220.0
398.869	250.0
412.8355	150.0
437.2369	160.0
462.7921	240.0
496.4365	280.0
497.4464	180.0
528.7851	180.0
632.1157	200.0
633.0235	240.0
633.5059	200.0
637.0654	240.0
637.3575	200.0
637.3927	330.0
637.4789	240.0
637.9796	200.0
638.4354	330.0
638.9199	340.0
639.1182	170.0
639.1603	170.0
639.2246	210.0
639.4296	1400.0
639.547	360.0
639.6086	160.0
639.7882	240.0
639.835	230.0
639.8796	210.0
639.9381	780.0
640.1259	310.0
640.2446	210.0
640.3586	360.0
640.4439	44000.0
640.5997	420.0
640.6664	380.0
640.8015	570.0
640.8262	330.0
640.9464	36000.0
641.0919	340.0
641.1631	380.0
641.267	240.0
641.3277	300.0
641.3658	440.0
641.4473	16000.0
641.6718	620.0
641.7207	230.0
641.791	420.0
641.8676	340.0
641.9456	5000.0
642.1362	250.0
642.4585	990.0
642.5476	660.0
642.9403	260.0
643.0685	260.0
643.1524	160.0
643.4713	690.0
643.6016	210.0
644.4382	170.0
644.9539	230.0
645.1008	180.0
645.2525	220.0
645.9055	230.0
646.4507	260.0
663.2235	180.0
688.9147	160.0
1257.8905	250.0
1258.8865	280.0
1259.8561	150.0
1374.8889	230.0

END IONS
BEGIN IONS
SCANS=302
PEPMASS=0.0
CHARGE=1
COLLISION_ENERGY=0.0

END IONS
BEGIN IONS
SCANS=303
PEPMASS=227.0783
CHARGE=1
COLLISION_ENERGY=0.0
52.1899	230.0
101.9481	180.0
107.0878	220.0
135.0791	160.0
136.0825	250.0
155.9182	250.0
156.977	180.0
166.9579	460.0
173.9307	220.0
174.9285	250.0
174.9906	350.0
184.9731	1100.0
186.6223	230.0
186.9728	180.0
189.7569	260.0
191.4757	230.0
191.9459	430.0
192.9488	200.0
197.0551	230.0
200.9491	650.0
201.9425	260.0
202.9743	200.0
203.4459	240.0
207.9873	420.0
208.9949	180.0
210.9516	220.0
211.4715	230.0
225.9511	230.0
225.9951	350.0
228.0995	240.0
228.2764	190.0

END IONS
BEGIN IONS
SCANS=304
PEPMASS=611.4484
CHARGE=1
COLLISION_ENERGY=0.0
214.1533	260.0
214.6628	230.0
243.6943	260.0
253.0935	240.0
255.2336	260.0
283.2587	800.0
284.2678	360.0
311.2905	380.0
312.2859	240.0
543.3759	180.0
563.4661	230.0
568.5333	290.0
576.3636	330.0
582.4216	150.0
599.3615	180.0
600.7249	200.0
600.9404	150.0
603.4822	150.0
604.5306	410.0
604.7094	170.0
606.7635	200.0
607.4316	210.0
607.648	210.0
608.4242	620.0
608.5234	150.0
608.72	250.0
608.7365	160.0
608.7503	390.0
608.8	220.0
608.9178	180.0
609.0759	200.0
609.2822	330.0
609.3436	170.0
609.4461	250.0
609.5569	210.0
609.7587	310.0
609.9581	180.0
610.1483	290.0
610.2258	250.0
610.3306	170.0
610.4087	510.0
610.4991	390.0
610.567	750.0
610.699	240.0
610.8283	270.0
610.9206	520.0
610.9766	240.0
611.0304	410.0
611.0764	340.0
611.2357	880.0
611.4219	87000.0
611.5826	600.0
611.7848	400.0
611.8127	530.0
611.9231	58000.0
612.0761	520.0
612.2295	390.0
612.4233	23000.0
612.5444	260.0
612.5896	380.0
612.6656	350.0
612.7084	320.0
612.751	370.0
612.8121	320.0
612.923	8300.0
613.0291	160.0
613.0651	350.0
613.1025	240.0
613.1552	220.0
613.2275	280.0
613.3132	320.0
613.4263	3100.0
613.6198	310.0
613.6938	210.0
613.7911	240.0
613.9182	260.0
614.2581	350.0
614.4191	240.0
614.4814	280.0
615.2862	240.0
615.3761	180.0
615.5271	210.0
615.7585	200.0
615.8635	240.0
615.923	260.0
616.0111	250.0
616.0884	170.0
616.1246	240.0
616.1885	220.0
616.3511	190.0
616.6003	310.0
617.1329	230.0
623.1993	260.0
634.9807	240.0
659.4863	180.0
659.6489	260.0
854.535	180.0
1199.8513	570.0
1200.8762	320.0

END IONS
BEGIN IONS
SCANS=305
PEPMASS=703.4698
CHARGE=1
COLLISION_ENERGY=0.0
137.0186	320.0
173.0387	390.0
184.0762	540.0
239.237	460.0
265.2448	260.0
268.2584	230.0
280.3022	220.0
294.2802	240.0
298.3095	350.0
301.2187	290.0
308.291	240.0
313.2715	600.0
314.2209	160.0
318.2051	230.0
322.3052	200.0
326.3007	240.0
331.2142	420.0
331.2844	490.0
335.2174	320.0
340.3239	1900.0
341.3262	280.0
341.7343	210.0
353.2709	230.0
360.7429	230.0
362.7779	240.0
363.2496	500.0
369.1234	250.0
369.2386	190.0
370.241	230.0
371.2752	380.0
372.2563	200.0
372.7424	180.0
373.1738	330.0
373.2168	570.0
373.2524	600.0
374.221	630.0
374.2424	720.0
374.3055	210.0
374.7296	800.0
375.2435	320.0
375.7843	280.0
376.2465	320.0
376.2886	220.0
377.2487	180.0
378.2199	180.0
378.3298	220.0
391.2556	240.0
392.2758	170.0
393.2596	570.0
396.285	190.0
406.3062	180.0
417.2207	250.0
420.2208	160.0
420.2899	160.0
426.8705	230.0
429.2796	220.0
434.2279	270.0
435.2224	200.0
447.3013	180.0
448.2746	400.0
460.0286	200.0
467.2036	280.0
476.2412	200.0
488.8449	220.0
494.2757	200.0
496.0321	240.0
516.8729	1200.0
517.3837	270.0
527.374	150.0
527.869	200.0
532.5524	230.0
534.3392	240.0
534.8632	550.0
535.8828	360.0
536.3726	360.0
536.4109	400.0
536.9167	200.0
537.2697	300.0
537.3883	170.0
537.8733	180.0
538.3999	5400.0
538.7789	240.0
538.9025	4400.0
539.3533	250.0
539.4023	1100.0
539.5952	180.0
539.9084	350.0
540.3981	320.0
540.9	370.0
541.8721	410.0
542.8856	170.0
548.5452	1000.0
549.5367	320.0
564.5294	450.0
565.5331	370.0
566.5516	23000.0
566.7648	190.0
566.8784	180.0
566.9443	160.0
567.5535	5800.0
568.5565	160.0
612.475	180.0
646.517	220.0
661.8399	190.0
664.5143	280.0
685.5105	2200.0
686.5156	1300.0
687.5172	680.0
688.488	210.0
700.4457	240.0
701.5828	240.0
702.4752	1500.0
703.4824	1300.0
704.4859	560.0
704.5665	260.0
705.5375	580.0
705.734	260.0
706.4699	390.0
706.53	290.0
707.3985	150.0
707.4818	190.0
707.5689	13000.0
708.1101	200.0
708.57	3500.0
709.5767	180.0
720.4965	170.0
759.4988	260.0

END IONS
BEGIN IONS
SCANS=306
PEPMASS=669.4867
CHARGE=1
COLLISION_ENERGY=0.0
149.1418	270.0
158.9631	350.0
214.1666	200.0
226.9444	270.0
311.295	180.0
369.3126	400.0
401.9319	180.0
451.2816	240.0
469.8483	170.0
531.4438	240.0
537.9285	260.0
562.2238	230.0
577.4956	200.0
642.4211	170.0
658.7306	230.0
659.6824	220.0
666.4881	160.0
667.4913	330.0
667.9495	510.0
668.0294	180.0
668.3895	160.0
668.4574	920.0
668.5703	210.0
668.5917	300.0
668.9311	470.0
668.9733	620.0
669.2961	480.0
669.4683	25000.0
669.6152	400.0
669.7101	180.0
669.7833	240.0
669.9699	22000.0
670.3159	210.0
670.3665	300.0
670.4719	11000.0
670.6575	370.0
670.8016	160.0
670.8405	260.0
670.9703	2700.0
671.076	230.0
671.1875	170.0
671.301	200.0
671.3746	330.0
671.4806	1100.0
671.7378	260.0
671.9728	340.0
672.4699	270.0
672.6594	170.0
672.7827	220.0
673.4141	320.0
673.5065	350.0
673.5775	220.0
673.9763	280.0
674.2374	180.0
674.4806	190.0
674.8964	260.0
674.9443	200.0
704.6205	160.0
718.2614	230.0
958.6915	230.0
1070.7323	250.0

END IONS
BEGIN IONS
SCANS=307
PEPMASS=254.9179
CHARGE=1
COLLISION_ENERGY=0.0
83.5672	230.0
93.0433	160.0
94.8484	250.0
103.3797	240.0
120.5836	260.0
121.041	1400.0
122.0437	360.0
127.0042	250.0
136.0632	590.0
136.0853	240.0
137.0654	690.0
139.0515	3300.0
140.0564	440.0
142.0529	190.0
142.089	160.0
169.0043	240.0
171.0374	220.0
176.0672	350.0
190.9896	230.0
211.1746	230.0
213.9213	260.0
214.9417	240.0
216.0605	520.0
216.9412	320.0
219.1436	290.0
222.0466	230.0
224.5313	290.0
234.0598	440.0
234.9588	240.0
237.0939	730.0
252.1115	160.0
253.1143	620.0
254.9806	170.0
255.1	8500.0
255.3303	170.0
256.0978	1200.0
257.1059	270.0

END IONS
BEGIN IONS
SCANS=308
PEPMASS=0.0
CHARGE=1
COLLISION_ENERGY=0.0

END IONS
BEGIN IONS
SCANS=309
PEPMASS=655.5163
CHARGE=1
COLLISION_ENERGY=0.0
145.0629	460.0
163.0699	230.0
196.1828	230.0
263.2483	220.0
267.1369	210.0
270.0633	250.0
280.2621	360.0
308.2591	400.0
323.1784	250.0
326.2649	190.0
331.2668	270.0
358.0807	250.0
391.1606	390.0
413.2964	200.0
480.2402	230.0
490.3116	230.0
550.4659	160.0
581.2446	280.0
614.4064	250.0
631.8104	250.0
637.3098	310.0
637.5004	330.0
638.5217	180.0
654.9771	270.0
655.5094	250.0
656.4559	160.0
659.104	190.0
659.2852	11000.0
659.453	220.0
660.2881	2500.0
661.2925	250.0
677.2924	550.0
700.3172	240.0

END IONS
BEGIN IONS
SCANS=310
PEPMASS=373.1722
CHARGE=1
COLLISION_ENERGY=0.0
136.9295	710.0
154.9405	210.0
172.9563	220.0
178.9384	200.0
194.021	250.0
198.9696	180.0
222.9834	280.0
225.0849	230.0
226.9565	240.0
236.1098	200.0
239.9854	430.0
288.1743	260.0
291.4243	230.0
293.9897	240.0
294.8974	230.0
304.8926	430.0
323.0688	230.0
324.219	340.0
327.8744	190.0
328.3718	190.0
330.8792	400.0
330.9185	200.0
334.1974	270.0
338.245	270.0
338.8785	260.0
350.2361	240.0
354.8884	230.0
365.2585	230.0
366.8775	160.0
368.8761	270.0
371.2261	330.0
372.8937	360.0
382.7627	210.0
390.9035	240.0
430.2046	300.0
434.2321	280.0
434.4629	260.0
435.2175	210.0
448.2198	210.0
452.247	260.0
477.2578	180.0
666.4355	150.0
702.4714	340.0

END IONS
BEGIN IONS
SCANS=311
PEPMASS=0.0
CHARGE=1
COLLISION_ENERGY=0.0

END IONS
BEGIN IONS
SCANS=312
PEPMASS=0.0
CHARGE=1
COLLISION_ENERGY=0.0

END IONS
BEGIN IONS
SCANS=313
PEPMASS=0.0
CHARGE=1
COLLISION_ENERGY=0.0

END IONS
BEGIN IONS
SCANS=314
PEPMASS=715.5337
CHARGE=1
COLLISION_ENERGY=0.0
120.9679	540.0
164.0069	1300.0
247.2481	240.0
264.2682	200.0
306.2807	320.0
348.2874	1800.0
349.2943	170.0
362.2903	300.0
363.319	190.0
386.2397	210.0
460.2745	230.0
500.483	260.0
552.5273	760.0
553.5469	260.0
572.5018	310.0
574.514	1800.0
575.5195	1800.0
576.5368	380.0
577.5068	220.0
592.5231	730.0
593.5234	540.0
594.5364	490.0
602.8241	150.0
647.4586	160.0
654.4845	230.0
670.5038	160.0
670.8133	230.0
670.8591	180.0
672.4907	1500.0
673.4971	360.0
674.4854	260.0
698.5546	150.0
712.5381	250.0
713.5233	780.0
714.52	400.0
715.5365	7800.0
716.4624	220.0
716.5391	3300.0
717.5393	1100.0
717.658	240.0
718.4195	160.0
718.5447	750.0
719.0143	170.0
720.4835	160.0
720.556	260.0
760.7018	240.0

END IONS
BEGIN IONS
SCANS=315
PEPMASS=0.0
CHARGE=1
COLLISION_ENERGY=0.0

END IONS
BEGIN IONS
SCANS=316
PEPMASS=0.0
CHARGE=1
COLLISION_ENERGY=0.0

END IONS
BEGIN IONS
SCANS=317
PEPMASS=236.0687
CHARGE=1
COLLISION_ENERGY=0.0
95.0866	250.0
98.9724	180.0
107.0855	220.0
110.9768	520.0
116.933	350.0
118.0418	230.0
119.0885	220.0
128.9882	220.0
135.0795	600.0
135.1448	240.0
136.9915	210.0
140.9865	170.0
142.9268	230.0
156.9716	670.0
157.9259	430.0
157.9474	230.0
162.9627	250.0
164.9245	570.0
165.0127	240.0
166.9259	200.0
166.9593	200.0
168.9762	420.0
169.0521	480.0
173.93	240.0
174.9885	470.0
178.0564	290.0
182.739	250.0
182.9394	360.0
183.9399	240.0
184.4379	210.0
184.9391	160.0
184.9684	220.0
186.6197	260.0
191.9149	160.0
191.9432	560.0
192.4432	180.0
193.9469	440.0
194.4482	300.0
195.9624	240.0
198.9273	220.0
199.4493	240.0
200.9469	390.0
201.9284	230.0
202.4459	310.0
202.9535	220.0
203.9228	230.0
204.9366	200.0
206.4638	240.0
209.9509	230.0
210.4509	270.0
212.9637	360.0
212.9983	310.0
214.46	220.0
214.9315	260.0
216.9433	780.0
218.9323	170.0
227.0821	200.0
231.9382	220.0
234.9508	1900.0
235.1159	160.0
235.1783	260.0
235.2077	180.0
235.9546	180.0
236.0911	300.0
236.1831	280.0
236.5825	240.0
244.928	190.0
248.9342	220.0
252.9547	500.0
254.9571	160.0
314.8612	260.0
428.8315	150.0
1746.448	260.0

END IONS
BEGIN IONS
SCANS=318
PEPMASS=453.1615
CHARGE=1
COLLISION_ENERGY=0.0
166.0467	200.0
249.8661	250.0
270.9129	240.0
271.8892	260.0
272.9165	420.0
276.5853	280.0
293.87	230.0
303.829	230.0
307.389	230.0
316.1602	240.0
322.8429	240.0
328.1456	230.0
332.1964	240.0
341.2311	160.0
349.8779	230.0
350.1718	240.0
350.865	170.0
354.884	190.0
356.8797	250.0
362.1764	240.0
362.2911	290.0
370.8718	150.0
374.8014	240.0
375.5217	270.0
376.8053	220.0
378.8452	260.0
386.8448	320.0
387.8568	290.0
396.8477	300.0
399.018	250.0
402.1799	230.0
410.8287	160.0
412.8572	260.0
414.8567	520.0
415.8712	400.0
417.8625	310.0
421.8438	220.0
430.7736	200.0
430.8605	180.0
431.8748	170.0
432.851	490.0
432.8685	220.0
433.8461	210.0
436.874	160.0
446.8488	260.0
447.8515	430.0
453.1653	2600.0
454.1783	1300.0
455.168	430.0
456.1688	300.0
456.6998	190.0
456.9561	150.0
495.8061	270.0

END IONS
BEGIN IONS
SCANS=319
PEPMASS=169.0511
CHARGE=1
COLLISION_ENERGY=0.0
81.1111	230.0
88.9831	220.0
106.9637	380.0
110.0077	240.0
115.9662	370.0
116.9304	800.0
124.9839	160.0
125.9865	820.0
129.9752	320.0
130.006	1500.0
131.0082	260.0
132.488	250.0
133.9806	570.0
134.9416	1100.0
134.9809	460.0
135.0837	260.0
135.4781	240.0
136.4799	230.0
136.9675	200.0
142.9822	600.0
143.996	160.0
144.979	240.0
145.4912	290.0
148.0162	480.0
150.4826	250.0
152.9513	490.0
154.9751	250.0
155.4756	240.0
161.9845	290.0
162.0078	210.0
162.9376	230.0
164.9811	220.0
170.9643	420.0
194.9156	200.0
212.9192	440.0
230.9347	220.0
248.9421	460.0
249.9407	150.0
267.9818	240.0

END IONS
BEGIN IONS
SCANS=320
PEPMASS=582.4367
CHARGE=1
COLLISION_ENERGY=0.0
173.1577	180.0
185.1337	260.0
240.9203	240.0
262.8919	230.0
312.8814	260.0
330.8851	420.0
406.8168	250.0
413.2903	170.0
450.804	290.0
469.675	260.0
488.3312	160.0
549.8732	320.0
571.7383	260.0
575.9067	230.0
577.5574	180.0
579.3937	280.0
579.6533	220.0
580.3917	220.0
580.4198	170.0
580.4609	250.0
581.0472	280.0
581.2242	280.0
581.2654	160.0
581.4485	240.0
581.7416	300.0
581.8483	240.0
582.0498	230.0
582.1711	200.0
582.401	48000.0
582.5134	180.0
582.5862	260.0
582.6367	260.0
582.6876	270.0
582.7828	450.0
582.9034	29000.0
583.0331	260.0
583.0898	380.0
583.2042	180.0
583.2868	180.0
583.4032	12000.0
583.7361	300.0
583.9092	3100.0
584.0133	230.0
584.1503	270.0
584.304	180.0
584.4053	510.0
584.4827	200.0
584.686	180.0
584.9037	300.0
585.0515	200.0
585.1706	180.0
585.4212	210.0
585.8807	260.0
586.6426	210.0
586.8196	190.0
587.1206	160.0
587.5585	170.0
599.1717	210.0
602.5861	260.0
603.6235	200.0
621.5919	240.0
647.0244	270.0
650.3825	280.0
669.53	260.0
941.4611	320.0
1141.8116	990.0
1142.829	840.0
1143.8243	310.0
1144.8331	230.0

END IONS
BEGIN IONS
SCANS=321
PEPMASS=725.5449
CHARGE=1
COLLISION_ENERGY=0.0
146.983	870.0
441.2232	230.0
469.291	170.0
483.2988	410.0
484.2882	270.0
502.4961	340.0
520.5175	290.0
542.492	890.0
543.497	700.0
567.5027	170.0
580.5846	160.0
581.5535	160.0
588.5453	220.0
660.7667	240.0
666.4695	420.0
667.4884	510.0
685.4352	3900.0
686.439	1300.0
686.5531	280.0
687.452	510.0
703.4365	190.0
722.5268	210.0
722.592	150.0
723.5074	550.0
724.0883	160.0
724.5068	290.0
725.4132	290.0
725.5543	4300.0
726.4359	210.0
726.556	2000.0
727.3558	170.0
727.4694	430.0
727.5174	320.0
727.5682	390.0
727.995	260.0
728.4924	440.0
728.9899	320.0
729.5513	300.0
730.5345	150.0
731.5514	180.0

END IONS
BEGIN IONS
SCANS=322
PEPMASS=686.4542
CHARGE=1
COLLISION_ENERGY=0.0
287.1808	170.0
331.2016	180.0
334.2657	180.0
385.1549	180.0
391.2237	190.0
419.7819	250.0
463.2838	310.0
505.8364	190.0
546.4976	310.0
547.4808	160.0
560.3362	170.0
605.2716	250.0
617.5303	300.0
619.5065	250.0
634.9481	250.0
638.1718	160.0
644.4549	390.0
649.2443	240.0
668.7631	200.0
683.3815	180.0
683.4187	170.0
683.529	180.0
683.7568	260.0
683.9786	300.0
684.4651	340.0
684.9507	330.0
685.2667	190.0
685.4359	5800.0
685.7119	170.0
685.8398	220.0
685.9279	320.0
685.9754	420.0
686.0829	370.0
686.1683	180.0
686.2203	160.0
686.2696	220.0
686.3605	450.0
686.4488	59000.0
686.6367	1100.0
686.761	760.0
686.824	720.0
686.9512	42000.0
687.1058	280.0
687.2263	340.0
687.2985	480.0
687.4514	20000.0
687.6503	320.0
687.7029	490.0
687.767	370.0
687.842	320.0
687.9526	6300.0
688.1921	210.0
688.3411	300.0
688.452	2700.0
688.7977	290.0
688.9568	480.0
689.5259	160.0
689.6501	240.0
690.38	160.0
690.4579	160.0
690.4988	280.0
690.6006	160.0
690.942	160.0
691.1058	160.0
691.2468	240.0
691.3367	200.0
691.4103	680.0
691.4734	160.0
691.6771	240.0
691.7778	160.0
692.0331	160.0
694.123	160.0
721.832	170.0
725.0763	230.0
745.3947	160.0
1134.359	260.0
1350.8999	170.0

END IONS
BEGIN IONS
SCANS=323
PEPMASS=169.0567
CHARGE=1
COLLISION_ENERGY=0.0
97.9584	250.0
106.9656	500.0
118.9594	260.0
125.9875	350.0
130.0096	980.0
133.9818	400.0
134.9433	310.0
134.9942	250.0
135.9803	230.0
141.4988	270.0
148.0176	300.0
170.9663	330.0

END IONS
BEGIN IONS
SCANS=324
PEPMASS=453.161
CHARGE=1
COLLISION_ENERGY=0.0
166.0467	200.0
249.8661	250.0
270.9129	240.0
271.8892	260.0
272.9165	420.0
276.5853	280.0
293.87	230.0
303.829	230.0
307.389	230.0
316.1602	240.0
322.8429	240.0
328.1456	230.0
332.1964	240.0
341.2311	160.0
349.8779	230.0
350.1718	240.0
350.865	170.0
354.884	190.0
356.8797	250.0
362.1764	240.0
362.2911	290.0
370.8718	150.0
374.8014	240.0
375.5217	270.0
376.8053	220.0
378.8452	260.0
386.8448	320.0
387.8568	290.0
396.8477	300.0
399.018	250.0
402.1799	230.0
410.8287	160.0
412.8572	260.0
414.8567	520.0
415.8712	400.0
417.8625	310.0
421.8438	220.0
430.7736	200.0
430.8605	180.0
431.8748	170.0
432.851	490.0
432.8685	220.0
433.8461	210.0
436.874	160.0
446.8488	260.0
447.8515	430.0
453.1653	2600.0
454.1783	1300.0
455.168	430.0
456.1688	300.0
456.6998	190.0
456.9561	150.0
495.8061	270.0

END IONS
BEGIN IONS
SCANS=325
PEPMASS=0.0
CHARGE=1
COLLISION_ENERGY=0.0

END IONS
BEGIN IONS
SCANS=326
PEPMASS=715.5477
CHARGE=1
COLLISION_ENERGY=0.0
146.0009	400.0
164.0156	300.0
326.3024	220.0
348.2831	360.0
534.8544	160.0
574.5082	370.0
577.4268	220.0
592.5286	370.0
602.8555	220.0
672.5057	240.0
674.5177	240.0
712.5198	260.0
713.5122	390.0
715.5329	1500.0
716.5382	740.0
717.462	280.0
717.5157	600.0
718.4586	380.0
719.1985	170.0
719.5635	190.0

END IONS
BEGIN IONS
SCANS=327
PEPMASS=0.0
CHARGE=1
COLLISION_ENERGY=0.0

END IONS
BEGIN IONS
SCANS=328
PEPMASS=698.51
CHARGE=1
COLLISION_ENERGY=0.0
158.9695	360.0
164.0079	210.0
216.9176	150.0
226.9506	1600.0
228.9503	160.0
243.7039	260.0
311.3004	190.0
362.9273	520.0
430.9072	610.0
498.8271	240.0
498.8993	160.0
537.4913	230.0
562.5148	200.0
566.8956	190.0
632.4329	890.0
633.4294	320.0
633.5183	230.0
634.8767	280.0
655.4718	150.0
663.9061	260.0
688.5287	180.0
690.5749	180.0
695.1649	200.0
695.4247	270.0
696.4946	180.0
696.5576	170.0
696.901	210.0
697.2293	270.0
697.4778	310.0
697.6659	240.0
697.9767	220.0
698.1926	190.0
698.2583	250.0
698.3174	380.0
698.3959	150.0
698.4879	15000.0
698.8863	170.0
698.9907	9900.0
699.1386	570.0
699.2449	460.0
699.494	4600.0
699.6349	180.0
699.7749	240.0
699.8995	250.0
699.9948	2500.0
700.1089	300.0
700.4219	360.0
700.4941	750.0
701.3404	180.0
701.461	460.0
701.7725	220.0
702.1337	180.0
703.1113	170.0
703.2122	160.0
703.4771	200.0

END IONS
BEGIN IONS
SCANS=329
PEPMASS=715.5227
CHARGE=1
COLLISION_ENERGY=0.0
64.5264	230.0
77.4608	240.0
120.9667	500.0
145.9974	410.0
164.0077	1600.0
228.1024	250.0
249.2457	210.0
306.2768	180.0
326.3109	310.0
334.2681	170.0
348.2864	3300.0
349.287	940.0
362.2983	200.0
381.3167	150.0
382.3017	210.0
386.2504	390.0
428.2487	650.0
432.2569	150.0
516.5105	160.0
534.523	200.0
534.8618	210.0
552.5333	1000.0
553.535	550.0
556.5051	250.0
556.5801	250.0
574.2279	170.0
574.5181	6300.0
574.9647	160.0
575.5176	2400.0
576.3594	320.0
576.5259	550.0
592.5273	2400.0
593.5281	930.0
594.5273	370.0
626.7931	270.0
636.46	270.0
647.5363	320.0
647.5757	250.0
648.5489	160.0
650.5063	160.0
672.4868	2800.0
672.702	240.0
673.5015	980.0
673.5811	210.0
674.5087	250.0
676.2729	180.0
712.5212	180.0
713.0212	290.0
713.4972	570.0
714.1299	160.0
714.273	160.0
714.4915	390.0
715.3723	180.0
715.5353	20000.0
715.7085	220.0
716.0107	290.0
716.2518	200.0
716.5392	6900.0
716.9448	250.0
717.5451	1900.0
718.5476	530.0
719.4683	470.0
719.6359	160.0
720.4685	160.0

END IONS
BEGIN IONS
SCANS=330
PEPMASS=0.0
CHARGE=1
COLLISION_ENERGY=0.0

END IONS
BEGIN IONS
SCANS=331
PEPMASS=0.0
CHARGE=1
COLLISION_ENERGY=0.0

END IONS
BEGIN IONS
SCANS=332
PEPMASS=373.2094
CHARGE=1
COLLISION_ENERGY=0.0
136.9313	660.0
138.5336	230.0
154.9413	190.0
172.9537	170.0
196.9544	210.0
219.9621	230.0
221.9807	450.0
239.9985	510.0
256.8759	180.0
258.0105	170.0
262.1399	170.0
280.3033	240.0
299.3992	250.0
308.9033	200.0
318.8745	320.0
330.9247	160.0
331.2238	270.0
338.8729	180.0
341.3987	240.0
342.2296	240.0
350.2568	420.0
351.2711	210.0
351.7684	270.0
352.8897	240.0
354.8859	220.0
359.5543	230.0
361.2305	250.0
370.7339	260.0
371.7762	240.0
372.2288	300.0
372.8897	280.0
374.3246	200.0
375.1397	220.0
375.2864	180.0
377.2488	440.0
382.2621	220.0
384.2569	280.0
417.213	150.0
430.2047	400.0
431.2206	230.0
434.2317	450.0
436.2313	340.0
448.2149	240.0
452.2408	170.0
476.2443	310.0
702.4666	950.0
703.4737	310.0
721.4936	160.0

END IONS
BEGIN IONS
SCANS=333
PEPMASS=0.0
CHARGE=1
COLLISION_ENERGY=0.0

END IONS
BEGIN IONS
SCANS=334
PEPMASS=566.8774
CHARGE=1
COLLISION_ENERGY=0.0
157.8571	240.0
158.9647	5500.0
159.9679	200.0
162.9449	160.0
226.951	5400.0
227.9585	360.0
230.925	430.0
270.9162	190.0
294.9423	1300.0
298.9145	400.0
301.2118	200.0
362.9278	3600.0
363.9399	320.0
430.9153	2700.0
431.9235	340.0
432.9177	270.0
435.9	290.0
564.5863	170.0
566.8826	160.0
569.302	370.0
569.4695	180.0

END IONS
BEGIN IONS
SCANS=335
PEPMASS=184.9685
CHARGE=1
COLLISION_ENERGY=0.0
46.5191	230.0
74.2389	250.0
97.9563	520.0
97.9681	510.0
106.9654	530.0
113.9629	170.0
115.9706	480.0
120.954	180.0
124.9731	390.0
125.9888	430.0
133.8576	230.0
133.979	1100.0
134.4812	250.0
135.9433	230.0
135.9781	230.0
138.9659	330.0
141.9587	320.0
142.9869	710.0
143.9602	260.0
143.9965	190.0
144.9761	280.0
152.9503	250.0
156.0173	180.0
156.9727	320.0
157.942	230.0
161.9676	180.0
163.9392	190.0
163.9624	420.0
164.5758	230.0
164.9755	200.0
166.9559	510.0
168.9647	240.0
169.3087	250.0
172.9671	460.0
174.9783	160.0
184.9694	530.0
194.9128	340.0

END IONS
BEGIN IONS
SCANS=336
PEPMASS=725.5521
CHARGE=1
COLLISION_ENERGY=0.0
85.7444	240.0
135.1185	150.0
146.9804	810.0
167.9802	190.0
184.0698	450.0
185.0709	150.0
265.2487	480.0
276.1636	240.0
296.2918	170.0
299.2676	350.0
367.3209	280.0
420.8444	240.0
483.2952	420.0
484.288	300.0
484.334	150.0
502.4962	350.0
503.5161	160.0
520.5087	390.0
522.5095	150.0
542.4924	1500.0
543.4924	560.0
544.5067	200.0
581.5129	170.0
582.5455	200.0
582.5563	200.0
583.5466	170.0
589.498	160.0
666.4858	500.0
667.4867	350.0
668.4568	240.0
685.431	3200.0
686.4415	1300.0
687.4357	330.0
723.4973	510.0
723.6074	240.0
724.5008	440.0
725.5408	3700.0
725.6718	180.0
726.5397	2300.0
726.6722	160.0
727.5369	1300.0
728.0105	210.0
728.4631	240.0
728.5272	450.0
729.5023	230.0

END IONS
BEGIN IONS
SCANS=337
PEPMASS=736.62
CHARGE=1
COLLISION_ENERGY=0.0
48.7016	210.0
51.477	180.0
51.7332	150.0
51.8667	240.0
53.1286	170.0
53.4116	180.0
53.698	190.0
54.2928	160.0
54.383	280.0
59.7138	240.0
63.6788	220.0
65.5729	160.0
66.468	160.0
68.2822	190.0
71.3866	180.0
71.4948	260.0
77.7915	160.0
78.0687	210.0
80.3698	160.0
82.4793	250.0
86.7875	230.0
88.2125	240.0
89.0308	170.0
91.9037	170.0
92.5098	210.0
94.1993	150.0
94.882	190.0
95.0853	290.0
95.3423	270.0
95.6279	150.0
95.7123	220.0
96.726	170.0
98.6036	160.0
98.6845	180.0
101.6153	340.0
101.8991	150.0
102.7769	200.0
103.5237	160.0
103.6492	180.0
104.6233	170.0
104.9145	220.0
106.0682	230.0
106.7318	160.0
107.4589	160.0
107.9983	170.0
108.1216	210.0
108.4986	190.0
109.0061	250.0
109.0975	360.0
110.5626	250.0
111.0016	170.0
111.1228	180.0
111.3011	170.0
111.4202	320.0
111.8671	240.0
111.9583	180.0
112.0291	580.0
112.3858	200.0
114.0253	180.0
114.925	240.0
117.0104	170.0
117.6258	160.0
119.3478	240.0
120.9159	160.0
121.2074	190.0
122.0403	170.0
122.1912	260.0
122.551	160.0
122.9215	160.0
123.0732	230.0
125.1358	160.0
125.5347	160.0
126.1444	230.0
126.5243	160.0
127.1497	170.0
128.6775	220.0
130.2885	160.0
130.4588	220.0
132.3666	160.0
132.574	200.0
132.9273	280.0
133.5467	230.0
135.0192	320.0
135.7856	240.0
136.5658	180.0
137.0352	230.0
137.17	210.0
137.8062	160.0
138.3952	160.0
138.6733	160.0
140.2267	250.0
140.54	160.0
141.7829	230.0
142.1905	250.0
143.6206	160.0
143.7051	260.0
144.3925	320.0
145.1965	240.0
145.7674	230.0
146.0909	160.0
146.2703	170.0
146.4182	160.0
146.4494	160.0
147.1054	250.0
147.5399	240.0
148.1711	240.0
148.4641	230.0
151.7953	190.0
151.9842	180.0
152.8435	250.0
152.9738	160.0
153.3493	180.0
155.3116	240.0
155.3678	190.0
155.6673	160.0
157.3838	170.0
159.316	180.0
159.3785	210.0
160.306	170.0
160.5556	230.0
162.8166	160.0
164.1048	200.0
164.5723	160.0
165.1366	180.0
165.3507	160.0
166.461	160.0
166.9628	300.0
167.8914	270.0
168.0085	160.0
168.0994	160.0
168.9165	180.0
169.5591	210.0
169.6223	300.0
169.7452	160.0
171.4541	200.0
171.636	210.0
172.6743	190.0
173.0136	160.0
173.1563	180.0
177.1166	200.0
177.292	240.0
177.6946	200.0
177.8383	220.0
178.1709	240.0
179.7972	270.0
179.8294	190.0
180.1814	150.0
182.1691	230.0
182.2114	160.0
182.7029	190.0
183.039	190.0
183.5726	180.0
184.0436	180.0
184.0719	570.0
184.4209	210.0
185.0746	300.0
187.3714	160.0
188.6247	230.0
189.927	230.0
191.026	190.0
191.3384	320.0
192.0004	170.0
192.3493	420.0
192.8944	150.0
193.6911	170.0
194.0552	180.0
194.8265	190.0
194.8955	170.0
195.7385	150.0
196.0824	240.0
196.2513	170.0
197.7117	270.0
198.0634	170.0
199.1374	180.0
199.5579	180.0
199.6206	160.0
199.6436	220.0
199.7716	210.0
199.798	230.0
201.1684	270.0
201.386	180.0
202.1068	240.0
202.5584	250.0
203.4974	220.0
203.5213	210.0
203.5527	170.0
204.5631	200.0
204.9467	230.0
205.5918	260.0
206.0618	180.0
207.8534	160.0
208.1442	340.0
209.6101	160.0
210.3824	230.0
211.7352	320.0
212.0204	160.0
212.2733	160.0
213.2513	240.0
216.3642	260.0
217.1464	200.0
217.2286	300.0
217.7735	240.0
218.0007	200.0
218.0453	160.0
218.4473	180.0
218.5548	330.0
218.9125	210.0
219.3705	180.0
220.5635	150.0
220.6494	250.0
222.6749	160.0
223.0476	840.0
223.7969	160.0
224.9238	260.0
225.2396	190.0
225.4242	170.0
226.1451	170.0
226.1879	280.0
226.5111	170.0
227.7908	230.0
227.8843	170.0
228.4817	240.0
232.3516	260.0
233.5004	150.0
233.7929	160.0
234.3905	220.0
234.6894	230.0
234.8496	160.0
236.1595	220.0
236.2189	150.0
236.7195	240.0
236.755	200.0
237.483	160.0
237.6464	160.0
237.9005	230.0
239.3728	160.0
241.4327	290.0
241.8357	200.0
243.098	200.0
243.4845	180.0
243.5691	170.0
243.7504	200.0
244.1519	150.0
244.5193	200.0
244.6398	430.0
244.7868	180.0
245.0277	220.0
245.1591	7800.0
245.5734	160.0
245.6613	2200.0
246.1608	180.0
246.6448	180.0
247.4792	200.0
247.5147	380.0
247.6503	160.0
248.3609	170.0
249.6601	230.0
251.2865	230.0
251.3266	170.0
251.6701	150.0
251.7975	320.0
252.091	320.0
252.1578	160.0
252.5733	170.0
253.0161	200.0
253.4303	180.0
254.1644	1300.0
256.3291	200.0
258.4138	190.0
259.1897	160.0
259.6357	190.0
260.6358	160.0
260.95	210.0
261.0738	250.0
262.8499	180.0
263.4474	280.0
264.9886	200.0
267.2653	320.0
267.6752	150.0
268.2731	340.0
268.6685	210.0
270.4426	360.0
270.9413	160.0
272.1122	160.0
272.273	340.0
273.3029	150.0
273.7952	200.0
274.1891	180.0
274.856	250.0
275.094	160.0
275.9914	290.0
276.9787	160.0
278.2509	200.0
278.882	210.0
279.7801	160.0
280.6127	230.0
285.8471	270.0
286.7691	260.0
287.2509	310.0
287.4979	260.0
288.0164	160.0
288.9992	160.0
290.1415	210.0
293.5507	240.0
294.3965	230.0
294.5962	230.0
294.7366	190.0
296.049	210.0
298.5449	170.0
299.7863	210.0
301.2635	160.0
301.6298	280.0
301.6838	220.0
303.2184	210.0
304.0697	340.0
304.2405	200.0
306.6122	180.0
306.6691	240.0
307.2858	250.0
307.4925	230.0
307.6136	230.0
307.675	180.0
307.8078	150.0
308.5038	240.0
308.7412	290.0
309.2599	210.0
309.374	340.0
310.5911	240.0
311.2817	160.0
311.6364	200.0
312.3389	200.0
312.603	270.0
313.0878	200.0
313.4676	200.0
313.4942	270.0
314.0581	200.0
314.0951	180.0
315.0236	220.0
315.3337	160.0
315.651	160.0
318.0493	280.0
318.4654	200.0
318.8282	250.0
319.487	180.0
319.6402	230.0
320.8692	160.0
321.1062	190.0
321.1728	160.0
321.9651	200.0
322.1381	230.0
323.2238	690.0
324.2307	310.0
324.6357	160.0
324.8076	160.0
326.3655	170.0
326.6342	160.0
327.1385	260.0
327.708	230.0
328.2169	210.0
330.0798	160.0
330.4932	260.0
331.3895	160.0
333.3316	160.0
334.9102	330.0
335.1385	320.0
335.2121	160.0
335.7471	170.0
337.2457	190.0
337.6924	170.0
339.1389	350.0
339.2333	150.0
340.9583	160.0
341.0546	210.0
341.237	550.0
341.306	950.0
341.7649	170.0
342.1983	210.0
342.3097	290.0
344.3116	160.0
344.6373	200.0
345.2382	170.0
346.1597	190.0
346.7076	190.0
346.8455	160.0
347.3529	180.0
347.3956	160.0
347.5529	160.0
348.4829	340.0
349.1906	150.0
349.4692	220.0
349.9194	180.0
349.9781	280.0
350.282	400.0
350.4642	240.0
350.9684	200.0
351.919	180.0
352.3858	150.0
352.4673	170.0
353.6321	260.0
353.7008	150.0
357.1126	150.0
358.408	200.0
359.2495	490.0
359.3791	180.0
360.2591	250.0
362.118	220.0
362.3839	150.0
363.0321	180.0
363.2532	460.0
363.2863	180.0
363.3882	340.0
364.0646	200.0
365.5026	180.0
367.2372	190.0
367.6338	200.0
368.1019	180.0
368.7778	160.0
368.8505	180.0
369.2861	340.0
369.5839	170.0
369.804	300.0
369.8346	320.0
371.2587	270.0
371.7548	160.0
372.1429	170.0
372.5753	190.0
374.0134	230.0
374.3178	170.0
374.6732	220.0
374.7962	250.0
374.9165	200.0
375.4168	210.0
375.7187	240.0
375.8271	180.0
376.0016	200.0
376.1282	240.0
376.227	220.0
376.328	210.0
376.5291	310.0
376.5725	200.0
376.6786	280.0
376.8239	500.0
376.8863	240.0
377.0697	350.0
377.1497	250.0
377.1985	200.0
377.2643	380.0
377.2976	390.0
377.3546	290.0
377.5606	380.0
377.5992	260.0
377.6824	640.0
377.7353	260.0
377.7927	370.0
377.8789	300.0
377.9245	240.0
377.957	280.0
378.0162	340.0
378.136	240.0
378.2192	300.0
378.2911	70000.0
378.4823	180.0
378.5288	300.0
378.5698	340.0
378.6199	260.0
378.6701	380.0
378.7189	720.0
378.7926	41000.0
378.9277	380.0
379.0897	220.0
379.1495	390.0
379.222	490.0
379.2933	13000.0
379.3918	180.0
379.4803	520.0
379.5469	240.0
379.5991	240.0
379.615	250.0
379.6567	280.0
379.6994	240.0
379.7159	340.0
379.7486	180.0
379.7923	3100.0
379.9042	300.0
379.9535	480.0
379.9874	180.0
380.0812	340.0
380.1505	190.0
380.1783	370.0
380.2101	560.0
380.2898	2600.0
380.3528	360.0
380.3823	240.0
380.4628	160.0
380.5195	520.0
380.5556	340.0
380.6209	480.0
380.6856	330.0
380.7162	640.0
380.7895	1600.0
380.8465	440.0
380.9142	630.0
380.9522	410.0
381.0132	580.0
381.062	560.0
381.1057	670.0
381.1552	920.0
381.2003	1200.0
381.3012	430000.0
381.4385	360.0
381.5681	1300.0
381.6603	3000.0
381.7185	770.0
381.7971	1600.0
381.829	2000.0
381.8904	3000.0
381.9691	16000.0
382.0437	830.0
382.0893	800.0
382.1192	510.0
382.1566	330.0
382.2519	860.0
382.303	230000.0
382.5023	220.0
382.5459	620.0
382.5927	720.0
382.6374	640.0
382.7693	380.0
382.8118	300.0
382.8943	390.0
382.9441	1400.0
383.0872	210.0
383.1519	390.0
383.1954	500.0
383.2125	540.0
383.3039	21000.0
383.5229	230.0
383.5724	330.0
383.8102	250.0
383.8687	280.0
383.9673	180.0
384.0035	200.0
384.1189	200.0
384.2325	420.0
384.3065	260.0
384.3836	240.0
384.4281	840.0
384.4791	260.0
384.5768	360.0
384.6287	460.0
384.6649	290.0
384.7247	440.0
384.7755	480.0
384.8168	550.0
384.8601	720.0
384.9597	240.0
385.0853	400.0
385.3929	300.0
385.4991	210.0
385.6104	200.0
385.6663	410.0
385.7858	180.0
385.8679	220.0
385.9313	200.0
385.9722	160.0
386.0388	190.0
386.7317	170.0
386.9295	210.0
387.0545	160.0
387.2931	1300.0
387.4079	160.0
387.7964	750.0
388.8164	180.0
390.0996	150.0
392.8835	160.0
396.0955	210.0
396.8983	170.0
397.0444	180.0
397.2672	560.0
397.6155	210.0
397.6809	210.0
398.2742	280.0
398.9479	180.0
399.3037	400.0
401.2758	380.0
415.2725	1800.0
416.2751	820.0
417.2665	210.0
422.3231	240.0
433.2768	300.0
434.2904	240.0
457.2835	150.0
489.3091	290.0
501.615	240.0
540.2161	260.0
549.9908	270.0
555.9643	210.0
556.4363	270.0
557.003	270.0
557.0828	180.0
557.1625	210.0
557.3412	360.0
557.4439	34000.0
557.7292	280.0
557.832	260.0
557.8676	500.0
557.9463	21000.0
558.2865	170.0
558.4464	7900.0
558.5898	160.0
558.6374	200.0
558.7721	280.0
558.8699	220.0
558.9465	3100.0
559.2048	350.0
559.2589	180.0
559.3345	180.0
559.4375	1000.0
559.5755	260.0
559.9398	900.0
560.4412	220.0
560.8706	190.0
560.9716	230.0
561.3875	200.0
561.8133	160.0
562.2653	230.0
562.4418	260.0
565.1724	180.0
733.5452	270.0
734.5314	230.0
735.4346	300.0
735.5223	280.0
737.4565	180.0
737.4973	300.0
739.6068	960.0
740.4834	230.0
740.6045	280.0
741.5761	500.0
742.5842	180.0

END IONS
BEGIN IONS
SCANS=338
PEPMASS=494.5725
CHARGE=1
COLLISION_ENERGY=0.0
158.9649	1300.0
223.9057	180.0
224.1019	240.0
226.9505	2000.0
240.2731	250.0
240.9137	290.0
242.2844	1900.0
243.2891	430.0
268.2983	220.0
269.3004	290.0
270.3156	3100.0
271.3205	580.0
294.9445	260.0
340.3478	160.0
362.9276	260.0
453.3614	200.0
453.6221	240.0
490.6196	190.0
492.7114	200.0
492.8754	260.0
493.2558	230.0
493.4041	230.0
493.8936	240.0
494.0833	160.0
494.4115	320.0
494.479	270.0
494.5669	76000.0
494.7108	250.0
494.8035	410.0
494.9086	160.0
495.2891	300.0
495.3268	340.0
495.4692	230.0
495.5694	31000.0
496.2124	190.0
496.5718	5400.0
496.659	280.0
496.9409	270.0
497.5745	590.0
497.6783	160.0
497.8219	200.0
498.0675	190.0
498.1877	220.0
498.3946	160.0
499.1844	160.0

END IONS
BEGIN IONS
SCANS=339
PEPMASS=597.5111
CHARGE=1
COLLISION_ENERGY=0.0
59.8895	260.0
76.9494	240.0
97.0754	350.0
97.0982	240.0
98.0588	520.0
99.0697	230.0
111.1177	240.0
114.0524	230.0
115.0341	250.0
115.0864	9500.0
116.07	2000.0
116.0901	460.0
117.0747	380.0
123.1165	200.0
125.0972	240.0
133.0985	840.0
135.1155	260.0
137.1357	240.0
141.0668	360.0
149.1322	220.0
150.1352	190.0
157.119	340.0
158.0827	330.0
159.0856	180.0
167.2997	240.0
175.1054	260.0
209.1917	490.0
226.2213	290.0
226.9479	270.0
229.8762	230.0
239.2444	280.0
240.9077	180.0
257.2437	190.0
277.2644	290.0
279.2641	230.0
305.2573	200.0
306.263	180.0
310.2745	300.0
322.8717	160.0
323.2734	980.0
323.4066	240.0
324.257	930.0
325.2588	310.0
337.2886	200.0
341.2792	540.0
342.2698	550.0
343.283	160.0
351.2973	260.0
352.2871	550.0
353.2779	260.0
359.2925	480.0
371.3228	270.0
423.8284	240.0
483.1101	250.0
579.5082	450.0
581.5227	170.0
595.3857	460.0
596.5994	150.0
597.3893	200.0
597.5203	7900.0
598.407	280.0
598.5217	3000.0
598.8925	160.0
599.4304	150.0
599.5211	610.0
600.5239	160.0
601.4629	480.0
1173.8291	300.0

END IONS
BEGIN IONS
SCANS=340
PEPMASS=554.3659
CHARGE=1
COLLISION_ENERGY=0.0
133.0831	330.0
211.5761	240.0
263.1274	240.0
274.3743	260.0
290.9188	230.0
392.8326	190.0
394.1372	230.0
421.9966	230.0
477.983	230.0
483.9843	250.0
486.8695	190.0
507.7719	240.0
513.6638	250.0
526.3065	260.0
529.8454	180.0
530.3289	240.0
543.3831	210.0
543.8794	250.0
548.1508	240.0
549.2065	240.0
549.3672	160.0
551.1044	270.0
551.3641	1100.0
551.8663	810.0
552.0356	170.0
552.3807	750.0
552.631	310.0
552.7367	220.0
552.86	410.0
552.9207	440.0
553.0419	160.0
553.1194	180.0
553.1733	160.0
553.2188	210.0
553.3652	230.0
553.5732	300.0
553.6479	370.0
553.6783	490.0
553.767	200.0
553.8003	410.0
553.8477	410.0
553.9689	150.0
554.0903	390.0
554.117	220.0
554.2059	380.0
554.2426	350.0
554.2929	450.0
554.3723	110000.0
554.4833	600.0
554.5258	380.0
554.6212	270.0
554.6846	760.0
554.7282	310.0
554.787	410.0
554.8743	81000.0
555.0135	290.0
555.0801	170.0
555.1461	250.0
555.2708	480.0
555.3757	27000.0
555.5262	230.0
555.6061	300.0
555.6629	350.0
555.7534	230.0
555.8108	270.0
555.8757	8100.0
555.996	210.0
556.0415	250.0
556.1099	180.0
556.1669	330.0
556.3782	1600.0
556.5158	160.0
556.6182	220.0
556.6885	160.0
556.8268	200.0
556.879	270.0
557.1767	320.0
557.4201	190.0
558.1586	210.0
558.3532	150.0
558.4819	170.0
558.5644	380.0
558.604	410.0
558.6992	230.0
558.7618	220.0
559.1719	200.0
559.245	250.0
560.5423	170.0
564.2778	300.0
565.2636	180.0
613.7766	250.0
653.5493	280.0
701.3948	180.0
745.4169	190.0
778.5649	290.0
790.4207	180.0
1084.9139	160.0
1085.7542	9200.0
1086.3365	200.0
1086.7539	7600.0
1087.7634	2200.0
1088.7617	980.0
1088.9218	150.0
1089.7682	180.0

END IONS
BEGIN IONS
SCANS=341
PEPMASS=0.0
CHARGE=1
COLLISION_ENERGY=0.0

END IONS
BEGIN IONS
SCANS=342
PEPMASS=0.0
CHARGE=1
COLLISION_ENERGY=0.0

END IONS
BEGIN IONS
SCANS=343
PEPMASS=0.0
CHARGE=1
COLLISION_ENERGY=0.0

END IONS
BEGIN IONS
SCANS=344
PEPMASS=598.4126
CHARGE=1
COLLISION_ENERGY=0.0
102.0651	240.0
124.5844	260.0
129.9837	230.0
133.0837	230.0
144.0771	410.0
177.1078	200.0
340.3671	240.0
341.3163	290.0
420.6581	240.0
469.7675	230.0
490.803	160.0
562.3585	240.0
583.4443	230.0
585.3063	180.0
590.8154	230.0
592.8765	180.0
593.774	240.0
594.4312	200.0
595.2885	180.0
595.3776	310.0
595.4589	180.0
595.4999	310.0
595.8914	290.0
595.9858	240.0
596.0281	170.0
596.2963	300.0
596.409	600.0
596.4928	160.0
596.6069	180.0
596.7142	310.0
596.7613	160.0
596.8077	170.0
596.861	180.0
597.2781	170.0
597.3239	290.0
597.4415	300.0
597.4979	270.0
597.6146	330.0
597.706	450.0
597.7464	320.0
597.8077	210.0
597.866	470.0
597.9162	230.0
597.9706	190.0
598.0086	270.0
598.0443	370.0
598.1138	180.0
598.2089	440.0
598.3176	370.0
598.3983	120000.0
598.559	520.0
598.5736	510.0
598.6344	230.0
598.7209	430.0
598.7667	760.0
598.8189	1100.0
598.8992	86000.0
599.0005	510.0
599.0699	200.0
599.2094	360.0
599.259	440.0
599.3146	550.0
599.4001	32000.0
599.5494	200.0
599.5986	320.0
599.7065	390.0
599.7859	460.0
599.8997	8400.0
600.0598	360.0
600.1581	390.0
600.2474	220.0
600.4026	2300.0
600.5804	460.0
600.6387	490.0
600.7616	190.0
600.8124	180.0
600.9054	860.0
601.1318	270.0
601.2368	250.0
601.3121	310.0
601.3595	180.0
601.4124	200.0
601.4499	190.0
601.5134	190.0
601.5436	280.0
601.6912	150.0
601.7678	180.0
601.8277	290.0
601.9614	190.0
602.0557	320.0
602.1743	250.0
602.2661	280.0
602.3042	320.0
602.3791	620.0
602.438	260.0
602.6547	250.0
602.818	300.0
602.8664	210.0
602.9117	250.0
602.9937	190.0
603.098	200.0
603.1516	160.0
603.3208	280.0
603.6244	160.0
603.6809	180.0
603.9678	170.0
604.2381	160.0
605.1348	170.0
613.3289	190.0
614.1496	180.0
627.5848	150.0
638.6904	230.0
702.403	200.0
735.7998	150.0
1093.9369	240.0
1156.526	190.0
1173.8025	2700.0
1173.9565	190.0
1174.8022	2400.0
1175.8102	800.0

END IONS
BEGIN IONS
SCANS=345
PEPMASS=242.2519
CHARGE=1
COLLISION_ENERGY=0.0
129.9947	240.0
146.9145	240.0
157.9257	250.0
164.466	240.0
189.6417	320.0
192.9119	240.0
193.9404	220.0
203.9093	310.0
205.9211	250.0
208.9256	260.0
212.9225	180.0
216.0538	240.0
221.9255	460.0
230.9272	240.0
239.9321	460.0
240.4308	160.0
242.2851	590.0
243.2931	470.0

END IONS
BEGIN IONS
SCANS=346
PEPMASS=0.0
CHARGE=1
COLLISION_ENERGY=0.0

END IONS
BEGIN IONS
SCANS=347
PEPMASS=395.3634
CHARGE=1
COLLISION_ENERGY=0.0
131.0017	350.0
132.0097	270.0
184.0753	180.0
201.4397	240.0
210.9482	230.0
260.9119	240.0
307.4303	260.0
311.1983	290.0
312.1956	250.0
319.1942	300.0
337.2074	400.0
395.3145	7000.0
396.3164	1800.0
397.3197	360.0

END IONS
BEGIN IONS
SCANS=348
PEPMASS=0.0
CHARGE=1
COLLISION_ENERGY=0.0

END IONS
BEGIN IONS
SCANS=349
PEPMASS=943.9918
CHARGE=1
COLLISION_ENERGY=0.0
729.9346	250.0
845.1647	230.0
882.6451	200.0
943.9934	5500.0
944.99	1500.0
945.9972	340.0
949.4971	260.0

END IONS
BEGIN IONS
SCANS=350
PEPMASS=0.0
CHARGE=1
COLLISION_ENERGY=0.0

END IONS
BEGIN IONS
SCANS=351
PEPMASS=395.2531
CHARGE=1
COLLISION_ENERGY=0.0
318.6906	260.0
318.8681	320.0
336.8784	280.0
354.8864	380.0
356.4147	280.0
356.8765	230.0
359.5376	260.0
365.8472	240.0
366.847	190.0
368.3772	270.0
369.3741	270.0
372.8931	260.0
377.8973	1000.0
378.8938	370.0
391.1837	160.0
394.2253	270.0
395.2772	1300.0
395.9165	280.0
396.2865	270.0
396.8848	160.0
397.2946	620.0

END IONS
BEGIN IONS
SCANS=352
PEPMASS=370.3221
CHARGE=1
COLLISION_ENERGY=0.0
104.0395	200.0
104.5333	260.0
131.0013	210.0
133.0341	360.0
189.9655	260.0
207.073	160.0
208.2108	250.0
209.0683	360.0
237.1729	340.0
238.1755	190.0
258.0231	250.0
277.0753	260.0
286.0918	260.0
307.2538	220.0
309.247	240.0
314.0901	230.0
316.617	330.0
328.593	240.0
332.6247	230.0
336.2523	230.0
343.2628	290.0
369.2958	270.0
370.2987	1700.0
370.7987	1200.0
370.8816	240.0
371.2977	440.0
399.2978	570.0
400.3052	230.0
401.2798	170.0
418.3098	160.0
444.2638	170.0

END IONS
BEGIN IONS
SCANS=353
PEPMASS=199.1326
CHARGE=1
COLLISION_ENERGY=0.0
138.9475	200.0
149.0156	190.0
157.9995	230.0
167.0207	240.0
174.9735	570.0
175.9591	280.0
177.9762	230.0
183.0957	270.0
188.6508	240.0
199.0692	320.0
259.1343	230.0

END IONS
BEGIN IONS
SCANS=354
PEPMASS=734.5655
CHARGE=1
COLLISION_ENERGY=0.0
104.1039	200.0
115.3499	230.0
158.7929	240.0
160.9856	240.0
184.0728	3800.0
185.0669	320.0
211.2091	200.0
268.2562	160.0
401.2785	230.0
577.517	1400.0
578.5156	420.0
579.5399	180.0
731.532	280.0
731.572	260.0
732.5549	480.0
733.551	260.0
734.5613	1100.0
735.5658	700.0
736.5753	180.0

END IONS
BEGIN IONS
SCANS=355
PEPMASS=0.0
CHARGE=1
COLLISION_ENERGY=0.0

END IONS
BEGIN IONS
SCANS=356
PEPMASS=385.2386
CHARGE=1
COLLISION_ENERGY=0.0
60.6031	240.0
130.9991	220.0
149.0136	250.0
160.9949	220.0
191.0923	160.0
287.1255	450.0
289.1285	320.0
347.4447	260.0
356.2368	230.0
364.0374	280.0
364.2946	200.0
364.7786	330.0
373.2838	230.0
382.3019	460.0
383.3037	330.0
385.2374	17000.0
385.3411	200.0
386.2416	4600.0
386.3471	180.0
387.2426	850.0
393.2287	270.0

END IONS
BEGIN IONS
SCANS=357
PEPMASS=421.1444
CHARGE=1
COLLISION_ENERGY=0.0
116.9653	240.0
146.9794	410.0
221.0562	170.0
241.1719	340.0
291.899	240.0
295.1938	240.0
295.4945	240.0
313.202	170.0
320.8722	250.0
321.129	330.0
333.0849	300.0
349.8795	230.0
351.8784	240.0
354.8906	200.0
356.8648	250.0
357.8671	230.0
359.228	230.0
367.8846	250.0
371.866	240.0
372.8424	270.0
378.4024	230.0
378.8474	240.0
380.9001	210.0
390.8513	250.0
392.3467	230.0
396.866	250.0
397.0522	230.0
419.1873	440.0
419.2496	870.0
419.7527	500.0
420.1824	150.0
420.7423	190.0
421.1284	200.0
421.2319	2500.0
422.2305	880.0
423.2293	420.0
424.7773	180.0
536.6921	260.0
729.4	160.0
816.5156	160.0

END IONS
BEGIN IONS
SCANS=358
PEPMASS=466.3945
CHARGE=1
COLLISION_ENERGY=0.0
115.855	240.0
242.2884	160.0
243.2896	340.0
345.2644	260.0
422.8693	290.0
423.1505	260.0
423.2248	170.0
425.151	220.0
463.294	270.0
466.3136	240.0
466.5359	10000.0
467.1738	230.0
467.3254	240.0
467.4088	240.0
467.4488	190.0
467.5394	4300.0
468.3026	280.0
468.541	1000.0
470.0954	190.0
505.7882	240.0
909.6279	160.0

END IONS
BEGIN IONS
SCANS=359
PEPMASS=313.2336
CHARGE=1
COLLISION_ENERGY=0.0
65.3635	240.0
93.074	260.0
95.0859	210.0
103.0312	230.0
109.099	350.0
111.1161	180.0
123.119	180.0
127.1452	380.0
132.6334	260.0
137.1328	210.0
139.1481	360.0
152.1546	250.0
153.1307	170.0
155.1844	230.0
187.1675	170.0
193.8709	240.0
222.2255	210.0
237.2212	190.0
239.2373	1300.0
240.2427	170.0
245.0228	240.0
257.2451	1400.0
258.2406	380.0
270.2922	190.0
275.2603	720.0
276.2647	170.0
296.2026	160.0
311.1613	200.0
313.1669	220.0
313.2166	320.0
313.2742	33000.0
313.5052	160.0
313.871	180.0
314.2132	230.0
314.279	5600.0
315.2803	880.0
316.228	150.0
316.2817	150.0
316.3903	220.0
316.5544	160.0
317.4004	200.0

END IONS
BEGIN IONS
SCANS=360
PEPMASS=282.227
CHARGE=1
COLLISION_ENERGY=0.0
45.729	240.0
53.7176	290.0
63.2605	260.0
68.5176	200.0
70.9742	190.0
82.6892	240.0
83.8761	230.0
85.5565	230.0
89.7473	240.0
91.0514	530.0
92.7833	220.0
93.0688	760.0
94.0712	320.0
95.0852	730.0
97.0639	1500.0
97.1005	1000.0
98.0669	240.0
100.0744	2000.0
101.0728	170.0
102.0834	250.0
105.0651	340.0
105.8918	240.0
106.0788	230.0
107.0836	2500.0
109.0996	1800.0
110.0963	290.0
111.0811	820.0
111.1167	1200.0
112.0802	240.0
112.1146	160.0
113.0825	230.0
114.0915	1800.0
114.1264	300.0
115.0948	200.0
119.051	250.0
119.0836	440.0
121.1016	1200.0
122.1043	200.0
123.1166	300.0
124.1194	360.0
125.0953	1100.0
125.1322	670.0
126.1071	290.0
126.1335	300.0
127.1102	390.0
128.1057	1100.0
128.1414	280.0
128.3953	230.0
129.1053	300.0
129.1242	380.0
131.0067	250.0
133.098	190.0
135.1166	1600.0
135.557	250.0
136.1191	530.0
137.1304	690.0
138.1288	160.0
139.1119	1900.0
139.1336	250.0
140.1135	210.0
141.1273	180.0
142.1211	1200.0
142.1467	290.0
143.1246	180.0
144.1505	180.0
149.1301	1400.0
150.1356	590.0
151.1476	580.0
152.1432	180.0
153.1288	530.0
153.1644	300.0
155.1452	330.0
156.1363	920.0
156.1798	400.0
157.1433	190.0
160.0921	270.0
163.1471	1500.0
164.1484	450.0
165.1612	680.0
167.1429	220.0
167.182	380.0
168.173	180.0
169.1546	440.0
170.1525	1200.0
177.1628	1600.0
179.1735	230.0
181.1654	230.0
181.1956	160.0
181.7251	260.0
183.1674	160.0
184.1699	1000.0
184.2094	300.0
185.1763	390.0
186.4577	230.0
188.5846	230.0
191.1804	1400.0
194.6323	240.0
195.175	600.0
196.1788	250.0
198.1845	1300.0
198.219	550.0
199.1848	460.0
199.2208	210.0
199.5844	220.0
205.1966	600.0
205.5861	220.0
206.1988	180.0
206.5968	280.0
207.0928	400.0
207.5965	440.0
208.0921	410.0
209.189	550.0
210.1917	170.0
212.2004	840.0
213.5855	200.0
214.0917	240.0
214.6039	490.0
214.9502	190.0
215.109	320.0
215.6116	200.0
215.8826	250.0
218.5939	240.0
219.0882	250.0
221.2232	150.0
221.6107	430.0
222.117	460.0
222.6129	760.0
223.119	250.0
223.207	470.0
224.2042	230.0
224.2444	230.0
226.2176	900.0
227.2238	230.0
228.0993	360.0
228.6148	310.0
229.1282	260.0
229.6247	470.0
231.1244	380.0
234.9454	240.0
240.2296	360.0
240.2644	1600.0
241.1295	290.0
241.2771	640.0
242.6261	290.0
243.1303	220.0
243.6201	280.0
244.9047	240.0
247.2428	6400.0
248.2461	2000.0
251.9092	230.0
252.1337	210.0
252.6273	400.0
260.9065	200.0
264.1233	360.0
264.2735	300.0
265.252	8500.0
266.2586	1300.0
267.2563	520.0
270.424	350.0
276.7592	230.0
281.718	180.0
282.1338	220.0
282.1969	220.0
282.2801	44000.0
282.6319	220.0
282.6816	160.0
282.8863	240.0
283.009	220.0
283.0551	160.0
283.1475	160.0
283.2197	160.0
283.2816	6000.0
284.2861	280.0
285.2484	160.0
312.1461	160.0
1295.6169	240.0
1839.9012	250.0
1840.4729	280.0
1883.344	250.0

END IONS
BEGIN IONS
SCANS=361
PEPMASS=304.2918
CHARGE=1
COLLISION_ENERGY=0.0
138.5346	240.0
170.1233	370.0
178.1584	240.0
178.6293	260.0
257.6925	240.0
263.003	250.0
301.7551	430.0
302.2578	200.0
302.756	180.0
303.7543	220.0
304.2144	160.0
304.2619	9800.0
305.2636	1600.0
306.2708	380.0
310.7651	280.0
325.1004	260.0

END IONS
BEGIN IONS
SCANS=362
PEPMASS=779.476
CHARGE=1
COLLISION_ENERGY=0.0
91.0428	260.0
97.0289	330.0
101.022	420.0
101.0794	240.0
109.1007	240.0
111.113	180.0
115.0393	300.0
121.0999	200.0
123.1178	180.0
124.9977	170.0
127.0388	380.0
137.1347	320.0
145.0474	600.0
146.0682	250.0
146.977	530.0
149.1314	160.0
184.0744	770.0
185.0385	390.0
198.9759	200.0
201.0735	310.0
203.0509	180.0
223.0599	180.0
235.1517	230.0
239.2359	740.0
240.2394	320.0
243.0852	630.0
247.2426	350.0
257.2476	280.0
265.256	390.0
266.2536	380.0
279.4273	240.0
301.2343	180.0
313.273	2400.0
314.2796	960.0
317.2126	290.0
339.2911	1700.0
340.3031	190.0
341.2741	580.0
342.2675	290.0
367.285	360.0
466.7928	230.0
468.2905	190.0
475.3275	530.0
476.3217	160.0
495.3254	200.0
496.2744	160.0
497.3092	14000.0
497.4315	200.0
497.5252	200.0
498.3103	3900.0
499.3105	1000.0
499.3643	240.0
501.333	360.0
523.3217	6900.0
524.327	2200.0
525.3367	710.0
575.5022	260.0
597.4919	330.0
617.5013	170.0
643.5199	180.0
721.4846	170.0
776.2248	240.0
776.5567	220.0
777.032	200.0
777.4175	180.0
777.5711	280.0
778.3946	200.0
778.5059	360.0
778.5697	430.0
779.0057	260.0
779.2063	940.0
779.4014	160.0
779.5641	28000.0
779.8937	170.0
780.0717	160.0
780.2102	990.0
780.4102	230.0
780.5671	13000.0
780.8916	190.0
781.2042	750.0
781.2793	190.0
781.5706	3600.0
781.6959	380.0
782.1916	200.0
782.47	280.0
782.5678	540.0
782.7634	260.0
782.9252	260.0
782.9935	260.0
783.1896	200.0
783.5764	600.0
783.6678	160.0
784.3745	260.0
784.5787	430.0

END IONS
BEGIN IONS
SCANS=363
PEPMASS=532.3669
CHARGE=1
COLLISION_ENERGY=0.0
102.0715	250.0
133.0838	680.0
144.0792	450.0
155.0987	180.0
177.1104	160.0
182.7077	250.0
199.1265	230.0
221.6386	250.0
243.1582	200.0
276.1403	240.0
314.2327	210.0
329.2442	300.0
359.2441	170.0
391.7776	200.0
395.2344	240.0
395.6916	230.0
397.8465	240.0
406.2589	260.0
421.2471	150.0
465.2168	180.0
465.2868	170.0
474.3741	240.0
495.6135	240.0
517.3906	270.0
521.3503	480.0
521.8666	580.0
522.3657	160.0
523.428	260.0
526.6568	200.0
529.3574	830.0
529.4063	450.0
529.5328	240.0
529.8495	900.0
530.3531	950.0
530.3873	540.0
530.4766	190.0
530.6393	230.0
530.8419	150.0
530.8796	220.0
530.9962	230.0
531.0938	160.0
531.2598	210.0
531.3473	440.0
531.3565	270.0
531.6345	280.0
531.7405	270.0
531.8196	210.0
531.8604	460.0
531.985	560.0
532.1351	320.0
532.1696	200.0
532.2242	240.0
532.269	430.0
532.3591	120000.0
532.4818	280.0
532.5293	430.0
532.6316	480.0
532.7338	260.0
532.79	800.0
532.8609	63000.0
533.0237	300.0
533.1344	500.0
533.2172	340.0
533.3605	26000.0
533.5453	160.0
533.6161	330.0
533.6688	170.0
533.7551	220.0
533.8625	5900.0
533.9449	270.0
534.0261	290.0
534.1486	160.0
534.2032	460.0
534.3637	2200.0
534.4443	180.0
534.6893	190.0
534.8313	200.0
534.8619	500.0
534.9151	180.0
535.1802	160.0
535.3336	290.0
535.3741	320.0
535.4608	210.0
535.6014	190.0
535.7372	200.0
536.1328	160.0
536.2646	340.0
536.316	200.0
536.3781	440.0
536.4235	460.0
536.5043	190.0
536.7415	180.0
536.8545	180.0
537.5695	170.0
539.2014	160.0
548.3157	180.0
569.3008	170.0
613.3112	160.0
613.3468	310.0
634.8761	230.0
657.3574	260.0
701.3908	270.0
745.4237	220.0
1041.493	200.0
1041.724	15000.0
1041.9441	220.0
1042.4478	340.0
1042.7274	8400.0
1042.952	160.0
1043.7267	3400.0
1044.7355	1000.0
1046.7339	220.0
1097.573	260.0
1711.8499	230.0

END IONS
BEGIN IONS
SCANS=364
PEPMASS=0.0
CHARGE=1
COLLISION_ENERGY=0.0

END IONS
BEGIN IONS
SCANS=365
PEPMASS=693.5087
CHARGE=1
COLLISION_ENERGY=0.0
115.0397	220.0
181.0362	270.0
184.0728	160.0
185.0802	290.0
208.0401	300.0
210.0847	180.0
211.0993	300.0
285.244	160.0
313.2813	210.0
329.2382	190.0
342.2503	210.0
353.2659	310.0
354.2739	150.0
412.7852	290.0
437.2114	340.0
466.5325	180.0
550.5425	180.0
551.4899	180.0
552.5144	160.0
608.4914	260.0
690.5722	180.0
691.432	340.0
691.5329	550.0
691.6699	180.0
692.4625	380.0
692.5461	430.0
693.4543	790.0
693.5659	4500.0
694.2282	180.0
694.359	170.0
694.4577	220.0
694.5663	2300.0
695.5066	190.0
695.573	720.0
696.5708	240.0
697.4501	200.0
697.5514	180.0
698.4659	280.0

END IONS
BEGIN IONS
SCANS=366
PEPMASS=367.3017
CHARGE=1
COLLISION_ENERGY=0.0
72.7623	240.0
76.7059	240.0
87.2818	250.0
95.091	310.0
105.071	530.0
107.0861	450.0
109.0989	540.0
119.0855	370.0
121.1012	160.0
122.1047	230.0
123.1178	460.0
133.1017	440.0
135.1219	250.0
136.119	180.0
137.1303	180.0
145.1068	180.0
147.1176	1200.0
148.1219	220.0
149.1341	570.0
156.0877	180.0
157.0818	230.0
159.1189	150.0
161.1318	560.0
163.0368	240.0
164.6048	250.0
173.1306	190.0
175.1448	180.0
189.1684	370.0
190.1799	240.0
201.1724	160.0
204.1841	190.0
216.1821	180.0
225.4472	240.0
229.2008	190.0
233.2278	220.0
243.2115	180.0
245.2315	220.0
273.2586	160.0
279.1645	250.0
300.8888	500.0
323.227	360.0
329.2463	180.0
341.2384	560.0
359.2541	230.0
365.3004	430.0
367.1346	180.0
367.1962	210.0
367.3196	12000.0
368.3221	1900.0
368.4207	310.0
369.3544	1900.0
369.4203	310.0
370.2896	190.0
370.3548	700.0
371.1718	290.0
377.2527	300.0

END IONS
BEGIN IONS
SCANS=367
PEPMASS=685.4388
CHARGE=1
COLLISION_ENERGY=0.0
494.5547	160.0
619.5034	300.0
620.2467	240.0
683.4066	160.0
685.4285	2000.0
685.509	470.0
686.4285	1200.0
687.4313	210.0
688.4227	330.0
688.5381	240.0
688.5938	180.0
689.5106	420.0
690.4888	180.0
691.3655	160.0

END IONS
BEGIN IONS
SCANS=368
PEPMASS=123.9645
CHARGE=1
COLLISION_ENERGY=0.0
103.9566	200.0
106.0667	440.0
107.0716	400.0
121.0928	200.0
121.9622	440.0
122.0963	980.0
123.1041	380.0
123.965	340.0
133.9596	290.0

END IONS
BEGIN IONS
SCANS=369
PEPMASS=285.2747
CHARGE=1
COLLISION_ENERGY=0.0
116.938	160.0
134.9167	260.0
181.1657	190.0
197.3852	250.0
206.8887	240.0
215.1978	200.0
215.8784	180.0
215.9052	290.0
216.3932	170.0
216.9391	410.0
224.8966	400.0
226.9235	540.0
227.8833	160.0
231.9334	240.0
232.9333	260.0
232.9794	250.0
234.9589	410.0
242.9009	350.0
243.8973	210.0
244.4201	200.0
244.9331	640.0
245.8913	190.0
245.9411	190.0
247.24	180.0
251.9027	320.0
252.4066	260.0
252.9309	180.0
254.4644	200.0
254.9265	250.0
259.418	240.0
259.9237	220.0
260.9114	510.0
261.4099	330.0
261.9188	240.0
262.9537	390.0
263.9038	540.0
264.9199	260.0
264.957	180.0
265.2528	310.0
266.5743	270.0
267.9499	160.0
268.4087	240.0
269.9189	1000.0
270.9147	390.0
271.9389	270.0
281.9266	180.0
285.2758	2000.0
286.2823	160.0
286.9134	230.0
300.9288	240.0
303.2847	500.0

END IONS
BEGIN IONS
SCANS=370
PEPMASS=188.0499
CHARGE=1
COLLISION_ENERGY=0.0
91.0536	210.0
97.9674	270.0
98.96	240.0
99.9509	360.0
108.9597	240.0
115.0555	1100.0
116.0607	570.0
116.4666	240.0
116.9341	800.0
117.0562	260.0
117.9601	250.0
118.066	1900.0
118.9641	160.0
119.0681	370.0
119.9747	170.0
121.0041	260.0
121.9675	280.0
122.9466	220.0
128.9599	180.0
129.9642	160.0
134.9422	540.0
134.9798	240.0
135.9549	260.0
138.9627	260.0
139.9528	230.0
140.9569	260.0
142.0676	220.0
143.0748	750.0
143.9451	260.0
143.9845	220.0
144.0779	530.0
144.1086	190.0
144.9812	240.0
145.0605	220.0
145.0853	200.0
146.0611	1000.0
149.9524	240.0
152.9484	340.0
153.9734	250.0
154.9536	280.0
155.063	200.0
163.4724	230.0
163.9643	200.0
170.9641	230.0
174.9713	170.0
178.9273	240.0
187.0967	170.0
188.0716	880.0
188.9777	380.0
189.0756	320.0
194.911	960.0
212.9173	210.0
230.9296	220.0
248.9448	180.0
1103.4879	230.0

END IONS
BEGIN IONS
SCANS=371
PEPMASS=453.1231
CHARGE=1
COLLISION_ENERGY=0.0
117.7003	280.0
128.0325	210.0
215.9307	240.0
264.8992	150.0
322.1465	240.0
335.8237	240.0
341.2463	320.0
350.8626	180.0
359.87	220.0
366.261	380.0
367.8782	200.0
376.8412	320.0
378.8395	170.0
380.8008	240.0
388.8828	240.0
391.2943	180.0
393.8333	240.0
396.5373	320.0
396.8399	160.0
414.8481	260.0
420.0503	280.0
427.0201	240.0
428.8365	190.0
434.8402	240.0
450.7808	380.0
450.88	150.0
451.269	180.0
453.1802	420.0
453.295	5400.0
454.2981	1700.0
455.3011	430.0

END IONS
BEGIN IONS
SCANS=372
PEPMASS=285.2769
CHARGE=1
COLLISION_ENERGY=0.0
93.0702	230.0
103.0765	180.0
156.1583	230.0
176.9025	240.0
198.9263	360.0
201.9117	240.0
203.957	240.0
206.8811	220.0
212.4561	260.0
213.9166	320.0
215.8912	230.0
216.9425	340.0
224.9005	440.0
225.891	170.0
226.9236	190.0
227.8761	150.0
227.9105	270.0
229.4322	240.0
232.8547	250.0
233.8988	320.0
234.9558	300.0
236.951	390.0
242.9008	190.0
243.4042	200.0
243.9158	400.0
244.9366	270.0
245.8952	190.0
245.9409	350.0
246.8983	400.0
247.2404	390.0
249.9039	230.0
251.9097	860.0
257.4101	260.0
260.9136	630.0
261.4116	380.0
261.9235	270.0
262.9113	240.0
263.4043	220.0
263.9026	170.0
264.9076	230.0
268.8745	230.0
268.9244	160.0
269.9126	520.0
270.4111	350.0
270.9258	600.0
279.4305	250.0
285.2776	1700.0
286.2792	440.0
286.5864	270.0
288.9323	230.0
303.2798	240.0
341.0814	280.0
428.8398	180.0
446.8637	170.0

END IONS
BEGIN IONS
SCANS=373
PEPMASS=0.0
CHARGE=1
COLLISION_ENERGY=0.0

END IONS
BEGIN IONS
SCANS=374
PEPMASS=0.0
CHARGE=1
COLLISION_ENERGY=0.0

END IONS
BEGIN IONS
SCANS=375
PEPMASS=131.9628
CHARGE=1
COLLISION_ENERGY=0.0
130.1605	370.0

END IONS
BEGIN IONS
SCANS=376
PEPMASS=637.3201
CHARGE=1
COLLISION_ENERGY=0.0
49.4886	230.0
56.2141	240.0
72.7348	260.0
81.8487	280.0
121.1015	160.0
122.5324	260.0
132.0887	460.0
133.1026	240.0
136.3077	230.0
141.0683	900.0
145.0589	150.0
147.1161	4800.0
148.119	930.0
151.0156	440.0
159.0797	300.0
161.133	470.0
163.0134	750.0
169.0758	300.0
174.1346	170.0
175.0155	520.0
181.0241	320.0
189.1626	340.0
192.5586	260.0
209.1353	230.0
221.033	240.0
227.0473	1300.0
228.0466	170.0
231.0773	310.0
237.0118	230.0
239.0457	4000.0
240.0513	590.0
243.0737	170.0
257.0559	180.0
260.8894	300.0
260.9932	590.0
278.9971	380.0
283.1022	360.0
295.1078	1500.0
296.1147	550.0
307.0112	180.0
308.0113	160.0
313.1133	520.0
324.506	240.0
334.6687	240.0
335.5342	190.0
336.9813	490.0
337.0236	17000.0
338.0258	3700.0
339.0315	510.0
345.2393	240.0
351.1661	330.0
355.0374	660.0
356.0465	350.0
385.5723	250.0
393.0865	15000.0
393.8216	220.0
394.0904	2200.0
395.0845	360.0
396.1029	330.0
406.5541	250.0
411.0933	220.0
412.0983	340.0
413.0532	530.0
413.1162	230.0
414.0673	220.0
445.2033	340.0
449.1628	190.0
450.1385	220.0
462.2439	280.0
466.3318	230.0
469.1162	3400.0
470.1202	800.0
471.1372	150.0
511.7844	410.0
523.0323	170.0
525.179	9300.0
526.181	3000.0
527.187	610.0
541.1359	170.0
581.1635	180.0
581.2413	14000.0
582.2455	4900.0
583.165	170.0
583.2479	1100.0
584.2546	610.0
585.6411	250.0
604.4885	230.0
609.2062	250.0
616.2288	470.0
616.7427	360.0
617.2181	250.0
617.757	250.0
619.1764	270.0
634.4941	210.0
635.0711	200.0
636.3023	160.0
636.9418	340.0
637.0956	220.0
637.1928	200.0
637.3044	54000.0
637.6219	270.0
638.1254	160.0
638.307	20000.0
638.5922	320.0
639.0959	190.0
639.3112	4500.0
639.3951	180.0
640.3165	470.0
641.2192	160.0
641.324	220.0
641.4345	470.0
641.8495	150.0
642.4062	170.0
642.9603	160.0
660.2036	250.0
660.2751	300.0
1489.927	230.0
1950.2131	240.0

END IONS
BEGIN IONS
SCANS=377
PEPMASS=553.2428
CHARGE=1
COLLISION_ENERGY=0.0
109.0995	260.0
110.9757	280.0
112.0263	640.0
121.099	250.0
131.0022	700.0
136.9294	530.0
145.0982	170.0
159.5489	240.0
190.9676	240.0
198.6306	280.0
206.0816	260.0
229.0941	260.0
244.1549	580.0
259.1075	280.0
265.2644	150.0
266.1621	270.0
285.1081	560.0
286.1157	280.0
288.9076	280.0
311.1878	190.0
313.2057	210.0
315.1249	470.0
319.9237	270.0
321.2115	530.0
329.0186	240.0
339.2188	900.0
340.2328	270.0
340.9988	180.0
343.2112	180.0
349.0479	380.0
349.1313	250.0
366.9893	250.0
376.2703	1100.0
376.7759	390.0
377.2758	220.0
397.2642	160.0
403.1819	200.0
404.1974	160.0
405.1674	570.0
406.181	310.0
419.1842	8100.0
420.1842	1600.0
421.1909	450.0
422.6805	160.0
431.769	160.0
434.221	170.0
435.1858	160.0
451.3415	160.0
452.7814	320.0
488.212	180.0
500.2094	240.0
506.8024	360.0
509.5685	190.0
528.9882	260.0
530.3063	240.0
546.389	160.0
548.2615	150.0
550.9545	160.0
551.4348	240.0
551.9193	570.0
551.9944	450.0
552.9239	260.0
553.2579	72000.0
553.5005	260.0
553.5793	150.0
553.6788	180.0
553.9821	200.0
554.1204	180.0
554.2606	27000.0
554.45	220.0
554.7938	160.0
554.9036	180.0
555.0949	200.0
555.1924	170.0
555.2668	6000.0
556.2651	790.0
556.8742	170.0
557.2662	220.0
558.3008	260.0
569.2815	220.0
572.2614	250.0

END IONS
BEGIN IONS
SCANS=378
PEPMASS=994.6924
CHARGE=1
COLLISION_ENERGY=0.0
88.0136	260.0
158.9629	240.0
296.9961	230.0
302.9686	250.0
347.0949	250.0
362.9231	210.0
430.9013	270.0
440.3207	260.0
494.5623	280.0
495.5753	290.0
554.3937	190.0
617.4983	290.0
657.3362	170.0
722.5629	320.0
723.5511	280.0
795.5511	240.0
796.5498	290.0
926.7318	160.0
975.1459	270.0
992.684	490.0
992.7487	420.0
993.7158	300.0
994.5802	300.0
994.7106	5900.0
994.881	410.0
995.7195	4100.0
996.7255	1400.0
997.7128	570.0
998.3782	230.0

END IONS
BEGIN IONS
SCANS=379
PEPMASS=0.0
CHARGE=1
COLLISION_ENERGY=0.0

END IONS
BEGIN IONS
SCANS=380
PEPMASS=0.0
CHARGE=1
COLLISION_ENERGY=0.0

END IONS
BEGIN IONS
SCANS=381
PEPMASS=0.0
CHARGE=1
COLLISION_ENERGY=0.0

END IONS
BEGIN IONS
SCANS=382
PEPMASS=0.0
CHARGE=1
COLLISION_ENERGY=0.0

END IONS
BEGIN IONS
SCANS=383
PEPMASS=972.6956
CHARGE=1
COLLISION_ENERGY=0.0
138.5956	260.0
226.9567	380.0
247.2415	170.0
252.2708	420.0
253.2726	190.0
264.2673	4100.0
265.2737	310.0
266.3075	180.0
267.1667	230.0
282.2804	600.0
283.2775	340.0
366.3762	340.0
494.5626	580.0
495.5651	290.0
529.4708	150.0
600.601	210.0
613.6105	230.0
628.6056	170.0
630.6149	1600.0
630.6743	220.0
631.6168	660.0
632.6199	270.0
648.6252	770.0
649.6254	530.0
702.8572	280.0
770.9006	220.0
792.6628	180.0
910.6693	230.0
954.7187	610.0
955.7264	200.0
969.7086	250.0
971.6387	260.0
972.7294	680.0
973.741	370.0
974.7547	260.0
975.7251	230.0
1283.0452	240.0

END IONS
BEGIN IONS
SCANS=384
PEPMASS=0.0
CHARGE=1
COLLISION_ENERGY=0.0

END IONS
BEGIN IONS
SCANS=385
PEPMASS=133.9794
CHARGE=1
COLLISION_ENERGY=0.0
88.951	600.0
89.4491	170.0
97.9599	250.0
106.9631	180.0
107.4644	360.0
115.9673	520.0
116.4699	400.0
116.9303	800.0
121.1672	240.0
124.9749	1400.0
125.4712	350.0
125.4913	270.0
125.9829	280.0
133.9789	2800.0
134.941	660.0
134.9781	500.0
138.9518	300.0
142.9825	1100.0
143.4874	180.0
143.9835	250.0
151.984	260.0
152.9509	450.0
170.9616	370.0
174.9675	200.0
188.9711	160.0

END IONS
BEGIN IONS
SCANS=386
PEPMASS=231.0005
CHARGE=1
COLLISION_ENERGY=0.0
82.2612	250.0
106.9652	210.0
116.0704	2000.0
117.0709	280.0
118.0837	340.0
129.0992	200.0
130.0585	230.0
131.107	270.0
132.1037	630.0
134.9382	290.0
140.007	200.0
142.9865	240.0
147.4123	240.0
155.9245	230.0
157.3981	260.0
158.9249	290.0
164.927	240.0
173.9174	230.0
174.4344	240.0
183.9425	180.0
185.1675	620.0
188.9245	190.0
190.4147	240.0
194.4423	250.0
194.9063	450.0
195.4196	250.0
196.0679	230.0
199.4182	200.0
200.948	230.0
204.4393	280.0
208.4167	250.0
209.9519	200.0
210.9508	250.0
212.9252	380.0
213.1197	230.0
213.1586	210.0
213.4189	300.0
214.9203	420.0
214.9514	220.0
219.9869	250.0
229.1548	1500.0
230.0945	280.0
230.1519	270.0
230.927	520.0
231.1711	2700.0
232.1958	260.0
232.9262	210.0
233.1764	160.0
248.9426	460.0
254.8724	230.0
266.9528	380.0

END IONS
BEGIN IONS
SCANS=387
PEPMASS=0.0
CHARGE=1
COLLISION_ENERGY=0.0

END IONS
BEGIN IONS
SCANS=388
PEPMASS=0.0
CHARGE=1
COLLISION_ENERGY=0.0

END IONS
BEGIN IONS
SCANS=389
PEPMASS=522.5937
CHARGE=1
COLLISION_ENERGY=0.0
133.0909	240.0
153.0486	170.0
177.1114	420.0
188.1154	240.0
210.1145	180.0
240.9099	200.0
268.2976	170.0
270.3152	2900.0
271.3189	800.0
272.3288	170.0
311.347	230.0
333.1888	190.0
385.1583	280.0
507.4446	240.0
518.9252	150.0
519.2576	250.0
519.3474	240.0
519.4377	250.0
520.4871	150.0
520.5681	270.0
520.8833	150.0
521.3743	300.0
521.5428	190.0
521.5893	260.0
522.2149	300.0
522.2875	190.0
522.3301	340.0
522.3428	320.0
522.3776	220.0
522.5214	690.0
522.596	62000.0
522.8937	160.0
522.9486	200.0
523.3426	180.0
523.4311	340.0
523.4702	260.0
523.5285	220.0
523.5981	30000.0
524.2554	220.0
524.3456	210.0
524.395	310.0
524.4586	320.0
524.6023	5500.0
524.8641	240.0
525.2916	180.0
525.3697	170.0
525.6082	780.0
525.9596	300.0
526.1192	190.0
526.2025	160.0
526.3279	150.0
526.6008	170.0
526.7513	210.0
526.8194	240.0
526.8685	160.0
529.1777	150.0
569.3017	160.0
821.5844	160.0
865.601	160.0
909.6315	180.0

END IONS
BEGIN IONS
SCANS=390
PEPMASS=230.9972
CHARGE=1
COLLISION_ENERGY=0.0
93.4484	240.0
107.9514	230.0
109.0514	300.0
110.0234	240.0
113.016	250.0
116.0713	2000.0
117.0703	220.0
118.0855	450.0
120.9326	180.0
132.1038	620.0
132.8535	240.0
133.1058	360.0
140.0662	250.0
140.9205	270.0
146.9194	240.0
147.9267	230.0
148.0908	240.0
155.9223	250.0
158.9285	420.0
158.958	180.0
159.9904	320.0
160.9104	210.0
164.9484	230.0
167.4411	240.0
168.9212	190.0
173.9241	220.0
176.9013	250.0
176.9416	320.0
178.0803	230.0
178.926	190.0
179.0164	200.0
179.5375	230.0
179.9108	250.0
182.933	420.0
183.1107	210.0
183.4383	230.0
184.0595	260.0
185.1651	1200.0
186.9379	180.0
186.962	200.0
188.0566	240.0
190.4228	340.0
191.9408	670.0
192.4397	200.0
193.9408	250.0
194.9138	430.0
194.9604	420.0
195.0676	200.0
198.9287	310.0
199.4219	210.0
199.9276	370.0
200.9469	680.0
201.4425	240.0
201.9506	370.0
202.9441	240.0
203.4572	240.0
206.6066	240.0
208.4296	390.0
208.9301	230.0
209.4243	240.0
209.9498	190.0
212.9212	180.0
213.1505	160.0
213.9332	160.0
214.9181	170.0
215.9135	240.0
217.4399	210.0
222.4228	270.0
229.1559	1500.0
230.162	330.0
230.9277	720.0
231.1716	3900.0
231.9283	160.0
232.1721	560.0
232.9324	340.0
234.95	640.0
248.9367	180.0
249.9526	240.0
250.9487	190.0
257.0882	240.0
379.8641	230.0
1684.5128	260.0
1867.9139	250.0

END IONS
BEGIN IONS
SCANS=391
PEPMASS=116.0222
CHARGE=1
COLLISION_ENERGY=0.0
152.9515	310.0
152.9733	180.0

END IONS
BEGIN IONS
SCANS=392
PEPMASS=217.034
CHARGE=1
COLLISION_ENERGY=0.0
116.0717	2800.0
118.0859	390.0
132.083	160.0
132.1077	240.0
136.0522	270.0
136.9313	180.0
138.9273	230.0
140.0015	190.0
154.9427	170.0
171.1445	280.0
176.9298	300.0
179.9529	260.0
184.9544	300.0
196.5994	240.0
200.0778	240.0
200.9478	150.0
202.101	200.0
215.1411	690.0
215.9732	180.0
216.1411	360.0
217.1072	660.0
217.1539	1500.0
218.1731	360.0
229.1536	230.0

END IONS
BEGIN IONS
SCANS=393
PEPMASS=0.0
CHARGE=1
COLLISION_ENERGY=0.0

END IONS
BEGIN IONS
SCANS=394
PEPMASS=0.0
CHARGE=1
COLLISION_ENERGY=0.0

END IONS
BEGIN IONS
SCANS=395
PEPMASS=939.5901
CHARGE=1
COLLISION_ENERGY=0.0
128.1509	240.0
185.1551	240.0
219.1758	1000.0
220.1806	230.0
301.1779	910.0
302.178	170.0
317.1378	250.0
374.1568	220.0
415.1803	200.0
416.1808	330.0
471.2377	240.0
499.2541	170.0
522.5969	1100.0
523.5973	380.0
582.2579	150.0
583.3681	310.0
631.399	280.0
632.3976	440.0
633.4107	240.0
639.4283	780.0
640.4262	370.0
641.446	190.0
645.7175	180.0
659.3574	160.0
661.4066	2700.0
662.4133	1300.0
662.4852	270.0
663.415	350.0
685.3587	200.0
691.4571	260.0
734.6491	170.0
750.4319	180.0
776.5851	160.0
787.8826	150.0
805.5617	390.0
806.5786	160.0
807.4907	160.0
866.8087	220.0
873.5533	160.0
907.0146	170.0
918.7812	170.0
920.1448	160.0
922.4581	250.0
922.5759	290.0
922.697	270.0
923.4777	220.0
923.742	370.0
923.834	190.0
923.9227	150.0
924.1197	180.0
924.1779	220.0
924.3491	250.0
924.5844	300.0
924.8541	170.0
925.5136	220.0
925.5754	230.0
925.7684	170.0
927.3561	220.0
927.6514	180.0
928.1188	150.0
930.6033	160.0
933.1745	220.0
933.2688	170.0
935.2985	180.0
935.6202	360.0
935.6657	240.0
935.9694	250.0
936.1655	170.0
936.3002	160.0
936.4303	200.0
936.5787	280.0
936.628	170.0
936.7433	260.0
936.8993	180.0
937.0692	330.0
937.1782	200.0
937.2819	220.0
937.5802	2700.0
937.7096	300.0
937.7947	190.0
937.8436	260.0
937.9021	240.0
937.9573	240.0
938.2052	160.0
938.3362	350.0
938.4876	270.0
938.5842	1900.0
938.8939	210.0
939.0368	450.0
939.1105	440.0
939.2138	400.0
939.2626	320.0
939.3398	370.0
939.5971	190000.0
939.9603	450.0
940.0172	370.0
940.0984	470.0
940.1853	430.0
940.2493	400.0
940.2925	400.0
940.3535	360.0
940.4095	360.0
940.4624	640.0
940.6004	120000.0
940.8942	340.0
941.0322	450.0
941.0991	210.0
941.1642	350.0
941.2593	400.0
941.4659	310.0
941.6035	43000.0
941.8757	300.0
942.0262	200.0
942.1405	220.0
942.2013	300.0
942.2886	340.0
942.4311	270.0
942.4828	260.0
942.6055	8800.0
942.9658	360.0
943.0288	210.0
943.0943	260.0
943.1563	380.0
943.387	300.0
943.5113	200.0
943.6074	1700.0
943.7388	190.0
943.9646	290.0
944.0222	320.0
944.2187	160.0
944.321	430.0
944.5144	240.0
944.6141	490.0
944.6757	350.0
944.8005	160.0
945.0152	420.0
945.5489	220.0
945.6275	170.0
945.675	360.0
945.7828	220.0
945.8896	270.0
946.0795	210.0
946.1393	270.0
946.2115	230.0
946.828	200.0
947.0681	190.0
947.1988	150.0
947.4455	360.0
947.882	230.0
948.1331	200.0
949.5241	200.0
957.7701	160.0
1278.7621	230.0
1298.4294	260.0
1321.0135	160.0
1465.5542	260.0
1474.8649	250.0
1528.1505	230.0
1966.8812	240.0

END IONS
BEGIN IONS
SCANS=396
PEPMASS=391.2637
CHARGE=1
COLLISION_ENERGY=0.0
45.7626	240.0
57.0756	240.0
58.8531	230.0
59.809	240.0
62.1665	230.0
67.5255	260.0
68.4651	270.0
74.7698	280.0
79.2829	230.0
86.9038	250.0
96.4851	230.0
103.3139	240.0
107.184	260.0
109.043	260.0
113.1337	440.0
114.8738	210.0
121.0301	710.0
123.949	240.0
130.9986	240.0
132.7113	260.0
133.1411	200.0
138.0632	230.0
140.1319	230.0
147.2882	240.0
148.416	200.0
149.0246	80000.0
149.1046	200.0
149.1602	300.0
149.449	230.0
150.0282	6500.0
151.0292	1100.0
167.0348	12000.0
167.1751	190.0
168.039	1200.0
169.0419	190.0
261.1469	260.0
262.153	340.0
279.1613	1600.0
280.1601	480.0
296.3097	230.0
370.3438	320.0
391.241	160.0
391.2859	280.0
392.2983	330.0
393.2957	990.0
394.2963	360.0
1282.7191	300.0
1463.4385	240.0
1595.9622	230.0
1638.589	230.0
1751.7314	230.0
1826.6959	230.0
1946.9373	230.0

END IONS
BEGIN IONS
SCANS=397
PEPMASS=338.3417
CHARGE=1
COLLISION_ENERGY=0.0
46.0253	240.0
48.6201	240.0
63.3105	230.0
81.9824	230.0
84.2322	260.0
87.9724	230.0
93.07	840.0
94.0738	180.0
95.0869	920.0
97.0646	520.0
97.1016	810.0
100.0751	790.0
107.0863	1600.0
109.1022	820.0
111.0147	230.0
111.0803	1300.0
111.1166	540.0
112.1184	480.0
114.0899	1500.0
115.0934	420.0
121.1024	1300.0
122.1052	670.0
123.1175	1000.0
125.0962	360.0
125.1323	340.0
126.1282	170.0
127.1121	220.0
127.1459	250.0
128.107	720.0
128.1441	340.0
135.1167	2100.0
136.1208	290.0
137.1314	340.0
138.1332	300.0
139.1111	620.0
139.1527	290.0
140.1142	180.0
142.1237	550.0
142.1589	280.0
149.1325	1400.0
150.1346	550.0
151.148	1200.0
153.1273	790.0
153.1696	380.0
156.1383	910.0
156.1747	410.0
163.1483	460.0
164.1522	370.0
167.1425	480.0
167.1845	160.0
168.2174	230.0
169.1465	240.0
170.1528	1100.0
171.1752	180.0
177.1648	800.0
181.1632	550.0
181.1965	350.0
183.1707	180.0
183.2101	170.0
184.1664	1100.0
185.1796	260.0
191.1738	520.0
193.1912	200.0
195.1727	450.0
198.1845	790.0
198.22	200.0
199.1825	240.0
200.2178	270.0
205.1928	220.0
207.2104	180.0
209.1869	360.0
210.1954	560.0
211.208	480.0
212.2045	610.0
219.213	300.0
220.2156	480.0
221.2231	440.0
223.2037	360.0
223.2452	380.0
226.217	1600.0
226.2482	270.0
227.2292	210.0
233.2281	250.0
235.2402	200.0
237.2174	280.0
238.2615	160.0
238.889	180.0
240.2282	800.0
241.2788	230.0
247.2432	300.0
251.2376	490.0
254.2434	1000.0
254.2839	200.0
255.255	290.0
261.2523	290.0
265.2487	590.0
268.2637	850.0
269.2615	330.0
279.2671	270.0
282.2803	620.0
283.2867	280.0
284.2876	160.0
294.3089	190.0
296.2952	700.0
296.3273	530.0
296.8061	180.0
298.3058	320.0
303.0888	260.0
303.304	5000.0
304.3049	600.0
305.3178	320.0
320.3292	320.0
320.8045	180.0
321.3155	11000.0
322.3186	2700.0
323.3225	570.0
325.7523	180.0
336.3676	200.0
336.5355	170.0
338.3425	51000.0
338.8814	260.0
339.14	190.0
339.3446	10000.0
340.3461	1300.0
340.4044	470.0
340.6764	200.0
341.2685	360.0
1546.8762	240.0
1836.0719	240.0

END IONS
BEGIN IONS
SCANS=398
PEPMASS=781.5226
CHARGE=1
COLLISION_ENERGY=0.0
124.3041	230.0
145.7659	200.0
149.3159	250.0
171.0021	480.0
171.0305	230.0
172.0088	160.0
184.0739	580.0
189.0162	1300.0
189.0621	240.0
190.0186	240.0
240.9108	150.0
267.1011	230.0
279.1574	1300.0
280.1632	250.0
301.1405	4600.0
302.1441	750.0
303.1529	190.0
306.4977	180.0
319.1479	260.0
325.2145	240.0
329.2273	230.0
329.3952	260.0
354.7102	240.0
390.6886	280.0
391.2003	170.0
391.2827	50000.0
391.7624	320.0
391.8472	180.0
392.0706	220.0
392.2851	10000.0
393.2906	2000.0
394.2894	610.0
394.5147	230.0
409.3009	210.0
409.3386	150.0
413.0542	220.0
413.2675	48000.0
413.4518	190.0
413.4865	160.0
414.2698	11000.0
414.8501	170.0
415.2743	2600.0
416.2779	340.0
421.1093	280.0
431.2734	340.0
432.284	210.0
443.2567	250.0
504.7826	240.0
692.3574	230.0
777.5726	720.0
778.5705	1000.0
779.5704	530.0
781.5496	560.0
782.5191	320.0
783.1678	250.0
783.2444	250.0
783.5126	220.0
784.4266	150.0
784.6184	160.0
785.4978	160.0
786.6041	190.0

END IONS
BEGIN IONS
SCANS=399
PEPMASS=0.0
CHARGE=1
COLLISION_ENERGY=0.0

END IONS
BEGIN IONS
SCANS=400
PEPMASS=605.4519
CHARGE=1
COLLISION_ENERGY=0.0
50.9497	250.0
68.4258	230.0
73.0041	240.0
74.2721	240.0
86.9838	230.0
91.0513	190.0
98.6382	240.0
105.0699	500.0
105.1842	280.0
106.0743	180.0
107.0834	160.0
109.4589	230.0
115.0592	160.0
117.0715	560.0
120.5412	230.0
121.064	170.0
125.2479	230.0
133.066	2200.0
134.0654	350.0
135.0416	420.0
135.0801	470.0
136.0487	160.0
137.0617	290.0
145.0645	280.0
148.0527	390.0
149.0551	290.0
151.0775	1100.0
151.1046	250.0
152.0782	300.0
153.0869	400.0
158.9673	400.0
161.0302	210.0
161.0609	10000.0
162.0621	1600.0
163.0751	670.0
165.0538	510.0
173.5687	260.0
178.0903	210.0
179.0711	8200.0
179.7211	160.0
180.0762	830.0
181.0851	350.0
183.0621	240.0
187.4029	260.0
189.0551	4400.0
190.0606	540.0
191.0648	190.0
194.1322	260.0
196.1081	220.0
197.0801	2000.0
198.0888	280.0
198.2799	260.0
199.8343	280.0
207.0015	260.0
207.0672	9800.0
207.1386	180.0
208.0708	1800.0
209.0821	380.0
210.0681	150.0
225.0779	29000.0
225.5674	200.0
226.0796	3800.0
227.0824	790.0
234.1571	190.0
235.1266	180.0
235.1579	260.0
236.1348	240.0
237.1332	150.0
243.0857	280.0
247.0659	150.0
247.1874	210.0
249.0988	200.0
253.1455	280.0
263.1295	350.0
265.0636	280.0
275.1263	180.0
276.1329	540.0
276.1653	300.0
277.1371	280.0
281.1352	620.0
282.137	240.0
299.1474	700.0
300.1579	190.0
304.1128	240.0
306.1839	190.0
317.1793	290.0
321.1305	3800.0
322.1336	670.0
331.2012	240.0
332.1953	180.0
333.2132	160.0
334.3534	190.0
347.2195	400.0
355.2137	200.0
359.1826	240.0
360.1834	520.0
375.1715	330.0
376.1875	230.0
376.2145	260.0
377.1939	1400.0
378.1864	1100.0
379.189	700.0
380.1842	190.0
381.1517	1700.0
382.1569	250.0
383.1591	170.0
401.3022	350.0
403.204	340.0
411.2646	250.0
416.2452	190.0
419.201	260.0
433.0546	160.0
433.2574	11000.0
433.6174	180.0
434.259	4100.0
434.477	250.0
435.2568	540.0
437.2206	350.0
438.2219	200.0
464.1537	240.0
487.3065	180.0
488.3074	250.0
489.3211	1000.0
490.3153	1500.0
490.3806	290.0
491.315	940.0
492.3256	170.0
493.1571	190.0
493.2767	5400.0
493.7851	240.0
494.2792	2000.0
495.2896	240.0
497.3046	160.0
545.3818	12000.0
546.3107	150.0
546.3841	2800.0
547.3816	980.0
548.3907	560.0
549.3383	410.0
549.3896	210.0
550.3439	160.0
564.3887	160.0
596.8486	200.0
602.438	2800.0
602.5233	390.0
603.4385	2600.0
603.5359	220.0
603.9534	240.0
604.4488	700.0
604.5217	420.0
604.9147	210.0
605.1006	160.0
605.3102	180.0
605.403	48000.0
605.9662	180.0
606.4057	18000.0
606.5533	500.0
606.7283	320.0
606.7814	280.0
606.8506	170.0
607.2037	260.0
607.4095	6200.0
607.9254	250.0
608.4122	1000.0
608.5659	270.0
609.4883	190.0
609.6898	280.0
610.9117	200.0
1763.9091	230.0

END IONS
BEGIN IONS
SCANS=401
PEPMASS=0.0
CHARGE=1
COLLISION_ENERGY=0.0

END IONS
BEGIN IONS
SCANS=402
PEPMASS=360.3159
CHARGE=1
COLLISION_ENERGY=0.0
82.5073	250.0
89.629	240.0
138.5332	290.0
158.9629	340.0
197.6626	260.0
202.1585	260.0
207.1575	240.0
216.6779	250.0
226.9537	300.0
248.7115	240.0
357.8285	240.0
358.7542	280.0
359.2907	180.0
360.193	160.0
360.3246	46000.0
360.4381	320.0
360.6718	240.0
361.1952	170.0
361.326	8500.0
362.2447	360.0
362.2946	170.0
362.3315	1100.0
363.3283	190.0

END IONS
BEGIN IONS
SCANS=403
PEPMASS=703.5334
CHARGE=1
COLLISION_ENERGY=0.0
71.2422	260.0
80.6273	240.0
86.1004	180.0
86.295	260.0
88.6647	400.0
95.6081	230.0
98.9861	480.0
99.8483	250.0
102.2312	240.0
104.1066	640.0
105.1085	230.0
105.9891	380.0
109.2237	150.0
123.1146	180.0
124.1018	230.0
125.0001	3500.0
126.0043	230.0
127.8517	350.0
139.2576	230.0
148.4684	240.0
160.476	240.0
164.0112	240.0
166.0652	390.0
176.1159	240.0
182.1251	200.0
183.5714	160.0
183.8369	190.0
183.9237	240.0
183.9934	200.0
184.0747	64000.0
184.3323	180.0
184.5192	810.0
184.7164	190.0
185.0783	6700.0
185.3338	240.0
186.0797	940.0
186.2953	150.0
186.4353	360.0
251.1219	240.0
252.6464	260.0
261.0331	220.0
264.2653	450.0
299.2605	360.0
309.2929	250.0
334.3085	180.0
340.3203	350.0
354.3387	230.0
365.2378	160.0
387.1873	200.0
427.2357	310.0
432.8522	160.0
466.2239	170.0
502.5002	180.0
523.2489	300.0
523.4829	250.0
548.5269	160.0
548.5646	240.0
550.4429	220.0
551.3193	240.0
558.533	150.0
559.5311	180.0
560.5049	160.0
564.5408	230.0
566.5521	1200.0
567.5488	460.0
630.2433	230.0
684.4064	180.0
699.4863	160.0
700.5032	300.0
701.3143	180.0
701.4122	560.0
701.5321	410.0
702.0834	200.0
702.4106	280.0
702.6038	240.0
702.9888	150.0
703.4799	810.0
703.5734	9500.0
704.4707	240.0
704.5746	4400.0
704.7465	220.0
705.3038	170.0
705.5772	1200.0
706.3611	190.0
706.5218	400.0
706.5944	450.0
707.2578	170.0
707.4747	360.0
707.5657	570.0
708.2733	170.0
708.4501	400.0
708.5426	160.0
708.577	330.0
1450.7841	240.0
1463.317	260.0
1865.2228	240.0
1909.8657	230.0

END IONS
BEGIN IONS
SCANS=404
PEPMASS=0.0
CHARGE=1
COLLISION_ENERGY=0.0

END IONS
BEGIN IONS
SCANS=405
PEPMASS=611.5502
CHARGE=1
COLLISION_ENERGY=0.0
67.133	240.0
104.0986	230.0
108.5046	240.0
115.0858	8000.0
116.0694	920.0
117.0763	380.0
117.3213	300.0
121.0975	570.0
129.0992	220.0
133.0991	1200.0
135.003	230.0
141.0651	470.0
149.1333	230.0
155.1432	240.0
158.9913	230.0
159.0764	710.0
219.2034	270.0
237.2218	570.0
254.2453	160.0
294.2744	180.0
299.0553	160.0
305.2984	340.0
306.2838	300.0
309.2896	300.0
310.3045	160.0
317.9872	240.0
322.8728	160.0
333.2914	500.0
340.286	160.0
351.3033	1100.0
352.2854	1400.0
353.2877	670.0
357.3156	610.0
358.3044	170.0
369.309	750.0
370.3098	360.0
387.3255	180.0
571.6938	230.0
593.5242	680.0
610.5819	330.0
611.1631	160.0
611.533	5000.0
611.66	160.0
612.5396	2600.0
613.3456	230.0
613.4161	310.0
613.543	890.0
615.4727	240.0
615.5913	280.0
1540.5928	240.0
1730.412	230.0

END IONS
BEGIN IONS
SCANS=406
PEPMASS=750.5006
CHARGE=1
COLLISION_ENERGY=0.0
126.6207	230.0
158.9641	250.0
171.0034	520.0
184.0777	330.0
189.0175	730.0
190.0215	150.0
207.0263	220.0
226.9522	620.0
300.8878	500.0
301.1411	2500.0
302.1444	440.0
303.1418	200.0
356.7305	190.0
360.3251	1200.0
361.2714	170.0
361.3257	590.0
362.9244	280.0
368.8907	360.0
391.2809	760.0
392.2901	460.0
409.326	1100.0
410.3315	770.0
412.7632	220.0
413.005	160.0
413.0499	200.0
413.207	370.0
413.2659	27000.0
414.2698	8100.0
415.1978	300.0
415.2719	1700.0
416.2725	300.0
417.2678	230.0
431.2807	300.0
606.5533	240.0
685.4391	210.0
693.3597	160.0
709.3773	640.0
710.3774	280.0
711.3918	260.0
746.5024	430.0
746.5936	200.0
748.4961	340.0
749.5312	620.0
750.5287	790.0
750.5735	190.0
751.3934	160.0
751.4937	280.0
751.5544	170.0
752.5549	450.0
754.5247	290.0
754.5933	360.0
755.5446	190.0

END IONS
BEGIN IONS
SCANS=407
PEPMASS=0.0
CHARGE=1
COLLISION_ENERGY=0.0

END IONS
BEGIN IONS
SCANS=408
PEPMASS=0.0
CHARGE=1
COLLISION_ENERGY=0.0

END IONS
BEGIN IONS
SCANS=409
PEPMASS=691.5094
CHARGE=1
COLLISION_ENERGY=0.0
177.0924	460.0
187.0756	220.0
189.0889	210.0
205.0856	1600.0
206.0912	290.0
207.1029	360.0
207.1273	200.0
209.1184	200.0
223.0973	810.0
233.0795	520.0
234.0816	400.0
235.9479	180.0
251.0919	4300.0
252.0925	720.0
253.0969	310.0
261.1152	180.0
264.128	240.0
269.0957	550.0
279.1679	290.0
291.1444	230.0
307.1558	280.0
307.2083	240.0
308.1452	300.0
317.1706	240.0
325.1657	460.0
355.8411	260.0
390.271	230.0
403.2155	360.0
407.1701	290.0
408.179	300.0
445.3011	160.0
459.2675	180.0
463.2233	170.0
464.2333	270.0
467.238	230.0
468.1805	150.0
494.5598	190.0
515.3225	340.0
519.2898	1200.0
520.2923	540.0
521.2759	220.0
534.5182	180.0
535.5144	170.0
550.5139	170.0
552.5374	1300.0
553.537	480.0
575.3636	160.0
576.3512	530.0
577.3561	150.0
579.3141	1100.0
631.4164	1400.0
632.4178	190.0
633.4535	260.0
670.5361	150.0
687.478	160.0
688.4733	1500.0
689.4846	1100.0
689.5793	300.0
690.2761	240.0
690.4835	500.0
691.174	220.0
691.4374	11000.0
691.781	220.0
692.4425	5600.0
693.4536	860.0
693.5627	470.0
693.9953	230.0
694.4517	670.0
694.5542	320.0
695.5723	240.0
696.6382	210.0

END IONS
BEGIN IONS
SCANS=410
PEPMASS=815.5134
CHARGE=1
COLLISION_ENERGY=0.0
52.9282	230.0
184.069	410.0
189.4729	280.0
358.7126	230.0
689.7407	210.0
690.9701	330.0
732.5772	240.0
794.7162	170.0
812.4875	290.0
813.5056	160.0
815.3221	220.0
815.5118	8300.0
816.5196	4900.0
817.5217	1500.0
818.5155	210.0
819.1274	240.0

END IONS
BEGIN IONS
SCANS=411
PEPMASS=560.4589
CHARGE=1
COLLISION_ENERGY=0.0
67.1467	270.0
84.6054	240.0
107.0484	520.0
107.084	180.0
117.9975	230.0
121.0623	340.0
124.1149	390.0
133.0686	230.0
147.1171	290.0
149.1002	220.0
155.1223	240.0
158.9623	350.0
161.069	230.0
162.0996	280.0
162.1286	800.0
163.1131	850.0
165.1111	190.0
169.8882	260.0
172.1099	190.0
179.0722	1100.0
179.1098	230.0
179.134	190.0
180.1386	250.0
181.1199	370.0
184.0765	230.0
190.1226	2200.0
191.1054	350.0
192.1298	210.0
193.1225	200.0
197.0779	590.0
205.1393	220.0
206.1292	160.0
207.1036	230.0
208.1331	840.0
209.125	200.0
216.1009	960.0
217.1006	320.0
218.1157	540.0
219.1235	310.0
220.9345	170.0
222.906	230.0
226.1391	190.0
234.1183	280.0
236.1292	3000.0
237.1314	610.0
239.0939	380.0
252.1221	350.0
252.2712	230.0
254.1366	1900.0
255.1459	320.0
257.112	180.0
274.1037	340.0
276.1198	840.0
277.0747	270.0
277.1282	400.0
279.0818	360.0
280.9179	250.0
303.1643	620.0
304.1689	310.0
305.1714	1100.0
306.1727	220.0
307.1749	160.0
308.1951	170.0
312.8824	180.0
318.1323	320.0
320.03	230.0
334.1207	250.0
336.1353	920.0
337.1434	180.0
344.2693	320.0
355.2556	440.0
356.2618	210.0
382.8359	150.0
386.2289	390.0
387.2337	530.0
388.2456	2600.0
389.2462	970.0
390.2405	260.0
391.2062	490.0
399.8038	230.0
407.3119	160.0
446.2502	370.0
448.264	2700.0
448.4027	190.0
449.268	700.0
449.8056	170.0
450.8318	250.0
451.2384	190.0
452.8105	170.0
491.2385	250.0
500.3678	1900.0
501.3711	970.0
502.3746	260.0
503.338	470.0
548.2125	250.0
557.4403	270.0
558.3738	1500.0
558.5531	410.0
558.8923	200.0
559.2927	180.0
559.3761	640.0
559.4887	320.0
559.5495	280.0
559.5992	160.0
560.2407	190.0
560.2864	190.0
560.3919	17000.0
560.9817	210.0
561.2741	230.0
561.3934	7900.0
562.397	1200.0
563.2653	440.0
563.3541	2000.0
564.3054	150.0
564.3506	560.0
564.4306	160.0
564.4731	360.0

END IONS
BEGIN IONS
SCANS=412
PEPMASS=832.638
CHARGE=1
COLLISION_ENERGY=0.0
130.9918	160.0
146.9809	180.0
158.9617	270.0
226.9609	160.0
329.2329	230.0
426.1315	170.0
494.5653	430.0
588.8107	230.0
653.5966	180.0
693.943	240.0
702.4241	250.0
709.5003	160.0
748.5018	160.0
777.5799	240.0
819.619	230.0
829.5824	220.0
830.0571	390.0
830.598	160.0
830.6509	160.0
831.1115	270.0
831.5827	350.0
832.6589	7300.0
832.967	200.0
833.5486	260.0
833.6622	3300.0
834.3071	200.0
834.5416	220.0
834.5863	240.0
834.6634	1700.0
835.4655	230.0
835.5493	260.0
835.6868	550.0
835.799	330.0
836.2704	350.0
837.5561	380.0
837.7013	500.0
837.7904	210.0

END IONS
BEGIN IONS
SCANS=413
PEPMASS=0.0
CHARGE=1
COLLISION_ENERGY=0.0

END IONS
BEGIN IONS
SCANS=414
PEPMASS=0.0
CHARGE=1
COLLISION_ENERGY=0.0

END IONS
BEGIN IONS
SCANS=415
PEPMASS=438.6443
CHARGE=1
COLLISION_ENERGY=0.0
175.0885	230.0
242.2899	160.0
371.2676	250.0
380.267	220.0
437.2322	360.0
438.5051	3100.0
439.3349	220.0
439.5073	1200.0
440.5065	310.0
441.2522	230.0
441.3505	650.0
442.3059	160.0
442.3683	300.0

END IONS
BEGIN IONS
SCANS=416
PEPMASS=0.0
CHARGE=1
COLLISION_ENERGY=0.0

END IONS
BEGIN IONS
SCANS=417
PEPMASS=204.0584
CHARGE=1
COLLISION_ENERGY=0.0
84.0539	250.0
113.1129	230.0
115.0554	350.0
118.0673	390.0
132.0805	190.0
133.0343	230.0
134.5271	260.0
139.0344	260.0
142.0671	240.0
144.0827	200.0
146.0623	590.0
150.0619	250.0
155.0802	240.0
156.9844	170.0
158.1185	610.0
159.0918	160.0
168.0554	270.0
170.0614	160.0
174.9912	220.0
179.5529	260.0
188.0709	1600.0
189.0755	310.0
203.0516	530.0
204.0254	220.0
204.0648	220.0
205.0567	360.0
245.0275	170.0

END IONS
BEGIN IONS
SCANS=418
PEPMASS=210.113
CHARGE=1
COLLISION_ENERGY=0.0
97.9695	270.0
112.9948	250.0
119.0955	230.0
131.0029	1300.0
149.0131	670.0
157.9408	350.0
165.9329	270.0
166.9478	200.0
167.0188	180.0
170.9658	270.0
175.9564	200.0
184.9619	440.0
187.0309	170.0
187.465	190.0
187.9608	240.0
188.1608	210.0
192.1237	370.0
193.9653	240.0
201.133	400.0
210.1372	430.0
219.1419	460.0
230.9339	320.0
235.2479	180.0
253.2538	250.0

END IONS
BEGIN IONS
SCANS=419
PEPMASS=463.2875
CHARGE=1
COLLISION_ENERGY=0.0
151.0659	230.0
216.9172	230.0
329.2534	240.0
341.2416	170.0
351.1812	360.0
359.2593	180.0
395.3087	160.0
443.2643	200.0
445.2817	270.0
460.3469	180.0
463.3047	6900.0
464.0855	160.0
464.3088	1800.0
464.5269	270.0
465.3202	1200.0
465.4808	250.0
466.3268	480.0
466.5375	340.0
467.5477	170.0

END IONS
BEGIN IONS
SCANS=420
PEPMASS=178.1153
CHARGE=1
COLLISION_ENERGY=0.0
52.1266	230.0
95.0872	230.0
107.0831	180.0
119.0849	230.0
121.1005	420.0
134.1065	250.0
137.1287	250.0
149.1133	230.0
152.9539	370.0
153.1294	340.0
160.0975	380.0
169.1054	490.0
170.9666	300.0
178.1094	790.0
178.139	230.0
203.0666	220.0
227.0966	170.0
231.0826	240.0
245.101	200.0
263.2325	370.0

END IONS
BEGIN IONS
SCANS=421
PEPMASS=0.0
CHARGE=1
COLLISION_ENERGY=0.0

END IONS
BEGIN IONS
SCANS=422
PEPMASS=409.3193
CHARGE=1
COLLISION_ENERGY=0.0
74.3604	230.0
84.4988	260.0
136.9312	330.0
280.9187	250.0
301.1342	160.0
319.1935	180.0
337.2084	360.0
348.3031	240.0
351.2527	230.0
352.3015	160.0
357.6585	270.0
369.2629	520.0
370.2701	240.0
387.2843	160.0
406.3135	170.0
406.819	200.0
407.3386	220.0
409.3268	8300.0
410.3272	2200.0
411.3249	600.0
413.2655	910.0

END IONS
BEGIN IONS
SCANS=423
PEPMASS=0.0
CHARGE=1
COLLISION_ENERGY=0.0

END IONS
BEGIN IONS
SCANS=424
PEPMASS=0.0
CHARGE=1
COLLISION_ENERGY=0.0

END IONS
BEGIN IONS
SCANS=425
PEPMASS=0.0
CHARGE=1
COLLISION_ENERGY=0.0

END IONS
BEGIN IONS
SCANS=426
PEPMASS=725.5248
CHARGE=1
COLLISION_ENERGY=0.0
97.0309	220.0
99.0446	200.0
115.0369	200.0
123.1127	260.0
127.0382	200.0
137.131	260.0
145.0478	300.0
171.0594	190.0
184.0711	350.0
185.0437	380.0
211.2098	200.0
229.2103	170.0
239.2358	370.0
243.08	180.0
257.2426	310.0
285.1947	220.0
285.2426	1000.0
286.2386	300.0
297.2867	200.0
313.2732	1100.0
314.2734	180.0
341.3033	310.0
342.2682	240.0
421.2654	230.0
441.2483	700.0
442.2441	720.0
447.2951	270.0
466.2474	240.0
469.2764	3600.0
470.2793	1200.0
471.2872	300.0
497.3065	2700.0
498.3155	980.0
525.3431	510.0
526.3407	340.0
540.4572	160.0
542.485	190.0
685.2263	160.0
685.4348	180.0
686.4418	230.0
706.9373	230.0
721.5999	180.0
722.4637	810.0
723.4785	320.0
723.5324	500.0
724.2556	160.0
724.4643	270.0
724.531	280.0
725.3698	220.0
725.5163	18000.0
725.6763	260.0
725.7339	280.0
726.52	6900.0
726.6429	490.0
726.6829	220.0
727.5223	2200.0
728.5215	460.0
729.5006	180.0
729.562	270.0
730.4757	200.0

END IONS
BEGIN IONS
SCANS=427
PEPMASS=0.0
CHARGE=1
COLLISION_ENERGY=0.0

END IONS
BEGIN IONS
SCANS=428
PEPMASS=0.0
CHARGE=1
COLLISION_ENERGY=0.0

END IONS
BEGIN IONS
SCANS=429
PEPMASS=683.5316
CHARGE=1
COLLISION_ENERGY=0.0
52.1247	160.0
52.7086	160.0
53.2583	260.0
68.2625	300.0
68.6761	200.0
71.2792	160.0
71.9975	250.0
79.4963	240.0
81.4515	240.0
85.7495	260.0
94.0185	240.0
95.0848	840.0
96.0873	350.0
96.1037	190.0
96.6357	230.0
96.7569	260.0
97.1043	200.0
98.9767	210.0
99.1196	230.0
99.825	240.0
103.023	440.0
106.2824	160.0
109.1016	710.0
110.1043	350.0
111.1189	260.0
111.3725	240.0
112.0284	7000.0
112.5302	1300.0
112.99	180.0
113.0295	440.0
113.5255	240.0
114.0266	290.0
116.0395	230.0
117.9165	270.0
118.7132	230.0
120.6931	240.0
120.9632	190.0
121.0332	230.0
123.0201	230.0
123.116	460.0
124.2118	250.0
125.1327	180.0
131.0023	3600.0
132.006	270.0
132.2022	240.0
132.6163	240.0
133.0025	300.0
134.5421	180.0
135.0103	600.0
135.121	190.0
136.014	210.0
136.114	200.0
136.6334	240.0
137.1311	570.0
137.4342	230.0
138.1319	160.0
144.5067	220.0
149.0116	900.0
151.1536	240.0
153.0036	340.0
153.2087	160.0
154.9091	170.0
155.0402	180.0
155.1793	280.0
156.2002	240.0
156.6601	180.0
158.875	190.0
159.4499	170.0
161.2125	180.0
163.9621	210.0
165.171	260.0
165.3474	240.0
166.1661	200.0
167.0233	600.0
167.384	240.0
167.6517	260.0
173.0404	440.0
175.0283	190.0
179.0013	160.0
179.5403	230.0
180.9705	160.0
183.3345	180.0
183.7065	180.0
184.9388	240.0
185.0726	220.0
185.1175	830.0
185.2999	220.0
185.6202	400.0
188.6433	230.0
188.8291	250.0
189.1845	250.0
190.0882	270.0
191.0253	720.0
193.0372	200.0
194.125	1800.0
194.4699	240.0
194.6259	440.0
196.129	240.0
198.2934	240.0
200.4721	220.0
202.3129	180.0
203.1319	2200.0
203.1699	230.0
203.6301	380.0
205.0387	520.0
205.0694	220.0
206.8148	260.0
207.8113	240.0
208.5769	180.0
212.1369	720.0
212.6337	190.0
212.9469	160.0
213.2896	180.0
213.6012	260.0
214.6989	260.0
216.1256	270.0
219.5481	190.0
220.9333	260.0
221.2257	440.0
221.8955	260.0
222.1407	1000.0
222.233	390.0
222.6403	360.0
223.0493	18000.0
224.0535	1400.0
225.05	510.0
225.6306	230.0
226.0115	270.0
227.0366	330.0
227.8706	340.0
228.0463	300.0
229.8076	300.0
230.2211	230.0
230.4595	240.0
230.6304	210.0
230.8168	190.0
230.956	210.0
231.1438	46000.0
231.2414	210.0
231.275	220.0
231.6445	19000.0
231.6995	180.0
231.7406	320.0
231.8477	260.0
231.9556	200.0
231.9775	250.0
232.1461	3900.0
232.2745	220.0
232.6454	620.0
232.7917	200.0
233.1388	1900.0
233.6435	600.0
233.74	250.0
234.1485	240.0
234.2082	200.0
234.409	260.0
234.6282	200.0
234.7374	170.0
235.1385	220.0
236.5737	250.0
239.2364	1300.0
239.8817	200.0
240.1478	4300.0
240.239	500.0
240.6506	2000.0
240.8444	250.0
240.9169	180.0
241.064	360.0
241.1493	650.0
241.241	340.0
241.8145	260.0
242.1438	380.0
242.5687	160.0
242.6482	160.0
243.2081	230.0
243.6199	170.0
244.7721	180.0
245.427	250.0
245.5459	230.0
247.5568	250.0
251.6546	430.0
252.3366	190.0
252.73	190.0
257.2489	600.0
257.9069	230.0
260.2756	300.0
263.13	180.0
268.6319	230.0
268.8227	160.0
273.3525	250.0
274.4649	280.0
274.9495	230.0
275.2639	220.0
277.9418	260.0
288.9207	180.0
292.8311	230.0
295.1939	11000.0
296.1964	1500.0
297.1928	680.0
297.7892	210.0
298.3653	230.0
298.6651	250.0
299.1864	570.0
300.1901	200.0
305.2025	200.0
305.5334	180.0
306.7194	220.0
307.3818	220.0
308.7132	270.0
308.903	170.0
309.4341	210.0
310.0992	170.0
311.7552	180.0
311.7859	310.0
312.0653	170.0
312.5554	230.0
313.1237	170.0
313.2054	11000.0
313.2738	5600.0
313.3857	340.0
313.5226	220.0
313.7512	220.0
314.207	2500.0
314.2758	1100.0
314.4381	280.0
314.5187	190.0
315.2097	380.0
315.287	770.0
315.7453	230.0
316.5182	210.0
317.2011	630.0
318.2048	440.0
320.4621	180.0
322.247	290.0
322.7466	410.0
324.0134	160.0
324.2725	170.0
327.1037	160.0
327.4257	170.0
328.9156	260.0
331.1501	490.0
331.2163	11000.0
331.2797	660.0
332.2214	2200.0
333.2227	370.0
335.2151	710.0
336.2333	200.0
336.8991	160.0
339.1796	230.0
339.2273	180.0
339.5643	230.0
342.7573	180.0
345.6101	320.0
346.4389	240.0
347.2336	170.0
347.3799	200.0
347.6277	200.0
348.1081	240.0
348.4717	210.0
348.7564	230.0
348.8803	230.0
349.2257	770.0
349.6357	600.0
349.7381	330.0
349.7499	220.0
349.7888	360.0
349.8432	350.0
349.9203	180.0
350.035	210.0
350.089	420.0
350.1571	510.0
350.1945	310.0
350.2593	110000.0
350.3488	230.0
350.3852	240.0
350.4204	300.0
350.541	310.0
350.5807	430.0
350.6068	300.0
350.655	520.0
350.7606	54000.0
350.8746	430.0
350.9645	270.0
351.0142	370.0
351.097	280.0
351.1486	320.0
351.219	370.0
351.2613	12000.0
351.3505	200.0
351.4184	390.0
351.5171	170.0
351.5692	300.0
351.6026	210.0
351.6638	320.0
351.76	3300.0
351.8503	200.0
351.922	190.0
352.0033	250.0
352.0387	220.0
352.0878	460.0
352.1259	160.0
352.212	490.0
352.2567	3000.0
352.3585	500.0
352.4704	260.0
352.5835	260.0
352.6672	340.0
352.7567	1400.0
352.8471	280.0
352.9051	220.0
352.9541	280.0
352.9801	230.0
353.0275	390.0
353.1053	350.0
353.1413	380.0
353.2198	890.0
353.269	300000.0
353.3799	240.0
353.4099	370.0
353.5117	300.0
353.6267	680.0
353.6821	590.0
353.7753	490.0
353.835	530.0
353.8848	6300.0
353.9285	330.0
353.9714	270.0
354.0175	240.0
354.0682	310.0
354.1032	320.0
354.1783	170.0
354.2707	120000.0
354.3787	250.0
354.4267	160.0
354.5156	320.0
354.7502	400.0
354.8627	170.0
354.8967	210.0
355.101	270.0
355.1426	220.0
355.2732	12000.0
355.675	180.0
355.7065	160.0
355.8008	220.0
355.8348	260.0
355.9485	260.0
356.0749	350.0
356.1938	430.0
356.271	1200.0
356.4104	280.0
356.4657	450.0
356.4985	480.0
356.5645	150.0
356.6373	470.0
356.6829	160.0
356.7382	240.0
356.7679	280.0
356.8214	260.0
356.8575	200.0
356.945	180.0
357.0882	280.0
357.14	240.0
357.2248	230.0
357.3003	240.0
357.3335	290.0
357.41	200.0
357.5407	150.0
357.6888	200.0
357.7485	200.0
358.0571	220.0
358.1101	230.0
358.2471	300.0
359.2639	2200.0
359.7624	930.0
360.2083	190.0
361.2491	490.0
362.941	230.0
364.8931	160.0
369.2301	3600.0
369.4011	190.0
370.2357	710.0
370.7313	190.0
370.7679	350.0
371.2758	380.0
372.2057	240.0
373.2554	1300.0
374.258	660.0
381.2653	160.0
386.0519	260.0
386.8079	180.0
387.1818	160.0
387.2425	24000.0
387.3974	170.0
387.4897	270.0
388.2441	6100.0
388.8141	180.0
388.8714	280.0
389.2449	1100.0
390.239	340.0
391.2357	1100.0
392.2407	200.0
396.2145	200.0
399.2622	170.0
405.2518	7300.0
406.202	190.0
406.2581	1200.0
407.2558	240.0
408.2626	340.0
408.8943	230.0
409.2488	220.0
443.1447	260.0
445.3055	220.0
447.2922	220.0
461.2841	620.0
476.1565	260.0
508.0141	190.0
512.3136	200.0
512.5223	170.0
512.9496	280.0
513.5613	230.0
513.9194	220.0
514.0831	200.0
514.1267	240.0
514.3046	160.0
514.3769	400.0
514.4882	210.0
514.6219	160.0
514.6705	280.0
514.7556	240.0
514.8391	230.0
514.8768	440.0
514.9152	470.0
514.9618	270.0
515.0677	390.0
515.1313	260.0
515.176	430.0
515.2197	260.0
515.2847	160.0
515.3985	120000.0
515.5972	240.0
515.6862	410.0
515.8152	610.0
515.8998	99000.0
516.0184	250.0
516.0656	300.0
516.08	280.0
516.1892	220.0
516.2482	330.0
516.3297	620.0
516.4015	40000.0
516.5163	230.0
516.6014	280.0
516.654	340.0
516.6896	480.0
516.7252	250.0
516.7673	160.0
516.8073	290.0
516.9011	10000.0
517.0095	340.0
517.138	290.0
517.1844	280.0
517.3034	340.0
517.3979	7700.0
517.4823	190.0
517.6672	270.0
517.7211	180.0
517.8951	2600.0
518.0099	170.0
518.0402	240.0
518.3973	1100.0
518.5308	170.0
518.8559	220.0
518.9017	410.0
518.9554	240.0
519.0592	240.0
519.1997	230.0
519.2299	450.0
519.2736	430.0
519.4078	940.0
519.5895	360.0
519.7484	300.0
519.8192	260.0
520.3931	290.0
520.9127	180.0
521.3316	170.0
521.8451	180.0
522.3318	180.0
537.4545	440.0
555.4504	190.0
573.4608	760.0
581.4663	470.0
611.4778	540.0
613.4813	210.0
625.4674	370.0
635.1879	160.0
667.5205	520.0
685.4081	150.0
685.5157	2700.0
686.5173	1600.0
687.5281	430.0
801.8056	250.0
824.711	260.0
1751.1091	250.0
1992.0762	240.0

END IONS
BEGIN IONS
SCANS=430
PEPMASS=751.4536
CHARGE=1
COLLISION_ENERGY=0.0
184.0684	310.0
313.2729	280.0
339.2809	180.0
380.213	240.0
613.5547	180.0
615.5076	150.0
658.7214	160.0
704.8457	260.0
706.7066	230.0
709.3791	230.0
748.49	580.0
749.8406	180.0
750.5385	320.0
751.4843	260.0
751.5374	690.0
752.4219	310.0
752.5371	520.0
752.5844	250.0
753.5139	270.0
753.5422	200.0
754.5156	160.0
754.7377	180.0
754.9617	240.0
755.5732	150.0
756.5521	160.0
757.5437	290.0

END IONS
BEGIN IONS
SCANS=431
PEPMASS=751.4558
CHARGE=1
COLLISION_ENERGY=0.0
95.0848	240.0
115.0418	220.0
124.9339	180.0
127.0395	350.0
133.6763	280.0
146.9792	150.0
181.9948	620.0
184.0728	410.0
185.9884	180.0
200.0004	370.0
211.2064	190.0
237.2127	240.0
239.2358	180.0
243.0892	190.0
257.247	200.0
285.2387	310.0
285.2837	220.0
300.1935	340.0
311.2561	360.0
313.2639	240.0
335.2117	230.0
339.2871	180.0
340.3039	200.0
341.2646	300.0
387.1847	170.0
413.2022	230.0
415.2108	280.0
416.2776	180.0
435.1974	230.0
437.2006	340.0
466.2169	230.0
469.2736	700.0
493.2482	290.0
495.2932	1600.0
495.368	250.0
496.2972	600.0
497.3029	1500.0
498.3076	480.0
523.3165	240.0
524.3254	250.0
568.515	220.0
602.7083	200.0
683.4579	260.0
691.4283	420.0
692.4509	280.0
709.3683	540.0
710.384	1000.0
711.3813	640.0
712.3685	220.0
713.3904	180.0
747.5338	160.0
748.4864	990.0
749.4918	280.0
749.55	200.0
750.4724	320.0
750.535	260.0
751.4048	280.0
751.5281	5300.0
752.5304	2800.0
753.5301	600.0
754.5327	220.0
755.5923	270.0

END IONS
BEGIN IONS
SCANS=432
PEPMASS=265.0535
CHARGE=1
COLLISION_ENERGY=0.0
71.6726	240.0
103.054	900.0
104.0575	230.0
107.9718	230.0
110.0672	180.0
111.8938	240.0
116.0691	3200.0
117.0717	180.0
120.0802	6500.0
121.0845	1000.0
129.0994	220.0
130.0624	380.0
130.1069	170.0
131.0487	200.0
134.9368	170.0
136.0764	190.0
136.9391	230.0
137.3536	240.0
149.0629	210.0
154.0865	440.0
157.5767	250.0
165.0347	250.0
166.0854	4000.0
167.0903	610.0
190.063	240.0
199.0834	230.0
203.5812	250.0
214.9231	240.0
216.9463	300.0
217.5638	240.0
219.1518	260.0
220.1085	270.0
221.9821	240.0
226.928	210.0
229.0788	340.0
230.9334	340.0
231.9289	240.0
234.9552	350.0
241.5856	240.0
242.6315	240.0
243.9366	230.0
244.9344	640.0
245.5427	270.0
245.9373	180.0
247.1453	150.0
249.1123	410.0
252.1108	190.0
255.101	250.0
263.1382	3700.0
263.4843	270.0
264.1389	740.0
265.1175	430.0
265.1539	2600.0
265.6126	240.0
265.658	290.0
266.1581	300.0
267.1406	160.0
267.1681	840.0
268.1743	280.0
270.1877	200.0
272.1816	290.0
285.1092	240.0
285.6837	230.0
285.8652	330.0
289.6434	260.0
292.6873	230.0
293.0855	620.0
304.161	250.0
364.6183	240.0
417.244	220.0
423.1859	160.0
424.1961	320.0
425.1949	210.0
1854.2239	240.0
1928.2516	240.0
1965.6766	250.0

END IONS
BEGIN IONS
SCANS=433
PEPMASS=329.0733
CHARGE=1
COLLISION_ENERGY=0.0
46.5648	240.0
57.0978	230.0
57.2316	240.0
61.2388	170.0
65.1731	250.0
69.1528	230.0
71.5363	230.0
76.1152	230.0
90.9486	240.0
91.0523	590.0
96.0303	270.0
96.7429	240.0
100.2856	220.0
105.3021	250.0
107.0473	970.0
109.0654	370.0
110.0708	1100.0
112.0242	240.0
112.4899	260.0
115.0519	440.0
116.0644	160.0
118.0645	400.0
118.0863	220.0
119.0489	3300.0
120.0508	920.0
120.0807	2700.0
121.0711	190.0
124.0063	380.0
127.0839	360.0
129.1014	660.0
130.0645	490.0
131.0468	230.0
132.0874	550.0
134.0626	240.0
136.0753	18000.0
137.0776	1800.0
137.7937	190.0
142.0629	180.0
142.1178	170.0
143.1167	690.0
146.0611	400.0
146.9828	170.0
148.0708	150.0
154.0672	200.0
155.0814	600.0
155.1188	260.0
156.0787	500.0
156.495	230.0
157.0768	240.0
157.1078	190.0
159.0924	150.0
166.0546	320.0
166.0848	860.0
167.0421	180.0
167.0808	160.0
169.1322	220.0
170.054	570.0
171.1142	380.0
172.0303	210.0
173.1281	280.0
174.0082	270.0
174.9749	240.0
175.0907	250.0
175.1224	180.0
176.1172	230.0
177.0593	390.0
178.0659	210.0
179.1267	260.0
181.0267	240.0
184.0305	210.0
185.0545	200.0
185.165	390.0
185.5678	170.0
187.0715	220.0
187.1333	200.0
188.5808	280.0
191.117	180.0
192.0637	200.0
194.1026	240.0
196.0907	240.0
196.909	230.0
197.0776	210.0
197.1002	340.0
198.0323	180.0
199.1839	210.0
200.1369	390.0
201.1256	780.0
206.0841	250.0
207.0104	200.0
207.0878	240.0
208.5769	260.0
209.1031	180.0
210.0245	200.0
213.1586	380.0
214.0449	240.0
215.1445	200.0
215.4568	280.0
217.4053	240.0
219.5864	240.0
223.9267	200.0
224.8887	210.0
225.7976	240.0
226.1631	190.0
227.6031	240.0
228.0804	230.0
230.0682	200.0
231.1773	400.0
233.17	220.0
233.9229	240.0
235.1821	160.0
235.5621	240.0
236.0906	360.0
237.0564	180.0
237.1253	180.0
240.0838	260.0
240.6159	280.0
243.0466	230.0
244.0988	240.0
245.8954	190.0
248.6655	260.0
249.6596	180.0
251.1416	180.0
252.0955	260.0
253.1085	180.0
254.0545	300.0
254.8772	220.0
258.6355	240.0
261.0533	150.0
261.1093	220.0
263.0678	300.0
263.0969	250.0
263.5809	250.0
263.9051	170.0
264.8125	240.0
264.9063	290.0
265.9069	150.0
266.0125	200.0
267.8177	230.0
268.1738	190.0
268.6293	160.0
269.7772	270.0
269.9257	380.0
270.8692	330.0
271.1006	150.0
271.2163	240.0
271.8586	260.0
271.9897	240.0
272.1118	200.0
272.8876	160.0
274.1147	230.0
276.0586	230.0
277.1798	250.0
280.068	160.0
280.1186	250.0
280.9221	170.0
281.5304	220.0
281.8916	180.0
282.6463	240.0
282.909	180.0
283.1465	350.0
284.1215	340.0
284.4043	240.0
286.1538	240.0
287.1475	230.0
288.8988	410.0
289.0857	200.0
289.7414	260.0
290.17	280.0
290.9038	260.0
292.0614	230.0
292.0962	500.0
293.0958	200.0
294.0141	150.0
294.1144	250.0
295.1248	230.0
295.1897	240.0
298.8943	410.0
299.9029	260.0
300.4025	250.0
303.2008	170.0
303.4503	280.0
304.0048	240.0
305.8696	250.0
309.1824	160.0
309.4074	180.0
311.1187	150.0
312.118	300.0
313.1273	280.0
313.1888	230.0
314.1982	390.0
318.1992	230.0
320.1205	250.0
321.3749	230.0
321.67	280.0
322.0027	230.0
323.126	190.0
325.5201	240.0
326.678	160.0
327.1439	320.0
327.6512	290.0
327.6801	250.0
327.8102	170.0
328.1406	180.0
328.6491	240.0
329.1487	2500.0
329.228	300.0
330.1545	270.0
330.249	260.0
331.2054	220.0
332.1469	160.0
337.1175	240.0
346.8533	170.0
352.702	380.0
353.2057	360.0
366.1005	240.0
370.1275	150.0
376.2068	360.0
376.7091	160.0
377.1655	150.0
380.732	200.0
381.2467	190.0
381.8752	230.0
387.2843	220.0
391.1405	160.0
393.0784	230.0
395.1884	160.0
397.2034	180.0
400.756	190.0
405.6597	230.0
409.2497	1300.0
409.7472	510.0
410.2177	180.0
410.7562	210.0
435.2189	300.0
449.7441	280.0
450.1727	260.0
466.261	170.0
467.6901	240.0
489.2648	260.0
522.2905	170.0
1781.5266	230.0
1788.6097	280.0

END IONS
BEGIN IONS
SCANS=434
PEPMASS=0.0
CHARGE=1
COLLISION_ENERGY=0.0

END IONS
BEGIN IONS
SCANS=435
PEPMASS=0.0
CHARGE=1
COLLISION_ENERGY=0.0

END IONS
BEGIN IONS
SCANS=436
PEPMASS=760.5819
CHARGE=1
COLLISION_ENERGY=0.0
120.9704	280.0
125.0017	290.0
144.4854	250.0
146.9808	200.0
184.0745	2800.0
185.0797	400.0
283.0222	190.0
284.0241	260.0
288.9218	180.0
391.238	160.0
483.73	260.0
603.5376	240.0
653.7294	260.0
689.5191	390.0
691.5264	280.0
697.509	240.0
756.5681	200.0
757.5671	450.0
758.5716	560.0
759.5808	250.0
760.592	1700.0
761.4704	200.0
761.5956	560.0
762.5573	200.0
762.5775	200.0
763.4864	180.0
763.5793	150.0
764.1923	290.0
765.5797	200.0

END IONS
BEGIN IONS
SCANS=437
PEPMASS=777.5313
CHARGE=1
COLLISION_ENERGY=0.0
103.0524	230.0
107.074	150.0
109.1049	180.0
118.1241	380.0
122.0963	500.0
181.9944	190.0
184.0706	400.0
185.0392	310.0
201.1436	230.0
243.0845	230.0
262.8174	240.0
275.2639	250.0
311.2565	240.0
313.2662	160.0
339.286	200.0
475.3131	160.0
476.3412	250.0
480.7881	240.0
495.295	600.0
496.2882	260.0
497.3104	1400.0
498.3149	450.0
521.3151	510.0
522.3187	310.0
523.3221	290.0
524.3361	200.0
586.6321	240.0
591.4006	250.0
709.5121	180.0
710.5281	210.0
769.9233	260.0
775.1135	230.0
775.4758	160.0
775.5756	160.0
776.5757	440.0
777.2284	240.0
777.55	4600.0
777.7213	150.0
778.2231	210.0
778.5518	2500.0
779.2341	190.0
779.5484	870.0
780.5523	320.0
781.5031	280.0
781.5914	190.0
782.5622	230.0
997.6584	250.0

END IONS
BEGIN IONS
SCANS=438
PEPMASS=136.0707
CHARGE=1
COLLISION_ENERGY=0.0
65.8577	290.0
88.9528	340.0
91.059	230.0
98.9663	230.0
106.9641	380.0
107.0559	410.0
115.967	400.0
116.9327	420.0
117.9345	210.0
124.9736	300.0
133.9777	620.0
134.9441	360.0
134.9827	180.0
136.0729	230.0
142.9837	530.0
144.9831	230.0
152.9531	190.0
156.963	440.0

END IONS
BEGIN IONS
SCANS=439
PEPMASS=0.0
CHARGE=1
COLLISION_ENERGY=0.0

END IONS
BEGIN IONS
SCANS=440
PEPMASS=760.583
CHARGE=1
COLLISION_ENERGY=0.0
124.9988	1000.0
134.2655	280.0
174.0697	250.0
184.0742	13000.0
185.0769	1000.0
186.0763	400.0
573.4651	160.0
578.5325	180.0
580.7532	160.0
756.5531	250.0
757.5475	440.0
758.5503	260.0
758.9871	230.0
759.5634	430.0
760.5847	3100.0
761.5889	2000.0
761.7048	160.0
762.5164	310.0
762.5832	640.0
762.682	230.0
763.5227	340.0
763.5964	380.0
764.407	160.0
764.5626	300.0
764.9927	230.0

END IONS
BEGIN IONS
SCANS=441
PEPMASS=214.9568
CHARGE=1
COLLISION_ENERGY=0.0
130.0699	260.0
134.9422	160.0
140.5752	270.0
142.9906	240.0
143.0713	170.0
143.9865	370.0
144.0824	1000.0
156.9733	210.0
158.9259	200.0
160.4411	280.0
170.9612	230.0
174.9752	200.0
186.9313	340.0
188.5753	260.0
191.9415	210.0
191.9879	230.0
193.9493	240.0
194.9532	270.0
200.9427	470.0
202.6384	280.0
205.4561	180.0
212.921	160.0
213.0826	260.0
214.9142	190.0
214.9475	250.0
215.1224	270.0
234.964	160.0

END IONS
BEGIN IONS
SCANS=442
PEPMASS=734.566
CHARGE=1
COLLISION_ENERGY=0.0
125.0032	250.0
184.0751	4500.0
185.0757	790.0
186.0794	190.0
335.2167	210.0
341.327	180.0
362.8753	230.0
421.2464	190.0
422.2507	180.0
478.3111	160.0
559.3745	240.0
576.7025	240.0
577.5165	230.0
649.4662	180.0
671.0781	230.0
731.6037	340.0
732.5807	350.0
733.4205	210.0
734.5665	1600.0
735.4849	160.0
735.566	380.0
736.5775	470.0
736.6974	180.0
737.496	250.0

END IONS
BEGIN IONS
SCANS=443
PEPMASS=661.4893
CHARGE=1
COLLISION_ENERGY=0.0
107.0955	260.0
133.0632	670.0
133.0872	390.0
136.0453	210.0
148.0487	210.0
151.0733	640.0
161.0584	1400.0
161.9759	230.0
163.0729	300.0
166.0623	170.0
179.069	1300.0
189.0551	1200.0
190.0548	320.0
197.0792	380.0
198.0877	320.0
207.0665	2900.0
209.0819	320.0
225.0764	7500.0
226.0782	980.0
227.0915	270.0
234.1032	230.0
243.0851	720.0
244.0943	180.0
247.1306	280.0
265.0739	250.0
274.1497	180.0
305.1738	370.0
325.0933	210.0
359.2256	240.0
361.2397	160.0
362.8643	160.0
377.1919	2500.0
378.1953	370.0
381.2791	160.0
403.2837	270.0
417.6529	180.0
419.2154	490.0
434.2349	260.0
435.2601	170.0
437.2095	520.0
438.2156	330.0
459.1003	150.0
459.2725	250.0
459.3145	170.0
482.8209	150.0
488.3121	340.0
489.3166	3900.0
490.3183	1000.0
491.3185	290.0
494.5646	150.0
500.7937	220.0
519.4393	160.0
520.7649	150.0
522.587	390.0
523.4658	450.0
523.5934	180.0
524.4759	280.0
546.3865	500.0
547.377	310.0
548.3794	190.0
549.3365	2400.0
549.4208	200.0
550.3439	920.0
551.353	460.0
591.5001	200.0
592.5253	760.0
593.5226	380.0
593.6378	200.0
594.5171	280.0
596.7869	270.0
598.4087	330.0
601.443	3000.0
602.4438	2100.0
603.4567	360.0
604.4207	180.0
658.4215	320.0
658.5012	960.0
659.2973	350.0
659.4403	210.0
659.517	1200.0
660.2747	500.0
660.5118	430.0
661.2494	320.0
661.3491	150.0
661.4633	11000.0
661.8726	240.0
662.4679	5400.0
663.4661	2100.0
663.6406	200.0
663.7382	280.0
663.9471	260.0
664.4272	250.0
664.4711	430.0
665.4608	320.0
665.9766	180.0
666.4987	160.0

END IONS
BEGIN IONS
SCANS=444
PEPMASS=592.486
CHARGE=1
COLLISION_ENERGY=0.0
104.1073	1200.0
105.1118	210.0
108.8001	280.0
124.9996	440.0
146.9988	280.0
166.0611	520.0
184.0751	1500.0
185.0837	360.0
261.2113	270.0
315.7104	250.0
528.7814	310.0
572.3826	200.0
587.253	240.0
589.4294	260.0
590.446	300.0
591.4691	230.0
592.4674	5000.0
593.391	270.0
593.4701	2400.0
594.4742	800.0
595.3737	360.0
597.4774	180.0

END IONS
BEGIN IONS
SCANS=445
PEPMASS=0.0
CHARGE=1
COLLISION_ENERGY=0.0

END IONS
BEGIN IONS
SCANS=446
PEPMASS=0.0
CHARGE=1
COLLISION_ENERGY=0.0

END IONS
BEGIN IONS
SCANS=447
PEPMASS=1043.7414
CHARGE=1
COLLISION_ENERGY=0.0
241.2033	230.0
382.4517	280.0
387.1735	240.0
685.4342	3700.0
686.4398	2400.0
687.438	700.0
688.4474	180.0
930.6053	280.0
1043.7255	280.0
1044.7491	280.0

END IONS
BEGIN IONS
SCANS=448
PEPMASS=760.5845
CHARGE=1
COLLISION_ENERGY=0.0
69.4213	250.0
78.0098	230.0
78.5412	240.0
86.0923	220.0
94.3447	300.0
98.98	160.0
100.159	230.0
104.11	700.0
109.1004	390.0
111.1132	280.0
124.1156	270.0
124.9999	1400.0
129.4265	230.0
135.0087	860.0
137.5851	240.0
142.7245	230.0
146.9815	380.0
157.5375	250.0
163.0158	580.0
166.0625	160.0
166.5463	260.0
166.7209	230.0
184.0444	260.0
184.0752	37000.0
184.1244	230.0
184.5186	290.0
185.0771	3000.0
185.1293	210.0
186.0788	570.0
209.1529	240.0
217.1544	300.0
236.6573	230.0
257.1807	230.0
257.6813	200.0
260.9576	260.0
271.1954	210.0
272.146	170.0
279.6505	210.0
295.1925	1200.0
296.1276	210.0
296.2	250.0
311.1878	180.0
313.2072	1200.0
313.2739	240.0
314.2151	310.0
317.1902	160.0
321.2134	570.0
322.2178	340.0
323.2221	530.0
329.2442	210.0
331.2173	620.0
332.2285	270.0
333.2219	160.0
337.2091	160.0
339.2224	1100.0
339.2896	330.0
341.239	540.0
341.3058	370.0
342.2411	350.0
343.2289	220.0
346.2266	150.0
357.2396	590.0
358.2267	280.0
359.0329	270.0
359.2482	200.0
360.2569	160.0
361.2299	160.0
363.2613	200.0
381.2961	260.0
390.3127	720.0
390.809	470.0
391.0133	240.0
397.2643	280.0
399.3141	350.0
399.8109	560.0
400.2984	150.0
401.8026	300.0
402.2651	350.0
403.6005	170.0
403.7777	180.0
405.218	290.0
405.8268	230.0
415.2617	190.0
419.2647	240.0
445.2686	200.0
459.7829	230.0
476.3146	220.0
478.329	1400.0
479.3396	590.0
480.3394	240.0
490.3561	160.0
504.3437	2800.0
505.3458	660.0
506.363	210.0
522.385	180.0
542.4711	160.0
578.4631	180.0
578.9312	1500.0
579.4301	660.0
579.921	1100.0
580.4341	240.0
580.9327	310.0
581.9163	180.0
582.3936	180.0
582.8961	240.0
583.9364	340.0
585.9266	170.0
653.5168	280.0
741.5756	420.0
742.5681	250.0
743.5655	370.0
744.5695	160.0
758.5602	300.0
759.5516	160.0
759.6255	350.0
760.5869	5500.0
761.5899	3800.0
762.5976	460.0
763.5082	180.0
763.5826	310.0
1111.6941	230.0
1626.1823	310.0

END IONS
BEGIN IONS
SCANS=449
PEPMASS=0.0
CHARGE=1
COLLISION_ENERGY=0.0

END IONS
BEGIN IONS
SCANS=450
PEPMASS=734.5632
CHARGE=1
COLLISION_ENERGY=0.0
81.7306	270.0
93.4748	250.0
97.101	220.0
98.1029	220.0
106.879	240.0
109.1034	350.0
109.9393	230.0
112.0272	2800.0
123.1158	160.0
125.0005	400.0
130.9985	590.0
131.0182	280.0
137.1299	420.0
165.1536	150.0
166.058	180.0
166.1782	260.0
167.0275	250.0
167.3801	260.0
184.0732	7100.0
185.0777	520.0
186.0758	370.0
191.0204	230.0
199.1312	180.0
199.6429	220.0
205.0415	220.0
208.1386	620.0
217.1451	380.0
217.6485	290.0
223.0484	3700.0
224.0542	160.0
225.055	180.0
226.1512	180.0
233.1811	230.0
236.6437	230.0
241.0613	230.0
244.9433	190.0
245.0613	160.0
245.1576	11000.0
245.3035	170.0
245.6587	2400.0
245.7866	190.0
246.1607	580.0
247.1553	380.0
247.6536	480.0
249.2574	330.0
254.1666	2000.0
254.6615	750.0
255.1654	350.0
265.6708	400.0
267.268	950.0
282.3991	260.0
289.1225	240.0
309.1598	240.0
321.1268	180.0
323.2271	1900.0
323.661	240.0
324.228	430.0
327.2261	160.0
330.1818	160.0
341.1886	180.0
341.2347	2400.0
341.3024	1100.0
342.2401	500.0
342.3076	330.0
345.2319	170.0
350.2746	480.0
350.7688	200.0
359.2465	1400.0
360.1139	240.0
360.2451	300.0
360.3026	240.0
363.2387	250.0
370.2644	240.0
370.2973	180.0
371.2638	250.0
374.9931	160.0
375.3013	230.0
376.353	180.0
377.2413	550.0
377.778	170.0
378.2882	26000.0
378.5899	170.0
378.631	240.0
378.7025	200.0
378.7887	11000.0
378.9244	240.0
379.19	250.0
379.2903	3600.0
379.4333	200.0
379.7396	230.0
379.7929	780.0
380.0532	220.0
380.1592	150.0
380.2878	770.0
380.3884	220.0
380.7731	160.0
380.8077	480.0
380.8781	220.0
381.0164	180.0
381.2972	130000.0
381.5786	290.0
381.7959	260.0
381.8812	280.0
382.09	200.0
382.2957	5300.0
382.3658	160.0
382.4493	180.0
382.6617	200.0
384.3416	240.0
384.5748	190.0
384.656	220.0
384.9035	300.0
387.2953	320.0
387.7934	290.0
389.7743	230.0
397.2554	600.0
398.2629	220.0
399.2119	160.0
400.3229	170.0
415.2175	160.0
415.2703	3600.0
415.4984	160.0
416.2773	980.0
417.2799	520.0
419.2513	280.0
433.2831	630.0
478.3179	180.0
489.3013	310.0
551.4584	400.0
552.5032	310.0
552.8839	160.0
555.6567	230.0
555.8754	180.0
556.7944	180.0
556.9129	170.0
557.1127	220.0
557.1836	170.0
557.3206	300.0
557.4409	28000.0
557.5543	410.0
557.6298	310.0
557.8673	180.0
557.9425	22000.0
558.4429	12000.0
558.5507	330.0
558.7436	270.0
558.9437	1900.0
559.0222	190.0
559.0602	250.0
559.4395	1000.0
559.5225	200.0
559.9445	160.0
560.1959	240.0
560.4388	280.0
560.5375	320.0
561.3757	270.0
566.5372	280.0
577.5175	280.0
578.526	390.0
579.5104	250.0
580.313	150.0
625.2498	210.0
643.3244	180.0
681.5215	180.0
724.2841	180.0
730.4338	170.0
731.5279	250.0
731.59	260.0
732.5424	420.0
733.4237	300.0
733.5465	520.0
734.4374	160.0
734.5626	4000.0
735.4231	220.0
735.4702	280.0
735.5698	1400.0
736.5718	360.0
737.4402	160.0
737.4983	220.0
737.579	310.0
738.4422	160.0
738.4824	290.0

END IONS
BEGIN IONS
SCANS=451
PEPMASS=120.0737
CHARGE=1
COLLISION_ENERGY=0.0
82.943	230.0
116.9284	160.0
120.0794	200.0
134.9439	340.0

END IONS
BEGIN IONS
SCANS=452
PEPMASS=0.0
CHARGE=1
COLLISION_ENERGY=0.0

END IONS
BEGIN IONS
SCANS=453
PEPMASS=685.441
CHARGE=1
COLLISION_ENERGY=0.0
149.0525	260.0
156.0152	240.0
403.9018	230.0
618.5061	190.0
619.5245	260.0
685.4336	2000.0
686.446	1100.0
687.4573	400.0
687.6556	170.0
689.5195	260.0

END IONS
BEGIN IONS
SCANS=454
PEPMASS=304.1484
CHARGE=1
COLLISION_ENERGY=0.0
51.5744	230.0
54.5865	250.0
55.0488	240.0
98.6671	230.0
99.6632	240.0
100.0289	250.0
106.5708	230.0
114.0567	370.0
115.0593	250.0
116.069	360.0
117.0575	240.0
118.0659	520.0
120.0835	200.0
124.2652	230.0
130.0639	1600.0
130.0914	240.0
132.0804	3700.0
133.0839	230.0
142.0654	1000.0
143.0736	330.0
143.1181	190.0
144.0815	3100.0
145.0816	480.0
146.0595	1600.0
147.0618	190.0
151.5488	250.0
158.0879	290.0
159.0074	230.0
159.0371	220.0
159.0923	7700.0
160.0746	500.0
160.0965	640.0
161.1006	310.0
166.0888	200.0
167.1257	170.0
170.061	1200.0
170.6429	280.0
171.0582	260.0
171.1141	760.0
172.0633	320.0
172.1067	190.0
176.9055	230.0
184.1127	180.0
185.0732	200.0
187.0891	310.0
188.0715	5600.0
189.0737	1200.0
189.1199	160.0
189.1678	220.0
190.0763	230.0
196.1113	160.0
198.0741	250.0
205.0983	5800.0
206.0981	390.0
207.0458	270.0
209.8784	150.0
212.6141	240.0
214.5672	260.0
225.8902	200.0
227.558	240.0
232.165	240.0
237.1268	270.0
237.8774	270.0
241.1279	200.0
245.8951	360.0
246.8959	360.0
251.9051	210.0
252.9202	380.0
253.607	240.0
254.0758	160.0
258.1632	540.0
259.1374	320.0
260.4071	250.0
260.9174	240.0
263.9053	680.0
265.9016	360.0
269.9173	230.0
271.4359	230.0
272.4132	160.0
280.3276	230.0
282.9178	160.0
283.1193	290.0
285.1275	480.0
286.1189	180.0
286.1598	270.0
286.9321	300.0
286.959	320.0
287.1384	5600.0
288.1437	1400.0
289.1068	190.0
289.1388	190.0
290.145	200.0
290.3187	170.0
291.8948	180.0
301.6035	260.0
302.1513	440.0
303.1405	260.0
303.4921	330.0
304.1658	4400.0
305.1673	1100.0
305.6474	270.0
306.1715	170.0
306.6398	230.0
307.0934	240.0
307.1323	230.0
307.7405	260.0
314.9196	260.0
345.6461	260.0
360.5254	250.0
379.6255	230.0
409.6848	240.0
435.2504	150.0
1675.3572	230.0
1990.9617	260.0

END IONS
BEGIN IONS
SCANS=455
PEPMASS=0.0
CHARGE=1
COLLISION_ENERGY=0.0

END IONS
BEGIN IONS
SCANS=456
PEPMASS=374.1612
CHARGE=1
COLLISION_ENERGY=0.0
66.8226	240.0
70.4921	250.0
73.5006	250.0
86.0931	200.0
95.7283	250.0
97.0785	160.0
100.0954	270.0
101.072	200.0
102.0546	1100.0
103.0532	690.0
105.0653	230.0
106.0747	270.0
107.0476	180.0
110.0707	170.0
111.1259	200.0
112.0837	240.0
115.0889	360.0
116.0695	1200.0
117.0724	390.0
120.0805	3000.0
121.0854	170.0
122.0719	230.0
122.9189	280.0
127.0864	430.0
127.1285	270.0
129.0659	550.0
129.0992	650.0
131.005	240.0
131.5427	240.0
132.0796	460.0
132.1007	4300.0
133.1036	180.0
136.0744	770.0
139.0833	180.0
141.0659	460.0
142.0171	220.0
143.0872	240.0
143.117	890.0
144.0839	320.0
145.5562	260.0
146.0599	450.0
149.0988	180.0
152.1066	360.0
152.9968	230.0
154.0931	170.0
155.0799	300.0
155.1181	230.0
157.0968	220.0
157.1315	410.0
158.0862	220.0
159.0892	520.0
161.0629	260.0
163.1238	230.0
166.0835	440.0
167.0889	340.0
169.0974	170.0
169.1329	240.0
170.1183	480.0
171.077	230.0
171.1136	430.0
173.0592	200.0
176.0944	230.0
181.0612	200.0
183.1464	310.0
184.5824	230.0
185.1015	180.0
185.1299	330.0
186.0254	180.0
186.0507	190.0
187.083	170.0
188.0687	890.0
189.0723	300.0
189.1227	510.0
190.1315	170.0
190.5865	260.0
191.1275	180.0
192.1146	200.0
193.0378	440.0
193.5189	230.0
193.6849	230.0
195.9892	150.0
196.5414	220.0
197.1287	2900.0
198.1316	290.0
198.9641	360.0
199.18	360.0
201.1201	180.0
204.0352	170.0
204.0691	260.0
204.1303	370.0
205.0948	720.0
206.0465	210.0
207.0972	250.0
208.1003	180.0
211.0779	220.0
211.152	160.0
213.0512	190.0
214.5878	210.0
215.1389	4600.0
215.5537	190.0
216.1402	560.0
219.1207	350.0
223.0564	230.0
223.1086	190.0
225.0568	160.0
225.1241	960.0
226.0147	190.0
226.1231	180.0
227.1066	180.0
228.1389	210.0
229.1192	220.0
230.071	340.0
230.1528	180.0
230.9261	190.0
231.1127	170.0
232.0938	160.0
233.097	250.0
233.1648	1400.0
234.067	230.0
234.1714	330.0
235.0789	160.0
235.1199	210.0
237.134	220.0
237.93	230.0
239.0518	270.0
240.1019	160.0
241.1291	170.0
242.085	210.0
242.1492	550.0
242.538	230.0
243.0152	250.0
243.1339	9000.0
244.1379	1000.0
245.0705	280.0
245.1303	190.0
245.1833	480.0
246.1053	200.0
247.1366	230.0
247.6218	250.0
248.1144	180.0
248.9411	240.0
249.0539	160.0
252.1806	210.0
255.0954	370.0
256.0096	230.0
257.0807	310.0
258.0996	320.0
260.0508	180.0
261.1561	910.0
261.5775	230.0
261.6887	270.0
262.1564	710.0
268.1072	340.0
268.1577	200.0
268.5782	200.0
269.1183	340.0
270.062	340.0
270.1964	420.0
271.1345	240.0
272.1369	380.0
273.05	160.0
274.5848	200.0
275.6155	360.0
275.8489	180.0
276.0879	230.0
276.1318	180.0
277.1827	230.0
278.0954	180.0
280.0924	180.0
280.1227	220.0
281.0507	190.0
283.1375	340.0
283.9797	170.0
284.1054	230.0
284.1691	270.0
285.8575	200.0
286.1557	210.0
287.1021	180.0
288.8735	160.0
290.899	730.0
292.1645	300.0
293.1403	240.0
293.1645	170.0
295.1557	180.0
296.082	170.0
297.1742	240.0
298.1466	220.0
305.123	180.0
306.1212	220.0
307.1329	240.0
307.8548	250.0
307.8842	300.0
309.1821	270.0
309.5599	240.0
310.062	180.0
310.1702	200.0
310.8867	360.0
312.52	240.0
313.1123	210.0
314.5348	280.0
318.8633	550.0
319.0589	210.0
320.8541	150.0
322.3091	230.0
324.5623	240.0
327.4564	250.0
327.5175	270.0
328.0953	180.0
328.7188	180.0
328.8757	250.0
329.1028	240.0
329.6155	230.0
329.8841	280.0
331.0447	240.0
331.3942	270.0
331.6296	240.0
331.8831	240.0
331.981	230.0
332.2926	240.0
332.8545	230.0
334.0059	320.0
334.0742	250.0
335.0644	260.0
336.8733	1100.0
337.8617	180.0
338.0596	250.0
338.2164	200.0
339.2121	150.0
340.1147	180.0
341.1761	170.0
346.1738	280.0
346.8718	640.0
347.1041	180.0
348.8593	340.0
348.895	230.0
348.9321	370.0
349.8889	190.0
350.1206	200.0
350.6914	240.0
350.8106	240.0
350.8953	380.0
350.9357	170.0
352.373	240.0
354.884	2800.0
355.1256	220.0
355.8871	530.0
356.2189	1000.0
356.8859	620.0
357.2227	440.0
357.2915	240.0
358.8876	200.0
361.0204	240.0
364.8719	380.0
365.115	320.0
366.2369	240.0
370.1615	160.0
371.1129	240.0
371.6725	260.0
372.4857	290.0
372.8953	720.0
373.1445	170.0
373.2376	230.0
373.5266	260.0
373.8479	200.0
374.2253	2000.0
374.4536	200.0
374.5435	250.0
374.8615	240.0
374.901	320.0
375.228	420.0
375.5295	260.0
376.1197	230.0
376.2058	160.0
376.6347	240.0
377.1694	220.0
377.2189	180.0
377.6768	290.0
377.8964	230.0
378.1143	320.0
379.1206	200.0
380.1938	200.0
383.2793	180.0
386.2252	170.0
387.2275	190.0
397.7519	250.0
398.1436	180.0
400.1113	240.0
405.1579	160.0
405.2031	250.0
406.2101	170.0
413.2063	190.0
414.1881	180.0
427.137	240.0
430.2168	240.0
442.2326	250.0
444.1228	220.0
447.187	290.0
448.2247	240.0
453.1727	240.0
454.7038	210.0
469.2086	200.0
473.1876	250.0
474.2065	210.0
477.266	260.0
484.7933	180.0
491.6643	260.0
492.2877	240.0
496.7483	250.0
499.2137	180.0
507.2893	180.0
507.6991	230.0
513.2228	340.0
513.7158	240.0
516.3184	160.0
521.3141	200.0
523.2068	170.0
527.1699	170.0
533.3093	160.0
549.3032	170.0
573.2781	160.0
575.2743	330.0
584.3677	260.0
612.4185	260.0
641.3564	160.0
1514.3719	230.0

END IONS
BEGIN IONS
SCANS=457
PEPMASS=619.5055
CHARGE=1
COLLISION_ENERGY=0.0
105.0741	230.0
270.1288	240.0
524.8115	300.0
529.4001	230.0
571.9292	240.0
616.3887	230.0
616.4355	250.0
616.4942	190.0
616.6028	180.0
617.4801	1400.0
618.471	1000.0
619.5298	1200.0
620.3522	280.0
620.4102	320.0
620.5208	550.0
620.6339	200.0
620.9099	170.0
621.3124	200.0
621.4064	290.0
621.4612	180.0
621.5378	160.0
622.4854	320.0
622.5381	180.0
623.441	180.0

END IONS
BEGIN IONS
SCANS=458
PEPMASS=0.0
CHARGE=1
COLLISION_ENERGY=0.0

END IONS
BEGIN IONS
SCANS=459
PEPMASS=760.584
CHARGE=1
COLLISION_ENERGY=0.0
78.3362	250.0
89.471	260.0
91.0107	240.0
92.5864	230.0
98.983	560.0
104.1033	180.0
107.0842	230.0
109.1063	250.0
122.207	250.0
125.0007	1600.0
135.0086	220.0
162.055	270.0
166.0641	330.0
183.5416	200.0
183.6552	240.0
184.0746	54000.0
184.28	160.0
184.5171	250.0
185.0766	3000.0
186.0306	240.0
186.0824	710.0
220.2126	240.0
239.2384	300.0
255.2098	230.0
267.76	230.0
271.6677	190.0
295.1935	280.0
311.1876	200.0
314.2043	200.0
317.2006	280.0
318.6721	230.0
321.207	510.0
323.2292	240.0
324.2238	240.0
331.2227	170.0
339.2219	1400.0
340.2123	160.0
341.2387	690.0
341.2948	160.0
355.2516	160.0
357.2284	200.0
359.2389	380.0
360.2377	160.0
370.8235	260.0
382.7122	240.0
396.739	250.0
397.7616	240.0
399.7698	280.0
400.2244	230.0
400.2988	230.0
401.2747	430.0
402.7627	210.0
403.3314	190.0
405.2885	170.0
406.3042	260.0
407.2879	210.0
409.28	210.0
419.2699	270.0
450.8028	380.0
451.8167	380.0
476.317	150.0
478.33	1100.0
479.3337	510.0
504.3406	1000.0
505.3376	260.0
506.3398	280.0
576.4149	160.0
577.5209	590.0
578.5139	160.0
578.6299	320.0
578.9229	1800.0
579.0338	200.0
579.4225	1900.0
579.9195	1200.0
579.9712	320.0
580.4341	280.0
580.9138	270.0
581.4163	290.0
584.4507	180.0
741.567	360.0
742.5828	450.0
743.3682	200.0
743.5667	320.0
756.5535	190.0
757.4301	160.0
757.5579	250.0
758.545	310.0
759.162	280.0
760.5851	14000.0
761.3357	160.0
761.4509	320.0
761.5863	9500.0
762.4462	260.0
762.5901	2700.0
762.7254	160.0
762.9738	240.0
763.4252	180.0
763.5967	790.0
764.3926	180.0
764.4416	230.0
764.6054	300.0
765.501	200.0
1876.6261	260.0
1972.0754	230.0
1988.6603	230.0

END IONS
BEGIN IONS
SCANS=460
PEPMASS=219.0303
CHARGE=1
COLLISION_ENERGY=0.0
47.5996	260.0
63.0414	230.0
85.3995	300.0
107.0514	170.0
110.0713	230.0
116.928	450.0
117.9978	230.0
118.9228	180.0
128.1115	260.0
132.1021	2100.0
133.1045	480.0
134.9437	630.0
136.9303	500.0
150.8161	240.0
152.9528	1000.0
154.9477	280.0
155.1123	210.0
158.0592	270.0
162.9431	170.0
164.0632	230.0
168.9708	160.0
170.9609	370.0
173.1293	1900.0
175.085	200.0
176.9303	300.0
179.5188	240.0
180.9204	250.0
180.9461	520.0
191.9463	340.0
192.0951	230.0
194.9436	190.0
198.9621	660.0
200.9225	180.0
201.0136	240.0
201.1257	380.0
201.9495	260.0
203.0998	230.0
212.9179	220.0
219.135	1100.0
219.1811	190.0
220.1398	330.0
221.1342	200.0
1823.4688	250.0

END IONS
BEGIN IONS
SCANS=461
PEPMASS=703.4673
CHARGE=1
COLLISION_ENERGY=0.0
184.0752	770.0
184.113	260.0
391.1573	260.0
419.1974	180.0
540.873	230.0
551.5053	730.0
552.4878	250.0
552.5218	280.0
563.5065	430.0
565.5095	160.0
566.5496	240.0
659.2847	2100.0
660.2968	860.0
661.2899	1000.0
679.4132	270.0
703.4554	2500.0
704.4592	1400.0
704.5707	300.0
705.4743	290.0
705.5884	320.0
706.4453	160.0
706.5348	530.0
707.4712	200.0
707.5237	220.0

END IONS
BEGIN IONS
SCANS=462
PEPMASS=1043.744
CHARGE=1
COLLISION_ENERGY=0.0
184.076	230.0
354.2734	240.0
381.2938	260.0
385.3389	240.0
421.0412	230.0
496.3372	160.0
553.3277	160.0
659.2488	240.0
661.6233	160.0
681.5187	200.0
684.1021	220.0
685.436	10000.0
686.4373	4200.0
687.3321	270.0
687.4393	1100.0
688.4376	330.0
703.448	210.0
704.4507	300.0
794.5178	210.0
952.5474	210.0
1043.733	330.0
1043.8901	180.0
1044.7681	320.0
1045.7164	290.0

END IONS
BEGIN IONS
SCANS=463
PEPMASS=0.0
CHARGE=1
COLLISION_ENERGY=0.0

END IONS
BEGIN IONS
SCANS=464
PEPMASS=0.0
CHARGE=1
COLLISION_ENERGY=0.0

END IONS
BEGIN IONS
SCANS=465
PEPMASS=0.0
CHARGE=1
COLLISION_ENERGY=0.0

END IONS
BEGIN IONS
SCANS=466
PEPMASS=0.0
CHARGE=1
COLLISION_ENERGY=0.0

END IONS
BEGIN IONS
SCANS=467
PEPMASS=782.5646
CHARGE=1
COLLISION_ENERGY=0.0
66.1429	230.0
97.075	380.0
107.0857	660.0
108.8861	230.0
109.1015	220.0
110.104	200.0
118.1262	230.0
121.1021	600.0
122.0944	530.0
123.1188	200.0
125.0005	780.0
125.1284	230.0
135.1156	350.0
146.9828	20000.0
147.9871	900.0
149.1377	310.0
151.1494	220.0
158.9589	230.0
163.0178	240.0
164.9906	180.0
166.0725	150.0
184.0739	15000.0
185.074	790.0
205.2088	380.0
221.2229	500.0
239.2379	800.0
247.2382	360.0
248.2407	220.0
265.2518	240.0
266.2566	200.0
319.9883	230.0
376.2645	160.0
381.2946	390.0
382.2945	160.0
415.2275	320.0
417.2228	220.0
418.5981	230.0
435.3068	220.0
439.2178	260.0
441.2428	290.0
445.2755	450.0
446.2673	180.0
467.1261	240.0
467.2502	860.0
468.2608	380.0
469.2651	160.0
478.3236	240.0
504.3484	630.0
505.3532	250.0
526.3225	180.0
575.4958	320.0
577.5164	4800.0
578.5205	2100.0
579.5182	850.0
580.5229	290.0
580.5759	220.0
597.4856	480.0
598.4944	340.0
599.4283	160.0
599.4999	5100.0
600.5038	1900.0
601.4991	1000.0
602.5222	200.0
663.4006	220.0
723.4921	1000.0
724.492	480.0
725.5081	260.0
778.1803	150.0
779.5626	210.0
780.4784	220.0
780.5398	840.0
781.5438	770.0
781.7803	200.0
782.5632	8500.0
783.5685	4300.0
783.7737	240.0
784.4517	400.0
784.5714	1700.0
785.4996	280.0
785.5703	1100.0
785.9688	290.0
786.5966	750.0
787.2812	190.0
787.5993	310.0
2002.3875	260.0

END IONS
BEGIN IONS
SCANS=468
PEPMASS=725.4113
CHARGE=1
COLLISION_ENERGY=0.0
52.4235	250.0
117.3286	240.0
120.9637	290.0
146.9848	210.0
184.0689	220.0
279.2667	160.0
339.2878	170.0
385.2294	160.0
483.2789	180.0
542.4832	300.0
543.4904	270.0
580.5739	310.0
587.4005	260.0
592.5175	180.0
645.7298	160.0
669.2115	450.0
683.2276	770.0
684.2249	470.0
685.2291	540.0
685.4387	760.0
686.2216	160.0
686.4358	790.0
687.4386	200.0
722.5826	170.0
723.5103	320.0
724.2546	490.0
724.5182	580.0
724.5945	200.0
724.6406	190.0
724.9368	230.0
724.9966	220.0
725.5399	760.0
726.2567	220.0
726.5153	640.0
726.6204	160.0
727.2764	200.0
727.4771	330.0
727.5339	230.0
727.5699	300.0
729.4563	200.0

END IONS
BEGIN IONS
SCANS=469
PEPMASS=438.5836
CHARGE=1
COLLISION_ENERGY=0.0
184.08	240.0
186.5327	240.0
214.2504	470.0
242.2824	480.0
254.874	230.0
271.0644	260.0
284.0477	260.0
291.1994	170.0
295.1895	320.0
301.2099	250.0
313.2087	250.0
321.2162	220.0
331.2154	280.0
339.2041	170.0
342.5461	280.0
342.8517	230.0
349.2333	160.0
357.2344	190.0
374.0882	230.0
391.6326	240.0
395.2045	180.0
404.1197	240.0
406.6823	230.0
417.7818	240.0
437.1921	350.0
437.2385	310.0
437.314	210.0
438.2459	380.0
438.5032	13000.0
439.3992	190.0
439.5078	6000.0
440.3692	220.0
440.5081	850.0

END IONS
BEGIN IONS
SCANS=470
PEPMASS=0.0
CHARGE=1
COLLISION_ENERGY=0.0

END IONS
BEGIN IONS
SCANS=471
PEPMASS=410.4781
CHARGE=1
COLLISION_ENERGY=0.0
186.2215	350.0
214.2556	280.0
221.1696	250.0
242.2819	210.0
268.3054	240.0
410.3319	300.0
410.4695	8600.0
411.4728	2800.0
412.4752	450.0
413.2643	520.0
413.3118	200.0

END IONS
BEGIN IONS
SCANS=472
PEPMASS=616.034
CHARGE=1
COLLISION_ENERGY=0.0
361.8849	240.0
498.1704	330.0
526.9348	240.0
528.7624	230.0
529.481	240.0
551.8741	240.0
557.1602	880.0
558.1615	580.0
559.203	200.0
575.7521	250.0
616.1767	1500.0
617.1747	810.0
618.197	280.0

END IONS
BEGIN IONS
SCANS=473
PEPMASS=522.284
CHARGE=1
COLLISION_ENERGY=0.0
110.0708	260.0
116.0753	220.0
118.0857	610.0
128.1042	160.0
129.1018	2000.0
130.0514	150.0
139.088	400.0
141.1018	460.0
143.1396	180.0
144.0706	170.0
145.0554	230.0
148.0642	240.0
152.0869	180.0
157.0989	810.0
159.0973	260.0
161.0912	330.0
167.0862	220.0
169.0981	200.0
170.1022	220.0
173.0952	160.0
181.1004	160.0
183.1476	200.0
184.1094	320.0
185.0934	1100.0
185.1641	4100.0
186.0935	180.0
186.1224	600.0
186.1661	950.0
187.0739	360.0
187.099	250.0
187.171	270.0
188.0742	330.0
189.0798	210.0
195.0821	170.0
195.1194	180.0
198.0892	290.0
198.1288	180.0
200.1756	260.0
201.132	290.0
204.0971	240.0
207.1111	260.0
208.1071	170.0
211.1206	160.0
212.1384	420.0
212.7847	240.0
213.1603	2200.0
214.1212	280.0
214.1674	400.0
215.1049	430.0
215.1701	330.0
216.0987	430.0
217.0779	180.0
221.134	170.0
226.1197	710.0
226.1525	230.0
227.1055	220.0
228.1072	190.0
229.1231	200.0
231.1213	380.0
233.1349	230.0
234.1104	330.0
237.132	460.0
238.1209	340.0
240.1331	310.0
240.1895	300.0
244.131	960.0
245.0952	160.0
245.1217	330.0
246.1395	190.0
248.6323	210.0
252.5526	230.0
253.1175	190.0
253.9231	240.0
256.131	280.0
257.1265	190.0
257.6368	160.0
258.1442	210.0
261.1527	200.0
268.1748	370.0
269.6392	200.0
270.1528	410.0
270.1866	190.0
272.5827	260.0
273.1278	220.0
281.1529	170.0
283.0868	240.0
283.1408	300.0
283.1795	160.0
284.1262	1400.0
285.1193	520.0
286.1297	290.0
288.117	180.0
291.6411	230.0
292.131	330.0
294.6183	240.0
296.1288	260.0
297.1284	250.0
297.1604	250.0
299.18	180.0
300.1936	1200.0
301.1199	250.0
301.1508	340.0
301.1932	540.0
304.0964	180.0
305.1625	400.0
305.6373	420.0
306.1425	440.0
307.1044	250.0
308.7096	240.0
309.1612	200.0
310.0885	200.0
311.6692	240.0
312.1668	240.0
314.1553	250.0
314.2229	190.0
314.6597	310.0
315.1692	260.0
316.1464	260.0
322.8371	230.0
323.1681	230.0
323.6662	180.0
325.1423	260.0
326.1737	160.0
327.169	150.0
328.1662	200.0
329.1505	220.0
332.6474	240.0
333.1739	680.0
335.133	200.0
338.144	200.0
342.1519	180.0
344.1942	240.0
345.1751	340.0
346.1812	160.0
349.1172	260.0
350.1269	200.0
350.1836	290.0
350.6908	410.0
353.1418	330.0
354.1767	170.0
355.0879	200.0
355.5953	240.0
357.663	220.0
357.8625	230.0
362.1413	280.0
362.2057	150.0
363.2564	160.0
364.1723	240.0
366.1724	200.0
370.2161	170.0
371.157	840.0
372.1692	310.0
372.6984	780.0
373.1481	190.0
373.1927	210.0
373.701	230.0
377.2324	240.0
379.1506	260.0
380.1923	630.0
380.2355	160.0
381.8133	240.0
383.1471	200.0
390.3533	270.0
393.4427	280.0
394.2226	330.0
395.1475	190.0
395.2105	160.0
396.8512	150.0
397.195	160.0
398.2069	310.0
399.2231	180.0
401.4521	260.0
402.6691	200.0
408.1982	240.0
408.2544	230.0
410.8381	240.0
411.1446	260.0
412.2189	1100.0
413.2332	290.0
414.6697	230.0
415.2617	180.0
416.211	1600.0
416.7191	620.0
417.0163	260.0
417.1839	180.0
417.2204	330.0
417.257	190.0
417.8492	250.0
420.171	200.0
420.8302	230.0
421.5321	270.0
423.6539	230.0
424.1804	170.0
424.679	240.0
424.8348	260.0
425.2008	190.0
425.6906	230.0
426.0107	240.0
426.4624	250.0
427.1373	420.0
427.6994	480.0
428.8409	310.0
429.1397	180.0
431.6647	190.0
431.822	300.0
432.2561	160.0
433.0936	180.0
433.2147	180.0
433.4683	270.0
434.6201	270.0
435.6406	310.0
435.6738	350.0
436.118	250.0
438.1637	370.0
439.1451	220.0
439.23	270.0
442.1356	230.0
442.2017	480.0
442.236	240.0
443.0833	180.0
443.2573	160.0
444.2316	220.0
444.2637	240.0
446.5364	190.0
449.1535	170.0
450.2212	240.0
454.8181	230.0
455.1849	230.0
456.1733	320.0
458.573	260.0
458.7928	160.0
459.3049	200.0
459.6678	230.0
461.2804	260.0
463.7654	340.0
464.2566	250.0
465.2906	200.0
466.4077	250.0
467.4347	240.0
468.2203	200.0
468.2535	230.0
469.2285	210.0
469.6975	200.0
470.2583	330.0
472.759	170.0
473.0235	250.0
474.7204	240.0
475.2473	220.0
475.466	260.0
477.2464	160.0
477.7975	260.0
478.2297	230.0
480.2653	340.0
484.1213	240.0
484.2613	340.0
484.8034	200.0
487.7071	260.0
490.2414	160.0
490.5924	250.0
491.245	160.0
492.2985	230.0
492.3779	230.0
495.2534	230.0
496.2774	160.0
496.6587	260.0
498.2573	160.0
498.5047	200.0
499.2464	480.0
499.7769	190.0
500.2408	180.0
500.2868	210.0
500.9759	300.0
501.3409	260.0
503.2391	180.0
504.2462	170.0
504.561	250.0
504.6712	190.0
508.2471	150.0
508.6296	230.0
509.2426	180.0
512.2413	480.0
512.2936	220.0
513.2733	930.0
513.7858	900.0
514.2219	200.0
514.2734	400.0
515.253	270.0
516.1215	190.0
519.2186	250.0
519.2964	380.0
520.2611	170.0
520.3146	220.0
520.5192	360.0
520.7979	190.0
521.2472	500.0
521.95	260.0
522.2903	5400.0
522.4813	180.0
522.7931	3000.0
523.1473	220.0
523.2956	1000.0
523.7599	180.0
523.7888	480.0
524.1667	170.0
524.2593	320.0
524.2891	250.0
524.3344	280.0
524.7876	810.0
524.9288	180.0
524.9738	340.0
525.0843	260.0
525.281	180.0
525.6011	250.0
526.3014	230.0
526.4059	180.0
526.7208	180.0
529.2273	230.0
531.2402	320.0
535.2679	240.0
538.2692	210.0
540.2673	200.0
541.2557	300.0
545.9473	210.0
547.2421	160.0
548.278	260.0
564.2717	250.0
564.8323	260.0
565.2856	170.0
566.2948	180.0
572.3026	170.0
576.2865	360.0
581.3132	250.0
584.306	150.0
587.3073	330.0
594.3428	220.0
596.3281	180.0
600.3044	420.0
602.3129	360.0
603.3151	180.0
609.8285	230.0
610.292	250.0
611.2893	250.0
625.784	250.0
627.3145	550.0
628.3021	520.0
629.3275	240.0
630.3165	240.0
630.3619	200.0
630.7137	320.0
636.671	230.0
647.3428	500.0
652.8141	260.0
653.485	260.0
718.3521	270.0
727.376	190.0
744.3793	920.0
746.4069	180.0
795.3854	220.0
831.4129	580.0
832.4236	390.0
833.4521	300.0
1090.5737	260.0
1865.5199	240.0

END IONS
BEGIN IONS
SCANS=474
PEPMASS=466.4073
CHARGE=1
COLLISION_ENERGY=0.0
126.6228	240.0
131.001	180.0
149.0135	180.0
161.0321	280.0
163.0244	180.0
214.2546	560.0
227.6317	230.0
240.2661	270.0
242.2828	1600.0
243.2926	480.0
244.2887	200.0
254.1224	180.0
270.3167	820.0
270.3642	230.0
323.2218	280.0
341.2386	410.0
359.2518	390.0
361.2689	200.0
378.2912	520.0
378.7789	240.0
398.264	270.0
461.6971	230.0
462.1842	150.0
463.3857	270.0
464.2898	180.0
464.3805	420.0
465.0308	170.0
465.2286	180.0
465.3312	170.0
465.4673	160.0
466.4668	160.0
466.5357	44000.0
466.9713	160.0
467.2525	290.0
467.4427	200.0
467.5385	17000.0
467.6655	200.0
468.2017	200.0
468.3557	150.0
468.5417	2700.0
469.5447	280.0
483.288	230.0

END IONS
BEGIN IONS
SCANS=475
PEPMASS=414.056
CHARGE=1
COLLISION_ENERGY=0.0
45.4027	260.0
64.0912	230.0
69.3085	240.0
91.0084	230.0
93.0461	230.0
95.0612	240.0
98.0225	210.0
102.057	210.0
103.074	230.0
110.0243	240.0
110.0711	5500.0
111.0751	870.0
112.0344	620.0
113.0732	150.0
114.0518	210.0
114.4966	250.0
115.0503	1500.0
116.0459	200.0
116.0734	240.0
117.3205	230.0
119.0526	190.0
120.0805	720.0
121.0852	180.0
122.071	450.0
124.0884	230.0
125.0674	180.0
127.0513	850.0
128.0378	260.0
129.0651	230.0
129.1028	730.0
129.4009	250.0
130.046	360.0
131.0798	810.0
132.0833	230.0
134.0461	400.0
135.6828	300.0
136.0826	550.0
138.0636	850.0
140.0457	260.0
143.1169	630.0
144.1242	170.0
148.0547	430.0
148.0886	400.0
150.07	450.0
155.046	190.0
155.1152	320.0
156.0783	440.0
157.0616	3800.0
157.1348	170.0
158.0601	590.0
159.076	360.0
159.094	240.0
165.06	150.0
166.0598	360.0
166.4883	230.0
169.0951	180.0
169.131	190.0
171.1091	800.0
172.1168	200.0
175.0712	1800.0
176.0751	360.0
177.0652	300.0
178.1317	760.0
179.1381	340.0
181.1079	1900.0
182.0575	340.0
182.1115	700.0
183.1162	300.0
185.0503	420.0
185.131	200.0
185.1594	210.0
186.0911	340.0
186.1318	340.0
187.0713	190.0
187.104	170.0
189.0188	230.0
189.0859	230.0
191.096	340.0
192.075	950.0
196.0774	180.0
197.0955	230.0
198.0718	250.0
201.0907	230.0
202.124	160.0
203.0656	3900.0
204.0743	460.0
204.543	250.0
205.1476	190.0
206.1216	180.0
208.128	250.0
209.1027	3800.0
209.1324	590.0
210.1023	660.0
211.1073	270.0
211.1559	210.0
213.1302	180.0
214.085	190.0
215.0267	290.0
222.806	240.0
223.1053	150.0
223.1545	2900.0
223.5844	250.0
224.0757	410.0
224.1072	220.0
224.1565	440.0
225.1078	180.0
228.0205	150.0
228.5779	270.0
229.117	220.0
230.1125	190.0
230.1591	250.0
231.0877	200.0
233.1397	160.0
234.1709	280.0
235.147	580.0
235.6248	250.0
237.1291	190.0
238.624	260.0
238.9331	240.0
239.0806	250.0
239.162	190.0
240.1291	440.0
241.1239	210.0
242.0782	230.0
242.1493	210.0
244.0894	200.0
245.1858	840.0
246.1858	330.0
246.6548	250.0
247.1256	500.0
248.1268	210.0
249.122	310.0
249.6277	230.0
251.1472	1300.0
252.1514	590.0
252.4034	300.0
253.0918	200.0
258.1465	430.0
259.0828	250.0
259.1543	410.0
260.0907	760.0
261.0822	300.0
263.1534	460.0
265.0893	340.0
266.1248	300.0
267.1204	540.0
268.1289	410.0
269.0922	260.0
269.1617	190.0
269.6126	180.0
270.0695	420.0
271.1327	380.0
278.096	260.0
278.2045	180.0
279.1582	150.0
280.3923	240.0
282.1059	220.0
283.1424	160.0
285.1456	170.0
286.1361	490.0
291.5738	240.0
291.8931	280.0
293.1667	170.0
294.1114	280.0
294.1421	350.0
294.1834	410.0
295.1751	200.0
296.5903	260.0
300.1973	270.0
300.3248	260.0
302.1446	280.0
303.1147	150.0
304.1754	350.0
304.3705	230.0
306.066	250.0
307.1594	270.0
308.1752	260.0
308.6316	180.0
309.872	200.0
311.9053	170.0
313.1649	880.0
313.6853	210.0
314.1722	230.0
314.8508	270.0
316.8495	450.0
317.1739	240.0
318.1759	240.0
318.623	250.0
322.1859	790.0
323.0898	170.0
323.1854	180.0
324.1398	290.0
324.4247	300.0
324.6504	270.0
325.1447	160.0
326.0242	260.0
327.1003	220.0
327.1663	560.0
327.695	210.0
327.881	180.0
328.1663	220.0
329.8358	180.0
330.0727	230.0
331.1611	260.0
332.1797	220.0
332.8099	170.0
332.8591	240.0
333.2074	180.0
334.1862	330.0
338.8829	180.0
339.0717	280.0
339.1851	230.0
340.1593	170.0
341.0747	240.0
342.2382	260.0
343.1081	240.0
343.8563	360.0
345.1759	720.0
345.2251	160.0
346.1801	200.0
347.6703	180.0
347.8581	340.0
348.1713	160.0
350.8703	290.0
351.2118	1100.0
352.1401	240.0
352.2162	180.0
352.8711	390.0
355.1635	440.0
356.2313	160.0
356.8503	230.0
357.1543	210.0
357.1716	200.0
358.0878	220.0
358.3997	240.0
358.6784	240.0
360.5225	230.0
361.6864	260.0
363.6292	270.0
365.8684	200.0
366.1425	280.0
366.6666	210.0
368.8696	260.0
370.0096	270.0
370.6819	200.0
370.8817	390.0
371.177	230.0
371.7437	250.0
372.8774	200.0
373.0946	230.0
373.1704	640.0
375.8516	170.0
376.1866	240.0
376.8802	220.0
378.171	290.0
379.2113	270.0
380.2132	440.0
382.2063	150.0
384.1862	920.0
385.1426	300.0
385.1891	520.0
386.1949	300.0
386.8901	220.0
387.8607	170.0
388.8883	580.0
389.0683	160.0
389.1817	300.0
390.3474	210.0
390.6236	230.0
391.355	350.0
393.2369	160.0
395.1974	240.0
396.011	240.0
396.1772	480.0
396.216	230.0
396.677	240.0
398.4565	230.0
399.7795	230.0
400.191	230.0
400.2589	160.0
404.2373	360.0
404.7213	420.0
405.1939	2200.0
405.6949	1100.0
405.7562	360.0
406.1891	220.0
406.2137	400.0
407.2504	190.0
407.7079	440.0
407.9393	240.0
410.527	270.0
411.1694	300.0
411.2181	220.0
411.443	260.0
411.7151	280.0
412.2135	180.0
413.1017	230.0
413.1458	160.0
413.1805	510.0
413.2306	170.0
413.2695	360.0
413.6895	260.0
413.7652	200.0
414.1976	5300.0
414.5389	240.0
414.7	2300.0
415.1605	190.0
415.2061	430.0
415.5588	280.0
415.7114	180.0
415.8896	200.0
415.9785	220.0
416.1642	260.0
416.1929	440.0
416.2452	280.0
416.5531	240.0
416.8875	310.0
417.1233	150.0
417.187	210.0
417.2315	540.0
417.7	310.0
418.1818	150.0
426.1992	190.0
437.2092	160.0
444.2171	210.0
444.3203	260.0
447.1543	310.0
447.2233	160.0
447.2614	180.0
448.2256	300.0
449.2152	210.0
451.2532	200.0
454.408	270.0
455.223	3300.0
455.743	170.0
456.2294	740.0
457.2218	380.0
457.6949	200.0
463.2369	280.0
464.2948	270.0
466.2269	240.0
467.2355	160.0
475.2776	230.0
478.2706	250.0
478.3141	230.0
478.958	240.0
492.2956	270.0
494.2407	210.0
499.3073	340.0
501.6208	260.0
503.2425	200.0
504.1717	230.0
504.2711	160.0
505.2544	250.0
506.8544	270.0
507.562	230.0
507.8936	240.0
508.5392	280.0
526.1111	320.0
530.8474	230.0
537.7605	230.0
547.315	170.0
560.054	240.0
567.8121	280.0
568.3118	350.0
569.2736	160.0
582.2645	190.0
599.3384	250.0
607.3273	200.0
608.3352	200.0
619.3147	180.0
625.3298	3200.0
626.3403	1200.0
628.3286	240.0
643.3057	180.0
676.33	160.0
694.3539	270.0
695.392	160.0
722.3344	240.0
740.3565	640.0
741.348	400.0
1056.3674	290.0
1459.5322	230.0
1865.0005	240.0

END IONS
BEGIN IONS
SCANS=476
PEPMASS=471.1255
CHARGE=1
COLLISION_ENERGY=0.0
45.3867	250.0
56.7657	230.0
110.0711	1800.0
111.0721	240.0
111.0944	230.0
115.0532	380.0
119.0481	240.0
120.0812	200.0
129.1014	360.0
131.0789	190.0
132.0795	200.0
133.0609	500.0
134.0668	210.0
139.0505	420.0
141.0661	230.0
143.1306	260.0
147.1118	290.0
150.0628	310.0
156.0802	520.0
157.0614	1700.0
158.0677	250.0
166.0704	220.0
166.1249	370.0
168.0852	230.0
169.1358	190.0
169.7583	260.0
170.0641	350.0
171.1158	370.0
171.1453	160.0
172.0747	190.0
174.1207	240.0
175.0712	400.0
175.118	170.0
176.0724	310.0
178.1364	160.0
180.0817	190.0
181.1059	500.0
182.1089	240.0
185.0552	230.0
185.124	190.0
185.1699	200.0
186.0861	400.0
186.1261	200.0
186.5856	240.0
192.0755	650.0
201.1235	380.0
202.5886	250.0
203.0661	1600.0
204.0723	450.0
205.1027	150.0
209.1006	620.0
210.0863	160.0
210.1066	300.0
211.1024	180.0
215.0693	180.0
215.1375	280.0
215.5787	240.0
217.1228	240.0
220.4766	250.0
223.1071	170.0
223.1539	490.0
224.0693	170.0
225.1847	240.0
226.127	220.0
226.1556	180.0
226.5355	270.0
227.1195	190.0
227.1481	190.0
228.1172	180.0
229.1218	370.0
230.1325	230.0
236.5512	240.0
239.0782	240.0
240.1326	180.0
242.0816	370.0
242.1382	260.0
242.197	230.0
245.0433	240.0
245.0761	160.0
248.0887	420.0
249.2437	210.0
251.1479	520.0
253.0395	240.0
258.1492	150.0
260.0879	440.0
260.1394	160.0
261.0898	160.0
261.1457	230.0
265.064	340.0
270.0473	340.0
277.1598	170.0
279.0792	250.0
284.1174	170.0
285.0307	230.0
285.1247	260.0
286.133	160.0
287.5712	240.0
291.1439	210.0
300.1367	240.0
301.1429	230.0
309.156	180.0
313.1443	230.0
322.1894	340.0
323.1945	330.0
323.6844	230.0
327.166	390.0
328.1649	160.0
328.6679	220.0
329.172	190.0
332.651	250.0
333.2011	210.0
338.1028	240.0
339.9144	180.0
342.1482	270.0
342.5787	260.0
343.1744	160.0
343.6986	230.0
345.1809	400.0
346.1901	210.0
349.1898	320.0
349.6414	300.0
351.2184	210.0
351.6768	180.0
352.2102	170.0
356.2267	220.0
356.4494	250.0
357.618	240.0
359.1766	160.0
361.1785	260.0
366.1838	200.0
367.189	220.0
370.187	370.0
370.6861	260.0
373.1711	460.0
374.1758	380.0
374.8617	190.0
376.1811	160.0
378.1388	160.0
378.1853	240.0
380.2206	300.0
381.1891	240.0
383.1263	240.0
385.8478	180.0
386.4851	230.0
392.8457	270.0
394.1709	210.0
396.179	200.0
397.2243	200.0
399.1049	230.0
402.2057	260.0
404.1692	250.0
404.3383	260.0
404.9904	250.0
405.6959	240.0
410.2198	230.0
411.1831	240.0
412.3311	260.0
412.5088	230.0
414.2137	180.0
415.4018	250.0
416.1969	160.0
418.1977	230.0
419.7174	230.0
421.4237	200.0
421.7161	240.0
422.0551	250.0
422.1514	150.0
423.0969	280.0
424.0268	190.0
424.898	180.0
426.0972	240.0
426.1957	380.0
427.7101	200.0
428.2131	150.0
428.8349	390.0
434.5592	240.0
435.2151	180.0
438.2206	200.0
439.0761	300.0
439.1594	250.0
439.7237	240.0
442.4998	260.0
443.7766	250.0
446.2333	190.0
446.8434	340.0
447.1958	280.0
448.2621	240.0
449.2268	300.0
451.2207	220.0
451.4888	240.0
452.2262	270.0
452.5247	230.0
452.7042	210.0
453.079	270.0
453.2073	340.0
453.696	460.0
453.9854	270.0
454.2175	190.0
456.2983	160.0
458.7477	240.0
461.4521	230.0
462.2149	1200.0
462.5635	260.0
462.7082	740.0
463.2001	520.0
463.2411	230.0
463.5674	240.0
463.71	170.0
464.5148	240.0
464.9875	260.0
465.7315	160.0
466.0173	240.0
466.2362	290.0
466.3028	160.0
468.0609	150.0
468.5784	210.0
468.7332	220.0
468.7854	400.0
468.9084	210.0
469.0057	230.0
469.1625	160.0
469.2433	370.0
469.3934	270.0
469.6433	240.0
469.7169	380.0
469.8329	250.0
469.8874	380.0
469.9227	220.0
470.0657	240.0
470.194	210.0
470.2445	790.0
470.5948	160.0
470.6908	200.0
470.7177	210.0
470.7676	200.0
470.8912	610.0
470.9348	490.0
470.9926	160.0
471.2193	5200.0
471.4614	220.0
471.5529	380.0
471.6419	230.0
471.7207	3500.0
471.7921	220.0
471.8748	220.0
471.9382	210.0
472.0655	320.0
472.2269	1400.0
472.2845	190.0
472.4817	170.0
472.5419	180.0
472.5834	180.0
472.6888	180.0
472.7354	270.0
472.8837	470.0
472.9841	280.0
473.0584	290.0
473.2111	380.0
473.4535	300.0
473.5863	430.0
473.6627	250.0
473.7263	380.0
473.7656	290.0
473.8945	250.0
474.1737	240.0
474.2435	680.0
474.4844	280.0
474.5867	220.0
474.7052	200.0
474.7481	350.0
475.257	230.0
481.2174	300.0
484.288	270.0
484.5988	240.0
486.2006	220.0
490.2035	240.0
492.2928	270.0
498.2432	350.0
498.9798	270.0
499.223	160.0
506.5065	260.0
512.9314	250.0
513.2151	280.0
515.8089	340.0
518.223	160.0
523.2557	160.0
524.4579	240.0
528.2777	160.0
534.2604	160.0
535.0678	290.0
539.9827	240.0
542.7019	230.0
543.9318	230.0
545.0037	250.0
547.0065	230.0
551.2541	160.0
552.2001	230.0
558.8082	240.0
559.3605	250.0
562.7836	240.0
569.0016	280.0
569.2629	1200.0
570.2749	330.0
580.2117	240.0
581.2823	280.0
590.2876	200.0
590.9286	230.0
592.9559	280.0
594.3205	240.0
594.8289	210.0
599.2859	280.0
606.2214	180.0
611.2625	180.0
618.0138	240.0
618.3671	170.0
635.8572	180.0
637.0133	230.0
693.4099	160.0
694.3572	160.0
694.8279	180.0
695.3384	350.0
698.8391	150.0
739.3733	860.0
740.3718	840.0
741.3678	180.0
791.379	160.0
809.3943	440.0
810.4052	180.0
836.3767	150.0
854.4017	250.0
1988.0474	250.0

END IONS
BEGIN IONS
SCANS=477
PEPMASS=750.4419
CHARGE=1
COLLISION_ENERGY=0.0
120.9699	330.0
161.1346	230.0
164.0085	190.0
184.0814	390.0
209.1296	200.0
244.1713	260.0
321.2551	400.0
387.2103	260.0
441.2888	210.0
442.2982	270.0
490.1885	200.0
521.2388	170.0
615.4839	170.0
617.4979	220.0
631.4313	210.0
653.308	400.0
654.3229	160.0
679.4704	280.0
686.4753	150.0
687.4866	160.0
690.52	220.0
693.3476	1700.0
694.3635	560.0
695.3547	360.0
696.3516	280.0
698.2592	180.0
704.2056	180.0
708.0643	200.0
709.0455	190.0
709.1279	320.0
709.2435	190.0
709.3793	25000.0
709.5044	610.0
709.9798	150.0
710.2781	170.0
710.3839	12000.0
710.5334	160.0
710.8069	200.0
711.3805	12000.0
711.5623	180.0
712.2834	180.0
712.3805	4800.0
712.7726	260.0
713.3854	1100.0
714.1266	280.0
714.3925	520.0
729.3998	170.0
746.5682	210.0
747.5081	360.0
747.5808	160.0
748.4896	280.0
748.5784	190.0
748.6434	160.0
748.7177	200.0
749.5535	220.0
749.7025	350.0
750.5078	440.0
751.4075	250.0
751.4778	350.0
752.452	220.0
752.532	180.0
753.4086	170.0
753.5374	260.0
753.6202	260.0
754.5126	250.0
755.5029	190.0

END IONS
BEGIN IONS
SCANS=478
PEPMASS=0.0
CHARGE=1
COLLISION_ENERGY=0.0

END IONS
BEGIN IONS
SCANS=479
PEPMASS=1156.9396
CHARGE=1
COLLISION_ENERGY=0.0
216.9193	150.0
226.9467	450.0
304.1769	250.0
352.9586	260.0
362.9174	210.0
363.468	180.0
415.6853	230.0
451.001	170.0
492.5485	150.0
492.8547	250.0
493.9564	310.0
494.4764	180.0
494.5642	44000.0
494.7025	160.0
494.7909	190.0
495.0053	180.0
495.356	170.0
495.5667	17000.0
496.2613	250.0
496.5697	2900.0
497.57	810.0
498.9052	370.0
499.4149	290.0
620.5334	160.0
648.454	200.0
685.437	260.0
686.4359	220.0
760.6274	250.0
816.7035	200.0
820.6887	180.0
831.7363	160.0
833.6562	230.0
917.5706	240.0
939.0803	270.0
951.1426	240.0
1002.9938	280.0
1070.6417	200.0
1107.6122	230.0
1157.0067	3000.0
1157.1604	190.0
1158.0052	2200.0
1158.7773	280.0
1159.0121	810.0
1160.0193	580.0
1164.9541	160.0
1204.4579	240.0
1810.6621	270.0

END IONS
BEGIN IONS
SCANS=480
PEPMASS=364.1477
CHARGE=1
COLLISION_ENERGY=0.0
61.302	240.0
98.8728	230.0
116.0714	910.0
119.954	240.0
120.0786	680.0
121.0864	200.0
122.0717	210.0
127.2381	250.0
129.1041	640.0
130.0483	260.0
143.1147	300.0
154.0722	230.0
156.0791	190.0
160.1014	170.0
163.5846	230.0
170.0616	310.0
175.1181	330.0
176.0814	270.0
176.109	800.0
181.0975	220.0
182.6973	230.0
183.1114	200.0
185.1252	170.0
186.0891	270.0
186.1216	160.0
186.5886	270.0
187.1105	240.0
195.0915	200.0
198.116	380.0
199.1117	200.0
201.1254	180.0
203.1196	400.0
210.1635	190.0
212.1448	180.0
217.1176	2000.0
218.1195	160.0
219.1306	160.0
220.1124	190.0
221.1274	720.0
222.1469	160.0
224.1231	200.0
225.1118	180.0
226.1412	240.0
227.0612	210.0
227.101	400.0
228.6091	430.0
229.0543	320.0
231.0899	220.0
231.9316	260.0
233.1637	300.0
234.1653	160.0
236.1421	240.0
237.1408	200.0
239.0659	160.0
241.1033	180.0
242.1884	320.0
244.6395	240.0
245.1295	610.0
246.134	340.0
247.0623	240.0
248.9332	170.0
249.1244	1400.0
250.067	200.0
250.1255	320.0
253.1225	260.0
254.0686	190.0
257.0864	330.0
259.1358	290.0
261.1617	400.0
262.1656	360.0
262.4252	300.0
263.4548	240.0
264.5566	250.0
265.1351	360.0
266.6411	190.0
267.7946	240.0
268.5904	160.0
269.0942	240.0
269.7965	300.0
272.1043	240.0
272.6131	170.0
272.6885	230.0
273.1156	240.0
276.416	210.0
277.1498	230.0
279.1098	320.0
280.0851	190.0
280.6248	370.0
281.4337	230.0
282.8266	240.0
284.0151	280.0
284.4409	240.0
285.1375	170.0
285.5219	250.0
286.5039	260.0
287.2288	180.0
291.1205	260.0
291.8708	260.0
293.0664	160.0
298.5438	240.0
300.6133	180.0
302.6455	430.0
302.8756	220.0
304.1304	180.0
304.5942	240.0
305.8601	170.0
308.9048	180.0
310.1288	180.0
310.9121	230.0
312.0634	260.0
313.6514	250.0
316.1088	180.0
318.465	260.0
320.1527	150.0
322.1537	200.0
322.6797	230.0
322.9006	170.0
324.124	270.0
325.2292	260.0
325.8751	250.0
325.9015	300.0
327.6368	250.0
328.8885	240.0
329.1212	340.0
329.1682	230.0
329.5941	350.0
329.8884	180.0
333.1913	180.0
339.2236	230.0
339.4178	250.0
339.6926	260.0
340.1565	180.0
342.8889	240.0
344.1456	170.0
344.5959	240.0
345.1499	880.0
345.6562	180.0
346.174	620.0
346.8831	160.0
348.1857	160.0
348.2158	270.0
350.8481	240.0
352.1693	270.0
353.8082	500.0
353.8718	260.0
354.6632	220.0
355.2161	270.0
355.5497	230.0
355.6397	230.0
356.2083	300.0
356.6883	200.0
357.2006	210.0
357.8446	260.0
358.144	370.0
358.177	280.0
358.2097	170.0
359.4942	240.0
361.1714	260.0
361.2232	240.0
361.5157	260.0
361.6958	230.0
361.8622	270.0
362.1164	170.0
362.1498	300.0
362.1973	150.0
362.6651	260.0
362.7163	230.0
362.868	230.0
363.1526	300.0
363.2329	240.0
363.6505	200.0
363.6797	200.0
364.1161	550.0
364.1875	3000.0
364.5325	180.0
364.6252	310.0
364.6755	250.0
364.7203	210.0
364.7962	270.0
364.8978	190.0
364.9975	250.0
365.1871	850.0
365.8513	250.0
365.9628	200.0
366.2064	390.0
366.6548	250.0
366.7168	270.0
367.1656	2900.0
367.2149	340.0
367.3115	180.0
367.4783	260.0
367.6675	820.0
368.1397	320.0
368.17	380.0
368.7074	440.0
375.5997	240.0
397.1805	190.0
400.1604	160.0
401.7202	260.0
407.5446	260.0
412.2404	260.0
424.597	300.0
429.203	250.0
434.7788	240.0
442.2558	190.0
443.8696	260.0
443.9073	240.0
445.7276	230.0
453.7272	170.0
455.097	260.0
455.3007	240.0
456.5873	230.0
458.3048	160.0
459.2812	230.0
461.191	230.0
462.2779	300.0
463.1976	300.0
465.2473	180.0
467.7164	180.0
468.2019	290.0
469.7484	160.0
471.2412	260.0
476.7213	260.0
477.2205	200.0
479.3057	160.0
484.801	230.0
486.7843	170.0
492.723	160.0
514.3151	180.0
560.2614	270.0
578.3342	160.0
588.3627	160.0
602.8398	160.0
614.2727	230.0
679.3442	240.0
822.4981	250.0
1910.5271	230.0

END IONS
BEGIN IONS
SCANS=481
PEPMASS=131.0026
CHARGE=1
COLLISION_ENERGY=0.0
119.5704	240.0
132.1085	240.0
134.9417	190.0
152.9478	350.0
154.9432	250.0
170.9632	160.0

END IONS
BEGIN IONS
SCANS=482
PEPMASS=0.0
CHARGE=1
COLLISION_ENERGY=0.0

END IONS
BEGIN IONS
SCANS=483
PEPMASS=709.4149
CHARGE=1
COLLISION_ENERGY=0.0
150.1358	240.0
184.08	340.0
306.2769	200.0
522.5973	290.0
643.5077	200.0
655.4838	190.0
705.477	170.0
705.5803	160.0
706.5401	310.0
707.1628	220.0
707.4929	540.0
707.5795	200.0
708.4704	160.0
708.5941	190.0
709.425	360.0
710.5685	300.0
711.4906	200.0
711.5338	230.0
711.5729	330.0
712.4451	180.0
713.5183	1300.0
714.4411	150.0
714.5184	480.0

END IONS
BEGIN IONS
SCANS=484
PEPMASS=0.0
CHARGE=1
COLLISION_ENERGY=0.0

END IONS
BEGIN IONS
SCANS=485
PEPMASS=0.0
CHARGE=1
COLLISION_ENERGY=0.0

END IONS
BEGIN IONS
SCANS=486
PEPMASS=263.0693
CHARGE=1
COLLISION_ENERGY=0.0
68.2742	230.0
101.59	260.0
103.0529	250.0
116.0681	540.0
120.0801	1100.0
129.1018	210.0
139.0101	190.0
140.005	200.0
148.433	260.0
169.5603	290.0
176.9018	240.0
180.9431	280.0
185.9244	200.0
189.9298	230.0
195.0774	190.0
198.9338	280.0
198.9542	380.0
199.0525	160.0
202.9472	240.0
203.908	270.0
208.1017	240.0
212.9143	260.0
221.9218	240.0
222.1028	210.0
231.5698	240.0
231.9415	280.0
233.5714	230.0
234.9523	300.0
242.7596	280.0
244.9376	150.0
251.621	260.0
261.1258	320.0
261.9438	180.0
262.9411	420.0
263.1391	980.0
263.8997	190.0
266.0957	240.0
271.0833	260.0
309.5782	200.0
328.0886	180.0
331.1429	230.0
340.5887	220.0
341.298	250.0

END IONS
BEGIN IONS
SCANS=487
PEPMASS=466.4206
CHARGE=1
COLLISION_ENERGY=0.0
102.0678	220.0
116.0516	250.0
129.9844	260.0
133.0914	190.0
166.093	250.0
172.1134	380.0
248.1155	260.0
251.078	170.0
272.093	230.0
340.2062	240.0
342.8394	170.0
353.3128	270.0
411.2457	170.0
412.2588	170.0
436.2182	190.0
455.8459	230.0
463.2963	270.0
463.8156	570.0
464.3053	380.0
465.3019	260.0
466.19	230.0
466.2281	160.0
466.3175	22000.0
466.4344	170.0
466.4719	260.0
466.5351	1200.0
466.685	340.0
466.8193	10000.0
466.9091	300.0
467.2001	160.0
467.3203	4000.0
467.4412	280.0
467.5332	730.0
467.8193	880.0
468.3237	580.0
468.3843	170.0
468.5416	170.0
469.2705	300.0
469.2997	250.0
469.3775	250.0
469.5557	150.0
470.0452	300.0
470.3782	230.0
471.1049	530.0
477.8076	220.0
481.2641	170.0
506.3615	230.0
525.2802	240.0
657.3365	160.0
657.3821	190.0
909.4498	160.0
909.6426	11000.0
909.8841	210.0
910.3151	160.0
910.6445	6400.0
911.6455	2900.0
911.7385	380.0
912.6504	820.0
913.6533	320.0

END IONS
BEGIN IONS
SCANS=488
PEPMASS=779.4837
CHARGE=1
COLLISION_ENERGY=0.0
146.9865	200.0
185.0342	160.0
201.0757	210.0
239.2305	530.0
265.2533	220.0
279.131	230.0
295.1171	280.0
296.1147	170.0
313.2775	440.0
339.2961	370.0
340.2883	320.0
457.3142	180.0
497.3067	2000.0
498.3073	810.0
499.3058	320.0
523.3223	1600.0
524.3203	550.0
525.3314	180.0
617.5039	530.0
618.5007	340.0
619.5754	150.0
686.7626	190.0
705.2213	240.0
730.7878	250.0
775.5026	370.0
776.4957	350.0
777.4691	480.0
777.5667	570.0
778.4644	540.0
778.4905	360.0
778.5753	290.0
779.5589	11000.0
779.8035	160.0
780.1624	250.0
780.5626	5800.0
780.9637	200.0
781.4105	220.0
781.4825	180.0
781.5645	2400.0
782.4454	160.0
782.5184	240.0
782.5559	550.0
782.7048	200.0
783.5291	270.0
783.5728	210.0
783.9749	160.0
784.5574	190.0
1236.1816	290.0

END IONS
BEGIN IONS
SCANS=489
PEPMASS=750.4578
CHARGE=1
COLLISION_ENERGY=0.0
158.9656	250.0
453.8508	240.0
512.2937	250.0
570.8878	180.0
589.8633	290.0
617.4907	240.0
619.5275	160.0
660.8209	180.0
661.7472	160.0
686.7616	250.0
688.2502	280.0
695.3559	190.0
709.3847	2300.0
710.3887	1100.0
711.3888	1600.0
712.3759	480.0
713.3876	170.0
747.5139	170.0
749.517	230.0
750.5381	190.0
751.3782	160.0
751.5258	280.0
751.5768	580.0
752.5797	310.0
753.4736	280.0
753.5901	230.0
754.6352	260.0

END IONS
BEGIN IONS
SCANS=490
PEPMASS=0.0
CHARGE=1
COLLISION_ENERGY=0.0

END IONS
BEGIN IONS
SCANS=491
PEPMASS=133.9793
CHARGE=1
COLLISION_ENERGY=0.0
88.9503	270.0
97.9577	350.0
106.9636	620.0
115.97	410.0
116.9337	550.0
124.9753	680.0
133.9802	1400.0
134.9449	820.0
134.984	410.0
138.9525	300.0
142.9852	570.0
143.4872	230.0
151.9927	180.0
152.9531	1100.0
170.9627	370.0
176.9744	160.0

END IONS
BEGIN IONS
SCANS=492
PEPMASS=0.0
CHARGE=1
COLLISION_ENERGY=0.0

END IONS
BEGIN IONS
SCANS=493
PEPMASS=0.0
CHARGE=1
COLLISION_ENERGY=0.0

END IONS
BEGIN IONS
SCANS=494
PEPMASS=0.0
CHARGE=1
COLLISION_ENERGY=0.0

END IONS
BEGIN IONS
SCANS=495
PEPMASS=0.0
CHARGE=1
COLLISION_ENERGY=0.0

END IONS
BEGIN IONS
SCANS=496
PEPMASS=680.5461
CHARGE=1
COLLISION_ENERGY=0.0
47.5517	160.0
48.2173	150.0
48.3268	260.0
48.5636	150.0
48.9162	160.0
49.0218	160.0
50.4065	240.0
51.1432	240.0
53.9997	230.0
54.3808	180.0
54.5715	210.0
55.6252	240.0
55.6528	220.0
55.7059	160.0
55.9366	160.0
56.0201	200.0
56.8628	220.0
57.838	160.0
57.959	180.0
58.0329	160.0
59.0734	210.0
59.3165	190.0
59.7244	220.0
59.8116	290.0
60.0602	240.0
60.4173	260.0
61.1866	160.0
62.0286	230.0
62.3216	190.0
62.5005	180.0
62.8921	170.0
63.0431	220.0
64.7346	180.0
64.9023	240.0
65.056	160.0
65.5453	180.0
66.2008	160.0
66.3474	220.0
66.8554	160.0
68.7009	200.0
68.7607	160.0
69.041	170.0
69.4154	290.0
70.4632	230.0
70.4844	190.0
70.828	180.0
70.9269	170.0
71.1099	190.0
71.3901	160.0
71.9383	260.0
72.616	160.0
73.2493	190.0
73.4196	340.0
74.0635	370.0
74.3644	220.0
75.3626	180.0
75.4169	280.0
75.5738	180.0
75.6186	180.0
75.7326	180.0
75.8362	150.0
77.2046	250.0
77.65	350.0
77.8777	200.0
78.0382	160.0
78.5207	380.0
78.8069	220.0
78.8294	230.0
78.9529	220.0
80.5446	160.0
80.5866	190.0
81.3287	180.0
81.8055	200.0
81.94	150.0
82.1128	160.0
82.425	150.0
82.5308	210.0
82.8143	260.0
82.9092	250.0
82.9701	440.0
83.2359	200.0
83.7246	280.0
83.8443	180.0
84.1911	200.0
84.6724	180.0
85.1384	150.0
85.3107	190.0
86.1974	160.0
87.3094	240.0
87.4726	190.0
88.1212	320.0
88.1917	300.0
88.6213	260.0
88.8965	200.0
89.2076	300.0
89.6036	170.0
89.6859	180.0
89.7145	160.0
90.1002	240.0
90.2713	190.0
92.2975	340.0
92.9182	200.0
92.9597	280.0
93.2196	160.0
93.469	160.0
93.6455	280.0
93.8804	300.0
94.4963	170.0
94.8047	180.0
95.0847	1800.0
95.5307	200.0
95.8817	160.0
96.086	150.0
96.2616	240.0
96.6137	190.0
96.8156	170.0
97.0973	420.0
97.4472	230.0
97.4737	190.0
98.7679	260.0
99.1103	180.0
99.1659	260.0
99.6315	220.0
99.8968	170.0
100.203	200.0
101.0982	180.0
101.2732	170.0
101.446	190.0
102.4124	190.0
103.0215	470.0
103.0442	260.0
103.7942	220.0
104.5304	210.0
104.7458	150.0
105.276	180.0
105.6451	180.0
106.5278	160.0
107.4364	320.0
108.0024	170.0
108.1342	280.0
108.2099	200.0
109.0522	290.0
109.1001	3200.0
109.4234	230.0
109.5583	170.0
110.5092	230.0
110.698	180.0
110.8572	180.0
111.3224	160.0
111.8547	170.0
112.0273	8700.0
112.1811	200.0
112.1995	180.0
112.5111	160.0
112.53	660.0
112.9921	240.0
113.0286	280.0
113.1271	160.0
113.9314	160.0
113.9967	200.0
114.0247	350.0
114.741	270.0
115.2492	160.0
116.5392	170.0
116.8867	230.0
118.147	180.0
118.2445	190.0
118.708	250.0
118.9025	160.0
119.5803	160.0
119.7222	200.0
120.0534	330.0
120.8838	160.0
121.0365	150.0
121.1581	160.0
121.2854	320.0
121.4132	200.0
123.1156	1200.0
123.2447	270.0
123.4898	170.0
123.5756	160.0
123.6153	160.0
124.0154	190.0
124.0756	200.0
124.0969	150.0
124.1609	240.0
124.2477	160.0
124.4006	200.0
124.4417	240.0
125.0878	180.0
125.1342	500.0
125.4035	170.0
126.6857	170.0
126.8972	200.0
126.9592	270.0
127.2873	200.0
129.032	170.0
129.3121	160.0
129.9456	180.0
130.4857	230.0
130.5868	180.0
130.7095	220.0
131.0009	2400.0
132.2245	170.0
132.5506	220.0
133.1677	180.0
133.2938	260.0
133.9747	170.0
134.9877	260.0
135.0099	990.0
135.0727	320.0
135.5637	260.0
135.5885	160.0
136.3533	180.0
136.4102	150.0
136.5456	160.0
137.053	180.0
137.1329	1200.0
137.1754	180.0
137.5524	230.0
138.8076	160.0
139.1454	240.0
139.2538	190.0
139.5544	260.0
139.9617	180.0
140.9501	200.0
141.233	180.0
142.0889	260.0
142.4242	190.0
143.0566	150.0
144.3635	180.0
145.43	300.0
145.5426	220.0
145.6148	200.0
145.6998	230.0
146.125	180.0
146.6326	160.0
147.3051	190.0
147.5982	240.0
148.4564	180.0
149.0091	1200.0
149.8059	190.0
149.9437	200.0
150.0055	200.0
150.3769	240.0
150.6472	330.0
150.9868	170.0
151.0115	280.0
151.1451	560.0
151.892	180.0
152.0519	220.0
152.4954	250.0
152.7229	240.0
153.4758	290.0
153.5194	220.0
153.89	230.0
153.9726	260.0
155.1794	350.0
155.3013	220.0
155.9791	230.0
156.1427	180.0
156.4845	180.0
156.7697	190.0
157.0964	230.0
157.1492	200.0
157.344	210.0
157.399	190.0
158.5762	230.0
159.1349	160.0
159.2629	250.0
159.5305	200.0
159.5597	160.0
159.6537	310.0
159.8199	160.0
160.1269	280.0
160.2552	230.0
161.2966	230.0
161.3884	190.0
161.4533	240.0
161.8339	200.0
162.425	230.0
162.8364	170.0
162.9416	160.0
163.2066	270.0
164.1191	250.0
164.1727	180.0
164.2409	160.0
164.4378	210.0
164.5564	150.0
164.8304	220.0
165.1635	560.0
165.4756	240.0
165.6462	160.0
165.711	290.0
166.1343	180.0
166.2429	220.0
166.3978	340.0
167.2413	210.0
167.6693	240.0
168.752	160.0
169.7359	160.0
170.3719	190.0
171.8328	250.0
172.0409	200.0
172.5826	220.0
172.7039	250.0
172.8277	250.0
173.0313	180.0
173.3734	190.0
173.6502	250.0
174.3339	180.0
174.9867	250.0
175.1106	190.0
175.6125	200.0
176.4905	180.0
177.094	180.0
177.7191	150.0
178.1441	160.0
178.3445	160.0
178.3835	170.0
179.1773	230.0
179.4808	280.0
179.7926	210.0
179.8466	180.0
179.9193	320.0
180.0587	220.0
180.5796	160.0
182.0498	200.0
182.0945	250.0
182.2698	170.0
182.6167	200.0
183.9878	200.0
184.0394	280.0
184.2222	170.0
184.506	210.0
184.6999	160.0
184.8311	260.0
184.8598	200.0
185.0049	150.0
185.1204	1600.0
185.6226	340.0
186.1228	290.0
186.2952	170.0
186.7332	190.0
187.0103	210.0
187.0322	160.0
187.2809	350.0
187.4006	240.0
187.759	230.0
188.1702	240.0
188.3251	160.0
188.3744	250.0
188.4528	170.0
189.3848	250.0
189.5099	220.0
190.2061	200.0
190.8985	250.0
191.0213	530.0
191.1138	230.0
191.8716	210.0
191.9419	170.0
192.0252	180.0
193.0443	330.0
193.0646	180.0
193.1127	180.0
193.4227	230.0
193.6127	180.0
194.1239	1800.0
194.2404	180.0
194.5281	200.0
194.6266	210.0
194.7983	250.0
195.3344	340.0
195.5487	160.0
195.6382	210.0
196.328	200.0
196.8335	260.0
197.1373	310.0
197.8779	180.0
198.4534	160.0
198.6281	230.0
198.7121	180.0
199.1636	220.0
199.751	170.0
199.8442	190.0
200.1973	170.0
200.6266	150.0
201.6235	240.0
201.8942	260.0
202.8727	300.0
203.129	780.0
203.6264	190.0
204.9237	280.0
205.0389	750.0
205.562	240.0
205.5892	180.0
205.8405	170.0
206.4026	240.0
207.0129	240.0
207.3564	240.0
207.4102	170.0
208.8583	200.0
209.5162	190.0
210.69	180.0
210.8792	260.0
210.9399	270.0
211.1026	160.0
211.2597	220.0
211.6325	160.0
212.1365	300.0
212.2544	200.0
212.3965	160.0
212.8002	240.0
212.9943	200.0
213.3376	190.0
214.7595	150.0
215.3147	230.0
216.4886	150.0
216.5716	230.0
216.8304	210.0
217.1352	170.0
217.5398	160.0
217.5899	160.0
218.1754	380.0
218.6732	250.0
218.8637	220.0
219.3637	210.0
219.7121	160.0
219.8106	180.0
220.9913	200.0
221.0355	350.0
221.225	500.0
222.0546	290.0
222.1373	3300.0
222.2256	190.0
222.545	190.0
222.6392	990.0
222.9171	160.0
222.9507	160.0
223.0495	11000.0
223.1387	420.0
223.3574	220.0
223.7029	230.0
223.7602	180.0
223.7915	250.0
223.9993	220.0
224.0527	1200.0
224.36	190.0
224.8956	200.0
224.9235	200.0
224.9924	180.0
225.0566	550.0
225.205	180.0
225.4382	200.0
225.4792	160.0
225.5381	150.0
225.7585	160.0
225.9606	240.0
226.0688	180.0
227.0015	160.0
227.8593	240.0
228.1563	220.0
228.2778	200.0
228.549	150.0
228.8636	160.0
229.0768	240.0
229.2996	150.0
229.4753	180.0
229.8234	220.0
229.959	180.0
229.9952	200.0
230.06	240.0
230.1303	360.0
230.2307	190.0
230.336	160.0
230.5289	170.0
230.6232	180.0
230.6664	160.0
230.7513	240.0
230.8098	210.0
230.8761	290.0
230.986	330.0
231.0372	190.0
231.0585	290.0
231.0922	180.0
231.144	99000.0
231.2672	340.0
231.3142	210.0
231.4104	230.0
231.4328	220.0
231.5182	600.0
231.5932	230.0
231.6451	27000.0
231.7305	210.0
231.7561	170.0
231.8611	170.0
231.9448	210.0
232.0856	240.0
232.145	6700.0
232.408	230.0
232.4476	230.0
232.646	1300.0
233.14	2200.0
233.2205	230.0
233.3494	160.0
233.3819	260.0
233.5777	210.0
233.6076	250.0
233.6402	580.0
233.7214	170.0
233.8636	180.0
233.9621	270.0
234.1414	630.0
234.2435	190.0
234.3364	200.0
234.6139	250.0
234.6455	240.0
234.852	260.0
234.9806	150.0
235.1409	290.0
235.6065	200.0
236.1456	180.0
236.2485	220.0
236.8874	190.0
237.0794	150.0
237.2146	160.0
237.2705	210.0
238.288	160.0
238.6369	200.0
238.8046	240.0
239.0023	170.0
239.2361	3400.0
239.3088	190.0
239.4145	150.0
239.6556	250.0
239.7215	150.0
240.1475	6000.0
240.2401	1500.0
240.6512	1300.0
241.0589	400.0
241.2366	220.0
241.2661	160.0
241.6495	200.0
241.8409	160.0
242.0227	260.0
242.0979	260.0
242.1546	180.0
242.4232	170.0
242.6498	300.0
242.9196	180.0
244.1025	160.0
245.0676	220.0
245.5204	190.0
245.6653	240.0
245.8586	200.0
246.7768	180.0
247.5836	240.0
247.9845	160.0
248.0918	160.0
248.1666	230.0
248.1879	200.0
248.8129	170.0
249.0443	150.0
249.0797	230.0
249.5126	220.0
249.7391	200.0
249.8175	260.0
250.0648	200.0
250.7446	160.0
251.6504	200.0
253.6729	260.0
253.8312	160.0
254.9695	200.0
255.7833	180.0
256.2878	160.0
256.6805	250.0
256.7073	260.0
256.9188	190.0
257.2457	340.0
258.1039	190.0
258.2463	280.0
258.6885	180.0
259.6549	230.0
259.681	270.0
259.9646	160.0
261.1227	190.0
261.9146	180.0
262.7063	150.0
263.7315	150.0
264.5544	160.0
264.6369	160.0
265.2268	190.0
265.3077	160.0
265.5455	270.0
266.0156	250.0
266.323	180.0
266.4104	280.0
266.8191	160.0
266.9948	350.0
267.1825	160.0
267.2202	160.0
267.5312	260.0
267.8123	380.0
269.0842	210.0
269.6072	240.0
270.6113	160.0
270.6833	180.0
270.9377	180.0
271.0935	170.0
272.091	210.0
272.9612	190.0
273.1309	160.0
273.1766	180.0
273.4283	160.0
273.5158	160.0
274.1631	260.0
275.6942	150.0
275.9928	170.0
277.6082	380.0
278.4582	170.0
278.9758	160.0
279.8071	160.0
281.0893	220.0
281.9236	220.0
283.1749	160.0
283.4523	160.0
284.3428	230.0
284.3944	220.0
285.7746	250.0
285.9483	180.0
286.3929	260.0
287.1743	200.0
287.7409	280.0
288.5454	240.0
288.7635	160.0
288.94	200.0
288.9725	220.0
289.699	240.0
291.614	270.0
291.8813	170.0
293.0148	220.0
293.9361	180.0
294.2894	290.0
294.8201	200.0
294.9141	220.0
295.1946	14000.0
295.9121	240.0
296.1956	1800.0
296.5781	150.0
297.1966	440.0
297.3552	260.0
298.1288	190.0
298.1934	220.0
298.5219	220.0
299.1341	160.0
299.1839	210.0
300.1795	220.0
300.8863	250.0
301.1766	150.0
301.2423	170.0
302.4015	260.0
302.7257	160.0
303.0173	160.0
303.3286	230.0
304.5208	200.0
305.3433	160.0
305.4947	160.0
306.2625	200.0
306.8279	290.0
307.6089	220.0
308.0753	160.0
308.1932	160.0
308.5877	200.0
308.8494	240.0
308.9141	180.0
308.995	170.0
309.5413	290.0
309.7187	320.0
309.7766	180.0
310.6398	160.0
311.3015	190.0
311.552	310.0
313.0641	210.0
313.0951	260.0
313.2062	9800.0
313.2748	19000.0
313.3551	200.0
313.466	170.0
313.7398	830.0
314.1389	250.0
314.2097	1400.0
314.2423	380.0
314.278	3300.0
315.212	520.0
315.2831	780.0
315.4128	170.0
315.5462	180.0
315.9427	220.0
316.2745	170.0
316.3521	430.0
316.5263	160.0
316.9433	180.0
317.1091	160.0
317.5945	160.0
318.118	190.0
318.2079	270.0
318.2371	180.0
318.4543	240.0
318.5816	170.0
318.9851	200.0
319.0279	150.0
319.7006	160.0
319.7985	260.0
320.7139	160.0
321.6358	170.0
322.2439	1200.0
322.6945	190.0
322.7498	490.0
323.0224	160.0
323.2023	200.0
323.242	200.0
323.5686	270.0
323.7565	160.0
324.171	250.0
324.7466	160.0
324.8698	190.0
324.9588	160.0
325.7404	310.0
325.8802	160.0
326.0389	330.0
326.1678	320.0
327.5025	230.0
327.8461	200.0
328.52	150.0
328.5342	270.0
328.588	300.0
328.6991	200.0
328.9205	300.0
329.8489	260.0
330.2736	280.0
330.4534	160.0
331.1157	170.0
331.1555	160.0
331.2158	3500.0
331.4202	200.0
331.7562	480.0
331.9455	220.0
332.2191	860.0
332.6348	240.0
333.0844	310.0
333.2244	260.0
333.8169	180.0
334.9753	160.0
335.0896	200.0
335.2156	360.0
335.8162	250.0
336.4193	160.0
337.5222	200.0
337.647	180.0
339.2196	580.0
339.6751	170.0
339.8536	210.0
340.0092	240.0
340.2866	220.0
340.7356	260.0
341.0781	300.0
341.2542	2000.0
341.3208	230.0
341.7575	530.0
342.0781	340.0
342.4582	200.0
342.5632	160.0
343.8136	160.0
344.0068	230.0
345.0872	280.0
345.1353	160.0
345.5428	150.0
346.0067	230.0
346.1987	260.0
346.2525	180.0
346.537	150.0
346.6553	190.0
346.6979	270.0
346.9843	170.0
347.0674	280.0
347.2402	230.0
347.4419	240.0
347.5516	360.0
347.6786	340.0
347.7831	220.0
347.8479	200.0
347.8986	190.0
348.096	180.0
348.1901	300.0
348.2675	370.0
348.3764	260.0
348.4034	450.0
348.4496	220.0
348.4836	320.0
348.5571	280.0
348.5936	350.0
348.6245	300.0
348.6572	360.0
348.7087	400.0
348.7566	390.0
348.7875	390.0
348.9031	180.0
348.9631	230.0
349.0517	240.0
349.0821	260.0
349.105	460.0
349.1705	330.0
349.2225	740.0
349.2879	800.0
349.3193	580.0
349.3525	280.0
349.3774	450.0
349.4046	420.0
349.4261	270.0
349.4678	260.0
349.5155	720.0
349.5591	440.0
349.6134	510.0
349.6684	740.0
349.7036	430.0
349.7339	560.0
349.7678	590.0
349.8385	300.0
349.8874	620.0
349.9132	410.0
349.9579	570.0
349.9961	620.0
350.029	710.0
350.0732	520.0
350.1143	580.0
350.1208	780.0
350.1374	910.0
350.1562	700.0
350.1671	1000.0
350.2609	280000.0
350.3942	1800.0
350.4729	540.0
350.5107	1700.0
350.5622	650.0
350.6011	2200.0
350.6629	1100.0
350.6949	860.0
350.7138	850.0
350.7618	220000.0
350.9108	5500.0
351.0168	1200.0
351.0966	480.0
351.1435	1100.0
351.1695	1300.0
351.2615	73000.0
351.3928	3700.0
351.4491	1200.0
351.5334	840.0
351.5946	260.0
351.6337	620.0
351.6719	510.0
351.703	510.0
351.7618	17000.0
351.82	320.0
351.8872	310.0
351.9229	490.0
351.972	580.0
352.0476	420.0
352.124	560.0
352.1644	260.0
352.2557	13000.0
352.3207	410.0
352.3624	360.0
352.4085	660.0
352.4761	290.0
352.5087	330.0
352.5275	600.0
352.5896	530.0
352.6354	190.0
352.6654	470.0
352.698	510.0
352.7567	5900.0
352.8476	570.0
352.8772	360.0
352.9336	660.0
352.9466	450.0
353.0157	430.0
353.0391	580.0
353.0529	770.0
353.0995	540.0
353.1783	1000.0
353.27	430000.0
353.4624	160.0
353.5271	780.0
353.6153	2300.0
353.6767	960.0
353.7277	870.0
353.8364	1500.0
353.8881	17000.0
353.9304	2000.0
353.9752	680.0
354.0526	360.0
354.0901	340.0
354.1747	710.0
354.2711	200000.0
354.3807	290.0
354.4218	370.0
354.4644	390.0
354.5263	640.0
354.6133	400.0
354.6794	240.0
354.7076	240.0
354.7573	430.0
354.7842	740.0
354.8165	380.0
354.8901	390.0
355.0721	450.0
355.1039	420.0
355.1533	380.0
355.1845	430.0
355.2728	11000.0
355.4529	230.0
355.5207	260.0
355.6234	240.0
355.7147	330.0
355.7923	300.0
355.8357	180.0
355.8981	150.0
356.0487	460.0
356.1116	510.0
356.1658	340.0
356.2296	350.0
356.2634	370.0
356.3279	580.0
356.3605	470.0
356.3875	610.0
356.4213	340.0
356.4646	460.0
356.5439	500.0
356.6205	430.0
356.6605	520.0
356.7041	710.0
356.7473	510.0
356.8039	310.0
356.9349	180.0
356.9886	220.0
357.1696	210.0
357.2262	370.0
357.2895	160.0
357.5881	240.0
357.6254	150.0
357.675	170.0
357.7445	180.0
357.8344	190.0
358.232	150.0
359.2633	8100.0
359.5413	180.0
359.7126	160.0
359.7658	3300.0
359.834	200.0
360.2699	620.0
360.7153	190.0
360.7669	160.0
361.242	250.0
361.7662	190.0
363.3078	160.0
365.7411	180.0
366.2622	190.0
366.7194	220.0
366.8621	240.0
367.7119	240.0
368.3769	160.0
369.0986	160.0
369.2316	6100.0
369.438	160.0
370.2338	1900.0
370.6409	210.0
370.7686	540.0
371.2758	510.0
371.3733	220.0
371.7833	180.0
372.2425	310.0
372.42	160.0
372.643	230.0
372.7097	180.0
372.844	160.0
372.9694	170.0
373.2483	1100.0
373.3014	220.0
377.5415	210.0
379.2522	170.0
384.7819	280.0
386.7615	180.0
386.9825	210.0
387.1532	180.0
387.192	360.0
387.2428	44000.0
387.3396	310.0
387.4455	400.0
387.51	200.0
387.7064	240.0
388.2458	9300.0
389.2475	1400.0
390.2541	260.0
391.2447	450.0
392.2401	270.0
394.2905	180.0
395.24	190.0
395.6279	200.0
398.6209	180.0
399.2659	300.0
404.0142	200.0
405.1939	160.0
405.2523	5400.0
405.5769	280.0
406.2579	1500.0
407.0265	160.0
407.2574	240.0
409.2433	350.0
413.2526	180.0
417.116	260.0
423.0423	230.0
423.2776	240.0
429.2604	210.0
443.2649	450.0
444.256	220.0
453.6568	230.0
457.8215	310.0
458.6936	260.0
460.6769	330.0
461.2777	5700.0
461.771	230.0
462.2781	780.0
463.2845	510.0
463.8594	160.0
464.2326	180.0
469.3547	180.0
471.7972	170.0
474.6763	180.0
501.0141	200.0
502.778	240.0
507.5793	210.0
507.9824	150.0
508.3247	380.0
510.9639	170.0
511.1041	230.0
511.3067	160.0
511.4509	190.0
511.5623	250.0
511.654	200.0
511.8099	160.0
511.868	250.0
512.3231	200.0
512.3946	190.0
512.5437	380.0
512.6201	170.0
512.6806	210.0
512.8132	190.0
512.9092	250.0
513.1208	510.0
513.165	280.0
[truncated: 678,190 more chars]
