# Supplementary material for: Compositional Data Analysis of Periodontal Disease Microbial Communities
Source: Front Microbiol. 2021 May 17;12:617949. doi: 10.3389/fmicb.2021.617949 (PMC8165185; doi:10.3389/fmicb.2021.617949)
Supplement: Supplementary file 3 [file Data_Sheet_3.ZIP › jupyternotebook_and_files/files/mapping_file_PT.txt]

SampleID	MGRAST_ID	PerioTreatment	AvgPocketDepth	PocketCategory	OverallResponse	SpecificResponse	PocketClass	PocketClassV2	pocketclassnum	Description
057B.kraken		2Post	3.4	3	Worsened	Worsened	Moderate_Disease	2Pocket_Class_Moderate_Disease	2	057B.kraken
057A.kraken		1Pre	1.9	1	Worsened	Worsened	Severe_Disease	3Pocket_Class_Severe_Disease	3	057A.kraken
033B.kraken		2Post	2.7	2	Worsened	Worsened	Severe_Disease	3Pocket_Class_Severe_Disease	3	033B.kraken
068A.kraken		1Pre	2.2	2	Worsened	Worsened	Severe_Disease	3Pocket_Class_Severe_Disease	3	068A.kraken
052A.kraken		1Pre	1.6	1	Worsened	Worsened	Normal 	1Pocket_Class_Normal 	1	052A.kraken
049B.kraken		2Post	3.4	3	Improved	Improved	Severe_Disease	3Pocket_Class_Severe_Disease	3	049B.kraken
049A.kraken		1Pre	3.8	3	Improved	Improved	Severe_Disease	3Pocket_Class_Severe_Disease	3	049A.kraken
038B.kraken		2Post	3	3	Worsened	Mixed	Severe_Disease	3Pocket_Class_Severe_Disease	3	038B.kraken
052B.kraken		2Post	2.3	2	Worsened	Worsened	Moderate_Disease	2Pocket_Class_Moderate_Disease	2	052B.kraken
035A.kraken		1Pre	3	3	Improved	Improved	Moderate_Disease	2Pocket_Class_Moderate_Disease	2	035A.kraken
038A.kraken		1Pre	2.5	2	Worsened	Mixed	Moderate_Disease	2Pocket_Class_Moderate_Disease	2	038A.kraken
035B.kraken		2Post	2.5	2	Improved	Improved	Moderate_Disease	2Pocket_Class_Moderate_Disease	2	035B.kraken
015B.kraken		2Post	2.1	2	Improved	Improved	Normal 	1Pocket_Class_Normal 	1	015B.kraken
024A.kraken		1Pre	2.5	2	Worsened	Worsened	Moderate_Disease	2Pocket_Class_Moderate_Disease	2	024A.kraken
009B.kraken		2Post	2.5	2	Improved	Improved	Severe_Disease	3Pocket_Class_Severe_Disease	3	009B.kraken
012B.kraken		2Post	2.5	2	Worsened	Worsened	Normal 	2Pocket_Class_Moderate_Disease	2	012B.kraken
033A.kraken		1Pre	1.3	1	Worsened	Worsened	Normal 	1Pocket_Class_Normal 	1	033A.kraken
022B.kraken		2Post	2.4	2	Improved	Improved	Moderate_Disease	2Pocket_Class_Moderate_Disease	2	022B.kraken
009A.kraken		1Pre	2.9	2	Improved	Improved	Severe_Disease	3Pocket_Class_Severe_Disease	3	009A.kraken
022A.kraken		1Pre	2.5	2	Improved	Improved	Moderate_Disease	2Pocket_Class_Moderate_Disease	2	022A.kraken
015A.kraken		1Pre	2.6	2	Improved	Mixed	Moderate_Disease	2Pocket_Class_Moderate_Disease	2	015A.kraken
068B.kraken		2Post	2.8	2	Worsened	Worsened	Severe_Disease	3Pocket_Class_Severe_Disease	3	068B.kraken
