# Supplementary material for: Compositional Data Analysis of Periodontal Disease Microbial Communities
Source: Front Microbiol. 2021 May 17;12:617949. doi: 10.3389/fmicb.2021.617949 (PMC8165185; doi:10.3389/fmicb.2021.617949)
Supplement: Supplementary file 3 [file Data_Sheet_3.ZIP › jupyternotebook_and_files/files/Metadata_and_perio_NA.txt]

SampleID	DiseasClassV2	DiseasClass	PocketClass	Tooth Sampled	PocketDepth	BOP	Inflammation	Tx_Ctl	TimePoint	s__Candidatus_Bacteroides_periocalifornicus	Candidatus_Bacteroides_periocalifornicus_percent	Description
1_1bx.kraken	A	A	A	14DB	6	B	2	T	1	0.013952485	1.395248545	1_1bx.kraken
1_2bx.kraken	A	A	A	14DB	5	B	2	T	2	0.026950873	2.695087251	1_2bx.kraken
1_3bx.kraken	A	A	A	14DB	6	B	2	T	3	0.002604755	0.260475509	1_3bx.kraken
12_1by.kraken	A	C	C	9DL	12	B	2	C	1	0.019878994	1.987899375	12_1by.kraken
12_2by.kraken	C	C	C	9DL	12	B	2	C	2	0.102098752	10.20987516	12_2by.kraken
12_3by.kraken	A	C	C	9DL	9	B	2	C	3	0.008859894	0.885989419	12_3by.kraken
15_1bx.kraken	B	C	A	2ML	6	B	2	C	1	2.30E-05	0.002297047	15_1bx.kraken
15_1bz.kraken	B	B	C	2ML	6	B	2	C	2	1.66E-05	0.001658945	15_1bz.kraken
15_2bz.kraken	A	C	A	2ML	6	B	2	C	3	3.25E-05	0.003249244	15_2bz.kraken
15_3bx.kraken	A	A	A	2MB	4	B	2	C	1	0.00018421	0.018421017	15_3bx.kraken
15_bx.kraken	A	A	A	2MB	4	N	1	C		5.76E-05	0.005763612	15_bx.kraken
19_1bx.kraken	C	A	A	2MB	5	NA	1	C	3	0.003196511	0.319651113	19_1bx.kraken
19_2bx.kraken	B	B	A	32DL	3	N	1	C	1	0.003430826	0.343082557	19_2bx.kraken
20_1bx.kraken	B	B	A	3ML	4	B	2	C	1	1.21E-05	0.001205089	20_1bx.kraken
20_2bx.kraken	C	A	A	3ML	6	B	2	C	2	3.64E-05	0.003637033	20_2bx.kraken
20_3bx.kraken	C	A	A	32DL	3	N	1	C	3	0.010028827	1.002882745	20_3bx.kraken
22_2bx.kraken	A	A	A	32DL	3	N	1	C	2	0.000576051	0.057605143	22_2bx.kraken
3_1by.kraken	C	B	A	3ML	6	B	2	T	3	4.42E-05	0.004423452	3_1by.kraken
3_2by.kraken	C	C	A	30DB	5	N	1	T	1	2.54E-05	0.002544742	3_2by.kraken
3_3by.kraken	C	C	A	30DB	4	N	1	T	2	6.93E-05	0.006931488	3_3by.kraken
6_1bx.kraken	C	C	C	18ML	9	B	2	T	1	0.024036872	2.403687163	6_1bx.kraken
6_2bx.kraken	C	C	B	18ML	7	B	2	T	2	0.019208874	1.920887375	6_2bx.kraken
6_3by.kraken	C	C	A	18ML	6	B	2	T	3	0.000167483	0.016748306	6_3by.kraken
7_3bx.kraken	A	A	A	30DL	6	B	2	T	2	0.020331175	2.033117483	7_3bx.kraken
