# Supplementary material for: Compositional Data Analysis of Periodontal Disease Microbial Communities
Source: Front Microbiol. 2021 May 17;12:617949. doi: 10.3389/fmicb.2021.617949 (PMC8165185; doi:10.3389/fmicb.2021.617949)
Supplement: Supplementary file 3 [file Data_Sheet_3.ZIP › jupyternotebook_and_files/files/PDValues_LDF_CytokineResults.csv]

PID	Case_status	Pre_Dentist_status	Post_Dentist_status	ResponderDentistStatus	Pre_Avg_pd	Post_Avg_pd	ResponderAvgPD	PreCAL	PostCAL	ResponderCAL	PrePDGroup	PostPDGroup	ResponderPDgroup	PrePockClass	PostPockClass	ResponderPockClass	PrePDsum	PostPDsum	PDSumdiff	ResponderSum	Predeep3	Postdeep3	Responder3	PreSNP_10	PostSNP_10	ResponderSNP_10	PreACh_10	PostACh_10	ResponderACh_10	CRP_Responder	TNF_Responder	IL6_Responder	IFN_Responder	IL_1B_Responder	cTnl_Responder	IL10_Responder	CRP_Responder_3	TNF_Responder_3	IL6_Responder_3	IFN_Responder_3	IL_1B_Responder_3	cTnl_Responder_3	IL10_Responder_3
11	0	No disease	.	.	2.2	.	.	2.2	.	-1	4	.	.	Moderate Disease	.	.	12	.	.	.	3	.	.	78737	.	.	125330	.	.	.	.	.	.	.	.	.	.	.	.	.	.	.	.
29	0	No disease	.	.	2.5	.	.	2.5	.	-1	4	.	.	Moderate Disease	.	.	28	.	.	.	7	.	.	335661	.	.	77415	.	.	.	.	.	.	.	.	.	.	.	.	.	.	.	.
34	0	No disease	.	.	2.2	.	.	2.2	.	-1	3	.	.	Normal Disease	.	.	0	.	.	.	0	.	.	34970	.	.	50805	.	.	.	.	.	.	.	.	.	.	.	.	.	.	.	.
74	0	No disease	.	.	2.3	.	.	2.3	.	-1	7	.	.	Severe Disease	.	.	30	.	.	.	6	.	.	82986	.	.	16615	.	.	.	.	.	.	.	.	.	.	.	.	.	.	.	.
88	0	No disease	.	.	3.2	.	.	3.2	.	-1	4	.	.	Moderate Disease	.	.	228	.	.	.	57	.	.	54468	.	.	63267	.	.	.	.	.	.	.	.	.	.	.	.	.	.	.	.
90	0	No disease	.	.	2.4	.	.	2.4	.	-1	4	.	.	Moderate Disease	.	.	4	.	.	.	1	.	.	42303	.	.	97892	.	.	.	.	.	.	.	.	.	.	.	.	.	.	.	.
1	1	Mild Moderate PD	Mild Moderate PD	0	2.7	2.7	0	2.8	2.7	1	5	4	1	Moderate Disease	Moderate Disease	0	141	52	89	1	34	13	1	36331	83242	1	30621	15122	0	0	0	0	0	0	0	0	Same	Worse	Same	Same	Same	Same	Same
6	1	Mild Moderate PD	Gingivitis	1	2.5	2.4	1	2.5	2.4	1	4	4	0	Moderate Disease	Moderate Disease	0	16	12	4	1	4	3	1	63300	71381	1	18899	42258	1	0	0	0	0	0	0	0	Worse	Same	Same	Same	Same	Worse	Same
7	1	Gingivitis	Gingivitis	0	2.4	2.4	0	2.4	2.4	0	3	3	0	Normal Disease	Normal Disease	0	0	0	0	0	0	0	0	108300	101226	0	121811	38113	0	0	0	0	0	0	0	0	Same	Same	Same	Same	Same	Worse	Same
8	1	Gingivitis	Gingivitis	0	2.6	2.5	1	2.6	2.5	1	4	4	0	Moderate Disease	Moderate Disease	0	124	20	104	1	31	5	1	28737	48503	1	27966	94620	1	0	0	0	1	0	1	1	Same	Same	Same	Improved	Same	Improved	Improved
9	1	Mild Moderate PD	Mild Moderate PD	0	2.9	2.5	1	2.9	2.5	1	6	5	1	Severe Disease	Moderate Disease	1	136	18	118	1	33	4	1	49511	64919	1	96876	72659	0	0	1	0	0	0	0	0	Same	Improved	Same	Same	Same	Same	Same
12	1	Gingivitis	Gingivitis	0	1.6	2.5	0	1.6	2.5	0	3	4	0	Normal Disease	Moderate Disease	0	0	20	-20	0	0	5	0	106266	62223	0	295470	89328	0	0	0	0	0	0	0	1	Same	Same	Same	Same	Same	Same	Improved
13	1	Mild Moderate PD	Mild Moderate PD	0	2.4	2.6	0	2.4	2.6	0	5	4	1	Moderate Disease	Moderate Disease	0	45	60	-15	0	11	15	0	54333	82961	1	49725	57605	1	1	0	0	0	.	0	0	Improved	Same	Same	Same	.	Same	Same
15	1	Gingivitis	Gingivitis	0	2.6	2.4	1	2.6	2.4	1	4	3	1	Moderate Disease	Normal Disease	0	20	0	20	1	5	0	1	34906	54909	1	160968	146961	0	0	0	1	0	0	0	0	Same	Same	Improved	Same	Same	Same	Same
16	1	Gingivitis	Gingivitis	0	2.7	2.7	0	2.7	2.7	0	4	4	0	Moderate Disease	Moderate Disease	0	124	128	-4	0	31	32	0	24266	110555	1	21769	3977	0	0	0	0	0	0	0	0	Same	Same	Worse	Same	Same	Same	Same
17	1	Gingivitis	Gingivitis	0	2.7	2.4	1	2.7	2.4	1	4	3	1	Moderate Disease	Normal Disease	1	8	0	8	1	2	0	1	69433	133538	1	71777	203771	1	0	0	0	0	0	1	1	Same	Same	Same	Same	Same	Improved	Improved
19	1	Gingivitis	Gingivitis	0	2.7	2.6	1	2.7	2.6	1	4	4	0	Moderate Disease	Moderate Disease	0	112	96	16	1	28	24	1	107513	109759	1	119927	85776	0	0	0	0	0	0	0	0	Worse	Same	Same	Same	Same	Same	Same
20	1	Gingivitis	Gingivitis	0	2.5	2.4	1	2.5	2.4	1	4	3	1	Moderate Disease	Normal Disease	1	36	0	36	1	9	0	1	81971	85803	1	56012	100124	1	1	1	0	0	0	0	1	Improved	Improved	Same	Same	Same	Same	Improved
22	1	Gingivitis	Gingivitis	0	2.5	2.4	1	2.5	2.4	1	4	4	0	Moderate Disease	Moderate Disease	0	52	24	28	1	13	6	1	15699	74937	1	91940	128668	1	0	0	0	0	0	0	0	Same	Same	Same	Same	Same	Same	Same
23	1	Severe PD	Severe PD	0	3.2	3.2	0	3.2	3.2	0	9	9	0	Severe Disease	Severe Disease	0	222	181	41	1	43	39	1	124244	17929	0	66402	43087	0	0	0	0	0	0	0	0	Same	Same	Worse	Same	Same	Same	Worse
24	1	Mild Moderate PD	Mild Moderate PD	0	3.0	2.7	1	3.1	2.7	1	5	5	0	Moderate Disease	Moderate Disease	0	195	129	66	1	46	32	1	24405	40209	1	8414	31058	1	0	0	0	0	0	0	1	Same	Same	Same	Same	Same	Same	Improved
25	1	Gingivitis	Gingivitis	0	2.0	2.5	0	2.1	2.5	0	4	4	0	Moderate Disease	Moderate Disease	0	24	40	-16	0	6	10	0	49761	42657	0	17343	76153	1	1	1	1	0	0	0	0	Improved	Improved	Improved	Same	Same	Same	Same
32	1	Gingivitis	Gingivitis	0	1.8	2.3	0	1.8	2.3	0	3	4	0	Normal Disease	Moderate Disease	1	0	12	-12	0	0	3	0	244088	48530	0	153349	114686	0	0	1	0	0	1	0	0	Same	Improved	Same	Same	Improved	Same	Same
33	1	Gingivitis	Gingivitis	0	1.5	2.9	0	1.5	2.9	0	3	5	0	Normal Disease	Moderate Disease	0	0	130	-130	0	0	32	0	84724	46716	0	169824	161066	0	0	0	0	1	0	0	0	Same	Same	Same	Improved	Same	Same	Same
35	1	Mild Moderate PD	Mild Moderate PD	0	3.0	2.5	1	3	2.6	1	5	4	1	Moderate Disease	Moderate Disease	0	123	44	79	1	30	11	1	38009	57546	1	134044	56339	0	0	0	0	0	0	0	0	Same	Same	Same	Same	Same	Same	Same
38	1	Mild Moderate PD	Mild Moderate PD	0	2.5	3.0	0	2.5	3	0	5	6	0	Moderate Disease	Severe Disease	0	37	121	-84	0	9	28	0	30475	33013	1	66959	56760	0	0	0	1	0	0	0	0	Same	Same	Improved	Same	Same	Worse	Same
39	1	Gingivitis	Gingivitis	0	3.1	3.2	0	3.1	3.2	0	5	6	0	Moderate Disease	Severe Disease	0	202	253	-51	0	48	60	0	122317	44372	0	58415	52431	0	0	0	0	0	0	1	0	Same	Same	Same	Same	Same	Improved	Same
40	1	Gingivitis	Gingivitis	0	2.7	2.7	0	2.7	2.7	0	6	5	1	Severe Disease	Moderate Disease	1	135	117	18	1	33	29	1	48403	31077	0	111220	99648	0	0	0	0	0	0	0	0	Same	Same	Same	Same	Same	Same	Same
43	1	Gingivitis	Gingivitis	0	2.5	2.5	0	2.5	2.5	0	5	5	0	Moderate Disease	Moderate Disease	0	33	41	-8	0	8	10	0	67715	35541	0	123101	6914	0	1	0	0	0	0	0	0	Improved	Same	Same	Same	Same	Same	Same
45	1	Mild Moderate PD	Mild Moderate PD	0	2.9	2.9	0	2.9	2.9	0	5	5	0	Moderate Disease	Moderate Disease	0	70	130	-60	0	17	32	0	107663	55182	0	174999	42683	0	0	0	0	0	.	0	0	Same	Same	Same	Same	.	Same	Worse
49	1	Mild Moderate PD	Mild Moderate PD	0	3.8	3.4	1	3.8	3.4	1	6	6	0	Severe Disease	Severe Disease	0	468	291	177	1	110	71	1	6630	23600	1	59226	6181	0	1	1	0	0	1	1	0	Improved	Improved	Same	Same	Improved	Improved	Same
50	1	Gingivitis	Gingivitis	0	2.7	2.4	1	2.7	2.4	1	4	4	0	Moderate Disease	Moderate Disease	0	84	32	52	1	21	8	1	68843	24096	0	27451	17214	0	1	0	0	0	0	0	1	Improved	Same	Same	Same	Same	Same	Improved
51	1	Gingivitis	Gingivitis	0	2.3	2.4	0	2.3	2.4	0	4	4	0	Moderate Disease	Moderate Disease	0	16	36	-20	0	4	9	0	97109	46320	0	21062	28996	1	0	0	0	0	0	0	0	Same	Same	Same	Same	Same	Same	Same
52	1	Gingivitis	Gingivitis	0	1.6	2.3	0	1.6	2.3	0	3	4	0	Normal Disease	Moderate Disease	0	0	24	-24	0	0	6	0	46410	25219	0	193283	48078	0	0	1	0	0	0	0	0	Same	Improved	Same	Same	Same	Same	Same
55	1	Mild Moderate PD	Mild Moderate PD	0	2.7	3.0	0	2.7	3	0	6	6	0	Severe Disease	Severe Disease	0	105	201	-96	0	25	44	0	24914	26690	1	70839	43272	0	0	0	0	0	0	1	0	Same	Same	Same	Same	Same	Improved	Same
56	1	Mild Moderate PD	Mild Moderate PD	0	2.8	3.1	0	2.8	3.1	0	5	5	0	Moderate Disease	Moderate Disease	0	163	236	-73	0	38	57	0	110026	87799	0	96577	104175	1	0	0	0	0	0	0	0	Same	Same	Same	Same	Same	Same	Same
57	1	Mild Moderate PD	Mild Moderate PD	0	2.1	3.4	0	2.1	3.4	0	6	5	1	Severe Disease	Moderate Disease	1	34	293	-259	0	8	73	0	37878	63083	1	31426	52638	1	0	0	0	0	0	0	0	Same	Same	Worse	Same	Same	Worse	Same
58	1	Gingivitis	Gingivitis	0	1.6	2.6	0	1.6	2.6	0	3	4	0	Normal Disease	Moderate Disease	0	0	80	-80	0	0	20	0	61414	27746	0	28089	85915	1	0	0	1	0	0	0	0	Same	Same	Improved	Same	Same	Same	Same
60	1	Gingivitis	Gingivitis	0	2.5	2.8	0	2.5	2.8	0	4	5	0	Moderate Disease	Moderate Disease	0	36	121	-85	0	9	30	0	84646	61370	0	33810	61489	1	1	0	0	0	0	0	0	Improved	Same	Same	Same	Same	Same	Same
61	1	Gingivitis	Gingivitis	0	2.7	2.5	1	2.7	2.5	1	4	4	0	Moderate Disease	Moderate Disease	0	36	44	-8	0	9	11	0	41314	14276	0	18519	9462	0	1	0	0	0	0	0	0	Improved	Same	Same	Same	Same	Worse	Same
62	1	Gingivitis	Gingivitis	0	2.3	2.4	0	2.3	2.4	0	4	5	0	Moderate Disease	Moderate Disease	0	40	33	7	1	10	8	1	75536	35490	0	18949	35223	1	0	0	1	0	0	0	0	Same	Same	Improved	Same	Same	Same	Same
63	1	Mild Moderate PD	Mild Moderate PD	0	2.5	2.7	0	2.5	2.7	0	5	4	1	Moderate Disease	Moderate Disease	0	70	104	-34	0	17	26	0	34986	66504	1	73477	26559	0	0	0	0	0	0	0	0	Same	Same	Same	Same	Same	Same	Worse
64	1	Gingivitis	Gingivitis	0	2.3	2.3	0	2.3	2.3	0	4	4	0	Moderate Disease	Moderate Disease	0	28	44	-16	0	7	11	0	56722	30956	0	74889	42652	0	0	0	0	0	0	0	0	Same	Same	Same	Same	Same	Same	Same
65	1	Gingivitis	Gingivitis	0	2.4	2.7	0	2.4	2.7	0	4	4	0	Moderate Disease	Moderate Disease	0	36	108	-72	0	9	27	0	19303	15468	0	35456	37021	1	0	0	0	0	0	0	0	Same	Worse	Same	Same	Same	Same	Worse
67	1	Severe PD	Severe PD	0	3.8	3.8	0	3.8	3.8	0	7	8	0	Severe Disease	Severe Disease	0	484	436	48	1	110	95	1	26158	23356	0	16879	40042	1	0	1	0	0	0	0	0	Same	Improved	Worse	Same	Same	Worse	Same
68	1	Mild Moderate PD	Mild Moderate PD	0	2.2	2.8	0	2.2	2.8	0	6	6	0	Severe Disease	Severe Disease	0	26	68	-42	0	6	16	0	36234	71625	1	73272	49852	0	0	0	0	0	0	0	1	Same	Same	Same	Same	Same	Worse	Improved
69	1	Gingivitis	Gingivitis	0	1.8	2.4	0	1.8	2.4	0	4	4	0	Moderate Disease	Moderate Disease	0	12	28	-16	0	3	7	0	11297	81099	1	25384	19156	0	1	0	1	0	0	0	0	Improved	Same	Improved	Same	Same	Worse	Same
70	1	Mild Moderate PD	Mild Moderate PD	0	2.4	2.3	1	2.4	2.3	1	5	5	0	Moderate Disease	Moderate Disease	0	54	54	0	0	13	13	0	69374	41945	0	88859	22853	0	0	0	0	0	0	1	0	Same	Same	Same	Same	Same	Improved	Same
71	1	Gingivitis	Gingivitis	0	2.3	2.6	0	2.3	2.6	0	4	5	0	Moderate Disease	Moderate Disease	0	20	118	-98	0	5	29	0	43970	40112	0	87729	124184	1	0	0	1	0	0	0	1	Same	Same	Improved	Same	Same	Same	Improved
72	1	Gingivitis	Gingivitis	0	2.6	3.0	0	2.6	3	0	4	4	0	Moderate Disease	Moderate Disease	0	64	148	-84	0	16	52	0	29649	117444	1	56985	47063	0	0	1	1	0	0	0	0	Same	Improved	Improved	Same	Same	Same	Same
73	1	Mild Moderate PD	Mild Moderate PD	0	3.0	2.6	1	3	2.6	1	5	4	1	Moderate Disease	Moderate Disease	0	263	104	159	1	62	26	1	21149	44268	1	43642	74153	1	0	0	0	0	0	0	0	Same	Same	Same	Same	Same	Same	Same
75	1	Severe PD	Severe PD	0	3.5	2.7	1	3.5	2.7	1	7	5	1	Severe Disease	Moderate Disease	1	288	126	162	1	65	31	1	27419	23686	0	37893	7860	0	0	0	0	0	0	1	1	Same	Same	Same	Same	Same	Improved	Improved
77	1	Gingivitis	Gingivitis	0	2.6	2.4	1	2.6	2.4	1	5	4	1	Moderate Disease	Moderate Disease	0	105	36	69	1	26	9	1	52002	70767	1	46727	78939	1	0	0	0	1	0	1	0	Same	Same	Same	Improved	Same	Improved	Same
78	1	Mild Moderate PD	Mild Moderate PD	0	2.5	2.5	0	2.5	2.5	0	5	4	1	Moderate Disease	Moderate Disease	0	94	68	26	1	23	17	1	24177	50225	1	29293	46304	1	1	1	1	0	0	1	1	Improved	Improved	Improved	Same	Same	Improved	Improved
81	1	Gingivitis	Gingivitis	0	2.4	2.5	0	2.4	2.5	0	3	4	0	Normal Disease	Moderate Disease	0	0	20	-20	0	0	5	0	57982	35192	0	50509	50116	0	0	0	0	0	0	0	0	Worse	Same	Worse	Same	Same	Worse	Same
82	1	Gingivitis	Gingivitis	0	1.6	2.4	0	1.6	2.4	0	3	4	0	Normal Disease	Moderate Disease	0	0	16	-16	0	0	4	0	39920	108375	1	22836	95054	1	0	0	0	0	0	0	0	Worse	Same	Same	Same	Same	Same	Same
84	1	Gingivitis	Gingivitis	0	2.5	2.6	0	2.5	2.6	0	4	5	0	Moderate Disease	Moderate Disease	0	112	73	39	1	28	18	1	6901	14709	1	21694	17220	0	1	0	1	0	0	1	0	Improved	Same	Improved	Same	Same	Improved	Same
85	1	Gingivitis	Gingivitis	0	2.6	2.3	1	2.6	2.3	1	4	4	0	Moderate Disease	Moderate Disease	0	64	20	44	1	16	5	1	29975	92679	1	55967	43660	0	0	0	0	0	0	0	0	Same	Worse	Same	Same	Worse	Same	Same
87	1	Mild Moderate PD	Mild Moderate PD	0	3.2	2.6	1	3.2	2.6	1	5	5	0	Moderate Disease	Moderate Disease	0	308	66	242	1	70	16	1	47610	46885	0	52561	62133	1	1	0	0	0	0	1	1	Improved	Same	Same	Same	Same	Improved	Improved
89	1	Severe PD	Severe PD	0	3.3	2.9	1	3.3	2.9	1	6	5	1	Severe Disease	Moderate Disease	1	277	151	126	1	65	36	1	51088	43646	0	30742	19530	0	0	0	1	0	0	0	0	Same	Worse	Improved	Same	Same	Worse	Same
