# Supplementary material for: Compositional Data Analysis of Periodontal Disease Microbial Communities
Source: Front Microbiol. 2021 May 17;12:617949. doi: 10.3389/fmicb.2021.617949 (PMC8165185; doi:10.3389/fmicb.2021.617949)
Supplement: Supplementary file 3 [file Data_Sheet_3.ZIP › jupyternotebook_and_files/files/PT_table.from_biom.txt]

# Constructed from biom file
OTU ID	006A	022A	015A	020A	015B	022B	020B	012B	012A	009B	009A	033B	007B	024B	045B	045A	035B	032A	023B	035A	025A	025B	032B	068A	023A	019B	019A	051B	051A	068B	038A	052B	039B	074A	056B	055B	052A	029A	056A	038B	057B	062B	063B	061B	060A	061A	057A	058A	062A
k__Bacteria;__;__;__;__;__;__	15.0	172.0	9.0	7.0	20.0	32.0	3.0	58.0	111.0	26.0	11.0	19.0	5.0	10.0	306.0	49.0	56.0	21.0	17.0	45.0	11.0	8.0	33.0	8.0	49.0	16.0	62.0	11.0	19.0	15.0	34.0	10.0	74.0	13.0	17.0	15.0	9.0	11.0	22.0	10.0	17.0	11.0	8.0	8.0	19.0	7.0	11.0	4.0	3.0
k__Bacteria;p__;c__;o__;f__;g__;s__	0.0	0.0	0.0	0.0	0.0	0.0	0.0	0.0	0.0	0.0	0.0	0.0	0.0	0.0	1.0	0.0	0.0	0.0	0.0	1.0	0.0	0.0	0.0	0.0	1.0	0.0	0.0	0.0	0.0	0.0	0.0	0.0	0.0	0.0	0.0	0.0	0.0	0.0	0.0	0.0	0.0	0.0	0.0	0.0	0.0	0.0	0.0	0.0	0.0
k__Bacteria;p__Actinobacteria;__;__;__;__;__	0.0	0.0	1.0	0.0	0.0	0.0	0.0	0.0	0.0	0.0	0.0	0.0	0.0	0.0	0.0	0.0	0.0	0.0	0.0	0.0	0.0	0.0	0.0	0.0	0.0	0.0	0.0	0.0	0.0	0.0	0.0	0.0	0.0	0.0	0.0	0.0	0.0	0.0	0.0	0.0	0.0	0.0	0.0	0.0	0.0	0.0	0.0	0.0	0.0
k__Bacteria;p__Actinobacteria;c__Actinobacteria;o__Actinomycetales;__;__;__	0.0	1.0	4.0	7.0	7.0	1.0	7.0	5.0	4.0	4.0	2.0	1.0	8.0	7.0	1.0	0.0	0.0	4.0	0.0	0.0	17.0	15.0	3.0	0.0	0.0	1.0	7.0	4.0	3.0	0.0	1.0	1.0	2.0	6.0	1.0	13.0	5.0	5.0	1.0	2.0	2.0	1.0	1.0	1.0	0.0	1.0	7.0	0.0	10.0
k__Bacteria;p__Actinobacteria;c__Actinobacteria;o__Actinomycetales;f__Actinomycetaceae;__;__	0.0	0.0	1.0	1.0	1.0	1.0	1.0	0.0	1.0	0.0	0.0	1.0	0.0	0.0	0.0	0.0	0.0	0.0	0.0	0.0	0.0	0.0	1.0	0.0	1.0	0.0	0.0	0.0	0.0	0.0	1.0	0.0	0.0	1.0	0.0	0.0	0.0	0.0	1.0	0.0	0.0	0.0	0.0	0.0	0.0	0.0	1.0	0.0	3.0
k__Bacteria;p__Actinobacteria;c__Actinobacteria;o__Actinomycetales;f__Actinomycetaceae;g__;s__	10.0	2.0	33.0	783.0	18.0	1.0	837.0	39.0	31.0	20.0	19.0	38.0	92.0	18.0	2.0	33.0	8.0	244.0	12.0	5.0	131.0	156.0	48.0	0.0	0.0	1.0	54.0	65.0	11.0	5.0	20.0	3.0	21.0	4.0	42.0	105.0	57.0	84.0	48.0	8.0	133.0	37.0	1.0	0.0	1.0	0.0	523.0	99.0	664.0
k__Bacteria;p__Actinobacteria;c__Actinobacteria;o__Actinomycetales;f__Actinomycetaceae;g__Actinomyces;__	0.0	0.0	2.0	0.0	0.0	0.0	0.0	0.0	1.0	1.0	2.0	2.0	1.0	0.0	1.0	0.0	0.0	1.0	0.0	0.0	0.0	0.0	0.0	2.0	0.0	0.0	0.0	0.0	0.0	0.0	0.0	0.0	0.0	0.0	0.0	0.0	0.0	0.0	0.0	0.0	1.0	0.0	0.0	1.0	0.0	0.0	5.0	0.0	0.0
k__Bacteria;p__Actinobacteria;c__Actinobacteria;o__Actinomycetales;f__Actinomycetaceae;g__Actinomyces;s__	177.0	163.0	1125.0	420.0	1001.0	117.0	684.0	194.0	421.0	379.0	145.0	180.0	1318.0	203.0	234.0	515.0	104.0	313.0	87.0	128.0	4237.0	5426.0	484.0	202.0	129.0	89.0	512.0	213.0	118.0	82.0	764.0	417.0	634.0	707.0	351.0	201.0	711.0	769.0	348.0	578.0	477.0	555.0	113.0	767.0	122.0	348.0	1429.0	287.0	1487.0
k__Bacteria;p__Actinobacteria;c__Actinobacteria;o__Actinomycetales;f__Actinomycetaceae;g__Actinomyces;s__hyovaginalis	0.0	0.0	0.0	0.0	0.0	0.0	0.0	0.0	0.0	0.0	0.0	0.0	0.0	0.0	0.0	0.0	0.0	0.0	0.0	0.0	0.0	0.0	0.0	0.0	0.0	0.0	0.0	0.0	0.0	0.0	0.0	0.0	0.0	0.0	0.0	0.0	0.0	1.0	0.0	0.0	0.0	0.0	0.0	0.0	0.0	0.0	0.0	0.0	0.0
k__Bacteria;p__Actinobacteria;c__Actinobacteria;o__Actinomycetales;f__Brevibacteriaceae;g__Brevibacterium;s__	0.0	0.0	0.0	0.0	0.0	0.0	0.0	1.0	0.0	0.0	0.0	0.0	0.0	0.0	0.0	0.0	0.0	0.0	0.0	0.0	0.0	0.0	0.0	0.0	0.0	0.0	0.0	0.0	0.0	0.0	0.0	0.0	0.0	0.0	0.0	0.0	0.0	0.0	0.0	0.0	0.0	0.0	0.0	0.0	0.0	0.0	0.0	0.0	0.0
k__Bacteria;p__Actinobacteria;c__Actinobacteria;o__Actinomycetales;f__Corynebacteriaceae;g__Corynebacterium;__	0.0	0.0	0.0	0.0	1.0	1.0	0.0	0.0	0.0	0.0	0.0	0.0	0.0	0.0	0.0	0.0	0.0	0.0	0.0	0.0	1.0	0.0	0.0	0.0	0.0	2.0	0.0	0.0	0.0	0.0	0.0	0.0	0.0	0.0	0.0	0.0	2.0	0.0	0.0	0.0	0.0	0.0	0.0	0.0	0.0	0.0	0.0	0.0	0.0
k__Bacteria;p__Actinobacteria;c__Actinobacteria;o__Actinomycetales;f__Corynebacteriaceae;g__Corynebacterium;s__	15.0	183.0	128.0	450.0	724.0	439.0	487.0	51.0	143.0	172.0	23.0	479.0	662.0	204.0	242.0	82.0	170.0	595.0	130.0	11.0	558.0	263.0	355.0	49.0	13.0	218.0	648.0	436.0	195.0	145.0	217.0	87.0	229.0	28.0	67.0	353.0	906.0	40.0	156.0	1198.0	169.0	73.0	58.0	1.0	0.0	10.0	190.0	262.0	180.0
k__Bacteria;p__Actinobacteria;c__Actinobacteria;o__Actinomycetales;f__Corynebacteriaceae;g__Corynebacterium;s__durum	7.0	0.0	1.0	5.0	54.0	14.0	11.0	2.0	5.0	2.0	0.0	3.0	73.0	4.0	8.0	4.0	0.0	2.0	5.0	0.0	493.0	11.0	0.0	1.0	0.0	0.0	0.0	10.0	0.0	0.0	0.0	0.0	4.0	25.0	15.0	2.0	0.0	0.0	90.0	0.0	0.0	0.0	31.0	0.0	0.0	1.0	0.0	3.0	0.0
k__Bacteria;p__Actinobacteria;c__Actinobacteria;o__Actinomycetales;f__Microbacteriaceae;g__Microbacterium;__	0.0	0.0	0.0	0.0	0.0	0.0	0.0	0.0	0.0	0.0	0.0	0.0	0.0	1.0	0.0	0.0	0.0	0.0	0.0	0.0	0.0	0.0	0.0	0.0	0.0	0.0	0.0	0.0	0.0	0.0	0.0	0.0	0.0	0.0	0.0	0.0	0.0	0.0	0.0	0.0	0.0	0.0	0.0	0.0	0.0	0.0	0.0	0.0	0.0
k__Bacteria;p__Actinobacteria;c__Actinobacteria;o__Actinomycetales;f__Microbacteriaceae;g__Microbacterium;s__maritypicum	0.0	0.0	0.0	0.0	0.0	0.0	0.0	0.0	0.0	0.0	0.0	0.0	0.0	52.0	0.0	0.0	0.0	0.0	0.0	0.0	0.0	0.0	0.0	0.0	0.0	0.0	0.0	0.0	0.0	0.0	0.0	0.0	0.0	0.0	0.0	0.0	0.0	0.0	0.0	0.0	0.0	0.0	0.0	0.0	0.0	0.0	0.0	0.0	0.0
k__Bacteria;p__Actinobacteria;c__Actinobacteria;o__Actinomycetales;f__Micrococcaceae;__;__	0.0	0.0	0.0	0.0	0.0	0.0	0.0	0.0	0.0	0.0	0.0	0.0	1.0	0.0	0.0	0.0	0.0	0.0	0.0	0.0	1.0	0.0	0.0	0.0	0.0	0.0	0.0	0.0	0.0	0.0	0.0	0.0	0.0	0.0	0.0	0.0	0.0	0.0	0.0	0.0	1.0	0.0	0.0	1.0	0.0	0.0	0.0	0.0	0.0
k__Bacteria;p__Actinobacteria;c__Actinobacteria;o__Actinomycetales;f__Micrococcaceae;g__Micrococcus;__	0.0	0.0	0.0	0.0	0.0	0.0	0.0	0.0	0.0	0.0	0.0	0.0	0.0	0.0	0.0	0.0	0.0	0.0	0.0	0.0	0.0	0.0	0.0	0.0	0.0	0.0	0.0	0.0	0.0	0.0	0.0	0.0	0.0	0.0	0.0	0.0	0.0	0.0	0.0	0.0	0.0	0.0	0.0	0.0	0.0	0.0	0.0	0.0	0.0
k__Bacteria;p__Actinobacteria;c__Actinobacteria;o__Actinomycetales;f__Micrococcaceae;g__Renibacterium;s__	0.0	0.0	0.0	0.0	0.0	0.0	0.0	0.0	0.0	0.0	0.0	0.0	0.0	0.0	0.0	0.0	0.0	0.0	0.0	0.0	0.0	0.0	0.0	0.0	0.0	0.0	0.0	0.0	0.0	0.0	0.0	0.0	0.0	0.0	0.0	0.0	0.0	0.0	0.0	0.0	0.0	0.0	0.0	0.0	0.0	0.0	0.0	0.0	1.0
k__Bacteria;p__Actinobacteria;c__Actinobacteria;o__Actinomycetales;f__Micrococcaceae;g__Rothia;__	7.0	0.0	0.0	0.0	0.0	0.0	0.0	0.0	2.0	2.0	0.0	0.0	1.0	0.0	1.0	2.0	0.0	0.0	0.0	0.0	15.0	11.0	0.0	0.0	0.0	0.0	0.0	0.0	0.0	0.0	0.0	0.0	9.0	10.0	1.0	0.0	2.0	2.0	1.0	0.0	0.0	0.0	0.0	4.0	0.0	0.0	0.0	0.0	0.0
k__Bacteria;p__Actinobacteria;c__Actinobacteria;o__Actinomycetales;f__Micrococcaceae;g__Rothia;s__aeria	17.0	5.0	1.0	0.0	0.0	1.0	14.0	18.0	40.0	13.0	1.0	2.0	39.0	4.0	1.0	0.0	9.0	5.0	1.0	0.0	43.0	42.0	7.0	0.0	0.0	5.0	3.0	5.0	6.0	0.0	0.0	3.0	87.0	40.0	10.0	5.0	1.0	0.0	18.0	0.0	0.0	0.0	11.0	14.0	0.0	6.0	0.0	0.0	3.0
k__Bacteria;p__Actinobacteria;c__Actinobacteria;o__Actinomycetales;f__Micrococcaceae;g__Rothia;s__dentocariosa	2.0	3.0	7.0	10.0	16.0	3.0	19.0	0.0	6.0	0.0	0.0	0.0	94.0	4.0	7.0	34.0	1.0	9.0	66.0	0.0	600.0	453.0	5.0	1.0	0.0	2.0	4.0	8.0	0.0	2.0	7.0	3.0	3.0	155.0	2.0	1.0	3.0	83.0	8.0	7.0	4.0	5.0	4.0	56.0	0.0	3.0	10.0	2.0	0.0
k__Bacteria;p__Actinobacteria;c__Actinobacteria;o__Actinomycetales;f__Micrococcaceae;g__Rothia;s__mucilaginosa	0.0	0.0	0.0	0.0	2.0	0.0	1.0	0.0	2.0	2.0	3.0	0.0	2.0	0.0	3.0	0.0	0.0	0.0	1.0	0.0	0.0	1.0	0.0	0.0	0.0	0.0	0.0	1.0	1.0	0.0	0.0	0.0	2.0	4.0	3.0	0.0	0.0	0.0	0.0	0.0	0.0	1.0	0.0	0.0	1.0	0.0	0.0	0.0	0.0
k__Bacteria;p__Actinobacteria;c__Actinobacteria;o__Actinomycetales;f__Nocardiaceae;g__Rhodococcus;__	0.0	0.0	0.0	0.0	0.0	0.0	0.0	0.0	0.0	0.0	0.0	0.0	0.0	24.0	0.0	0.0	0.0	0.0	0.0	0.0	0.0	0.0	0.0	0.0	0.0	0.0	0.0	0.0	0.0	0.0	0.0	0.0	0.0	0.0	0.0	0.0	0.0	0.0	0.0	0.0	0.0	0.0	0.0	0.0	0.0	0.0	0.0	0.0	0.0
k__Bacteria;p__Actinobacteria;c__Actinobacteria;o__Actinomycetales;f__Nocardiaceae;g__Rhodococcus;s__	0.0	0.0	0.0	0.0	0.0	0.0	0.0	0.0	0.0	0.0	0.0	0.0	0.0	1.0	0.0	0.0	0.0	0.0	0.0	0.0	0.0	0.0	0.0	0.0	0.0	0.0	0.0	0.0	0.0	0.0	0.0	0.0	0.0	0.0	0.0	0.0	0.0	0.0	0.0	0.0	0.0	0.0	0.0	0.0	0.0	0.0	0.0	0.0	0.0
k__Bacteria;p__Actinobacteria;c__Actinobacteria;o__Actinomycetales;f__Nocardiaceae;g__Rhodococcus;s__globerulus	0.0	0.0	0.0	0.0	0.0	0.0	0.0	0.0	0.0	0.0	0.0	0.0	0.0	72.0	0.0	0.0	0.0	0.0	0.0	0.0	1.0	0.0	0.0	0.0	0.0	0.0	0.0	0.0	0.0	0.0	0.0	0.0	0.0	0.0	0.0	0.0	0.0	0.0	0.0	0.0	0.0	0.0	0.0	0.0	0.0	0.0	0.0	0.0	1.0
k__Bacteria;p__Actinobacteria;c__Actinobacteria;o__Actinomycetales;f__Propionibacteriaceae;__;__	2.0	0.0	0.0	0.0	0.0	1.0	0.0	0.0	3.0	0.0	2.0	0.0	0.0	0.0	0.0	0.0	0.0	0.0	0.0	0.0	6.0	0.0	4.0	0.0	0.0	0.0	0.0	0.0	2.0	0.0	0.0	0.0	1.0	3.0	0.0	3.0	0.0	1.0	0.0	0.0	3.0	0.0	0.0	0.0	0.0	0.0	0.0	0.0	0.0
k__Bacteria;p__Actinobacteria;c__Actinobacteria;o__Actinomycetales;f__Propionibacteriaceae;g__;s__	45.0	108.0	10.0	5.0	103.0	122.0	11.0	14.0	76.0	34.0	20.0	50.0	43.0	2.0	69.0	5.0	1.0	218.0	4.0	4.0	260.0	46.0	315.0	1.0	2.0	5.0	17.0	71.0	70.0	2.0	0.0	35.0	54.0	337.0	24.0	150.0	88.0	258.0	167.0	3.0	32.0	0.0	12.0	9.0	0.0	5.0	25.0	34.0	0.0
k__Bacteria;p__Actinobacteria;c__Actinobacteria;o__Actinomycetales;f__Propionibacteriaceae;g__Propionibacterium;s__acnes	0.0	0.0	0.0	0.0	0.0	0.0	0.0	0.0	0.0	0.0	0.0	0.0	0.0	0.0	0.0	0.0	0.0	0.0	0.0	0.0	0.0	0.0	0.0	0.0	0.0	0.0	0.0	0.0	0.0	0.0	0.0	0.0	0.0	1.0	0.0	0.0	0.0	0.0	0.0	0.0	0.0	0.0	0.0	0.0	0.0	0.0	0.0	0.0	1.0
k__Bacteria;p__Actinobacteria;c__Actinobacteria;o__Actinomycetales;f__Sporichthyaceae;g__;s__	0.0	0.0	0.0	0.0	0.0	0.0	0.0	0.0	0.0	0.0	0.0	0.0	0.0	0.0	0.0	0.0	0.0	0.0	0.0	0.0	0.0	0.0	0.0	0.0	0.0	0.0	0.0	0.0	0.0	0.0	0.0	0.0	0.0	1.0	0.0	0.0	0.0	0.0	0.0	0.0	0.0	0.0	0.0	0.0	0.0	0.0	0.0	0.0	0.0
k__Bacteria;p__Actinobacteria;c__Actinobacteria;o__Bifidobacteriales;f__Bifidobacteriaceae;g__Bifidobacterium;__	0.0	0.0	0.0	0.0	0.0	0.0	0.0	0.0	0.0	0.0	0.0	1.0	0.0	0.0	0.0	0.0	0.0	0.0	0.0	0.0	0.0	0.0	0.0	0.0	0.0	0.0	0.0	0.0	0.0	0.0	0.0	0.0	0.0	0.0	0.0	0.0	0.0	0.0	0.0	0.0	0.0	0.0	0.0	0.0	0.0	0.0	0.0	0.0	0.0
k__Bacteria;p__Actinobacteria;c__Actinobacteria;o__Bifidobacteriales;f__Bifidobacteriaceae;g__Bifidobacterium;s__longum	0.0	0.0	0.0	0.0	0.0	0.0	0.0	0.0	0.0	0.0	1.0	0.0	0.0	0.0	0.0	0.0	0.0	0.0	0.0	0.0	0.0	0.0	0.0	0.0	0.0	0.0	0.0	0.0	0.0	0.0	0.0	0.0	0.0	0.0	0.0	0.0	0.0	0.0	0.0	0.0	0.0	0.0	0.0	0.0	1.0	0.0	0.0	0.0	0.0
k__Bacteria;p__Actinobacteria;c__Actinobacteria;o__Bifidobacteriales;f__Bifidobacteriaceae;g__Scardovia;s__	0.0	0.0	0.0	4.0	0.0	0.0	1.0	0.0	0.0	8.0	2.0	0.0	0.0	0.0	0.0	0.0	1.0	0.0	0.0	0.0	0.0	0.0	0.0	1.0	0.0	0.0	0.0	0.0	0.0	0.0	0.0	1.0	0.0	5.0	1.0	0.0	0.0	12.0	0.0	0.0	0.0	13.0	0.0	0.0	0.0	0.0	0.0	0.0	3.0
k__Bacteria;p__Actinobacteria;c__Coriobacteriia;o__Coriobacteriales;f__Coriobacteriaceae;__;__	0.0	6.0	0.0	0.0	0.0	0.0	0.0	15.0	4.0	6.0	6.0	3.0	0.0	0.0	2.0	4.0	5.0	1.0	2.0	6.0	1.0	2.0	4.0	0.0	0.0	0.0	1.0	0.0	2.0	0.0	3.0	1.0	2.0	7.0	1.0	1.0	0.0	0.0	4.0	1.0	2.0	0.0	0.0	0.0	0.0	0.0	7.0	1.0	0.0
k__Bacteria;p__Actinobacteria;c__Coriobacteriia;o__Coriobacteriales;f__Coriobacteriaceae;g__;s__	0.0	4.0	8.0	7.0	0.0	0.0	0.0	1.0	0.0	4.0	7.0	2.0	0.0	0.0	0.0	0.0	7.0	0.0	0.0	3.0	0.0	0.0	2.0	1.0	0.0	0.0	0.0	0.0	0.0	3.0	1.0	43.0	5.0	15.0	0.0	4.0	0.0	0.0	4.0	9.0	0.0	0.0	0.0	0.0	0.0	0.0	1.0	2.0	0.0
k__Bacteria;p__Actinobacteria;c__Coriobacteriia;o__Coriobacteriales;f__Coriobacteriaceae;g__Atopobium;s__	6.0	8.0	128.0	2.0	29.0	0.0	6.0	4.0	92.0	56.0	21.0	0.0	0.0	1.0	0.0	12.0	8.0	8.0	43.0	16.0	11.0	2.0	18.0	19.0	4.0	0.0	3.0	5.0	4.0	4.0	5.0	45.0	55.0	45.0	61.0	4.0	1.0	69.0	1.0	28.0	8.0	42.0	0.0	6.0	13.0	0.0	5.0	17.0	10.0
k__Bacteria;p__Actinobacteria;c__Coriobacteriia;o__Coriobacteriales;f__Coriobacteriaceae;g__Atopobium;s__rimae	34.0	79.0	93.0	11.0	36.0	1.0	3.0	3.0	20.0	7.0	30.0	20.0	0.0	0.0	0.0	18.0	56.0	41.0	31.0	30.0	2.0	5.0	0.0	14.0	91.0	4.0	3.0	0.0	6.0	11.0	4.0	303.0	3.0	57.0	36.0	148.0	1.0	8.0	42.0	50.0	2.0	10.0	0.0	4.0	12.0	1.0	10.0	13.0	0.0
k__Bacteria;p__Actinobacteria;c__Coriobacteriia;o__Coriobacteriales;f__Coriobacteriaceae;g__Atopobium;s__vaginae	0.0	0.0	0.0	0.0	0.0	0.0	0.0	0.0	0.0	0.0	0.0	0.0	0.0	0.0	0.0	0.0	0.0	0.0	0.0	0.0	0.0	0.0	0.0	0.0	0.0	0.0	0.0	0.0	0.0	0.0	0.0	0.0	0.0	0.0	0.0	0.0	0.0	0.0	0.0	0.0	0.0	0.0	0.0	0.0	0.0	0.0	0.0	0.0	0.0
k__Bacteria;p__Actinobacteria;c__Coriobacteriia;o__Coriobacteriales;f__Coriobacteriaceae;g__Olsenella;__	0.0	0.0	0.0	0.0	0.0	0.0	2.0	4.0	1.0	0.0	4.0	0.0	0.0	0.0	1.0	1.0	1.0	0.0	0.0	2.0	0.0	0.0	2.0	0.0	2.0	0.0	0.0	0.0	0.0	0.0	0.0	0.0	0.0	2.0	0.0	0.0	0.0	0.0	1.0	0.0	0.0	0.0	0.0	0.0	0.0	0.0	0.0	0.0	0.0
k__Bacteria;p__Actinobacteria;c__Coriobacteriia;o__Coriobacteriales;f__Coriobacteriaceae;g__Olsenella;s__uli	15.0	40.0	0.0	3.0	0.0	1.0	13.0	126.0	76.0	30.0	51.0	15.0	0.0	5.0	5.0	113.0	105.0	13.0	48.0	127.0	41.0	41.0	70.0	7.0	42.0	1.0	36.0	12.0	34.0	0.0	65.0	10.0	44.0	172.0	24.0	7.0	11.0	0.0	60.0	20.0	35.0	0.0	0.0	0.0	9.0	3.0	75.0	0.0	4.0
k__Bacteria;p__Actinobacteria;c__Coriobacteriia;o__Coriobacteriales;f__Coriobacteriaceae;g__Slackia;s__	0.0	2.0	1.0	0.0	0.0	0.0	0.0	0.0	1.0	1.0	7.0	0.0	0.0	0.0	1.0	0.0	2.0	0.0	0.0	3.0	0.0	2.0	0.0	0.0	6.0	0.0	0.0	0.0	0.0	1.0	0.0	1.0	0.0	0.0	0.0	0.0	0.0	0.0	2.0	0.0	0.0	0.0	0.0	0.0	0.0	0.0	1.0	1.0	0.0
k__Bacteria;p__Bacteroidetes;__;__;__;__;__	3.0	2.0	1.0	1.0	2.0	2.0	0.0	1.0	22.0	1.0	1.0	3.0	0.0	4.0	26.0	1.0	1.0	1.0	0.0	0.0	0.0	0.0	1.0	1.0	7.0	3.0	1.0	4.0	5.0	2.0	2.0	0.0	2.0	0.0	0.0	2.0	0.0	2.0	1.0	3.0	3.0	0.0	0.0	1.0	2.0	2.0	0.0	1.0	0.0
k__Bacteria;p__Bacteroidetes;c__Bacteroidia;o__Bacteroidales;__;__;__	4.0	9.0	0.0	1.0	1.0	1.0	0.0	1.0	17.0	7.0	3.0	4.0	0.0	1.0	16.0	3.0	0.0	3.0	1.0	2.0	0.0	0.0	1.0	1.0	50.0	1.0	1.0	3.0	1.0	1.0	3.0	2.0	3.0	1.0	3.0	2.0	0.0	0.0	4.0	3.0	2.0	0.0	2.0	0.0	1.0	0.0	0.0	0.0	0.0
k__Bacteria;p__Bacteroidetes;c__Bacteroidia;o__Bacteroidales;f__;g__;s__	0.0	24.0	0.0	0.0	0.0	1.0	0.0	2.0	50.0	0.0	124.0	0.0	0.0	0.0	6.0	4.0	1.0	3.0	0.0	4.0	0.0	0.0	5.0	0.0	0.0	0.0	0.0	0.0	1.0	0.0	1.0	0.0	0.0	0.0	0.0	0.0	0.0	0.0	0.0	0.0	0.0	0.0	0.0	0.0	2.0	0.0	0.0	0.0	0.0
k__Bacteria;p__Bacteroidetes;c__Bacteroidia;o__Bacteroidales;f__Bacteroidaceae;g__Bacteroides;s__	0.0	0.0	0.0	0.0	0.0	0.0	0.0	0.0	0.0	0.0	0.0	0.0	0.0	0.0	0.0	0.0	0.0	0.0	0.0	0.0	0.0	0.0	0.0	0.0	0.0	0.0	0.0	0.0	0.0	0.0	0.0	0.0	0.0	0.0	0.0	0.0	0.0	0.0	0.0	0.0	0.0	0.0	0.0	0.0	0.0	0.0	0.0	0.0	0.0
k__Bacteria;p__Bacteroidetes;c__Bacteroidia;o__Bacteroidales;f__Bacteroidaceae;g__Bacteroides;s__nordii	0.0	0.0	0.0	0.0	0.0	0.0	0.0	0.0	0.0	0.0	0.0	0.0	0.0	0.0	0.0	0.0	0.0	0.0	0.0	0.0	0.0	0.0	0.0	0.0	0.0	0.0	0.0	0.0	0.0	0.0	0.0	0.0	0.0	0.0	0.0	0.0	0.0	0.0	0.0	0.0	0.0	0.0	0.0	0.0	0.0	0.0	0.0	0.0	0.0
k__Bacteria;p__Bacteroidetes;c__Bacteroidia;o__Bacteroidales;f__Porphyromonadaceae;__;__	0.0	0.0	0.0	0.0	0.0	0.0	0.0	0.0	0.0	0.0	0.0	0.0	0.0	0.0	0.0	1.0	0.0	0.0	0.0	0.0	0.0	0.0	1.0	0.0	1.0	0.0	0.0	0.0	0.0	1.0	0.0	0.0	0.0	0.0	0.0	0.0	0.0	0.0	0.0	0.0	0.0	0.0	1.0	0.0	0.0	0.0	0.0	0.0	0.0
k__Bacteria;p__Bacteroidetes;c__Bacteroidia;o__Bacteroidales;f__Porphyromonadaceae;g__Paludibacter;s__	41.0	361.0	0.0	0.0	0.0	2.0	0.0	1.0	106.0	1.0	0.0	33.0	0.0	0.0	167.0	165.0	0.0	68.0	0.0	9.0	0.0	1.0	8.0	0.0	659.0	4.0	194.0	0.0	127.0	33.0	3.0	0.0	8.0	0.0	9.0	51.0	0.0	50.0	156.0	41.0	13.0	0.0	0.0	0.0	53.0	100.0	1.0	0.0	0.0
k__Bacteria;p__Bacteroidetes;c__Bacteroidia;o__Bacteroidales;f__Porphyromonadaceae;g__Porphyromonas;s__	493.0	229.0	96.0	10.0	45.0	191.0	8.0	8.0	548.0	239.0	14.0	382.0	20.0	364.0	580.0	42.0	27.0	105.0	179.0	9.0	39.0	2.0	174.0	66.0	109.0	461.0	29.0	569.0	93.0	151.0	199.0	49.0	64.0	19.0	443.0	145.0	117.0	123.0	156.0	615.0	26.0	0.0	1142.0	98.0	7.0	71.0	15.0	94.0	0.0
k__Bacteria;p__Bacteroidetes;c__Bacteroidia;o__Bacteroidales;f__Porphyromonadaceae;g__Porphyromonas;s__endodontalis	0.0	90.0	0.0	0.0	10.0	0.0	0.0	1.0	79.0	37.0	549.0	5.0	0.0	0.0	79.0	22.0	10.0	25.0	0.0	15.0	3.0	0.0	49.0	21.0	82.0	14.0	31.0	0.0	19.0	13.0	5.0	0.0	0.0	14.0	28.0	0.0	0.0	0.0	127.0	30.0	41.0	1.0	9.0	0.0	8.0	0.0	8.0	0.0	0.0
k__Bacteria;p__Bacteroidetes;c__Bacteroidia;o__Bacteroidales;f__Porphyromonadaceae;g__Tannerella;s__	390.0	360.0	34.0	284.0	83.0	247.0	61.0	286.0	320.0	139.0	97.0	353.0	101.0	378.0	153.0	264.0	83.0	309.0	68.0	97.0	12.0	0.0	173.0	202.0	439.0	106.0	307.0	228.0	158.0	275.0	53.0	54.0	71.0	81.0	564.0	509.0	419.0	21.0	354.0	143.0	89.0	5.0	141.0	22.0	45.0	12.0	112.0	188.0	0.0
k__Bacteria;p__Bacteroidetes;c__Bacteroidia;o__Bacteroidales;f__Prevotellaceae;__;__	0.0	25.0	0.0	0.0	0.0	4.0	0.0	0.0	2.0	0.0	2.0	1.0	0.0	0.0	1.0	0.0	1.0	0.0	1.0	0.0	0.0	0.0	1.0	0.0	1.0	0.0	0.0	0.0	0.0	0.0	0.0	2.0	0.0	0.0	0.0	1.0	0.0	0.0	1.0	0.0	0.0	1.0	0.0	0.0	2.0	0.0	1.0	0.0	0.0
k__Bacteria;p__Bacteroidetes;c__Bacteroidia;o__Bacteroidales;f__Prevotellaceae;g__Prevotella;__	96.0	32.0	124.0	59.0	61.0	2.0	11.0	83.0	42.0	8.0	22.0	19.0	4.0	14.0	2.0	4.0	90.0	42.0	140.0	63.0	1.0	0.0	41.0	143.0	40.0	8.0	12.0	73.0	4.0	53.0	36.0	66.0	19.0	3.0	38.0	231.0	1.0	75.0	8.0	65.0	4.0	105.0	1.0	20.0	310.0	4.0	22.0	33.0	5.0
k__Bacteria;p__Bacteroidetes;c__Bacteroidia;o__Bacteroidales;f__Prevotellaceae;g__Prevotella;s__	1491.0	3544.0	1015.0	820.0	391.0	873.0	709.0	808.0	1667.0	1165.0	3593.0	1481.0	4.0	382.0	596.0	304.0	2059.0	1422.0	956.0	2816.0	29.0	45.0	1153.0	758.0	1788.0	162.0	787.0	313.0	618.0	465.0	1078.0	1316.0	882.0	750.0	727.0	803.0	274.0	461.0	896.0	392.0	507.0	350.0	102.0	68.0	1566.0	79.0	512.0	600.0	17.0
k__Bacteria;p__Bacteroidetes;c__Bacteroidia;o__Bacteroidales;f__Prevotellaceae;g__Prevotella;s__copri	128.0	49.0	435.0	89.0	240.0	1.0	24.0	304.0	164.0	19.0	72.0	31.0	6.0	52.0	0.0	10.0	272.0	106.0	143.0	88.0	9.0	5.0	13.0	489.0	9.0	3.0	15.0	99.0	27.0	139.0	64.0	215.0	40.0	8.0	102.0	27.0	1.0	32.0	32.0	54.0	5.0	191.0	22.0	10.0	53.0	41.0	15.0	28.0	6.0
k__Bacteria;p__Bacteroidetes;c__Bacteroidia;o__Bacteroidales;f__Prevotellaceae;g__Prevotella;s__intermedia	0.0	309.0	0.0	0.0	0.0	45.0	0.0	45.0	214.0	0.0	0.0	0.0	0.0	0.0	0.0	81.0	130.0	4.0	0.0	223.0	0.0	0.0	150.0	0.0	0.0	0.0	0.0	0.0	0.0	0.0	0.0	0.0	25.0	0.0	0.0	10.0	0.0	0.0	0.0	0.0	0.0	0.0	0.0	0.0	0.0	0.0	0.0	0.0	0.0
k__Bacteria;p__Bacteroidetes;c__Bacteroidia;o__Bacteroidales;f__Prevotellaceae;g__Prevotella;s__melaninogenica	476.0	246.0	564.0	26.0	130.0	6.0	6.0	48.0	777.0	111.0	172.0	191.0	11.0	165.0	30.0	92.0	239.0	248.0	214.0	191.0	0.0	0.0	20.0	352.0	989.0	33.0	25.0	168.0	21.0	231.0	66.0	104.0	60.0	3.0	153.0	74.0	61.0	101.0	234.0	646.0	37.0	40.0	5.0	0.0	716.0	4.0	217.0	111.0	18.0
k__Bacteria;p__Bacteroidetes;c__Bacteroidia;o__Bacteroidales;f__Prevotellaceae;g__Prevotella;s__nanceiensis	0.0	0.0	0.0	0.0	0.0	0.0	0.0	0.0	0.0	1.0	0.0	0.0	0.0	0.0	0.0	0.0	0.0	0.0	0.0	0.0	0.0	0.0	0.0	0.0	0.0	2.0	0.0	1.0	0.0	1.0	2.0	0.0	0.0	0.0	0.0	0.0	0.0	0.0	0.0	0.0	0.0	0.0	0.0	0.0	0.0	0.0	0.0	0.0	0.0
k__Bacteria;p__Bacteroidetes;c__Bacteroidia;o__Bacteroidales;f__Prevotellaceae;g__Prevotella;s__nigrescens	715.0	611.0	302.0	116.0	139.0	6.0	49.0	5.0	9.0	27.0	1171.0	277.0	0.0	0.0	13.0	130.0	99.0	158.0	26.0	85.0	5.0	3.0	98.0	263.0	194.0	45.0	52.0	71.0	38.0	147.0	149.0	408.0	74.0	6.0	59.0	49.0	0.0	0.0	107.0	138.0	90.0	0.0	42.0	4.0	185.0	2.0	184.0	78.0	0.0
k__Bacteria;p__Bacteroidetes;c__Bacteroidia;o__Bacteroidales;f__Prevotellaceae;g__Prevotella;s__pallens	0.0	62.0	1.0	0.0	0.0	0.0	0.0	6.0	166.0	0.0	0.0	4.0	0.0	2.0	0.0	0.0	0.0	1.0	189.0	0.0	0.0	0.0	0.0	0.0	0.0	0.0	0.0	6.0	10.0	1.0	0.0	0.0	0.0	0.0	0.0	4.0	0.0	0.0	0.0	17.0	0.0	0.0	0.0	0.0	20.0	0.0	0.0	0.0	0.0
k__Bacteria;p__Bacteroidetes;c__Bacteroidia;o__Bacteroidales;f__Rikenellaceae;g__Blvii28;s__	0.0	17.0	0.0	16.0	0.0	0.0	0.0	25.0	57.0	1.0	3.0	1.0	0.0	0.0	1.0	0.0	1.0	0.0	1.0	0.0	0.0	0.0	0.0	2.0	7.0	0.0	0.0	0.0	33.0	0.0	0.0	0.0	7.0	183.0	1.0	0.0	0.0	0.0	2.0	18.0	0.0	0.0	0.0	0.0	0.0	0.0	0.0	6.0	0.0
k__Bacteria;p__Bacteroidetes;c__Bacteroidia;o__Bacteroidales;f__[Paraprevotellaceae];__;__	0.0	1.0	0.0	0.0	0.0	0.0	0.0	0.0	0.0	0.0	0.0	0.0	0.0	0.0	0.0	0.0	0.0	0.0	0.0	0.0	0.0	0.0	0.0	0.0	0.0	0.0	0.0	0.0	0.0	0.0	0.0	0.0	0.0	0.0	0.0	0.0	0.0	0.0	0.0	0.0	0.0	0.0	0.0	0.0	0.0	0.0	0.0	0.0	0.0
k__Bacteria;p__Bacteroidetes;c__Bacteroidia;o__Bacteroidales;f__[Paraprevotellaceae];g__;s__	0.0	0.0	0.0	0.0	0.0	0.0	0.0	0.0	0.0	0.0	0.0	0.0	0.0	0.0	0.0	0.0	0.0	0.0	0.0	0.0	0.0	0.0	0.0	0.0	0.0	0.0	0.0	0.0	0.0	0.0	0.0	0.0	0.0	0.0	0.0	0.0	0.0	0.0	0.0	0.0	0.0	0.0	0.0	0.0	0.0	0.0	0.0	0.0	0.0
k__Bacteria;p__Bacteroidetes;c__Bacteroidia;o__Bacteroidales;f__[Paraprevotellaceae];g__[Prevotella];s__	53.0	86.0	2.0	5.0	11.0	6.0	0.0	17.0	55.0	43.0	68.0	22.0	1.0	1.0	5.0	5.0	13.0	51.0	12.0	15.0	1.0	0.0	10.0	14.0	12.0	12.0	4.0	1.0	1.0	9.0	22.0	2.0	0.0	0.0	1.0	3.0	0.0	0.0	27.0	0.0	0.0	0.0	0.0	0.0	21.0	1.0	10.0	2.0	0.0
k__Bacteria;p__Bacteroidetes;c__Bacteroidia;o__Bacteroidales;f__[Paraprevotellaceae];g__[Prevotella];s__tannerae	66.0	644.0	1.0	1.0	35.0	3.0	0.0	87.0	82.0	124.0	947.0	256.0	0.0	14.0	140.0	22.0	163.0	115.0	90.0	312.0	0.0	0.0	317.0	94.0	163.0	12.0	159.0	0.0	42.0	190.0	72.0	8.0	0.0	98.0	63.0	60.0	0.0	0.0	130.0	0.0	0.0	0.0	7.0	0.0	188.0	0.0	32.0	51.0	1.0
k__Bacteria;p__Bacteroidetes;c__Flavobacteriia;o__Flavobacteriales;__;__;__	0.0	0.0	0.0	1.0	0.0	1.0	0.0	0.0	1.0	0.0	1.0	0.0	1.0	0.0	1.0	2.0	0.0	0.0	0.0	0.0	0.0	0.0	0.0	0.0	0.0	1.0	0.0	0.0	0.0	0.0	0.0	0.0	1.0	0.0	0.0	1.0	0.0	1.0	0.0	0.0	0.0	0.0	0.0	0.0	0.0	0.0	0.0	0.0	0.0
k__Bacteria;p__Bacteroidetes;c__Flavobacteriia;o__Flavobacteriales;f__Flavobacteriaceae;__;__	2.0	0.0	1.0	0.0	4.0	3.0	1.0	1.0	3.0	4.0	0.0	0.0	1.0	1.0	3.0	0.0	0.0	2.0	1.0	0.0	0.0	0.0	1.0	0.0	0.0	0.0	0.0	1.0	0.0	0.0	2.0	0.0	1.0	0.0	0.0	7.0	0.0	0.0	0.0	2.0	0.0	1.0	0.0	0.0	0.0	0.0	0.0	0.0	0.0
k__Bacteria;p__Bacteroidetes;c__Flavobacteriia;o__Flavobacteriales;f__Flavobacteriaceae;g__;s__	0.0	0.0	0.0	0.0	0.0	0.0	0.0	0.0	0.0	0.0	0.0	0.0	0.0	0.0	0.0	0.0	0.0	0.0	0.0	0.0	0.0	0.0	0.0	0.0	0.0	0.0	0.0	0.0	0.0	0.0	0.0	0.0	0.0	0.0	0.0	0.0	0.0	0.0	0.0	0.0	0.0	0.0	0.0	0.0	0.0	0.0	0.0	0.0	0.0
k__Bacteria;p__Bacteroidetes;c__Flavobacteriia;o__Flavobacteriales;f__Flavobacteriaceae;g__Capnocytophaga;__	4.0	0.0	0.0	3.0	0.0	7.0	1.0	1.0	1.0	1.0	2.0	0.0	2.0	2.0	2.0	1.0	0.0	2.0	0.0	0.0	2.0	0.0	1.0	1.0	1.0	6.0	0.0	0.0	0.0	0.0	12.0	1.0	0.0	0.0	1.0	10.0	1.0	0.0	3.0	5.0	0.0	3.0	2.0	0.0	0.0	0.0	1.0	1.0	0.0
k__Bacteria;p__Bacteroidetes;c__Flavobacteriia;o__Flavobacteriales;f__Flavobacteriaceae;g__Capnocytophaga;s__	539.0	259.0	259.0	107.0	619.0	1286.0	150.0	106.0	478.0	198.0	27.0	295.0	309.0	147.0	168.0	197.0	94.0	314.0	295.0	10.0	201.0	51.0	268.0	231.0	119.0	1142.0	228.0	376.0	60.0	323.0	554.0	36.0	299.0	9.0	49.0	917.0	370.0	431.0	168.0	695.0	23.0	191.0	382.0	285.0	9.0	347.0	43.0	79.0	2.0
k__Bacteria;p__Bacteroidetes;c__Flavobacteriia;o__Flavobacteriales;f__Flavobacteriaceae;g__Capnocytophaga;s__ochracea	326.0	306.0	354.0	610.0	494.0	221.0	403.0	418.0	227.0	335.0	84.0	276.0	446.0	302.0	407.0	201.0	139.0	537.0	102.0	99.0	123.0	86.0	339.0	151.0	75.0	370.0	195.0	318.0	150.0	119.0	891.0	114.0	139.0	102.0	234.0	517.0	270.0	0.0	183.0	137.0	70.0	839.0	179.0	140.0	23.0	108.0	111.0	88.0	48.0
k__Bacteria;p__Bacteroidetes;c__Flavobacteriia;o__Flavobacteriales;f__Flavobacteriaceae;g__Flavobacterium;__	0.0	0.0	0.0	0.0	0.0	0.0	0.0	0.0	0.0	0.0	0.0	0.0	0.0	0.0	0.0	0.0	0.0	0.0	0.0	0.0	0.0	0.0	0.0	0.0	0.0	0.0	0.0	0.0	0.0	0.0	0.0	0.0	0.0	1.0	0.0	0.0	0.0	0.0	0.0	0.0	0.0	0.0	0.0	0.0	0.0	0.0	0.0	0.0	0.0
k__Bacteria;p__Bacteroidetes;c__Flavobacteriia;o__Flavobacteriales;f__Flavobacteriaceae;g__Zhouia;s__amylolytica	0.0	0.0	1.0	0.0	0.0	0.0	0.0	0.0	0.0	0.0	0.0	0.0	0.0	1.0	0.0	0.0	0.0	0.0	0.0	0.0	0.0	0.0	0.0	0.0	0.0	0.0	0.0	0.0	0.0	0.0	0.0	0.0	0.0	0.0	0.0	0.0	0.0	0.0	0.0	0.0	0.0	0.0	0.0	0.0	0.0	0.0	0.0	0.0	0.0
k__Bacteria;p__Bacteroidetes;c__Flavobacteriia;o__Flavobacteriales;f__[Weeksellaceae];__;__	0.0	0.0	0.0	0.0	0.0	0.0	0.0	0.0	0.0	0.0	0.0	0.0	0.0	0.0	0.0	0.0	0.0	0.0	0.0	0.0	0.0	0.0	0.0	0.0	0.0	0.0	0.0	0.0	0.0	0.0	0.0	0.0	0.0	0.0	0.0	0.0	0.0	0.0	0.0	0.0	0.0	0.0	0.0	0.0	0.0	0.0	0.0	0.0	0.0
k__Bacteria;p__Bacteroidetes;c__Flavobacteriia;o__Flavobacteriales;f__[Weeksellaceae];g__;s__	34.0	36.0	36.0	6.0	65.0	151.0	17.0	4.0	31.0	54.0	4.0	26.0	12.0	86.0	13.0	6.0	4.0	79.0	24.0	2.0	13.0	2.0	44.0	7.0	5.0	75.0	15.0	28.0	6.0	12.0	38.0	13.0	40.0	7.0	4.0	156.0	69.0	171.0	14.0	28.0	9.0	25.0	52.0	48.0	1.0	19.0	2.0	7.0	2.0
k__Bacteria;p__Bacteroidetes;c__Flavobacteriia;o__Flavobacteriales;f__[Weeksellaceae];g__Chryseobacterium;s__	0.0	0.0	0.0	0.0	0.0	1.0	0.0	0.0	0.0	5.0	0.0	0.0	0.0	0.0	0.0	0.0	0.0	0.0	0.0	0.0	0.0	0.0	0.0	0.0	0.0	0.0	0.0	0.0	0.0	0.0	0.0	0.0	0.0	0.0	0.0	0.0	0.0	0.0	0.0	0.0	1.0	0.0	0.0	0.0	0.0	0.0	0.0	0.0	0.0
k__Bacteria;p__Chloroflexi;c__Anaerolineae;o__Anaerolineales;f__Anaerolinaceae;g__SHD-231;s__	0.0	0.0	0.0	0.0	0.0	0.0	0.0	0.0	0.0	0.0	0.0	0.0	0.0	0.0	0.0	0.0	0.0	0.0	0.0	0.0	0.0	0.0	0.0	0.0	1.0	0.0	0.0	0.0	0.0	0.0	0.0	0.0	0.0	0.0	0.0	0.0	0.0	0.0	0.0	0.0	0.0	0.0	0.0	0.0	0.0	0.0	0.0	0.0	0.0
k__Bacteria;p__Cyanobacteria;c__Chloroplast;o__Streptophyta;f__;g__;s__	0.0	0.0	0.0	2.0	0.0	0.0	0.0	0.0	0.0	0.0	0.0	0.0	0.0	0.0	0.0	0.0	0.0	0.0	0.0	0.0	0.0	0.0	0.0	0.0	0.0	0.0	0.0	0.0	0.0	0.0	0.0	0.0	0.0	1.0	0.0	0.0	0.0	0.0	1.0	0.0	0.0	0.0	0.0	0.0	0.0	0.0	0.0	0.0	0.0
k__Bacteria;p__Firmicutes;__;__;__;__;__	3.0	0.0	0.0	0.0	2.0	3.0	0.0	2.0	1.0	0.0	2.0	1.0	0.0	0.0	0.0	2.0	0.0	0.0	0.0	1.0	2.0	1.0	1.0	0.0	0.0	2.0	1.0	2.0	0.0	2.0	0.0	0.0	4.0	0.0	1.0	0.0	1.0	0.0	0.0	0.0	0.0	2.0	2.0	0.0	0.0	2.0	2.0	0.0	0.0
k__Bacteria;p__Firmicutes;c__Bacilli;__;__;__;__	0.0	0.0	0.0	0.0	0.0	0.0	2.0	0.0	0.0	0.0	0.0	0.0	0.0	3.0	0.0	1.0	0.0	0.0	0.0	0.0	0.0	0.0	1.0	0.0	0.0	0.0	0.0	0.0	0.0	0.0	1.0	0.0	0.0	0.0	0.0	0.0	0.0	0.0	2.0	0.0	0.0	1.0	0.0	0.0	1.0	1.0	1.0	0.0	2.0
k__Bacteria;p__Firmicutes;c__Bacilli;o__Bacillales;__;__;__	0.0	0.0	0.0	0.0	0.0	0.0	0.0	0.0	0.0	0.0	0.0	0.0	0.0	0.0	0.0	0.0	0.0	0.0	0.0	0.0	1.0	0.0	0.0	0.0	0.0	0.0	1.0	0.0	0.0	0.0	0.0	0.0	0.0	1.0	0.0	0.0	0.0	0.0	0.0	0.0	0.0	0.0	0.0	0.0	0.0	0.0	0.0	0.0	2.0
k__Bacteria;p__Firmicutes;c__Bacilli;o__Bacillales;f__Bacillaceae;g__Anoxybacillus;s__kestanbolensis	0.0	0.0	0.0	0.0	0.0	0.0	1.0	0.0	0.0	0.0	0.0	0.0	0.0	0.0	0.0	0.0	0.0	0.0	0.0	0.0	0.0	0.0	0.0	0.0	0.0	0.0	0.0	0.0	0.0	0.0	0.0	0.0	0.0	1.0	1.0	0.0	0.0	0.0	0.0	1.0	0.0	0.0	0.0	0.0	0.0	0.0	0.0	0.0	5.0
k__Bacteria;p__Firmicutes;c__Bacilli;o__Bacillales;f__Bacillaceae;g__Bacillus;s__thermoamylovorans	0.0	0.0	0.0	1.0	0.0	0.0	1.0	0.0	0.0	0.0	0.0	0.0	0.0	0.0	0.0	0.0	0.0	0.0	0.0	0.0	1.0	0.0	0.0	0.0	0.0	0.0	0.0	0.0	0.0	0.0	0.0	0.0	0.0	0.0	0.0	0.0	0.0	0.0	0.0	0.0	0.0	0.0	0.0	0.0	0.0	0.0	0.0	0.0	6.0
k__Bacteria;p__Firmicutes;c__Bacilli;o__Bacillales;f__Bacillaceae;g__Geobacillus;__	0.0	0.0	0.0	0.0	0.0	0.0	0.0	0.0	0.0	0.0	0.0	0.0	0.0	0.0	0.0	0.0	0.0	0.0	0.0	0.0	0.0	2.0	0.0	0.0	0.0	0.0	0.0	2.0	0.0	0.0	0.0	0.0	0.0	0.0	0.0	0.0	0.0	0.0	0.0	0.0	0.0	0.0	0.0	0.0	0.0	0.0	0.0	0.0	2.0
k__Bacteria;p__Firmicutes;c__Bacilli;o__Bacillales;f__Bacillaceae;g__Geobacillus;s__	0.0	0.0	0.0	0.0	0.0	0.0	0.0	0.0	0.0	0.0	0.0	0.0	0.0	0.0	0.0	0.0	0.0	0.0	0.0	0.0	0.0	0.0	0.0	0.0	0.0	0.0	0.0	0.0	0.0	0.0	0.0	0.0	0.0	1.0	0.0	0.0	0.0	0.0	0.0	0.0	0.0	0.0	0.0	0.0	0.0	0.0	0.0	1.0	7.0
k__Bacteria;p__Firmicutes;c__Bacilli;o__Bacillales;f__Bacillaceae;g__Geobacillus;s__vulcani	0.0	0.0	0.0	0.0	0.0	0.0	0.0	0.0	0.0	0.0	0.0	0.0	0.0	0.0	0.0	0.0	0.0	0.0	0.0	0.0	0.0	0.0	0.0	0.0	0.0	0.0	0.0	0.0	0.0	0.0	0.0	0.0	0.0	0.0	0.0	0.0	0.0	0.0	0.0	0.0	0.0	0.0	0.0	0.0	0.0	0.0	0.0	1.0	0.0
k__Bacteria;p__Firmicutes;c__Bacilli;o__Bacillales;f__Paenibacillaceae;g__Brevibacillus;s__reuszeri	0.0	0.0	0.0	0.0	0.0	0.0	0.0	1.0	0.0	0.0	0.0	0.0	0.0	0.0	0.0	0.0	0.0	0.0	0.0	0.0	0.0	0.0	0.0	0.0	0.0	0.0	0.0	0.0	0.0	0.0	0.0	0.0	0.0	0.0	0.0	0.0	0.0	0.0	0.0	0.0	1.0	0.0	0.0	0.0	0.0	0.0	0.0	0.0	0.0
k__Bacteria;p__Firmicutes;c__Bacilli;o__Bacillales;f__Planococcaceae;__;__	0.0	0.0	0.0	0.0	0.0	0.0	0.0	0.0	0.0	0.0	0.0	0.0	0.0	0.0	0.0	0.0	0.0	0.0	0.0	0.0	0.0	0.0	0.0	0.0	0.0	0.0	0.0	0.0	0.0	0.0	0.0	0.0	0.0	0.0	0.0	0.0	0.0	0.0	0.0	0.0	0.0	0.0	0.0	0.0	0.0	0.0	0.0	0.0	1.0
k__Bacteria;p__Firmicutes;c__Bacilli;o__Bacillales;f__Planococcaceae;g__Aeribacillus;s__pallidus	0.0	0.0	0.0	0.0	0.0	0.0	0.0	0.0	0.0	0.0	0.0	0.0	0.0	0.0	0.0	0.0	0.0	0.0	0.0	0.0	4.0	1.0	0.0	0.0	0.0	0.0	0.0	0.0	0.0	0.0	0.0	0.0	0.0	11.0	1.0	0.0	0.0	0.0	0.0	0.0	2.0	0.0	0.0	0.0	0.0	0.0	0.0	0.0	18.0
k__Bacteria;p__Firmicutes;c__Bacilli;o__Bacillales;f__Staphylococcaceae;g__Staphylococcus;s__epidermidis	0.0	0.0	0.0	0.0	0.0	0.0	0.0	0.0	0.0	0.0	0.0	0.0	0.0	0.0	0.0	0.0	0.0	0.0	0.0	0.0	0.0	0.0	0.0	0.0	0.0	0.0	0.0	0.0	0.0	0.0	0.0	0.0	0.0	0.0	0.0	0.0	0.0	0.0	0.0	0.0	0.0	0.0	0.0	0.0	0.0	0.0	0.0	0.0	1.0
k__Bacteria;p__Firmicutes;c__Bacilli;o__Gemellales;f__Gemellaceae;__;__	44.0	65.0	6.0	2.0	11.0	10.0	13.0	12.0	68.0	55.0	19.0	86.0	4.0	5.0	1.0	4.0	3.0	33.0	19.0	0.0	30.0	2.0	43.0	0.0	0.0	19.0	2.0	75.0	14.0	5.0	27.0	7.0	1.0	4.0	35.0	4.0	11.0	7.0	42.0	38.0	41.0	3.0	66.0	9.0	3.0	20.0	7.0	4.0	1.0
k__Bacteria;p__Firmicutes;c__Bacilli;o__Gemellales;f__Gemellaceae;g__;s__	15.0	8.0	3.0	1.0	2.0	5.0	3.0	0.0	122.0	104.0	13.0	9.0	4.0	3.0	3.0	1.0	0.0	6.0	43.0	0.0	2.0	1.0	12.0	0.0	0.0	40.0	10.0	97.0	8.0	7.0	11.0	5.0	12.0	37.0	5.0	1.0	29.0	9.0	12.0	110.0	61.0	8.0	35.0	3.0	48.0	8.0	26.0	5.0	12.0
k__Bacteria;p__Firmicutes;c__Bacilli;o__Gemellales;f__Gemellaceae;g__Gemella;s__	25.0	41.0	21.0	2.0	15.0	11.0	12.0	5.0	37.0	40.0	13.0	95.0	2.0	23.0	5.0	63.0	35.0	28.0	22.0	8.0	83.0	5.0	35.0	0.0	0.0	8.0	0.0	36.0	4.0	5.0	5.0	10.0	4.0	4.0	57.0	3.0	12.0	0.0	53.0	1.0	39.0	0.0	43.0	49.0	0.0	79.0	12.0	9.0	0.0
k__Bacteria;p__Firmicutes;c__Bacilli;o__Lactobacillales;__;__;__	0.0	0.0	0.0	0.0	0.0	0.0	0.0	0.0	0.0	0.0	0.0	0.0	0.0	0.0	0.0	0.0	0.0	0.0	0.0	0.0	0.0	0.0	0.0	0.0	0.0	0.0	0.0	0.0	0.0	0.0	0.0	0.0	0.0	0.0	0.0	0.0	0.0	0.0	0.0	0.0	0.0	0.0	0.0	0.0	0.0	0.0	0.0	0.0	0.0
k__Bacteria;p__Firmicutes;c__Bacilli;o__Lactobacillales;f__Aerococcaceae;__;__	0.0	0.0	0.0	0.0	0.0	0.0	0.0	0.0	0.0	0.0	0.0	0.0	0.0	0.0	0.0	0.0	0.0	0.0	0.0	0.0	0.0	0.0	0.0	0.0	0.0	0.0	0.0	0.0	0.0	0.0	0.0	0.0	0.0	0.0	0.0	1.0	0.0	0.0	0.0	0.0	0.0	0.0	0.0	0.0	0.0	0.0	0.0	0.0	0.0
k__Bacteria;p__Firmicutes;c__Bacilli;o__Lactobacillales;f__Aerococcaceae;g__Abiotrophia;__	0.0	4.0	1.0	1.0	0.0	18.0	0.0	2.0	13.0	3.0	0.0	4.0	0.0	0.0	0.0	0.0	4.0	2.0	1.0	0.0	2.0	0.0	3.0	0.0	0.0	1.0	2.0	2.0	0.0	0.0	0.0	22.0	2.0	3.0	2.0	4.0	5.0	30.0	1.0	0.0	2.0	0.0	3.0	0.0	1.0	0.0	4.0	0.0	0.0
k__Bacteria;p__Firmicutes;c__Bacilli;o__Lactobacillales;f__Aerococcaceae;g__Abiotrophia;s__	0.0	12.0	0.0	13.0	15.0	37.0	53.0	9.0	46.0	96.0	1.0	43.0	0.0	1.0	0.0	0.0	17.0	13.0	3.0	0.0	0.0	0.0	7.0	0.0	0.0	1.0	32.0	6.0	1.0	0.0	0.0	89.0	25.0	7.0	5.0	22.0	63.0	191.0	1.0	1.0	21.0	1.0	50.0	0.0	0.0	0.0	10.0	0.0	0.0
k__Bacteria;p__Firmicutes;c__Bacilli;o__Lactobacillales;f__Aerococcaceae;g__Abiotrophia;s__defectiva	0.0	0.0	0.0	0.0	1.0	5.0	1.0	1.0	1.0	1.0	0.0	0.0	0.0	0.0	0.0	0.0	3.0	0.0	0.0	0.0	0.0	0.0	0.0	0.0	0.0	0.0	1.0	2.0	0.0	0.0	0.0	3.0	1.0	0.0	0.0	2.0	2.0	10.0	0.0	0.0	1.0	0.0	2.0	0.0	0.0	0.0	0.0	0.0	0.0
k__Bacteria;p__Firmicutes;c__Bacilli;o__Lactobacillales;f__Carnobacteriaceae;g__Granulicatella;s__	108.0	53.0	36.0	7.0	83.0	42.0	23.0	6.0	117.0	222.0	17.0	70.0	77.0	62.0	15.0	39.0	8.0	22.0	121.0	5.0	180.0	23.0	31.0	2.0	2.0	22.0	34.0	177.0	44.0	9.0	134.0	13.0	63.0	81.0	42.0	8.0	70.0	266.0	10.0	13.0	47.0	8.0	146.0	129.0	7.0	338.0	37.0	10.0	16.0
k__Bacteria;p__Firmicutes;c__Bacilli;o__Lactobacillales;f__Lactobacillaceae;g__Lactobacillus;__	0.0	0.0	0.0	0.0	0.0	0.0	0.0	0.0	0.0	0.0	0.0	0.0	0.0	0.0	0.0	0.0	0.0	0.0	0.0	0.0	0.0	0.0	0.0	0.0	0.0	0.0	0.0	0.0	0.0	0.0	0.0	0.0	0.0	0.0	0.0	0.0	0.0	0.0	0.0	0.0	0.0	0.0	0.0	0.0	0.0	0.0	0.0	0.0	0.0
k__Bacteria;p__Firmicutes;c__Bacilli;o__Lactobacillales;f__Lactobacillaceae;g__Lactobacillus;s__	0.0	3.0	0.0	0.0	0.0	0.0	0.0	0.0	0.0	0.0	0.0	0.0	0.0	0.0	0.0	0.0	0.0	0.0	0.0	1.0	0.0	0.0	0.0	1.0	0.0	0.0	0.0	0.0	0.0	0.0	0.0	0.0	1.0	0.0	0.0	0.0	0.0	0.0	0.0	0.0	0.0	0.0	0.0	1.0	0.0	0.0	0.0	0.0	0.0
k__Bacteria;p__Firmicutes;c__Bacilli;o__Lactobacillales;f__Lactobacillaceae;g__Lactobacillus;s__salivarius	0.0	0.0	0.0	0.0	0.0	0.0	0.0	0.0	0.0	0.0	0.0	0.0	0.0	0.0	0.0	0.0	0.0	0.0	0.0	0.0	0.0	0.0	0.0	0.0	0.0	0.0	0.0	0.0	0.0	0.0	0.0	0.0	0.0	0.0	0.0	0.0	0.0	5.0	0.0	0.0	0.0	0.0	0.0	0.0	0.0	0.0	0.0	0.0	0.0
k__Bacteria;p__Firmicutes;c__Bacilli;o__Lactobacillales;f__Lactobacillaceae;g__Lactobacillus;s__vaginalis	0.0	1.0	0.0	0.0	0.0	0.0	0.0	0.0	0.0	0.0	0.0	0.0	0.0	0.0	0.0	0.0	0.0	0.0	0.0	0.0	0.0	0.0	0.0	0.0	0.0	0.0	0.0	0.0	0.0	0.0	0.0	0.0	0.0	0.0	0.0	0.0	0.0	0.0	0.0	0.0	0.0	0.0	0.0	0.0	0.0	0.0	0.0	0.0	0.0
k__Bacteria;p__Firmicutes;c__Bacilli;o__Lactobacillales;f__Lactobacillaceae;g__Lactobacillus;s__zeae	0.0	0.0	0.0	0.0	0.0	0.0	0.0	0.0	0.0	0.0	0.0	0.0	0.0	0.0	0.0	0.0	0.0	0.0	0.0	0.0	0.0	0.0	0.0	0.0	0.0	0.0	0.0	0.0	0.0	0.0	0.0	0.0	0.0	0.0	0.0	0.0	0.0	0.0	0.0	0.0	0.0	0.0	0.0	0.0	0.0	0.0	0.0	0.0	0.0
k__Bacteria;p__Firmicutes;c__Bacilli;o__Lactobacillales;f__Streptococcaceae;__;__	190.0	186.0	168.0	10.0	74.0	195.0	47.0	25.0	228.0	453.0	171.0	68.0	74.0	30.0	62.0	161.0	72.0	194.0	235.0	222.0	659.0	68.0	10.0	86.0	5.0	15.0	87.0	250.0	123.0	11.0	24.0	139.0	78.0	597.0	40.0	30.0	30.0	714.0	38.0	22.0	370.0	141.0	50.0	341.0	34.0	263.0	164.0	24.0	270.0
k__Bacteria;p__Firmicutes;c__Bacilli;o__Lactobacillales;f__Streptococcaceae;g__;s__	1.0	0.0	2.0	0.0	0.0	1.0	1.0	0.0	4.0	3.0	2.0	2.0	1.0	3.0	0.0	6.0	2.0	1.0	2.0	4.0	26.0	2.0	0.0	0.0	0.0	1.0	1.0	0.0	1.0	1.0	1.0	0.0	1.0	3.0	0.0	0.0	0.0	10.0	0.0	1.0	9.0	0.0	2.0	2.0	0.0	2.0	2.0	1.0	2.0
k__Bacteria;p__Firmicutes;c__Bacilli;o__Lactobacillales;f__Streptococcaceae;g__Lactococcus;s__	0.0	0.0	0.0	0.0	0.0	0.0	0.0	0.0	0.0	0.0	0.0	0.0	0.0	0.0	0.0	0.0	18.0	0.0	0.0	0.0	2.0	0.0	0.0	0.0	0.0	0.0	0.0	0.0	0.0	0.0	0.0	0.0	0.0	0.0	0.0	0.0	0.0	0.0	0.0	0.0	0.0	0.0	0.0	0.0	0.0	0.0	0.0	0.0	0.0
k__Bacteria;p__Firmicutes;c__Bacilli;o__Lactobacillales;f__Streptococcaceae;g__Streptococcus;__	741.0	181.0	119.0	348.0	469.0	169.0	360.0	106.0	635.0	762.0	245.0	586.0	422.0	487.0	110.0	548.0	97.0	511.0	193.0	35.0	493.0	71.0	146.0	123.0	136.0	245.0	297.0	239.0	66.0	203.0	222.0	116.0	256.0	434.0	297.0	219.0	88.0	488.0	261.0	307.0	460.0	684.0	635.0	596.0	200.0	1164.0	276.0	376.0	213.0
k__Bacteria;p__Firmicutes;c__Bacilli;o__Lactobacillales;f__Streptococcaceae;g__Streptococcus;s__	1417.0	294.0	616.0	558.0	703.0	500.0	2077.0	73.0	946.0	2144.0	716.0	427.0	1192.0	1386.0	134.0	430.0	180.0	719.0	321.0	181.0	619.0	210.0	440.0	1216.0	112.0	429.0	1013.0	1000.0	243.0	1562.0	821.0	234.0	705.0	1462.0	523.0	331.0	191.0	688.0	301.0	261.0	1438.0	1424.0	1040.0	627.0	128.0	1097.0	1295.0	1406.0	1695.0
k__Bacteria;p__Firmicutes;c__Bacilli;o__Lactobacillales;f__Streptococcaceae;g__Streptococcus;s__anginosus	31.0	58.0	221.0	14.0	68.0	0.0	20.0	2.0	124.0	202.0	495.0	23.0	6.0	2.0	15.0	153.0	332.0	95.0	49.0	526.0	2.0	0.0	85.0	23.0	1.0	0.0	37.0	10.0	19.0	6.0	3.0	198.0	20.0	6.0	10.0	3.0	3.0	2.0	8.0	0.0	17.0	75.0	0.0	12.0	44.0	6.0	19.0	0.0	337.0
k__Bacteria;p__Firmicutes;c__Bacilli;o__Lactobacillales;f__Streptococcaceae;g__Streptococcus;s__infantis	0.0	1.0	6.0	0.0	3.0	6.0	2.0	3.0	14.0	16.0	18.0	9.0	0.0	4.0	6.0	2.0	0.0	0.0	0.0	0.0	1.0	0.0	1.0	2.0	35.0	7.0	0.0	9.0	0.0	0.0	4.0	2.0	5.0	10.0	4.0	1.0	1.0	3.0	2.0	0.0	3.0	0.0	2.0	0.0	0.0	6.0	2.0	0.0	0.0
k__Bacteria;p__Firmicutes;c__Bacilli;o__Lactobacillales;f__Streptococcaceae;g__Streptococcus;s__sobrinus	0.0	0.0	0.0	0.0	0.0	0.0	0.0	0.0	0.0	0.0	0.0	0.0	0.0	0.0	0.0	0.0	34.0	0.0	0.0	0.0	0.0	0.0	0.0	0.0	0.0	0.0	0.0	2.0	0.0	0.0	0.0	0.0	0.0	0.0	0.0	0.0	0.0	1.0	0.0	0.0	0.0	0.0	0.0	0.0	0.0	0.0	0.0	0.0	0.0
k__Bacteria;p__Firmicutes;c__Clostridia;__;__;__;__	0.0	0.0	0.0	0.0	0.0	0.0	0.0	0.0	0.0	0.0	0.0	0.0	0.0	0.0	0.0	0.0	0.0	0.0	0.0	0.0	0.0	0.0	0.0	0.0	0.0	0.0	0.0	0.0	0.0	0.0	0.0	1.0	0.0	0.0	0.0	0.0	0.0	1.0	0.0	0.0	0.0	0.0	0.0	0.0	0.0	0.0	0.0	0.0	0.0
k__Bacteria;p__Firmicutes;c__Clostridia;o__Clostridiales;__;__;__	149.0	405.0	13.0	24.0	27.0	291.0	9.0	51.0	136.0	109.0	211.0	125.0	1.0	69.0	230.0	259.0	46.0	91.0	93.0	64.0	61.0	33.0	143.0	8.0	34.0	92.0	194.0	37.0	74.0	85.0	67.0	48.0	27.0	13.0	97.0	209.0	112.0	8.0	141.0	96.0	141.0	26.0	111.0	33.0	22.0	20.0	73.0	43.0	1.0
k__Bacteria;p__Firmicutes;c__Clostridia;o__Clostridiales;f__;g__;s__	1.0	109.0	0.0	0.0	3.0	63.0	0.0	4.0	13.0	3.0	2.0	8.0	0.0	10.0	34.0	5.0	0.0	15.0	26.0	1.0	4.0	0.0	4.0	1.0	11.0	15.0	0.0	0.0	2.0	6.0	30.0	12.0	0.0	0.0	16.0	2.0	3.0	0.0	16.0	4.0	29.0	1.0	0.0	0.0	1.0	5.0	16.0	0.0	0.0
k__Bacteria;p__Firmicutes;c__Clostridia;o__Clostridiales;f__Clostridiaceae;g__Thermoanaerobacterium;__	0.0	0.0	0.0	0.0	0.0	0.0	0.0	0.0	0.0	0.0	0.0	0.0	0.0	0.0	0.0	0.0	0.0	0.0	0.0	0.0	0.0	0.0	0.0	0.0	0.0	0.0	0.0	0.0	0.0	0.0	0.0	0.0	0.0	0.0	0.0	0.0	0.0	0.0	0.0	0.0	0.0	0.0	0.0	0.0	0.0	0.0	0.0	0.0	0.0
k__Bacteria;p__Firmicutes;c__Clostridia;o__Clostridiales;f__Clostridiaceae;g__Thermoanaerobacterium;s__	0.0	0.0	0.0	0.0	0.0	0.0	0.0	0.0	0.0	0.0	0.0	0.0	2.0	0.0	1.0	0.0	0.0	0.0	0.0	0.0	1.0	2.0	0.0	0.0	0.0	0.0	0.0	0.0	0.0	0.0	0.0	0.0	0.0	2.0	0.0	1.0	0.0	0.0	1.0	0.0	0.0	0.0	0.0	0.0	0.0	0.0	0.0	0.0	15.0
k__Bacteria;p__Firmicutes;c__Clostridia;o__Clostridiales;f__Eubacteriaceae;g__Pseudoramibacter_Eubacterium;s__	0.0	0.0	0.0	0.0	0.0	0.0	0.0	0.0	16.0	0.0	3.0	0.0	0.0	0.0	0.0	0.0	0.0	0.0	0.0	11.0	0.0	0.0	0.0	0.0	4.0	0.0	0.0	0.0	0.0	0.0	0.0	0.0	0.0	0.0	0.0	0.0	0.0	0.0	0.0	0.0	0.0	0.0	0.0	0.0	0.0	0.0	0.0	0.0	0.0
k__Bacteria;p__Firmicutes;c__Clostridia;o__Clostridiales;f__Lachnospiraceae;__;__	1.0	0.0	0.0	0.0	0.0	0.0	0.0	35.0	39.0	0.0	0.0	2.0	1.0	0.0	5.0	0.0	11.0	12.0	14.0	2.0	0.0	0.0	7.0	43.0	1.0	0.0	1.0	6.0	7.0	6.0	1.0	0.0	0.0	0.0	8.0	1.0	0.0	0.0	4.0	0.0	0.0	0.0	1.0	0.0	51.0	0.0	0.0	0.0	0.0
k__Bacteria;p__Firmicutes;c__Clostridia;o__Clostridiales;f__Lachnospiraceae;g__Catonella;s__	36.0	78.0	9.0	2.0	7.0	20.0	1.0	15.0	27.0	15.0	169.0	15.0	3.0	1.0	124.0	4.0	22.0	4.0	3.0	48.0	4.0	9.0	26.0	6.0	3.0	7.0	13.0	1.0	6.0	18.0	21.0	0.0	6.0	10.0	7.0	0.0	0.0	0.0	35.0	24.0	18.0	0.0	2.0	0.0	0.0	3.0	13.0	2.0	0.0
k__Bacteria;p__Firmicutes;c__Clostridia;o__Clostridiales;f__Lachnospiraceae;g__Johnsonella;s__ignava	1.0	34.0	0.0	0.0	0.0	14.0	0.0	0.0	14.0	0.0	0.0	0.0	0.0	22.0	76.0	19.0	0.0	19.0	0.0	0.0	1.0	12.0	25.0	0.0	1.0	0.0	0.0	0.0	0.0	0.0	7.0	0.0	0.0	0.0	1.0	4.0	1.0	0.0	8.0	26.0	0.0	0.0	0.0	0.0	0.0	0.0	0.0	0.0	0.0
k__Bacteria;p__Firmicutes;c__Clostridia;o__Clostridiales;f__Lachnospiraceae;g__Lachnoanaerobaculum;s__orale	63.0	119.0	30.0	165.0	76.0	80.0	166.0	108.0	76.0	118.0	78.0	183.0	177.0	60.0	31.0	209.0	84.0	143.0	120.0	68.0	28.0	73.0	154.0	190.0	38.0	16.0	401.0	164.0	155.0	33.0	221.0	49.0	59.0	53.0	172.0	187.0	186.0	21.0	82.0	93.0	245.0	159.0	64.0	49.0	42.0	97.0	240.0	96.0	169.0
k__Bacteria;p__Firmicutes;c__Clostridia;o__Clostridiales;f__Lachnospiraceae;g__Moryella;__	0.0	0.0	0.0	1.0	0.0	0.0	1.0	0.0	0.0	0.0	0.0	1.0	0.0	0.0	0.0	0.0	0.0	0.0	2.0	0.0	0.0	0.0	1.0	1.0	0.0	0.0	0.0	1.0	1.0	0.0	0.0	0.0	0.0	0.0	0.0	0.0	0.0	0.0	0.0	0.0	0.0	1.0	1.0	4.0	5.0	6.0	0.0	0.0	1.0
k__Bacteria;p__Firmicutes;c__Clostridia;o__Clostridiales;f__Lachnospiraceae;g__Moryella;s__	8.0	12.0	22.0	57.0	17.0	3.0	59.0	37.0	38.0	14.0	13.0	14.0	12.0	15.0	9.0	28.0	25.0	33.0	33.0	37.0	8.0	30.0	5.0	89.0	2.0	13.0	9.0	130.0	127.0	37.0	12.0	32.0	38.0	6.0	27.0	13.0	13.0	4.0	6.0	6.0	28.0	187.0	34.0	137.0	151.0	212.0	15.0	20.0	8.0
k__Bacteria;p__Firmicutes;c__Clostridia;o__Clostridiales;f__Lachnospiraceae;g__Moryella;s__indoligenes	0.0	0.0	0.0	0.0	1.0	0.0	0.0	0.0	0.0	0.0	2.0	0.0	0.0	0.0	0.0	0.0	0.0	0.0	0.0	0.0	0.0	0.0	0.0	0.0	0.0	0.0	0.0	0.0	1.0	0.0	0.0	0.0	1.0	0.0	0.0	0.0	0.0	0.0	0.0	0.0	0.0	3.0	0.0	0.0	1.0	1.0	0.0	0.0	0.0
k__Bacteria;p__Firmicutes;c__Clostridia;o__Clostridiales;f__Lachnospiraceae;g__Oribacterium;s__	46.0	16.0	45.0	23.0	8.0	1.0	44.0	13.0	94.0	28.0	22.0	6.0	20.0	3.0	95.0	152.0	37.0	62.0	64.0	45.0	8.0	6.0	106.0	68.0	73.0	6.0	38.0	50.0	28.0	13.0	48.0	190.0	73.0	32.0	154.0	7.0	2.0	0.0	43.0	56.0	152.0	68.0	11.0	67.0	82.0	16.0	56.0	29.0	28.0
k__Bacteria;p__Firmicutes;c__Clostridia;o__Clostridiales;f__Lachnospiraceae;g__Shuttleworthia;s__satelles	3.0	65.0	11.0	0.0	7.0	0.0	0.0	0.0	0.0	0.0	16.0	2.0	0.0	0.0	1.0	2.0	8.0	1.0	1.0	7.0	0.0	2.0	0.0	0.0	13.0	0.0	1.0	0.0	1.0	0.0	0.0	62.0	1.0	17.0	0.0	31.0	0.0	0.0	16.0	1.0	0.0	0.0	0.0	0.0	0.0	0.0	1.0	2.0	0.0
k__Bacteria;p__Firmicutes;c__Clostridia;o__Clostridiales;f__Peptococcaceae;g__Peptococcus;s__	0.0	47.0	0.0	4.0	2.0	1.0	0.0	1.0	15.0	0.0	0.0	13.0	0.0	1.0	43.0	15.0	0.0	1.0	11.0	0.0	1.0	5.0	22.0	0.0	1.0	0.0	0.0	2.0	16.0	2.0	6.0	12.0	20.0	3.0	3.0	2.0	2.0	0.0	7.0	0.0	6.0	0.0	6.0	0.0	0.0	1.0	2.0	10.0	0.0
k__Bacteria;p__Firmicutes;c__Clostridia;o__Clostridiales;f__Peptostreptococcaceae;__;__	0.0	0.0	0.0	0.0	0.0	0.0	0.0	0.0	0.0	0.0	0.0	0.0	0.0	0.0	0.0	0.0	0.0	0.0	0.0	0.0	0.0	0.0	0.0	0.0	0.0	0.0	0.0	0.0	0.0	0.0	0.0	0.0	0.0	0.0	0.0	0.0	0.0	0.0	0.0	0.0	0.0	0.0	0.0	0.0	0.0	0.0	0.0	0.0	0.0
k__Bacteria;p__Firmicutes;c__Clostridia;o__Clostridiales;f__Peptostreptococcaceae;g__Filifactor;s__	0.0	26.0	0.0	0.0	0.0	0.0	0.0	1.0	65.0	0.0	0.0	0.0	0.0	0.0	88.0	0.0	0.0	8.0	0.0	0.0	0.0	0.0	35.0	0.0	0.0	0.0	0.0	1.0	2.0	0.0	0.0	0.0	0.0	0.0	0.0	4.0	0.0	0.0	0.0	0.0	0.0	0.0	0.0	0.0	0.0	0.0	0.0	0.0	0.0
k__Bacteria;p__Firmicutes;c__Clostridia;o__Clostridiales;f__Peptostreptococcaceae;g__Peptostreptococcus;__	0.0	1.0	0.0	0.0	0.0	0.0	0.0	2.0	6.0	0.0	0.0	0.0	0.0	0.0	1.0	0.0	0.0	0.0	0.0	0.0	0.0	0.0	1.0	0.0	7.0	0.0	0.0	0.0	1.0	0.0	1.0	0.0	0.0	0.0	0.0	0.0	0.0	0.0	1.0	0.0	0.0	0.0	0.0	0.0	0.0	0.0	1.0	0.0	0.0
k__Bacteria;p__Firmicutes;c__Clostridia;o__Clostridiales;f__Peptostreptococcaceae;g__Peptostreptococcus;s__	3.0	104.0	0.0	0.0	18.0	0.0	0.0	53.0	133.0	0.0	43.0	8.0	0.0	0.0	11.0	74.0	17.0	29.0	0.0	32.0	0.0	0.0	18.0	18.0	184.0	0.0	0.0	3.0	13.0	3.0	22.0	7.0	3.0	0.0	9.0	0.0	0.0	0.0	35.0	0.0	16.0	0.0	7.0	0.0	0.0	4.0	68.0	0.0	0.0
k__Bacteria;p__Firmicutes;c__Clostridia;o__Clostridiales;f__Peptostreptococcaceae;g__Peptostreptococcus;s__anaerobius	0.0	0.0	0.0	0.0	0.0	0.0	0.0	1.0	0.0	0.0	0.0	0.0	0.0	0.0	0.0	0.0	0.0	0.0	0.0	0.0	0.0	0.0	0.0	0.0	1.0	0.0	0.0	0.0	0.0	0.0	0.0	0.0	0.0	0.0	0.0	0.0	0.0	0.0	0.0	0.0	0.0	0.0	0.0	0.0	0.0	0.0	0.0	0.0	0.0
k__Bacteria;p__Firmicutes;c__Clostridia;o__Clostridiales;f__Veillonellaceae;__;__	2.0	7.0	1.0	0.0	1.0	3.0	0.0	7.0	1.0	4.0	16.0	20.0	1.0	0.0	0.0	0.0	35.0	3.0	0.0	4.0	0.0	1.0	1.0	20.0	1.0	0.0	1.0	0.0	3.0	17.0	2.0	3.0	0.0	3.0	0.0	0.0	0.0	2.0	0.0	0.0	87.0	1.0	0.0	0.0	2.0	0.0	5.0	0.0	0.0
k__Bacteria;p__Firmicutes;c__Clostridia;o__Clostridiales;f__Veillonellaceae;g__;s__	0.0	0.0	0.0	0.0	0.0	0.0	0.0	1.0	0.0	0.0	0.0	1.0	0.0	0.0	0.0	0.0	4.0	0.0	0.0	0.0	0.0	1.0	0.0	1.0	0.0	0.0	0.0	0.0	0.0	2.0	0.0	0.0	0.0	0.0	0.0	0.0	0.0	0.0	0.0	0.0	2.0	0.0	0.0	0.0	0.0	0.0	0.0	0.0	0.0
k__Bacteria;p__Firmicutes;c__Clostridia;o__Clostridiales;f__Veillonellaceae;g__Dialister;s__	31.0	257.0	105.0	113.0	163.0	5.0	61.0	36.0	19.0	109.0	264.0	93.0	0.0	14.0	7.0	81.0	379.0	47.0	158.0	100.0	6.0	20.0	239.0	123.0	92.0	6.0	24.0	4.0	60.0	105.0	123.0	838.0	42.0	167.0	244.0	112.0	18.0	9.0	264.0	648.0	19.0	21.0	2.0	11.0	43.0	7.0	86.0	130.0	3.0
k__Bacteria;p__Firmicutes;c__Clostridia;o__Clostridiales;f__Veillonellaceae;g__Megasphaera;s__	1.0	21.0	18.0	123.0	8.0	0.0	0.0	3.0	81.0	1.0	85.0	41.0	0.0	0.0	0.0	46.0	93.0	30.0	79.0	14.0	4.0	24.0	0.0	120.0	8.0	19.0	25.0	0.0	3.0	47.0	6.0	319.0	30.0	119.0	45.0	107.0	5.0	0.0	60.0	0.0	2.0	4.0	0.0	0.0	114.0	0.0	0.0	34.0	1.0
k__Bacteria;p__Firmicutes;c__Clostridia;o__Clostridiales;f__Veillonellaceae;g__Schwartzia;s__	84.0	238.0	10.0	74.0	0.0	15.0	6.0	348.0	91.0	25.0	148.0	24.0	0.0	1.0	187.0	61.0	188.0	20.0	33.0	160.0	0.0	13.0	49.0	86.0	121.0	6.0	7.0	2.0	131.0	22.0	121.0	97.0	130.0	321.0	99.0	34.0	3.0	0.0	105.0	16.0	5.0	0.0	6.0	0.0	287.0	0.0	13.0	127.0	4.0
k__Bacteria;p__Firmicutes;c__Clostridia;o__Clostridiales;f__Veillonellaceae;g__Selenomonas;__	2.0	34.0	6.0	57.0	13.0	23.0	34.0	76.0	48.0	50.0	15.0	40.0	2.0	64.0	7.0	8.0	103.0	149.0	13.0	11.0	3.0	4.0	48.0	156.0	3.0	3.0	7.0	76.0	188.0	35.0	20.0	112.0	6.0	17.0	3.0	6.0	4.0	1.0	3.0	10.0	23.0	224.0	9.0	13.0	12.0	21.0	8.0	21.0	11.0
k__Bacteria;p__Firmicutes;c__Clostridia;o__Clostridiales;f__Veillonellaceae;g__Selenomonas;s__	300.0	667.0	416.0	173.0	115.0	141.0	59.0	621.0	679.0	213.0	535.0	253.0	27.0	52.0	865.0	268.0	728.0	179.0	559.0	631.0	101.0	149.0	252.0	328.0	388.0	40.0	149.0	191.0	352.0	334.0	164.0	223.0	85.0	87.0	50.0	44.0	103.0	16.0	82.0	103.0	90.0	238.0	28.0	65.0	1170.0	14.0	105.0	154.0	5.0
k__Bacteria;p__Firmicutes;c__Clostridia;o__Clostridiales;f__Veillonellaceae;g__Selenomonas;s__bovis	0.0	7.0	0.0	0.0	0.0	0.0	0.0	0.0	2.0	6.0	9.0	24.0	0.0	0.0	0.0	0.0	45.0	1.0	8.0	0.0	0.0	0.0	0.0	13.0	0.0	0.0	0.0	0.0	0.0	21.0	0.0	0.0	0.0	0.0	0.0	0.0	0.0	0.0	0.0	0.0	34.0	0.0	0.0	0.0	0.0	0.0	2.0	0.0	0.0
k__Bacteria;p__Firmicutes;c__Clostridia;o__Clostridiales;f__Veillonellaceae;g__Selenomonas;s__noxia	40.0	246.0	180.0	114.0	181.0	64.0	135.0	193.0	71.0	170.0	26.0	167.0	127.0	37.0	33.0	65.0	181.0	175.0	25.0	41.0	20.0	31.0	59.0	110.0	10.0	31.0	138.0	45.0	125.0	115.0	61.0	298.0	75.0	213.0	70.0	84.0	181.0	49.0	57.0	74.0	123.0	310.0	81.0	104.0	38.0	147.0	49.0	48.0	12.0
k__Bacteria;p__Firmicutes;c__Clostridia;o__Clostridiales;f__Veillonellaceae;g__Veillonella;__	451.0	290.0	1755.0	152.0	2646.0	185.0	1054.0	332.0	524.0	1857.0	254.0	413.0	779.0	356.0	70.0	205.0	192.0	446.0	325.0	345.0	78.0	16.0	546.0	555.0	260.0	299.0	438.0	295.0	304.0	210.0	1168.0	1303.0	972.0	514.0	757.0	175.0	938.0	2832.0	68.0	523.0	150.0	682.0	194.0	414.0	318.0	627.0	750.0	307.0	205.0
k__Bacteria;p__Firmicutes;c__Clostridia;o__Clostridiales;f__Veillonellaceae;g__Veillonella;s__	0.0	0.0	0.0	0.0	0.0	0.0	0.0	0.0	0.0	0.0	1.0	0.0	0.0	0.0	0.0	0.0	0.0	0.0	0.0	0.0	0.0	0.0	0.0	0.0	0.0	0.0	0.0	0.0	0.0	0.0	0.0	0.0	0.0	0.0	0.0	0.0	0.0	0.0	0.0	0.0	0.0	0.0	0.0	0.0	1.0	0.0	0.0	0.0	0.0
k__Bacteria;p__Firmicutes;c__Clostridia;o__Clostridiales;f__Veillonellaceae;g__Veillonella;s__dispar	65.0	25.0	292.0	24.0	405.0	35.0	175.0	95.0	165.0	377.0	19.0	41.0	510.0	55.0	15.0	44.0	46.0	34.0	49.0	28.0	5.0	0.0	49.0	101.0	45.0	21.0	44.0	66.0	67.0	26.0	147.0	201.0	105.0	121.0	58.0	15.0	100.0	272.0	8.0	72.0	15.0	150.0	22.0	84.0	92.0	106.0	94.0	44.0	81.0
k__Bacteria;p__Firmicutes;c__Clostridia;o__Clostridiales;f__Veillonellaceae;g__Veillonella;s__parvula	8.0	5.0	54.0	0.0	49.0	3.0	4.0	9.0	5.0	31.0	12.0	7.0	9.0	6.0	0.0	1.0	4.0	2.0	11.0	8.0	2.0	0.0	6.0	8.0	2.0	6.0	7.0	10.0	5.0	1.0	16.0	26.0	15.0	2.0	18.0	4.0	5.0	92.0	4.0	13.0	1.0	10.0	9.0	3.0	12.0	7.0	11.0	3.0	0.0
k__Bacteria;p__Firmicutes;c__Clostridia;o__Clostridiales;f__[Acidaminobacteraceae];g__;s__	0.0	0.0	0.0	0.0	0.0	0.0	0.0	0.0	0.0	0.0	0.0	0.0	0.0	0.0	0.0	0.0	0.0	0.0	0.0	0.0	0.0	0.0	0.0	0.0	0.0	0.0	0.0	0.0	0.0	0.0	0.0	0.0	0.0	0.0	0.0	0.0	0.0	0.0	0.0	0.0	0.0	0.0	0.0	0.0	0.0	0.0	0.0	0.0	0.0
k__Bacteria;p__Firmicutes;c__Clostridia;o__Clostridiales;f__[Mogibacteriaceae];__;__	0.0	0.0	0.0	0.0	0.0	0.0	0.0	0.0	0.0	0.0	0.0	1.0	0.0	0.0	0.0	0.0	0.0	0.0	0.0	0.0	0.0	0.0	0.0	0.0	0.0	0.0	0.0	0.0	1.0	0.0	0.0	0.0	0.0	0.0	0.0	0.0	0.0	1.0	0.0	0.0	0.0	0.0	0.0	0.0	0.0	0.0	0.0	0.0	0.0
k__Bacteria;p__Firmicutes;c__Clostridia;o__Clostridiales;f__[Mogibacteriaceae];g__;s__	10.0	163.0	5.0	10.0	13.0	3.0	3.0	19.0	73.0	24.0	304.0	63.0	0.0	2.0	15.0	77.0	24.0	26.0	18.0	42.0	19.0	9.0	88.0	2.0	47.0	10.0	59.0	3.0	23.0	1.0	12.0	70.0	8.0	6.0	20.0	12.0	1.0	3.0	30.0	6.0	3.0	0.0	0.0	0.0	22.0	0.0	18.0	12.0	6.0
k__Bacteria;p__Firmicutes;c__Clostridia;o__Clostridiales;f__[Mogibacteriaceae];g__Mogibacterium;s__	0.0	0.0	0.0	0.0	0.0	0.0	0.0	0.0	0.0	0.0	0.0	0.0	0.0	0.0	0.0	0.0	0.0	0.0	0.0	0.0	0.0	0.0	0.0	0.0	1.0	0.0	0.0	0.0	0.0	0.0	0.0	0.0	0.0	0.0	0.0	0.0	0.0	0.0	0.0	0.0	0.0	0.0	0.0	0.0	1.0	0.0	0.0	0.0	0.0
k__Bacteria;p__Firmicutes;c__Clostridia;o__Clostridiales;f__[Tissierellaceae];__;__	0.0	0.0	0.0	0.0	0.0	0.0	0.0	0.0	0.0	0.0	0.0	0.0	0.0	0.0	0.0	0.0	0.0	0.0	0.0	0.0	0.0	1.0	0.0	0.0	0.0	0.0	0.0	0.0	0.0	0.0	0.0	0.0	0.0	0.0	0.0	0.0	0.0	0.0	0.0	0.0	0.0	0.0	0.0	0.0	0.0	0.0	0.0	0.0	0.0
k__Bacteria;p__Firmicutes;c__Clostridia;o__Clostridiales;f__[Tissierellaceae];g__Parvimonas;s__	87.0	213.0	61.0	128.0	95.0	24.0	85.0	187.0	200.0	193.0	1179.0	119.0	1.0	30.0	15.0	82.0	203.0	74.0	46.0	240.0	51.0	143.0	226.0	119.0	79.0	17.0	165.0	82.0	131.0	20.0	46.0	58.0	45.0	36.0	154.0	3.0	0.0	0.0	326.0	244.0	5.0	7.0	7.0	5.0	24.0	1.0	23.0	34.0	18.0
k__Bacteria;p__Firmicutes;c__Clostridia;o__Clostridiales;f__[Tissierellaceae];g__Peptoniphilus;s__	0.0	0.0	0.0	0.0	0.0	0.0	0.0	0.0	0.0	0.0	0.0	0.0	0.0	0.0	0.0	8.0	0.0	0.0	0.0	0.0	0.0	0.0	0.0	0.0	0.0	1.0	1.0	0.0	0.0	0.0	0.0	0.0	0.0	0.0	0.0	0.0	0.0	0.0	0.0	0.0	0.0	0.0	0.0	0.0	0.0	0.0	0.0	0.0	0.0
k__Bacteria;p__Firmicutes;c__Erysipelotrichi;o__Erysipelotrichales;f__Erysipelotrichaceae;__;__	0.0	0.0	0.0	0.0	0.0	0.0	0.0	0.0	0.0	0.0	0.0	0.0	0.0	0.0	1.0	0.0	0.0	0.0	0.0	0.0	0.0	0.0	0.0	0.0	0.0	0.0	0.0	0.0	0.0	0.0	0.0	0.0	0.0	0.0	0.0	0.0	0.0	0.0	0.0	0.0	0.0	0.0	0.0	0.0	0.0	0.0	0.0	0.0	0.0
k__Bacteria;p__Firmicutes;c__Erysipelotrichi;o__Erysipelotrichales;f__Erysipelotrichaceae;g__Bulleidia;__	0.0	0.0	0.0	0.0	0.0	0.0	0.0	0.0	0.0	0.0	0.0	0.0	0.0	0.0	0.0	0.0	0.0	0.0	0.0	0.0	0.0	0.0	0.0	0.0	0.0	0.0	1.0	0.0	0.0	0.0	0.0	0.0	0.0	0.0	0.0	0.0	0.0	0.0	0.0	0.0	0.0	0.0	0.0	0.0	0.0	0.0	0.0	0.0	0.0
k__Bacteria;p__Firmicutes;c__Erysipelotrichi;o__Erysipelotrichales;f__Erysipelotrichaceae;g__Bulleidia;s__	0.0	5.0	0.0	0.0	0.0	0.0	0.0	0.0	10.0	1.0	1.0	6.0	0.0	1.0	3.0	32.0	4.0	13.0	2.0	15.0	0.0	0.0	20.0	0.0	15.0	0.0	2.0	0.0	12.0	0.0	10.0	0.0	5.0	8.0	30.0	0.0	0.0	0.0	30.0	7.0	0.0	0.0	0.0	0.0	2.0	0.0	5.0	24.0	0.0
k__Bacteria;p__Firmicutes;c__Erysipelotrichi;o__Erysipelotrichales;f__Erysipelotrichaceae;g__Bulleidia;s__moorei	20.0	29.0	20.0	9.0	48.0	2.0	2.0	1.0	68.0	43.0	47.0	39.0	1.0	1.0	4.0	29.0	0.0	31.0	10.0	4.0	23.0	1.0	2.0	22.0	2.0	0.0	51.0	3.0	9.0	7.0	29.0	74.0	5.0	19.0	10.0	30.0	0.0	4.0	32.0	26.0	5.0	0.0	3.0	4.0	33.0	4.0	4.0	9.0	0.0
k__Bacteria;p__Firmicutes;c__Erysipelotrichi;o__Erysipelotrichales;f__Erysipelotrichaceae;g__RFN20;s__	0.0	0.0	0.0	0.0	0.0	0.0	0.0	0.0	0.0	0.0	0.0	0.0	0.0	0.0	0.0	0.0	0.0	0.0	0.0	0.0	0.0	0.0	0.0	0.0	0.0	0.0	0.0	0.0	0.0	0.0	0.0	0.0	0.0	0.0	0.0	0.0	0.0	0.0	0.0	0.0	0.0	0.0	0.0	0.0	0.0	0.0	0.0	0.0	0.0
k__Bacteria;p__Firmicutes;c__Erysipelotrichi;o__Erysipelotrichales;f__Erysipelotrichaceae;g__Sharpea;s__	0.0	0.0	0.0	0.0	0.0	0.0	0.0	0.0	0.0	0.0	0.0	0.0	0.0	0.0	0.0	1.0	0.0	0.0	0.0	0.0	0.0	0.0	0.0	0.0	0.0	0.0	0.0	0.0	0.0	0.0	0.0	0.0	0.0	0.0	0.0	0.0	0.0	0.0	0.0	0.0	0.0	0.0	0.0	0.0	0.0	0.0	0.0	0.0	0.0
k__Bacteria;p__Fusobacteria;c__Fusobacteriia;o__Fusobacteriales;__;__;__	0.0	0.0	0.0	0.0	0.0	0.0	0.0	0.0	0.0	0.0	0.0	0.0	0.0	0.0	1.0	0.0	0.0	0.0	0.0	0.0	0.0	0.0	0.0	0.0	0.0	0.0	0.0	0.0	0.0	0.0	0.0	0.0	0.0	0.0	0.0	0.0	0.0	0.0	0.0	0.0	0.0	0.0	0.0	0.0	0.0	0.0	0.0	0.0	0.0
k__Bacteria;p__Fusobacteria;c__Fusobacteriia;o__Fusobacteriales;f__Fusobacteriaceae;g__Fusobacterium;s__	707.0	1838.0	843.0	529.0	843.0	795.0	602.0	995.0	604.0	787.0	2610.0	1146.0	155.0	736.0	1903.0	808.0	743.0	881.0	539.0	669.0	199.0	617.0	2179.0	617.0	696.0	2122.0	1194.0	1066.0	670.0	841.0	1329.0	1269.0	701.0	2542.0	2094.0	1543.0	997.0	191.0	2390.0	2048.0	914.0	180.0	489.0	762.0	332.0	341.0	640.0	965.0	21.0
k__Bacteria;p__Fusobacteria;c__Fusobacteriia;o__Fusobacteriales;f__Leptotrichiaceae;__;__	0.0	0.0	0.0	0.0	0.0	0.0	0.0	2.0	1.0	0.0	0.0	0.0	0.0	0.0	0.0	0.0	2.0	0.0	0.0	0.0	0.0	0.0	0.0	0.0	0.0	0.0	0.0	0.0	0.0	0.0	0.0	0.0	0.0	0.0	1.0	1.0	0.0	0.0	0.0	0.0	0.0	0.0	0.0	0.0	0.0	0.0	0.0	0.0	0.0
k__Bacteria;p__Fusobacteria;c__Fusobacteriia;o__Fusobacteriales;f__Leptotrichiaceae;g__Leptotrichia;s__	597.0	2062.0	1787.0	1801.0	2100.0	1612.0	1119.0	4433.0	3194.0	2863.0	373.0	3135.0	1276.0	1505.0	474.0	793.0	1669.0	2966.0	1191.0	406.0	407.0	222.0	2012.0	1063.0	290.0	990.0	907.0	1377.0	1161.0	3257.0	483.0	676.0	1048.0	678.0	813.0	1198.0	2957.0	540.0	436.0	668.0	1553.0	2015.0	635.0	1228.0	1901.0	743.0	900.0	964.0	482.0
k__Bacteria;p__GN02;c__BD1-5;o__;f__;g__;s__	0.0	1.0	0.0	0.0	0.0	35.0	0.0	3.0	10.0	1.0	0.0	0.0	0.0	1.0	1.0	0.0	0.0	0.0	0.0	0.0	0.0	0.0	2.0	0.0	0.0	8.0	0.0	1.0	1.0	0.0	0.0	0.0	0.0	2.0	7.0	7.0	4.0	0.0	4.0	0.0	0.0	0.0	0.0	0.0	0.0	0.0	2.0	0.0	0.0
k__Bacteria;p__OD1;__;__;__;__;__	0.0	0.0	0.0	0.0	0.0	0.0	0.0	0.0	1.0	0.0	0.0	0.0	0.0	0.0	0.0	0.0	0.0	0.0	0.0	0.0	0.0	0.0	0.0	0.0	0.0	0.0	0.0	0.0	3.0	0.0	0.0	0.0	0.0	0.0	0.0	0.0	0.0	0.0	0.0	0.0	0.0	0.0	0.0	0.0	0.0	0.0	0.0	0.0	0.0
k__Bacteria;p__OD1;c__;o__;f__;g__;s__	0.0	0.0	0.0	0.0	0.0	0.0	0.0	2.0	0.0	0.0	0.0	0.0	0.0	0.0	0.0	0.0	0.0	0.0	1.0	0.0	0.0	0.0	0.0	0.0	1.0	0.0	0.0	0.0	2.0	0.0	1.0	0.0	0.0	0.0	0.0	0.0	0.0	0.0	1.0	0.0	0.0	0.0	0.0	0.0	0.0	0.0	0.0	0.0	0.0
k__Bacteria;p__Proteobacteria;__;__;__;__;__	1.0	0.0	0.0	0.0	1.0	1.0	0.0	1.0	0.0	0.0	1.0	0.0	0.0	0.0	1.0	1.0	0.0	0.0	0.0	0.0	2.0	2.0	0.0	0.0	0.0	0.0	1.0	1.0	0.0	0.0	0.0	0.0	0.0	0.0	0.0	1.0	0.0	1.0	0.0	0.0	0.0	0.0	0.0	0.0	0.0	1.0	0.0	0.0	0.0
k__Bacteria;p__Proteobacteria;c__Alphaproteobacteria;__;__;__;__	0.0	0.0	0.0	0.0	0.0	1.0	0.0	0.0	0.0	0.0	0.0	0.0	0.0	0.0	0.0	0.0	0.0	0.0	0.0	0.0	2.0	0.0	0.0	0.0	0.0	0.0	0.0	0.0	0.0	0.0	0.0	0.0	0.0	0.0	1.0	0.0	0.0	0.0	0.0	0.0	0.0	0.0	1.0	0.0	0.0	0.0	0.0	0.0	0.0
k__Bacteria;p__Proteobacteria;c__Alphaproteobacteria;o__Rhizobiales;__;__;__	0.0	0.0	0.0	0.0	0.0	0.0	0.0	0.0	0.0	0.0	0.0	0.0	0.0	0.0	0.0	0.0	0.0	0.0	0.0	0.0	0.0	0.0	0.0	0.0	0.0	0.0	0.0	0.0	0.0	0.0	0.0	0.0	0.0	0.0	0.0	0.0	0.0	0.0	0.0	0.0	0.0	0.0	0.0	0.0	0.0	0.0	0.0	0.0	0.0
k__Bacteria;p__Proteobacteria;c__Alphaproteobacteria;o__Rhizobiales;f__Bradyrhizobiaceae;__;__	0.0	0.0	0.0	0.0	0.0	0.0	0.0	0.0	0.0	0.0	0.0	0.0	0.0	0.0	0.0	0.0	0.0	0.0	0.0	0.0	0.0	0.0	0.0	0.0	0.0	0.0	0.0	0.0	0.0	0.0	0.0	0.0	0.0	0.0	0.0	0.0	0.0	0.0	0.0	0.0	0.0	0.0	0.0	0.0	0.0	0.0	0.0	0.0	2.0
k__Bacteria;p__Proteobacteria;c__Alphaproteobacteria;o__Rhizobiales;f__Bradyrhizobiaceae;g__Afipia;__	0.0	0.0	0.0	0.0	0.0	0.0	0.0	0.0	0.0	0.0	0.0	0.0	0.0	0.0	0.0	0.0	0.0	0.0	0.0	0.0	0.0	1.0	0.0	0.0	0.0	0.0	0.0	0.0	0.0	0.0	0.0	0.0	0.0	1.0	0.0	0.0	0.0	0.0	0.0	0.0	0.0	0.0	0.0	0.0	0.0	0.0	0.0	0.0	1.0
k__Bacteria;p__Proteobacteria;c__Alphaproteobacteria;o__Rhizobiales;f__Methylobacteriaceae;g__Methylobacterium;__	0.0	0.0	0.0	0.0	0.0	0.0	2.0	0.0	0.0	0.0	0.0	0.0	0.0	0.0	0.0	0.0	0.0	0.0	0.0	0.0	0.0	0.0	0.0	0.0	0.0	0.0	0.0	0.0	0.0	0.0	0.0	0.0	0.0	0.0	0.0	0.0	0.0	0.0	0.0	0.0	0.0	0.0	0.0	0.0	0.0	0.0	0.0	0.0	0.0
k__Bacteria;p__Proteobacteria;c__Alphaproteobacteria;o__Rhizobiales;f__Phyllobacteriaceae;__;__	0.0	0.0	0.0	0.0	0.0	0.0	1.0	0.0	0.0	0.0	0.0	0.0	0.0	0.0	0.0	0.0	0.0	0.0	0.0	0.0	0.0	0.0	0.0	0.0	0.0	0.0	0.0	0.0	0.0	0.0	0.0	0.0	0.0	0.0	0.0	0.0	0.0	0.0	0.0	0.0	0.0	0.0	0.0	0.0	0.0	0.0	0.0	0.0	0.0
k__Bacteria;p__Proteobacteria;c__Alphaproteobacteria;o__Rhodobacterales;f__Rhodobacteraceae;g__Paracoccus;s__marcusii	0.0	0.0	0.0	0.0	0.0	0.0	0.0	0.0	0.0	0.0	0.0	0.0	1.0	0.0	0.0	0.0	0.0	0.0	0.0	0.0	0.0	0.0	0.0	0.0	0.0	0.0	0.0	0.0	0.0	0.0	0.0	0.0	0.0	0.0	0.0	0.0	0.0	0.0	0.0	0.0	0.0	0.0	0.0	0.0	0.0	0.0	0.0	0.0	0.0
k__Bacteria;p__Proteobacteria;c__Alphaproteobacteria;o__Rickettsiales;f__;g__;s__	0.0	0.0	0.0	0.0	0.0	0.0	0.0	0.0	0.0	0.0	0.0	0.0	0.0	0.0	0.0	0.0	0.0	0.0	0.0	0.0	0.0	0.0	0.0	0.0	0.0	0.0	0.0	0.0	0.0	1.0	0.0	0.0	0.0	0.0	0.0	0.0	0.0	0.0	0.0	0.0	0.0	0.0	0.0	0.0	0.0	0.0	0.0	0.0	0.0
k__Bacteria;p__Proteobacteria;c__Alphaproteobacteria;o__Sphingomonadales;f__Sphingomonadaceae;g__Sphingomonas;s__yabuuchiae	0.0	0.0	0.0	0.0	0.0	0.0	0.0	0.0	0.0	0.0	0.0	0.0	0.0	0.0	0.0	0.0	0.0	0.0	0.0	0.0	0.0	0.0	0.0	0.0	0.0	0.0	0.0	0.0	0.0	0.0	0.0	0.0	0.0	0.0	0.0	0.0	0.0	0.0	0.0	0.0	0.0	0.0	0.0	0.0	0.0	0.0	0.0	0.0	0.0
k__Bacteria;p__Proteobacteria;c__Betaproteobacteria;__;__;__;__	0.0	0.0	0.0	0.0	0.0	0.0	0.0	0.0	1.0	0.0	0.0	0.0	0.0	1.0	0.0	0.0	0.0	0.0	0.0	0.0	0.0	0.0	0.0	0.0	0.0	0.0	0.0	0.0	0.0	0.0	0.0	0.0	0.0	0.0	0.0	0.0	0.0	3.0	0.0	1.0	1.0	0.0	1.0	0.0	0.0	0.0	0.0	0.0	0.0
k__Bacteria;p__Proteobacteria;c__Betaproteobacteria;o__Burkholderiales;__;__;__	1.0	0.0	0.0	0.0	0.0	3.0	0.0	1.0	3.0	3.0	0.0	0.0	1.0	0.0	0.0	0.0	0.0	1.0	0.0	0.0	9.0	1.0	0.0	1.0	0.0	1.0	0.0	0.0	0.0	0.0	0.0	0.0	0.0	2.0	0.0	0.0	2.0	4.0	0.0	1.0	0.0	0.0	2.0	1.0	0.0	0.0	0.0	1.0	0.0
k__Bacteria;p__Proteobacteria;c__Betaproteobacteria;o__Burkholderiales;f__Burkholderiaceae;__;__	1.0	0.0	0.0	0.0	0.0	2.0	0.0	4.0	2.0	1.0	0.0	0.0	0.0	0.0	0.0	0.0	0.0	1.0	0.0	0.0	2.0	0.0	0.0	0.0	0.0	0.0	0.0	0.0	0.0	1.0	0.0	0.0	0.0	2.0	0.0	0.0	1.0	10.0	0.0	0.0	0.0	0.0	1.0	0.0	0.0	0.0	0.0	0.0	0.0
k__Bacteria;p__Proteobacteria;c__Betaproteobacteria;o__Burkholderiales;f__Burkholderiaceae;g__Lautropia;s__	78.0	20.0	6.0	0.0	20.0	58.0	14.0	41.0	98.0	37.0	0.0	17.0	270.0	9.0	5.0	0.0	11.0	11.0	0.0	0.0	218.0	6.0	28.0	5.0	15.0	15.0	31.0	2.0	4.0	6.0	0.0	18.0	12.0	18.0	3.0	21.0	49.0	696.0	10.0	21.0	1.0	0.0	29.0	1.0	1.0	3.0	3.0	3.0	1.0
k__Bacteria;p__Proteobacteria;c__Betaproteobacteria;o__Burkholderiales;f__Comamonadaceae;__;__	0.0	1.0	0.0	0.0	0.0	0.0	0.0	0.0	4.0	0.0	0.0	0.0	6.0	0.0	0.0	0.0	0.0	0.0	0.0	0.0	0.0	2.0	0.0	0.0	0.0	0.0	0.0	0.0	0.0	0.0	7.0	0.0	0.0	1.0	2.0	0.0	0.0	0.0	1.0	0.0	0.0	0.0	0.0	1.0	0.0	2.0	0.0	0.0	1.0
k__Bacteria;p__Proteobacteria;c__Betaproteobacteria;o__Burkholderiales;f__Comamonadaceae;g__;s__	0.0	0.0	0.0	0.0	0.0	0.0	0.0	0.0	3.0	0.0	0.0	0.0	0.0	0.0	6.0	3.0	0.0	0.0	0.0	0.0	0.0	12.0	6.0	0.0	0.0	0.0	0.0	0.0	3.0	0.0	0.0	0.0	0.0	0.0	3.0	0.0	0.0	0.0	4.0	2.0	0.0	0.0	0.0	0.0	2.0	0.0	0.0	0.0	0.0
k__Bacteria;p__Proteobacteria;c__Betaproteobacteria;o__Burkholderiales;f__Comamonadaceae;g__Curvibacter;__	0.0	0.0	0.0	0.0	0.0	0.0	0.0	0.0	0.0	0.0	0.0	0.0	0.0	0.0	0.0	0.0	0.0	0.0	0.0	0.0	0.0	0.0	0.0	0.0	0.0	0.0	0.0	0.0	0.0	0.0	0.0	0.0	0.0	0.0	0.0	0.0	0.0	0.0	0.0	0.0	0.0	0.0	0.0	0.0	0.0	0.0	0.0	0.0	1.0
k__Bacteria;p__Proteobacteria;c__Betaproteobacteria;o__Burkholderiales;f__Comamonadaceae;g__Curvibacter;s__	0.0	0.0	0.0	0.0	0.0	0.0	1.0	0.0	0.0	0.0	0.0	0.0	0.0	0.0	0.0	0.0	0.0	0.0	0.0	0.0	1.0	0.0	0.0	0.0	0.0	0.0	0.0	0.0	0.0	0.0	1.0	0.0	0.0	2.0	0.0	0.0	0.0	0.0	0.0	0.0	1.0	0.0	0.0	0.0	0.0	0.0	0.0	0.0	2.0
k__Bacteria;p__Proteobacteria;c__Betaproteobacteria;o__Burkholderiales;f__Comamonadaceae;g__Hylemonella;s__	1.0	2.0	0.0	0.0	0.0	0.0	0.0	0.0	41.0	0.0	0.0	0.0	68.0	0.0	0.0	0.0	9.0	0.0	0.0	0.0	0.0	0.0	0.0	0.0	0.0	1.0	0.0	0.0	0.0	0.0	67.0	0.0	0.0	0.0	0.0	0.0	0.0	0.0	0.0	0.0	0.0	0.0	0.0	24.0	0.0	3.0	1.0	0.0	0.0
k__Bacteria;p__Proteobacteria;c__Betaproteobacteria;o__Burkholderiales;f__Comamonadaceae;g__Lampropedia;s__	0.0	0.0	0.0	0.0	0.0	0.0	0.0	0.0	1.0	0.0	0.0	0.0	0.0	0.0	0.0	0.0	0.0	0.0	0.0	0.0	0.0	0.0	0.0	0.0	0.0	0.0	0.0	0.0	0.0	0.0	0.0	0.0	0.0	0.0	0.0	0.0	0.0	0.0	0.0	0.0	0.0	0.0	0.0	0.0	0.0	0.0	0.0	0.0	0.0
k__Bacteria;p__Proteobacteria;c__Betaproteobacteria;o__Burkholderiales;f__Comamonadaceae;g__Pelomonas;__	0.0	0.0	0.0	0.0	0.0	0.0	2.0	0.0	0.0	0.0	0.0	0.0	0.0	0.0	0.0	0.0	0.0	0.0	0.0	0.0	1.0	4.0	0.0	0.0	0.0	0.0	0.0	0.0	0.0	0.0	0.0	0.0	0.0	10.0	1.0	0.0	0.0	0.0	0.0	0.0	0.0	0.0	0.0	0.0	0.0	0.0	3.0	0.0	15.0
k__Bacteria;p__Proteobacteria;c__Betaproteobacteria;o__Burkholderiales;f__Comamonadaceae;g__Pelomonas;s__	0.0	0.0	0.0	0.0	0.0	0.0	0.0	0.0	0.0	0.0	0.0	0.0	0.0	0.0	0.0	0.0	0.0	0.0	0.0	0.0	1.0	1.0	0.0	0.0	0.0	0.0	0.0	0.0	0.0	0.0	0.0	0.0	0.0	4.0	2.0	0.0	0.0	0.0	0.0	0.0	0.0	0.0	0.0	0.0	0.0	0.0	0.0	0.0	14.0
k__Bacteria;p__Proteobacteria;c__Betaproteobacteria;o__Burkholderiales;f__Oxalobacteraceae;g__Janthinobacterium;__	0.0	0.0	0.0	0.0	0.0	0.0	0.0	0.0	0.0	0.0	0.0	0.0	0.0	0.0	0.0	0.0	0.0	0.0	0.0	0.0	0.0	0.0	0.0	0.0	0.0	0.0	0.0	0.0	0.0	0.0	0.0	0.0	0.0	1.0	0.0	0.0	0.0	0.0	0.0	0.0	0.0	0.0	0.0	0.0	0.0	0.0	0.0	0.0	0.0
k__Bacteria;p__Proteobacteria;c__Betaproteobacteria;o__Burkholderiales;f__Oxalobacteraceae;g__Ralstonia;s__	0.0	0.0	0.0	0.0	0.0	0.0	0.0	0.0	0.0	0.0	0.0	0.0	0.0	0.0	0.0	0.0	0.0	0.0	0.0	0.0	3.0	0.0	0.0	0.0	0.0	0.0	0.0	0.0	0.0	0.0	0.0	0.0	0.0	59.0	1.0	0.0	0.0	0.0	0.0	0.0	13.0	0.0	0.0	0.0	0.0	0.0	3.0	0.0	7.0
k__Bacteria;p__Proteobacteria;c__Betaproteobacteria;o__Neisseriales;f__Neisseriaceae;__;__	2.0	4.0	0.0	0.0	1.0	3.0	0.0	1.0	2.0	4.0	0.0	0.0	10.0	0.0	4.0	3.0	0.0	0.0	0.0	1.0	1.0	0.0	2.0	0.0	0.0	28.0	1.0	4.0	0.0	1.0	2.0	0.0	38.0	1.0	1.0	1.0	2.0	0.0	0.0	3.0	0.0	4.0	7.0	0.0	0.0	1.0	1.0	1.0	0.0
k__Bacteria;p__Proteobacteria;c__Betaproteobacteria;o__Neisseriales;f__Neisseriaceae;g__;s__	0.0	4.0	0.0	0.0	0.0	1.0	1.0	0.0	1.0	0.0	0.0	1.0	0.0	0.0	0.0	0.0	0.0	0.0	0.0	0.0	0.0	0.0	0.0	0.0	0.0	4.0	0.0	7.0	2.0	0.0	0.0	0.0	1.0	0.0	0.0	0.0	0.0	0.0	0.0	0.0	0.0	0.0	0.0	0.0	0.0	0.0	0.0	12.0	0.0
k__Bacteria;p__Proteobacteria;c__Betaproteobacteria;o__Neisseriales;f__Neisseriaceae;g__Bergeriella;s__denitrificans	0.0	0.0	0.0	0.0	0.0	0.0	0.0	0.0	0.0	0.0	0.0	0.0	0.0	0.0	0.0	0.0	0.0	0.0	0.0	0.0	0.0	0.0	0.0	0.0	0.0	8.0	0.0	0.0	0.0	0.0	0.0	0.0	0.0	0.0	0.0	0.0	0.0	0.0	0.0	0.0	0.0	0.0	0.0	0.0	0.0	0.0	0.0	0.0	0.0
k__Bacteria;p__Proteobacteria;c__Betaproteobacteria;o__Neisseriales;f__Neisseriaceae;g__Eikenella;s__	48.0	55.0	2.0	16.0	8.0	64.0	29.0	58.0	121.0	32.0	6.0	44.0	105.0	42.0	73.0	59.0	15.0	50.0	25.0	11.0	23.0	15.0	94.0	6.0	66.0	197.0	30.0	36.0	14.0	46.0	181.0	6.0	23.0	21.0	34.0	49.0	20.0	43.0	27.0	69.0	21.0	18.0	42.0	17.0	3.0	13.0	11.0	23.0	1.0
k__Bacteria;p__Proteobacteria;c__Betaproteobacteria;o__Neisseriales;f__Neisseriaceae;g__Kingella;s__	119.0	4.0	46.0	4.0	229.0	53.0	63.0	13.0	41.0	68.0	4.0	33.0	116.0	52.0	32.0	19.0	1.0	42.0	58.0	0.0	70.0	27.0	71.0	50.0	20.0	182.0	10.0	24.0	10.0	9.0	51.0	20.0	346.0	24.0	7.0	15.0	22.0	201.0	6.0	61.0	5.0	171.0	58.0	17.0	2.0	51.0	94.0	31.0	75.0
k__Bacteria;p__Proteobacteria;c__Betaproteobacteria;o__Neisseriales;f__Neisseriaceae;g__Kingella;s__denitrificans	0.0	1.0	0.0	0.0	0.0	3.0	0.0	0.0	2.0	12.0	0.0	21.0	0.0	0.0	0.0	0.0	0.0	0.0	0.0	0.0	0.0	0.0	0.0	0.0	21.0	11.0	0.0	6.0	3.0	0.0	221.0	0.0	7.0	0.0	14.0	5.0	0.0	16.0	0.0	3.0	0.0	0.0	0.0	0.0	0.0	0.0	0.0	0.0	0.0
k__Bacteria;p__Proteobacteria;c__Betaproteobacteria;o__Neisseriales;f__Neisseriaceae;g__Neisseria;__	4.0	3.0	0.0	0.0	1.0	3.0	0.0	0.0	1.0	10.0	0.0	2.0	6.0	1.0	11.0	0.0	0.0	1.0	0.0	0.0	0.0	0.0	5.0	0.0	4.0	11.0	0.0	2.0	0.0	2.0	6.0	0.0	5.0	2.0	1.0	0.0	0.0	0.0	0.0	19.0	0.0	0.0	13.0	0.0	1.0	0.0	0.0	0.0	0.0
k__Bacteria;p__Proteobacteria;c__Betaproteobacteria;o__Neisseriales;f__Neisseriaceae;g__Neisseria;s__	53.0	23.0	2.0	1.0	34.0	11.0	43.0	47.0	47.0	74.0	1.0	122.0	18.0	87.0	31.0	4.0	8.0	1.0	7.0	2.0	0.0	0.0	1.0	2.0	69.0	47.0	0.0	19.0	12.0	0.0	1.0	49.0	641.0	64.0	3.0	0.0	7.0	13.0	1.0	24.0	7.0	0.0	61.0	0.0	1.0	1.0	0.0	0.0	0.0
k__Bacteria;p__Proteobacteria;c__Betaproteobacteria;o__Neisseriales;f__Neisseriaceae;g__Neisseria;s__bacilliformis	172.0	0.0	0.0	0.0	0.0	11.0	0.0	0.0	0.0	34.0	0.0	0.0	0.0	7.0	0.0	0.0	0.0	0.0	58.0	0.0	0.0	0.0	0.0	0.0	1.0	0.0	0.0	0.0	0.0	0.0	0.0	0.0	25.0	0.0	0.0	0.0	0.0	0.0	0.0	0.0	0.0	7.0	1.0	0.0	0.0	0.0	0.0	0.0	0.0
k__Bacteria;p__Proteobacteria;c__Betaproteobacteria;o__Neisseriales;f__Neisseriaceae;g__Neisseria;s__cinerea	0.0	0.0	0.0	0.0	1.0	0.0	0.0	0.0	0.0	0.0	0.0	0.0	0.0	0.0	0.0	0.0	0.0	0.0	0.0	0.0	0.0	0.0	0.0	0.0	0.0	0.0	0.0	0.0	1.0	0.0	0.0	0.0	0.0	0.0	0.0	0.0	0.0	0.0	0.0	0.0	0.0	0.0	0.0	0.0	0.0	0.0	0.0	0.0	0.0
k__Bacteria;p__Proteobacteria;c__Betaproteobacteria;o__Neisseriales;f__Neisseriaceae;g__Neisseria;s__elongata	51.0	0.0	3.0	1.0	0.0	10.0	3.0	8.0	100.0	60.0	1.0	4.0	52.0	7.0	326.0	8.0	0.0	0.0	0.0	0.0	1.0	0.0	13.0	19.0	5.0	274.0	0.0	0.0	0.0	33.0	104.0	0.0	0.0	6.0	12.0	5.0	0.0	0.0	11.0	164.0	0.0	3.0	53.0	2.0	4.0	9.0	0.0	0.0	0.0
k__Bacteria;p__Proteobacteria;c__Betaproteobacteria;o__Neisseriales;f__Neisseriaceae;g__Neisseria;s__oralis	0.0	28.0	0.0	0.0	0.0	17.0	0.0	21.0	58.0	113.0	8.0	76.0	314.0	0.0	1.0	0.0	0.0	38.0	10.0	0.0	0.0	0.0	136.0	0.0	62.0	17.0	0.0	20.0	14.0	0.0	0.0	28.0	3.0	0.0	2.0	464.0	201.0	0.0	12.0	83.0	29.0	0.0	1.0	0.0	0.0	0.0	0.0	203.0	0.0
k__Bacteria;p__Proteobacteria;c__Betaproteobacteria;o__Neisseriales;f__Neisseriaceae;g__Neisseria;s__subflava	62.0	92.0	0.0	0.0	6.0	40.0	0.0	0.0	54.0	1.0	0.0	9.0	0.0	9.0	0.0	0.0	0.0	0.0	2.0	0.0	0.0	0.0	0.0	0.0	0.0	18.0	0.0	0.0	3.0	5.0	12.0	0.0	7.0	3.0	11.0	2.0	0.0	0.0	0.0	3.0	3.0	0.0	54.0	0.0	9.0	0.0	0.0	2.0	0.0
k__Bacteria;p__Proteobacteria;c__Betaproteobacteria;o__Neisseriales;f__Neisseriaceae;g__Neisseria;s__weaveri	1.0	0.0	0.0	0.0	0.0	0.0	0.0	0.0	0.0	0.0	0.0	0.0	0.0	0.0	1.0	0.0	0.0	0.0	0.0	0.0	0.0	0.0	0.0	0.0	0.0	0.0	0.0	0.0	0.0	0.0	0.0	0.0	0.0	0.0	0.0	0.0	0.0	0.0	0.0	0.0	0.0	0.0	0.0	0.0	0.0	0.0	0.0	0.0	0.0
k__Bacteria;p__Proteobacteria;c__Betaproteobacteria;o__Rhodocyclales;f__Rhodocyclaceae;__;__	0.0	0.0	0.0	0.0	0.0	0.0	0.0	0.0	0.0	0.0	0.0	0.0	0.0	0.0	0.0	0.0	0.0	0.0	0.0	0.0	0.0	0.0	0.0	0.0	0.0	0.0	0.0	0.0	0.0	0.0	0.0	0.0	0.0	0.0	0.0	1.0	0.0	0.0	0.0	0.0	0.0	0.0	0.0	0.0	0.0	0.0	0.0	0.0	0.0
k__Bacteria;p__Proteobacteria;c__Betaproteobacteria;o__Rhodocyclales;f__Rhodocyclaceae;g__Propionivibrio;s__	0.0	9.0	0.0	0.0	0.0	0.0	0.0	0.0	1.0	0.0	0.0	0.0	0.0	0.0	0.0	0.0	0.0	1.0	0.0	0.0	0.0	0.0	2.0	0.0	0.0	0.0	0.0	0.0	0.0	0.0	10.0	0.0	0.0	0.0	2.0	7.0	2.0	0.0	4.0	0.0	0.0	0.0	0.0	0.0	0.0	0.0	0.0	0.0	0.0
k__Bacteria;p__Proteobacteria;c__Deltaproteobacteria;__;__;__;__	0.0	0.0	0.0	0.0	0.0	0.0	0.0	0.0	0.0	0.0	0.0	0.0	0.0	0.0	0.0	0.0	0.0	0.0	0.0	0.0	0.0	0.0	0.0	0.0	0.0	0.0	0.0	0.0	0.0	0.0	0.0	0.0	0.0	0.0	0.0	0.0	0.0	0.0	0.0	0.0	0.0	0.0	0.0	0.0	0.0	0.0	0.0	0.0	0.0
k__Bacteria;p__Proteobacteria;c__Deltaproteobacteria;o__Desulfobacterales;f__Desulfobulbaceae;g__Desulfobulbus;s__	0.0	46.0	0.0	0.0	0.0	0.0	0.0	0.0	0.0	0.0	0.0	0.0	0.0	0.0	0.0	0.0	2.0	0.0	0.0	49.0	0.0	0.0	0.0	10.0	120.0	0.0	0.0	0.0	0.0	0.0	0.0	0.0	0.0	0.0	0.0	0.0	0.0	0.0	0.0	0.0	0.0	0.0	0.0	0.0	0.0	0.0	0.0	0.0	0.0
k__Bacteria;p__Proteobacteria;c__Deltaproteobacteria;o__Desulfovibrionales;f__Desulfovibrionaceae;g__Bilophila;s__	0.0	0.0	0.0	0.0	0.0	0.0	0.0	0.0	0.0	0.0	0.0	0.0	0.0	0.0	0.0	0.0	0.0	0.0	0.0	0.0	0.0	0.0	0.0	0.0	0.0	0.0	0.0	0.0	0.0	0.0	0.0	0.0	0.0	0.0	0.0	0.0	0.0	0.0	0.0	0.0	0.0	0.0	0.0	0.0	0.0	0.0	0.0	0.0	0.0
k__Bacteria;p__Proteobacteria;c__Epsilonproteobacteria;o__Campylobacterales;__;__;__	0.0	0.0	0.0	0.0	0.0	0.0	0.0	0.0	1.0	0.0	0.0	0.0	0.0	0.0	0.0	0.0	0.0	0.0	0.0	0.0	0.0	0.0	0.0	0.0	0.0	0.0	0.0	0.0	0.0	0.0	0.0	0.0	0.0	0.0	0.0	0.0	0.0	0.0	0.0	0.0	0.0	0.0	0.0	0.0	0.0	0.0	0.0	0.0	0.0
k__Bacteria;p__Proteobacteria;c__Epsilonproteobacteria;o__Campylobacterales;f__Campylobacteraceae;__;__	0.0	0.0	0.0	0.0	0.0	0.0	0.0	0.0	0.0	0.0	0.0	0.0	0.0	1.0	0.0	0.0	0.0	0.0	0.0	0.0	0.0	0.0	0.0	0.0	0.0	1.0	0.0	0.0	0.0	0.0	0.0	0.0	0.0	0.0	0.0	0.0	0.0	0.0	0.0	0.0	0.0	0.0	0.0	0.0	0.0	0.0	0.0	0.0	0.0
k__Bacteria;p__Proteobacteria;c__Epsilonproteobacteria;o__Campylobacterales;f__Campylobacteraceae;g__Campylobacter;__	0.0	0.0	0.0	0.0	0.0	0.0	0.0	14.0	19.0	0.0	2.0	0.0	0.0	0.0	9.0	1.0	0.0	0.0	0.0	0.0	0.0	0.0	1.0	0.0	1.0	0.0	0.0	0.0	0.0	0.0	0.0	0.0	0.0	0.0	1.0	0.0	0.0	0.0	2.0	0.0	0.0	0.0	0.0	0.0	0.0	0.0	0.0	0.0	0.0
k__Bacteria;p__Proteobacteria;c__Epsilonproteobacteria;o__Campylobacterales;f__Campylobacteraceae;g__Campylobacter;s__	287.0	457.0	304.0	283.0	175.0	120.0	172.0	287.0	372.0	258.0	216.0	274.0	180.0	132.0	494.0	107.0	164.0	314.0	221.0	143.0	63.0	114.0	315.0	158.0	92.0	204.0	84.0	178.0	123.0	126.0	472.0	105.0	142.0	126.0	256.0	100.0	66.0	31.0	227.0	221.0	95.0	153.0	118.0	111.0	304.0	72.0	104.0	99.0	13.0
k__Bacteria;p__Proteobacteria;c__Epsilonproteobacteria;o__Campylobacterales;f__Campylobacteraceae;g__Campylobacter;s__rectus	0.0	53.0	0.0	0.0	0.0	0.0	0.0	1.0	4.0	0.0	0.0	0.0	0.0	0.0	0.0	0.0	0.0	0.0	0.0	0.0	0.0	0.0	0.0	0.0	0.0	0.0	0.0	0.0	0.0	0.0	0.0	0.0	0.0	3.0	0.0	0.0	0.0	0.0	2.0	0.0	0.0	0.0	0.0	0.0	4.0	0.0	0.0	0.0	0.0
k__Bacteria;p__Proteobacteria;c__Epsilonproteobacteria;o__Campylobacterales;f__Helicobacteraceae;g__Wolinella;s__succinogenes	0.0	0.0	0.0	0.0	0.0	0.0	0.0	2.0	0.0	0.0	0.0	0.0	0.0	0.0	0.0	0.0	0.0	0.0	0.0	0.0	0.0	0.0	0.0	0.0	0.0	0.0	0.0	0.0	0.0	0.0	0.0	0.0	0.0	0.0	0.0	0.0	0.0	0.0	0.0	0.0	0.0	0.0	0.0	0.0	0.0	0.0	0.0	0.0	0.0
k__Bacteria;p__Proteobacteria;c__Gammaproteobacteria;__;__;__;__	0.0	0.0	0.0	0.0	0.0	0.0	0.0	0.0	0.0	0.0	0.0	0.0	2.0	0.0	0.0	0.0	0.0	0.0	0.0	0.0	0.0	0.0	0.0	0.0	0.0	0.0	0.0	0.0	1.0	0.0	0.0	0.0	0.0	0.0	0.0	0.0	0.0	0.0	0.0	0.0	0.0	0.0	0.0	0.0	0.0	0.0	0.0	1.0	0.0
k__Bacteria;p__Proteobacteria;c__Gammaproteobacteria;o__Cardiobacteriales;f__Cardiobacteriaceae;g__Cardiobacterium;s__	10.0	2.0	5.0	3.0	10.0	53.0	7.0	3.0	11.0	2.0	0.0	10.0	32.0	10.0	18.0	4.0	1.0	4.0	5.0	0.0	23.0	0.0	11.0	2.0	0.0	8.0	7.0	17.0	3.0	6.0	6.0	1.0	5.0	6.0	19.0	22.0	19.0	0.0	14.0	16.0	2.0	1.0	7.0	4.0	0.0	4.0	5.0	18.0	0.0
k__Bacteria;p__Proteobacteria;c__Gammaproteobacteria;o__Cardiobacteriales;f__Cardiobacteriaceae;g__Cardiobacterium;s__valvarum	2.0	5.0	0.0	0.0	0.0	3.0	4.0	0.0	5.0	0.0	0.0	2.0	0.0	0.0	1.0	0.0	0.0	7.0	1.0	0.0	0.0	0.0	15.0	1.0	0.0	2.0	0.0	0.0	1.0	4.0	3.0	0.0	0.0	1.0	25.0	66.0	5.0	0.0	12.0	0.0	0.0	0.0	0.0	5.0	0.0	19.0	0.0	0.0	0.0
k__Bacteria;p__Proteobacteria;c__Gammaproteobacteria;o__Enterobacteriales;f__Enterobacteriaceae;__;__	0.0	0.0	0.0	246.0	0.0	0.0	0.0	0.0	0.0	0.0	0.0	0.0	0.0	0.0	0.0	0.0	9.0	0.0	0.0	0.0	0.0	0.0	0.0	0.0	0.0	0.0	0.0	0.0	0.0	0.0	0.0	0.0	0.0	1.0	0.0	0.0	0.0	0.0	0.0	0.0	0.0	0.0	0.0	0.0	0.0	0.0	0.0	0.0	0.0
k__Bacteria;p__Proteobacteria;c__Gammaproteobacteria;o__Enterobacteriales;f__Enterobacteriaceae;g__Kluyvera;__	0.0	0.0	0.0	436.0	0.0	0.0	0.0	0.0	0.0	0.0	0.0	0.0	0.0	0.0	0.0	0.0	0.0	0.0	0.0	0.0	0.0	0.0	0.0	0.0	0.0	0.0	0.0	0.0	0.0	0.0	0.0	0.0	0.0	0.0	0.0	0.0	0.0	0.0	0.0	0.0	0.0	0.0	0.0	0.0	0.0	0.0	0.0	0.0	0.0
k__Bacteria;p__Proteobacteria;c__Gammaproteobacteria;o__Enterobacteriales;f__Enterobacteriaceae;g__Kluyvera;s__cryocrescens	0.0	0.0	0.0	453.0	0.0	0.0	0.0	0.0	0.0	0.0	0.0	0.0	0.0	0.0	0.0	0.0	0.0	0.0	0.0	0.0	0.0	0.0	0.0	0.0	0.0	0.0	0.0	0.0	0.0	0.0	0.0	0.0	0.0	0.0	0.0	0.0	0.0	0.0	0.0	0.0	0.0	0.0	0.0	0.0	0.0	0.0	0.0	0.0	0.0
k__Bacteria;p__Proteobacteria;c__Gammaproteobacteria;o__Pasteurellales;f__Pasteurellaceae;g__Aggregatibacter;__	0.0	7.0	0.0	0.0	0.0	2.0	0.0	0.0	2.0	0.0	0.0	0.0	0.0	0.0	0.0	0.0	0.0	0.0	0.0	0.0	0.0	0.0	0.0	0.0	0.0	0.0	0.0	0.0	0.0	2.0	0.0	0.0	0.0	0.0	0.0	0.0	0.0	0.0	0.0	0.0	0.0	0.0	0.0	0.0	0.0	0.0	0.0	0.0	0.0
k__Bacteria;p__Proteobacteria;c__Gammaproteobacteria;o__Pasteurellales;f__Pasteurellaceae;g__Aggregatibacter;s__	0.0	10.0	0.0	0.0	0.0	2.0	1.0	4.0	2.0	0.0	25.0	0.0	0.0	0.0	0.0	0.0	0.0	2.0	0.0	0.0	0.0	0.0	1.0	0.0	0.0	1.0	0.0	1.0	1.0	1.0	0.0	0.0	0.0	0.0	0.0	0.0	0.0	0.0	1.0	0.0	0.0	0.0	0.0	0.0	0.0	0.0	0.0	2.0	0.0
k__Bacteria;p__Proteobacteria;c__Gammaproteobacteria;o__Pasteurellales;f__Pasteurellaceae;g__Aggregatibacter;s__segnis	12.0	0.0	0.0	3.0	0.0	1.0	4.0	1.0	10.0	2.0	0.0	9.0	0.0	3.0	1.0	0.0	0.0	1.0	6.0	0.0	0.0	0.0	3.0	0.0	0.0	5.0	0.0	0.0	0.0	3.0	1.0	0.0	0.0	0.0	1.0	2.0	0.0	0.0	1.0	3.0	0.0	0.0	2.0	2.0	0.0	1.0	0.0	0.0	0.0
k__Bacteria;p__Proteobacteria;c__Gammaproteobacteria;o__Pasteurellales;f__Pasteurellaceae;g__Haemophilus;s__	0.0	0.0	0.0	0.0	0.0	0.0	0.0	0.0	0.0	0.0	0.0	0.0	0.0	0.0	0.0	0.0	0.0	0.0	0.0	0.0	0.0	0.0	0.0	0.0	3.0	0.0	0.0	0.0	0.0	0.0	0.0	0.0	0.0	0.0	0.0	0.0	0.0	0.0	0.0	0.0	0.0	0.0	0.0	0.0	0.0	0.0	0.0	0.0	0.0
k__Bacteria;p__Proteobacteria;c__Gammaproteobacteria;o__Pasteurellales;f__Pasteurellaceae;g__Haemophilus;s__parainfluenzae	3.0	2.0	0.0	0.0	1.0	0.0	19.0	0.0	4.0	3.0	0.0	5.0	2.0	4.0	3.0	2.0	0.0	0.0	0.0	0.0	0.0	0.0	0.0	0.0	2.0	1.0	0.0	0.0	0.0	0.0	0.0	9.0	0.0	0.0	4.0	0.0	2.0	18.0	0.0	6.0	2.0	6.0	1.0	0.0	0.0	0.0	1.0	1.0	0.0
k__Bacteria;p__Proteobacteria;c__Gammaproteobacteria;o__Pseudomonadales;__;__;__	0.0	0.0	0.0	0.0	0.0	0.0	0.0	0.0	0.0	0.0	0.0	0.0	0.0	0.0	0.0	0.0	1.0	0.0	0.0	0.0	0.0	0.0	0.0	0.0	0.0	0.0	0.0	0.0	0.0	0.0	0.0	0.0	0.0	0.0	0.0	0.0	0.0	0.0	0.0	0.0	0.0	0.0	0.0	0.0	0.0	0.0	0.0	0.0	0.0
k__Bacteria;p__Proteobacteria;c__Gammaproteobacteria;o__Pseudomonadales;f__Pseudomonadaceae;__;__	0.0	0.0	0.0	0.0	0.0	0.0	0.0	0.0	0.0	0.0	0.0	0.0	0.0	0.0	0.0	0.0	2.0	0.0	0.0	0.0	0.0	0.0	0.0	0.0	0.0	0.0	0.0	0.0	0.0	0.0	0.0	0.0	0.0	0.0	0.0	0.0	0.0	0.0	0.0	0.0	0.0	0.0	0.0	0.0	0.0	0.0	0.0	0.0	0.0
k__Bacteria;p__Proteobacteria;c__Gammaproteobacteria;o__Pseudomonadales;f__Pseudomonadaceae;g__Pseudomonas;__	0.0	0.0	0.0	0.0	0.0	0.0	0.0	0.0	0.0	0.0	0.0	0.0	0.0	0.0	0.0	0.0	65.0	0.0	0.0	0.0	0.0	0.0	0.0	0.0	0.0	0.0	109.0	0.0	0.0	0.0	0.0	0.0	0.0	0.0	0.0	0.0	0.0	0.0	0.0	0.0	0.0	0.0	0.0	0.0	0.0	0.0	0.0	0.0	0.0
k__Bacteria;p__Proteobacteria;c__Gammaproteobacteria;o__Pseudomonadales;f__Pseudomonadaceae;g__Pseudomonas;s__fragi	0.0	0.0	0.0	0.0	0.0	0.0	0.0	0.0	0.0	0.0	0.0	0.0	0.0	0.0	0.0	0.0	1043.0	0.0	0.0	0.0	0.0	1.0	1.0	0.0	0.0	0.0	0.0	0.0	0.0	0.0	0.0	0.0	0.0	0.0	0.0	0.0	0.0	0.0	0.0	0.0	0.0	0.0	0.0	0.0	0.0	0.0	0.0	0.0	0.0
k__Bacteria;p__Proteobacteria;c__Gammaproteobacteria;o__Pseudomonadales;f__Pseudomonadaceae;g__Pseudomonas;s__veronii	0.0	0.0	0.0	0.0	0.0	0.0	0.0	0.0	0.0	0.0	0.0	0.0	0.0	0.0	0.0	0.0	14.0	0.0	0.0	0.0	0.0	0.0	0.0	0.0	0.0	0.0	0.0	0.0	0.0	0.0	0.0	0.0	0.0	0.0	0.0	0.0	0.0	0.0	0.0	0.0	0.0	0.0	0.0	0.0	0.0	0.0	0.0	0.0	0.0
k__Bacteria;p__Proteobacteria;c__Gammaproteobacteria;o__Xanthomonadales;f__Xanthomonadaceae;g__Stenotrophomonas;s__	0.0	0.0	0.0	0.0	0.0	0.0	0.0	0.0	0.0	0.0	0.0	0.0	0.0	0.0	0.0	0.0	0.0	0.0	0.0	0.0	0.0	0.0	0.0	0.0	0.0	0.0	0.0	0.0	0.0	0.0	0.0	0.0	0.0	0.0	0.0	0.0	0.0	0.0	0.0	0.0	0.0	0.0	0.0	0.0	0.0	0.0	0.0	0.0	0.0
k__Bacteria;p__Proteobacteria;c__Gammaproteobacteria;o__Xanthomonadales;f__Xanthomonadaceae;g__Xanthomonas;__	0.0	0.0	0.0	0.0	0.0	0.0	0.0	0.0	0.0	0.0	0.0	0.0	0.0	0.0	0.0	0.0	0.0	0.0	0.0	0.0	0.0	0.0	0.0	0.0	0.0	0.0	0.0	0.0	0.0	0.0	0.0	0.0	0.0	0.0	0.0	0.0	0.0	0.0	0.0	0.0	0.0	0.0	0.0	0.0	0.0	0.0	0.0	0.0	0.0
k__Bacteria;p__SR1;c__;o__;f__;g__;s__	7.0	61.0	0.0	0.0	0.0	47.0	0.0	0.0	2.0	1.0	0.0	7.0	0.0	4.0	0.0	1.0	0.0	1.0	7.0	0.0	0.0	0.0	1.0	0.0	0.0	4.0	3.0	1.0	0.0	17.0	22.0	0.0	0.0	0.0	55.0	5.0	4.0	0.0	29.0	0.0	5.0	0.0	0.0	0.0	0.0	1.0	1.0	0.0	0.0
k__Bacteria;p__Spirochaetes;c__Spirochaetes;o__Spirochaetales;f__Spirochaetaceae;g__Treponema;__	0.0	0.0	0.0	1.0	0.0	0.0	0.0	0.0	1.0	0.0	0.0	0.0	0.0	0.0	0.0	0.0	0.0	0.0	0.0	0.0	0.0	0.0	0.0	0.0	1.0	0.0	0.0	0.0	0.0	0.0	0.0	0.0	0.0	0.0	0.0	0.0	0.0	0.0	0.0	0.0	0.0	0.0	0.0	0.0	0.0	0.0	0.0	0.0	0.0
k__Bacteria;p__Spirochaetes;c__Spirochaetes;o__Spirochaetales;f__Spirochaetaceae;g__Treponema;s__	29.0	940.0	0.0	15.0	5.0	2.0	2.0	40.0	148.0	46.0	460.0	59.0	0.0	1.0	173.0	123.0	22.0	57.0	12.0	34.0	0.0	23.0	88.0	56.0	67.0	13.0	30.0	0.0	17.0	47.0	6.0	1.0	117.0	4.0	15.0	11.0	0.0	0.0	84.0	13.0	31.0	0.0	12.0	1.0	50.0	11.0	102.0	0.0	0.0
k__Bacteria;p__Spirochaetes;c__Spirochaetes;o__Spirochaetales;f__Spirochaetaceae;g__Treponema;s__amylovorum	0.0	57.0	0.0	0.0	0.0	0.0	0.0	1.0	10.0	0.0	0.0	3.0	0.0	0.0	0.0	0.0	0.0	1.0	0.0	3.0	0.0	0.0	4.0	0.0	0.0	0.0	3.0	0.0	0.0	0.0	0.0	0.0	0.0	0.0	1.0	0.0	0.0	0.0	0.0	0.0	0.0	0.0	0.0	0.0	13.0	0.0	3.0	0.0	0.0
k__Bacteria;p__Spirochaetes;c__Spirochaetes;o__Spirochaetales;f__Spirochaetaceae;g__Treponema;s__socranskii	45.0	261.0	37.0	75.0	21.0	13.0	15.0	83.0	102.0	157.0	305.0	60.0	0.0	2.0	61.0	42.0	83.0	35.0	19.0	40.0	9.0	26.0	84.0	101.0	84.0	3.0	44.0	5.0	44.0	31.0	43.0	13.0	89.0	66.0	69.0	20.0	2.0	0.0	96.0	17.0	33.0	0.0	18.0	0.0	33.0	12.0	33.0	110.0	0.0
k__Bacteria;p__Synergistetes;c__Synergistia;o__Synergistales;f__Dethiosulfovibrionaceae;g__TG5;s__	0.0	142.0	0.0	2.0	0.0	1.0	1.0	61.0	259.0	14.0	335.0	10.0	0.0	1.0	483.0	200.0	80.0	17.0	2.0	355.0	6.0	32.0	159.0	14.0	236.0	13.0	25.0	2.0	117.0	0.0	9.0	0.0	1.0	44.0	25.0	4.0	0.0	0.0	53.0	0.0	0.0	1.0	2.0	0.0	68.0	0.0	1.0	0.0	2.0
k__Bacteria;p__TM7;__;__;__;__;__	0.0	0.0	0.0	0.0	0.0	0.0	0.0	0.0	0.0	0.0	0.0	0.0	0.0	0.0	0.0	0.0	0.0	0.0	0.0	0.0	0.0	0.0	0.0	0.0	0.0	0.0	0.0	0.0	0.0	0.0	0.0	0.0	0.0	0.0	0.0	0.0	0.0	0.0	1.0	0.0	0.0	0.0	0.0	0.0	0.0	0.0	0.0	0.0	0.0
k__Bacteria;p__TM7;c__TM7-3;__;__;__;__	2.0	0.0	0.0	0.0	0.0	1.0	1.0	0.0	2.0	0.0	0.0	0.0	0.0	0.0	0.0	0.0	0.0	0.0	0.0	0.0	3.0	0.0	0.0	1.0	0.0	0.0	1.0	0.0	0.0	1.0	1.0	0.0	0.0	0.0	0.0	0.0	0.0	0.0	4.0	0.0	0.0	0.0	0.0	0.0	0.0	0.0	0.0	0.0	0.0
k__Bacteria;p__TM7;c__TM7-3;o__;f__;g__;s__	616.0	923.0	274.0	171.0	319.0	746.0	138.0	132.0	523.0	633.0	735.0	327.0	24.0	91.0	1272.0	185.0	77.0	325.0	165.0	154.0	4113.0	1901.0	77.0	193.0	311.0	40.0	616.0	82.0	348.0	686.0	231.0	198.0	129.0	455.0	379.0	173.0	574.0	14.0	409.0	97.0	338.0	51.0	313.0	266.0	156.0	101.0	79.0	512.0	32.0
k__Bacteria;p__TM7;c__TM7-3;o__CW040;f__;g__;s__	0.0	9.0	1.0	0.0	0.0	15.0	0.0	0.0	1.0	0.0	0.0	3.0	0.0	3.0	0.0	0.0	0.0	0.0	0.0	0.0	0.0	0.0	0.0	0.0	0.0	0.0	0.0	3.0	0.0	0.0	18.0	1.0	0.0	0.0	0.0	0.0	7.0	0.0	0.0	6.0	0.0	0.0	0.0	0.0	44.0	0.0	0.0	0.0	0.0
k__Bacteria;p__TM7;c__TM7-3;o__CW040;f__F16;g__;s__	2.0	38.0	10.0	8.0	3.0	8.0	0.0	0.0	33.0	39.0	4.0	10.0	0.0	10.0	2.0	6.0	19.0	21.0	23.0	7.0	1.0	0.0	21.0	0.0	0.0	0.0	0.0	30.0	33.0	0.0	16.0	19.0	25.0	1.0	49.0	10.0	17.0	0.0	22.0	8.0	43.0	21.0	6.0	0.0	19.0	1.0	8.0	20.0	0.0
k__Bacteria;p__TM7;c__TM7-3;o__I025;f__Rs-045;g__;s__	78.0	208.0	0.0	160.0	0.0	2.0	0.0	5.0	339.0	73.0	289.0	64.0	0.0	6.0	0.0	0.0	164.0	83.0	0.0	57.0	0.0	0.0	117.0	8.0	0.0	16.0	134.0	0.0	0.0	0.0	144.0	4.0	0.0	0.0	473.0	143.0	5.0	0.0	282.0	26.0	30.0	0.0	0.0	0.0	721.0	0.0	37.0	0.0	4.0
k__Bacteria;p__Tenericutes;c__Mollicutes;o__Mycoplasmatales;f__Mycoplasmataceae;g__Mycoplasma;s__	6.0	40.0	0.0	1.0	0.0	0.0	0.0	0.0	9.0	5.0	63.0	0.0	0.0	0.0	0.0	1.0	0.0	2.0	2.0	3.0	0.0	0.0	0.0	0.0	20.0	1.0	0.0	0.0	0.0	0.0	8.0	0.0	0.0	0.0	23.0	0.0	0.0	0.0	30.0	8.0	0.0	0.0	0.0	0.0	0.0	0.0	0.0	33.0	0.0
k__Bacteria;p__Tenericutes;c__Mollicutes;o__RF39;f__;g__;s__	3.0	0.0	0.0	0.0	0.0	0.0	0.0	0.0	1.0	0.0	1.0	2.0	0.0	3.0	1.0	2.0	0.0	0.0	0.0	0.0	0.0	0.0	0.0	0.0	0.0	0.0	0.0	0.0	0.0	0.0	0.0	0.0	0.0	2.0	6.0	0.0	0.0	0.0	1.0	0.0	0.0	0.0	0.0	0.0	0.0	0.0	0.0	0.0	0.0
k__Bacteria;p__[Thermi];c__Deinococci;o__Thermales;f__Thermaceae;g__Meiothermus;s__	0.0	0.0	0.0	0.0	0.0	0.0	0.0	0.0	0.0	0.0	0.0	0.0	0.0	0.0	0.0	0.0	0.0	0.0	0.0	0.0	0.0	0.0	0.0	0.0	0.0	0.0	0.0	0.0	0.0	0.0	0.0	0.0	0.0	0.0	0.0	0.0	0.0	0.0	0.0	0.0	0.0	0.0	0.0	0.0	0.0	0.0	0.0	0.0	2.0
[truncated: 27 more columns]
