# Supplementary material for: Compositional Data Analysis of Periodontal Disease Microbial Communities
Source: Front Microbiol. 2021 May 17;12:617949. doi: 10.3389/fmicb.2021.617949 (PMC8165185; doi:10.3389/fmicb.2021.617949)
Supplement: Supplementary file 3 [file Data_Sheet_3.ZIP › jupyternotebook_and_files/files/Schwarzberg_et_al_mappingfile.txt]

SampleID	BarcodeSequence	LinkerPrimerSequence	Source	Sample	PerioTreatment	Description
007B	CTTAGCACATCA	CATGCTGCCTCCCGTAGGAGT	NARCH	007B	Post	NARCH_sample_007B
063A	CTTGATGCGTAT	CATGCTGCCTCCCGTAGGAGT	NARCH	063A	Pre	NARCH_sample_063A
024B	GAACTGTATCTC	CATGCTGCCTCCCGTAGGAGT	NARCH	024B	Post	NARCH_sample_024B
033B	GAAGCTACTGTC	CATGCTGCCTCCCGTAGGAGT	NARCH	033B	Post	NARCH_sample_033B
045B	GAATGATGAGTG	CATGCTGCCTCCCGTAGGAGT	NARCH	045B	Post	NARCH_sample_045B
043B	GACAGTTACTGC	CATGCTGCCTCCCGTAGGAGT	NARCH	043B	Post	NARCH_sample_043B
023A	CTGTTCGTAGAG	CATGCTGCCTCCCGTAGGAGT	NARCH	023A	Pre	NARCH_sample_023A
023B	CTTAGCACATCA	CATGCTGCCTCCCGTAGGAGT	NARCH	023B	Post	NARCH_sample_023B
019A	CTTGATGCGTAT	CATGCTGCCTCCCGTAGGAGT	NARCH	019A	Pre	NARCH_sample_019A
019B	CTTGTGTCGATA	CATGCTGCCTCCCGTAGGAGT	NARCH	019B	Post	NARCH_sample_019B
035A	GAACATGATGAG	CATGCTGCCTCCCGTAGGAGT	NARCH	035A	Pre	NARCH_sample_035A
035B	GAACTGTATCTC	CATGCTGCCTCCCGTAGGAGT	NARCH	035B	Post	NARCH_sample_035B
025A	GAAGAGTGATCA	CATGCTGCCTCCCGTAGGAGT	NARCH	025A	Pre	NARCH_sample_025A
025B	GAAGCTACTGTC	CATGCTGCCTCCCGTAGGAGT	NARCH	025B	Post	NARCH_sample_025B
032A	GAAGTCTCGCAT	CATGCTGCCTCCCGTAGGAGT	NARCH	032A	Pre	NARCH_sample_032A
032B	GAATGATGAGTG	CATGCTGCCTCCCGTAGGAGT	NARCH	032B	Post	NARCH_sample_032B
051A	GACACTCGAATC	CATGCTGCCTCCCGTAGGAGT	NARCH	051A	Pre	NARCH_sample_051A
051B	GACAGCGTTGAC	CATGCTGCCTCCCGTAGGAGT	NARCH	051B	Post	NARCH_sample_051B
068A	GACAGGAGATAG	CATGCTGCCTCCCGTAGGAGT	NARCH	068A	Pre	NARCH_sample_068A
068B	GACAGTTACTGC	CATGCTGCCTCCCGTAGGAGT	NARCH	068B	Post	NARCH_sample_068B
056A	CTGTTCGTAGAG	CATGCTGCCTCCCGTAGGAGT	NARCH	056A	Pre	NARCH_sample_056A
056B	CTTAGCACATCA	CATGCTGCCTCCCGTAGGAGT	NARCH	056B	Post	NARCH_sample_056B
055A	CTTGATGCGTAT	CATGCTGCCTCCCGTAGGAGT	NARCH	055A	Pre	NARCH_sample_055A
055B	CTTGTGTCGATA	CATGCTGCCTCCCGTAGGAGT	NARCH	055B	Post	NARCH_sample_055B
038A	GAACATGATGAG	CATGCTGCCTCCCGTAGGAGT	NARCH	038A	Pre	NARCH_sample_038A
038B	GAACTGTATCTC	CATGCTGCCTCCCGTAGGAGT	NARCH	038B	Post	NARCH_sample_038B
039A	GAAGAGTGATCA	CATGCTGCCTCCCGTAGGAGT	NARCH	039A	Pre	NARCH_sample_039A
039B	GAAGCTACTGTC	CATGCTGCCTCCCGTAGGAGT	NARCH	039B	Post	NARCH_sample_039B
052A	GAAGTCTCGCAT	CATGCTGCCTCCCGTAGGAGT	NARCH	052A	Pre	NARCH_sample_052A
052B	GAATGATGAGTG	CATGCTGCCTCCCGTAGGAGT	NARCH	052B	Post	NARCH_sample_052B
029A	GACACTCGAATC	CATGCTGCCTCCCGTAGGAGT	NARCH	029A	Healthy	NARCH_sample_029A
034A	GACAGCGTTGAC	CATGCTGCCTCCCGTAGGAGT	NARCH	034A	Healthy	NARCH_sample_034A
011A	GACAGGAGATAG	CATGCTGCCTCCCGTAGGAGT	NARCH	011A	Healthy	NARCH_sample_011A
074A	GACAGTTACTGC	CATGCTGCCTCCCGTAGGAGT	NARCH	074A	Healthy	NARCH_sample_074A
049A	CTGTTCGTAGAG	CATGCTGCCTCCCGTAGGAGT	NARCH	049A	Pre	NARCH_sample_049A
049B	CTTAGCACATCA	CATGCTGCCTCCCGTAGGAGT	NARCH	049B	Post	NARCH_sample_049B
061A	CTTGATGCGTAT	CATGCTGCCTCCCGTAGGAGT	NARCH	061A	Pre	NARCH_sample_061A
061B	CTTGTGTCGATA	CATGCTGCCTCCCGTAGGAGT	NARCH	061B	Post	NARCH_sample_061B
062A	GAACATGATGAG	CATGCTGCCTCCCGTAGGAGT	NARCH	062A	Pre	NARCH_sample_062A
062B	GAACTGTATCTC	CATGCTGCCTCCCGTAGGAGT	NARCH	062B	Post	NARCH_sample_062B
058A	GAAGAGTGATCA	CATGCTGCCTCCCGTAGGAGT	NARCH	058A	Pre	NARCH_sample_058A
058B	GAAGCTACTGTC	CATGCTGCCTCCCGTAGGAGT	NARCH	058B	Post	NARCH_sample_058B
065A	GAAGTCTCGCAT	CATGCTGCCTCCCGTAGGAGT	NARCH	065A	Pre	NARCH_sample_065A
065B	GAATGATGAGTG	CATGCTGCCTCCCGTAGGAGT	NARCH	065B	Post	NARCH_sample_065B
060A	GACACTCGAATC	CATGCTGCCTCCCGTAGGAGT	NARCH	060A	Pre	NARCH_sample_060A
060B	GACAGCGTTGAC	CATGCTGCCTCCCGTAGGAGT	NARCH	060B	Post	NARCH_sample_060B
057A	GACAGGAGATAG	CATGCTGCCTCCCGTAGGAGT	NARCH	057A	Pre	NARCH_sample_057A
057B	GACAGTTACTGC	CATGCTGCCTCCCGTAGGAGT	NARCH	057B	Post	NARCH_sample_057B
040A	GACGCTAGTTCA	CATGCTGCCTCCCGTAGGAGT	NARCH	040A	Pre	NARCH_sample_00A
040B	GACATCGGCTAT	CATGCTGCCTCCCGTAGGAGT	NARCH	040B	Post	NARCH_sample_040B
063B	GACCACTACGAT	CATGCTGCCTCCCGTAGGAGT	NARCH	063B	Post	NARCH_sample_063B
043A	GACCGAGCTATG	CATGCTGCCTCCCGTAGGAGT	NARCH	043A	Pre	NARCH_sample_043A
007A	GACGAGTCAGTC	CATGCTGCCTCCCGTAGGAGT	NARCH	007A	Pre	NARCH_sample_007A
024A	GACGATATCGCG	CATGCTGCCTCCCGTAGGAGT	NARCH	024A	Pre	NARCH_sample_024A
033A	GACGCAGTAGCT	CATGCTGCCTCCCGTAGGAGT	NARCH	033A	Pre	NARCH_sample_033A
045A	GACGTTGCACAG	CATGCTGCCTCCCGTAGGAGT	NARCH	045A	Pre	NARCH_sample_045A
008A	GAACATGATGAG	CATGCTGCCTCCCGTAGGAGT	NARCH	008A	Pre	NARCH_sample_008A
008B	GAAGAGTGATCA	CATGCTGCCTCCCGTAGGAGT	NARCH	008B	Post	NARCH_sample_008B
009A	GAAGCTACTGTC	CATGCTGCCTCCCGTAGGAGT	NARCH	009A	Pre	NARCH_sample_009A
009B	GAATGATGAGTG	CATGCTGCCTCCCGTAGGAGT	NARCH	009B	Post	NARCH_sample_009B
012A	GACAGCGTTGAC	CATGCTGCCTCCCGTAGGAGT	NARCH	012A	Pre	NARCH_sample_012A
012B	CTGTTCGTAGAG	CATGCTGCCTCCCGTAGGAGT	NARCH	012B	Post	NARCH_sample_012B
001A	CTGTTCGTAGAG	CATGCTGCCTCCCGTAGGAGT	NARCH	001A	Pre	NARCH_sample_001A
001B	CTTAGCACATCA	CATGCTGCCTCCCGTAGGAGT	NARCH	001B	Post	NARCH_sample_001B
006A	CTTGATGCGTAT	CATGCTGCCTCCCGTAGGAGT	NARCH	006A	Pre	NARCH_sample_006A
006B	CTTGTGTCGATA	CATGCTGCCTCCCGTAGGAGT	NARCH	006B	Post	NARCH_sample_006B
013A	GAACATGATGAG	CATGCTGCCTCCCGTAGGAGT	NARCH	013A	Pre	NARCH_sample_013A
013B	GAACTGTATCTC	CATGCTGCCTCCCGTAGGAGT	NARCH	013B	Post	NARCH_sample_013B
015A	GAAGAGTGATCA	CATGCTGCCTCCCGTAGGAGT	NARCH	015A	Pre	NARCH_sample_015A
015B	GAAGCTACTGTC	CATGCTGCCTCCCGTAGGAGT	NARCH	015B	Post	NARCH_sample_015B
016A	GAAGTCTCGCAT	CATGCTGCCTCCCGTAGGAGT	NARCH	016A	Pre	NARCH_sample_016A
016B	GAATGATGAGTG	CATGCTGCCTCCCGTAGGAGT	NARCH	016B	Post	NARCH_sample_016B
020A	GACACTCGAATC	CATGCTGCCTCCCGTAGGAGT	NARCH	020A	Pre	NARCH_sample_020A
020B	GACAGCGTTGAC	CATGCTGCCTCCCGTAGGAGT	NARCH	020B	Post	NARCH_sample_020B
022A	GACAGGAGATAG	CATGCTGCCTCCCGTAGGAGT	NARCH	022A	Pre	NARCH_sample_022A
022B	GACAGTTACTGC	CATGCTGCCTCCCGTAGGAGT	NARCH	022B	Post	NARCH_sample_022B
