# Supplementary material for: Compositional Data Analysis of Periodontal Disease Microbial Communities
Source: Front Microbiol. 2021 May 17;12:617949. doi: 10.3389/fmicb.2021.617949 (PMC8165185; doi:10.3389/fmicb.2021.617949)
Supplement: Supplementary file 3 [file Data_Sheet_3.ZIP › jupyternotebook_and_files/files/SHT_PT_kraken_o.txt]

Sample ID	009A.kraken	009B.kraken	012A.kraken	012B.kraken	015A.kraken	015B.kraken	022A.kraken	022B.kraken	024A.kraken	033A.kraken	033B.kraken	035A.kraken	035B.kraken	038A.kraken	038B.kraken	049A.kraken	049B.kraken	052A.kraken	052B.kraken	057A.kraken	057B.kraken	068A.kraken	068B.kraken	1_1bx.kraken	12_1by.kraken	12_2by.kraken	12_3by.kraken	1_2bx.kraken	1_3bx.kraken	15_1bx.kraken	15_1bz.kraken	15_2bz.kraken	15_3bx.kraken	15_bx.kraken	19_1bx.kraken	19_2bx.kraken	20_1bx.kraken	20_2bx.kraken	20_3bx.kraken	22_2bx.kraken	3_1by.kraken	3_2by.kraken	3_3by.kraken	6_1bx.kraken	6_2bx.kraken	6_3by.kraken	7_3bx.kraken
d__Bacteria	2792876	3925405	2773478	5167921	1932698	4287257	1498892	2440410	2950005	5365152	4233641	4261078	2384563	4350395	3055618	4966744	3797694	4870019	5021798	3181890	4330181	4291161	4682702	1382528	1025816	3449811	2931327	3473342	869849	1425234	5146110	2005547	3818989	1596887	775973	3086183	2247600	913488	244489	4199301	3403285	4987281	3489433	363439	932026	3048708	2732544
d__Bacteria|p__Proteobacteria	198836	647550	423827	690829	58209	145128	98147	188435	346416	274212	578342	109395	1269155	500881	661289	117901	225309	220565	661232	89358	68198	322432	224589	262813	365674	176266	183566	120645	159940	48046	305864	74042	131709	98221	82240	57200	65133	293305	33058	137819	100733	115805	54018	30529	50804	118055	93426
d__Bacteria|p__Fusobacteria	74284	71924	112690	345340	112121	353591	330100	572937	99390	514170	494220	217698	127176	239355	267360	401408	942979	1338132	598171	88525	458315	242225	905166	200072	103403	320559	532286	234718	33521	75972	250591	52282	190222	65174	24060	228957	13485	53073	19644	730664	250734	583426	72551	74186	51985	142599	131632
d__Bacteria|p__Nitrospirae	23	38	53	66	11	48	20	54	34	76	75	47	15	72	78	50	90	51	57	21	23	28	74	57	30	50	75	117	56	13	96	9	66	13	21	46	48	25	10	112	64	54	43	10	23	67	51
d__Bacteria|p__Acidobacteria	101	150	122	154	23	62	73	171	130	166	296	94	128	133	163	82	174	210	163	75	125	122	294	113	80	221	222	283	84	51	157	112	282	115	35	138	68	32	10	185	152	133	175	26	48	121	167
d__Bacteria|p__Caldiserica	1	0	2	2	7	9	1	5	2	8	16	3	1	2	1	3	9	111	11	0	1	6	30	7	1	4	8	3	0	2	17	3	2	1	1	4	1	1	0	11	4	10	2	1	1	1	3
d__Bacteria|p__Dictyoglomi	5	13	5	20	0	23	4	25	13	33	14	7	1	20	14	10	32	16	8	13	13	12	14	6	3	12	25	22	3	1	0	6	20	4	0	22	2	3	0	46	19	12	44	1	2	8	5
d__Bacteria|p__Elusimicrobia	45	72	42	46	4	13	60	59	29	90	73	55	13	38	41	71	76	66	36	27	23	42	95	44	14	20	37	47	14	4	3	20	57	16	6	41	28	4	3	57	19	34	41	12	6	17	25
d__Bacteria|p__Aquificae	24	81	70	91	21	73	66	130	38	116	86	69	22	83	120	107	143	237	75	23	42	73	134	66	25	68	143	98	44	18	46	31	101	22	18	36	33	9	12	124	56	68	76	6	15	14	43
d__Bacteria|p__Thermotogae	64	61	103	160	46	120	84	226	74	207	235	163	88	156	201	223	298	217	301	45	84	125	245	79	51	190	223	149	42	26	119	23	119	23	41	120	75	3	15	302	101	119	175	9	35	50	72
d__Bacteria|p__Deferribacteres	10	13	41	45	14	32	21	51	13	74	52	35	15	26	39	43	76	67	53	14	37	37	58	36	8	33	47	48	63	13	26	10	24	9	16	27	25	3	7	66	32	38	41	5	10	1	17
d__Bacteria|p__Chrysiogenetes	5	9	6	7	2	19	7	22	9	7	28	19	5	22	10	19	37	7	27	2	0	28	7	38	6	11	12	55	9	2	36	10	16	6	7	15	43	1	0	18	17	32	16	2	3	3	23
d__Bacteria|p__Thermodesulfobacteria	25	6	13	10	19	37	6	90	57	25	16	12	5	26	24	22	27	65	16	4	11	29	21	21	2	20	28	37	14	3	24	17	7	23	14	31	15	2	3	17	32	34	60	8	6	43	20
d__Bacteria|p__Spirochaetes	155280	25303	29813	45413	4149	3716	156524	2338	84208	160373	37185	13333	5809	4619	9090	320819	96739	2591	3880	26252	12331	61550	66800	116629	17809	57607	41968	149974	183428	36593	8506	5562	5687	6296	42378	101638	410555	4559	19567	44017	403240	379240	349306	34113	13811	1396	162800
d__Bacteria|p__Synergistetes	352	97	236	201	30	34	46	29	159	157	83	777	105	63	131	303	87	34	176	24	25	113	72	266	6	94	65	692	592	54	93	47	58	68	306	409	682	28	60	74	519	383	138	280	149	45	878
d__Bacteria|p__Verrucomicrobia	194	223	197	267	41	113	102	239	360	242	240	172	91	280	193	187	316	347	136	125	201	171	303	207	108	334	468	485	195	58	284	266	360	244	70	229	99	60	32	207	307	231	436	49	110	225	284
d__Bacteria|p__Kiritimatiellaeota	24	29	37	50	46	56	39	23	84	15	24	8	6	11	18	21	17	26	18	31	65	26	15	9	3	41	33	71	22	3	31	13	43	18	11	46	61	1	0	21	46	43	144	2	4	37	47
d__Bacteria|p__Planctomycetes	153	166	181	213	27	78	91	154	275	261	285	133	66	161	108	178	274	165	77	96	160	125	154	138	69	272	263	486	104	84	240	315	352	347	53	214	108	71	29	226	279	298	478	49	145	245	276
d__Bacteria|p__Chlamydiae	43	31	75	41	11	39	29	70	29	97	56	50	16	42	34	55	83	47	22	20	17	44	76	26	17	39	44	32	25	13	57	6	51	11	12	38	23	4	6	26	30	44	41	5	8	8	40
d__Bacteria|p__Fibrobacteres	86	29	38	66	2	18	16	54	40	31	37	13	2	56	45	31	76	37	14	15	5	68	46	23	6	19	8	33	7	5	19	4	28	2	7	22	9	1	3	14	12	7	15	5	3	8	20
d__Bacteria|p__Bacteroidetes	1570574	798701	1145620	2889446	448825	772768	582143	769773	1414297	1825961	1936195	2288332	518903	1665379	860123	3169003	1504221	1562767	1436880	240028	198342	1476849	1552271	420856	147550	1543022	988681	564091	165861	431548	1251348	85470	811903	103806	259482	1728645	914916	36291	53702	1423919	1452876	2245959	1398683	129079	122601	50767	385692
d__Bacteria|p__Chlorobi	251	339	235	287	59	171	171	232	363	391	462	126	67	368	239	301	373	292	275	117	285	274	298	335	69	223	215	470	166	56	188	80	243	67	57	205	350	49	31	222	247	198	243	41	58	99	190
d__Bacteria|p__Ignavibacteriae	26	18	31	77	15	35	54	89	64	102	141	27	22	52	23	63	100	11	27	12	17	40	41	14	3	18	36	23	7	19	39	17	17	4	13	21	11	1	1	120	35	33	58	5	4	9	22
d__Bacteria|p__Gemmatimonadetes	14	29	25	30	12	21	5	26	51	21	35	16	12	37	27	22	28	12	13	6	13	26	15	31	13	31	42	52	22	4	40	9	65	16	5	15	21	7	6	43	13	9	4	10	9	20	41
d__Bacteria|p__Candidatus_Cloacimonetes	34	59	90	84	4	12	181	209	38	314	582	32	11	247	18	56	177	207	99	47	75	15	17	29	20	89	191	16	4	4	34	10	25	9	7	24	9	0	12	20	17	22	25	7	2	6	9
d__Bacteria|p__Firmicutes	469751	2032858	877347	712947	1240351	2899194	308151	853033	492168	2496956	1041230	1502566	408958	1811724	1034289	912416	975712	1661402	2116459	2441568	3353192	2020271	1876404	259293	212229	510565	553615	997862	84458	656479	2323195	207571	791428	163189	241304	492721	222993	197549	26071	1260123	326516	432433	380871	31218	120125	1555857	458275
d__Bacteria|p__Deinococcus-Thermus	355	561	428	517	93	314	205	497	640	302	455	265	152	739	511	323	462	570	229	224	486	340	481	441	232	801	663	1292	386	190	828	789	1089	919	150	550	278	177	62	584	706	627	1216	99	258	543	761
d__Bacteria|p__Armatimonadetes	23	6	9	16	3	8	2	37	5	11	4	7	6	5	4	7	34	14	7	11	13	16	7	14	3	11	5	20	5	12	12	22	3	12	6	7	14	1	0	5	15	10	9	9	6	8	24
d__Bacteria|p__Chloroflexi	178	323	1509	312	186	142	143	193	1462	397	332	296	83	365	242	14742	514	219	234	250	207	364	218	13917	115	355	1284	46961	16947	72	199	246	316	185	1381	1755	22327	74	280	431	66260	42372	99891	9109	3339	5626	22772
d__Bacteria|p__Actinobacteria	316416	337734	172157	469923	64426	99029	10514	26519	502944	79045	133392	114391	47992	113610	207090	19180	36263	68631	192329	287772	225593	156198	43659	99618	174805	829602	618295	1340752	218958	171926	994617	1572450	1871055	1151499	120742	466190	591714	325354	89981	589141	793449	1176092	1119339	51837	564019	1164228	1467689
d__Bacteria|p__Tenericutes	482	310	431	637	393	841	530	1072	306	1384	650	621	344	733	883	695	1033	1215	624	218	426	667	1046	1063	368	557	775	1481	611	660	659	373	1000	378	764	1177	458	325	381	1219	707	969	1615	593	541	379	875
d__Bacteria|p__Cyanobacteria	659	767	822	869	347	1360	393	1623	707	839	957	554	361	1181	1233	602	1266	1230	765	288	488	1195	1398	671	417	908	904	1058	436	191	545	395	1054	571	222	574	438	174	103	1064	628	630	765	194	241	458	803
d__Bacteria|p__Calditrichaeota	8	18	20	18	2	17	2	19	22	26	18	15	9	39	53	47	17	15	8	10	3	46	100	22	4	15	9	29	20	12	48	7	13	19	5	22	12	3	6	48	36	23	26	3	5	7	21
d__Bacteria|p__Proteobacteria|c__Gammaproteobacteria	129100	99152	42982	63002	4309	15885	24483	74423	19956	72202	110080	5654	1169518	39873	109217	55344	37442	63349	509758	10736	14685	14828	48499	89361	88958	17930	15248	28744	41740	14295	39184	25280	17436	59610	14062	13181	25580	72831	24402	11132	6162	7886	10962	22791	30136	19054	24079
d__Bacteria|p__Proteobacteria|c__Alphaproteobacteria	2969	4959	3629	5587	620	2838	1357	6267	5353	3180	5597	2180	3247	6996	5088	2422	4716	5261	2582	2525	2949	3687	5144	4370	2237	6737	6014	8991	3153	1647	10725	6933	11244	7761	1290	3811	2803	4086	821	5419	4109	3530	4767	1025	2850	5890	6677
d__Bacteria|p__Proteobacteria|c__Betaproteobacteria	8982	300068	160925	152017	3390	32565	15521	46287	16956	54887	231644	5572	22765	135030	325724	8161	24451	90351	65678	22940	15912	59314	69403	139773	243393	33400	21787	39237	95334	6647	117606	5649	35878	6333	1421	3672	6383	208130	1445	5138	5006	4373	3988	1792	4809	5533	25758
d__Bacteria|p__Proteobacteria|c__Deltaproteobacteria	1071	1415	1417	2143	242	921	611	2037	1830	1669	2217	2120	701	2307	1599	1937	1724	1667	1139	697	782	1801	1508	4791	727	2607	2424	9267	2697	673	2750	1852	3116	2337	59575	14995	22434	871	425	1938	66584	76439	31178	883	1390	2236	17908
d__Bacteria|p__Proteobacteria|c__Epsilonproteobacteria	55713	235863	213100	465396	49388	91684	55696	56825	300530	140882	226277	93319	44413	312921	217130	49195	155317	57446	80833	50593	32957	241320	98297	22041	28764	113810	136334	31723	15544	24352	130028	33199	60730	20980	5536	20594	6832	4884	5734	113047	17703	22678	1941	3704	10974	84258	16688
d__Bacteria|p__Proteobacteria|c__Acidithiobacillia	8	48	50	88	6	35	5	94	48	89	149	13	87	111	83	24	52	75	46	24	18	32	98	67	38	45	37	57	38	10	206	57	123	55	7	21	39	55	2	85	30	32	16	8	13	22	124
d__Bacteria|p__Fusobacteria|c__Fusobacteriia	74284	71924	112690	345340	112121	353591	330100	572937	99390	514170	494220	217698	127176	239355	267360	401408	942979	1338132	598171	88525	458315	242225	905166	200072	103403	320559	532286	234718	33521	75972	250591	52282	190222	65174	24060	228957	13485	53073	19644	730664	250734	583426	72551	74186	51985	142599	131632
d__Bacteria|p__Nitrospirae|c__Nitrospira	23	38	53	66	11	48	20	54	34	76	75	47	15	72	78	50	90	51	57	21	23	28	74	57	30	50	75	117	56	13	96	9	66	13	21	46	48	25	10	112	64	54	43	10	23	67	51
d__Bacteria|p__Acidobacteria|c__Acidobacteriia	86	121	92	76	13	36	70	145	110	137	235	59	104	86	106	68	145	157	151	59	109	98	261	64	60	174	184	204	62	40	131	78	222	61	25	110	32	25	6	138	113	101	146	17	30	64	126
d__Bacteria|p__Acidobacteria|c__Solibacteres	11	20	21	52	4	15	1	10	10	13	45	25	8	37	46	11	18	45	7	8	10	13	21	35	18	38	25	61	16	11	21	25	46	54	6	21	23	5	3	33	26	16	16	7	14	52	33
d__Bacteria|p__Acidobacteria|c__Blastocatellia	4	9	9	26	6	9	2	13	10	15	16	10	15	9	11	2	10	8	5	7	6	11	12	14	1	8	9	18	6	0	4	8	14	0	4	7	13	1	1	12	13	16	12	2	4	5	8
d__Bacteria|p__Caldiserica|c__Caldisericia	1	0	2	2	7	9	1	5	2	8	16	3	1	2	1	3	9	111	11	0	1	6	30	7	1	4	8	3	0	2	17	3	2	1	1	4	1	1	0	11	4	10	2	1	1	1	3
d__Bacteria|p__Dictyoglomi|c__Dictyoglomia	5	13	5	20	0	23	4	25	13	33	14	7	1	20	14	10	32	16	8	13	13	12	14	6	3	12	25	22	3	1	0	6	20	4	0	22	2	3	0	46	19	12	44	1	2	8	5
d__Bacteria|p__Elusimicrobia|c__Endomicrobia	38	42	33	31	3	9	55	46	14	73	59	47	10	25	29	46	53	49	29	16	8	32	59	36	11	16	27	27	6	1	0	7	35	6	3	26	19	4	2	39	10	22	28	4	4	14	18
d__Bacteria|p__Elusimicrobia|c__Elusimicrobia	6	27	4	10	1	3	3	9	11	8	10	6	1	9	9	21	16	11	6	8	12	6	31	6	3	2	10	12	7	0	3	13	18	10	3	11	4	0	1	9	6	9	11	6	2	2	6
d__Bacteria|p__Aquificae|c__Aquificae	24	81	70	91	21	73	66	130	38	116	86	69	22	83	120	107	143	237	75	23	42	73	134	66	25	68	143	98	44	18	46	31	101	22	18	36	33	9	12	124	56	68	76	6	15	14	43
d__Bacteria|p__Thermotogae|c__Thermotogae	64	61	103	160	46	120	84	226	74	207	235	163	88	156	201	223	298	217	301	45	84	125	245	79	51	190	223	149	42	26	119	23	119	23	41	120	75	3	15	302	101	119	175	9	35	50	72
d__Bacteria|p__Deferribacteres|c__Deferribacteres	10	13	41	45	14	32	21	51	13	74	52	35	15	26	39	43	76	67	53	14	37	37	58	36	8	33	47	48	63	13	26	10	24	9	16	27	25	3	7	66	32	38	41	5	10	1	17
d__Bacteria|p__Chrysiogenetes|c__Chrysiogenetes	5	9	6	7	2	19	7	22	9	7	28	19	5	22	10	19	37	7	27	2	0	28	7	38	6	11	12	55	9	2	36	10	16	6	7	15	43	1	0	18	17	32	16	2	3	3	23
d__Bacteria|p__Thermodesulfobacteria|c__Thermodesulfobacteria	25	6	13	10	19	37	6	90	57	25	16	12	5	26	24	22	27	65	16	4	11	29	21	21	2	20	28	37	14	3	24	17	7	23	14	31	15	2	3	17	32	34	60	8	6	43	20
d__Bacteria|p__Spirochaetes|c__Spirochaetia	155280	25303	29813	45413	4149	3716	156524	2338	84208	160373	37185	13333	5809	4619	9090	320819	96739	2591	3880	26252	12331	61550	66800	116629	17809	57607	41968	149974	183428	36593	8506	5562	5687	6296	42378	101638	410555	4559	19567	44017	403240	379240	349306	34113	13811	1396	162800
d__Bacteria|p__Synergistetes|c__Synergistia	352	97	236	201	30	34	46	29	159	157	83	777	105	63	131	303	87	34	176	24	25	113	72	266	6	94	65	692	592	54	93	47	58	68	306	409	682	28	60	74	519	383	138	280	149	45	878
d__Bacteria|p__Verrucomicrobia|c__Spartobacteria	0	0	0	0	0	0	0	1	0	1	1	0	0	0	0	3	0	0	2	0	0	2	1	0	0	1	0	0	0	0	0	0	0	0	0	0	0	0	0	1	1	0	1	0	0	0	1
d__Bacteria|p__Verrucomicrobia|c__Verrucomicrobiae	67	66	38	96	2	28	18	54	74	41	40	63	34	72	51	27	44	63	54	24	30	42	57	54	15	60	52	80	98	13	83	30	82	24	17	38	45	18	14	36	103	73	61	16	31	60	116
d__Bacteria|p__Verrucomicrobia|c__Opitutae	59	79	60	91	14	40	19	32	81	35	81	34	33	60	67	56	84	67	13	62	18	63	80	74	53	176	154	195	79	33	160	176	192	167	43	95	40	30	12	108	108	83	53	24	71	139	122
d__Bacteria|p__Verrucomicrobia|c__Methylacidiphilae	1	2	5	0	0	3	5	11	2	28	14	2	2	6	0	2	9	8	1	3	1	6	52	6	0	0	0	5	2	0	0	0	0	0	0	0	1	0	0	0	1	7	3	1	0	0	0
d__Bacteria|p__Kiritimatiellaeota|c__Kiritimatiellae	24	29	37	50	46	56	39	23	84	15	24	8	6	11	18	21	17	26	18	31	65	26	15	9	3	41	33	71	22	3	31	13	43	18	11	46	61	1	0	21	46	43	144	2	4	37	47
d__Bacteria|p__Planctomycetes|c__Planctomycetia	108	111	127	162	16	62	72	129	158	190	231	121	62	122	79	124	218	149	63	62	73	79	143	120	56	209	179	320	80	57	196	252	276	264	43	140	98	60	18	174	179	175	137	37	103	169	187
d__Bacteria|p__Planctomycetes|c__Phycisphaerae	45	55	54	51	11	16	19	25	117	71	54	12	4	39	29	54	56	16	14	34	87	46	11	18	13	59	82	148	23	26	39	49	61	72	10	72	10	11	8	47	96	115	320	12	42	74	76
d__Bacteria|p__Chlamydiae|c__Chlamydiia	43	31	75	41	11	39	29	70	29	97	56	50	16	42	34	55	83	47	22	20	17	44	76	26	17	39	44	32	25	13	57	6	51	11	12	38	23	4	6	26	30	44	41	5	8	8	40
d__Bacteria|p__Fibrobacteres|c__Fibrobacteria	86	29	38	66	2	18	16	54	40	31	37	13	2	56	45	31	76	37	14	15	5	68	46	23	6	19	8	33	7	5	19	4	28	2	7	22	9	1	3	14	12	7	15	5	3	8	20
d__Bacteria|p__Bacteroidetes|c__Flavobacteriia	33095	187747	162024	484094	206678	542175	139882	448194	446382	195127	295467	202533	68586	1202863	306311	199400	830031	614453	209067	61329	59594	202891	141768	24556	25401	134029	206024	36894	19137	10782	89222	37363	283006	45300	1376	3400	5758	10022	10724	36721	15083	15310	4369	12487	20986	4338	71550
d__Bacteria|p__Bacteroidetes|c__Sphingobacteriia	308	315	452	495	172	466	322	1234	382	583	768	316	148	841	834	335	1148	736	434	123	219	716	690	344	203	414	409	386	251	107	232	93	436	84	99	256	140	92	66	530	326	231	369	88	134	106	296
d__Bacteria|p__Bacteroidetes|c__Bacteroidia	1534973	608682	980204	2401736	241129	227493	439680	315261	965060	1626226	1634893	2083193	449152	457365	548126	2966277	666865	943391	1224713	177872	137678	1268809	1404885	393979	121010	1405625	779141	524405	145292	419538	1159607	47321	525959	57783	257369	1722490	908187	25707	42640	1382893	1435115	2228376	1391410	116202	100976	45481	310967
d__Bacteria|p__Bacteroidetes|c__Cytophagia	1021	1027	1420	1628	346	1234	931	2566	1167	1919	2557	1005	429	2062	2397	1139	2977	2114	1195	364	517	2042	2192	955	444	1224	1163	1197	669	448	1116	341	1310	340	228	817	351	209	134	1397	1084	775	1189	125	255	316	843
d__Bacteria|p__Bacteroidetes|c__Chitinophagia	244	240	221	288	100	296	201	430	105	314	365	214	97	399	443	291	587	414	233	86	100	527	400	106	86	247	255	145	46	64	141	32	172	30	56	117	80	43	14	290	189	141	152	21	22	36	106
d__Bacteria|p__Bacteroidetes|c__Saprospiria	108	84	101	121	35	145	107	267	82	142	159	72	50	180	172	96	215	163	67	24	27	193	159	85	40	94	74	98	36	25	49	17	137	3	16	49	37	12	5	95	72	73	93	12	10	19	71
d__Bacteria|p__Chlorobi|c__Chlorobia	251	339	235	287	59	171	171	232	363	391	462	126	67	368	239	301	373	292	275	117	285	274	298	335	69	223	215	470	166	56	188	80	243	67	57	205	350	49	31	222	247	198	243	41	58	99	190
d__Bacteria|p__Ignavibacteriae|c__Ignavibacteria	26	18	31	77	15	35	54	89	64	102	141	27	22	52	23	63	100	11	27	12	17	40	41	14	3	18	36	23	7	19	39	17	17	4	13	21	11	1	1	120	35	33	58	5	4	9	22
d__Bacteria|p__Gemmatimonadetes|c__Gemmatimonadetes	14	29	25	30	12	21	5	26	51	21	35	16	12	37	27	22	28	12	13	6	13	26	15	31	13	31	42	52	22	4	40	9	65	16	5	15	21	7	6	43	13	9	4	10	9	20	41
d__Bacteria|p__Firmicutes|c__Bacilli	298488	1425954	633325	179598	549313	962968	163047	615288	413004	1428288	676559	1173969	297531	1103218	591528	126189	345901	444553	810595	2236847	3257939	1387869	1551873	85718	142446	116841	49579	384413	19467	351150	732371	31195	414015	25651	104133	69325	182513	186230	2824	262846	40569	101859	60308	7990	22716	317685	126841
d__Bacteria|p__Firmicutes|c__Clostridia	8634	5534	19497	10550	6034	7850	13327	21105	13791	26498	11686	16877	5419	11348	11804	248387	63255	12890	27060	12895	13774	10838	7991	41456	1581	8324	6994	241676	22955	2390	5559	3303	7343	2303	14338	25091	23856	1332	2714	25666	70485	156783	155273	7187	5853	6047	5019
d__Bacteria|p__Firmicutes|c__Erysipelotrichia	163	230	248	244	86	209	164	224	203	546	362	284	66	299	234	325	377	274	369	126	268	239	169	138	51	161	187	371	95	62	196	41	346	38	54	232	74	37	21	291	293	362	626	30	29	38	123
d__Bacteria|p__Firmicutes|c__Negativicutes	131814	595173	213836	505138	678141	1903451	103730	190399	59053	983850	335828	230868	85865	687903	410659	521754	524268	1199451	1266398	182250	73975	597600	307249	123664	65248	376155	482419	338648	37948	255899	1566488	170116	361683	133115	120565	369315	13700	8891	19704	960212	203126	83305	125952	13662	89493	1212014	317698
d__Bacteria|p__Firmicutes|c__Limnochordia	18	12	22	59	1	12	6	31	16	15	28	17	16	49	21	14	28	41	24	14	14	13	20	31	23	55	40	143	51	39	48	49	162	81	18	39	34	10	7	54	64	50	35	12	22	80	115
d__Bacteria|p__Firmicutes|c__Tissierellia	27928	3497	6994	13939	5061	20751	21142	13739	2652	41896	14048	69470	17516	5957	17087	8635	35132	1220	7633	5326	1759	20399	7091	5367	2318	6276	11887	23945	1574	45187	16899	1830	4839	1269	1445	26045	1272	765	564	5753	6023	75456	23762	1734	1351	16644	6534
d__Bacteria|p__Deinococcus-Thermus|c__Deinococci	355	561	428	517	93	314	205	497	640	302	455	265	152	739	511	323	462	570	229	224	486	340	481	441	232	801	663	1292	386	190	828	789	1089	919	150	550	278	177	62	584	706	627	1216	99	258	543	761
d__Bacteria|p__Armatimonadetes|c__Fimbriimonadia	23	6	9	16	3	8	2	37	5	11	4	7	6	5	4	7	34	14	7	11	13	16	7	14	3	11	5	20	5	12	12	22	3	12	6	7	14	1	0	5	15	10	9	9	6	8	24
d__Bacteria|p__Chloroflexi|c__Chloroflexia	64	120	73	83	9	33	17	27	101	49	74	40	34	63	38	34	50	55	42	92	70	73	55	36	33	98	153	110	38	12	107	140	123	57	13	37	24	10	4	104	63	55	159	15	41	48	98
d__Bacteria|p__Chloroflexi|c__Thermomicrobia	45	38	31	64	12	41	45	18	51	54	29	42	9	65	51	58	76	53	49	20	62	34	29	52	22	86	83	182	36	12	29	49	105	68	10	56	21	10	3	81	83	79	172	8	50	178	62
d__Bacteria|p__Chloroflexi|c__Anaerolineae	32	13	1291	52	154	16	35	34	1255	154	44	146	19	86	46	14550	91	9	79	22	25	177	27	13738	32	75	952	46447	16819	36	49	26	31	28	1331	1581	22195	45	260	170	65986	42095	99427	9071	3206	5323	22511
d__Bacteria|p__Chloroflexi|c__Dehalococcoidia	28	142	96	92	11	46	44	96	41	133	167	54	15	130	100	81	238	90	56	107	43	72	93	66	25	82	73	182	39	7	7	25	49	29	17	66	64	8	8	64	103	112	110	7	36	60	77
d__Bacteria|p__Chloroflexi|c__Caldilineae	9	10	17	21	0	6	2	18	11	7	18	8	6	21	6	13	25	11	8	9	6	8	13	22	2	11	23	30	15	5	5	6	8	3	10	8	20	1	3	12	13	17	10	7	6	17	12
d__Bacteria|p__Actinobacteria|c__Actinobacteria	130912	151833	87742	87325	6772	59669	4712	23918	293688	44845	79210	25072	8451	73259	42578	6402	20647	61970	43890	167060	150112	79833	31569	95222	161491	644039	451727	1148905	217780	163148	954085	1495187	1835326	1132889	104630	277871	591176	325127	89726	522826	768478	1130949	1060797	50796	561871	1076509	1454480
d__Bacteria|p__Actinobacteria|c__Acidimicrobiia	26	63	22	18	1	8	10	8	15	12	32	9	5	12	12	10	11	24	9	29	23	5	40	46	20	90	44	119	22	29	81	137	212	73	8	22	9	18	6	19	22	33	14	4	39	139	28
d__Bacteria|p__Actinobacteria|c__Rubrobacteria	50	28	25	39	1	9	16	29	51	35	34	33	2	22	43	36	48	15	20	33	53	27	32	63	21	123	71	178	50	51	60	107	191	170	27	63	30	7	4	75	54	59	44	8	52	249	161
d__Bacteria|p__Actinobacteria|c__Coriobacteriia	185338	185676	84292	382448	57632	39319	5763	2539	209051	34122	54026	89222	39513	40281	164397	12714	15524	6573	148305	120433	75342	76288	11972	4202	13216	185041	166242	191095	1008	8597	40124	76497	34597	17798	16026	188054	413	148	222	66049	24670	44791	58110	996	1849	86802	12758
d__Bacteria|p__Actinobacteria|c__Thermoleophilia	19	16	4	15	0	0	1	0	8	4	11	8	3	11	10	3	6	0	5	7	5	3	3	23	7	68	47	81	25	21	59	67	148	119	19	38	34	24	7	27	24	42	34	6	51	93	72
d__Bacteria|p__Tenericutes|c__Mollicutes	478	305	419	596	387	833	519	1030	303	1344	633	607	326	721	861	675	1011	1198	610	214	413	660	1030	1058	362	548	766	1446	604	654	655	371	957	372	759	1170	454	324	379	1161	672	922	1575	592	539	372	872
d__Bacteria|p__Cyanobacteria|c__Gloeobacteria	27	36	26	49	13	22	22	21	107	52	56	23	11	48	24	12	47	29	16	26	100	40	44	25	20	62	73	116	30	10	39	48	31	34	15	56	20	10	8	44	39	27	62	12	21	14	60
d__Bacteria|p__Calditrichaeota|c__Calditrichae	8	18	20	18	2	17	2	19	22	26	18	15	9	39	53	47	17	15	8	10	3	46	100	22	4	15	9	29	20	12	48	7	13	19	5	22	12	3	6	48	36	23	26	3	5	7	21
d__Bacteria|p__Proteobacteria|c__Gammaproteobacteria|o__Thiotrichales	114	148	191	277	94	170	145	398	235	298	262	148	126	289	334	206	336	381	297	94	167	198	357	126	122	131	197	183	81	26	162	24	151	17	31	71	92	31	16	285	118	161	268	23	20	102	49
d__Bacteria|p__Proteobacteria|c__Gammaproteobacteria|o__Pseudomonadales	892	16930	2367	4008	312	1874	653	4575	2707	2009	3785	756	1040869	5915	3639	1303	2615	3735	1653	1342	1859	1995	3091	3110	3798	2635	2602	3690	1994	2751	8938	14559	5959	48544	319	1126	1109	3955	238	1585	1281	1174	2026	352	1008	1819	4422
d__Bacteria|p__Proteobacteria|c__Gammaproteobacteria|o__Enterobacterales	1525	7252	3258	6865	565	3607	1103	6000	1880	3317	6349	1210	32389	6524	5410	1972	4634	5617	5365	2536	1505	2808	4985	68718	11386	8750	7480	9369	19653	7816	6633	7795	3300	6976	12430	7570	15162	18547	17857	2479	1420	2694	1284	20057	19367	12115	10155
d__Bacteria|p__Proteobacteria|c__Gammaproteobacteria|o__Legionellales	42	50	69	104	32	94	51	146	83	88	101	52	35	148	106	67	155	157	107	32	89	50	65	67	53	96	78	118	63	28	96	27	66	24	52	82	32	35	31	98	87	112	362	33	71	33	52
d__Bacteria|p__Proteobacteria|c__Gammaproteobacteria|o__Chromatiales	345	537	523	937	68	458	111	1161	431	410	962	174	493	1597	738	254	626	867	270	254	192	450	606	556	337	717	509	1108	415	200	1965	473	1069	555	87	290	409	790	48	513	478	347	312	91	252	496	592
d__Bacteria|p__Proteobacteria|c__Gammaproteobacteria|o__Xanthomonadales	387	1144	788	1088	101	775	139	1448	666	458	1034	222	4894	2072	1151	277	721	1138	283	441	524	722	835	995	513	1013	687	1505	695	232	3609	694	2139	980	101	2411	328	1529	92	587	501	375	3664	110	454	699	820
d__Bacteria|p__Proteobacteria|c__Gammaproteobacteria|o__Cardiobacteriales	10	86	97	234	26	268	34	849	8	80	221	19	12	916	466	81	361	540	63	61	118	130	251	79	138	237	90	54	120	4	118	3	68	1	6	11	41	58	13	40	56	12	20	17	25	45	40
d__Bacteria|p__Proteobacteria|c__Gammaproteobacteria|o__Methylococcales	237	336	208	360	47	190	33	401	348	105	310	36	167	442	323	102	210	365	75	86	226	119	231	157	95	170	130	130	94	12	329	58	195	127	7	55	60	129	18	144	55	71	53	14	67	44	95
d__Bacteria|p__Proteobacteria|c__Gammaproteobacteria|o__Oceanospirillales	181	509	387	621	67	347	117	701	325	381	688	190	1077	843	563	208	483	669	428	194	276	363	431	433	265	388	324	573	328	129	1405	218	740	288	78	176	158	520	43	305	307	298	309	41	129	170	390
d__Bacteria|p__Proteobacteria|c__Gammaproteobacteria|o__Alteromonadales	399	1215	842	1228	147	576	350	1387	741	1074	1528	370	1470	1194	1158	445	981	1597	1679	356	494	697	1123	575	662	490	508	895	347	167	1092	249	694	361	142	358	190	374	96	647	356	358	584	145	219	264	492
d__Bacteria|p__Proteobacteria|c__Gammaproteobacteria|o__Vibrionales	249	659	467	861	97	341	221	680	296	713	1068	272	549	626	726	311	526	779	1990	221	407	334	614	235	472	273	181	233	190	71	404	78	308	111	71	148	82	177	38	348	164	147	117	42	66	153	222
d__Bacteria|p__Proteobacteria|c__Gammaproteobacteria|o__Aeromonadales	123	520	275	411	30	250	71	536	156	243	384	97	706	641	408	84	287	379	124	167	80	197	339	347	254	366	445	470	228	76	933	283	542	320	47	132	155	401	32	205	201	153	117	54	150	213	235
d__Bacteria|p__Proteobacteria|c__Gammaproteobacteria|o__Pasteurellales	124122	66916	32338	43818	2552	5954	20998	53761	11316	61897	90999	1693	1563	16269	92108	49362	24093	44763	494428	4476	8203	5771	33945	12929	69627	1683	1336	9202	16728	2583	11247	339	954	575	535	407	7320	45253	5734	3116	632	1486	923	1618	7894	2410	5808
d__Bacteria|p__Proteobacteria|c__Gammaproteobacteria|o__Orbales	24	42	20	36	4	7	12	47	13	50	75	2	11	23	50	28	34	129	113	4	8	11	29	12	21	12	5	32	11	5	22	5	3	0	2	12	5	9	2	24	4	11	13	3	10	8	4
d__Bacteria|p__Proteobacteria|c__Gammaproteobacteria|o__Cellvibrionales	83	358	256	412	31	219	71	354	155	166	346	148	556	532	337	118	290	393	141	95	77	374	362	158	133	193	150	151	100	23	465	92	209	71	16	56	60	99	13	203	69	89	108	15	32	58	133
d__Bacteria|p__Proteobacteria|c__Gammaproteobacteria|o__Nevskiales	4	14	14	35	0	11	7	38	19	13	18	8	3	35	22	6	12	19	5	7	4	9	19	22	12	20	12	63	13	2	19	4	14	2	0	1	24	21	0	29	8	3	13	4	4	11	15
d__Bacteria|p__Proteobacteria|c__Gammaproteobacteria|o__Immundisolibacterales	6	25	23	33	3	24	2	22	10	8	22	0	18	77	38	2	9	19	4	6	5	4	9	28	5	19	9	58	18	9	142	32	112	15	1	9	11	102	2	19	28	9	7	5	18	22	30
d__Bacteria|p__Proteobacteria|c__Alphaproteobacteria|o__Rhizobiales	1261	1981	1507	2349	207	1041	452	2358	2017	1191	2145	943	1586	3046	2164	886	1868	1784	1145	1136	1177	1601	1830	1932	1029	2951	2576	3947	1503	832	4202	3229	4866	4198	700	1703	1173	1803	496	2498	1658	1513	1887	588	1475	3185	2975
d__Bacteria|p__Proteobacteria|c__Alphaproteobacteria|o__Rickettsiales	109	159	71	104	70	120	84	184	237	171	129	93	30	125	122	109	173	246	134	41	229	82	189	69	16	54	72	136	21	14	88	28	121	26	26	97	30	15	13	166	123	140	323	20	28	24	67
d__Bacteria|p__Proteobacteria|c__Alphaproteobacteria|o__Pelagibacterales	14	27	14	44	14	46	11	58	36	51	37	9	3	12	27	39	50	91	33	3	18	13	46	28	12	14	21	39	21	8	20	24	20	11	8	14	20	1	4	80	19	36	35	4	2	9	10
d__Bacteria|p__Proteobacteria|c__Alphaproteobacteria|o__Rhodospirillales	372	659	499	676	84	364	124	709	618	293	655	260	387	868	539	329	550	589	254	368	284	466	593	584	250	824	664	1181	414	164	1826	803	1555	611	135	530	441	649	73	534	623	515	728	107	357	614	900
d__Bacteria|p__Proteobacteria|c__Alphaproteobacteria|o__Rhodobacterales	367	792	548	872	112	576	249	1174	667	527	1019	291	479	1170	914	433	799	1152	383	380	336	442	848	650	358	955	799	1185	403	194	2200	889	1737	657	149	453	383	720	72	674	544	443	540	104	285	692	817
d__Bacteria|p__Proteobacteria|c__Alphaproteobacteria|o__Sphingomonadales	387	784	534	946	77	397	229	816	1175	481	929	309	479	986	736	310	691	734	312	338	463	656	762	610	342	1125	1181	1248	473	238	1434	1214	1658	1375	160	524	445	536	92	908	599	436	580	116	370	627	1125
d__Bacteria|p__Proteobacteria|c__Alphaproteobacteria|o__Caulobacterales	193	202	152	211	9	87	56	277	249	121	253	79	112	305	231	112	139	156	84	120	174	123	136	197	69	286	189	464	97	100	476	314	543	486	42	180	107	170	27	223	212	201	175	30	191	310	348
d__Bacteria|p__Proteobacteria|c__Alphaproteobacteria|o__Parvularculales	8	6	3	7	1	2	0	6	2	5	7	0	2	2	3	6	14	0	7	8	1	47	11	9	3	17	5	17	7	0	10	18	13	6	4	15	3	1	1	17	12	9	8	1	5	14	13
d__Bacteria|p__Proteobacteria|c__Alphaproteobacteria|o__Magnetococcales	38	34	51	75	12	33	19	30	83	34	70	18	0	61	43	27	32	58	22	17	103	27	63	31	12	23	32	70	11	1	16	8	62	7	2	26	20	3	2	25	35	45	115	10	8	24	28
d__Bacteria|p__Proteobacteria|c__Alphaproteobacteria|o__Holosporales	9	2	3	10	0	1	13	21	0	13	15	24	11	12	10	8	17	12	3	3	0	7	6	20	6	3	3	25	7	6	0	4	10	8	6	10	9	10	3	1	16	5	7	11	16	3	0
d__Bacteria|p__Proteobacteria|c__Betaproteobacteria|o__Nitrosomonadales	18	110	77	119	14	96	26	137	36	107	115	18	77	237	127	48	68	108	81	43	23	117	174	96	76	87	74	118	68	20	193	49	96	36	16	36	38	93	16	76	39	36	28	23	30	29	75
d__Bacteria|p__Proteobacteria|c__Betaproteobacteria|o__Burkholderiales	1996	9129	19470	8038	594	3557	1018	6888	5354	3622	6991	1191	14349	14255	6591	1935	3947	6170	2213	3707	2314	4322	4638	68858	126463	13883	5401	14995	31046	1927	55610	4168	25617	4909	979	2278	2297	23529	633	3145	2938	2553	3189	848	2525	4123	14162
d__Bacteria|p__Proteobacteria|c__Betaproteobacteria|o__Hydrogenophilales	14	85	43	77	8	53	5	105	34	9	55	11	21	95	71	13	42	69	11	40	39	31	41	73	18	44	27	105	39	13	242	46	112	26	2	15	54	116	8	16	16	5	4	14	9	55	37
d__Bacteria|p__Proteobacteria|c__Betaproteobacteria|o__Methylophilales	64	222	154	237	24	124	45	230	112	132	193	60	147	286	213	75	203	141	160	58	34	206	182	108	118	106	87	89	84	17	516	24	122	12	9	29	26	112	4	53	41	35	29	9	17	8	76
d__Bacteria|p__Proteobacteria|c__Betaproteobacteria|o__Neisseriales	6587	288634	139694	141589	2610	27650	14176	36764	10717	49974	222442	4015	7575	117173	316502	5661	19036	82122	62618	18545	13188	53672	63004	68820	115567	18205	15281	21974	63103	4336	52634	810	6647	819	328	984	3597	180974	673	1254	1478	1347	340	727	1824	713	10219
d__Bacteria|p__Proteobacteria|c__Betaproteobacteria|o__Rhodocyclales	164	696	586	769	40	453	96	913	354	351	794	115	343	1234	822	166	440	712	185	207	117	353	480	809	383	537	495	1056	421	167	4162	364	1860	379	52	170	198	1809	56	346	260	238	253	91	256	366	625
d__Bacteria|p__Proteobacteria|c__Betaproteobacteria|o__Gallionellales	21	133	83	140	14	87	16	197	24	61	103	28	39	206	129	38	91	178	39	32	22	61	92	82	25	44	23	75	40	13	260	8	67	3	2	15	36	74	2	12	33	18	17	9	14	24	30
d__Bacteria|p__Proteobacteria|c__Betaproteobacteria|o__Sulfuricellales	5	55	29	65	1	29	2	62	30	13	54	5	4	81	58	8	58	80	7	50	22	33	38	49	22	52	33	45	23	8	139	8	47	8	1	13	10	40	5	1	8	1	3	4	8	31	10
d__Bacteria|p__Proteobacteria|c__Deltaproteobacteria|o__Myxococcales	253	362	443	608	46	234	81	478	388	343	606	220	148	594	498	159	354	315	220	238	134	354	338	566	242	968	907	1557	447	259	1078	842	1399	1073	183	535	357	349	101	534	584	559	446	131	537	1045	872
d__Bacteria|p__Proteobacteria|c__Deltaproteobacteria|o__Desulfuromonadales	348	396	346	628	58	214	196	702	558	535	755	328	216	585	421	282	552	537	315	134	300	406	473	475	177	582	599	995	357	137	576	343	688	399	132	398	908	151	73	442	592	456	512	132	228	302	656
d__Bacteria|p__Proteobacteria|c__Deltaproteobacteria|o__Desulfurellales	5	8	13	23	16	65	15	37	7	22	8	22	9	16	28	25	10	15	7	1	8	20	55	41	5	10	8	29	21	7	3	4	27	2	11	16	33	0	2	35	10	20	9	11	0	4	16
d__Bacteria|p__Proteobacteria|c__Deltaproteobacteria|o__Desulfovibrionales	284	322	375	507	54	204	159	470	646	450	500	883	170	717	348	930	419	445	374	225	211	517	296	2259	187	642	556	4196	1167	178	577	353	615	487	59148	13802	17961	252	184	458	64839	75042	29770	410	449	583	15832
d__Bacteria|p__Proteobacteria|c__Deltaproteobacteria|o__Desulfobacterales	99	146	136	197	27	95	106	236	172	185	196	497	116	208	205	399	211	247	114	47	93	314	226	851	55	219	198	1440	390	27	231	137	218	203	61	125	1639	71	29	241	237	182	211	141	115	111	335
d__Bacteria|p__Proteobacteria|c__Deltaproteobacteria|o__Syntrophobacterales	8	30	44	78	9	12	7	34	32	44	45	46	7	72	22	36	40	17	50	22	10	74	48	318	26	85	56	528	149	21	110	66	46	79	14	28	647	16	11	75	88	60	95	17	21	28	57
d__Bacteria|p__Proteobacteria|c__Deltaproteobacteria|o__Bdellovibrionales	28	61	21	24	27	69	21	49	6	52	43	29	15	59	33	51	85	46	36	11	6	52	39	16	9	23	36	32	6	15	58	8	16	5	8	30	13	6	11	88	27	36	40	6	5	82	10
d__Bacteria|p__Proteobacteria|c__Deltaproteobacteria|o__Desulfarculales	7	45	18	37	2	21	7	10	6	16	51	30	14	19	29	17	16	36	13	9	15	42	24	167	13	54	47	315	102	18	89	75	73	79	4	25	364	17	6	33	100	36	34	24	22	75	87
d__Bacteria|p__Proteobacteria|c__Epsilonproteobacteria|o__Campylobacterales	55660	235815	213049	465247	49345	91617	55641	56667	300442	140791	226169	93223	44375	312702	216975	49057	155110	57356	80759	50578	32942	241222	98208	21995	28740	113765	136264	31660	15527	24332	129986	33191	60692	20964	5511	20547	6808	4878	5727	112990	17678	22660	1923	3699	10961	84231	16658
d__Bacteria|p__Proteobacteria|c__Epsilonproteobacteria|o__Nautiliales	16	1	1	7	2	6	2	17	2	7	7	12	4	10	6	9	8	4	0	0	0	7	9	6	3	1	6	7	3	1	4	1	2	3	1	4	7	2	0	10	2	1	2	1	1	4	8
d__Bacteria|p__Proteobacteria|c__Acidithiobacillia|o__Acidithiobacillales	8	48	50	88	6	35	5	94	48	89	149	13	87	111	83	24	52	75	46	24	18	32	98	67	38	45	37	57	38	10	206	57	123	55	7	21	39	55	2	85	30	32	16	8	13	22	124
d__Bacteria|p__Fusobacteria|c__Fusobacteriia|o__Fusobacteriales	74284	71924	112690	345340	112121	353591	330100	572937	99390	514170	494220	217698	127176	239355	267360	401408	942979	1338132	598171	88525	458315	242225	905166	200072	103403	320559	532286	234718	33521	75972	250591	52282	190222	65174	24060	228957	13485	53073	19644	730664	250734	583426	72551	74186	51985	142599	131632
d__Bacteria|p__Nitrospirae|c__Nitrospira|o__Nitrospirales	23	38	53	66	11	48	20	54	34	76	75	47	15	72	78	50	90	51	57	21	23	28	74	57	30	50	75	117	56	13	96	9	66	13	21	46	48	25	10	112	64	54	43	10	23	67	51
d__Bacteria|p__Acidobacteria|c__Acidobacteriia|o__Acidobacteriales	86	121	92	76	13	36	70	145	110	137	235	59	104	86	106	68	145	157	151	59	109	98	261	64	60	174	184	204	62	40	131	78	222	61	25	110	32	25	6	138	113	101	146	17	30	64	126
d__Bacteria|p__Acidobacteria|c__Solibacteres|o__Solibacterales	11	20	21	52	4	15	1	10	10	13	45	25	8	37	46	11	18	45	7	8	10	13	21	35	18	38	25	61	16	11	21	25	46	54	6	21	23	5	3	33	26	16	16	7	14	52	33
d__Bacteria|p__Caldiserica|c__Caldisericia|o__Caldisericales	1	0	2	2	7	9	1	5	2	8	16	3	1	2	1	3	9	111	11	0	1	6	30	7	1	4	8	3	0	2	17	3	2	1	1	4	1	1	0	11	4	10	2	1	1	1	3
d__Bacteria|p__Dictyoglomi|c__Dictyoglomia|o__Dictyoglomales	5	13	5	20	0	23	4	25	13	33	14	7	1	20	14	10	32	16	8	13	13	12	14	6	3	12	25	22	3	1	0	6	20	4	0	22	2	3	0	46	19	12	44	1	2	8	5
d__Bacteria|p__Elusimicrobia|c__Endomicrobia|o__Endomicrobiales	38	42	33	31	3	9	55	46	14	73	59	47	10	25	29	46	53	49	29	16	8	32	59	36	11	16	27	27	6	1	0	7	35	6	3	26	19	4	2	39	10	22	28	4	4	14	18
d__Bacteria|p__Elusimicrobia|c__Elusimicrobia|o__Elusimicrobiales	6	27	4	10	1	3	3	9	11	8	10	6	1	9	9	21	16	11	6	8	12	6	31	6	3	2	10	12	7	0	3	13	18	10	3	11	4	0	1	9	6	9	11	6	2	2	6
d__Bacteria|p__Aquificae|c__Aquificae|o__Aquificales	20	54	47	51	11	37	34	110	28	70	54	53	14	39	82	70	87	169	42	11	21	51	86	48	18	39	110	65	37	6	27	6	67	5	15	26	20	4	4	51	37	60	53	5	7	8	20
d__Bacteria|p__Aquificae|c__Aquificae|o__Desulfurobacteriales	4	27	21	40	10	36	31	20	10	46	32	16	8	42	34	36	47	64	31	12	21	22	48	18	7	29	33	30	7	12	19	25	32	17	3	7	13	5	8	72	18	8	23	1	8	6	23
d__Bacteria|p__Thermotogae|c__Thermotogae|o__Thermotogales	31	35	52	95	36	86	45	93	47	120	132	113	64	96	114	133	124	125	154	28	41	69	127	34	36	92	167	85	16	10	57	11	50	11	21	81	32	2	7	166	72	71	117	4	18	30	27
d__Bacteria|p__Thermotogae|c__Thermotogae|o__Kosmotogales	20	17	18	34	5	11	19	29	17	26	46	26	12	17	55	45	65	22	35	8	12	33	37	20	6	21	20	23	14	14	53	3	6	2	9	21	12	0	1	40	13	19	17	4	7	7	30
d__Bacteria|p__Thermotogae|c__Thermotogae|o__Petrotogales	13	9	33	31	5	23	20	102	9	60	56	24	11	43	32	45	109	70	112	9	31	23	81	24	9	76	36	41	11	2	9	9	62	10	11	17	31	1	7	95	16	29	41	1	10	13	15
d__Bacteria|p__Deferribacteres|c__Deferribacteres|o__Deferribacterales	10	13	41	45	14	32	21	51	13	74	52	35	15	26	39	43	76	67	53	14	37	37	58	36	8	33	47	48	63	13	26	10	24	9	16	27	25	3	7	66	32	38	41	5	10	1	17
d__Bacteria|p__Chrysiogenetes|c__Chrysiogenetes|o__Chrysiogenales	5	9	6	7	2	19	7	22	9	7	28	19	5	22	10	19	37	7	27	2	0	28	7	38	6	11	12	55	9	2	36	10	16	6	7	15	43	1	0	18	17	32	16	2	3	3	23
d__Bacteria|p__Thermodesulfobacteria|c__Thermodesulfobacteria|o__Thermodesulfobacteriales	25	6	13	10	19	37	6	90	57	25	16	12	5	26	24	22	27	65	16	4	11	29	21	21	2	20	28	37	14	3	24	17	7	23	14	31	15	2	3	17	32	34	60	8	6	43	20
d__Bacteria|p__Spirochaetes|c__Spirochaetia|o__Spirochaetales	155193	25187	29727	45217	4113	3635	156417	2128	84154	160187	37032	13245	5753	4524	8997	320646	96580	2420	3775	26199	12242	61403	66606	116493	17753	57518	41877	149804	183297	36550	8395	5513	5620	6241	42311	101540	410417	4509	19514	43779	403109	379066	349119	34046	13737	1340	162691
d__Bacteria|p__Spirochaetes|c__Spirochaetia|o__Brachyspirales	24	65	39	69	25	58	49	97	17	120	82	39	21	45	52	73	86	133	56	34	69	66	112	95	35	44	51	81	85	24	86	37	41	24	49	37	92	47	41	166	59	90	85	51	60	46	49
d__Bacteria|p__Synergistetes|c__Synergistia|o__Synergistales	352	97	236	201	30	34	46	29	159	157	83	777	105	63	131	303	87	34	176	24	25	113	72	266	6	94	65	692	592	54	93	47	58	68	306	409	682	28	60	74	519	383	138	280	149	45	878
d__Bacteria|p__Verrucomicrobia|c__Verrucomicrobiae|o__Verrucomicrobiales	67	66	38	96	2	28	18	54	74	41	40	63	34	72	51	27	44	63	54	24	30	42	57	54	15	60	52	80	98	13	83	30	82	24	17	38	45	18	14	36	103	73	61	16	31	60	116
d__Bacteria|p__Verrucomicrobia|c__Opitutae|o__Opitutales	58	67	56	84	13	38	17	32	77	27	63	31	19	59	58	52	65	66	11	61	18	45	72	69	51	169	145	186	75	31	156	150	142	159	40	79	39	28	12	95	102	73	43	24	71	138	120
d__Bacteria|p__Verrucomicrobia|c__Opitutae|o__Puniceicoccales	1	12	4	7	1	2	2	0	4	8	18	3	14	1	9	4	19	1	2	1	0	18	8	5	2	7	9	9	4	2	4	26	50	8	3	16	1	2	0	13	6	10	10	0	0	1	2
d__Bacteria|p__Verrucomicrobia|c__Methylacidiphilae|o__Methylacidiphilales	1	2	5	0	0	3	5	11	2	28	14	2	2	6	0	2	9	8	1	3	1	6	52	6	0	0	0	5	2	0	0	0	0	0	0	0	1	0	0	0	1	7	3	1	0	0	0
d__Bacteria|p__Kiritimatiellaeota|c__Kiritimatiellae|o__Kiritimatiellales	24	29	37	50	46	56	39	23	84	15	24	8	6	11	18	21	17	26	18	31	65	26	15	9	3	41	33	71	22	3	31	13	43	18	11	46	61	1	0	21	46	43	144	2	4	37	47
d__Bacteria|p__Planctomycetes|c__Planctomycetia|o__Planctomycetales	108	111	127	162	16	62	72	129	158	190	231	121	62	122	79	124	218	149	63	62	73	79	143	120	56	209	179	320	80	57	196	252	276	264	43	140	98	60	18	174	179	175	137	37	103	169	187
d__Bacteria|p__Planctomycetes|c__Phycisphaerae|o__Phycisphaerales	38	47	48	47	11	16	13	6	112	36	14	4	1	37	26	49	35	9	12	28	81	42	8	18	11	56	77	145	18	26	38	47	57	71	10	68	7	11	7	39	85	112	313	12	41	74	76
d__Bacteria|p__Chlamydiae|c__Chlamydiia|o__Chlamydiales	15	21	18	20	9	31	14	34	9	59	37	36	12	19	19	36	52	28	5	12	15	20	41	17	9	12	25	16	18	8	52	5	23	3	6	7	14	0	3	15	13	14	8	3	5	5	17
d__Bacteria|p__Chlamydiae|c__Chlamydiia|o__Parachlamydiales	28	10	57	21	2	8	15	36	20	38	19	14	4	23	15	19	31	19	17	8	2	24	35	9	8	27	19	16	7	5	5	1	28	8	6	31	9	4	3	11	17	30	33	2	3	3	23
d__Bacteria|p__Fibrobacteres|c__Fibrobacteria|o__Fibrobacterales	86	29	38	66	2	18	16	54	40	31	37	13	2	56	45	31	76	37	14	15	5	68	46	23	6	19	8	33	7	5	19	4	28	2	7	22	9	1	3	14	12	7	15	5	3	8	20
d__Bacteria|p__Bacteroidetes|c__Flavobacteriia|o__Flavobacteriales	33095	187747	162024	484094	206678	542175	139882	448194	446382	195127	295467	202533	68586	1202863	306311	199400	830031	614453	209067	61329	59594	202891	141768	24556	25401	134029	206024	36894	19137	10782	89222	37363	283006	45300	1376	3400	5758	10022	10724	36721	15083	15310	4369	12487	20986	4338	71550
d__Bacteria|p__Bacteroidetes|c__Sphingobacteriia|o__Sphingobacteriales	308	315	452	495	172	466	322	1234	382	583	768	316	148	841	834	335	1148	736	434	123	219	716	690	344	203	414	409	386	251	107	232	93	436	84	99	256	140	92	66	530	326	231	369	88	134	106	296
d__Bacteria|p__Bacteroidetes|c__Bacteroidia|o__Bacteroidales	1534690	608530	979867	2401469	241068	227380	439504	314922	964896	1625794	1634358	2082917	449047	457042	547434	2965867	665862	943053	1224474	177834	137620	1268411	1404361	393777	120932	1405286	778853	524120	145213	419428	1159411	47286	525793	57757	257318	1722251	908129	25676	42620	1382637	1434913	2228083	1391226	116164	100949	45441	310714
d__Bacteria|p__Bacteroidetes|c__Bacteroidia|o__Marinilabiliales	201	110	256	173	48	87	111	281	120	311	351	163	72	211	361	251	558	269	168	31	48	313	415	130	50	195	196	153	47	61	95	22	89	15	24	93	30	15	12	162	100	144	96	23	14	22	155
d__Bacteria|p__Bacteroidetes|c__Cytophagia|o__Cytophagales	1021	1027	1420	1628	346	1234	931	2566	1167	1919	2557	1005	429	2062	2397	1139	2977	2114	1195	364	517	2042	2192	955	444	1224	1163	1197	669	448	1116	341	1310	340	228	817	351	209	134	1397	1084	775	1189	125	255	316	843
d__Bacteria|p__Bacteroidetes|o__Bacteroidetes_Order_II_Incertae_sedis	105	98	120	231	4	28	37	101	71	99	225	33	16	62	94	44	78	83	58	32	21	190	144	75	33	152	125	207	76	26	144	137	185	137	26	85	63	72	12	163	70	60	30	29	68	162	151
d__Bacteria|p__Bacteroidetes|c__Chitinophagia|o__Chitinophagales	244	240	221	288	100	296	201	430	105	314	365	214	97	399	443	291	587	414	233	86	100	527	400	106	86	247	255	145	46	64	141	32	172	30	56	117	80	43	14	290	189	141	152	21	22	36	106
d__Bacteria|p__Bacteroidetes|c__Saprospiria|o__Saprospirales	108	84	101	121	35	145	107	267	82	142	159	72	50	180	172	96	215	163	67	24	27	193	159	85	40	94	74	98	36	25	49	17	137	3	16	49	37	12	5	95	72	73	93	12	10	19	71
d__Bacteria|p__Chlorobi|c__Chlorobia|o__Chlorobiales	251	339	235	287	59	171	171	232	363	391	462	126	67	368	239	301	373	292	275	117	285	274	298	335	69	223	215	470	166	56	188	80	243	67	57	205	350	49	31	222	247	198	243	41	58	99	190
d__Bacteria|p__Ignavibacteriae|c__Ignavibacteria|o__Ignavibacteriales	26	18	31	77	15	35	54	89	64	102	141	27	22	52	23	63	100	11	27	12	17	40	41	14	3	18	36	23	7	19	39	17	17	4	13	21	11	1	1	120	35	33	58	5	4	9	22
d__Bacteria|p__Gemmatimonadetes|c__Gemmatimonadetes|o__Gemmatimonadales	14	29	25	30	12	21	5	26	51	21	35	16	12	37	27	22	28	12	13	6	13	26	15	31	13	31	42	52	22	4	40	9	65	16	5	15	21	7	6	43	13	9	4	10	9	20	41
d__Bacteria|p__Firmicutes|c__Bacilli|o__Bacillales	2032	3546	3447	3404	1579	4360	4063	8690	2759	11892	5878	6335	3214	23794	5708	4487	7762	7035	5600	2628	3905	3327	4553	4684	1481	3298	3352	6942	1826	1073	4611	1367	7162	1267	967	2628	1552	1285	427	7130	4159	6848	7300	629	830	2383	3179
d__Bacteria|p__Firmicutes|c__Bacilli|o__Lactobacillales	296281	1421631	629423	175682	547371	957533	157333	603536	409905	1415078	670155	1166535	293939	1078466	585231	121175	337057	436496	803166	2233531	3253078	1383149	1545585	80808	140772	113304	46101	376795	17512	349852	725914	29783	405729	24325	102952	66342	180781	184800	2377	255227	35893	93616	51912	7282	21812	315006	123380
d__Bacteria|p__Firmicutes|c__Clostridia|o__Halanaerobiales	76	97	73	112	64	151	61	146	143	134	113	95	56	80	75	137	106	92	193	58	84	91	185	75	28	87	88	116	24	7	42	23	74	37	21	80	41	5	11	206	96	141	259	5	5	30	36
d__Bacteria|p__Firmicutes|c__Clostridia|o__Thermoanaerobacterales	213	176	233	410	80	212	243	645	354	553	457	364	151	367	291	402	622	526	468	194	464	325	389	189	105	237	385	394	128	65	247	115	243	71	89	252	149	21	40	548	262	519	405	51	63	104	202
d__Bacteria|p__Firmicutes|c__Clostridia|o__Clostridiales	8323	5238	19168	10002	5885	7455	12985	20200	13270	25751	11045	16365	5195	10853	11378	247764	62432	12155	26285	12612	13197	10381	7293	41144	1428	7942	6469	241074	22778	2298	5227	3124	6985	2140	14211	24693	23616	1286	2659	24829	70031	155992	154523	7122	5777	5903	4718
d__Bacteria|p__Firmicutes|c__Clostridia|o__Natranaerobiales	2	5	6	6	0	1	9	43	4	20	21	7	1	4	4	8	23	45	11	6	9	9	69	8	4	7	6	11	3	1	2	0	15	5	4	6	13	5	1	17	18	44	29	2	0	1	10
d__Bacteria|p__Firmicutes|c__Erysipelotrichia|o__Erysipelotrichales	163	230	248	244	86	209	164	224	203	546	362	284	66	299	234	325	377	274	369	126	268	239	169	138	51	161	187	371	95	62	196	41	346	38	54	232	74	37	21	291	293	362	626	30	29	38	123
d__Bacteria|p__Firmicutes|c__Negativicutes|o__Selenomonadales	87695	67135	91645	268620	126727	46310	17669	15996	14657	46450	63150	88262	48968	25585	16005	14237	15874	14566	54144	9589	34874	159242	108396	111063	59366	317939	455474	203525	24195	33599	15950	87583	54854	32992	104754	344485	2151	1473	17541	735744	199193	79495	125027	12401	13970	24140	240516
d__Bacteria|p__Firmicutes|c__Negativicutes|o__Acidaminococcales	66	76	67	156	24	92	25	49	53	92	96	98	67	90	95	113	141	25	464	78	70	179	136	48	26	192	236	134	48	30	119	61	48	97	37	182	64	9	7	771	159	149	104	15	57	91	140
d__Bacteria|p__Firmicutes|c__Negativicutes|o__Veillonellales	44016	527796	122047	236022	551155	1856271	85964	174252	44328	937084	272363	142203	36673	661815	394293	507125	507908	1184348	1210870	172529	38983	437834	198510	12496	5803	57623	26338	134804	13656	222161	1549785	82311	306610	99924	15714	24383	11474	7404	2129	222651	3579	3562	746	1223	75403	1187197	76739
d__Bacteria|p__Firmicutes|c__Limnochordia|o__Limnochordales	18	12	22	59	1	12	6	31	16	15	28	17	16	49	21	14	28	41	24	14	14	13	20	31	23	55	40	143	51	39	48	49	162	81	18	39	34	10	7	54	64	50	35	12	22	80	115
d__Bacteria|p__Firmicutes|c__Tissierellia|o__Tissierellales	27906	3493	6934	13898	5048	20701	20989	13448	2592	41711	14011	68927	17412	5886	17004	8354	35012	1151	7534	5262	1706	20345	7031	5287	2302	6248	11849	23633	1518	45133	16846	1819	4794	1262	1425	25955	1215	759	557	5622	5708	74651	23112	1717	1323	16584	6466
d__Bacteria|p__Deinococcus-Thermus|c__Deinococci|o__Thermales	108	98	138	135	17	67	24	68	145	68	82	72	21	152	159	79	86	104	52	57	79	91	73	174	71	271	175	515	171	96	277	301	314	375	66	184	110	64	24	175	279	237	277	43	117	173	256
d__Bacteria|p__Deinococcus-Thermus|c__Deinococci|o__Deinococcales	246	462	290	378	76	246	181	427	494	233	371	192	130	587	352	240	376	464	177	165	407	249	405	267	159	528	486	772	215	94	540	486	766	541	84	366	167	111	38	402	427	387	934	56	141	367	505
d__Bacteria|p__Armatimonadetes|c__Fimbriimonadia|o__Fimbriimonadales	23	6	9	16	3	8	2	37	5	11	4	7	6	5	4	7	34	14	7	11	13	16	7	14	3	11	5	20	5	12	12	22	3	12	6	7	14	1	0	5	15	10	9	9	6	8	24
d__Bacteria|p__Chloroflexi|c__Chloroflexia|o__Chloroflexales	64	120	73	83	9	33	17	27	101	49	74	40	34	63	38	34	50	55	42	92	70	73	55	36	33	98	153	110	38	12	107	140	123	57	13	37	24	10	4	104	63	55	159	15	41	48	98
d__Bacteria|p__Chloroflexi|c__Thermomicrobia|o__Sphaerobacterales	27	9	13	25	0	1	9	0	3	11	15	11	4	15	17	4	25	5	15	13	14	9	8	16	11	53	30	89	29	5	9	27	61	19	7	10	15	10	2	56	26	23	12	6	30	103	32
d__Bacteria|p__Chloroflexi|c__Thermomicrobia|o__Thermomicrobiales	18	29	18	39	12	40	36	18	48	43	14	31	5	50	33	54	51	48	33	7	48	25	21	36	11	33	53	93	7	7	20	22	44	49	3	46	6	0	1	25	57	56	160	2	20	74	30
d__Bacteria|p__Chloroflexi|c__Anaerolineae|o__Anaerolineales	32	13	1291	52	154	16	35	34	1255	154	44	146	19	86	46	14550	91	9	79	22	25	177	27	13738	32	75	952	46447	16819	36	49	26	31	28	1331	1581	22195	45	260	170	65986	42095	99427	9071	3206	5323	22511
d__Bacteria|p__Chloroflexi|c__Dehalococcoidia|o__Dehalococcoidales	19	19	50	47	6	13	27	54	17	78	105	27	11	86	41	55	162	40	38	19	15	53	35	42	8	59	45	128	10	6	4	9	18	5	15	57	17	2	5	49	96	91	79	3	1	3	29
d__Bacteria|p__Chloroflexi|c__Caldilineae|o__Caldilineales	9	10	17	21	0	6	2	18	11	7	18	8	6	21	6	13	25	11	8	9	6	8	13	22	2	11	23	30	15	5	5	6	8	3	10	8	20	1	3	12	13	17	10	7	6	17	12
d__Bacteria|p__Actinobacteria|c__Actinobacteria|o__Actinomycetales	57418	44314	23578	41120	2301	5893	905	2468	158713	25003	20895	2394	1420	3176	7777	999	4036	13854	6838	81343	60973	17575	3973	44792	62922	477496	374135	917004	153606	125741	853996	1345700	1370607	941251	57998	230975	555933	291723	72921	462880	630246	951103	996676	24825	203573	848667	1351469
d__Bacteria|p__Actinobacteria|c__Actinobacteria|o__Bifidobacteriales	43858	7904	658	815	324	506	383	677	985	1036	8217	18164	753	727	579	1311	1137	835	5557	7405	1265	5323	2115	643	1598	15507	2225	3812	724	4920	2636	3951	5530	4042	17840	17036	285	318	114	2211	1377	1812	1752	156	1652	6182	1401
d__Bacteria|p__Actinobacteria|c__Actinobacteria|o__Micrococcales	22598	79209	40584	16174	2940	41931	880	12835	82036	6486	10035	2357	2574	59387	23662	612	7392	13942	25352	23103	55074	49018	11049	25856	38142	56134	15637	97910	27945	9901	41778	32896	85133	39554	23777	12901	25700	14086	1266	8469	101935	116534	23344	2186	20781	80181	35589
d__Bacteria|p__Actinobacteria|c__Actinobacteria|o__Corynebacteriales	1594	10530	4847	13288	536	7371	890	3724	24756	2221	20215	933	2548	7307	7757	1696	1785	23489	3002	37998	24010	4515	11414	7766	12806	40428	29107	22212	10833	5061	23316	49967	262630	73670	1201	3928	3216	4108	2615	31289	14846	12732	7072	1752	12707	31829	21194
d__Bacteria|p__Actinobacteria|c__Actinobacteria|o__Micromonosporales	91	138	95	122	10	57	10	78	257	75	226	20	34	77	63	38	79	135	46	372	88	78	62	289	219	1307	843	1812	341	450	929	1391	3030	1849	97	361	138	150	66	446	454	673	678	82	1089	2294	622
d__Bacteria|p__Actinobacteria|c__Actinobacteria|o__Propionibacteriales	3636	5034	15159	12623	178	1597	1248	2667	18179	8303	14240	316	184	356	432	886	4864	4172	1786	7176	5099	999	686	8519	39107	20833	8943	59845	14392	4177	6046	18519	35529	18612	1046	2515	1340	10582	10863	4548	5682	26830	11989	19908	297260	51009	23695
d__Bacteria|p__Actinobacteria|c__Actinobacteria|o__Pseudonocardiales	179	479	294	319	43	311	59	175	599	125	785	70	163	236	295	82	127	970	148	807	366	267	295	841	781	3703	2470	5201	1032	1305	2392	4465	10821	6069	245	1027	358	417	210	1809	1493	2056	1841	206	2834	6141	1755
d__Bacteria|p__Actinobacteria|c__Actinobacteria|o__Streptomycetales	407	1315	733	894	105	398	59	284	2554	445	1545	222	290	547	529	178	304	858	273	2818	757	588	617	2412	1977	9556	6521	15129	3116	4335	7319	12115	20675	17546	876	3459	948	1056	501	3377	4227	6585	6224	646	8351	17897	4864
d__Bacteria|p__Actinobacteria|c__Actinobacteria|o__Streptosporangiales	91	224	125	136	12	104	17	73	362	45	272	20	30	125	129	46	42	377	49	538	172	100	123	516	365	1911	1244	3244	556	911	1406	2393	3989	3715	144	571	211	207	101	775	885	1203	1158	126	1558	3844	907
d__Bacteria|p__Actinobacteria|c__Actinobacteria|o__Frankiales	30	100	71	80	14	52	5	43	142	36	90	27	25	50	44	17	38	104	9	246	79	39	48	214	133	748	510	1281	203	325	636	953	1705	1216	70	245	74	75	32	294	317	488	444	55	726	1545	497
d__Bacteria|p__Actinobacteria|c__Actinobacteria|o__Glycomycetales	21	30	16	33	4	12	0	3	39	16	36	5	7	9	31	7	14	38	33	71	17	16	13	43	41	269	196	286	59	54	179	281	486	357	11	58	29	23	5	113	77	111	90	13	181	354	149
d__Bacteria|p__Actinobacteria|c__Actinobacteria|o__Catenulisporales	9	24	14	29	1	9	3	19	35	8	28	19	7	15	12	3	15	21	6	46	15	16	19	68	42	230	139	489	97	146	206	388	516	416	21	116	16	18	13	82	101	171	186	21	197	566	147
d__Bacteria|p__Actinobacteria|c__Actinobacteria|o__Kineosporiales	31	52	42	40	16	19	5	2	118	8	20	17	5	40	23	16	16	11	13	171	55	30	6	139	78	579	360	1101	130	260	448	832	1125	1011	44	226	47	38	14	177	309	538	515	26	489	1283	273
d__Bacteria|p__Actinobacteria|c__Actinobacteria|o__Geodermatophilales	45	40	29	35	5	13	1	7	216	8	61	24	14	39	10	23	50	21	5	170	42	20	20	180	143	724	502	1184	158	347	547	960	1520	1345	50	248	76	100	30	206	385	540	538	44	523	1297	535
d__Bacteria|p__Actinobacteria|c__Actinobacteria|o__Acidothermales	2	20	8	15	9	17	2	3	26	4	12	10	2	5	1	3	16	3	4	121	13	11	4	24	18	78	68	112	32	24	85	117	131	135	13	39	5	11	7	32	44	56	55	11	61	97	15
d__Bacteria|p__Actinobacteria|c__Actinobacteria|o__Nakamurellales	20	91	40	66	24	82	16	117	140	41	80	15	12	43	24	33	41	189	31	147	48	33	48	114	71	467	260	577	98	149	310	496	848	711	31	150	25	49	17	203	177	245	403	19	234	649	206
d__Bacteria|p__Actinobacteria|c__Acidimicrobiia|o__Acidimicrobiales	26	63	22	18	1	8	10	8	15	12	32	9	5	12	12	10	11	24	9	29	23	5	40	46	20	90	44	119	22	29	81	137	212	73	8	22	9	18	6	19	22	33	14	4	39	139	28
d__Bacteria|p__Actinobacteria|c__Rubrobacteria|o__Rubrobacterales	50	28	25	39	1	9	16	29	51	35	34	33	2	22	43	36	48	15	20	33	53	27	32	63	21	123	71	178	50	51	60	107	191	170	27	63	30	7	4	75	54	59	44	8	52	249	161
d__Bacteria|p__Actinobacteria|c__Coriobacteriia|o__Coriobacteriales	173658	184117	83901	380094	56481	38744	5045	1942	208635	33625	52708	88322	38335	39017	149766	11596	13489	6329	105734	110760	74626	68638	9434	3949	12822	182893	165483	189546	824	8088	39668	75693	33843	17225	15869	187082	236	98	195	65456	24135	43776	57134	942	1661	86033	12096
d__Bacteria|p__Actinobacteria|c__Coriobacteriia|o__Eggerthellales	11594	1448	366	2303	1142	568	714	595	396	462	1264	884	1174	1258	14606	1098	2010	238	42521	9661	697	7642	2532	250	389	2111	728	1473	180	477	446	771	718	542	150	924	167	48	26	564	515	971	945	51	187	760	643
d__Bacteria|p__Actinobacteria|c__Thermoleophilia|o__Solirubrobacterales	19	16	4	15	0	0	1	0	8	4	11	8	3	11	10	3	6	0	5	7	5	3	3	23	7	68	47	81	25	21	59	67	148	119	19	38	34	24	7	27	24	42	34	6	51	93	72
d__Bacteria|p__Tenericutes|c__Mollicutes|o__Mycoplasmatales	393	171	267	417	280	581	266	444	123	495	329	384	220	411	548	412	518	506	316	135	162	418	425	791	217	319	410	908	475	585	437	191	507	212	601	881	350	239	293	638	332	461	676	479	404	261	686
d__Bacteria|p__Tenericutes|c__Mollicutes|o__Entomoplasmatales	50	65	85	115	66	143	149	308	122	598	180	91	64	161	183	142	243	384	143	42	140	145	341	168	90	114	229	296	77	43	111	95	228	85	105	169	40	59	50	303	181	271	424	76	82	62	93
d__Bacteria|p__Tenericutes|c__Mollicutes|o__Acholeplasmatales	26	48	58	35	24	72	77	167	40	195	88	96	27	121	106	91	177	198	124	31	79	68	161	59	40	75	84	185	35	15	90	45	173	45	31	84	56	16	23	190	130	149	342	21	26	38	57
d__Bacteria|p__Cyanobacteria|o__Nostocales	85	130	219	201	104	522	85	492	100	116	170	130	71	368	468	98	243	375	133	39	36	240	262	140	99	137	175	130	77	22	51	11	249	17	45	81	53	20	15	172	57	74	59	25	23	45	153
d__Bacteria|p__Cyanobacteria|o__Pleurocapsales	37	10	5	21	1	2	5	10	5	38	52	35	8	17	16	8	8	10	13	2	2	11	13	40	1	7	6	17	8	2	2	5	5	3	0	9	1	1	0	25	7	16	28	3	1	21	6
d__Bacteria|p__Cyanobacteria|c__Gloeobacteria|o__Gloeobacterales	27	36	26	49	13	22	22	21	107	52	56	23	11	48	24	12	47	29	16	26	100	40	44	25	20	62	73	116	30	10	39	48	31	34	15	56	20	10	8	44	39	27	62	12	21	14	60
d__Bacteria|p__Cyanobacteria|o__Chroococcales	46	33	93	99	56	225	89	259	56	140	151	61	57	153	186	80	259	134	141	35	50	187	273	60	71	121	103	104	30	33	52	16	153	26	24	49	52	12	5	112	93	85	69	16	6	10	99
d__Bacteria|p__Cyanobacteria|o__Oscillatoriales	84	132	146	131	58	275	66	305	59	153	172	47	68	174	146	78	160	249	88	36	61	328	408	161	97	151	106	183	85	47	81	59	231	103	53	63	92	52	30	153	87	96	137	69	63	104	127
d__Bacteria|p__Cyanobacteria|o__Synechococcales	314	398	280	331	92	193	100	377	362	298	327	188	129	328	306	282	440	358	324	140	212	297	279	201	112	386	408	443	165	67	306	242	338	383	65	270	175	77	35	489	288	276	368	53	112	253	284
d__Bacteria|p__Cyanobacteria|o__Chroococcidiopsidales	24	15	13	6	1	8	6	24	1	4	9	33	5	14	20	1	11	4	3	2	0	25	27	4	6	8	12	2	6	5	2	0	0	2	3	2	0	0	1	16	9	3	3	0	1	3	3
d__Bacteria|p__Calditrichaeota|c__Calditrichae|o__Calditrichales	8	18	20	18	2	17	2	19	22	26	18	15	9	39	53	47	17	15	8	10	3	46	100	22	4	15	9	29	20	12	48	7	13	19	5	22	12	3	6	48	36	23	26	3	5	7	21
d__Bacteria|p__Proteobacteria|c__Gammaproteobacteria|o__Thiotrichales|f__Francisellaceae	29	42	79	100	55	96	79	228	60	172	115	67	55	112	176	136	180	230	119	55	88	85	182	60	39	66	140	106	22	7	29	15	105	9	10	38	26	11	9	180	53	95	98	12	4	79	26
d__Bacteria|p__Proteobacteria|c__Gammaproteobacteria|o__Thiotrichales|f__Piscirickettsiaceae	59	94	97	142	34	66	53	119	169	99	122	64	60	141	116	57	136	86	116	36	76	97	140	54	68	56	55	63	43	15	119	6	39	8	17	28	60	18	7	97	63	57	163	9	14	10	20
d__Bacteria|p__Proteobacteria|c__Gammaproteobacteria|o__Thiotrichales|f__Thiotrichaceae	26	12	15	35	5	8	13	51	6	27	25	17	11	36	42	13	20	63	62	2	2	16	35	12	15	8	2	14	16	4	14	3	7	0	4	5	6	2	0	8	2	9	7	2	2	13	3
d__Bacteria|p__Proteobacteria|c__Gammaproteobacteria|o__Pseudomonadales|f__Moraxellaceae	165	641	378	438	107	334	209	716	1018	658	704	173	293	548	646	526	438	677	730	236	1066	342	540	252	2202	260	306	291	212	2201	430	12998	298	46285	71	136	110	176	65	457	113	179	158	70	115	107	500
d__Bacteria|p__Proteobacteria|c__Gammaproteobacteria|o__Pseudomonadales|f__Pseudomonadaceae	727	16283	1987	3568	205	1540	444	3857	1689	1351	3081	583	1040122	5367	2993	776	2177	3058	923	1105	793	1653	2550	2854	1595	2375	2296	3390	1775	550	8508	1561	5661	2257	248	990	995	3779	173	1127	1168	995	1867	282	893	1712	3921
d__Bacteria|p__Proteobacteria|c__Gammaproteobacteria|o__Enterobacterales|f__Enterobacteriaceae	799	4687	1547	3254	274	2257	569	2981	911	1469	3030	544	13106	3508	2625	937	2875	2773	1951	1843	874	1537	2364	7700	2041	2104	1462	1932	2111	941	2713	1174	1506	1169	1762	1645	1734	1935	1382	1152	628	699	498	1700	2159	2268	2576
d__Bacteria|p__Proteobacteria|c__Gammaproteobacteria|o__Enterobacterales|f__Erwiniaceae	116	436	304	604	113	291	93	498	197	307	547	181	4406	473	438	176	314	445	440	108	105	228	381	220	273	239	186	340	163	58	409	84	284	137	35	127	83	184	30	286	163	177	317	27	79	172	293
d__Bacteria|p__Proteobacteria|c__Gammaproteobacteria|o__Enterobacterales|f__Pectobacteriaceae	88	315	214	438	17	169	56	404	111	252	414	32	1030	371	282	109	257	297	367	102	69	173	324	183	241	151	106	138	164	46	382	79	166	52	38	99	116	183	49	137	123	101	102	67	92	73	133
d__Bacteria|p__Proteobacteria|c__Gammaproteobacteria|o__Enterobacterales|f__Yersiniaceae	243	739	551	1047	74	482	162	837	218	483	1037	160	8552	1140	913	340	464	823	816	217	183	405	714	58722	7957	5644	5217	6392	16343	6421	2240	6150	882	5324	10127	5250	12648	15459	15804	513	264	1458	182	17557	16316	9178	6622
d__Bacteria|p__Proteobacteria|c__Gammaproteobacteria|o__Enterobacterales|f__Hafniaceae	65	383	153	379	25	132	65	384	137	213	373	85	698	332	288	116	241	351	251	103	67	150	436	107	127	179	172	161	104	29	276	46	164	30	48	100	49	74	17	116	87	58	36	19	35	62	86
d__Bacteria|p__Proteobacteria|c__Gammaproteobacteria|o__Enterobacterales|f__Morganellaceae	78	276	195	495	36	109	82	409	123	303	462	113	1825	225	387	168	241	486	1149	64	77	118	389	229	323	140	81	109	170	91	293	68	146	77	108	102	134	200	115	161	91	91	84	152	193	91	127
d__Bacteria|p__Proteobacteria|c__Gammaproteobacteria|o__Enterobacterales|f__Budviciaceae	12	59	16	29	1	6	18	39	0	35	52	8	60	6	39	16	20	20	64	12	8	7	24	7	22	15	4	2	12	4	4	0	21	0	2	4	4	5	0	12	2	0	0	1	4	8	1
d__Bacteria|p__Proteobacteria|c__Gammaproteobacteria|o__Legionellales|f__Legionellaceae	23	25	40	62	13	48	36	96	33	69	75	41	19	72	71	30	89	112	89	12	21	31	47	39	37	34	32	42	46	19	64	4	36	8	38	36	16	19	14	52	38	52	63	15	14	18	25
d__Bacteria|p__Proteobacteria|c__Gammaproteobacteria|o__Legionellales|f__Coxiellaceae	19	25	29	42	19	46	15	50	50	19	26	11	16	76	35	37	66	45	18	20	68	19	18	28	16	62	46	76	17	9	32	23	30	16	14	46	16	16	17	46	49	60	299	18	57	15	27
d__Bacteria|p__Proteobacteria|c__Gammaproteobacteria|o__Chromatiales|f__Chromatiaceae	160	146	189	279	15	125	30	342	52	115	273	53	59	490	218	92	215	299	67	86	54	112	210	167	84	219	129	367	109	84	436	74	240	130	26	56	183	173	23	156	144	101	59	30	80	168	214
d__Bacteria|p__Proteobacteria|c__Gammaproteobacteria|o__Chromatiales|f__Ectothiorhodospiraceae	149	290	245	498	41	254	55	579	278	238	563	74	270	849	361	135	302	411	165	122	117	257	317	313	193	356	288	616	263	97	1247	311	672	364	42	165	190	503	20	249	279	204	179	55	145	284	303
d__Bacteria|p__Proteobacteria|c__Gammaproteobacteria|o__Chromatiales|f__Halothiobacillaceae	32	64	59	113	7	32	13	97	61	29	73	38	115	145	78	10	57	90	27	34	15	51	35	37	41	68	40	77	25	2	161	35	90	15	3	24	20	60	4	85	30	16	33	5	7	14	34
d__Bacteria|p__Proteobacteria|c__Gammaproteobacteria|o__Chromatiales|f__Wenzhouxiangellaceae	1	26	28	33	3	19	3	52	31	12	23	6	10	76	49	11	31	30	4	8	4	15	32	27	13	48	38	39	9	7	75	38	49	44	10	40	5	36	1	7	19	21	36	1	16	29	30
d__Bacteria|p__Proteobacteria|c__Gammaproteobacteria|o__Chromatiales|f__Woeseiaceae	2	5	1	6	0	9	6	35	7	9	16	3	36	2	11	1	7	4	5	2	1	8	1	6	3	7	6	5	5	9	33	13	10	1	5	1	8	11	0	11	6	5	5	0	3	0	6
d__Bacteria|p__Proteobacteria|c__Gammaproteobacteria|o__Xanthomonadales|f__Xanthomonadaceae	302	937	582	795	71	629	97	1123	464	301	771	179	4736	1642	880	207	575	868	220	321	445	518	635	765	400	744	507	1033	564	182	2546	568	1589	842	85	2364	234	1091	77	448	400	275	3463	94	364	433	671
d__Bacteria|p__Proteobacteria|c__Gammaproteobacteria|o__Xanthomonadales|f__Rhodanobacteraceae	83	184	198	279	27	135	42	315	201	155	252	39	151	392	252	69	138	247	61	111	74	184	185	208	98	241	161	431	121	47	965	117	510	121	15	46	89	396	15	133	90	91	186	15	76	216	129
d__Bacteria|p__Proteobacteria|c__Gammaproteobacteria|o__Cardiobacteriales|f__Cardiobacteriaceae	10	86	97	234	26	268	34	849	8	80	221	19	12	916	466	81	361	540	63	61	118	130	251	79	138	237	90	54	120	4	118	3	68	1	6	11	41	58	13	40	56	12	20	17	25	45	40
d__Bacteria|p__Proteobacteria|c__Gammaproteobacteria|o__Methylococcales|f__Methylococcaceae	237	336	208	360	47	190	33	401	348	105	310	36	167	442	323	102	210	365	75	86	226	119	231	157	95	170	130	130	94	12	329	58	195	127	7	55	60	129	18	144	55	71	53	14	67	44	95
d__Bacteria|p__Proteobacteria|c__Gammaproteobacteria|o__Oceanospirillales|f__Halomonadaceae	103	172	129	238	18	96	42	266	107	94	230	66	522	350	259	50	159	210	169	80	95	150	189	203	100	151	112	245	103	60	568	107	374	114	51	81	73	263	25	111	104	90	93	23	81	92	179
d__Bacteria|p__Proteobacteria|c__Gammaproteobacteria|o__Oceanospirillales|f__Oceanospirillaceae	38	145	112	155	15	103	24	98	66	119	185	65	174	216	127	37	110	170	167	49	15	93	95	74	82	94	139	59	37	13	253	17	74	11	7	21	27	77	9	80	42	50	57	4	11	31	38
d__Bacteria|p__Proteobacteria|c__Gammaproteobacteria|o__Oceanospirillales|f__Alcanivoracaceae	21	121	81	126	23	88	22	217	100	97	168	33	269	174	111	69	112	122	23	31	132	82	89	121	48	114	55	168	154	39	489	75	215	140	13	49	22	148	4	68	126	124	129	13	30	38	147
d__Bacteria|p__Proteobacteria|c__Gammaproteobacteria|o__Oceanospirillales|f__Hahellaceae	14	39	18	46	2	27	5	57	17	23	38	9	59	36	23	19	18	59	8	16	9	21	16	7	3	7	1	45	12	8	59	1	27	0	3	6	16	22	1	20	14	18	8	1	1	4	13
d__Bacteria|p__Proteobacteria|c__Gammaproteobacteria|o__Oceanospirillales|f__Saccharospirillaceae	0	12	3	5	0	7	8	16	16	14	10	5	30	4	0	8	19	23	5	11	16	2	5	9	8	1	2	27	3	0	0	0	10	0	3	10	2	0	0	5	8	1	9	0	0	1	2
d__Bacteria|p__Proteobacteria|c__Gammaproteobacteria|o__Oceanospirillales|f__Kangiellaceae	5	19	38	48	9	26	16	47	19	31	55	11	19	60	42	25	62	85	53	7	9	15	33	18	24	20	15	20	19	5	18	17	35	15	1	9	17	8	4	21	13	12	13	0	5	4	11
d__Bacteria|p__Proteobacteria|c__Gammaproteobacteria|o__Alteromonadales|f__Alteromonadaceae	146	416	319	521	39	241	136	632	190	477	700	118	845	538	388	179	376	676	383	140	116	269	431	231	212	238	199	508	131	64	549	100	313	184	40	119	64	190	21	305	180	151	233	33	71	109	250
d__Bacteria|p__Proteobacteria|c__Gammaproteobacteria|o__Alteromonadales|f__Pseudoalteromonadaceae	24	91	76	98	9	36	36	140	80	124	152	38	61	89	95	37	83	140	367	54	45	56	83	66	76	17	26	53	36	31	56	26	31	18	12	33	19	24	6	43	13	13	15	13	14	25	47
d__Bacteria|p__Proteobacteria|c__Gammaproteobacteria|o__Alteromonadales|f__Colwelliaceae	17	77	47	72	12	66	27	85	20	73	88	32	44	59	171	28	56	162	120	25	31	51	98	53	76	28	31	23	43	21	39	27	30	20	39	19	20	43	28	41	19	22	20	51	53	29	24
d__Bacteria|p__Proteobacteria|c__Gammaproteobacteria|o__Alteromonadales|f__Shewanellaceae	141	482	282	355	42	136	125	395	152	249	401	123	381	361	338	130	321	384	537	91	165	226	409	146	215	111	171	159	89	40	364	48	212	44	25	76	57	70	28	185	65	82	120	23	29	42	112
d__Bacteria|p__Proteobacteria|c__Gammaproteobacteria|o__Alteromonadales|f__Moritellaceae	1	6	5	18	1	4	6	21	0	16	7	2	16	8	19	5	7	30	116	5	7	1	15	17	35	11	1	7	19	2	3	4	6	4	12	12	13	8	8	6	6	12	11	8	20	7	1
d__Bacteria|p__Proteobacteria|c__Gammaproteobacteria|o__Alteromonadales|f__Ferrimonadaceae	29	62	50	93	10	16	11	24	51	48	63	31	49	40	50	14	42	56	16	15	19	61	30	31	15	58	61	98	10	5	55	15	40	63	6	64	6	21	1	32	41	32	104	4	18	37	18
d__Bacteria|p__Proteobacteria|c__Gammaproteobacteria|o__Alteromonadales|f__Idiomarinaceae	0	16	4	15	3	21	1	34	39	9	17	1	34	16	13	4	16	30	15	3	3	5	15	5	10	3	7	0	0	0	2	16	7	11	1	1	0	3	1	10	1	3	6	0	3	4	1
d__Bacteria|p__Proteobacteria|c__Gammaproteobacteria|o__Alteromonadales|f__Psychromonadaceae	29	47	48	43	19	33	6	27	186	63	71	21	27	44	61	43	50	83	109	18	105	25	19	16	5	15	9	34	11	2	15	12	35	9	4	25	7	11	1	19	24	29	70	6	9	6	30
d__Bacteria|p__Proteobacteria|c__Gammaproteobacteria|o__Vibrionales|f__Vibrionaceae	249	659	467	861	97	341	221	680	296	713	1068	272	549	626	726	311	526	779	1990	221	407	334	614	235	472	273	181	233	190	71	404	78	308	111	71	148	82	177	38	348	164	147	117	42	66	153	222
d__Bacteria|p__Proteobacteria|c__Gammaproteobacteria|o__Aeromonadales|f__Aeromonadaceae	123	520	275	411	30	250	71	536	156	243	384	97	706	641	408	84	287	379	124	167	80	197	339	347	254	366	445	470	228	76	933	283	542	320	47	132	155	401	32	205	201	153	117	54	150	213	235
d__Bacteria|p__Proteobacteria|c__Gammaproteobacteria|o__Pasteurellales|f__Pasteurellaceae	124122	66916	32338	43818	2552	5954	20998	53761	11316	61897	90999	1693	1563	16269	92108	49362	24093	44763	494428	4476	8203	5771	33945	12929	69627	1683	1336	9202	16728	2583	11247	339	954	575	535	407	7320	45253	5734	3116	632	1486	923	1618	7894	2410	5808
d__Bacteria|p__Proteobacteria|c__Gammaproteobacteria|o__Orbales|f__Orbaceae	24	42	20	36	4	7	12	47	13	50	75	2	11	23	50	28	34	129	113	4	8	11	29	12	21	12	5	32	11	5	22	5	3	0	2	12	5	9	2	24	4	11	13	3	10	8	4
d__Bacteria|p__Proteobacteria|c__Gammaproteobacteria|o__Cellvibrionales|f__Cellvibrionaceae	34	182	134	214	26	144	39	181	55	74	167	106	343	265	134	65	145	191	71	41	27	251	230	61	57	101	54	58	35	7	264	47	93	24	5	18	19	33	5	94	33	50	77	7	22	30	60
d__Bacteria|p__Proteobacteria|c__Gammaproteobacteria|o__Cellvibrionales|f__Halieaceae	14	38	12	23	1	2	9	3	4	18	44	3	41	47	43	4	8	6	0	9	2	3	1	17	6	2	1	24	16	3	4	11	17	0	1	10	22	2	1	0	8	11	1	1	1	3	13
d__Bacteria|p__Proteobacteria|c__Gammaproteobacteria|o__Cellvibrionales|f__Microbulbiferaceae	12	75	70	128	3	46	7	118	71	38	79	28	118	141	106	31	67	151	38	22	28	85	77	61	38	71	74	50	32	10	128	33	81	46	9	20	11	55	5	97	22	26	26	5	9	24	17
d__Bacteria|p__Proteobacteria|c__Gammaproteobacteria|o__Cellvibrionales|f__Spongiibacteraceae	23	63	40	45	1	27	16	51	25	36	55	11	54	78	54	18	64	43	30	23	18	35	53	18	31	18	21	19	17	3	69	1	18	1	1	8	8	9	2	12	5	2	4	2	0	1	43
d__Bacteria|p__Proteobacteria|c__Gammaproteobacteria|o__Nevskiales|f__Sinobacteraceae	4	14	14	35	0	11	7	38	19	13	18	8	3	35	22	6	12	19	5	7	4	9	19	22	12	20	12	63	13	2	19	4	14	2	0	1	24	21	0	29	8	3	13	4	4	11	15
d__Bacteria|p__Proteobacteria|c__Gammaproteobacteria|o__Immundisolibacterales|f__Immundisolibacteraceae	6	25	23	33	3	24	2	22	10	8	22	0	18	77	38	2	9	19	4	6	5	4	9	28	5	19	9	58	18	9	142	32	112	15	1	9	11	102	2	19	28	9	7	5	18	22	30
d__Bacteria|p__Proteobacteria|c__Alphaproteobacteria|o__Rhizobiales|f__Bartonellaceae	132	72	63	112	12	66	65	121	38	97	97	68	49	86	72	71	140	106	81	27	25	104	116	64	46	79	63	104	47	32	126	41	87	44	26	55	28	9	19	85	34	42	46	10	24	25	53
d__Bacteria|p__Proteobacteria|c__Alphaproteobacteria|o__Rhizobiales|f__Methylocystaceae	5	14	9	20	1	14	1	51	5	53	70	6	1	46	13	14	16	27	5	6	2	13	20	16	6	12	14	22	10	6	19	28	28	22	6	21	11	10	5	9	23	12	16	15	20	21	25
d__Bacteria|p__Proteobacteria|c__Alphaproteobacteria|o__Rhizobiales|f__Bradyrhizobiaceae	193	267	262	369	41	199	79	579	293	172	336	178	278	636	345	138	329	369	115	148	307	263	322	343	204	491	556	830	255	202	689	919	1041	2186	93	344	232	306	68	404	350	307	434	85	283	895	734
d__Bacteria|p__Proteobacteria|c__Alphaproteobacteria|o__Rhizobiales|f__Hyphomicrobiaceae	118	213	171	248	28	131	36	236	224	129	265	88	113	370	321	125	183	177	129	79	85	243	238	144	110	347	375	398	122	43	469	298	487	257	45	131	74	186	22	340	183	170	223	23	92	312	235
d__Bacteria|p__Proteobacteria|c__Alphaproteobacteria|o__Rhizobiales|f__Beijerinckiaceae	42	63	89	92	8	36	16	38	54	63	94	52	37	114	92	44	92	25	66	30	27	52	59	58	26	76	86	160	34	17	170	67	210	74	26	58	24	83	4	43	38	30	23	15	37	97	59
d__Bacteria|p__Proteobacteria|c__Alphaproteobacteria|o__Rhizobiales|f__Phyllobacteriaceae	75	163	113	130	20	83	39	203	88	92	156	74	231	206	213	58	130	134	95	162	49	109	124	148	60	295	209	320	108	64	421	269	409	257	45	126	76	167	23	138	120	134	107	20	119	311	243
d__Bacteria|p__Proteobacteria|c__Alphaproteobacteria|o__Rhizobiales|f__Rhizobiaceae	443	737	442	734	51	268	144	634	857	353	652	292	496	821	599	264	574	471	311	401	432	473	531	673	321	816	666	1043	503	247	970	618	1061	529	334	525	403	523	272	803	472	418	669	281	508	715	725
d__Bacteria|p__Proteobacteria|c__Alphaproteobacteria|o__Rhizobiales|f__Brucellaceae	20	36	48	96	3	23	16	26	55	23	87	27	84	48	56	23	41	48	123	36	29	45	41	36	47	140	107	68	44	12	109	107	88	107	12	40	29	29	7	137	42	20	14	10	22	59	76
d__Bacteria|p__Proteobacteria|c__Alphaproteobacteria|o__Rhizobiales|f__Rhodobiaceae	7	12	11	12	1	8	2	14	21	6	5	16	4	21	9	5	6	10	2	5	2	7	4	14	9	12	8	15	10	2	3	4	4	12	2	28	11	2	1	50	8	10	8	1	2	0	11
d__Bacteria|p__Proteobacteria|c__Alphaproteobacteria|o__Rhizobiales|f__Methylobacteriaceae	80	135	91	189	14	101	17	179	228	75	146	42	166	232	178	60	150	235	93	108	101	99	146	201	95	305	214	493	186	96	496	409	649	326	59	171	107	218	37	210	168	173	159	75	187	415	443
d__Bacteria|p__Proteobacteria|c__Alphaproteobacteria|o__Rhizobiales|f__Aurantimonadaceae	44	87	56	90	4	26	5	69	37	42	46	32	30	88	58	20	55	35	47	34	46	43	56	59	37	99	72	121	39	39	230	117	234	81	17	50	36	67	7	98	44	59	34	22	63	95	87
d__Bacteria|p__Proteobacteria|c__Alphaproteobacteria|o__Rhizobiales|f__Xanthobacteraceae	28	63	57	108	8	42	11	95	50	29	90	32	27	150	69	25	74	45	24	25	23	60	80	73	22	119	78	158	49	30	211	109	213	151	9	63	49	95	18	76	58	68	70	12	67	94	81
d__Bacteria|p__Proteobacteria|c__Alphaproteobacteria|o__Rickettsiales|f__Rickettsiaceae	70	59	43	51	45	51	45	101	196	67	53	35	5	61	62	51	93	98	68	14	161	52	44	24	6	33	34	89	3	9	31	18	83	20	6	68	8	3	8	42	84	86	254	5	9	15	39
d__Bacteria|p__Proteobacteria|c__Alphaproteobacteria|o__Rickettsiales|f__Anaplasmataceae	29	93	22	35	10	44	31	43	8	46	46	39	21	48	40	41	63	119	39	20	22	19	121	32	5	17	32	37	16	3	39	7	17	2	19	23	19	9	5	112	31	48	43	14	17	7	24
d__Bacteria|p__Proteobacteria|c__Alphaproteobacteria|o__Rickettsiales|f__Candidatus_Midichloriaceae	1	0	1	16	13	16	2	14	0	2	1	1	2	5	9	4	0	4	20	2	0	1	3	2	0	2	3	1	1	0	16	2	2	1	0	1	1	0	0	3	4	2	4	1	1	0	1
d__Bacteria|p__Proteobacteria|c__Alphaproteobacteria|o__Pelagibacterales|f__Pelagibacteraceae	14	27	14	44	14	46	11	58	36	51	37	9	3	12	27	39	50	91	33	3	18	13	46	28	12	14	21	39	21	8	20	24	20	11	8	14	20	1	4	80	19	36	35	4	2	9	10
d__Bacteria|p__Proteobacteria|c__Alphaproteobacteria|o__Rhodospirillales|f__Acetobacteraceae	200	328	204	290	42	145	48	267	204	109	269	89	140	386	248	159	256	194	94	157	176	206	186	209	112	352	336	419	172	84	621	334	603	285	49	228	171	175	44	307	218	211	264	58	140	259	425
d__Bacteria|p__Proteobacteria|c__Alphaproteobacteria|o__Rhodospirillales|f__Rhodospirillaceae	172	331	291	386	42	218	76	442	414	181	383	163	247	482	291	170	293	386	157	211	108	258	405	370	138	472	327	762	239	80	1204	468	951	326	86	300	269	474	29	225	399	300	462	47	215	355	467
d__Bacteria|p__Proteobacteria|c__Alphaproteobacteria|o__Rhodobacterales|f__Rhodobacteraceae	322	705	491	809	83	542	213	1131	533	466	947	279	453	1119	858	359	731	1102	363	329	264	416	758	619	307	878	689	1129	385	185	2132	870	1670	603	138	428	367	698	66	645	522	408	505	96	259	628	760
d__Bacteria|p__Proteobacteria|c__Alphaproteobacteria|o__Rhodobacterales|f__Hyphomonadaceae	45	87	57	63	29	34	36	43	134	61	72	12	26	51	54	73	68	50	20	51	72	26	90	30	51	76	110	56	16	9	68	19	67	54	11	25	16	22	6	29	22	34	35	8	26	64	57
d__Bacteria|p__Proteobacteria|c__Alphaproteobacteria|o__Sphingomonadales|f__Sphingomonadaceae	246	542	359	680	53	272	143	533	659	295	576	220	228	689	524	197	477	534	224	254	307	497	542	487	261	824	907	950	362	163	1094	965	1369	1128	93	394	345	405	57	658	468	321	451	78	289	435	918
d__Bacteria|p__Proteobacteria|c__Alphaproteobacteria|o__Sphingomonadales|f__Erythrobacteraceae	130	226	151	232	18	105	77	224	504	160	314	79	246	238	169	99	179	153	74	82	138	121	147	99	74	275	262	268	87	70	303	245	253	237	64	108	83	120	31	239	109	95	105	34	75	179	179
d__Bacteria|p__Proteobacteria|c__Alphaproteobacteria|o__Caulobacterales|f__Caulobacteraceae	193	202	152	211	9	87	56	277	249	121	253	79	112	305	231	112	139	156	84	120	174	123	136	197	69	286	189	464	97	100	476	314	543	486	42	180	107	170	27	223	212	201	175	30	191	310	348
d__Bacteria|p__Proteobacteria|c__Alphaproteobacteria|o__Parvularculales|f__Parvularculaceae	8	6	3	7	1	2	0	6	2	5	7	0	2	2	3	6	14	0	7	8	1	47	11	9	3	17	5	17	7	0	10	18	13	6	4	15	3	1	1	17	12	9	8	1	5	14	13
d__Bacteria|p__Proteobacteria|c__Alphaproteobacteria|o__Magnetococcales|f__Magnetococcaceae	38	34	51	75	12	33	19	30	83	34	70	18	0	61	43	27	32	58	22	17	103	27	63	31	12	23	32	70	11	1	16	8	62	7	2	26	20	3	2	25	35	45	115	10	8	24	28
d__Bacteria|p__Proteobacteria|c__Alphaproteobacteria|o__Holosporales|f__Holosporaceae	1	0	1	3	0	0	5	7	0	9	7	0	0	8	6	3	6	0	1	2	0	0	0	7	1	2	2	11	6	6	0	4	5	3	5	6	9	8	3	1	0	1	0	9	15	3	0
d__Bacteria|p__Proteobacteria|c__Alphaproteobacteria|o__Holosporales|f__Candidatus_Paracaedibacteraceae	8	2	2	7	0	1	8	14	0	4	8	24	11	4	4	5	11	12	2	1	0	7	6	13	5	1	1	14	1	0	0	0	5	5	1	4	0	2	0	0	16	4	7	2	1	0	0
d__Bacteria|p__Proteobacteria|c__Betaproteobacteria|o__Nitrosomonadales|f__Nitrosomonadaceae	18	110	77	119	14	96	26	137	36	107	115	18	77	237	127	48	68	108	81	43	23	117	174	96	76	87	74	118	68	20	193	49	96	36	16	36	38	93	16	76	39	36	28	23	30	29	75
d__Bacteria|p__Proteobacteria|c__Betaproteobacteria|o__Burkholderiales|f__Alcaligenaceae	188	1144	820	965	68	524	128	1021	499	466	959	174	1181	1346	977	229	492	852	293	386	172	603	643	1627	540	688	457	2150	783	294	9202	607	3782	490	98	278	324	4071	71	333	401	329	404	118	394	494	786
d__Bacteria|p__Proteobacteria|c__Betaproteobacteria|o__Burkholderiales|f__Oxalobacteraceae	177	1120	913	1011	64	457	142	957	594	514	979	170	1291	1408	909	195	543	998	249	316	325	539	715	1127	492	598	431	1172	550	171	5251	423	2300	513	77	217	179	2289	73	327	291	205	337	82	225	276	670
d__Bacteria|p__Proteobacteria|c__Betaproteobacteria|o__Burkholderiales|f__Comamonadaceae	541	2990	14957	2468	177	1162	250	2368	2095	983	1980	264	7636	7384	2083	517	1197	1660	517	1172	767	1329	1354	61257	123492	9560	1912	5319	27410	574	16188	1036	7685	1545	180	639	818	6538	194	835	798	757	1060	217	717	1210	7744
d__Bacteria|p__Proteobacteria|c__Betaproteobacteria|o__Burkholderiales|f__Burkholderiaceae	903	2907	1947	2603	225	1044	373	1775	1629	1310	2274	450	3764	2822	1909	644	1266	1992	895	1020	824	1410	1452	3240	1382	2306	2080	4281	1551	601	15213	1621	7851	1926	541	866	734	6418	240	1459	1069	918	993	330	924	1751	3837
d__Bacteria|p__Proteobacteria|c__Betaproteobacteria|o__Hydrogenophilales|f__Hydrogenophilaceae	14	85	43	77	8	53	5	105	34	9	55	11	21	95	71	13	42	69	11	40	39	31	41	73	18	44	27	105	39	13	242	46	112	26	2	15	54	116	8	16	16	5	4	14	9	55	37
d__Bacteria|p__Proteobacteria|c__Betaproteobacteria|o__Methylophilales|f__Methylophilaceae	64	222	154	237	24	124	45	230	112	132	193	60	147	286	213	75	203	141	160	58	34	206	182	108	118	106	87	89	84	17	516	24	122	12	9	29	26	112	4	53	41	35	29	9	17	8	76
d__Bacteria|p__Proteobacteria|c__Betaproteobacteria|o__Neisseriales|f__Neisseriaceae	6473	287273	138820	140480	2561	27130	14058	35837	10182	49523	221413	3929	7051	115503	315197	5497	18637	81220	62328	18225	13022	53140	62489	67866	114992	17803	15035	21344	62567	4188	49450	633	5776	630	289	872	3455	180030	644	1065	1296	1238	277	689	1708	614	9724
d__Bacteria|p__Proteobacteria|c__Betaproteobacteria|o__Neisseriales|f__Chromobacteriaceae	112	1127	745	961	41	417	85	771	497	358	801	72	514	1302	835	142	339	715	204	293	147	431	453	794	365	366	209	571	396	121	2806	173	833	185	36	108	138	836	24	185	176	104	62	36	114	96	417
d__Bacteria|p__Proteobacteria|c__Betaproteobacteria|o__Rhodocyclales|f__Rhodocyclaceae	164	696	586	769	40	453	96	913	354	351	794	115	343	1234	822	166	440	712	185	207	117	353	480	809	383	537	495	1056	421	167	4162	364	1860	379	52	170	198	1809	56	346	260	238	253	91	256	366	625
d__Bacteria|p__Proteobacteria|c__Betaproteobacteria|o__Gallionellales|f__Gallionellaceae	21	133	83	140	14	87	16	197	24	61	103	28	39	206	129	38	91	178	39	32	22	61	92	82	25	44	23	75	40	13	260	8	67	3	2	15	36	74	2	12	33	18	17	9	14	24	30
d__Bacteria|p__Proteobacteria|c__Betaproteobacteria|o__Sulfuricellales|f__Sulfuricellaceae	5	55	29	65	1	29	2	62	30	13	54	5	4	81	58	8	58	80	7	50	22	33	38	49	22	52	33	45	23	8	139	8	47	8	1	13	10	40	5	1	8	1	3	4	8	31	10
d__Bacteria|p__Proteobacteria|c__Deltaproteobacteria|o__Myxococcales|f__Myxococcaceae	62	83	87	219	10	58	8	115	88	44	120	49	39	144	121	40	72	56	66	90	38	133	96	168	67	255	199	390	126	63	375	209	418	303	45	119	89	84	18	119	141	143	89	39	177	257	199
d__Bacteria|p__Proteobacteria|c__Deltaproteobacteria|o__Myxococcales|f__Archangiaceae	23	45	57	112	19	56	17	70	20	87	136	36	24	128	85	14	59	41	21	26	12	96	76	111	26	103	89	226	60	37	100	103	153	141	18	80	38	36	19	60	64	80	70	15	79	169	119
d__Bacteria|p__Proteobacteria|c__Deltaproteobacteria|o__Myxococcales|f__Vulgatibacteraceae	8	30	36	20	1	3	2	2	19	8	14	22	4	38	24	19	40	8	11	10	6	11	5	21	11	53	111	62	25	14	30	28	28	41	13	44	32	3	5	28	36	28	22	8	19	25	67
d__Bacteria|p__Proteobacteria|c__Deltaproteobacteria|o__Myxococcales|f__Anaeromyxobacteraceae	30	46	66	95	8	20	6	39	50	35	58	32	15	71	65	17	30	25	41	49	27	42	41	72	49	193	162	309	72	42	232	128	274	175	38	93	60	93	16	105	122	92	97	24	108	205	177
d__Bacteria|p__Proteobacteria|c__Deltaproteobacteria|o__Myxococcales|f__Polyangiaceae	83	68	140	82	4	41	24	76	121	53	111	55	46	114	116	35	93	31	43	37	17	37	60	112	43	173	155	348	82	59	182	174	276	161	38	97	64	56	28	99	93	104	64	20	83	269	155
d__Bacteria|p__Proteobacteria|c__Deltaproteobacteria|o__Myxococcales|f__Sandaracinaceae	14	19	13	31	2	44	3	104	38	12	21	10	9	24	35	10	20	86	14	6	8	21	26	19	13	87	93	91	14	9	27	67	77	84	10	42	19	14	3	52	59	58	39	8	23	56	93
d__Bacteria|p__Proteobacteria|c__Deltaproteobacteria|o__Myxococcales|f__Kofleriaceae	16	45	19	35	1	5	8	27	32	32	60	9	10	41	30	16	25	26	15	5	20	5	26	30	12	47	49	76	32	20	82	66	126	93	13	38	25	43	4	36	50	31	40	11	37	49	32
d__Bacteria|p__Proteobacteria|c__Deltaproteobacteria|o__Desulfuromonadales|f__Desulfuromonadaceae	162	137	95	196	15	43	43	206	277	165	196	97	69	140	100	70	121	201	62	33	192	128	87	206	75	213	264	429	135	41	161	80	166	130	35	156	306	52	14	112	176	157	239	50	70	88	190
d__Bacteria|p__Proteobacteria|c__Deltaproteobacteria|o__Desulfuromonadales|f__Geobacteraceae	182	250	249	417	42	166	153	491	277	369	553	228	145	433	319	207	423	331	250	101	108	265	384	264	95	340	314	559	218	96	414	262	521	269	94	233	578	99	58	322	387	290	268	79	155	214	454
d__Bacteria|p__Proteobacteria|c__Deltaproteobacteria|o__Desulfurellales|f__Desulfurellaceae	5	8	13	23	16	65	15	37	7	22	8	22	9	16	28	25	10	15	7	1	8	20	55	41	5	10	8	29	21	7	3	4	27	2	11	16	33	0	2	35	10	20	9	11	0	4	16
d__Bacteria|p__Proteobacteria|c__Deltaproteobacteria|o__Desulfovibrionales|f__Desulfovibrionaceae	232	252	313	411	36	143	85	336	368	298	390	379	132	582	273	282	334	380	289	200	178	239	227	827	159	512	437	1638	537	164	472	284	526	461	647	1386	14879	215	158	344	11728	6383	2625	217	324	517	605
d__Bacteria|p__Proteobacteria|c__Deltaproteobacteria|o__Desulfovibrionales|f__Desulfomicrobiaceae	33	47	40	72	16	53	65	92	267	116	63	496	36	109	55	627	49	44	52	11	12	266	50	1411	27	100	92	2531	610	10	95	65	79	22	58478	12394	2995	36	24	95	52985	68601	27110	191	121	56	15195
d__Bacteria|p__Proteobacteria|c__Deltaproteobacteria|o__Desulfovibrionales|f__Desulfohalobiaceae	13	22	14	21	2	4	8	42	9	35	45	3	2	22	8	17	33	20	29	14	20	8	18	12	1	5	16	16	10	2	9	2	4	2	3	11	34	1	2	17	48	24	18	1	2	8	15
d__Bacteria|p__Proteobacteria|c__Deltaproteobacteria|o__Desulfobacterales|f__Desulfobacteraceae	56	63	74	78	13	74	44	88	67	62	90	96	52	126	137	110	112	93	63	35	59	79	67	169	35	179	129	288	102	16	134	111	127	194	38	58	388	21	19	173	157	135	132	42	56	87	159
d__Bacteria|p__Proteobacteria|c__Deltaproteobacteria|o__Desulfobacterales|f__Desulfobulbaceae	42	83	62	119	14	21	61	148	105	123	106	388	64	82	68	281	99	154	51	12	34	234	159	677	20	40	68	1139	279	11	97	26	91	9	23	67	1229	50	10	68	79	47	79	97	58	24	170
d__Bacteria|p__Proteobacteria|c__Deltaproteobacteria|o__Syntrophobacterales|f__Syntrophobacteraceae	4	7	8	33	0	2	0	21	3	17	12	19	1	16	12	9	19	15	5	6	4	43	11	283	2	29	14	462	120	1	34	4	14	2	4	13	588	11	2	20	27	30	4	6	9	20	14
d__Bacteria|p__Proteobacteria|c__Deltaproteobacteria|o__Syntrophobacterales|f__Syntrophaceae	4	23	36	45	9	10	7	13	29	27	33	27	6	56	10	27	21	2	45	16	6	31	37	35	24	56	42	65	28	20	76	62	32	77	10	15	59	5	9	55	61	30	91	11	12	8	43
d__Bacteria|p__Proteobacteria|c__Deltaproteobacteria|o__Bdellovibrionales|f__Bdellovibrionaceae	20	48	17	22	26	58	15	30	5	42	28	26	13	48	21	25	54	35	36	7	4	48	18	11	7	20	22	24	2	15	55	8	14	5	7	21	8	6	6	66	20	27	34	6	5	50	8
d__Bacteria|p__Proteobacteria|c__Deltaproteobacteria|o__Bdellovibrionales|f__Halobacteriovoraceae	8	13	4	2	1	11	6	19	1	10	15	3	2	11	12	26	31	11	0	4	2	4	21	5	2	3	14	8	4	0	3	0	2	0	1	9	5	0	5	22	7	9	6	0	0	32	2
d__Bacteria|p__Proteobacteria|c__Deltaproteobacteria|o__Desulfarculales|f__Desulfarculaceae	7	45	18	37	2	21	7	10	6	16	51	30	14	19	29	17	16	36	13	9	15	42	24	167	13	54	47	315	102	18	89	75	73	79	4	25	364	17	6	33	100	36	34	24	22	75	87
d__Bacteria|p__Proteobacteria|c__Epsilonproteobacteria|o__Campylobacterales|f__Helicobacteraceae	165	200	241	278	61	158	158	392	290	379	246	131	67	386	367	337	382	508	323	105	168	225	621	215	114	148	180	233	165	48	135	55	127	38	76	95	189	30	62	204	94	89	87	35	42	43	94
d__Bacteria|p__Proteobacteria|c__Epsilonproteobacteria|o__Campylobacterales|f__Campylobacteraceae	55475	235569	212765	464903	49258	91440	55455	56242	300054	140364	225858	93072	44296	312252	216555	48615	154650	56812	80406	50461	32764	240941	97413	21758	28613	113589	136062	31389	15352	24276	129830	33122	60549	20912	5432	20431	6607	4845	5658	112763	17570	22553	1808	3660	10912	84182	16551
d__Bacteria|p__Proteobacteria|c__Epsilonproteobacteria|o__Nautiliales|f__Nautiliaceae	16	1	1	7	2	6	2	17	2	7	7	12	4	10	6	9	8	4	0	0	0	7	9	6	3	1	6	7	3	1	4	1	2	3	1	4	7	2	0	10	2	1	2	1	1	4	8
d__Bacteria|p__Proteobacteria|c__Acidithiobacillia|o__Acidithiobacillales|f__Acidithiobacillaceae	8	48	50	88	6	35	5	94	48	89	149	13	87	111	83	24	52	75	46	24	18	32	98	67	38	45	37	57	38	10	206	57	123	55	7	21	39	55	2	85	30	32	16	8	13	22	124
d__Bacteria|p__Fusobacteria|c__Fusobacteriia|o__Fusobacteriales|f__Fusobacteriaceae	66488	11654	25242	102657	39943	140290	182001	117196	79439	243910	142648	170261	53359	193228	176168	298020	563273	381859	461642	44257	58225	123744	204990	182390	46067	266293	375151	180670	28375	72925	98486	21476	34281	30811	17848	227227	6959	39764	15740	209877	238196	573476	67157	71520	49226	113973	106882
d__Bacteria|p__Fusobacteria|c__Fusobacteriia|o__Fusobacteriales|f__Leptotrichiaceae	7753	60112	87316	242117	71880	212494	147703	455158	19851	269708	350854	47174	73460	45888	90856	103038	379183	954635	136074	44177	399884	118146	699196	17572	57285	53938	156358	53888	5120	3018	151871	30715	155691	34243	6199	1626	6514	13240	3879	518455	12323	9733	5346	2642	2738	28441	24645
d__Bacteria|p__Nitrospirae|c__Nitrospira|o__Nitrospirales|f__Nitrospiraceae	23	38	53	66	11	48	20	54	34	76	75	47	15	72	78	50	90	51	57	21	23	28	74	57	30	50	75	117	56	13	96	9	66	13	21	46	48	25	10	112	64	54	43	10	23	67	51
d__Bacteria|p__Acidobacteria|c__Acidobacteriia|o__Acidobacteriales|f__Acidobacteriaceae	86	121	92	76	13	36	70	145	110	137	235	59	104	86	106	68	145	157	151	59	109	98	261	64	60	174	184	204	62	40	131	78	222	61	25	110	32	25	6	138	113	101	146	17	30	64	126
d__Bacteria|p__Acidobacteria|c__Solibacteres|o__Solibacterales|f__Solibacteraceae	11	20	21	52	4	15	1	10	10	13	45	25	8	37	46	11	18	45	7	8	10	13	21	35	18	38	25	61	16	11	21	25	46	54	6	21	23	5	3	33	26	16	16	7	14	52	33
d__Bacteria|p__Caldiserica|c__Caldisericia|o__Caldisericales|f__Caldisericaceae	1	0	2	2	7	9	1	5	2	8	16	3	1	2	1	3	9	111	11	0	1	6	30	7	1	4	8	3	0	2	17	3	2	1	1	4	1	1	0	11	4	10	2	1	1	1	3
d__Bacteria|p__Dictyoglomi|c__Dictyoglomia|o__Dictyoglomales|f__Dictyoglomaceae	5	13	5	20	0	23	4	25	13	33	14	7	1	20	14	10	32	16	8	13	13	12	14	6	3	12	25	22	3	1	0	6	20	4	0	22	2	3	0	46	19	12	44	1	2	8	5
d__Bacteria|p__Elusimicrobia|c__Endomicrobia|o__Endomicrobiales|f__Endomicrobiaceae	38	42	33	31	3	9	55	46	14	73	59	47	10	25	29	46	53	49	29	16	8	32	59	36	11	16	27	27	6	1	0	7	35	6	3	26	19	4	2	39	10	22	28	4	4	14	18
d__Bacteria|p__Elusimicrobia|c__Elusimicrobia|o__Elusimicrobiales|f__Elusimicrobiaceae	6	27	4	10	1	3	3	9	11	8	10	6	1	9	9	21	16	11	6	8	12	6	31	6	3	2	10	12	7	0	3	13	18	10	3	11	4	0	1	9	6	9	11	6	2	2	6
d__Bacteria|p__Aquificae|c__Aquificae|o__Aquificales|f__Aquificaceae	10	26	24	18	2	6	13	40	19	35	27	31	4	15	33	33	46	71	27	3	6	19	39	36	9	13	20	20	13	1	3	3	45	2	7	4	11	1	2	18	9	19	24	2	4	6	15
d__Bacteria|p__Aquificae|c__Aquificae|o__Aquificales|f__Hydrogenothermaceae	10	10	14	19	8	31	15	67	9	25	24	16	10	20	36	34	34	94	15	8	15	19	41	6	8	26	88	35	14	0	21	2	19	3	8	20	5	3	2	30	26	37	27	2	2	2	5
d__Bacteria|p__Aquificae|c__Aquificae|o__Desulfurobacteriales|f__Desulfurobacteriaceae	4	27	21	40	10	36	31	20	10	46	32	16	8	42	34	36	47	64	31	12	21	22	48	18	7	29	33	30	7	12	19	25	32	17	3	7	13	5	8	72	18	8	23	1	8	6	23
d__Bacteria|p__Thermotogae|c__Thermotogae|o__Thermotogales|f__Thermotogaceae	5	3	6	35	8	27	14	26	5	21	59	22	31	11	20	38	32	24	86	6	7	20	40	7	17	42	50	22	7	4	27	4	14	2	2	27	11	1	0	60	25	33	33	0	3	13	9
d__Bacteria|p__Thermotogae|c__Thermotogae|o__Thermotogales|f__Fervidobacteriaceae	19	30	39	59	28	59	30	66	31	91	64	86	32	76	89	86	76	99	67	19	34	47	87	24	6	35	54	41	9	6	30	7	34	9	17	48	21	1	7	103	46	38	82	4	15	17	18
d__Bacteria|p__Thermotogae|c__Thermotogae|o__Kosmotogales|f__Kosmotogaceae	20	17	18	34	5	11	19	29	17	26	46	26	12	17	55	45	65	22	35	8	12	33	37	20	6	21	20	23	14	14	53	3	6	2	9	21	12	0	1	40	13	19	17	4	7	7	30
d__Bacteria|p__Deferribacteres|c__Deferribacteres|o__Deferribacterales|f__Deferribacteraceae	10	13	41	45	14	32	21	51	13	74	52	35	15	26	39	43	76	67	53	14	37	37	58	36	8	33	47	48	63	13	26	10	24	9	16	27	25	3	7	66	32	38	41	5	10	1	17
d__Bacteria|p__Chrysiogenetes|c__Chrysiogenetes|o__Chrysiogenales|f__Chrysiogenaceae	5	9	6	7	2	19	7	22	9	7	28	19	5	22	10	19	37	7	27	2	0	28	7	38	6	11	12	55	9	2	36	10	16	6	7	15	43	1	0	18	17	32	16	2	3	3	23
d__Bacteria|p__Thermodesulfobacteria|c__Thermodesulfobacteria|o__Thermodesulfobacteriales|f__Thermodesulfobacteriaceae	25	6	13	10	19	37	6	90	57	25	16	12	5	26	24	22	27	65	16	4	11	29	21	21	2	20	28	37	14	3	24	17	7	23	14	31	15	2	3	17	32	34	60	8	6	43	20
d__Bacteria|p__Spirochaetes|c__Spirochaetia|o__Spirochaetales|f__Spirochaetaceae	155167	25152	29660	45151	4095	3598	156378	2041	84057	160135	36923	13234	5728	4479	8941	320574	96475	2315	3729	26179	12172	61379	66555	116443	17740	57452	41802	149718	183251	36535	8358	5475	5575	6213	42291	101479	410354	4486	19490	43669	403037	378965	348900	34025	13720	1322	162650
d__Bacteria|p__Spirochaetes|c__Spirochaetia|o__Spirochaetales|f__Borreliaceae	24	32	63	54	12	22	33	86	94	48	108	8	18	43	55	69	103	103	43	17	68	20	50	48	13	65	73	84	40	12	37	36	40	24	20	58	58	22	23	96	69	97	216	21	17	18	36
d__Bacteria|p__Spirochaetes|c__Spirochaetia|o__Brachyspirales|f__Brachyspiraceae	24	65	39	69	25	58	49	97	17	120	82	39	21	45	52	73	86	133	56	34	69	66	112	95	35	44	51	81	85	24	86	37	41	24	49	37	92	47	41	166	59	90	85	51	60	46	49
d__Bacteria|p__Spirochaetes|c__Spirochaetia|f__Leptospiraceae	63	50	47	124	11	22	54	113	36	65	71	49	35	50	41	97	70	37	49	17	20	81	80	39	19	45	40	81	40	18	24	12	24	31	18	58	40	3	12	72	72	83	102	16	13	10	59
d__Bacteria|p__Synergistetes|c__Synergistia|o__Synergistales|f__Synergistaceae	352	97	236	201	30	34	46	29	159	157	83	777	105	63	131	303	87	34	176	24	25	113	72	266	6	94	65	692	592	54	93	47	58	68	306	409	682	28	60	74	519	383	138	280	149	45	878
d__Bacteria|p__Verrucomicrobia|c__Verrucomicrobiae|o__Verrucomicrobiales|f__Akkermansiaceae	67	66	38	96	2	28	18	54	74	41	40	63	34	72	51	27	44	63	54	24	30	42	57	54	15	60	52	80	98	13	83	30	82	24	17	38	45	18	14	36	103	73	61	16	31	60	116
d__Bacteria|p__Verrucomicrobia|c__Opitutae|o__Opitutales|f__Opitutaceae	58	67	56	84	13	38	17	32	77	27	63	31	19	59	58	52	65	66	11	61	18	45	72	69	51	169	145	186	75	31	156	150	142	159	40	79	39	28	12	95	102	73	43	24	71	138	120
d__Bacteria|p__Verrucomicrobia|c__Opitutae|o__Puniceicoccales|f__Puniceicoccaceae	1	12	4	7	1	2	2	0	4	8	18	3	14	1	9	4	19	1	2	1	0	18	8	5	2	7	9	9	4	2	4	26	50	8	3	16	1	2	0	13	6	10	10	0	0	1	2
d__Bacteria|p__Verrucomicrobia|c__Methylacidiphilae|o__Methylacidiphilales|f__Methylacidiphilaceae	1	2	5	0	0	3	5	11	2	28	14	2	2	6	0	2	9	8	1	3	1	6	52	6	0	0	0	5	2	0	0	0	0	0	0	0	1	0	0	0	1	7	3	1	0	0	0
d__Bacteria|p__Kiritimatiellaeota|c__Kiritimatiellae|o__Kiritimatiellales|f__Kiritimatiellaceae	24	29	37	50	46	56	39	23	84	15	24	8	6	11	18	21	17	26	18	31	65	26	15	9	3	41	33	71	22	3	31	13	43	18	11	46	61	1	0	21	46	43	144	2	4	37	47
d__Bacteria|p__Planctomycetes|c__Planctomycetia|o__Planctomycetales|f__Planctomycetaceae	85	89	96	123	16	53	55	88	93	124	157	90	49	82	55	103	167	101	41	20	28	67	125	78	35	108	99	196	51	17	82	63	117	68	33	89	55	23	13	96	112	116	87	22	62	127	119
d__Bacteria|p__Planctomycetes|c__Planctomycetia|o__Planctomycetales|f__Isosphaeraceae	22	22	31	39	0	9	17	41	61	66	74	30	9	38	24	20	51	48	22	39	45	12	18	41	21	95	74	123	26	40	100	166	154	192	9	46	43	37	5	77	66	59	49	15	41	42	66
d__Bacteria|p__Planctomycetes|c__Phycisphaerae|o__Phycisphaerales|f__Phycisphaeraceae	38	47	48	47	11	16	13	6	112	36	14	4	1	37	26	49	35	9	12	28	81	42	8	18	11	56	77	145	18	26	38	47	57	71	10	68	7	11	7	39	85	112	313	12	41	74	76
d__Bacteria|p__Chlamydiae|c__Chlamydiia|o__Chlamydiales|f__Chlamydiaceae	15	21	18	20	9	31	14	34	9	59	37	36	12	19	19	36	52	28	5	12	15	20	41	17	9	12	25	16	18	8	52	5	23	3	6	7	14	0	3	15	13	14	8	3	5	5	17
d__Bacteria|p__Chlamydiae|c__Chlamydiia|o__Parachlamydiales|f__Simkaniaceae	20	5	1	4	1	0	10	0	9	5	10	7	2	6	0	9	12	2	0	2	1	5	11	1	1	8	6	12	0	2	3	1	6	7	3	12	4	1	0	5	13	25	29	1	0	0	9
d__Bacteria|p__Chlamydiae|c__Chlamydiia|o__Parachlamydiales|f__Parachlamydiaceae	3	2	49	7	1	6	4	33	8	19	5	2	2	9	7	6	10	16	6	3	0	6	19	5	3	2	2	2	5	1	0	0	22	0	2	3	3	3	2	1	1	4	1	1	1	2	5
d__Bacteria|p__Chlamydiae|c__Chlamydiia|o__Parachlamydiales|f__Waddliaceae	5	3	7	10	0	2	1	3	3	14	4	4	0	8	8	4	9	1	11	3	1	13	5	3	4	17	11	2	2	2	2	0	0	1	1	16	2	0	1	5	3	1	3	0	2	0	9
d__Bacteria|p__Fibrobacteres|c__Fibrobacteria|o__Fibrobacterales|f__Fibrobacteraceae	86	29	38	66	2	18	16	54	40	31	37	13	2	56	45	31	76	37	14	15	5	68	46	23	6	19	8	33	7	5	19	4	28	2	7	22	9	1	3	14	12	7	15	5	3	8	20
d__Bacteria|p__Bacteroidetes|c__Flavobacteriia|o__Flavobacteriales|f__Blattabacteriaceae	14	41	53	48	21	120	43	251	25	70	74	52	27	116	125	61	128	161	39	15	31	84	91	68	36	51	85	98	20	3	14	12	94	10	9	58	8	6	5	134	81	52	195	4	2	22	42
d__Bacteria|p__Bacteroidetes|c__Flavobacteriia|o__Flavobacteriales|f__Flavobacteriaceae	32978	187559	161733	483775	206482	541396	139661	446714	446206	194845	295089	202321	68482	1201856	305512	199145	829140	613463	208761	61272	59531	202476	141350	24255	25234	133741	205750	36624	19003	10709	89117	37308	282558	45262	1308	3271	5695	9929	10671	36424	14865	15126	3947	12417	20881	4229	71329
d__Bacteria|p__Bacteroidetes|c__Flavobacteriia|o__Flavobacteriales|f__Cryomorphaceae	23	25	52	25	5	40	16	143	7	28	44	16	11	51	49	28	42	82	33	7	7	33	29	28	13	40	21	34	14	15	13	1	42	0	1	6	0	3	6	14	33	30	13	1	1	9	13
d__Bacteria|p__Bacteroidetes|c__Flavobacteriia|o__Flavobacteriales|f__Crocinitomicaceae	48	34	41	41	18	57	32	79	11	63	37	33	11	59	152	47	108	70	34	7	8	45	57	38	16	53	61	42	20	13	6	1	45	1	8	22	6	5	0	49	20	30	17	5	5	18	41
d__Bacteria|p__Bacteroidetes|c__Sphingobacteriia|o__Sphingobacteriales|f__Sphingobacteriaceae	308	315	452	495	172	466	322	1234	382	583	768	316	148	841	834	335	1148	736	434	123	219	716	690	344	203	414	409	386	251	107	232	93	436	84	99	256	140	92	66	530	326	231	369	88	134	106	296
d__Bacteria|p__Bacteroidetes|c__Bacteroidia|o__Bacteroidales|f__Bacteroidaceae	554942	133644	204264	617440	2208	3634	14649	4371	503463	79310	64048	28156	3948	8011	124454	23438	97797	4679	6753	1666	1789	112443	8182	19920	19950	339939	31837	90273	2655	2586	4660	1132	2298	667	3980	15989	581	127	2574	10463	3804	4287	3923	8414	17227	1394	56915
d__Bacteria|p__Bacteroidetes|c__Bacteroidia|o__Bacteroidales|f__Rikenellaceae	463	384	345	391	69	180	359	297	308	732	851	2396	504	472	466	606	867	321	251	123	101	477	431	294	103	377	454	337	118	119	286	79	251	86	66	328	88	33	24	475	355	228	364	13	30	94	237
d__Bacteria|p__Bacteroidetes|c__Bacteroidia|o__Bacteroidales|f__Porphyromonadaceae	190090	327373	456777	1329323	44049	89726	141304	196075	187939	652787	1096335	298978	61447	97287	153784	2701019	255399	761322	145848	71895	89795	812558	838969	294208	9142	63679	188614	334244	129083	26750	37791	5329	469160	28500	56155	182194	900518	24527	26390	794665	1350455	2097114	1257401	92161	57377	14425	148428
d__Bacteria|p__Bacteroidetes|c__Bacteroidia|o__Bacteroidales|f__Prevotellaceae	773132	141398	313263	446149	192309	131451	277384	112004	264461	882930	462518	1738453	379413	345298	259730	214766	297166	174550	1058413	101918	44916	334021	545227	76089	89759	988685	547265	95240	11803	386189	1111996	39929	52506	27754	195088	1513399	5185	744	13090	569408	73595	118809	123255	14686	25412	28467	96240
d__Bacteria|p__Bacteroidetes|c__Bacteroidia|o__Bacteroidales|f__Odoribacteraceae	1889	415	505	646	625	453	969	446	652	1235	1341	1973	436	1261	1369	1577	1363	405	3566	456	183	1100	1328	265	296	2063	1899	384	89	363	300	119	173	77	199	825	77	12	69	1271	462	508	413	112	109	207	618
d__Bacteria|p__Bacteroidetes|c__Bacteroidia|o__Marinilabiliales|f__Prolixibacteraceae	156	84	196	122	37	57	81	196	90	210	238	91	42	128	213	199	418	209	135	22	39	222	332	70	32	127	152	81	21	50	79	18	68	10	14	60	25	13	8	123	63	119	56	16	8	20	99
d__Bacteria|p__Bacteroidetes|c__Bacteroidia|o__Marinilabiliales|f__Salinivirgaceae	45	26	60	51	11	30	30	85	30	101	113	72	30	83	148	52	140	60	33	9	9	91	83	60	18	68	44	72	25	11	16	4	21	5	10	33	5	2	4	39	37	25	40	7	6	2	56
d__Bacteria|p__Bacteroidetes|c__Cytophagia|o__Cytophagales|f__Cytophagaceae	257	236	460	466	99	366	297	773	215	637	849	339	128	647	749	427	1087	687	365	93	91	606	724	270	124	357	339	350	376	182	282	87	414	98	71	278	109	44	33	471	364	237	259	27	89	57	228
d__Bacteria|p__Bacteroidetes|c__Cytophagia|o__Cytophagales|f__Flammeovirgaceae	95	142	146	134	33	157	140	350	182	231	283	129	47	202	192	94	310	288	179	28	46	244	288	90	44	133	104	106	27	47	88	15	112	18	17	61	18	15	9	105	45	50	46	6	5	21	85
d__Bacteria|p__Bacteroidetes|c__Cytophagia|o__Cytophagales|f__Cyclobacteriaceae	84	50	169	166	50	162	122	275	62	162	120	83	54	180	234	124	277	192	142	22	79	397	257	190	56	141	84	129	76	46	105	51	120	15	31	75	36	27	27	186	75	46	146	23	15	44	91
d__Bacteria|p__Bacteroidetes|c__Cytophagia|o__Cytophagales|f__Amoebophilaceae	48	28	41	24	9	36	54	151	44	66	46	47	13	61	39	69	136	134	43	10	41	41	114	52	22	46	37	70	22	19	18	17	49	19	12	60	34	9	20	19	67	61	148	9	22	6	80
d__Bacteria|p__Bacteroidetes|c__Cytophagia|o__Cytophagales|f__Hymenobacteraceae	466	477	513	773	128	379	264	743	622	689	1130	303	154	841	968	328	894	559	399	175	196	643	581	285	133	443	459	426	135	130	569	165	510	186	72	286	124	105	39	522	369	276	327	55	117	159	291
d__Bacteria|p__Bacteroidetes|c__Cytophagia|o__Cytophagales|f__Persicobacteraceae	51	18	55	27	10	85	17	95	23	57	59	44	16	60	106	48	131	46	12	14	16	47	72	44	37	59	107	89	21	4	42	2	37	0	13	25	19	8	3	33	30	39	48	4	2	4	38
d__Bacteria|p__Bacteroidetes|c__Cytophagia|o__Cytophagales|f__Bernardetiaceae	18	61	24	28	11	40	30	152	9	62	63	49	16	55	89	43	116	203	55	19	46	59	147	16	26	38	26	16	6	14	5	4	58	4	7	21	4	1	1	57	106	56	162	1	5	18	25
d__Bacteria|p__Bacteroidetes|o__Bacteroidetes_Order_II_Incertae_sedis|f__Rhodothermaceae	105	98	120	231	4	28	37	101	71	99	225	33	16	62	94	44	78	83	58	32	21	190	144	75	33	152	125	207	76	26	144	137	185	137	26	85	63	72	12	163	70	60	30	29	68	162	151
d__Bacteria|p__Bacteroidetes|c__Chitinophagia|o__Chitinophagales|f__Chitinophagaceae	244	240	221	288	100	296	201	430	105	314	365	214	97	399	443	291	587	414	233	86	100	527	400	106	86	247	255	145	46	64	141	32	172	30	56	117	80	43	14	290	189	141	152	21	22	36	106
d__Bacteria|p__Bacteroidetes|c__Saprospiria|o__Saprospirales|f__Saprospiraceae	36	28	40	36	10	78	23	102	27	38	50	32	17	75	87	15	77	49	11	4	5	46	59	27	19	30	22	39	14	7	13	2	62	2	5	24	6	5	1	49	25	29	19	4	3	5	45
d__Bacteria|p__Bacteroidetes|c__Saprospiria|o__Saprospirales|f__Haliscomenobacteraceae	72	56	61	85	25	67	84	165	55	102	109	40	33	105	85	81	138	114	56	20	22	147	100	58	21	64	52	59	22	18	36	15	75	1	11	25	31	7	4	46	47	44	74	8	7	14	26
d__Bacteria|p__Chlorobi|c__Chlorobia|o__Chlorobiales|f__Chlorobiaceae	251	339	235	287	59	171	171	232	363	391	462	126	67	368	239	301	373	292	275	117	285	274	298	335	69	223	215	470	166	56	188	80	243	67	57	205	350	49	31	222	247	198	243	41	58	99	190
d__Bacteria|p__Ignavibacteriae|c__Ignavibacteria|o__Ignavibacteriales|f__Ignavibacteriaceae	10	10	4	33	8	10	7	19	46	26	10	8	6	7	11	20	27	6	16	2	0	5	14	2	2	10	15	9	0	4	21	12	7	0	9	11	2	1	0	37	5	15	13	3	4	5	5
d__Bacteria|p__Ignavibacteriae|c__Ignavibacteria|o__Ignavibacteriales|f__Melioribacteraceae	16	8	27	44	7	25	46	68	18	76	131	18	16	45	12	42	72	3	10	10	17	35	27	12	1	8	20	14	7	15	18	5	10	4	4	9	9	0	1	83	30	18	45	2	0	4	17
d__Bacteria|p__Gemmatimonadetes|c__Gemmatimonadetes|o__Gemmatimonadales|f__Gemmatimonadaceae	14	29	25	30	12	21	5	26	51	21	35	16	12	37	27	22	28	12	13	6	13	26	15	31	13	31	42	52	22	4	40	9	65	16	5	15	21	7	6	43	13	9	4	10	9	20	41
d__Bacteria|p__Firmicutes|c__Bacilli|o__Bacillales|f__Staphylococcaceae	167	480	581	357	212	619	345	743	168	1422	701	380	193	20007	776	368	647	1146	746	246	505	472	930	395	171	296	250	587	185	148	736	104	1324	109	96	214	63	140	29	939	248	263	357	30	67	215	404
d__Bacteria|p__Firmicutes|c__Bacilli|o__Bacillales|f__Bacillaceae	688	1362	1036	1068	480	1526	736	2027	730	2435	1532	929	541	1393	1358	1178	1918	2066	1846	710	1090	1190	1873	874	533	1122	1270	1682	442	393	1936	435	2465	425	378	946	466	342	169	2245	864	1116	1648	201	303	787	910
d__Bacteria|p__Firmicutes|c__Bacilli|o__Bacillales|f__Planococcaceae	163	220	147	147	87	163	124	225	141	435	258	133	76	237	217	195	216	242	199	117	272	230	177	106	63	158	125	212	82	62	382	57	423	36	72	121	69	60	19	445	180	219	318	17	21	120	139
d__Bacteria|p__Firmicutes|c__Bacilli|o__Bacillales|f__Listeriaceae	58	117	95	86	82	239	65	145	13	278	130	96	97	158	152	82	134	234	192	69	95	108	113	94	41	54	42	175	40	52	279	21	232	15	28	29	45	28	3	269	32	57	49	7	13	92	73
d__Bacteria|p__Firmicutes|c__Bacilli|o__Bacillales|f__Sporolactobacillaceae	9	17	19	6	1	7	9	8	6	16	13	10	1	14	19	11	27	5	49	6	4	7	12	12	10	12	37	25	5	10	5	3	5	6	4	13	3	3	1	15	15	24	14	0	2	4	9
d__Bacteria|p__Firmicutes|c__Bacilli|o__Bacillales|f__Paenibacillaceae	464	684	555	828	209	509	338	715	552	863	1074	573	396	700	716	591	1020	823	1075	386	571	798	821	495	291	896	910	950	361	171	695	510	742	385	192	668	380	157	130	1518	632	695	829	133	229	442	697
d__Bacteria|p__Firmicutes|c__Bacilli|o__Bacillales|f__Alicyclobacillaceae	100	137	91	128	28	119	37	157	150	114	158	51	35	123	66	60	83	146	62	44	109	85	104	75	42	158	207	191	61	17	75	136	175	128	29	98	26	8	13	232	114	96	223	13	27	85	136
d__Bacteria|p__Firmicutes|c__Bacilli|o__Bacillales|f__Thermoactinomycetaceae	22	16	5	28	2	4	5	4	9	15	15	14	4	24	7	15	15	14	9	16	8	34	14	19	3	14	23	43	7	9	13	9	12	7	12	19	27	1	5	20	39	40	36	5	2	9	34
d__Bacteria|p__Firmicutes|c__Bacilli|o__Lactobacillales|f__Streptococcaceae	295307	1417554	627285	174396	546065	954173	154959	598382	409249	1410195	666765	1161966	292408	1071820	582038	119480	333780	431717	798465	2229878	3248700	1378111	1539933	80014	139748	111567	45143	373985	16978	348653	717888	29396	397447	23937	48295	63153	180095	183802	2301	251535	35042	92370	50595	7182	21642	313704	121885
d__Bacteria|p__Firmicutes|c__Bacilli|o__Lactobacillales|f__Lactobacillaceae	416	1369	731	533	265	847	792	1218	206	1682	1173	2429	655	2214	970	580	1133	1358	1317	678	863	2034	2170	317	323	858	515	786	241	266	2175	199	1483	163	53815	2747	264	283	38	1622	323	511	474	56	77	454	447
d__Bacteria|p__Firmicutes|c__Bacilli|o__Lactobacillales|f__Leuconostocaceae	76	237	115	75	66	211	60	244	40	218	181	146	61	230	188	132	268	359	190	265	166	137	124	68	31	90	51	157	23	37	410	55	150	59	176	109	31	28	8	204	88	108	93	9	17	44	117
d__Bacteria|p__Firmicutes|c__Bacilli|o__Lactobacillales|f__Enterococcaceae	96	390	279	206	169	491	296	701	68	884	481	347	192	759	681	307	546	642	521	343	507	259	353	175	182	244	135	482	87	236	1330	35	2110	39	110	107	115	174	14	575	175	224	208	13	25	216	287
d__Bacteria|p__Firmicutes|c__Bacilli|o__Lactobacillales|f__Aerococcaceae	99	237	182	111	109	280	170	471	100	472	308	153	62	432	159	169	339	539	384	181	288	124	236	82	94	156	99	309	57	91	1450	46	1188	41	39	85	53	110	3	221	121	142	335	6	9	101	182
d__Bacteria|p__Firmicutes|c__Bacilli|o__Lactobacillales|f__Carnobacteriaceae	38	271	167	114	113	378	142	452	46	405	293	96	87	490	215	210	353	635	354	114	188	105	195	49	127	183	93	341	68	168	1226	20	1702	41	45	40	76	130	6	353	91	161	166	5	10	144	197
d__Bacteria|p__Firmicutes|c__Clostridia|o__Halanaerobiales|f__Halanaerobiaceae	69	88	64	80	28	62	45	104	139	98	84	85	43	47	51	105	77	63	118	46	81	45	130	54	27	77	76	92	13	7	38	23	66	32	14	64	30	5	8	148	68	97	213	4	4	12	27
d__Bacteria|p__Firmicutes|c__Clostridia|o__Halanaerobiales|f__Halobacteroidaceae	7	9	7	32	36	89	16	42	4	36	28	7	13	31	24	28	28	27	74	12	3	46	54	20	0	10	10	23	11	0	4	0	8	5	7	16	11	0	3	55	27	41	46	1	1	18	9
d__Bacteria|p__Firmicutes|c__Clostridia|o__Thermoanaerobacterales|f__Thermoanaerobacteraceae	144	102	103	223	29	112	140	322	96	277	306	221	77	230	136	210	376	254	221	108	173	143	158	122	81	162	242	233	75	47	123	64	149	39	45	161	92	12	30	237	168	279	212	26	35	61	150
d__Bacteria|p__Firmicutes|c__Clostridia|o__Thermoanaerobacterales|f__Thermodesulfobiaceae	39	43	38	59	8	10	13	10	206	16	14	17	6	13	17	16	24	29	29	4	172	26	25	18	4	2	13	13	7	3	11	3	10	1	1	5	4	2	1	26	7	9	5	0	0	2	16
d__Bacteria|p__Firmicutes|c__Clostridia|o__Thermoanaerobacterales|f__Thermoanaerobacterales_Family_III_Incertae_Sedis	29	24	79	112	42	85	83	267	47	235	130	117	61	109	126	152	195	223	203	76	113	148	188	41	17	70	115	133	36	15	112	46	79	25	40	79	48	4	7	273	73	178	146	22	27	39	29
d__Bacteria|p__Firmicutes|c__Clostridia|o__Thermoanaerobacterales|f__Thermoanaerobacterales_Family_IV_Incertae_Sedis	1	7	13	16	1	5	7	43	5	21	6	6	5	15	11	23	22	20	14	5	5	7	11	6	3	3	15	8	9	0	0	2	2	6	2	7	5	2	2	10	5	39	26	3	1	1	3
d__Bacteria|p__Firmicutes|c__Clostridia|o__Clostridiales|f__Clostridiaceae	389	673	739	1646	627	1901	1215	3154	409	2738	1614	1246	802	1169	1576	2104	3233	3131	2175	1004	1395	1210	2340	851	314	895	1416	1735	477	294	1213	446	1345	327	318	870	582	182	182	4070	1219	2218	2428	178	196	485	553
d__Bacteria|p__Firmicutes|c__Clostridia|o__Clostridiales|f__Heliobacteriaceae	25	25	16	47	1	5	8	27	3	30	41	14	17	29	14	12	47	18	19	18	23	35	21	18	8	70	72	60	29	6	33	25	61	41	11	42	29	4	5	97	63	50	32	6	17	30	58
d__Bacteria|p__Firmicutes|c__Clostridia|o__Clostridiales|f__Syntrophomonadaceae	13	17	17	63	13	46	12	34	6	31	35	41	40	35	37	56	44	32	46	8	9	22	27	31	5	42	28	53	32	5	69	7	29	6	18	34	43	2	2	34	45	55	28	5	4	17	43
d__Bacteria|p__Firmicutes|c__Clostridia|o__Clostridiales|f__Lachnospiraceae	623	1055	1624	3359	638	1184	1338	4268	1548	3953	1588	2408	827	3856	4229	3359	6988	4499	6568	2735	4330	4003	1301	666	214	1311	1319	1546	764	561	1890	1350	2492	700	293	1234	492	114	159	8284	2298	3962	3415	193	325	722	731
d__Bacteria|p__Firmicutes|c__Clostridia|o__Clostridiales|f__Peptostreptococcaceae	2082	977	12931	1740	2949	2756	7054	8317	3968	5892	1604	7857	1752	1771	2132	233797	42825	1161	1624	2638	3555	1637	1725	35333	227	803	1085	221821	20216	563	385	162	641	113	12980	17351	21021	711	2055	4122	61990	142224	141346	6356	4638	3081	1482
d__Bacteria|p__Firmicutes|c__Clostridia|o__Clostridiales|f__Eubacteriaceae	91	128	153	305	90	259	161	453	89	785	393	278	139	374	293	368	754	487	564	242	323	406	196	143	22	157	197	317	66	59	190	105	248	70	44	269	93	51	14	827	280	676	739	26	30	129	151
d__Bacteria|p__Firmicutes|c__Clostridia|o__Clostridiales|f__Peptococcaceae	276	218	194	346	104	216	151	261	244	420	358	333	150	287	353	398	539	199	516	174	404	366	202	269	91	394	355	565	119	96	321	195	298	192	94	354	203	38	55	637	354	476	453	69	57	226	247
d__Bacteria|p__Firmicutes|c__Clostridia|o__Clostridiales|f__Oscillospiraceae	39	46	29	46	11	15	25	61	44	41	35	44	22	75	71	58	98	77	99	61	66	65	33	30	11	70	43	80	55	20	33	20	30	17	31	94	41	2	4	133	179	90	83	24	14	15	59
d__Bacteria|p__Firmicutes|c__Clostridia|o__Clostridiales|f__Clostridiales_Family_XVII_Incertae_Sedis	19	6	11	27	0	3	1	31	5	7	10	6	7	18	12	11	13	7	3	6	5	4	1	31	12	76	55	111	16	18	92	104	130	135	8	41	28	13	5	17	61	55	67	12	38	72	80
d__Bacteria|p__Firmicutes|c__Clostridia|o__Clostridiales|f__Clostridiales_Family_XIII_Incertae_Sedis	2749	1164	2591	993	93	279	2037	1004	2211	8429	4085	1116	892	1363	511	4083	4940	562	12221	805	402	537	443	2866	214	3021	663	12030	287	206	164	82	423	55	151	3300	485	29	39	3550	2063	3597	3401	59	115	197	507
d__Bacteria|p__Firmicutes|c__Clostridia|o__Clostridiales|f__Ruminococcaceae	466	564	419	722	145	400	435	870	340	1327	647	961	268	659	680	930	1211	724	931	509	779	663	528	352	195	477	613	882	186	109	269	193	513	108	122	501	237	41	51	1304	570	937	968	80	86	301	321
d__Bacteria|p__Firmicutes|c__Clostridia|o__Clostridiales|f__Symbiobacteriaceae	14	15	20	31	0	7	19	22	13	12	24	12	8	13	14	13	25	20	7	8	6	11	19	45	11	66	78	221	49	23	47	44	84	112	8	44	45	31	8	43	36	64	57	16	65	247	59
d__Bacteria|p__Firmicutes|c__Clostridia|o__Clostridiales|f__Christensenellaceae	1312	93	78	107	1126	88	82	113	4097	1025	91	1443	60	115	122	1484	139	96	168	3756	74	704	89	65	13	61	78	72	102	86	35	15	19	5	16	45	26	10	8	77	63	131	160	3	7	17	34
d__Bacteria|p__Firmicutes|c__Clostridia|o__Natranaerobiales|f__Natranaerobiaceae	2	5	6	6	0	1	9	43	4	20	21	7	1	4	4	8	23	45	11	6	9	9	69	8	4	7	6	11	3	1	2	0	15	5	4	6	13	5	1	17	18	44	29	2	0	1	10
d__Bacteria|p__Firmicutes|c__Erysipelotrichia|o__Erysipelotrichales|f__Erysipelotrichaceae	163	230	248	244	86	209	164	224	203	546	362	284	66	299	234	325	377	274	369	126	268	239	169	138	51	161	187	371	95	62	196	41	346	38	54	232	74	37	21	291	293	362	626	30	29	38	123
d__Bacteria|p__Firmicutes|c__Negativicutes|o__Selenomonadales|f__Sporomusaceae	22	26	53	126	47	161	39	129	15	112	87	126	55	103	78	103	150	101	229	26	32	89	87	21	23	95	69	81	9	47	212	17	61	17	23	89	13	7	3	259	89	79	62	11	12	117	74
d__Bacteria|p__Firmicutes|c__Negativicutes|o__Selenomonadales|f__Selenomonadaceae	87671	67103	91589	268492	126678	46148	17626	15865	14639	46334	63055	88131	48910	25476	15924	14134	15720	14463	53913	9561	34842	159147	108298	111033	59336	317789	455352	203428	24180	33550	15736	87559	54786	32968	104726	344391	2138	1465	17536	735439	199100	79412	124964	12385	13954	24012	240428
d__Bacteria|p__Firmicutes|c__Negativicutes|o__Acidaminococcales|f__Acidaminococcaceae	66	76	67	156	24	92	25	49	53	92	96	98	67	90	95	113	141	25	464	78	70	179	136	48	26	192	236	134	48	30	119	61	48	97	37	182	64	9	7	771	159	149	104	15	57	91	140
d__Bacteria|p__Firmicutes|c__Negativicutes|o__Veillonellales|f__Veillonellaceae	44016	527796	122047	236022	551155	1856271	85964	174252	44328	937084	272363	142203	36673	661815	394293	507125	507908	1184348	1210870	172529	38983	437834	198510	12496	5803	57623	26338	134804	13656	222161	1549785	82311	306610	99924	15714	24383	11474	7404	2129	222651	3579	3562	746	1223	75403	1187197	76739
d__Bacteria|p__Firmicutes|c__Limnochordia|o__Limnochordales|f__Limnochordaceae	18	12	22	59	1	12	6	31	16	15	28	17	16	49	21	14	28	41	24	14	14	13	20	31	23	55	40	143	51	39	48	49	162	81	18	39	34	10	7	54	64	50	35	12	22	80	115
d__Bacteria|p__Firmicutes|c__Tissierellia|o__Tissierellales|f__Peptoniphilaceae	27906	3493	6934	13898	5048	20701	20989	13448	2592	41711	14011	68927	17412	5886	17004	8354	35012	1151	7534	5262	1706	20345	7031	5287	2302	6248	11849	23633	1518	45133	16846	1819	4794	1262	1425	25955	1215	759	557	5622	5708	74651	23112	1717	1323	16584	6466
d__Bacteria|p__Deinococcus-Thermus|c__Deinococci|o__Thermales|f__Thermaceae	108	98	138	135	17	67	24	68	145	68	82	72	21	152	159	79	86	104	52	57	79	91	73	174	71	271	175	515	171	96	277	301	314	375	66	184	110	64	24	175	279	237	277	43	117	173	256
d__Bacteria|p__Deinococcus-Thermus|c__Deinococci|o__Deinococcales|f__Deinococcaceae	123	213	180	269	35	176	91	229	192	120	260	76	97	394	236	90	179	210	96	117	184	130	224	181	106	385	240	526	192	79	495	428	603	487	59	193	149	105	29	337	263	273	438	46	112	340	387
d__Bacteria|p__Deinococcus-Thermus|c__Deinococci|o__Deinococcales|f__Trueperaceae	123	249	110	109	41	70	90	198	301	113	111	116	33	193	115	150	197	254	81	48	223	118	181	86	53	143	246	246	23	15	45	58	163	54	25	173	18	6	9	65	164	114	496	10	29	27	118
d__Bacteria|p__Armatimonadetes|c__Fimbriimonadia|o__Fimbriimonadales|f__Fimbriimonadaceae	23	6	9	16	3	8	2	37	5	11	4	7	6	5	4	7	34	14	7	11	13	16	7	14	3	11	5	20	5	12	12	22	3	12	6	7	14	1	0	5	15	10	9	9	6	8	24
d__Bacteria|p__Chloroflexi|c__Chloroflexia|o__Chloroflexales|f__Chloroflexaceae	31	34	49	48	5	17	2	3	37	26	32	12	14	12	6	9	23	8	8	82	45	27	12	15	20	54	109	69	14	6	65	67	80	35	8	22	10	6	1	31	48	37	153	5	29	27	29
d__Bacteria|p__Chloroflexi|c__Chloroflexia|o__Chloroflexales|f__Roseiflexaceae	33	86	24	35	4	16	15	24	63	23	42	28	20	51	32	25	27	47	34	10	25	46	43	21	13	44	44	41	24	6	42	73	42	22	5	15	14	4	3	73	15	18	6	9	12	20	69
d__Bacteria|p__Chloroflexi|c__Thermomicrobia|o__Sphaerobacterales|f__Sphaerobacteraceae	27	9	13	25	0	1	9	0	3	11	15	11	4	15	17	4	25	5	15	13	14	9	8	16	11	53	30	89	29	5	9	27	61	19	7	10	15	10	2	56	26	23	12	6	30	103	32
d__Bacteria|p__Chloroflexi|c__Thermomicrobia|o__Thermomicrobiales|f__Thermomicrobiaceae	18	29	18	39	12	40	36	18	48	43	14	31	5	50	33	54	51	48	33	7	48	25	21	36	11	33	53	93	7	7	20	22	44	49	3	46	6	0	1	25	57	56	160	2	20	74	30
d__Bacteria|p__Chloroflexi|c__Anaerolineae|o__Anaerolineales|f__Anaerolineaceae	32	13	1291	52	154	16	35	34	1255	154	44	146	19	86	46	14550	91	9	79	22	25	177	27	13738	32	75	952	46447	16819	36	49	26	31	28	1331	1581	22195	45	260	170	65986	42095	99427	9071	3206	5323	22511
d__Bacteria|p__Chloroflexi|c__Dehalococcoidia|o__Dehalococcoidales|f__Dehalococcoidaceae	19	19	50	47	6	13	27	54	17	78	105	27	11	86	41	55	162	40	38	19	15	53	35	42	8	59	45	128	10	6	4	9	18	5	15	57	17	2	5	49	96	91	79	3	1	3	29
d__Bacteria|p__Chloroflexi|c__Caldilineae|o__Caldilineales|f__Caldilineaceae	9	10	17	21	0	6	2	18	11	7	18	8	6	21	6	13	25	11	8	9	6	8	13	22	2	11	23	30	15	5	5	6	8	3	10	8	20	1	3	12	13	17	10	7	6	17	12
d__Bacteria|p__Actinobacteria|c__Actinobacteria|o__Actinomycetales|f__Actinomycetaceae	57418	44314	23578	41120	2301	5893	905	2468	158713	25003	20895	2394	1420	3176	7777	999	4036	13854	6838	81343	60973	17575	3973	44792	62922	477496	374135	917004	153606	125741	853996	1345700	1370607	941251	57998	230975	555933	291723	72921	462880	630246	951103	996676	24825	203573	848667	1351469
d__Bacteria|p__Actinobacteria|c__Actinobacteria|o__Bifidobacteriales|f__Bifidobacteriaceae	43858	7904	658	815	324	506	383	677	985	1036	8217	18164	753	727	579	1311	1137	835	5557	7405	1265	5323	2115	643	1598	15507	2225	3812	724	4920	2636	3951	5530	4042	17840	17036	285	318	114	2211	1377	1812	1752	156	1652	6182	1401
d__Bacteria|p__Actinobacteria|c__Actinobacteria|o__Micrococcales|f__Micrococcaceae	21794	77047	39304	14800	2718	41175	712	12173	78479	5925	8422	2009	2270	58513	22861	315	6884	12591	24821	18159	53766	47929	10326	22442	35137	39807	4835	70038	23161	2844	29791	10743	51055	11592	22392	7390	24492	12557	544	3505	95367	106679	14284	1280	6891	43721	27390
d__Bacteria|p__Actinobacteria|c__Actinobacteria|o__Micrococcales|f__Cellulomonadaceae	50	152	101	83	11	31	11	5	167	22	91	21	13	14	25	7	12	18	9	402	59	72	18	326	255	1280	997	2607	409	678	967	1756	3049	2551	130	539	118	133	63	384	526	794	760	72	1397	3378	754
d__Bacteria|p__Actinobacteria|c__Actinobacteria|o__Micrococcales|f__Promicromonosporaceae	58	181	126	124	19	48	15	34	428	27	155	28	34	59	37	25	24	56	25	578	91	75	37	482	345	2096	1510	4147	596	1087	1541	3111	4606	3890	142	759	150	148	94	594	917	1440	1384	116	1888	5590	1037
d__Bacteria|p__Actinobacteria|c__Actinobacteria|o__Micrococcales|f__Brevibacteriaceae	23	126	67	74	13	50	20	57	166	25	85	37	21	80	67	39	48	133	39	191	74	49	39	112	123	534	398	715	165	153	526	868	1221	726	52	163	36	55	24	198	240	276	359	29	386	1147	271
d__Bacteria|p__Actinobacteria|c__Actinobacteria|o__Micrococcales|f__Dermabacteraceae	65	181	100	134	19	43	15	38	364	39	132	39	26	50	68	17	48	119	84	685	146	117	57	382	319	1483	1068	2915	489	752	1202	2156	2980	2991	87	581	109	149	67	543	681	1163	1069	94	1468	3491	860
d__Bacteria|p__Actinobacteria|c__Actinobacteria|o__Micrococcales|f__Intrasporangiaceae	130	262	124	135	29	69	7	63	674	40	209	31	23	52	65	29	51	154	57	565	164	91	75	404	440	2154	1395	3477	615	936	1693	2819	4044	3602	176	638	126	148	100	599	712	1149	945	116	1631	4548	899
d__Bacteria|p__Actinobacteria|c__Actinobacteria|o__Micrococcales|f__Jonesiaceae	6	21	14	22	4	30	4	24	31	9	68	1	0	100	31	2	8	49	12	32	26	11	38	28	23	134	82	106	28	30	104	165	192	321	3	12	4	10	10	74	34	33	16	6	87	182	54
d__Bacteria|p__Actinobacteria|c__Actinobacteria|o__Micrococcales|f__Microbacteriaceae	342	770	434	507	47	205	55	246	980	282	579	134	115	274	291	122	193	489	189	1508	474	431	279	1033	912	5234	3343	7999	1526	2052	3565	6730	10996	8804	489	1783	406	556	229	1658	2100	2966	2734	297	4470	10423	2604
d__Bacteria|p__Actinobacteria|c__Actinobacteria|o__Micrococcales|f__Beutenbergiaceae	20	53	19	33	6	8	4	3	60	9	30	12	23	6	3	1	2	10	5	172	64	19	9	110	92	565	373	1210	183	234	375	861	1326	803	43	163	47	38	25	118	190	308	255	31	447	1740	241
d__Bacteria|p__Actinobacteria|c__Actinobacteria|o__Micrococcales|f__Dermacoccaceae	38	107	87	101	22	43	2	22	416	14	88	13	9	102	66	17	24	28	8	270	52	64	27	206	174	962	520	1312	260	388	669	1056	1787	1272	73	255	93	102	44	242	354	510	459	48	631	1696	518
d__Bacteria|p__Actinobacteria|c__Actinobacteria|o__Micrococcales|f__Sanguibacteraceae	8	59	41	39	11	26	4	6	98	15	30	8	10	25	10	8	7	12	6	149	24	29	8	98	74	685	428	1159	173	300	509	853	1242	1183	54	220	26	51	22	188	300	479	457	34	575	1490	323
d__Bacteria|p__Actinobacteria|c__Actinobacteria|o__Corynebacteriales|f__Corynebacteriaceae	940	8279	3678	11941	371	6142	720	2853	18326	1509	15082	626	1937	5997	6361	1325	1234	19984	2391	34886	22337	3470	7649	5671	10120	29716	22088	11973	7766	2686	16128	36215	33274	56415	562	1960	2210	2820	2026	25283	10865	8207	3629	1188	7256	17445	15177
d__Bacteria|p__Actinobacteria|c__Actinobacteria|o__Corynebacteriales|f__Mycobacteriaceae	301	1060	493	572	82	474	81	347	4379	349	2897	120	247	491	518	158	258	1266	262	1176	599	420	2889	883	998	4306	2945	4455	1364	1180	3361	6140	194805	7376	293	957	408	556	265	2274	1594	1947	1572	258	2462	6051	2781
d__Bacteria|p__Actinobacteria|c__Actinobacteria|o__Corynebacteriales|f__Nocardiaceae	194	625	381	424	51	301	46	274	1067	198	1165	99	192	411	433	106	150	840	191	1175	662	312	403	700	845	3532	2252	3489	939	736	2199	3953	22327	5152	201	625	306	383	168	1986	1273	1420	1089	167	1744	5185	1857
d__Bacteria|p__Actinobacteria|c__Actinobacteria|o__Corynebacteriales|f__Gordoniaceae	99	169	89	94	9	76	10	48	305	79	294	32	63	95	145	12	54	230	33	264	103	99	140	147	255	942	549	919	239	190	552	1206	4685	1345	67	148	93	128	27	480	418	466	405	39	515	1211	366
d__Bacteria|p__Actinobacteria|c__Actinobacteria|o__Corynebacteriales|f__Tsukamurellaceae	7	79	28	29	1	60	4	14	46	7	81	9	12	33	36	8	17	126	11	93	88	26	35	51	69	227	167	233	65	64	149	294	920	413	10	51	25	24	12	141	96	118	108	8	99	294	106
d__Bacteria|p__Actinobacteria|c__Actinobacteria|o__Corynebacteriales|f__Dietziaceae	5	30	24	23	9	39	1	16	150	7	65	10	2	14	25	9	0	92	9	27	21	33	42	26	34	192	110	211	46	25	87	270	506	263	14	30	35	28	6	60	49	55	39	11	92	349	67
d__Bacteria|p__Actinobacteria|c__Actinobacteria|o__Corynebacteriales|f__Segniliparaceae	2	31	18	27	1	73	8	46	32	12	98	8	30	62	68	7	28	246	36	43	26	18	52	39	61	199	115	202	59	42	113	258	415	368	6	24	11	24	14	147	70	70	30	6	63	289	65
d__Bacteria|p__Actinobacteria|c__Actinobacteria|o__Micromonosporales|f__Micromonosporaceae	91	138	95	122	10	57	10	78	257	75	226	20	34	77	63	38	79	135	46	372	88	78	62	289	219	1307	843	1812	341	450	929	1391	3030	1849	97	361	138	150	66	446	454	673	678	82	1089	2294	622
d__Bacteria|p__Actinobacteria|c__Actinobacteria|o__Propionibacteriales|f__Propionibacteriaceae	3579	4851	15000	12510	157	1535	1210	2588	17956	8230	14083	285	145	262	368	855	4803	4058	1744	6798	4996	942	640	8234	38879	19290	8102	57669	14024	3581	4938	16444	32267	16379	886	2065	1255	10411	10815	4170	5109	25972	11277	19831	296056	48704	23119
d__Bacteria|p__Actinobacteria|c__Actinobacteria|o__Propionibacteriales|f__Nocardioidaceae	56	172	151	109	21	60	36	78	219	68	140	31	39	94	64	30	58	111	40	366	90	54	46	279	215	1496	826	2126	359	586	1092	2037	3215	2212	157	448	84	168	46	374	570	847	707	75	1126	2230	575
d__Bacteria|p__Actinobacteria|c__Actinobacteria|o__Pseudonocardiales|f__Pseudonocardiaceae	179	479	294	319	43	311	59	175	599	125	785	70	163	236	295	82	127	970	148	807	366	267	295	841	781	3703	2470	5201	1032	1305	2392	4465	10821	6069	245	1027	358	417	210	1809	1493	2056	1841	206	2834	6141	1755
d__Bacteria|p__Actinobacteria|c__Actinobacteria|o__Streptomycetales|f__Streptomycetaceae	407	1315	733	894	105	398	59	284	2554	445	1545	222	290	547	529	178	304	858	273	2818	757	588	617	2412	1977	9556	6521	15129	3116	4335	7319	12115	20675	17546	876	3459	948	1056	501	3377	4227	6585	6224	646	8351	17897	4864
d__Bacteria|p__Actinobacteria|c__Actinobacteria|o__Streptosporangiales|f__Streptosporangiaceae	34	69	47	46	3	16	7	18	93	23	109	9	10	24	12	13	15	59	9	170	67	39	35	151	98	649	413	1195	228	347	392	690	1674	1236	58	219	78	61	30	211	291	408	371	51	584	1464	259
d__Bacteria|p__Actinobacteria|c__Actinobacteria|o__Streptosporangiales|f__Thermomonosporaceae	33	56	28	22	0	18	2	7	67	2	49	1	1	19	18	5	1	51	0	137	24	10	13	124	77	392	237	709	94	189	292	429	681	824	18	92	25	33	22	166	202	267	245	20	292	783	145
d__Bacteria|p__Actinobacteria|c__Actinobacteria|o__Streptosporangiales|f__Nocardiopsaceae	24	98	50	67	9	70	8	47	201	18	91	10	19	75	94	27	26	256	38	231	81	45	68	239	189	854	592	1298	227	363	701	1251	1605	1633	67	252	107	104	48	395	382	516	531	55	671	1550	483
d__Bacteria|p__Actinobacteria|c__Actinobacteria|o__Frankiales|f__Frankiaceae	30	100	71	80	14	52	5	43	142	36	90	27	25	50	44	17	38	104	9	246	79	39	48	214	133	748	510	1281	203	325	636	953	1705	1216	70	245	74	75	32	294	317	488	444	55	726	1545	497
d__Bacteria|p__Actinobacteria|c__Actinobacteria|o__Glycomycetales|f__Glycomycetaceae	21	30	16	33	4	12	0	3	39	16	36	5	7	9	31	7	14	38	33	71	17	16	13	43	41	269	196	286	59	54	179	281	486	357	11	58	29	23	5	113	77	111	90	13	181	354	149
d__Bacteria|p__Actinobacteria|c__Actinobacteria|o__Catenulisporales|f__Catenulisporaceae	9	24	14	29	1	9	3	19	35	8	28	19	7	15	12	3	15	21	6	46	15	16	19	68	42	230	139	489	97	146	206	388	516	416	21	116	16	18	13	82	101	171	186	21	197	566	147
d__Bacteria|p__Actinobacteria|c__Actinobacteria|o__Kineosporiales|f__Kineosporiaceae	31	52	42	40	16	19	5	2	118	8	20	17	5	40	23	16	16	11	13	171	55	30	6	139	78	579	360	1101	130	260	448	832	1125	1011	44	226	47	38	14	177	309	538	515	26	489	1283	273
d__Bacteria|p__Actinobacteria|c__Actinobacteria|o__Geodermatophilales|f__Geodermatophilaceae	45	40	29	35	5	13	1	7	216	8	61	24	14	39	10	23	50	21	5	170	42	20	20	180	143	724	502	1184	158	347	547	960	1520	1345	50	248	76	100	30	206	385	540	538	44	523	1297	535
d__Bacteria|p__Actinobacteria|c__Actinobacteria|o__Acidothermales|f__Acidothermaceae	2	20	8	15	9	17	2	3	26	4	12	10	2	5	1	3	16	3	4	121	13	11	4	24	18	78	68	112	32	24	85	117	131	135	13	39	5	11	7	32	44	56	55	11	61	97	15
d__Bacteria|p__Actinobacteria|c__Actinobacteria|o__Nakamurellales|f__Nakamurellaceae	20	91	40	66	24	82	16	117	140	41	80	15	12	43	24	33	41	189	31	147	48	33	48	114	71	467	260	577	98	149	310	496	848	711	31	150	25	49	17	203	177	245	403	19	234	649	206
d__Bacteria|p__Actinobacteria|c__Acidimicrobiia|o__Acidimicrobiales|f__Acidimicrobiaceae	26	63	22	18	1	8	10	8	15	12	32	9	5	12	12	10	11	24	9	29	23	5	40	46	20	90	44	119	22	29	81	137	212	73	8	22	9	18	6	19	22	33	14	4	39	139	28
d__Bacteria|p__Actinobacteria|c__Rubrobacteria|o__Rubrobacterales|f__Rubrobacteraceae	50	28	25	39	1	9	16	29	51	35	34	33	2	22	43	36	48	15	20	33	53	27	32	63	21	123	71	178	50	51	60	107	191	170	27	63	30	7	4	75	54	59	44	8	52	249	161
d__Bacteria|p__Actinobacteria|c__Coriobacteriia|o__Coriobacteriales|f__Coriobacteriaceae	444	131	138	514	13	17	12	3	145	72	51	304	169	54	55	43	35	12	152	58	20	46	23	45	61	382	405	355	41	111	213	348	232	112	15	247	33	13	7	208	127	325	378	10	37	158	150
d__Bacteria|p__Actinobacteria|c__Coriobacteriia|o__Coriobacteriales|f__Atopobiaceae	173202	183976	83760	379572	56462	38717	5033	1938	208489	33551	52652	88009	38162	38961	149682	11547	13436	6317	105482	110690	74602	68587	9409	3903	12759	182486	165068	189181	781	7967	39453	75344	33606	17104	15850	186829	203	85	188	65245	24006	43447	56754	932	1622	85871	11946
d__Bacteria|p__Actinobacteria|c__Coriobacteriia|o__Eggerthellales|f__Eggerthellaceae	11594	1448	366	2303	1142	568	714	595	396	462	1264	884	1174	1258	14606	1098	2010	238	42521	9661	697	7642	2532	250	389	2111	728	1473	180	477	446	771	718	542	150	924	167	48	26	564	515	971	945	51	187	760	643
d__Bacteria|p__Actinobacteria|c__Thermoleophilia|o__Solirubrobacterales|f__Conexibacteraceae	19	16	4	15	0	0	1	0	8	4	11	8	3	11	10	3	6	0	5	7	5	3	3	23	7	68	47	81	25	21	59	67	148	119	19	38	34	24	7	27	24	42	34	6	51	93	72
d__Bacteria|p__Tenericutes|c__Mollicutes|o__Mycoplasmatales|f__Mycoplasmataceae	393	171	267	417	280	581	266	444	123	495	329	384	220	411	548	412	518	506	316	135	162	418	425	791	217	319	410	908	475	585	437	191	507	212	601	881	350	239	293	638	332	461	676	479	404	261	686
d__Bacteria|p__Tenericutes|c__Mollicutes|o__Entomoplasmatales|f__Spiroplasmataceae	32	29	55	82	40	94	82	214	53	520	123	60	46	104	136	68	130	261	98	31	82	103	190	138	59	61	111	202	74	42	70	56	138	54	90	98	39	58	48	229	133	231	269	73	80	59	73
d__Bacteria|p__Tenericutes|c__Mollicutes|o__Entomoplasmatales|f__Entomoplasmataceae	18	36	30	33	26	49	67	94	69	78	56	31	18	57	47	74	113	123	45	11	58	42	151	30	31	53	118	93	3	1	41	39	90	31	15	71	1	1	2	73	48	40	154	3	2	3	20
d__Bacteria|p__Tenericutes|c__Mollicutes|o__Acholeplasmatales|f__Acholeplasmataceae	26	48	58	35	24	72	77	167	40	195	88	96	27	121	106	91	177	198	124	31	79	68	161	59	40	75	84	185	35	15	90	45	173	45	31	84	56	16	23	190	130	149	342	21	26	38	57
d__Bacteria|p__Cyanobacteria|o__Nostocales|f__Nostocaceae	60	89	108	122	15	121	57	221	24	67	100	93	40	129	240	73	162	184	92	22	27	127	161	93	46	80	119	64	43	15	19	3	120	6	20	47	38	11	8	122	28	48	33	15	18	19	65
d__Bacteria|p__Cyanobacteria|o__Nostocales|f__Rivulariaceae	21	32	91	46	73	318	20	202	76	33	37	32	24	194	150	23	51	154	36	15	8	64	62	30	21	34	38	47	18	7	32	7	80	10	17	28	9	6	6	21	19	20	19	7	3	25	64
d__Bacteria|p__Cyanobacteria|o__Nostocales|f__Hapalosiphonaceae	4	8	18	23	14	67	6	57	0	14	29	5	6	44	68	2	23	28	5	2	1	38	29	13	20	16	14	9	10	0	0	1	38	1	7	3	3	2	1	19	10	5	7	1	1	1	11
d__Bacteria|p__Cyanobacteria|o__Pleurocapsales|f__Dermocarpellaceae	4	4	2	18	0	2	2	8	4	26	49	7	2	15	15	8	4	10	4	0	2	5	5	20	1	6	4	7	1	1	1	4	1	3	0	2	1	1	0	13	3	1	8	1	1	7	3
d__Bacteria|p__Cyanobacteria|o__Pleurocapsales|f__Hyellaceae	33	6	3	3	1	0	3	2	1	12	3	28	6	2	1	0	4	0	9	2	0	6	8	20	0	1	2	10	7	1	1	1	4	0	0	7	0	0	0	12	4	15	20	2	0	14	3
d__Bacteria|p__Cyanobacteria|c__Gloeobacteria|o__Gloeobacterales|f__Gloeobacteraceae	27	36	26	49	13	22	22	21	107	52	56	23	11	48	24	12	47	29	16	26	100	40	44	25	20	62	73	116	30	10	39	48	31	34	15	56	20	10	8	44	39	27	62	12	21	14	60
d__Bacteria|p__Cyanobacteria|o__Chroococcales|f__Microcystaceae	0	3	27	4	9	70	24	49	7	42	18	4	5	27	44	16	21	4	11	9	12	34	44	29	13	13	12	30	15	22	34	7	51	17	9	13	26	2	2	12	8	16	12	1	2	0	22
d__Bacteria|p__Cyanobacteria|o__Chroococcales|f__Aphanothecaceae	35	14	35	36	7	73	22	45	34	40	71	14	26	44	41	39	89	25	11	11	25	88	86	16	13	22	26	40	5	3	3	1	15	2	6	16	13	1	2	23	53	45	43	8	2	0	32
d__Bacteria|p__Cyanobacteria|o__Chroococcales|f__Cyanobacteriaceae	4	2	4	18	8	24	11	19	6	9	11	16	9	25	11	5	23	52	22	5	1	3	5	2	5	17	13	15	4	1	1	1	27	0	1	7	6	1	0	33	12	9	6	2	0	4	10
d__Bacteria|p__Cyanobacteria|o__Chroococcales|f__Chroococcaceae	7	9	27	31	24	52	32	146	9	48	46	24	13	52	84	17	120	51	87	7	8	60	135	13	40	66	49	19	6	7	3	3	57	2	8	13	7	8	1	33	19	14	8	5	2	5	33
d__Bacteria|p__Cyanobacteria|o__Oscillatoriales|f__Cyanothecaceae	26	41	44	59	35	147	31	128	21	82	71	17	18	89	51	27	71	86	31	9	22	162	237	45	42	46	40	67	18	15	20	5	95	21	6	17	11	9	4	64	48	39	76	6	6	13	37
d__Bacteria|p__Cyanobacteria|o__Oscillatoriales|f__Coleofasciculaceae	13	16	23	7	3	6	1	2	17	6	14	2	3	14	13	5	11	14	8	9	7	11	7	19	5	20	19	67	10	10	26	22	40	27	1	7	14	6	3	17	9	13	11	4	6	53	17
d__Bacteria|p__Cyanobacteria|o__Oscillatoriales|f__Microcoleaceae	8	41	30	6	6	35	15	52	6	23	41	2	31	16	27	8	24	85	10	7	15	22	81	53	17	9	7	22	23	10	17	13	19	20	31	15	27	21	17	23	3	20	25	41	34	24	17
d__Bacteria|p__Cyanobacteria|o__Oscillatoriales|f__Oscillatoriaceae	22	15	43	34	13	82	17	117	8	27	37	18	14	46	46	23	48	58	30	7	8	104	67	41	32	60	31	24	29	12	13	18	61	34	11	12	33	16	5	24	18	19	13	16	17	12	38
d__Bacteria|p__Cyanobacteria|o__Oscillatoriales|f__Gomontiellaceae	15	19	6	20	1	5	1	6	7	15	9	8	2	7	9	15	6	5	9	4	9	24	14	1	0	16	9	3	5	0	5	1	12	1	3	12	7	0	1	23	9	5	12	2	0	1	15
d__Bacteria|p__Cyanobacteria|o__Synechococcales|f__Prochloraceae	28	51	34	36	31	59	30	55	82	47	47	42	44	60	42	53	67	42	31	12	57	29	42	17	11	40	27	47	8	0	28	18	35	12	7	32	6	5	1	168	40	54	145	3	9	17	10
d__Bacteria|p__Cyanobacteria|o__Synechococcales|f__Synechococcaceae	235	259	168	239	50	104	42	250	213	146	206	104	65	189	176	160	283	301	193	75	139	237	193	132	75	253	256	315	109	52	219	186	269	303	38	161	133	61	20	261	196	190	179	32	80	211	225
d__Bacteria|p__Cyanobacteria|o__Synechococcales|f__Merismopediaceae	2	24	1	13	4	14	3	23	50	48	39	12	3	23	30	4	17	6	63	0	3	6	18	15	10	42	23	12	10	2	13	24	14	57	1	7	3	3	1	29	15	7	6	3	8	15	13
d__Bacteria|p__Cyanobacteria|o__Synechococcales|f__Acaryochloridaceae	1	3	0	5	0	0	1	2	2	17	6	8	3	7	7	9	10	1	1	3	0	1	2	6	2	0	0	4	11	3	6	1	5	3	2	15	4	2	0	3	2	1	2	0	1	0	3
d__Bacteria|p__Cyanobacteria|o__Synechococcales|f__Pseudanabaenaceae	15	7	49	11	0	0	5	1	6	14	6	10	6	10	7	13	20	2	8	11	3	4	0	9	9	22	71	40	18	4	0	6	6	2	15	25	21	4	10	9	15	10	18	13	13	2	16
d__Bacteria|p__Cyanobacteria|o__Synechococcales|f__Leptolyngbyaceae	32	54	28	27	7	16	17	41	9	24	23	12	8	39	43	42	41	4	27	39	10	20	24	21	5	27	28	22	9	6	39	7	7	6	2	28	8	2	3	18	18	13	18	2	1	8	17
d__Bacteria|p__Cyanobacteria|o__Chroococcidiopsidales|f__Chroococcidiopsidaceae	24	15	13	6	1	8	6	24	1	4	9	33	5	14	20	1	11	4	3	2	0	25	27	4	6	8	12	2	6	5	2	0	0	2	3	2	0	0	1	16	9	3	3	0	1	3	3
d__Bacteria|p__Calditrichaeota|c__Calditrichae|o__Calditrichales|f__Calditrichaceae	8	18	20	18	2	17	2	19	22	26	18	15	9	39	53	47	17	15	8	10	3	46	100	22	4	15	9	29	20	12	48	7	13	19	5	22	12	3	6	48	36	23	26	3	5	7	21
d__Bacteria|p__Proteobacteria|c__Gammaproteobacteria|o__Thiotrichales|f__Francisellaceae|g__Francisella	28	41	72	94	55	95	74	218	58	145	101	67	52	105	168	133	160	216	110	49	71	60	133	53	37	58	137	105	20	6	28	11	77	9	10	33	25	11	8	173	49	94	90	12	4	72	20
d__Bacteria|p__Proteobacteria|c__Gammaproteobacteria|o__Thiotrichales|f__Francisellaceae|g__Allofrancisella	1	1	7	6	0	1	5	10	2	27	14	0	1	7	8	3	14	12	3	6	17	25	49	6	2	4	3	1	1	1	0	4	27	0	0	0	1	0	1	7	4	1	6	0	0	7	5
d__Bacteria|p__Proteobacteria|c__Gammaproteobacteria|o__Thiotrichales|f__Piscirickettsiaceae|g__Thiomicrospira	17	4	3	12	0	0	7	4	2	8	10	10	3	7	7	2	6	3	23	0	1	2	2	1	4	14	9	2	3	1	26	0	1	0	1	3	2	3	0	10	1	6	5	0	1	0	3
d__Bacteria|p__Proteobacteria|c__Gammaproteobacteria|o__Thiotrichales|f__Piscirickettsiaceae|g__Piscirickettsia	0	3	5	1	2	7	12	22	4	27	18	7	6	19	15	3	14	15	3	4	1	4	10	3	4	1	1	7	5	2	31	0	4	0	2	0	9	1	1	3	12	15	82	2	5	2	2
d__Bacteria|p__Proteobacteria|c__Gammaproteobacteria|o__Thiotrichales|f__Piscirickettsiaceae|g__Cycloclasticus	5	7	11	6	2	5	4	8	26	7	5	29	9	24	13	15	19	9	44	13	14	10	32	6	4	0	1	1	0	1	1	0	2	0	0	0	1	4	1	24	10	5	7	1	0	4	0
d__Bacteria|p__Proteobacteria|c__Gammaproteobacteria|o__Thiotrichales|f__Piscirickettsiaceae|g__Methylophaga	21	41	45	69	25	37	13	40	111	33	33	14	23	57	41	17	46	12	6	17	55	42	51	20	27	20	29	37	13	2	31	4	15	6	8	18	41	4	3	25	31	21	56	5	4	2	10
d__Bacteria|p__Proteobacteria|c__Gammaproteobacteria|o__Thiotrichales|f__Piscirickettsiaceae|g__Thioalkalimicrobium	16	39	33	54	5	17	17	45	26	24	56	4	17	34	40	20	51	47	40	2	5	39	45	24	29	21	15	16	22	9	30	2	17	2	6	7	7	6	2	35	9	10	13	1	3	2	5
d__Bacteria|p__Proteobacteria|c__Gammaproteobacteria|o__Thiotrichales|f__Thiotrichaceae|g__Beggiatoa	13	7	8	21	1	8	4	44	4	13	14	14	5	28	33	7	15	59	54	1	1	13	30	8	3	2	1	9	5	3	14	3	3	0	2	4	2	2	0	5	1	5	1	2	0	11	0
d__Bacteria|p__Proteobacteria|c__Gammaproteobacteria|o__Thiotrichales|f__Thiotrichaceae|g__Thioploca	13	5	7	14	4	0	9	7	2	14	11	3	6	8	9	6	5	4	8	1	1	3	5	4	12	6	1	5	11	1	0	0	4	0	2	1	4	0	0	3	1	4	6	0	2	2	3
d__Bacteria|p__Proteobacteria|c__Gammaproteobacteria|o__Pseudomonadales|f__Moraxellaceae|g__Acinetobacter	101	302	226	210	64	172	131	436	950	373	359	74	199	262	398	403	254	441	520	167	936	184	284	134	2080	141	178	140	117	2171	201	12921	173	46129	45	76	64	89	35	221	64	122	107	38	72	64	337
d__Bacteria|p__Proteobacteria|c__Gammaproteobacteria|o__Pseudomonadales|f__Moraxellaceae|g__Moraxella	30	99	66	118	16	81	33	158	51	116	158	45	18	134	129	46	104	139	43	35	97	51	92	51	55	45	53	97	39	14	88	31	62	54	14	26	14	31	7	90	26	24	21	12	16	14	119
d__Bacteria|p__Proteobacteria|c__Gammaproteobacteria|o__Pseudomonadales|f__Moraxellaceae|g__Psychrobacter	34	238	85	107	27	77	44	118	16	169	185	49	73	150	115	77	80	95	157	34	32	103	141	66	66	74	74	53	56	15	131	35	53	67	11	33	31	55	23	145	23	31	29	20	27	29	41
d__Bacteria|p__Proteobacteria|c__Gammaproteobacteria|o__Pseudomonadales|f__Pseudomonadaceae|g__Pseudomonas	698	15924	1906	3474	195	1459	431	3672	1632	1294	2975	548	1020829	5091	2827	732	2067	2914	848	1074	737	1590	2451	2733	1513	2246	2155	3178	1686	529	8255	1461	5462	2174	231	933	945	3655	161	1074	1097	948	1830	267	861	1634	3820
d__Bacteria|p__Proteobacteria|c__Gammaproteobacteria|o__Pseudomonadales|f__Pseudomonadaceae|g__Azotobacter	18	69	47	56	5	44	5	108	11	36	55	21	592	156	92	10	59	88	13	12	41	44	64	95	29	74	43	147	69	9	165	91	157	46	12	39	39	83	9	30	41	28	21	11	19	48	81
d__Bacteria|p__Proteobacteria|c__Gammaproteobacteria|o__Pseudomonadales|f__Pseudomonadaceae|g__Oblitimonas	2	13	13	10	3	25	6	29	6	7	19	8	50	29	34	26	26	35	55	6	2	1	18	5	22	12	11	2	11	1	4	1	1	0	0	3	3	4	0	11	5	0	0	0	4	1	6
d__Bacteria|p__Proteobacteria|c__Gammaproteobacteria|o__Enterobacterales|f__Enterobacteriaceae|g__Citrobacter	56	183	135	313	14	76	31	215	124	127	308	27	814	330	209	115	119	203	183	70	30	84	145	81	170	115	73	77	83	14	121	41	103	19	13	29	26	40	15	129	41	51	29	15	33	19	138
d__Bacteria|p__Proteobacteria|c__Gammaproteobacteria|o__Enterobacterales|f__Enterobacteriaceae|g__Enterobacter	93	394	236	425	35	155	107	389	105	185	466	52	1421	449	408	202	233	419	323	106	72	245	332	2007	509	362	307	447	660	268	553	277	266	380	373	267	488	664	549	169	91	158	91	631	690	348	515
d__Bacteria|p__Proteobacteria|c__Gammaproteobacteria|o__Enterobacterales|f__Enterobacteriaceae|g__Escherichia	72	165	70	244	10	51	33	118	35	87	174	53	695	170	142	54	108	89	147	43	49	58	92	74	74	66	45	71	76	16	94	51	82	63	31	45	33	38	23	53	35	39	40	26	63	30	88
d__Bacteria|p__Proteobacteria|c__Gammaproteobacteria|o__Enterobacterales|f__Enterobacteriaceae|g__Klebsiella	166	293	223	434	34	214	79	456	158	191	408	49	1774	638	373	108	302	386	273	1209	130	240	395	4970	622	771	311	630	815	488	546	525	273	405	1223	959	901	819	717	157	85	140	71	925	1148	1676	480
d__Bacteria|p__Proteobacteria|c__Gammaproteobacteria|o__Enterobacterales|f__Enterobacteriaceae|g__Kluyvera	16	16	24	60	0	4	6	38	12	21	21	13	123	29	29	17	12	31	38	3	10	30	106	10	16	19	11	7	1	3	30	1	23	3	1	4	3	18	2	4	10	10	4	0	1	1	16
d__Bacteria|p__Proteobacteria|c__Gammaproteobacteria|o__Enterobacterales|f__Enterobacteriaceae|g__Salmonella	74	2364	93	194	71	786	54	200	65	110	204	49	4176	156	169	77	1202	216	76	52	231	92	159	44	86	107	69	44	56	13	125	39	47	58	27	24	28	35	9	67	42	51	42	9	18	25	51
d__Bacteria|p__Proteobacteria|c__Gammaproteobacteria|o__Enterobacterales|f__Enterobacteriaceae|g__Shigella	0	9	7	5	0	0	1	3	2	3	10	0	7	1	2	0	5	5	2	1	0	0	4	1	6	8	1	4	5	2	0	0	1	1	2	2	1	3	2	0	0	0	1	4	6	2	3
d__Bacteria|p__Proteobacteria|c__Gammaproteobacteria|o__Enterobacterales|f__Enterobacteriaceae|g__Leclercia	1	14	9	47	2	22	4	47	4	12	34	1	160	63	34	3	18	28	24	14	3	11	24	6	16	16	36	15	8	0	32	3	22	23	2	5	8	17	2	16	3	8	18	0	6	5	49
d__Bacteria|p__Proteobacteria|c__Gammaproteobacteria|o__Enterobacterales|f__Enterobacteriaceae|g__Cedecea	31	89	71	158	9	63	24	170	58	70	149	33	531	216	154	52	107	171	75	31	22	75	116	77	70	74	54	50	52	9	167	32	46	8	12	40	16	37	4	107	40	28	26	12	13	13	48
d__Bacteria|p__Proteobacteria|c__Gammaproteobacteria|o__Enterobacterales|f__Enterobacteriaceae|g__Raoultella	34	73	51	84	4	57	22	141	68	33	75	25	311	129	104	32	74	114	50	35	97	24	81	26	31	29	20	67	33	8	49	5	40	11	6	16	17	27	1	41	22	13	16	5	5	3	38
d__Bacteria|p__Proteobacteria|c__Gammaproteobacteria|o__Enterobacterales|f__Enterobacteriaceae|g__Candidatus_Blochmannia	3	4	11	26	3	10	16	56	3	33	25	3	8	35	24	7	25	22	11	6	4	6	34	12	10	10	7	9	6	2	25	3	22	1	1	4	5	8	2	26	12	2	6	0	2	5	4
d__Bacteria|p__Proteobacteria|c__Gammaproteobacteria|o__Enterobacterales|f__Enterobacteriaceae|g__Candidatus_Tachikawaea	0	1	1	2	0	3	3	7	2	4	1	2	4	3	4	1	8	7	3	1	3	2	1	2	2	1	1	7	0	2	1	1	6	0	2	3	1	0	0	5	1	4	1	0	1	3	0
d__Bacteria|p__Proteobacteria|c__Gammaproteobacteria|o__Enterobacterales|f__Enterobacteriaceae|g__Candidatus_Doolittlea	1	5	7	1	0	1	1	2	2	1	10	1	3	3	2	1	3	8	5	1	5	2	4	3	0	0	0	5	6	0	5	0	1	0	0	1	1	0	2	4	3	4	0	1	1	0	4
d__Bacteria|p__Proteobacteria|c__Gammaproteobacteria|o__Enterobacterales|f__Enterobacteriaceae|g__Candidatus_Hoaglandella	0	3	5	13	0	2	1	2	0	5	6	1	1	4	2	3	2	5	5	0	1	1	1	6	3	1	0	5	4	1	2	0	3	1	1	2	0	0	2	13	1	8	14	0	1	1	1
d__Bacteria|p__Proteobacteria|c__Gammaproteobacteria|o__Enterobacterales|f__Enterobacteriaceae|g__Candidatus_Mikella	0	1	0	5	1	5	0	2	0	0	2	1	3	11	9	1	2	4	2	0	1	3	2	2	0	0	1	4	0	0	1	0	1	1	0	1	0	0	0	1	0	1	1	0	0	0	3
d__Bacteria|p__Proteobacteria|c__Gammaproteobacteria|o__Enterobacterales|f__Enterobacteriaceae|g__Candidatus_Gullanella	1	0	4	7	1	0	3	17	0	6	4	8	4	3	0	3	10	13	1	0	0	7	7	2	7	3	3	1	2	0	9	0	1	0	1	1	0	1	0	8	5	4	3	0	0	0	3
d__Bacteria|p__Proteobacteria|c__Gammaproteobacteria|o__Enterobacterales|f__Enterobacteriaceae|g__Candidatus_Riesia	0	0	1	1	0	0	0	0	2	3	2	1	4	2	0	0	1	0	2	1	0	0	2	0	0	0	0	3	0	0	1	0	0	0	0	1	0	1	0	1	0	2	1	1	1	0	1
d__Bacteria|p__Proteobacteria|c__Gammaproteobacteria|o__Enterobacterales|f__Enterobacteriaceae|g__Candidatus_Ishikawaella	1	5	0	1	1	2	2	3	1	2	2	1	10	4	10	6	10	8	31	2	2	2	1	1	1	8	3	7	1	0	0	0	1	1	0	0	0	0	0	2	4	5	5	0	0	1	2
d__Bacteria|p__Proteobacteria|c__Gammaproteobacteria|o__Enterobacterales|f__Enterobacteriaceae|g__Cronobacter	59	318	171	328	15	125	44	258	74	165	331	36	601	347	246	82	176	291	134	77	65	191	187	104	94	192	118	104	95	30	342	51	167	33	14	55	63	61	11	86	53	40	30	12	36	43	137
d__Bacteria|p__Proteobacteria|c__Gammaproteobacteria|o__Enterobacterales|f__Enterobacteriaceae|g__Candidatus_Moranella	0	2	0	4	0	3	1	7	0	0	4	0	3	3	6	1	1	3	30	0	1	1	0	4	5	0	0	4	2	1	7	0	4	0	0	2	7	0	0	0	2	3	1	1	1	0	2
d__Bacteria|p__Proteobacteria|c__Gammaproteobacteria|o__Enterobacterales|f__Enterobacteriaceae|g__Lelliottia	6	26	10	12	0	342	4	35	4	19	33	20	78	23	14	3	11	11	16	5	0	5	26	11	11	12	10	17	7	3	15	3	16	0	1	10	4	14	1	5	12	13	4	0	3	6	19
d__Bacteria|p__Proteobacteria|c__Gammaproteobacteria|o__Enterobacterales|f__Enterobacteriaceae|g__Pluralibacter	23	66	59	129	10	40	24	125	20	63	94	25	310	83	80	24	68	153	55	24	20	98	172	39	23	58	44	38	29	4	68	45	82	14	11	22	11	13	3	68	34	15	11	8	20	24	32
d__Bacteria|p__Proteobacteria|c__Gammaproteobacteria|o__Enterobacterales|f__Enterobacteriaceae|g__Kosakonia	42	160	85	216	14	88	22	199	33	83	191	27	370	181	134	22	119	96	86	30	36	83	143	50	67	69	60	45	43	22	155	36	72	60	9	28	24	27	8	33	47	25	22	6	9	20	98
d__Bacteria|p__Proteobacteria|c__Gammaproteobacteria|o__Enterobacterales|f__Enterobacteriaceae|g__Shimwellia	11	29	12	51	7	18	10	52	19	26	49	11	130	85	45	12	24	36	16	16	11	38	34	16	24	25	13	14	10	10	36	4	20	8	12	17	6	12	2	43	7	9	8	2	5	10	31
d__Bacteria|p__Proteobacteria|c__Gammaproteobacteria|o__Enterobacterales|g__Plesiomonas	18	46	40	41	1	0	20	39	4	74	87	2	90	14	37	5	17	40	46	13	12	15	27	39	49	16	10	19	23	9	27	8	8	3	19	17	26	44	33	10	2	6	3	18	21	11	14
d__Bacteria|p__Proteobacteria|c__Gammaproteobacteria|o__Enterobacterales|f__Erwiniaceae|g__Erwinia	49	133	86	179	9	42	31	132	56	80	165	27	1006	83	109	40	78	95	72	20	23	69	83	74	97	107	52	120	54	8	121	17	81	35	6	27	21	60	8	71	81	66	181	7	16	20	62
d__Bacteria|p__Proteobacteria|c__Gammaproteobacteria|o__Enterobacterales|f__Erwiniaceae|g__Buchnera	6	28	24	48	48	75	29	60	10	68	44	45	36	29	54	20	58	58	108	11	23	30	89	29	23	18	46	40	21	8	7	2	24	10	11	31	12	14	10	112	28	38	54	6	6	7	13
d__Bacteria|p__Proteobacteria|c__Gammaproteobacteria|o__Enterobacterales|f__Erwiniaceae|g__Wigglesworthia	0	0	2	0	1	0	1	0	1	3	3	3	2	0	3	1	0	10	1	0	1	1	0	0	0	2	1	0	0	0	2	0	0	0	0	0	0	1	0	4	1	1	0	0	0	0	0
d__Bacteria|p__Proteobacteria|c__Gammaproteobacteria|o__Enterobacterales|f__Erwiniaceae|g__Pantoea	60	275	192	366	55	174	32	306	128	156	332	106	3316	360	271	103	177	280	259	77	58	128	208	116	152	106	85	180	88	42	279	65	179	92	18	69	50	109	12	93	53	70	80	14	57	145	217
d__Bacteria|p__Proteobacteria|c__Gammaproteobacteria|o__Enterobacterales|f__Pectobacteriaceae|g__Sodalis	31	76	42	113	6	32	14	107	29	74	113	14	126	90	62	35	75	67	97	35	11	38	78	50	44	40	39	42	37	6	73	16	36	7	8	39	14	39	4	28	36	17	25	9	9	10	52
d__Bacteria|p__Proteobacteria|c__Gammaproteobacteria|o__Enterobacterales|f__Pectobacteriaceae|g__Pectobacterium	24	140	102	206	5	66	28	150	41	94	184	11	584	144	141	39	107	126	176	39	39	65	110	76	114	55	23	45	81	22	180	22	64	22	24	33	59	80	32	46	38	43	37	45	57	33	48
d__Bacteria|p__Proteobacteria|c__Gammaproteobacteria|o__Enterobacterales|f__Pectobacteriaceae|g__Dickeya	33	98	70	119	6	71	14	140	41	84	117	7	317	137	79	35	74	104	94	28	19	70	136	57	83	55	44	50	46	18	129	41	65	23	6	27	43	64	13	63	49	41	40	13	26	30	33
d__Bacteria|p__Proteobacteria|c__Gammaproteobacteria|o__Enterobacterales|f__Yersiniaceae|g__Serratia	111	482	328	678	35	315	79	600	152	231	635	72	3639	859	606	194	299	571	217	165	122	252	452	297	261	369	275	289	204	56	765	149	432	180	30	96	92	217	25	178	108	84	91	31	82	89	297
d__Bacteria|p__Proteobacteria|c__Gammaproteobacteria|o__Enterobacterales|f__Yersiniaceae|g__Yersinia	104	169	176	313	33	127	66	193	22	222	327	81	1767	165	234	107	127	186	439	42	54	113	192	58404	7607	5224	4906	6088	16117	6362	1419	5996	432	5138	10096	5132	12549	15233	15777	324	142	1367	82	17524	16216	9078	6304
d__Bacteria|p__Proteobacteria|c__Gammaproteobacteria|o__Enterobacterales|f__Yersiniaceae|g__Rahnella	17	55	16	31	3	10	13	10	25	16	30	2	2712	51	28	22	31	24	111	6	5	17	47	10	44	31	16	6	8	1	27	4	13	6	0	9	0	4	1	9	6	5	5	2	10	7	9
d__Bacteria|p__Proteobacteria|c__Gammaproteobacteria|o__Enterobacterales|f__Yersiniaceae|g__Chania	10	26	28	25	3	29	4	28	17	13	38	4	109	64	37	7	7	25	46	3	1	22	17	8	33	19	19	9	7	2	29	0	3	0	1	13	7	4	1	2	8	2	4	0	8	4	12
d__Bacteria|p__Proteobacteria|c__Gammaproteobacteria|o__Enterobacterales|f__Hafniaceae|g__Hafnia	4	35	48	88	0	8	5	99	18	28	86	3	206	20	28	5	33	97	45	11	11	13	34	10	28	7	0	13	20	2	38	1	20	0	2	14	5	8	1	10	2	0	2	1	7	0	6
d__Bacteria|p__Proteobacteria|c__Gammaproteobacteria|o__Enterobacterales|f__Hafniaceae|g__Edwardsiella	55	327	99	260	25	119	53	262	116	164	252	55	292	288	233	108	201	238	156	89	51	126	388	92	75	168	166	146	79	27	232	45	139	29	46	84	44	55	16	92	85	56	34	18	25	59	76
d__Bacteria|p__Proteobacteria|c__Gammaproteobacteria|o__Enterobacterales|f__Hafniaceae|g__Obesumbacterium	3	9	3	24	0	0	5	13	3	15	25	12	97	22	18	3	5	12	36	1	5	0	10	3	16	2	4	1	3	0	1	0	1	1	0	1	0	5	0	0	0	1	0	0	2	0	3
d__Bacteria|p__Proteobacteria|c__Gammaproteobacteria|o__Enterobacterales|f__Morganellaceae|g__Morganella	7	39	24	73	7	20	5	45	2	14	46	10	73	69	57	18	33	52	74	13	5	7	31	18	14	20	12	6	15	4	28	11	22	23	10	6	16	22	3	21	5	6	7	14	17	16	11
d__Bacteria|p__Proteobacteria|c__Gammaproteobacteria|o__Enterobacterales|f__Morganellaceae|g__Proteus	9	14	11	59	0	3	8	34	6	26	37	13	18	23	16	19	40	27	195	9	11	11	28	68	53	35	16	19	54	20	37	26	12	29	39	35	50	66	55	19	9	2	14	66	87	26	46
d__Bacteria|p__Proteobacteria|c__Gammaproteobacteria|o__Enterobacterales|f__Morganellaceae|g__Providencia	13	32	30	87	4	6	20	125	3	110	110	3	91	14	99	16	51	95	218	10	9	22	149	17	65	16	13	18	7	10	27	1	29	3	2	7	9	11	3	20	14	11	3	2	5	1	15
d__Bacteria|p__Proteobacteria|c__Gammaproteobacteria|o__Enterobacterales|f__Morganellaceae|g__Xenorhabdus	32	133	91	154	10	40	30	117	99	93	169	31	1539	66	132	61	78	221	325	25	37	30	120	94	125	46	31	47	69	47	131	24	30	15	48	37	37	67	39	59	25	27	37	50	60	19	27
d__Bacteria|p__Proteobacteria|c__Gammaproteobacteria|o__Enterobacterales|f__Morganellaceae|g__Arsenophonus	0	6	2	2	1	1	0	22	0	14	24	1	0	0	3	1	2	3	32	1	2	2	2	1	3	2	0	1	1	0	3	1	1	0	0	0	0	1	0	1	1	1	0	2	1	1	2
d__Bacteria|p__Proteobacteria|c__Gammaproteobacteria|o__Enterobacterales|f__Morganellaceae|g__Photorhabdus	1	51	37	120	12	37	17	62	12	39	74	19	84	52	80	47	35	86	294	5	11	45	59	31	62	20	9	18	24	10	67	5	52	7	8	17	22	33	14	37	37	31	18	17	23	28	26
d__Bacteria|p__Proteobacteria|c__Gammaproteobacteria|o__Enterobacterales|f__Budviciaceae|g__Pragia	12	59	16	29	1	6	18	39	0	35	52	8	60	6	39	16	20	20	64	12	8	7	24	7	22	15	4	2	12	4	4	0	21	0	2	4	4	5	0	12	2	0	0	1	4	8	1
d__Bacteria|p__Proteobacteria|c__Gammaproteobacteria|g__Candidatus_Ruthia	3	3	1	0	2	1	0	3	0	4	1	2	3	2	7	3	3	3	39	9	1	1	4	0	2	3	6	0	1	0	4	0	0	1	1	4	0	0	0	5	1	1	0	0	1	3	0
d__Bacteria|p__Proteobacteria|c__Gammaproteobacteria|g__Sedimenticola	12	27	39	53	4	21	2	39	28	11	25	9	10	59	46	5	21	57	10	10	12	21	25	25	7	17	15	19	16	2	46	7	25	24	1	27	25	21	1	8	11	6	30	3	10	16	6
d__Bacteria|p__Proteobacteria|c__Gammaproteobacteria|g__Candidatus_Thioglobus	24	27	13	13	1	2	12	11	4	21	32	10	8	32	16	8	20	27	21	5	11	24	32	10	10	18	23	8	4	4	1	1	7	0	0	5	3	0	1	16	11	8	13	0	4	4	12
d__Bacteria|p__Proteobacteria|c__Gammaproteobacteria|g__Pseudohongiella	1	9	19	17	2	4	5	18	13	27	14	0	16	49	31	24	27	17	3	7	1	11	14	15	9	27	2	24	9	4	57	1	39	1	0	1	14	7	1	4	3	4	0	1	6	3	5
d__Bacteria|p__Proteobacteria|c__Gammaproteobacteria|g__Thiolapillus	5	35	12	23	2	21	3	3	22	7	21	3	39	39	23	5	9	5	12	7	7	3	9	16	14	23	19	26	14	3	62	0	16	6	1	6	6	16	2	12	4	2	2	3	4	7	10
d__Bacteria|p__Proteobacteria|c__Gammaproteobacteria|o__Legionellales|f__Legionellaceae|g__Legionella	20	22	37	57	12	45	33	90	33	54	61	40	16	69	63	27	83	98	81	11	19	30	41	31	26	32	29	33	40	18	46	4	29	8	38	29	14	19	14	49	30	45	40	14	14	18	25
d__Bacteria|p__Proteobacteria|c__Gammaproteobacteria|o__Legionellales|f__Legionellaceae|g__Tatlockia	3	3	3	4	1	3	3	5	0	15	14	0	2	3	8	3	6	14	7	1	2	1	6	7	11	2	3	8	5	1	18	0	7	0	0	5	2	0	0	3	8	6	22	1	0	0	0
d__Bacteria|p__Proteobacteria|c__Gammaproteobacteria|o__Legionellales|f__Coxiellaceae|g__Coxiella	19	16	27	38	13	25	9	44	46	17	18	9	10	65	35	35	58	41	14	20	68	12	7	7	6	53	43	68	4	0	32	12	30	13	2	42	7	1	2	38	49	58	297	0	7	2	18
d__Bacteria|p__Proteobacteria|c__Gammaproteobacteria|o__Chromatiales|f__Chromatiaceae|g__Nitrosococcus	78	24	37	59	1	6	5	35	19	30	86	11	26	18	20	16	32	58	19	9	10	32	22	15	6	14	9	23	1	8	45	2	15	1	6	4	68	1	3	62	27	25	10	6	3	6	33
d__Bacteria|p__Proteobacteria|c__Gammaproteobacteria|o__Chromatiales|f__Chromatiaceae|g__Thiocystis	13	30	39	37	1	26	9	86	15	21	45	14	9	123	39	19	62	78	23	41	16	23	95	37	17	42	29	81	22	24	34	19	44	31	1	11	33	16	1	17	30	18	10	7	20	47	28
d__Bacteria|p__Proteobacteria|c__Gammaproteobacteria|o__Chromatiales|f__Chromatiaceae|g__Allochromatium	7	26	27	96	10	55	3	128	4	22	66	5	1	215	87	17	54	93	14	16	8	16	32	33	28	68	38	77	24	5	115	18	50	5	3	11	25	62	7	22	17	12	3	8	8	22	28
d__Bacteria|p__Proteobacteria|c__Gammaproteobacteria|o__Chromatiales|f__Chromatiaceae|g__Marichromatium	53	41	51	46	2	13	2	36	7	29	44	7	15	74	41	18	29	22	3	6	11	15	34	52	19	45	27	110	31	38	138	21	85	57	11	15	30	66	5	15	42	33	24	5	19	53	67
d__Bacteria|p__Proteobacteria|c__Gammaproteobacteria|o__Chromatiales|f__Chromatiaceae|g__Thioflavicoccus	7	22	35	33	0	18	11	47	7	12	27	15	6	53	29	15	29	39	7	14	9	24	20	28	12	50	25	75	29	9	104	14	46	36	4	15	24	28	5	40	24	11	11	4	29	40	57
d__Bacteria|p__Proteobacteria|c__Gammaproteobacteria|o__Chromatiales|f__Ectothiorhodospiraceae|g__Ectothiorhodospira	48	25	47	83	9	57	10	86	20	29	93	18	51	128	60	34	34	62	19	22	6	37	43	46	29	38	40	96	50	5	184	41	66	42	6	19	40	44	2	50	19	16	18	6	15	19	45
d__Bacteria|p__Proteobacteria|c__Gammaproteobacteria|o__Chromatiales|f__Ectothiorhodospiraceae|g__Halorhodospira	13	23	23	60	6	22	7	55	19	16	30	6	11	82	41	15	35	33	45	13	6	34	47	26	13	53	60	96	16	10	114	38	95	74	2	27	15	46	4	10	26	32	42	6	38	89	28
d__Bacteria|p__Proteobacteria|c__Gammaproteobacteria|o__Chromatiales|f__Ectothiorhodospiraceae|g__Thioalkalivibrio	53	147	100	199	18	107	20	209	33	66	171	30	138	312	148	38	104	113	64	42	36	111	124	142	81	157	113	257	134	51	647	105	331	135	19	53	66	265	9	76	128	76	69	20	59	112	119
d__Bacteria|p__Proteobacteria|c__Gammaproteobacteria|o__Chromatiales|f__Ectothiorhodospiraceae|g__Alkalilimnicola	12	36	23	41	1	9	5	64	17	12	55	6	27	86	42	13	20	46	15	19	14	27	51	49	32	22	25	57	33	10	158	39	88	15	7	14	28	62	3	25	29	18	11	13	11	11	35
d__Bacteria|p__Proteobacteria|c__Gammaproteobacteria|o__Chromatiales|f__Ectothiorhodospiraceae|g__Spiribacter	9	14	16	23	0	5	5	25	128	29	22	7	19	17	12	16	24	39	3	19	9	21	19	25	18	55	25	60	12	14	68	46	40	78	0	17	17	44	0	57	33	26	9	3	14	42	24
d__Bacteria|p__Proteobacteria|c__Gammaproteobacteria|o__Chromatiales|f__Ectothiorhodospiraceae|g__Acidihalobacter	8	41	32	76	6	49	8	128	52	85	190	3	21	193	48	10	77	114	15	7	46	25	29	20	20	25	19	33	16	4	66	38	45	18	5	19	22	39	2	25	24	21	19	5	8	10	44
d__Bacteria|p__Proteobacteria|c__Gammaproteobacteria|o__Chromatiales|f__Halothiobacillaceae|g__Halothiobacillus	32	64	59	113	7	32	13	97	61	29	73	38	115	145	78	10	57	90	27	34	15	51	35	37	41	68	40	77	25	2	161	35	90	15	3	24	20	60	4	85	30	16	33	5	7	14	34
d__Bacteria|p__Proteobacteria|c__Gammaproteobacteria|o__Chromatiales|f__Wenzhouxiangellaceae|g__Wenzhouxiangella	1	26	28	33	3	19	3	52	31	12	23	6	10	76	49	11	31	30	4	8	4	15	32	27	13	48	38	39	9	7	75	38	49	44	10	40	5	36	1	7	19	21	36	1	16	29	30
d__Bacteria|p__Proteobacteria|c__Gammaproteobacteria|o__Chromatiales|f__Woeseiaceae|g__Woeseia	2	5	1	6	0	9	6	35	7	9	16	3	36	2	11	1	7	4	5	2	1	8	1	6	3	7	6	5	5	9	33	13	10	1	5	1	8	11	0	11	6	5	5	0	3	0	6
d__Bacteria|p__Proteobacteria|c__Gammaproteobacteria|o__Xanthomonadales|f__Xanthomonadaceae|g__Lysobacter	37	63	63	106	9	103	15	134	39	29	105	32	71	203	84	30	98	121	20	28	21	91	74	53	43	88	62	98	42	11	316	83	212	36	15	17	12	121	10	45	22	15	10	4	49	62	65
d__Bacteria|p__Proteobacteria|c__Gammaproteobacteria|o__Xanthomonadales|f__Xanthomonadaceae|g__Xanthomonas	105	452	236	310	22	194	29	363	171	116	319	64	1340	604	367	92	184	345	107	118	223	189	214	237	145	304	144	284	265	75	682	274	431	466	36	2199	109	277	32	173	158	87	3068	45	61	78	233
d__Bacteria|p__Proteobacteria|c__Gammaproteobacteria|o__Xanthomonadales|f__Xanthomonadaceae|g__Xylella	59	97	47	43	9	26	22	62	129	27	42	46	2873	110	41	28	44	36	18	16	97	48	46	42	17	39	26	93	15	6	14	7	35	6	5	52	20	19	6	35	46	36	135	4	6	7	34
d__Bacteria|p__Proteobacteria|c__Gammaproteobacteria|o__Xanthomonadales|f__Xanthomonadaceae|g__Stenotrophomonas	30	220	143	192	16	169	20	325	89	78	174	22	363	396	255	34	152	218	46	122	87	99	178	285	142	212	193	373	158	50	959	143	599	253	24	54	59	430	17	114	128	95	191	20	214	230	243
d__Bacteria|p__Proteobacteria|c__Gammaproteobacteria|o__Xanthomonadales|f__Xanthomonadaceae|g__Pseudoxanthomonas	66	66	68	99	10	81	4	160	28	28	84	9	79	215	89	18	50	71	14	22	14	59	58	111	33	55	40	133	51	25	354	41	184	52	2	25	20	139	7	43	24	30	40	10	26	28	54
d__Bacteria|p__Proteobacteria|c__Gammaproteobacteria|o__Xanthomonadales|f__Rhodanobacteraceae|g__Frateuria	30	40	28	55	3	15	6	53	68	37	37	4	31	21	23	16	21	43	11	8	4	31	14	37	13	31	18	54	14	3	210	2	84	1	0	6	16	82	0	46	8	14	12	2	2	2	11
d__Bacteria|p__Proteobacteria|c__Gammaproteobacteria|o__Xanthomonadales|f__Rhodanobacteraceae|g__Rhodanobacter	11	34	36	45	6	51	9	65	63	18	35	8	24	99	61	9	26	39	9	34	17	9	32	35	11	42	25	107	17	5	132	28	86	13	4	9	18	60	3	8	12	9	8	2	13	37	15
d__Bacteria|p__Proteobacteria|c__Gammaproteobacteria|o__Xanthomonadales|f__Rhodanobacteraceae|g__Dyella	31	76	105	137	14	54	16	140	58	90	146	24	85	182	139	23	68	127	38	47	49	115	96	97	54	111	88	201	55	18	457	69	260	70	6	23	42	167	9	59	51	53	142	6	50	166	74
d__Bacteria|p__Proteobacteria|c__Gammaproteobacteria|o__Xanthomonadales|f__Rhodanobacteraceae|g__Dokdonella	5	25	15	23	4	10	1	48	9	6	24	3	11	60	25	9	17	26	3	22	4	24	32	36	19	43	15	64	30	20	149	18	65	37	3	7	11	82	3	14	18	13	13	5	11	11	20
d__Bacteria|p__Proteobacteria|c__Gammaproteobacteria|o__Cardiobacteriales|f__Cardiobacteriaceae|g__Dichelobacter	10	86	97	234	26	268	34	849	8	80	221	19	12	916	466	81	361	540	63	61	118	130	251	79	138	237	90	54	120	4	118	3	68	1	6	11	41	58	13	40	56	12	20	17	25	45	40
d__Bacteria|p__Proteobacteria|c__Gammaproteobacteria|o__Methylococcales|f__Methylococcaceae|g__Methylococcus	13	56	54	110	7	35	11	126	21	23	98	2	19	113	70	17	55	133	18	16	7	34	71	47	33	69	51	59	29	3	136	29	93	45	2	18	12	78	4	64	10	11	11	4	27	15	25
d__Bacteria|p__Proteobacteria|c__Gammaproteobacteria|o__Methylococcales|f__Methylococcaceae|g__Methylomonas	199	252	137	213	36	135	12	248	307	64	158	24	126	292	234	63	139	199	49	63	215	71	143	96	45	93	70	64	58	6	188	27	98	79	5	26	43	48	12	75	32	53	39	10	34	27	56
d__Bacteria|p__Proteobacteria|c__Gammaproteobacteria|o__Methylococcales|f__Methylococcaceae|g__Methylomicrobium	25	27	16	36	4	20	9	27	20	16	46	10	22	36	18	22	16	32	8	7	4	14	17	14	16	8	8	7	7	3	5	2	4	3	0	11	5	3	2	4	13	6	3	0	6	2	14
d__Bacteria|p__Proteobacteria|c__Gammaproteobacteria|o__Oceanospirillales|f__Halomonadaceae|g__Halomonas	77	137	84	139	7	43	17	150	91	50	112	57	383	218	178	25	101	109	154	46	66	110	134	115	68	83	58	155	55	37	260	70	216	82	38	51	56	133	13	57	62	50	67	6	42	50	111
d__Bacteria|p__Proteobacteria|c__Gammaproteobacteria|o__Oceanospirillales|f__Halomonadaceae|g__Chromohalobacter	7	12	19	33	4	23	3	63	5	9	38	1	63	42	23	5	7	40	6	14	7	19	33	27	5	30	24	41	13	15	154	13	78	18	2	23	8	68	1	13	22	12	10	1	13	21	27
d__Bacteria|p__Proteobacteria|c__Gammaproteobacteria|o__Oceanospirillales|f__Halomonadaceae|g__Candidatus_Carsonella	1	0	0	0	1	0	0	0	0	3	4	0	2	1	1	0	2	0	1	0	0	0	1	4	0	0	3	6	0	2	0	2	0	0	0	0	1	0	2	9	5	5	1	1	0	1	0
d__Bacteria|p__Proteobacteria|c__Gammaproteobacteria|o__Oceanospirillales|f__Halomonadaceae|g__Candidatus_Portiera	0	1	2	9	3	13	7	8	0	0	4	0	3	6	0	2	5	2	1	2	4	3	0	11	5	3	3	3	6	2	15	3	7	1	6	2	6	7	5	0	0	2	2	6	7	6	1
d__Bacteria|p__Proteobacteria|c__Gammaproteobacteria|o__Oceanospirillales|f__Halomonadaceae|g__Candidatus_Evansia	0	0	1	0	0	0	2	2	0	3	1	1	0	1	0	3	0	4	0	1	1	0	0	0	0	0	1	0	0	0	0	0	0	0	0	0	0	1	2	6	0	3	2	0	0	0	0
d__Bacteria|p__Proteobacteria|c__Gammaproteobacteria|o__Oceanospirillales|f__Halomonadaceae|g__Halotalea	16	19	19	46	1	8	10	27	11	28	61	6	71	57	30	13	35	40	5	16	16	17	16	44	21	35	23	36	27	4	138	19	72	13	5	5	1	49	2	25	15	18	9	3	17	13	40
d__Bacteria|p__Proteobacteria|c__Gammaproteobacteria|o__Oceanospirillales|f__Oceanospirillaceae|g__Marinomonas	6	51	57	76	12	65	5	44	16	57	71	23	24	52	49	11	51	121	98	11	2	59	59	26	19	14	13	16	8	6	73	10	16	6	4	9	5	18	2	39	17	27	38	0	4	21	10
d__Bacteria|p__Proteobacteria|c__Gammaproteobacteria|o__Oceanospirillales|f__Oceanospirillaceae|g__Marinobacterium	6	68	32	38	1	13	6	27	20	8	26	7	138	70	35	13	24	20	6	9	3	10	19	37	34	58	99	25	14	3	123	3	46	3	1	8	20	50	4	2	6	2	3	2	2	3	17
d__Bacteria|p__Proteobacteria|c__Gammaproteobacteria|o__Oceanospirillales|f__Oceanospirillaceae|g__Thalassolituus	14	10	15	30	2	7	7	20	16	35	81	8	6	84	19	4	23	20	32	19	9	16	13	9	23	16	12	15	7	0	17	0	4	0	1	3	2	6	2	21	12	14	11	2	3	7	6
d__Bacteria|p__Proteobacteria|c__Gammaproteobacteria|o__Oceanospirillales|f__Oceanospirillaceae|g__Oleispira	12	16	7	11	0	16	6	7	12	19	7	27	6	10	24	9	12	9	30	10	1	8	4	2	6	6	15	3	8	4	40	4	8	2	1	1	0	3	1	18	6	7	5	0	2	0	5
d__Bacteria|p__Proteobacteria|c__Gammaproteobacteria|o__Oceanospirillales|f__Alcanivoracaceae|g__Alcanivorax	21	121	81	126	23	88	22	217	100	97	168	33	269	174	111	69	112	122	23	31	132	82	89	121	48	114	55	168	154	39	489	75	215	140	13	49	22	148	4	68	126	124	129	13	30	38	147
d__Bacteria|p__Proteobacteria|c__Gammaproteobacteria|o__Oceanospirillales|f__Hahellaceae|g__Hahella	14	39	18	46	2	27	5	57	17	23	38	9	59	36	23	19	18	59	8	16	9	21	16	7	3	7	1	45	12	8	59	1	27	0	3	6	16	22	1	20	14	18	8	1	1	4	13
d__Bacteria|p__Proteobacteria|c__Gammaproteobacteria|o__Oceanospirillales|f__Saccharospirillaceae|g__Gynuella	0	12	3	5	0	7	8	16	16	14	10	5	30	4	0	8	19	23	5	11	16	2	5	9	8	1	2	27	3	0	0	0	10	0	3	10	2	0	0	5	8	1	9	0	0	1	2
d__Bacteria|p__Proteobacteria|c__Gammaproteobacteria|o__Oceanospirillales|f__Kangiellaceae|g__Kangiella	5	19	38	48	9	26	16	47	19	31	55	11	19	60	42	25	62	85	53	7	9	15	33	18	24	20	15	20	19	5	18	17	35	15	1	9	17	8	4	21	13	12	13	0	5	4	11
d__Bacteria|p__Proteobacteria|c__Gammaproteobacteria|o__Alteromonadales|f__Alteromonadaceae|g__Alteromonas	41	98	64	107	12	28	34	94	12	101	159	23	138	82	77	50	98	198	181	18	31	43	88	33	50	25	23	32	27	7	38	1	32	2	8	19	8	17	2	90	28	16	103	5	10	11	36
d__Bacteria|p__Proteobacteria|c__Gammaproteobacteria|o__Alteromonadales|f__Alteromonadaceae|g__Marinobacter	43	176	146	209	16	112	50	239	63	230	323	58	603	304	152	83	134	247	60	79	57	127	202	142	87	127	75	376	72	41	428	71	214	169	10	57	37	148	12	106	88	88	70	12	44	70	146
d__Bacteria|p__Proteobacteria|c__Gammaproteobacteria|o__Alteromonadales|f__Alteromonadaceae|g__Glaciecola	8	34	18	53	1	10	17	30	2	76	123	8	9	12	15	9	19	29	5	11	6	4	27	14	17	1	11	8	5	4	21	5	6	6	2	4	0	2	2	23	12	7	16	0	6	4	10
d__Bacteria|p__Proteobacteria|c__Gammaproteobacteria|o__Alteromonadales|f__Alteromonadaceae|g__Agarivorans	2	25	19	33	5	24	7	95	13	21	31	4	18	31	28	4	27	34	89	7	2	9	18	5	17	5	5	12	9	0	17	0	7	0	8	1	4	1	2	14	4	4	6	1	5	2	10
d__Bacteria|p__Proteobacteria|c__Gammaproteobacteria|o__Alteromonadales|f__Alteromonadaceae|g__Paraglaciecola	4	11	20	13	1	12	9	55	56	15	7	1	0	17	31	7	41	40	11	10	10	8	14	8	13	30	56	17	2	1	2	16	10	4	3	5	0	1	0	10	20	9	11	0	1	4	4
d__Bacteria|p__Proteobacteria|c__Gammaproteobacteria|o__Alteromonadales|f__Alteromonadaceae|g__Lacimicrobium	11	9	23	52	1	13	6	36	4	11	25	7	46	27	34	12	24	14	19	1	4	44	40	5	4	14	6	4	2	1	8	0	1	0	0	9	2	8	1	11	2	2	2	3	2	6	1
d__Bacteria|p__Proteobacteria|c__Gammaproteobacteria|o__Alteromonadales|f__Pseudoalteromonadaceae|g__Pseudoalteromonas	24	91	76	98	9	36	36	140	80	124	152	38	61	89	95	37	83	140	367	54	45	56	83	66	76	17	26	53	36	31	56	26	31	18	12	33	19	24	6	43	13	13	15	13	14	25	47
d__Bacteria|p__Proteobacteria|c__Gammaproteobacteria|o__Alteromonadales|f__Colwelliaceae|g__Colwellia	10	62	28	29	8	50	23	81	12	52	58	14	42	45	81	23	40	124	108	18	29	39	88	44	60	22	23	13	35	16	23	24	24	16	30	15	14	33	22	24	12	19	14	42	42	19	15
d__Bacteria|p__Proteobacteria|c__Gammaproteobacteria|o__Alteromonadales|f__Colwelliaceae|g__Thalassotalea	7	14	17	43	3	16	4	4	8	21	30	18	2	13	90	5	16	38	12	7	2	12	10	9	16	6	7	10	8	5	16	3	6	4	9	4	6	10	6	17	7	3	6	9	11	10	9
d__Bacteria|p__Proteobacteria|c__Gammaproteobacteria|o__Alteromonadales|f__Shewanellaceae|g__Shewanella	141	482	282	355	42	136	125	395	152	249	401	123	381	361	338	130	321	384	537	91	165	226	409	146	215	111	171	159	89	40	364	48	212	44	25	76	57	70	28	185	65	82	120	23	29	42	112
d__Bacteria|p__Proteobacteria|c__Gammaproteobacteria|o__Alteromonadales|f__Moritellaceae|g__Moritella	1	6	5	18	1	4	6	21	0	16	7	2	16	8	19	5	7	30	116	5	7	1	15	17	35	11	1	7	19	2	3	4	6	4	12	12	13	8	8	6	6	12	11	8	20	7	1
d__Bacteria|p__Proteobacteria|c__Gammaproteobacteria|o__Alteromonadales|f__Ferrimonadaceae|g__Ferrimonas	29	62	50	93	10	16	11	24	51	48	63	31	49	40	50	14	42	56	16	15	19	61	30	31	15	58	61	98	10	5	55	15	40	63	6	64	6	21	1	32	41	32	104	4	18	37	18
d__Bacteria|p__Proteobacteria|c__Gammaproteobacteria|o__Alteromonadales|f__Idiomarinaceae|g__Idiomarina	0	16	4	15	3	21	1	34	39	9	17	1	34	16	13	4	16	30	15	3	3	5	15	5	10	3	7	0	0	0	2	16	7	11	1	1	0	3	1	10	1	3	6	0	3	4	1
d__Bacteria|p__Proteobacteria|c__Gammaproteobacteria|o__Alteromonadales|f__Psychromonadaceae|g__Psychromonas	29	47	48	43	19	33	6	27	186	63	71	21	27	44	61	43	50	83	109	18	105	25	19	16	5	15	9	34	11	2	15	12	35	9	4	25	7	11	1	19	24	29	70	6	9	6	30
d__Bacteria|p__Proteobacteria|c__Gammaproteobacteria|o__Vibrionales|f__Vibrionaceae|g__Photobacterium	8	27	19	39	2	8	7	28	20	38	46	9	39	14	30	22	23	25	143	6	4	11	71	19	50	28	12	24	9	5	21	1	10	2	6	17	9	19	4	9	9	20	19	0	5	15	9
d__Bacteria|p__Proteobacteria|c__Gammaproteobacteria|o__Vibrionales|f__Vibrionaceae|g__Vibrio	227	596	395	710	71	255	180	587	265	569	898	167	442	537	611	245	450	611	1669	176	350	278	478	178	373	225	162	178	150	59	319	71	268	100	57	116	66	130	31	277	123	97	84	37	50	82	199
d__Bacteria|p__Proteobacteria|c__Gammaproteobacteria|o__Vibrionales|f__Vibrionaceae|g__Grimontia	3	8	13	37	1	8	8	17	6	19	40	9	25	63	21	17	24	99	15	14	1	21	25	9	10	2	4	15	5	0	22	1	10	0	3	2	4	3	2	10	21	16	7	1	2	46	7
d__Bacteria|p__Proteobacteria|c__Gammaproteobacteria|o__Vibrionales|f__Vibrionaceae|g__Aliivibrio	7	23	34	61	21	61	24	39	4	80	69	76	33	10	58	23	19	39	145	18	52	17	31	20	32	17	3	8	18	6	8	5	19	7	5	7	1	23	1	41	4	13	1	3	9	10	2
d__Bacteria|p__Proteobacteria|c__Gammaproteobacteria|o__Aeromonadales|f__Aeromonadaceae|g__Aeromonas	98	432	211	347	22	202	59	409	111	199	319	77	559	506	327	69	231	288	84	132	69	157	232	288	214	325	415	352	196	69	870	276	490	277	45	116	122	373	26	134	162	133	99	45	119	146	193
d__Bacteria|p__Proteobacteria|c__Gammaproteobacteria|o__Aeromonadales|f__Aeromonadaceae|g__Tolumonas	8	43	11	9	5	19	6	21	6	15	31	8	48	30	23	4	19	25	23	7	7	17	53	8	19	6	14	4	8	0	13	1	10	14	0	0	0	4	1	61	15	5	7	1	20	14	5
d__Bacteria|p__Proteobacteria|c__Gammaproteobacteria|o__Aeromonadales|f__Aeromonadaceae|g__Oceanimonas	16	39	52	47	3	29	6	102	23	29	30	12	96	101	55	9	37	65	16	23	4	20	42	43	20	31	14	111	22	7	40	5	32	29	2	16	33	24	5	9	24	14	11	8	11	53	36
d__Bacteria|p__Proteobacteria|c__Gammaproteobacteria|o__Pasteurellales|f__Pasteurellaceae|g__Actinobacillus	133	636	514	2004	41	101	229	636	28	868	1961	25	37	140	824	332	240	1373	2610	680	174	85	778	303	1058	75	103	136	287	26	212	32	97	51	5	13	15	237	12	238	42	33	31	45	169	28	50
d__Bacteria|p__Proteobacteria|c__Gammaproteobacteria|o__Pasteurellales|f__Pasteurellaceae|g__Haemophilus	2836	32304	10035	19152	1027	3476	3720	26903	657	19518	23811	1322	827	3468	50131	2154	8404	17400	446259	1739	4387	4540	10692	2790	24347	662	422	5291	4517	1841	9428	149	428	379	155	98	112	27611	210	1089	147	553	173	283	3612	2093	411
d__Bacteria|p__Proteobacteria|c__Gammaproteobacteria|o__Pasteurellales|f__Pasteurellaceae|g__Pasteurella	91	479	391	890	35	73	383	7640	30	6243	1851	44	35	76	4003	157	187	854	2466	62	104	82	500	193	838	48	42	121	179	54	121	6	122	12	6	29	13	251	8	119	56	51	139	30	134	41	57
d__Bacteria|p__Proteobacteria|c__Gammaproteobacteria|o__Pasteurellales|f__Pasteurellaceae|g__Mannheimia	101	406	329	1321	42	103	178	473	51	555	1179	7	33	126	646	167	264	912	2197	91	138	136	535	368	793	87	50	148	297	62	146	51	45	47	215	62	114	290	124	111	30	64	85	177	289	88	104
d__Bacteria|p__Proteobacteria|c__Gammaproteobacteria|o__Pasteurellales|f__Pasteurellaceae|g__Gallibacterium	6	97	92	385	8	45	54	159	5	165	416	14	7	52	147	35	63	300	494	13	37	14	136	61	214	33	15	47	81	4	23	23	8	19	2	6	11	54	2	19	14	14	7	8	44	9	18
d__Bacteria|p__Proteobacteria|c__Gammaproteobacteria|o__Pasteurellales|f__Pasteurellaceae|g__Histophilus	24	120	129	368	26	69	143	241	22	734	512	156	57	91	176	204	181	343	860	75	67	116	183	211	267	90	99	206	83	107	62	14	42	21	32	95	53	76	29	164	204	678	436	35	91	32	53
d__Bacteria|p__Proteobacteria|c__Gammaproteobacteria|o__Pasteurellales|f__Pasteurellaceae|g__Aggregatibacter	120415	31578	20043	16389	1277	1810	15671	15967	10435	31675	57456	80	498	11946	34054	45552	14124	20513	30589	1653	3067	603	19784	8501	39577	627	542	2967	10664	431	969	59	161	32	105	74	6971	16039	5320	1109	115	62	26	964	3161	85	5042
d__Bacteria|p__Proteobacteria|c__Gammaproteobacteria|o__Pasteurellales|f__Pasteurellaceae|g__Bibersteinia	45	117	85	299	12	44	66	125	18	129	286	21	19	67	172	53	52	212	850	33	31	56	132	61	149	12	11	30	56	10	69	2	26	3	3	11	4	56	4	46	12	18	14	4	30	7	13
d__Bacteria|p__Proteobacteria|c__Gammaproteobacteria|o__Pasteurellales|f__Pasteurellaceae|g__Basfia	35	218	146	817	23	68	75	283	13	258	768	0	11	83	301	131	79	571	719	37	52	33	313	73	391	5	16	57	81	7	55	2	7	2	4	17	2	48	0	66	6	3	2	14	71	8	12
d__Bacteria|p__Proteobacteria|c__Gammaproteobacteria|o__Orbales|f__Orbaceae|g__Gilliamella	20	14	11	25	1	3	6	27	8	21	48	1	6	19	28	15	17	88	49	3	6	8	24	6	14	7	4	26	7	5	17	4	1	0	0	9	4	5	2	15	3	10	11	3	6	4	3
d__Bacteria|p__Proteobacteria|c__Gammaproteobacteria|o__Orbales|f__Orbaceae|g__Frischella	4	28	9	11	3	4	6	19	4	27	22	1	5	4	22	11	17	41	64	1	2	3	5	6	7	5	1	6	3	0	5	1	2	0	2	3	0	4	0	8	1	1	2	0	4	4	1
d__Bacteria|p__Proteobacteria|c__Gammaproteobacteria|o__Cellvibrionales|f__Cellvibrionaceae|g__Cellvibrio	8	68	62	137	19	88	23	59	23	40	76	40	278	55	51	35	92	109	48	20	14	160	123	20	22	40	35	26	19	2	115	19	23	15	0	2	9	8	4	45	8	12	26	4	11	4	17
d__Bacteria|p__Proteobacteria|c__Gammaproteobacteria|o__Cellvibrionales|f__Cellvibrionaceae|g__Teredinibacter	4	10	14	19	0	7	1	18	2	8	21	2	26	20	16	8	8	16	7	4	4	12	18	8	6	7	1	13	4	1	75	3	6	2	0	0	0	3	1	4	8	10	7	2	1	1	1
d__Bacteria|p__Proteobacteria|c__Gammaproteobacteria|o__Cellvibrionales|f__Cellvibrionaceae|g__Saccharophagus	10	60	18	14	3	11	3	51	18	13	28	18	4	71	31	13	31	54	10	5	4	32	43	6	11	8	4	5	5	3	4	0	3	0	2	7	2	0	0	20	5	6	7	1	5	7	14
d__Bacteria|p__Proteobacteria|c__Gammaproteobacteria|o__Cellvibrionales|f__Cellvibrionaceae|g__Simiduia	12	44	38	44	4	33	10	48	12	12	40	46	35	99	31	7	12	12	6	11	5	46	44	24	15	30	12	13	7	1	59	25	60	7	3	9	8	17	0	23	10	19	34	0	4	18	27
d__Bacteria|p__Proteobacteria|c__Gammaproteobacteria|o__Cellvibrionales|f__Halieaceae|g__Halioglobus	14	38	12	23	1	2	9	3	4	18	44	3	41	47	43	4	8	6	0	9	2	3	1	17	6	2	1	24	16	3	4	11	17	0	1	10	22	2	1	0	8	11	1	1	1	3	13
d__Bacteria|p__Proteobacteria|c__Gammaproteobacteria|o__Cellvibrionales|f__Microbulbiferaceae|g__Microbulbifer	12	75	70	128	3	46	7	118	71	38	79	28	118	141	106	31	67	151	38	22	28	85	77	61	38	71	74	50	32	10	128	33	81	46	9	20	11	55	5	97	22	26	26	5	9	24	17
d__Bacteria|p__Proteobacteria|c__Gammaproteobacteria|o__Cellvibrionales|f__Spongiibacteraceae|g__Spongiibacter	2	25	20	19	1	3	8	9	4	7	33	6	31	28	22	7	27	9	24	11	11	8	12	5	24	12	5	3	7	0	5	0	3	0	1	4	3	5	1	6	1	1	2	1	0	0	3
d__Bacteria|p__Proteobacteria|c__Gammaproteobacteria|o__Cellvibrionales|f__Spongiibacteraceae|g__Zhongshania	21	37	20	26	0	24	8	39	21	29	19	5	21	50	30	11	37	32	6	12	7	27	41	13	7	6	16	16	10	3	60	1	13	1	0	4	5	4	1	6	4	1	2	1	0	1	40
d__Bacteria|p__Proteobacteria|c__Gammaproteobacteria|o__Nevskiales|f__Sinobacteraceae|g__Steroidobacter	4	14	14	35	0	11	7	38	19	13	18	8	3	35	22	6	12	19	5	7	4	9	19	22	12	20	12	63	13	2	19	4	14	2	0	1	24	21	0	29	8	3	13	4	4	11	15
d__Bacteria|p__Proteobacteria|c__Gammaproteobacteria|o__Immundisolibacterales|f__Immundisolibacteraceae|g__Immundisolibacter	6	25	23	33	3	24	2	22	10	8	22	0	18	77	38	2	9	19	4	6	5	4	9	28	5	19	9	58	18	9	142	32	112	15	1	9	11	102	2	19	28	9	7	5	18	22	30
d__Bacteria|p__Proteobacteria|c__Alphaproteobacteria|o__Rhizobiales|f__Bartonellaceae|g__Bartonella	132	72	63	112	12	66	65	121	38	97	97	68	49	86	72	71	140	106	81	27	25	104	116	64	46	79	63	104	47	32	126	41	87	44	26	55	28	9	19	85	34	42	46	10	24	25	53
d__Bacteria|p__Proteobacteria|c__Alphaproteobacteria|o__Rhizobiales|f__Methylocystaceae|g__Methylocystis	5	14	9	20	1	14	1	51	5	53	70	6	1	46	13	14	16	27	5	6	2	13	20	16	6	12	14	22	10	6	19	28	28	22	6	21	11	10	5	9	23	12	16	15	20	21	25
d__Bacteria|p__Proteobacteria|c__Alphaproteobacteria|o__Rhizobiales|f__Bradyrhizobiaceae|g__Bradyrhizobium	82	114	129	160	22	65	38	150	139	68	104	72	170	214	88	69	139	157	64	56	242	124	145	163	104	231	273	352	121	120	334	571	426	1726	39	155	106	127	40	182	162	159	268	41	107	365	447
d__Bacteria|p__Proteobacteria|c__Alphaproteobacteria|o__Rhizobiales|f__Bradyrhizobiaceae|g__Nitrobacter	5	11	19	23	0	0	3	22	5	6	9	10	14	21	11	7	8	8	1	2	6	12	9	27	0	10	12	53	21	11	26	14	37	42	5	20	22	29	4	13	19	20	31	4	17	63	41
d__Bacteria|p__Proteobacteria|c__Alphaproteobacteria|o__Rhizobiales|f__Bradyrhizobiaceae|g__Rhodopseudomonas	61	51	47	80	4	72	26	275	91	60	140	64	76	180	96	42	68	111	22	43	28	38	105	85	54	131	130	164	60	28	146	223	349	251	22	91	41	57	13	102	90	60	59	23	92	196	136
d__Bacteria|p__Proteobacteria|c__Alphaproteobacteria|o__Rhizobiales|f__Bradyrhizobiaceae|g__Oligotropha	6	8	13	26	5	40	1	61	16	2	23	6	4	75	48	9	26	43	9	8	9	23	10	11	7	29	21	14	7	2	15	18	16	18	2	10	7	14	1	20	11	7	11	3	15	0	11
d__Bacteria|p__Proteobacteria|c__Alphaproteobacteria|o__Rhizobiales|f__Bradyrhizobiaceae|g__Bosea	36	75	39	53	8	11	7	58	38	22	44	23	14	90	68	8	58	30	18	29	19	39	41	51	30	72	110	205	34	37	150	81	181	114	22	53	46	69	7	70	54	53	58	14	48	255	84
d__Bacteria|p__Proteobacteria|c__Alphaproteobacteria|o__Rhizobiales|f__Hyphomicrobiaceae|g__Hyphomicrobium	50	81	61	98	10	35	10	71	68	34	85	46	41	128	162	34	58	40	38	31	25	101	101	37	39	102	134	102	29	12	113	86	149	79	11	52	21	62	9	141	68	49	34	11	30	89	83
d__Bacteria|p__Proteobacteria|c__Alphaproteobacteria|o__Rhizobiales|f__Hyphomicrobiaceae|g__Rhodomicrobium	28	25	10	25	2	11	3	43	23	11	44	6	13	47	26	5	7	15	12	7	8	17	29	16	14	41	49	30	7	2	8	23	31	22	9	11	11	6	2	27	13	8	10	1	3	3	38
d__Bacteria|p__Proteobacteria|c__Alphaproteobacteria|o__Rhizobiales|f__Hyphomicrobiaceae|g__Rhodoplanes	21	31	32	25	0	8	10	22	35	17	31	7	4	65	27	38	39	13	8	6	29	20	19	23	12	71	107	83	16	3	72	19	44	15	7	18	6	22	2	18	33	52	130	3	7	7	38
d__Bacteria|p__Proteobacteria|c__Alphaproteobacteria|o__Rhizobiales|f__Hyphomicrobiaceae|g__Devosia	12	32	24	37	0	22	8	55	36	13	44	1	31	75	50	8	38	59	7	25	9	22	37	37	22	58	37	134	36	17	162	78	171	97	7	21	17	68	8	39	41	38	37	4	42	175	43
d__Bacteria|p__Proteobacteria|c__Alphaproteobacteria|o__Rhizobiales|f__Hyphomicrobiaceae|g__Blastochloris	3	32	24	22	2	35	1	33	32	35	30	13	1	31	30	21	25	40	12	1	6	9	25	15	16	29	12	24	17	6	40	59	59	28	4	12	8	17	0	10	13	10	7	1	8	18	10
d__Bacteria|p__Proteobacteria|c__Alphaproteobacteria|o__Rhizobiales|f__Hyphomicrobiaceae|g__Filomicrobium	0	0	7	25	11	16	1	7	5	7	11	12	9	11	23	3	5	2	48	2	3	59	19	1	2	25	28	3	1	0	53	13	5	2	0	6	1	2	1	88	1	1	0	2	0	0	0
d__Bacteria|p__Proteobacteria|c__Alphaproteobacteria|o__Rhizobiales|f__Hyphomicrobiaceae|g__Pelagibacterium	1	12	11	16	3	4	3	5	25	8	16	3	13	11	3	14	5	8	4	7	5	14	8	10	4	13	4	19	16	3	17	19	27	10	6	8	10	4	0	16	13	12	4	1	2	20	17
d__Bacteria|p__Proteobacteria|c__Alphaproteobacteria|o__Rhizobiales|f__Beijerinckiaceae|g__Beijerinckia	10	14	19	9	1	5	1	1	10	6	13	5	1	9	17	10	21	2	52	7	0	11	3	2	4	7	16	5	6	1	7	3	3	3	5	10	0	13	0	12	2	3	2	1	9	7	4
d__Bacteria|p__Proteobacteria|c__Alphaproteobacteria|o__Rhizobiales|f__Beijerinckiaceae|g__Chelatococcus	28	42	28	54	6	30	5	36	13	23	42	34	10	81	65	16	51	20	14	19	27	28	42	38	16	50	46	111	21	13	127	47	153	60	16	22	18	45	2	19	24	22	16	12	28	87	36
d__Bacteria|p__Proteobacteria|c__Alphaproteobacteria|o__Rhizobiales|f__Beijerinckiaceae|g__Methylocella	4	7	42	29	1	1	10	1	31	34	39	13	26	24	10	18	20	3	0	4	0	13	14	18	6	19	24	44	7	3	36	17	54	11	5	26	6	25	2	12	12	5	5	2	0	3	19
d__Bacteria|p__Proteobacteria|c__Alphaproteobacteria|o__Rhizobiales|f__Phyllobacteriaceae|g__Aminobacter	11	12	11	8	0	8	5	33	14	1	8	5	36	27	11	5	6	2	1	4	1	8	5	20	4	27	22	60	7	9	71	9	29	20	3	15	9	45	3	11	24	22	22	1	25	45	16
d__Bacteria|p__Proteobacteria|c__Alphaproteobacteria|o__Rhizobiales|f__Phyllobacteriaceae|g__Mesorhizobium	49	83	73	77	10	57	18	83	48	57	96	31	147	99	118	36	54	69	29	65	27	54	65	93	40	191	122	169	76	35	269	208	326	168	27	93	47	110	8	75	62	81	54	15	78	158	150
d__Bacteria|p__Proteobacteria|c__Alphaproteobacteria|o__Rhizobiales|f__Phyllobacteriaceae|g__Nitratireductor	2	21	3	7	1	1	1	18	10	8	15	1	11	14	20	3	16	26	28	14	4	7	7	9	5	26	12	34	7	6	23	18	14	44	0	3	7	4	0	9	17	15	25	0	8	39	27
d__Bacteria|p__Proteobacteria|c__Alphaproteobacteria|o__Rhizobiales|f__Phyllobacteriaceae|g__Hoeflea	4	19	15	6	7	12	12	17	6	15	18	21	24	14	32	9	34	13	20	5	6	23	33	8	1	17	21	11	9	6	26	2	12	0	8	6	9	5	3	22	4	3	2	3	0	4	22
d__Bacteria|p__Proteobacteria|c__Alphaproteobacteria|o__Rhizobiales|f__Phyllobacteriaceae|g__Chelativorans	9	27	11	32	2	5	3	51	10	11	19	16	13	52	32	5	20	24	17	74	11	17	14	14	9	33	31	40	9	8	32	27	28	25	6	6	4	3	9	19	13	12	4	1	8	64	28
d__Bacteria|p__Proteobacteria|c__Alphaproteobacteria|o__Rhizobiales|f__Rhizobiaceae|g__Liberibacter	22	4	6	10	3	7	21	34	4	21	18	6	8	17	16	20	32	26	9	8	2	10	11	24	13	10	3	12	24	6	1	11	11	9	22	13	19	17	22	11	10	11	16	18	14	19	27
d__Bacteria|p__Proteobacteria|c__Alphaproteobacteria|o__Rhizobiales|f__Rhizobiaceae|g__Agrobacterium	54	91	59	132	4	30	22	85	59	29	74	29	156	113	89	48	87	97	48	63	51	72	95	71	38	162	126	185	56	42	185	101	193	98	18	67	46	40	18	206	77	90	67	17	48	221	183
d__Bacteria|p__Proteobacteria|c__Alphaproteobacteria|o__Rhizobiales|f__Rhizobiaceae|g__Rhizobium	205	432	217	317	14	105	40	287	538	164	280	161	180	411	320	96	224	214	156	163	179	227	241	245	131	311	265	429	198	76	423	305	430	183	98	239	171	187	79	341	231	166	237	76	181	223	278
d__Bacteria|p__Proteobacteria|c__Alphaproteobacteria|o__Rhizobiales|f__Rhizobiaceae|g__Neorhizobium	0	10	9	18	6	9	8	49	14	4	11	5	10	21	19	2	13	7	1	3	5	16	15	25	4	38	19	59	13	9	48	24	47	9	8	10	11	15	1	11	13	11	8	1	6	14	15
d__Bacteria|p__Proteobacteria|c__Alphaproteobacteria|o__Rhizobiales|f__Rhizobiaceae|g__Sinorhizobium	84	97	86	156	17	95	39	129	178	69	151	50	83	161	79	63	114	78	60	68	159	78	75	86	44	168	140	174	49	34	195	74	194	92	36	84	46	93	21	101	79	67	172	28	84	135	119
d__Bacteria|p__Proteobacteria|c__Alphaproteobacteria|o__Rhizobiales|f__Rhizobiaceae|g__Ensifer	13	32	17	32	2	7	3	16	11	21	43	15	2	31	24	10	10	22	7	18	9	28	48	16	22	37	35	44	17	2	27	18	62	23	4	17	9	27	7	41	11	17	20	9	14	19	6
d__Bacteria|p__Proteobacteria|c__Alphaproteobacteria|o__Rhizobiales|f__Rhizobiaceae|g__Shinella	15	18	7	13	0	4	1	3	21	15	13	4	17	7	3	4	4	6	6	5	2	10	15	23	4	20	13	38	17	1	23	8	41	12	11	24	3	6	2	21	28	19	106	1	5	12	27
d__Bacteria|p__Proteobacteria|c__Alphaproteobacteria|o__Rhizobiales|f__Brucellaceae|g__Brucella	15	20	16	54	2	21	3	20	21	9	42	9	40	24	36	12	21	29	115	26	7	20	21	25	24	86	51	42	24	4	59	56	36	64	7	21	16	15	3	59	21	11	8	5	9	17	38
d__Bacteria|p__Proteobacteria|c__Alphaproteobacteria|o__Rhizobiales|f__Brucellaceae|g__Ochrobactrum	5	16	32	40	1	2	13	5	34	14	40	18	42	19	19	11	20	12	7	10	18	23	18	11	22	52	55	22	20	8	50	49	51	42	5	19	13	14	4	78	21	9	6	5	13	41	36
d__Bacteria|p__Proteobacteria|c__Alphaproteobacteria|o__Rhizobiales|g__Methyloceanibacter	12	16	12	13	5	2	3	14	30	6	19	6	1	24	9	5	6	36	22	8	3	13	15	17	6	21	11	34	7	10	24	18	39	27	6	19	17	4	1	28	35	17	16	3	5	6	26
d__Bacteria|p__Proteobacteria|c__Alphaproteobacteria|o__Rhizobiales|f__Rhodobiaceae|g__Parvibaculum	7	12	11	12	1	8	2	14	21	6	5	16	4	21	9	5	6	10	2	5	2	7	4	14	9	12	8	15	10	2	3	4	4	12	2	28	11	2	1	50	8	10	8	1	2	0	11
d__Bacteria|p__Proteobacteria|c__Alphaproteobacteria|o__Rhizobiales|f__Methylobacteriaceae|g__Methylobacterium	80	135	91	189	14	101	17	179	228	75	146	42	166	232	178	60	150	235	93	108	101	99	146	201	95	305	214	493	186	96	496	409	649	326	59	171	107	218	37	210	168	173	159	75	187	415	443
d__Bacteria|p__Proteobacteria|c__Alphaproteobacteria|o__Rhizobiales|f__Aurantimonadaceae|g__Martelella	21	67	38	68	4	24	4	54	30	19	33	19	21	73	46	12	26	29	43	25	31	31	53	38	28	46	36	74	30	21	143	45	118	37	9	22	21	49	4	55	36	36	27	11	25	17	45
d__Bacteria|p__Proteobacteria|c__Alphaproteobacteria|o__Rhizobiales|f__Aurantimonadaceae|g__Aureimonas	23	20	18	22	0	2	1	15	7	23	13	13	9	15	12	8	29	6	4	9	15	12	3	21	7	52	36	47	9	18	75	59	96	44	8	28	15	18	3	43	8	23	7	11	38	78	42
d__Bacteria|p__Proteobacteria|c__Alphaproteobacteria|o__Rhizobiales|f__Xanthobacteraceae|g__Azorhizobium	12	30	31	54	5	17	7	35	21	13	47	24	6	66	22	11	18	29	11	17	6	30	51	26	17	42	28	47	13	11	102	30	63	21	5	21	14	51	8	23	20	10	7	2	15	27	28
d__Bacteria|p__Proteobacteria|c__Alphaproteobacteria|o__Rhizobiales|f__Xanthobacteraceae|g__Xanthobacter	10	13	10	29	2	12	1	24	25	11	22	4	16	49	22	8	41	10	9	5	7	14	14	29	3	43	29	54	5	2	54	38	84	71	4	17	25	16	6	27	14	32	42	3	14	26	29
d__Bacteria|p__Proteobacteria|c__Alphaproteobacteria|o__Rhizobiales|f__Xanthobacteraceae|g__Starkeya	5	17	16	23	1	13	2	34	3	5	21	4	5	35	25	6	15	6	4	3	10	16	15	14	2	32	13	42	21	8	54	39	60	29	0	19	10	26	3	25	19	10	16	6	29	24	22
d__Bacteria|p__Proteobacteria|c__Alphaproteobacteria|o__Rickettsiales|f__Rickettsiaceae|g__Rickettsia	67	59	42	48	44	48	40	79	191	65	41	26	1	47	45	47	88	97	45	12	160	49	36	20	5	25	24	82	2	6	30	18	73	19	5	58	7	3	5	32	67	75	245	2	5	13	36
d__Bacteria|p__Proteobacteria|c__Alphaproteobacteria|o__Rickettsiales|f__Rickettsiaceae|g__Orientia	2	0	1	3	1	2	2	22	5	1	10	8	4	14	13	4	5	0	22	0	1	3	8	3	1	8	9	7	1	0	1	0	10	1	1	9	1	0	3	9	17	8	9	3	4	2	3
d__Bacteria|p__Proteobacteria|c__Alphaproteobacteria|o__Rickettsiales|f__Anaplasmataceae|g__Anaplasma	9	19	1	0	1	3	2	2	0	3	1	2	1	1	0	2	2	2	0	0	4	0	3	4	0	1	5	5	5	0	0	1	2	0	1	3	6	0	1	43	3	2	0	0	4	2	1
d__Bacteria|p__Proteobacteria|c__Alphaproteobacteria|o__Rickettsiales|f__Anaplasmataceae|g__Ehrlichia	9	49	12	19	4	20	20	25	6	23	16	30	12	24	22	22	42	50	13	5	6	8	93	19	2	11	20	16	7	3	24	4	10	2	13	13	9	7	2	30	23	29	33	10	9	1	20
d__Bacteria|p__Proteobacteria|c__Alphaproteobacteria|o__Rickettsiales|f__Anaplasmataceae|g__Wolbachia	3	8	5	6	1	2	6	13	2	12	16	4	7	15	10	11	12	58	14	3	10	10	14	7	3	2	5	11	3	0	13	2	4	0	2	6	2	2	2	27	2	15	8	4	4	0	2
d__Bacteria|p__Proteobacteria|c__Alphaproteobacteria|o__Rickettsiales|f__Anaplasmataceae|g__Neorickettsia	8	17	4	10	4	18	3	3	0	8	12	3	1	8	8	6	7	9	12	12	2	1	10	2	0	2	2	5	1	0	2	0	1	0	3	1	2	0	0	12	1	2	2	0	0	4	1
d__Bacteria|p__Proteobacteria|c__Alphaproteobacteria|o__Rickettsiales|f__Candidatus_Midichloriaceae|g__Candidatus_Midichloria	1	0	1	16	13	16	2	14	0	2	1	1	2	5	9	4	0	4	20	2	0	1	3	2	0	2	3	1	1	0	16	2	2	1	0	1	1	0	0	3	4	2	4	1	1	0	1
d__Bacteria|p__Proteobacteria|c__Alphaproteobacteria|o__Pelagibacterales|f__Pelagibacteraceae|g__Candidatus_Pelagibacter	2	22	9	16	8	28	4	43	33	34	15	1	1	6	13	14	18	74	30	2	10	3	29	10	7	2	12	11	6	0	0	22	12	11	2	5	8	1	1	57	4	2	7	0	1	4	3
d__Bacteria|p__Proteobacteria|c__Alphaproteobacteria|g__Candidatus_Puniceispirillum	5	22	22	11	3	4	31	127	41	73	41	12	7	23	12	11	64	133	28	14	57	13	276	11	8	6	5	6	8	10	3	21	40	20	2	2	7	5	1	8	0	1	1	0	1	0	10
d__Bacteria|p__Proteobacteria|c__Alphaproteobacteria|g__Micavibrio	62	74	44	45	13	30	43	121	55	68	65	36	35	88	94	48	109	83	35	17	30	40	87	32	24	123	156	142	13	3	51	75	85	82	8	76	7	3	7	73	54	44	176	1	8	65	41
d__Bacteria|p__Proteobacteria|c__Alphaproteobacteria|g__Polymorphum	20	5	9	11	3	22	3	31	3	12	30	5	6	19	11	22	6	53	10	4	4	31	65	13	5	30	9	21	5	7	15	7	40	12	6	11	11	11	5	6	21	11	6	0	5	4	31
d__Bacteria|p__Proteobacteria|c__Alphaproteobacteria|o__Rhodospirillales|f__Acetobacteraceae|g__Acetobacter	29	45	35	39	8	35	11	80	16	35	63	14	27	68	61	38	45	50	28	39	21	45	40	45	28	70	43	68	35	17	86	50	51	67	14	23	16	23	24	42	46	29	37	16	23	33	55
d__Bacteria|p__Proteobacteria|c__Alphaproteobacteria|o__Rhodospirillales|f__Acetobacteraceae|g__Gluconobacter	50	33	34	86	5	15	11	39	103	12	20	10	21	47	28	8	23	18	14	23	90	33	29	13	13	50	84	67	13	4	51	40	103	13	6	72	15	9	2	30	37	33	146	5	4	14	22
d__Bacteria|p__Proteobacteria|c__Alphaproteobacteria|o__Rhodospirillales|f__Acetobacteraceae|g__Acidiphilium	20	25	16	39	3	20	4	9	22	11	23	12	8	14	14	8	10	45	8	17	15	31	28	20	7	26	30	44	20	13	120	76	121	78	5	25	28	30	4	46	23	20	17	10	41	30	50
d__Bacteria|p__Proteobacteria|c__Alphaproteobacteria|o__Rhodospirillales|f__Acetobacteraceae|g__Gluconacetobacter	1	8	4	4	1	1	1	6	4	0	15	0	17	10	7	4	21	15	2	4	5	5	6	16	3	25	17	32	7	1	68	34	67	8	1	13	12	27	1	4	1	11	8	2	11	2	19
d__Bacteria|p__Proteobacteria|c__Alphaproteobacteria|o__Rhodospirillales|f__Acetobacteraceae|g__Asaia	3	3	5	2	0	0	0	11	3	0	4	2	0	28	15	2	8	11	1	2	0	4	7	13	3	5	3	26	7	4	13	3	3	7	0	3	9	3	1	4	6	7	1	3	1	27	1
d__Bacteria|p__Proteobacteria|c__Alphaproteobacteria|o__Rhodospirillales|f__Acetobacteraceae|g__Roseomonas	15	18	34	35	2	8	7	34	8	10	33	16	7	47	27	40	58	21	2	10	8	21	19	30	16	53	44	78	41	15	118	52	119	22	8	34	40	38	7	74	33	64	34	11	13	35	164
d__Bacteria|p__Proteobacteria|c__Alphaproteobacteria|o__Rhodospirillales|f__Acetobacteraceae|g__Kozakia	42	24	6	6	0	3	4	15	12	1	14	1	4	13	10	7	7	10	6	0	2	4	5	11	19	36	31	4	11	5	14	31	45	56	0	3	11	3	1	32	7	5	2	3	6	15	36
d__Bacteria|p__Proteobacteria|c__Alphaproteobacteria|o__Rhodospirillales|f__Acetobacteraceae|g__Neoasaia	2	7	16	23	1	1	1	1	1	3	11	0	1	22	4	4	4	4	2	2	5	13	3	7	3	5	12	27	3	4	19	20	28	19	2	12	1	9	1	17	2	0	2	1	4	78	8
d__Bacteria|p__Proteobacteria|c__Alphaproteobacteria|o__Rhodospirillales|f__Acetobacteraceae|g__Granulibacter	16	51	23	29	9	11	3	17	19	10	15	18	26	55	24	11	22	5	13	36	20	28	16	26	6	27	19	26	9	5	35	8	23	3	7	15	10	7	3	30	21	17	8	5	25	9	26
d__Bacteria|p__Proteobacteria|c__Alphaproteobacteria|o__Rhodospirillales|f__Acetobacteraceae|g__Komagataeibacter	20	98	21	18	12	46	5	42	16	23	66	12	27	67	48	34	55	2	14	19	9	19	28	23	11	48	39	40	19	10	69	20	39	10	6	26	27	22	0	22	33	22	5	2	10	14	38
d__Bacteria|p__Proteobacteria|c__Alphaproteobacteria|o__Rhodospirillales|f__Rhodospirillaceae|g__Azospirillum	59	154	118	185	26	95	39	190	185	86	199	62	66	275	163	95	134	170	63	100	63	134	230	176	73	261	176	380	118	32	477	238	438	149	38	160	103	202	13	115	189	168	349	20	86	209	264
d__Bacteria|p__Proteobacteria|c__Alphaproteobacteria|o__Rhodospirillales|f__Rhodospirillaceae|g__Rhodospirillum	18	42	56	64	2	44	6	87	63	16	25	19	27	82	40	25	40	58	18	26	3	46	37	54	12	51	34	63	39	7	83	63	113	24	7	39	29	49	5	26	65	24	20	5	17	31	63
d__Bacteria|p__Proteobacteria|c__Alphaproteobacteria|o__Rhodospirillales|f__Rhodospirillaceae|g__Magnetospirillum	49	76	50	53	9	43	8	77	86	43	102	28	34	50	46	17	39	47	9	44	15	43	38	62	33	76	56	119	38	11	329	118	233	131	14	36	60	85	6	41	40	26	31	10	68	92	63
d__Bacteria|p__Proteobacteria|c__Alphaproteobacteria|o__Rhodospirillales|f__Rhodospirillaceae|g__Thalassospira	5	18	11	12	2	13	2	3	10	11	16	4	20	4	7	3	14	37	10	8	2	2	3	7	3	4	3	6	3	2	29	3	12	6	2	5	4	7	1	8	6	18	13	0	0	5	1
d__Bacteria|p__Proteobacteria|c__Alphaproteobacteria|o__Rhodospirillales|f__Rhodospirillaceae|g__Tistrella	9	17	13	28	1	3	7	22	10	8	19	9	55	20	6	10	24	27	17	26	10	8	9	28	5	32	25	62	21	5	110	29	65	14	4	13	32	41	1	8	12	11	6	1	24	9	30
d__Bacteria|p__Proteobacteria|c__Alphaproteobacteria|o__Rhodospirillales|f__Rhodospirillaceae|g__Magnetospira	4	6	12	15	0	0	1	7	6	7	5	4	17	2	5	3	9	4	5	0	5	4	13	13	2	4	12	28	4	2	68	3	36	0	6	14	12	64	0	12	3	7	1	1	4	1	15
d__Bacteria|p__Proteobacteria|c__Alphaproteobacteria|o__Rhodospirillales|f__Rhodospirillaceae|g__Candidatus_Endolissoclinum	21	6	4	7	0	5	8	9	14	6	6	32	5	16	6	10	14	10	28	0	8	8	18	4	3	26	12	30	2	14	31	1	10	0	8	14	5	8	1	1	31	24	9	2	3	0	10
d__Bacteria|p__Proteobacteria|c__Alphaproteobacteria|o__Rhodospirillales|f__Rhodospirillaceae|g__Pararhodospirillum	4	9	20	22	2	10	5	39	38	3	5	4	23	24	13	1	4	31	4	6	0	12	50	12	4	16	7	58	8	3	49	12	29	1	4	12	15	15	1	14	40	14	18	5	9	8	6
d__Bacteria|p__Proteobacteria|c__Alphaproteobacteria|o__Rhodospirillales|f__Rhodospirillaceae|g__Haematospirillum	1	1	2	0	0	4	0	6	0	1	2	0	0	6	4	3	5	2	2	0	2	0	7	2	1	0	0	6	1	4	7	0	5	1	1	3	4	1	0	0	3	6	5	1	0	0	7
d__Bacteria|p__Proteobacteria|c__Alphaproteobacteria|o__Rhodobacterales|f__Rhodobacteraceae|g__Paracoccus	35	53	60	66	6	41	13	83	42	31	43	24	72	145	61	16	29	73	17	22	13	32	66	53	18	108	88	100	54	13	303	66	183	20	9	41	37	69	4	63	59	42	26	9	23	19	85
d__Bacteria|p__Proteobacteria|c__Alphaproteobacteria|o__Rhodobacterales|f__Rhodobacteraceae|g__Rhodobacter	22	71	50	102	2	27	12	85	34	33	66	27	24	88	61	21	71	61	27	41	29	37	64	89	27	133	115	225	49	35	269	124	191	100	20	59	68	64	8	59	71	58	69	12	58	117	92
d__Bacteria|p__Proteobacteria|c__Alphaproteobacteria|o__Rhodobacterales|f__Rhodobacteraceae|g__Roseobacter	5	12	38	41	2	16	14	20	29	7	23	13	18	35	18	17	32	22	5	7	8	16	26	10	6	17	5	14	7	2	26	3	21	2	1	3	9	12	0	6	4	7	9	3	6	3	5
d__Bacteria|p__Proteobacteria|c__Alphaproteobacteria|o__Rhodobacterales|f__Rhodobacteraceae|g__Rhodovulum	8	57	12	27	2	7	3	13	3	12	18	6	30	24	25	16	22	30	15	10	3	7	27	42	6	33	23	52	11	5	151	34	101	22	1	29	16	60	3	12	29	14	24	10	13	24	40
d__Bacteria|p__Proteobacteria|c__Alphaproteobacteria|o__Rhodobacterales|f__Rhodobacteraceae|g__Octadecabacter	11	69	22	46	6	37	16	68	57	43	92	6	54	142	54	29	63	58	18	31	12	32	61	18	32	48	27	22	3	1	25	25	46	49	4	8	6	3	2	18	14	9	7	1	2	2	32
d__Bacteria|p__Proteobacteria|c__Alphaproteobacteria|o__Rhodobacterales|f__Rhodobacteraceae|g__Sulfitobacter	2	2	5	14	0	5	0	3	4	3	14	6	8	17	65	1	1	3	1	3	1	3	1	11	8	13	6	30	9	3	37	23	54	7	3	5	8	16	0	5	10	2	7	3	7	46	29
d__Bacteria|p__Proteobacteria|c__Alphaproteobacteria|o__Rhodobacterales|f__Rhodobacteraceae|g__Ketogulonicigenium	23	33	9	27	3	10	13	24	25	30	84	5	13	29	11	2	20	33	6	10	5	14	11	15	3	10	22	30	12	4	44	28	47	17	1	4	4	12	4	24	2	4	5	1	10	35	16
d__Bacteria|p__Proteobacteria|c__Alphaproteobacteria|o__Rhodobacterales|f__Rhodobacteraceae|g__Ruegeria	9	24	19	41	3	20	5	81	0	10	23	2	34	84	66	7	34	9	12	19	12	23	38	33	6	15	9	27	16	1	57	9	32	9	2	7	7	18	3	4	15	14	7	3	13	15	36
d__Bacteria|p__Proteobacteria|c__Alphaproteobacteria|o__Rhodobacterales|f__Rhodobacteraceae|g__Roseibacterium	12	9	16	5	0	21	1	57	29	11	12	2	9	6	20	9	8	54	4	21	7	11	0	9	6	32	19	37	11	20	16	66	51	61	4	14	8	23	1	24	21	21	14	1	9	20	28
d__Bacteria|p__Proteobacteria|c__Alphaproteobacteria|o__Rhodobacterales|f__Rhodobacteraceae|g__Jannaschia	10	12	7	7	1	11	8	11	11	9	8	1	1	8	6	5	10	18	1	2	4	16	10	17	4	6	3	4	5	1	46	6	17	2	6	11	2	15	2	22	1	2	0	1	3	5	5
d__Bacteria|p__Proteobacteria|c__Alphaproteobacteria|o__Rhodobacterales|f__Rhodobacteraceae|g__Leisingera	6	27	12	15	2	1	2	5	9	5	18	5	9	7	9	2	7	12	1	4	11	2	2	15	6	10	13	47	11	6	67	11	28	5	4	4	4	24	2	2	11	8	7	0	7	42	24
d__Bacteria|p__Proteobacteria|c__Alphaproteobacteria|o__Rhodobacterales|f__Rhodobacteraceae|g__Pannonibacter	11	15	13	18	3	23	3	7	20	4	17	6	12	32	38	3	13	18	5	10	11	13	10	24	10	35	24	43	10	4	94	64	89	17	6	10	23	38	5	21	33	24	32	3	15	27	26
d__Bacteria|p__Proteobacteria|c__Alphaproteobacteria|o__Rhodobacterales|f__Rhodobacteraceae|g__Thioclava	0	11	12	28	2	16	1	25	6	1	13	5	4	35	27	1	6	18	2	1	4	19	12	11	8	19	9	24	7	1	31	4	15	8	1	2	4	7	1	4	6	1	4	2	4	53	15
d__Bacteria|p__Proteobacteria|c__Alphaproteobacteria|o__Rhodobacterales|f__Rhodobacteraceae|g__Tateyamaria	8	14	7	10	0	11	0	19	2	5	6	13	3	14	4	4	9	15	1	1	0	1	17	10	8	18	17	4	0	12	24	0	17	11	3	8	7	16	0	3	20	30	6	0	1	0	10
d__Bacteria|p__Proteobacteria|c__Alphaproteobacteria|o__Rhodobacterales|f__Rhodobacteraceae|g__Phaeobacter	10	37	44	46	2	21	13	82	28	87	178	17	10	95	38	25	81	124	50	19	23	23	57	26	34	67	49	59	17	12	124	52	67	6	12	31	34	53	6	16	42	38	95	4	4	8	15
d__Bacteria|p__Proteobacteria|c__Alphaproteobacteria|o__Rhodobacterales|f__Rhodobacteraceae|g__Dinoroseobacter	3	8	3	13	0	6	1	17	29	6	10	2	3	19	27	6	6	9	2	1	2	2	13	9	12	24	16	21	6	5	2	25	33	17	2	0	9	17	0	7	14	4	2	0	9	24	15
d__Bacteria|p__Proteobacteria|c__Alphaproteobacteria|o__Rhodobacterales|f__Rhodobacteraceae|g__Yangia	2	14	11	7	1	16	3	10	9	10	21	8	6	16	34	36	20	29	27	12	3	11	13	11	1	18	19	46	11	7	40	36	59	36	1	11	18	27	2	13	30	27	29	5	8	14	19
d__Bacteria|p__Proteobacteria|c__Alphaproteobacteria|o__Rhodobacterales|f__Rhodobacteraceae|g__Pelagibaca	3	16	6	13	1	13	0	2	3	11	37	8	12	8	11	2	3	11	19	13	8	10	12	19	13	26	13	23	13	5	53	23	31	18	5	8	17	30	4	56	10	6	6	5	6	4	13
d__Bacteria|p__Proteobacteria|c__Alphaproteobacteria|o__Rhodobacterales|f__Rhodobacteraceae|g__Marinovum	9	7	9	19	1	13	4	51	33	6	13	3	2	11	6	12	52	18	3	34	15	21	14	4	9	20	19	31	7	5	43	32	46	34	5	10	10	4	3	17	8	15	22	7	1	24	30
d__Bacteria|p__Proteobacteria|c__Alphaproteobacteria|o__Rhodobacterales|f__Rhodobacteraceae|g__Labrenzia	35	14	11	14	3	5	7	28	2	9	10	3	9	19	7	31	19	61	27	9	8	9	26	19	8	49	50	27	21	4	74	17	61	2	15	49	14	16	3	48	14	7	15	0	1	21	25
d__Bacteria|p__Proteobacteria|c__Alphaproteobacteria|o__Rhodobacterales|f__Rhodobacteraceae|g__Celeribacter	14	93	25	60	3	26	6	15	51	15	22	16	12	86	50	18	49	21	22	16	4	21	24	32	20	34	35	49	27	6	77	32	84	20	4	18	9	32	2	63	23	14	26	5	11	43	30
d__Bacteria|p__Proteobacteria|c__Alphaproteobacteria|o__Rhodobacterales|f__Rhodobacteraceae|g__Defluviimonas	13	11	16	41	2	8	10	22	3	8	33	10	26	40	29	5	14	17	4	3	14	10	24	18	12	20	12	35	15	8	138	8	62	4	5	13	4	45	3	6	16	9	1	1	7	7	43
d__Bacteria|p__Proteobacteria|c__Alphaproteobacteria|o__Rhodobacterales|f__Rhodobacteraceae|g__Planktomarina	6	3	6	17	7	15	18	10	1	9	18	23	14	10	5	6	22	10	22	3	3	5	19	26	11	3	7	10	6	2	3	8	5	0	1	20	0	0	0	30	3	1	26	1	1	9	17
d__Bacteria|p__Proteobacteria|c__Alphaproteobacteria|o__Rhodobacterales|f__Rhodobacteraceae|g__Halocynthiibacter	2	2	5	9	1	7	1	23	18	9	6	4	0	13	16	2	13	9	7	3	0	12	9	3	4	4	3	4	4	0	5	1	8	1	1	2	7	1	2	21	1	5	4	5	0	0	8
d__Bacteria|p__Proteobacteria|c__Alphaproteobacteria|o__Rhodobacterales|f__Rhodobacteraceae|g__Confluentimicrobium	13	26	11	16	0	6	5	8	12	5	40	5	34	20	5	8	11	29	0	0	1	1	6	16	0	12	2	24	12	2	37	15	55	36	3	3	10	0	2	24	26	14	2	3	5	4	42
d__Bacteria|p__Proteobacteria|c__Alphaproteobacteria|o__Rhodobacterales|f__Rhodobacteraceae|g__Thiobacimonas	41	17	19	28	3	5	16	82	17	54	38	27	7	26	13	26	46	42	25	11	25	33	125	46	15	28	17	56	12	7	94	67	128	26	6	33	8	46	1	16	18	17	41	5	8	10	18
d__Bacteria|p__Proteobacteria|c__Alphaproteobacteria|o__Rhodobacterales|f__Rhodobacteraceae|g__Marivivens	1	10	9	9	0	1	9	22	2	8	9	8	0	33	6	16	14	44	9	3	2	3	3	4	11	16	19	5	2	6	19	5	8	1	1	5	6	0	1	7	2	2	1	1	12	0	2
d__Bacteria|p__Proteobacteria|c__Alphaproteobacteria|o__Rhodobacterales|f__Hyphomonadaceae|g__Hyphomonas	26	23	43	50	26	25	31	27	105	32	40	1	7	38	30	31	45	25	4	37	50	7	27	21	44	44	82	31	14	1	42	10	43	12	5	12	12	19	4	16	13	20	14	6	10	20	35
d__Bacteria|p__Proteobacteria|c__Alphaproteobacteria|o__Rhodobacterales|f__Hyphomonadaceae|g__Hirschia	2	43	6	5	3	2	4	7	21	27	21	7	3	4	16	5	18	23	12	0	20	10	61	5	4	10	9	2	0	1	11	0	8	0	1	2	0	0	1	2	0	2	10	1	2	0	5
d__Bacteria|p__Proteobacteria|c__Alphaproteobacteria|o__Rhodobacterales|f__Hyphomonadaceae|g__Maricaulis	17	21	8	8	0	7	1	9	8	2	11	4	16	9	8	37	4	2	4	14	2	9	2	4	3	22	19	23	2	7	15	9	16	42	5	11	4	3	1	11	9	12	11	1	14	44	17
d__Bacteria|p__Proteobacteria|c__Alphaproteobacteria|o__Sphingomonadales|f__Sphingomonadaceae|g__Zymomonas	24	41	17	32	5	28	13	23	6	21	23	79	9	37	16	30	27	21	6	14	3	35	21	40	16	31	25	39	14	12	55	24	53	1	8	27	25	6	2	13	36	30	30	9	6	11	31
d__Bacteria|p__Proteobacteria|c__Alphaproteobacteria|o__Sphingomonadales|f__Sphingomonadaceae|g__Sphingomonas	52	133	102	169	14	56	55	148	142	88	166	47	78	160	181	44	100	151	52	80	52	145	216	99	66	260	225	251	100	53	227	307	427	317	31	128	50	132	14	223	139	89	187	16	117	148	286
d__Bacteria|p__Proteobacteria|c__Alphaproteobacteria|o__Sphingomonadales|f__Sphingomonadaceae|g__Citromicrobium	2	10	9	3	0	7	0	15	0	3	3	4	3	9	7	2	6	3	1	4	0	2	1	9	1	16	4	16	3	1	61	16	32	3	4	10	10	26	0	2	11	14	5	1	1	0	8
d__Bacteria|p__Proteobacteria|c__Alphaproteobacteria|o__Sphingomonadales|f__Sphingomonadaceae|g__Blastomonas	29	18	18	31	0	5	6	3	63	49	31	2	3	15	7	2	12	6	1	6	14	14	4	10	11	35	28	23	7	7	7	26	39	73	1	14	4	12	0	14	12	10	9	2	7	0	29
d__Bacteria|p__Proteobacteria|c__Alphaproteobacteria|o__Sphingomonadales|f__Sphingomonadaceae|g__Sphingobium	35	96	79	192	11	79	40	151	128	59	150	28	56	194	133	37	156	94	51	62	20	117	111	85	80	228	314	176	73	52	316	271	374	356	19	87	56	77	15	116	109	74	108	17	73	76	206
d__Bacteria|p__Proteobacteria|c__Alphaproteobacteria|o__Sphingomonadales|f__Sphingomonadaceae|g__Novosphingobium	34	116	39	65	4	54	10	60	108	23	44	15	38	70	37	14	36	119	46	29	38	54	73	63	21	70	64	94	55	23	108	66	134	104	14	43	33	43	10	111	47	35	39	12	22	33	106
d__Bacteria|p__Proteobacteria|c__Alphaproteobacteria|o__Sphingomonadales|f__Sphingomonadaceae|g__Sphingopyxis	67	106	83	164	18	27	16	94	167	45	132	32	30	179	131	58	120	99	46	50	170	115	100	160	61	155	194	287	100	10	241	161	229	169	9	56	163	93	15	148	94	56	48	18	38	78	184
d__Bacteria|p__Proteobacteria|c__Alphaproteobacteria|o__Sphingomonadales|f__Sphingomonadaceae|g__Sphingorhabdus	1	4	2	7	0	7	0	17	3	5	11	13	9	18	3	5	11	5	5	1	4	5	10	6	1	6	7	4	1	0	33	5	14	4	1	2	0	1	0	4	2	2	0	0	3	1	3
d__Bacteria|p__Proteobacteria|c__Alphaproteobacteria|o__Sphingomonadales|f__Erythrobacteraceae|g__Erythrobacter	16	63	42	49	2	21	10	31	98	28	41	14	9	33	19	16	41	31	27	11	8	24	66	39	31	82	94	84	35	44	77	67	59	79	34	35	23	39	16	70	25	20	24	16	43	100	72
d__Bacteria|p__Proteobacteria|c__Alphaproteobacteria|o__Sphingomonadales|f__Erythrobacteraceae|g__Porphyrobacter	32	42	43	45	8	43	9	51	111	21	42	19	15	42	42	26	50	46	14	32	100	42	13	11	11	67	59	58	15	11	54	51	56	93	9	36	13	9	7	62	32	31	43	8	6	10	28
d__Bacteria|p__Proteobacteria|c__Alphaproteobacteria|o__Sphingomonadales|f__Erythrobacteraceae|g__Altererythrobacter	70	93	49	105	7	31	30	95	280	31	93	33	196	130	99	48	51	63	24	34	14	43	59	44	18	92	81	112	32	11	137	117	129	61	21	31	42	62	7	93	45	37	25	8	23	60	64
d__Bacteria|p__Proteobacteria|c__Alphaproteobacteria|o__Sphingomonadales|f__Erythrobacteraceae|g__Croceicoccus	12	28	14	24	0	10	28	41	15	78	135	11	1	32	7	7	36	8	9	5	16	10	9	5	5	30	26	12	5	4	33	7	7	4	0	4	5	8	1	13	6	5	8	2	3	9	15
d__Bacteria|p__Proteobacteria|c__Alphaproteobacteria|o__Caulobacterales|f__Caulobacteraceae|g__Phenylobacterium	5	16	11	18	1	3	4	5	31	9	25	19	16	24	7	20	6	9	1	17	10	22	18	24	6	26	27	66	16	27	42	54	54	69	5	25	11	24	4	31	29	36	22	4	13	17	35
d__Bacteria|p__Proteobacteria|c__Alphaproteobacteria|o__Caulobacterales|f__Caulobacteraceae|g__Caulobacter	49	49	46	49	1	42	7	123	27	15	54	10	38	88	79	6	44	69	17	38	12	15	26	69	25	125	76	165	22	35	131	154	237	262	11	50	34	37	11	90	63	87	84	7	114	187	125
d__Bacteria|p__Proteobacteria|c__Alphaproteobacteria|o__Caulobacterales|f__Caulobacteraceae|g__Brevundimonas	77	73	40	51	5	22	16	76	62	74	102	28	48	104	71	32	54	28	47	38	32	57	51	62	20	84	53	128	33	30	196	64	183	91	16	57	46	80	9	52	67	46	50	10	48	85	106
d__Bacteria|p__Proteobacteria|c__Alphaproteobacteria|o__Caulobacterales|f__Caulobacteraceae|g__Asticcacaulis	53	52	26	40	2	11	18	37	114	11	36	4	5	43	28	25	18	21	12	6	102	24	17	15	5	18	24	75	10	4	66	8	21	5	5	39	14	8	0	19	37	14	7	4	14	14	30
d__Bacteria|p__Proteobacteria|c__Alphaproteobacteria|o__Parvularculales|f__Parvularculaceae|g__Parvularcula	8	6	3	7	1	2	0	6	2	5	7	0	2	2	3	6	14	0	7	8	1	47	11	9	3	17	5	17	7	0	10	18	13	6	4	15	3	1	1	17	12	9	8	1	5	14	13
d__Bacteria|p__Proteobacteria|c__Alphaproteobacteria|o__Magnetococcales|f__Magnetococcaceae|g__Magnetococcus	38	34	51	75	12	33	19	30	83	34	70	18	0	61	43	27	32	58	22	17	103	27	63	31	12	23	32	70	11	1	16	8	62	7	2	26	20	3	2	25	35	45	115	10	8	24	28
d__Bacteria|p__Proteobacteria|c__Alphaproteobacteria|o__Holosporales|f__Candidatus_Paracaedibacteraceae|g__Candidatus_Paracaedibacter	8	2	2	7	0	1	8	14	0	4	8	24	11	4	4	5	11	12	2	1	0	7	6	13	5	1	1	14	1	0	0	0	5	5	1	4	0	2	0	0	16	4	7	2	1	0	0
d__Bacteria|p__Proteobacteria|c__Betaproteobacteria|o__Nitrosomonadales|f__Nitrosomonadaceae|g__Nitrosomonas	15	65	53	80	5	39	19	69	21	91	73	14	56	130	56	44	40	65	56	24	9	74	88	71	51	46	40	85	54	17	129	24	50	8	14	28	28	67	11	46	31	29	19	22	22	21	40
d__Bacteria|p__Proteobacteria|c__Betaproteobacteria|o__Nitrosomonadales|f__Nitrosomonadaceae|g__Nitrosospira	3	45	24	39	9	57	7	68	15	16	42	4	21	107	71	4	28	43	24	19	14	43	86	25	25	41	34	32	14	3	63	25	45	28	2	8	10	26	5	29	8	7	9	1	8	7	35
d__Bacteria|p__Proteobacteria|c__Betaproteobacteria|o__Burkholderiales|f__Alcaligenaceae|g__Achromobacter	27	223	184	193	10	134	12	268	81	102	188	23	399	328	184	45	103	167	23	92	43	109	137	347	117	136	91	493	175	49	1863	166	866	107	22	51	38	1038	12	40	81	66	131	25	100	90	193
d__Bacteria|p__Proteobacteria|c__Betaproteobacteria|o__Burkholderiales|f__Alcaligenaceae|g__Alcaligenes	2	44	48	32	1	13	5	59	32	38	57	5	65	54	57	20	13	51	15	13	10	38	17	34	33	17	10	74	27	12	811	12	298	55	6	8	13	59	3	9	19	12	8	5	17	5	23
d__Bacteria|p__Proteobacteria|c__Betaproteobacteria|o__Burkholderiales|f__Alcaligenaceae|g__Bordetella	108	590	398	527	34	252	48	441	306	214	497	80	479	670	492	87	223	353	116	183	67	288	336	870	270	386	240	1135	405	165	4500	360	1830	275	55	146	219	2144	45	182	205	189	209	72	211	317	439
d__Bacteria|p__Proteobacteria|c__Betaproteobacteria|o__Burkholderiales|f__Alcaligenaceae|g__Taylorella	4	8	10	9	9	10	21	26	2	11	9	17	11	17	23	15	12	39	20	20	31	7	7	4	11	11	8	8	7	3	4	0	12	1	0	1	4	3	1	28	13	24	17	2	1	4	10
d__Bacteria|p__Proteobacteria|c__Betaproteobacteria|o__Burkholderiales|f__Alcaligenaceae|g__Advenella	10	76	35	46	3	17	11	61	11	12	32	3	75	63	43	5	10	42	20	13	2	34	18	27	12	30	26	33	18	4	137	6	46	3	2	9	11	30	1	5	27	14	8	2	7	6	19
d__Bacteria|p__Proteobacteria|c__Betaproteobacteria|o__Burkholderiales|f__Alcaligenaceae|g__Pusillimonas	16	47	19	31	4	22	4	39	24	18	28	14	65	47	33	14	44	43	22	28	0	38	59	42	7	23	21	37	15	22	177	7	69	18	1	11	5	61	2	11	13	9	12	3	11	13	6
d__Bacteria|p__Proteobacteria|c__Betaproteobacteria|o__Burkholderiales|f__Alcaligenaceae|g__Castellaniella	5	69	51	67	3	25	6	35	30	26	68	4	61	57	56	9	24	76	41	14	3	29	16	140	51	46	36	200	71	23	943	38	396	16	4	18	15	419	4	22	23	10	3	4	27	46	60
d__Bacteria|p__Proteobacteria|c__Betaproteobacteria|o__Burkholderiales|f__Alcaligenaceae|g__Paenalcaligenes	6	23	36	21	2	15	1	23	2	11	26	12	19	21	41	2	18	18	11	3	0	39	9	25	10	4	3	17	4	1	116	4	30	1	0	4	2	37	0	26	4	0	1	2	1	1	3
d__Bacteria|p__Proteobacteria|c__Betaproteobacteria|o__Burkholderiales|f__Alcaligenaceae|g__Basilea	5	10	12	16	2	17	16	22	1	17	28	11	4	27	17	23	23	17	12	2	4	5	12	11	6	3	2	25	14	3	25	0	4	0	3	17	7	2	1	3	0	0	1	0	3	0	12
d__Bacteria|p__Proteobacteria|c__Betaproteobacteria|o__Burkholderiales|f__Oxalobacteraceae|g__Herbaspirillum	52	222	192	199	11	127	25	216	142	121	279	25	238	313	166	48	141	202	52	57	91	121	116	344	127	197	113	455	156	57	1990	200	795	262	9	60	50	869	14	70	96	83	226	14	63	130	169
d__Bacteria|p__Proteobacteria|c__Betaproteobacteria|o__Burkholderiales|f__Oxalobacteraceae|g__Janthinobacterium	26	279	338	266	28	128	59	251	172	123	217	52	285	357	271	46	148	260	59	57	32	162	196	220	100	131	98	178	114	41	1020	56	545	51	24	35	25	413	15	110	47	36	48	19	33	32	203
d__Bacteria|p__Proteobacteria|c__Betaproteobacteria|o__Burkholderiales|f__Oxalobacteraceae|g__Massilia	28	197	122	203	13	77	18	194	80	87	189	43	272	289	157	35	105	178	47	60	80	63	141	269	108	135	103	305	110	31	1182	84	553	90	11	45	44	538	8	63	61	43	27	21	66	51	132
d__Bacteria|p__Proteobacteria|c__Betaproteobacteria|o__Burkholderiales|f__Oxalobacteraceae|g__Collimonas	51	256	159	189	10	67	23	179	117	133	157	30	359	249	163	39	82	168	62	84	26	117	121	190	110	70	45	150	118	27	522	27	197	27	29	40	46	251	25	24	50	22	21	25	49	43	106
d__Bacteria|p__Proteobacteria|c__Betaproteobacteria|o__Burkholderiales|f__Oxalobacteraceae|g__Herminiimonas	17	87	53	85	0	40	14	79	63	34	86	17	99	140	108	21	45	135	22	52	94	56	113	39	15	35	39	45	25	7	170	26	62	45	1	28	6	40	6	38	19	15	12	1	7	8	36
d__Bacteria|p__Proteobacteria|c__Betaproteobacteria|o__Burkholderiales|f__Comamonadaceae|g__Comamonas	43	211	142	131	1	56	27	122	101	60	126	20	227	175	160	48	92	133	56	26	25	75	56	191	135	131	220	287	105	40	1356	85	649	186	9	47	45	512	15	69	49	52	43	13	33	92	647
d__Bacteria|p__Proteobacteria|c__Betaproteobacteria|o__Burkholderiales|f__Comamonadaceae|g__Acidovorax	80	393	185	259	15	94	20	145	278	71	151	29	5873	269	195	40	99	67	31	79	112	116	115	457	465	211	604	613	196	104	2531	175	1861	494	60	101	94	1146	46	94	103	169	108	30	123	191	4769
d__Bacteria|p__Proteobacteria|c__Betaproteobacteria|o__Burkholderiales|f__Comamonadaceae|g__Rhodoferax	41	212	118	168	9	78	20	226	296	96	162	12	159	285	182	42	124	171	72	102	120	144	123	177	89	120	100	280	131	24	979	40	423	68	9	34	51	354	5	50	100	81	140	11	39	111	186
d__Bacteria|p__Proteobacteria|c__Betaproteobacteria|o__Burkholderiales|f__Comamonadaceae|g__Variovorax	27	150	107	144	6	77	10	250	163	53	107	24	153	211	136	35	63	103	21	68	48	111	118	246	95	133	90	308	124	54	1152	103	521	131	15	47	57	655	19	78	55	46	30	11	66	71	178
d__Bacteria|p__Proteobacteria|c__Betaproteobacteria|o__Burkholderiales|f__Comamonadaceae|g__Hydrogenophaga	27	176	154	169	17	138	21	189	145	92	191	13	46	272	157	31	116	155	61	76	87	90	116	217	142	105	161	313	106	51	1604	68	695	90	4	42	33	602	10	60	50	52	149	17	48	77	209
d__Bacteria|p__Proteobacteria|c__Betaproteobacteria|o__Burkholderiales|f__Comamonadaceae|g__Polaromonas	23	161	135	135	9	116	13	80	153	53	107	7	92	158	156	25	52	91	34	385	40	95	67	145	60	59	50	179	73	32	861	15	309	28	5	23	42	252	4	24	50	32	24	13	16	20	137
d__Bacteria|p__Proteobacteria|c__Betaproteobacteria|o__Burkholderiales|f__Comamonadaceae|g__Delftia	44	168	91	124	42	79	15	57	148	32	58	13	119	138	72	29	33	98	16	31	42	53	50	229	113	141	83	372	113	53	1610	114	691	119	12	139	102	665	13	47	47	71	254	20	75	125	319
d__Bacteria|p__Proteobacteria|c__Betaproteobacteria|o__Burkholderiales|f__Comamonadaceae|g__Ramlibacter	37	233	55	69	8	27	6	34	125	28	51	6	47	77	94	18	22	41	25	36	26	54	34	175	74	92	85	272	82	22	955	97	433	85	10	34	28	415	4	25	32	30	43	5	53	144	138
d__Bacteria|p__Proteobacteria|c__Betaproteobacteria|o__Burkholderiales|f__Comamonadaceae|g__Alicycliphilus	3	77	45	76	3	10	4	24	45	9	56	3	25	68	27	8	40	40	4	22	18	14	56	149	90	69	83	129	53	43	667	83	379	78	4	28	18	339	6	33	52	42	42	3	23	33	371
d__Bacteria|p__Proteobacteria|c__Betaproteobacteria|o__Burkholderiales|f__Comamonadaceae|g__Ottowia	83	532	13408	588	28	231	56	778	157	199	458	43	697	4959	416	74	259	357	54	143	50	233	360	58592	121811	8187	132	1735	26045	28	930	49	297	51	4	21	114	337	20	203	106	65	29	36	66	79	155
d__Bacteria|p__Proteobacteria|c__Betaproteobacteria|o__Burkholderiales|f__Comamonadaceae|g__Verminephrobacter	26	69	63	80	14	50	8	99	72	86	119	7	38	120	65	14	58	47	36	31	58	37	45	83	38	45	29	158	52	28	751	26	279	44	20	21	60	173	32	16	15	9	9	27	59	74	118
d__Bacteria|p__Proteobacteria|c__Betaproteobacteria|o__Burkholderiales|f__Comamonadaceae|g__Limnohabitans	11	95	49	66	9	38	6	59	85	31	60	7	52	91	93	18	46	57	27	26	16	87	58	75	29	18	22	48	33	10	238	17	62	4	2	4	33	119	3	12	14	13	5	3	10	7	55
d__Bacteria|p__Proteobacteria|c__Betaproteobacteria|o__Burkholderiales|f__Comamonadaceae|g__Candidatus_Symbiobacter	4	48	54	111	1	14	2	35	12	32	92	3	12	71	36	8	16	48	10	33	17	19	23	5	18	12	12	33	18	2	138	1	54	9	1	7	8	53	2	33	14	11	23	2	3	2	24
d__Bacteria|p__Proteobacteria|c__Betaproteobacteria|o__Burkholderiales|f__Burkholderiaceae|g__Burkholderia	475	1154	748	1018	139	418	204	796	662	417	803	186	1803	1068	720	306	619	729	323	477	399	639	608	1169	494	1147	952	1698	626	235	4702	667	2747	597	160	415	317	1901	91	652	517	419	564	174	498	870	969
d__Bacteria|p__Proteobacteria|c__Betaproteobacteria|o__Burkholderiales|f__Burkholderiaceae|g__Polynucleobacter	31	36	18	47	15	28	4	37	6	26	44	16	33	39	29	20	28	16	70	7	4	33	40	12	11	15	34	24	3	5	30	10	32	5	2	15	1	7	1	20	17	24	20	2	1	4	11
d__Bacteria|p__Proteobacteria|c__Betaproteobacteria|o__Burkholderiales|f__Burkholderiaceae|g__Ralstonia	90	476	231	289	14	157	27	218	350	100	232	43	305	332	266	46	89	277	88	95	75	141	166	492	277	250	185	583	221	89	2556	295	1189	392	36	71	80	1162	32	173	131	115	83	35	95	155	473
d__Bacteria|p__Proteobacteria|c__Betaproteobacteria|o__Burkholderiales|f__Burkholderiaceae|g__Pandoraea	103	283	251	348	14	110	40	205	144	332	322	61	363	333	206	67	168	202	65	144	113	175	165	389	158	256	239	477	180	60	1477	143	724	109	30	126	102	637	28	161	133	77	82	28	97	201	276
d__Bacteria|p__Proteobacteria|c__Betaproteobacteria|o__Burkholderiales|f__Burkholderiaceae|g__Cupriavidus	58	397	318	363	23	111	48	196	271	228	410	48	740	429	272	78	153	233	111	117	81	144	195	637	200	207	367	864	258	115	3877	237	1896	484	32	89	119	1852	55	119	87	127	85	34	109	281	1575
d__Bacteria|p__Proteobacteria|c__Betaproteobacteria|o__Burkholderiales|f__Burkholderiaceae|g__Paraburkholderia	90	349	216	293	15	136	23	121	127	135	313	65	388	349	283	67	104	375	157	110	95	156	145	276	143	277	175	300	164	41	1009	139	510	251	40	93	71	256	23	218	114	102	84	36	78	142	258
d__Bacteria|p__Proteobacteria|c__Betaproteobacteria|o__Burkholderiales|g__Leptothrix	7	47	39	41	2	17	1	51	27	10	36	12	16	58	24	30	19	28	7	7	9	33	26	94	26	33	16	125	37	14	533	10	218	19	1	8	15	230	8	13	17	15	17	5	19	6	55
d__Bacteria|p__Proteobacteria|c__Betaproteobacteria|o__Burkholderiales|g__Rubrivivax	13	45	56	78	3	18	10	39	58	7	46	4	15	95	29	39	22	38	7	23	28	27	22	109	39	84	56	220	41	21	704	115	424	37	6	29	8	313	3	28	57	53	157	8	38	22	71
d__Bacteria|p__Proteobacteria|c__Betaproteobacteria|o__Burkholderiales|g__Thiomonas	19	129	95	145	4	67	6	96	54	37	84	18	39	305	156	21	62	75	21	20	19	65	65	145	34	87	82	154	78	22	834	31	262	30	12	22	47	251	6	22	30	28	41	8	17	23	109
d__Bacteria|p__Proteobacteria|c__Betaproteobacteria|o__Burkholderiales|g__Mitsuaria	11	23	27	36	1	13	3	21	15	8	24	6	22	46	21	7	10	33	6	4	7	21	17	72	21	37	14	103	30	23	495	21	220	26	7	15	18	212	2	7	21	14	10	3	18	10	48
d__Bacteria|p__Proteobacteria|c__Betaproteobacteria|o__Burkholderiales|g__Roseateles	28	64	65	52	4	20	24	100	32	47	105	20	15	105	46	23	37	63	22	12	15	32	35	101	32	39	21	145	42	17	815	17	313	18	5	23	14	425	3	5	21	23	16	7	11	25	43
d__Bacteria|p__Proteobacteria|c__Betaproteobacteria|o__Burkholderiales|g__Methylibium	2	24	17	23	1	6	4	18	23	8	24	1	3	26	12	4	10	25	3	14	10	28	26	71	16	32	23	98	21	10	440	6	179	25	1	15	3	217	0	5	12	15	12	2	12	45	69
d__Bacteria|p__Proteobacteria|c__Betaproteobacteria|o__Burkholderiales|g__Paucibacter	14	62	55	50	10	25	2	16	37	17	33	11	72	70	41	30	35	29	13	19	13	19	30	58	32	36	16	93	44	16	431	22	153	31	5	20	6	146	1	1	13	15	20	6	12	33	58
d__Bacteria|p__Proteobacteria|c__Betaproteobacteria|g__Kinetoplastibacterium	17	25	21	32	6	15	11	20	21	20	25	9	10	24	25	15	21	24	8	9	33	18	34	35	11	10	19	27	15	1	82	8	36	7	7	4	4	40	1	34	6	8	8	3	8	12	2
d__Bacteria|p__Proteobacteria|c__Betaproteobacteria|g__Candidatus_Accumulibacter	3	21	31	29	2	11	9	52	17	16	21	12	40	46	24	12	23	11	12	19	13	23	22	44	16	17	25	59	20	5	175	21	75	6	4	11	20	48	2	33	23	18	12	13	26	4	31
d__Bacteria|p__Proteobacteria|c__Betaproteobacteria|g__Candidatus_Profftella	3	0	1	0	0	0	4	1	2	3	1	3	1	1	0	1	2	0	1	1	2	0	0	0	1	0	0	2	0	0	15	0	0	0	0	1	1	0	1	4	6	6	3	0	0	0	0
d__Bacteria|p__Proteobacteria|c__Betaproteobacteria|o__Hydrogenophilales|f__Hydrogenophilaceae|g__Thiobacillus	14	85	43	77	8	53	5	105	34	9	55	11	21	95	71	13	42	69	11	40	39	31	41	73	18	44	27	105	39	13	242	46	112	26	2	15	54	116	8	16	16	5	4	14	9	55	37
d__Bacteria|p__Proteobacteria|c__Betaproteobacteria|o__Methylophilales|f__Methylophilaceae|g__Methylophilus	0	33	14	11	3	22	8	30	32	7	14	7	37	21	29	20	29	17	46	9	4	29	13	11	20	16	11	6	14	2	69	1	15	1	3	5	5	12	1	5	4	5	3	1	2	2	14
d__Bacteria|p__Proteobacteria|c__Betaproteobacteria|o__Methylophilales|f__Methylophilaceae|g__Methylobacillus	3	49	31	20	2	8	6	48	7	16	36	4	41	45	20	8	27	43	7	1	8	28	30	17	36	20	5	24	20	3	208	1	59	0	3	1	11	54	1	6	10	2	1	4	2	1	15
d__Bacteria|p__Proteobacteria|c__Betaproteobacteria|o__Methylophilales|f__Methylophilaceae|g__Methylovorus	48	64	60	116	4	39	9	69	62	60	80	10	41	123	72	25	93	25	18	19	5	41	31	46	33	28	27	33	24	3	132	6	25	3	2	11	5	25	2	13	21	17	16	1	7	4	18
d__Bacteria|p__Proteobacteria|c__Betaproteobacteria|o__Methylophilales|f__Methylophilaceae|g__Methylotenera	10	57	42	72	11	25	17	42	5	35	47	34	27	60	46	7	33	40	71	19	12	99	57	22	17	30	27	17	16	9	67	14	11	8	1	5	5	5	0	20	3	1	2	3	3	1	12
d__Bacteria|p__Proteobacteria|c__Betaproteobacteria|o__Methylophilales|f__Methylophilaceae|g__Candidatus_Methylopumilus	3	16	6	8	3	22	2	21	2	12	10	3	1	18	26	9	9	5	13	10	5	9	49	8	10	9	17	9	3	0	34	2	8	0	0	7	0	14	0	6	2	6	4	0	2	0	17
d__Bacteria|p__Proteobacteria|c__Betaproteobacteria|o__Neisseriales|f__Neisseriaceae|g__Neisseria	6370	283670	137203	139188	2365	24948	13813	34670	9422	47559	219571	3830	6980	110831	312213	5327	18188	79906	61612	7815	12862	50601	61781	66908	113733	17423	14807	20394	61760	3899	41626	570	4930	586	284	814	3273	179566	612	987	1154	1037	254	664	1674	585	8429
d__Bacteria|p__Proteobacteria|c__Betaproteobacteria|o__Neisseriales|f__Neisseriaceae|g__Kingella	70	2874	1160	744	160	1820	87	687	629	695	1164	38	24	3352	1725	86	215	702	379	10235	109	2114	480	398	433	203	91	752	424	213	6200	39	668	39	2	25	142	149	25	58	100	153	17	19	21	6	981
d__Bacteria|p__Proteobacteria|c__Betaproteobacteria|o__Neisseriales|f__Neisseriaceae|g__Snodgrassella	18	125	72	89	9	57	22	82	56	42	98	14	18	202	140	28	72	110	97	39	12	73	57	129	75	32	28	43	44	4	277	2	31	1	2	15	7	23	2	7	15	15	5	4	4	21	58
d__Bacteria|p__Proteobacteria|c__Betaproteobacteria|o__Neisseriales|f__Chromobacteriaceae|g__Aquaspirillum	15	233	148	193	12	84	17	150	130	54	139	13	146	199	185	33	67	73	23	77	21	125	84	135	57	37	25	84	55	16	441	13	100	2	3	12	22	109	5	8	31	15	3	5	21	14	73
d__Bacteria|p__Proteobacteria|c__Betaproteobacteria|o__Neisseriales|f__Chromobacteriaceae|g__Chromobacterium	38	437	246	311	7	122	19	183	151	113	218	29	223	411	277	51	106	266	69	70	36	109	132	267	120	111	48	211	142	42	989	23	275	13	21	38	53	357	6	18	53	32	18	13	10	24	129
d__Bacteria|p__Proteobacteria|c__Betaproteobacteria|o__Neisseriales|f__Chromobacteriaceae|g__Laribacter	17	133	115	134	10	100	13	147	55	45	110	4	34	242	105	12	57	103	20	51	21	76	92	117	59	67	36	83	60	26	503	46	140	32	7	13	26	128	2	67	20	19	14	8	29	21	59
d__Bacteria|p__Proteobacteria|c__Betaproteobacteria|o__Neisseriales|f__Chromobacteriaceae|g__Pseudogulbenkiania	27	174	134	172	8	41	22	134	80	93	212	16	68	221	127	25	50	131	63	56	29	49	51	152	59	77	54	100	64	14	480	39	169	39	1	26	32	151	5	39	39	20	17	6	38	25	57
d__Bacteria|p__Proteobacteria|c__Betaproteobacteria|o__Neisseriales|f__Chromobacteriaceae|g__Jeongeupia	13	91	73	107	3	61	7	122	60	28	85	7	27	164	95	20	47	108	19	30	31	44	59	78	55	66	42	74	54	13	260	52	122	98	3	15	0	82	5	51	32	17	10	3	15	12	82
d__Bacteria|p__Proteobacteria|c__Betaproteobacteria|o__Rhodocyclales|f__Rhodocyclaceae|g__Azoarcus	46	175	127	192	11	116	30	227	60	59	208	15	133	286	222	21	90	170	41	64	33	91	121	235	76	160	120	313	100	47	980	111	461	105	17	38	44	443	20	81	77	80	66	30	80	183	143
d__Bacteria|p__Proteobacteria|c__Betaproteobacteria|o__Rhodocyclales|f__Rhodocyclaceae|g__Thauera	19	171	166	188	6	101	30	185	105	65	170	51	102	339	177	57	123	195	38	46	25	89	100	211	160	144	175	338	128	69	1487	98	631	93	12	44	50	555	13	48	64	57	44	25	74	62	166
d__Bacteria|p__Proteobacteria|c__Betaproteobacteria|o__Rhodocyclales|f__Rhodocyclaceae|g__Dechloromonas	7	59	88	95	7	44	11	116	20	72	117	8	17	105	51	13	61	85	17	15	8	42	60	55	27	37	55	71	27	8	344	9	143	18	2	31	15	111	4	10	24	23	70	7	14	7	72
d__Bacteria|p__Proteobacteria|c__Betaproteobacteria|o__Rhodocyclales|f__Rhodocyclaceae|g__Azospira	15	109	82	114	9	36	10	56	55	30	91	12	22	140	135	15	36	39	27	25	12	41	60	92	59	70	57	142	54	17	529	59	256	91	4	13	30	298	4	49	29	21	18	8	39	24	107
d__Bacteria|p__Proteobacteria|c__Betaproteobacteria|o__Rhodocyclales|f__Rhodocyclaceae|g__Methyloversatilis	6	29	51	59	2	26	2	76	22	25	58	5	24	121	56	13	33	30	6	8	8	7	16	60	16	40	28	38	32	9	223	34	98	45	1	4	4	133	3	80	21	15	8	4	16	65	33
d__Bacteria|p__Proteobacteria|c__Betaproteobacteria|o__Rhodocyclales|f__Rhodocyclaceae|g__Aromatoleum	43	61	26	69	3	67	7	124	59	24	71	8	12	127	88	29	53	88	35	23	12	41	47	56	26	37	34	46	24	9	145	29	87	16	11	27	22	53	6	28	28	26	26	5	13	10	47
d__Bacteria|p__Proteobacteria|c__Betaproteobacteria|o__Rhodocyclales|f__Rhodocyclaceae|g__Sulfuritalea	26	69	38	40	2	41	4	88	26	69	57	15	32	80	66	7	30	54	8	18	17	37	60	69	14	37	14	81	39	7	317	17	130	8	5	9	27	116	5	31	16	14	20	8	14	9	31
d__Bacteria|p__Proteobacteria|c__Betaproteobacteria|o__Gallionellales|f__Gallionellaceae|g__Gallionella	5	48	37	44	7	50	9	110	9	22	35	15	17	72	54	23	58	86	21	16	7	29	55	24	17	18	16	24	22	5	104	4	16	2	1	11	14	9	2	8	8	5	4	4	1	4	13
d__Bacteria|p__Proteobacteria|c__Betaproteobacteria|o__Gallionellales|f__Gallionellaceae|g__Sideroxydans	16	84	45	96	7	32	7	76	13	35	65	13	22	126	67	15	33	92	18	11	15	23	35	58	8	25	6	49	18	7	137	4	48	1	1	4	22	65	0	4	25	13	13	4	13	20	10
d__Bacteria|p__Proteobacteria|c__Betaproteobacteria|o__Sulfuricellales|f__Sulfuricellaceae|g__Sulfuricella	5	55	29	65	1	29	2	62	30	13	54	5	4	81	58	8	58	80	7	50	22	33	38	49	22	52	33	45	23	8	139	8	47	8	1	13	10	40	5	1	8	1	3	4	8	31	10
d__Bacteria|p__Proteobacteria|c__Deltaproteobacteria|o__Myxococcales|f__Myxococcaceae|g__Myxococcus	48	61	71	186	7	40	4	69	81	29	94	37	38	104	105	26	55	33	59	78	26	100	70	119	58	185	173	289	102	47	289	148	324	223	25	94	64	47	12	91	108	94	56	34	169	241	143
d__Bacteria|p__Proteobacteria|c__Deltaproteobacteria|o__Myxococcales|f__Myxococcaceae|g__Corallococcus	13	16	5	12	2	2	2	6	4	7	9	9	1	7	1	9	12	4	5	5	11	5	7	42	9	58	23	87	20	15	72	58	81	79	19	22	24	29	6	26	30	47	30	5	7	6	53
d__Bacteria|p__Proteobacteria|c__Deltaproteobacteria|o__Myxococcales|f__Archangiaceae|g__Stigmatella	14	21	20	59	12	25	8	19	11	9	19	15	17	30	46	7	40	12	18	12	12	73	34	41	10	51	51	87	22	23	31	39	80	74	6	37	14	9	15	43	23	33	20	7	34	111	53
d__Bacteria|p__Proteobacteria|c__Deltaproteobacteria|o__Myxococcales|f__Archangiaceae|g__Archangium	9	21	26	33	7	31	2	46	7	78	117	9	7	98	39	7	19	29	3	14	0	14	13	70	16	52	38	137	38	14	69	64	72	67	12	43	24	27	4	17	41	47	50	8	45	58	66
d__Bacteria|p__Proteobacteria|c__Deltaproteobacteria|o__Myxococcales|f__Vulgatibacteraceae|g__Vulgatibacter	8	30	36	20	1	3	2	2	19	8	14	22	4	38	24	19	40	8	11	10	6	11	5	21	11	53	111	62	25	14	30	28	28	41	13	44	32	3	5	28	36	28	22	8	19	25	67
d__Bacteria|p__Proteobacteria|c__Deltaproteobacteria|o__Myxococcales|f__Anaeromyxobacteraceae|g__Anaeromyxobacter	30	46	66	95	8	20	6	39	50	35	58	32	15	71	65	17	30	25	41	49	27	42	41	72	49	193	162	309	72	42	232	128	274	175	38	93	60	93	16	105	122	92	97	24	108	205	177
d__Bacteria|p__Proteobacteria|c__Deltaproteobacteria|o__Myxococcales|f__Polyangiaceae|g__Chondromyces	15	24	43	28	3	14	2	26	49	2	13	11	29	46	39	15	31	3	2	16	9	11	17	21	12	56	75	58	18	14	51	44	59	65	8	24	16	11	8	32	15	25	14	7	30	23	28
d__Bacteria|p__Proteobacteria|c__Deltaproteobacteria|o__Myxococcales|f__Polyangiaceae|g__Sorangium	68	41	89	54	1	27	22	48	72	51	94	43	17	66	40	19	60	26	41	21	6	22	39	91	30	113	80	290	64	45	123	129	201	96	30	73	48	44	19	66	77	79	48	13	51	246	126
d__Bacteria|p__Proteobacteria|c__Deltaproteobacteria|o__Myxococcales|f__Sandaracinaceae|g__Sandaracinus	14	19	13	31	2	44	3	104	38	12	21	10	9	24	35	10	20	86	14	6	8	21	26	19	13	87	93	91	14	9	27	67	77	84	10	42	19	14	3	52	59	58	39	8	23	56	93
d__Bacteria|p__Proteobacteria|c__Deltaproteobacteria|o__Myxococcales|f__Kofleriaceae|g__Haliangium	16	45	19	35	1	5	8	27	32	32	60	9	10	41	30	16	25	26	15	5	20	5	26	30	12	47	49	76	32	20	82	66	126	93	13	38	25	43	4	36	50	31	40	11	37	49	32
d__Bacteria|p__Proteobacteria|c__Deltaproteobacteria|g__Candidatus_Babela	1	0	4	3	0	4	7	15	0	5	2	2	0	6	1	3	12	4	3	0	0	0	1	3	6	0	1	9	4	0	1	0	4	0	2	6	0	1	0	9	12	16	30	1	3	0	2
d__Bacteria|p__Proteobacteria|c__Deltaproteobacteria|o__Desulfuromonadales|f__Desulfuromonadaceae|g__Pelobacter	64	52	60	140	4	18	27	139	76	97	131	70	25	58	31	33	55	78	29	18	112	73	48	89	35	69	62	204	65	22	85	15	69	36	25	79	160	28	8	35	81	81	72	20	29	26	85
d__Bacteria|p__Proteobacteria|c__Deltaproteobacteria|o__Desulfuromonadales|f__Desulfuromonadaceae|g__Desulfuromonas	98	85	34	55	11	24	16	62	201	68	65	27	44	82	69	37	64	123	33	15	80	55	37	116	40	144	202	225	70	19	76	65	97	94	10	77	144	24	6	77	95	76	167	30	41	62	105
d__Bacteria|p__Proteobacteria|c__Deltaproteobacteria|o__Desulfuromonadales|f__Geobacteraceae|g__Geobacter	172	231	207	386	40	155	143	482	138	349	530	195	137	414	264	194	391	304	235	99	102	226	357	254	92	320	301	527	209	93	345	247	478	257	86	212	418	79	45	301	327	263	250	69	143	195	419
d__Bacteria|p__Proteobacteria|c__Deltaproteobacteria|o__Desulfuromonadales|f__Geobacteraceae|g__Geoalkalibacter	9	19	42	31	2	11	10	9	139	20	23	25	7	19	55	10	32	27	15	2	6	39	27	10	3	20	13	32	9	3	69	15	43	12	8	21	151	20	13	21	60	27	18	9	12	17	28
d__Bacteria|p__Proteobacteria|c__Deltaproteobacteria|o__Desulfurellales|f__Desulfurellaceae|g__Desulfurella	3	2	9	1	2	11	2	9	3	11	1	15	1	3	6	18	5	10	1	1	3	11	44	15	0	2	0	19	15	4	1	1	3	0	10	15	22	0	1	4	7	20	9	8	0	2	16
d__Bacteria|p__Proteobacteria|c__Deltaproteobacteria|o__Desulfurellales|f__Desulfurellaceae|g__Hippea	2	6	4	22	14	53	13	27	4	9	5	7	8	13	22	4	3	3	6	0	5	8	10	26	5	5	8	9	6	3	2	3	24	2	1	1	11	0	1	26	3	0	0	3	0	2	0
d__Bacteria|p__Proteobacteria|c__Deltaproteobacteria|o__Desulfovibrionales|f__Desulfovibrionaceae|g__Desulfovibrio	229	248	298	396	27	135	75	322	367	279	381	370	127	579	267	262	312	362	278	195	174	234	218	781	141	503	421	1621	512	155	468	264	507	437	625	1377	14810	190	140	338	11665	6340	2604	176	279	498	589
d__Bacteria|p__Proteobacteria|c__Deltaproteobacteria|o__Desulfovibrionales|f__Desulfovibrionaceae|g__Lawsonia	3	4	15	15	9	7	10	14	0	19	8	9	5	3	6	20	20	16	11	5	2	5	9	42	16	9	15	14	21	9	3	16	19	21	16	6	35	22	13	6	19	20	14	36	39	15	15
d__Bacteria|p__Proteobacteria|c__Deltaproteobacteria|o__Desulfovibrionales|f__Desulfomicrobiaceae|g__Desulfomicrobium	33	47	40	72	16	53	65	92	267	116	63	496	36	109	55	627	49	44	52	11	12	266	50	1411	27	100	92	2531	610	10	95	65	79	22	58478	12394	2995	36	24	95	52985	68601	27110	191	121	56	15195
d__Bacteria|p__Proteobacteria|c__Deltaproteobacteria|o__Desulfovibrionales|f__Desulfohalobiaceae|g__Desulfohalobium	13	22	14	21	2	4	8	42	9	35	45	3	2	22	8	17	33	20	29	14	20	8	18	12	1	5	16	16	10	2	9	2	4	2	3	11	34	1	2	17	48	24	18	1	2	8	15
d__Bacteria|p__Proteobacteria|c__Deltaproteobacteria|o__Desulfobacterales|f__Desulfobacteraceae|g__Desulfococcus	30	36	28	54	3	21	12	34	34	17	50	38	10	36	41	46	36	44	9	17	45	19	24	105	18	89	66	173	69	2	53	50	49	104	21	25	275	11	11	74	86	63	40	22	39	74	82
d__Bacteria|p__Proteobacteria|c__Deltaproteobacteria|o__Desulfobacterales|f__Desulfobacteraceae|g__Desulfobacterium	2	1	4	4	0	8	3	20	1	0	5	15	17	18	11	11	5	10	3	1	1	10	7	10	1	8	15	13	7	5	6	4	5	0	2	10	17	1	2	18	2	13	9	2	5	5	9
d__Bacteria|p__Proteobacteria|c__Deltaproteobacteria|o__Desulfobacterales|f__Desulfobacteraceae|g__Desulfobacula	14	6	9	10	1	10	8	25	12	21	6	27	9	13	39	16	38	15	34	5	2	7	10	13	4	12	12	22	1	2	6	2	4	1	3	10	16	1	0	10	8	17	11	0	3	1	6
d__Bacteria|p__Proteobacteria|c__Deltaproteobacteria|o__Desulfobacterales|f__Desulfobacteraceae|g__Desulfatibacillum	10	19	33	10	8	34	20	9	20	23	28	16	16	57	45	37	33	19	17	12	11	43	24	41	12	68	36	77	25	7	69	55	68	89	12	13	77	8	6	71	61	42	71	18	9	7	62
d__Bacteria|p__Proteobacteria|c__Deltaproteobacteria|o__Desulfobacterales|f__Desulfobulbaceae|g__Desulfobulbus	13	58	26	50	3	2	33	114	54	57	29	219	9	35	19	176	66	71	22	6	22	85	116	465	13	17	25	805	186	3	5	8	37	1	5	14	877	20	3	9	44	21	20	72	34	12	109
d__Bacteria|p__Proteobacteria|c__Deltaproteobacteria|o__Desulfobacterales|f__Desulfobulbaceae|g__Desulfocapsa	3	3	16	3	2	1	3	5	3	8	9	5	0	3	3	6	5	0	4	0	0	4	2	7	0	1	7	8	3	1	1	0	5	0	1	3	6	0	0	10	2	9	5	2	0	0	5
d__Bacteria|p__Proteobacteria|c__Deltaproteobacteria|o__Desulfobacterales|f__Desulfobulbaceae|g__Desulfotalea	13	7	8	30	4	9	12	18	4	36	57	29	7	36	19	30	14	63	11	4	0	93	25	21	2	9	12	25	11	1	9	3	5	0	7	10	25	0	2	27	4	4	4	2	3	1	10
d__Bacteria|p__Proteobacteria|c__Deltaproteobacteria|o__Desulfobacterales|f__Desulfobulbaceae|g__Desulfurivibrio	12	15	12	36	4	9	10	11	44	19	11	69	45	8	27	22	14	20	14	2	12	44	16	153	5	13	24	238	63	6	81	15	44	8	9	39	240	30	5	22	29	11	42	16	20	9	41
d__Bacteria|p__Proteobacteria|c__Deltaproteobacteria|o__Syntrophobacterales|f__Syntrophobacteraceae|g__Syntrophobacter	4	7	8	33	0	2	0	21	3	17	12	19	1	16	12	9	19	15	5	6	4	43	11	283	2	29	14	462	120	1	34	4	14	2	4	13	588	11	2	20	27	30	4	6	9	20	14
d__Bacteria|p__Proteobacteria|c__Deltaproteobacteria|o__Syntrophobacterales|f__Syntrophaceae|g__Desulfomonile	3	9	4	21	6	4	3	6	4	14	4	12	3	8	1	7	8	1	20	4	1	10	14	3	4	14	9	6	1	8	13	5	3	1	3	3	3	2	2	31	22	7	36	1	0	0	5
d__Bacteria|p__Proteobacteria|c__Deltaproteobacteria|o__Syntrophobacterales|f__Syntrophaceae|g__Syntrophus	1	3	24	5	2	0	4	3	2	10	4	2	1	20	6	16	9	0	25	3	2	6	15	18	5	13	15	35	20	4	37	25	10	8	6	9	42	2	7	1	16	2	1	9	4	2	17
d__Bacteria|p__Proteobacteria|c__Deltaproteobacteria|o__Syntrophobacterales|f__Syntrophaceae|g__Desulfobacca	0	11	8	19	1	6	0	4	23	3	25	13	2	28	3	4	4	1	0	9	3	15	8	14	15	29	18	24	7	8	26	32	19	68	1	3	14	1	0	23	23	20	53	1	8	6	21
d__Bacteria|p__Proteobacteria|c__Deltaproteobacteria|o__Bdellovibrionales|f__Bdellovibrionaceae|g__Bdellovibrio	20	48	17	22	26	58	15	30	5	42	28	26	13	48	21	25	54	35	36	7	4	48	18	11	7	20	22	24	2	15	55	8	14	5	7	21	8	6	6	66	20	27	34	6	5	50	8
d__Bacteria|p__Proteobacteria|c__Deltaproteobacteria|o__Bdellovibrionales|f__Halobacteriovoraceae|g__Halobacteriovorax	8	13	4	2	1	11	6	19	1	10	15	3	2	11	12	26	31	11	0	4	2	4	21	5	2	3	14	8	4	0	3	0	2	0	1	9	5	0	5	22	7	9	6	0	0	32	2
d__Bacteria|p__Proteobacteria|c__Deltaproteobacteria|o__Desulfarculales|f__Desulfarculaceae|g__Desulfarculus	7	45	18	37	2	21	7	10	6	16	51	30	14	19	29	17	16	36	13	9	15	42	24	167	13	54	47	315	102	18	89	75	73	79	4	25	364	17	6	33	100	36	34	24	22	75	87
d__Bacteria|p__Proteobacteria|c__Epsilonproteobacteria|g__Sulfurovum	16	9	14	14	0	9	8	47	30	18	13	16	6	35	33	5	33	14	21	6	3	21	33	22	11	17	46	36	3	12	9	4	16	3	9	22	5	3	5	21	18	7	10	2	9	9	6
d__Bacteria|p__Proteobacteria|c__Epsilonproteobacteria|g__Nitratiruptor	3	3	4	6	2	4	5	22	7	18	5	6	4	15	13	22	62	6	1	1	2	9	10	5	0	1	3	11	2	0	1	0	9	0	4	13	1	0	0	4	0	3	4	0	2	2	16
d__Bacteria|p__Proteobacteria|c__Epsilonproteobacteria|o__Campylobacterales|f__Helicobacteraceae|g__Helicobacter	156	172	195	195	44	142	123	282	263	295	182	114	51	329	299	282	255	401	298	89	121	175	382	172	89	123	163	155	114	45	105	54	82	35	64	78	133	28	54	174	73	66	61	33	36	33	64
d__Bacteria|p__Proteobacteria|c__Epsilonproteobacteria|o__Campylobacterales|f__Helicobacteraceae|g__Wolinella	5	10	11	58	4	4	5	6	15	12	17	8	2	27	14	20	23	11	7	10	4	8	13	24	4	5	2	58	37	0	5	1	18	2	3	3	44	1	7	9	2	5	6	1	3	2	11
d__Bacteria|p__Proteobacteria|c__Epsilonproteobacteria|o__Campylobacterales|f__Helicobacteraceae|g__Sulfurimonas	3	12	28	15	13	3	27	102	4	65	36	6	9	28	47	25	82	83	15	6	42	27	212	7	16	15	11	8	9	2	18	0	26	1	6	12	3	1	0	16	14	9	16	1	2	1	17
d__Bacteria|p__Proteobacteria|c__Epsilonproteobacteria|o__Campylobacterales|f__Helicobacteraceae|g__Sulfuricurvum	1	6	7	8	0	9	3	2	8	7	11	3	4	1	7	9	21	12	3	0	1	15	14	8	5	5	4	8	2	1	7	0	1	0	3	2	4	0	1	5	4	8	4	0	1	7	2
d__Bacteria|p__Proteobacteria|c__Epsilonproteobacteria|o__Campylobacterales|f__Campylobacteraceae|g__Campylobacter	55417	235460	212581	464598	49201	91288	55312	55925	299915	140103	225666	92945	44211	312044	216306	48318	154272	56401	80143	50397	32651	240761	97071	21621	28543	113477	135918	31174	15275	24233	129640	33077	60390	20865	5408	20317	6518	4832	5628	112482	17480	22433	1593	3647	10899	84148	16483
d__Bacteria|p__Proteobacteria|c__Epsilonproteobacteria|o__Campylobacterales|f__Campylobacteraceae|g__Arcobacter	14	29	57	94	28	69	70	116	25	120	81	49	47	63	76	76	140	225	140	22	42	52	150	35	15	26	52	108	20	16	38	12	65	24	13	34	19	6	6	117	25	33	26	5	1	9	7
d__Bacteria|p__Proteobacteria|c__Epsilonproteobacteria|o__Campylobacterales|f__Campylobacteraceae|g__Sulfurospirillum	28	54	91	172	23	59	49	168	54	97	84	57	34	126	142	172	197	157	106	33	27	98	167	87	44	62	65	66	52	26	142	27	77	18	9	50	66	7	22	145	39	48	51	8	11	23	38
d__Bacteria|p__Proteobacteria|c__Epsilonproteobacteria|o__Campylobacterales|g__Nitratifractor	6	17	15	15	6	6	6	13	53	13	19	1	1	15	10	28	32	8	16	5	1	21	32	6	4	13	6	30	5	4	14	7	11	8	1	11	5	1	1	9	9	12	13	3	5	0	10
d__Bacteria|p__Proteobacteria|c__Epsilonproteobacteria|o__Nautiliales|f__Nautiliaceae|g__Nautilia	16	1	1	7	2	6	2	17	2	7	7	12	4	10	6	9	8	4	0	0	0	7	9	6	3	1	6	7	3	1	4	1	2	3	1	4	7	2	0	10	2	1	2	1	1	4	8
d__Bacteria|p__Proteobacteria|c__Acidithiobacillia|o__Acidithiobacillales|f__Acidithiobacillaceae|g__Acidithiobacillus	8	48	50	88	6	35	5	94	48	89	149	13	87	111	83	24	52	75	46	24	18	32	98	67	38	45	37	57	38	10	206	57	123	55	7	21	39	55	2	85	30	32	16	8	13	22	124
d__Bacteria|p__Fusobacteria|c__Fusobacteriia|o__Fusobacteriales|f__Fusobacteriaceae|g__Fusobacterium	66460	11534	25217	102300	39775	139893	181901	117069	79405	243760	142462	170085	53233	193113	176055	297865	562982	381491	461455	44204	58133	123538	204677	182369	46056	266248	375076	180607	28368	72908	98401	21455	34182	30786	17842	227197	6949	39758	15734	209695	238137	573369	67122	71509	49214	113947	106861
d__Bacteria|p__Fusobacteria|c__Fusobacteriia|o__Fusobacteriales|f__Fusobacteriaceae|g__Ilyobacter	6	100	17	312	149	359	41	75	13	111	148	106	110	47	31	84	123	230	59	44	88	161	275	10	4	21	41	32	4	5	63	20	96	23	4	4	9	1	2	158	12	18	28	4	2	8	7
d__Bacteria|p__Fusobacteria|c__Fusobacteriia|o__Fusobacteriales|f__Leptotrichiaceae|g__Leptotrichia	7587	59425	86814	240045	70873	210034	146532	452165	19568	267656	348267	46049	72342	45178	89687	101823	377248	949141	134949	43665	398698	116972	696402	16517	57112	53396	155338	52107	4608	2745	150493	30321	154362	33895	6123	1427	5794	13201	3508	514674	11020	6583	2707	2546	2635	27999	24541
d__Bacteria|p__Fusobacteria|c__Fusobacteriia|o__Fusobacteriales|f__Leptotrichiaceae|g__Sebaldella	6	38	67	265	142	393	174	361	46	196	284	134	160	91	121	111	234	594	162	50	77	166	393	79	22	67	140	127	47	7	235	66	222	54	10	13	59	4	34	625	68	127	94	17	38	67	13
d__Bacteria|p__Fusobacteria|c__Fusobacteriia|o__Fusobacteriales|f__Leptotrichiaceae|g__Streptobacillus	125	90	122	312	208	500	241	606	90	702	534	511	257	161	162	393	443	749	230	148	170	228	479	331	61	214	302	616	158	237	302	112	345	91	28	140	189	8	74	789	598	1715	1677	41	27	181	46
d__Bacteria|p__Fusobacteria|c__Fusobacteriia|o__Fusobacteriales|f__Leptotrichiaceae|g__Sneathia	17	133	83	241	86	293	190	560	59	584	379	129	105	221	203	211	295	934	186	172	377	162	256	552	28	98	207	757	253	15	92	38	270	51	20	44	399	17	206	651	519	1139	753	22	12	69	11
d__Bacteria|p__Nitrospirae|c__Nitrospira|o__Nitrospirales|f__Nitrospiraceae|g__Leptospirillum	9	4	9	18	0	2	2	5	6	13	26	10	2	4	12	13	18	11	31	3	1	4	8	7	1	4	0	20	3	1	4	1	1	0	2	18	11	0	1	30	9	15	13	1	2	3	5
d__Bacteria|p__Nitrospirae|c__Nitrospira|o__Nitrospirales|f__Nitrospiraceae|g__Nitrospira	14	30	34	38	8	32	9	42	24	46	40	26	10	65	62	18	54	25	9	12	16	20	54	42	26	29	60	84	45	12	92	8	55	12	12	22	25	25	8	70	43	32	29	5	20	61	35
d__Bacteria|p__Nitrospirae|c__Nitrospira|o__Nitrospirales|f__Nitrospiraceae|g__Thermodesulfovibrio	0	3	8	8	3	14	9	7	4	17	9	10	2	3	4	19	17	15	16	5	6	4	12	8	3	17	15	13	8	0	0	0	10	1	7	6	12	0	1	12	12	7	1	4	1	3	11
d__Bacteria|p__Acidobacteria|c__Acidobacteriia|o__Acidobacteriales|f__Acidobacteriaceae|g__Acidobacterium	9	9	5	9	2	2	1	14	7	9	10	3	10	9	8	3	5	6	7	9	3	12	11	9	24	35	35	91	8	6	49	28	67	12	4	22	8	17	4	36	23	12	13	5	6	18	33
d__Bacteria|p__Acidobacteria|c__Acidobacteriia|o__Acidobacteriales|f__Acidobacteriaceae|g__Terriglobus	33	34	35	18	4	11	13	14	15	16	32	11	59	24	12	15	35	35	26	20	13	36	31	16	6	27	29	28	14	9	9	6	52	13	9	31	9	3	0	17	27	30	23	5	6	6	35
d__Bacteria|p__Acidobacteria|c__Acidobacteriia|o__Acidobacteriales|f__Acidobacteriaceae|g__Candidatus_Koribacter	20	20	17	9	0	4	19	14	45	20	29	16	5	12	6	14	12	7	8	9	25	11	13	15	0	21	13	43	17	15	18	18	27	11	4	17	0	1	0	5	33	42	94	1	8	3	3
d__Bacteria|p__Acidobacteria|c__Acidobacteriia|o__Acidobacteriales|f__Acidobacteriaceae|g__Granulicella	23	50	27	39	7	19	18	45	42	51	144	23	27	37	79	30	58	86	103	13	42	31	61	23	22	87	96	41	23	10	55	24	60	23	8	36	9	3	1	77	26	16	14	6	10	37	52
d__Bacteria|p__Acidobacteria|c__Solibacteres|o__Solibacterales|f__Solibacteraceae|g__Candidatus_Solibacter	11	20	21	52	4	15	1	10	10	13	45	25	8	37	46	11	18	45	7	8	10	13	21	35	18	38	25	61	16	11	21	25	46	54	6	21	23	5	3	33	26	16	16	7	14	52	33
d__Bacteria|p__Acidobacteria|c__Blastocatellia|g__Chloracidobacterium	4	9	9	26	6	9	2	13	10	15	16	10	15	9	11	2	10	8	5	7	6	11	12	14	1	8	9	18	6	0	4	8	14	0	4	7	13	1	1	12	13	16	12	2	4	5	8
d__Bacteria|p__Caldiserica|c__Caldisericia|o__Caldisericales|f__Caldisericaceae|g__Caldisericum	1	0	2	2	7	9	1	5	2	8	16	3	1	2	1	3	9	111	11	0	1	6	30	7	1	4	8	3	0	2	17	3	2	1	1	4	1	1	0	11	4	10	2	1	1	1	3
d__Bacteria|p__Dictyoglomi|c__Dictyoglomia|o__Dictyoglomales|f__Dictyoglomaceae|g__Dictyoglomus	5	13	5	20	0	23	4	25	13	33	14	7	1	20	14	10	32	16	8	13	13	12	14	6	3	12	25	22	3	1	0	6	20	4	0	22	2	3	0	46	19	12	44	1	2	8	5
d__Bacteria|p__Elusimicrobia|c__Endomicrobia|o__Endomicrobiales|f__Endomicrobiaceae|g__Endomicrobium	38	42	33	31	3	9	55	46	14	73	59	47	10	25	29	46	53	49	29	16	8	32	59	36	11	16	27	27	6	1	0	7	35	6	3	26	19	4	2	39	10	22	28	4	4	14	18
d__Bacteria|p__Elusimicrobia|c__Elusimicrobia|o__Elusimicrobiales|f__Elusimicrobiaceae|g__Elusimicrobium	6	27	4	10	1	3	3	9	11	8	10	6	1	9	9	21	16	11	6	8	12	6	31	6	3	2	10	12	7	0	3	13	18	10	3	11	4	0	1	9	6	9	11	6	2	2	6
d__Bacteria|p__Aquificae|c__Aquificae|o__Aquificales|f__Aquificaceae|g__Hydrogenobacter	1	0	2	0	1	3	4	5	0	6	1	0	0	4	2	2	0	3	2	0	1	2	1	0	1	2	1	5	2	0	0	0	1	0	1	0	2	0	1	0	1	12	8	0	0	0	0
d__Bacteria|p__Aquificae|c__Aquificae|o__Aquificales|f__Aquificaceae|g__Aquifex	8	20	9	8	0	2	3	6	14	18	16	10	1	4	11	10	13	15	13	0	1	5	34	3	3	0	6	6	2	1	0	2	8	0	1	1	0	1	0	1	3	1	8	2	1	4	12
d__Bacteria|p__Aquificae|c__Aquificae|o__Aquificales|f__Aquificaceae|g__Thermocrinis	0	4	4	6	0	1	3	1	1	4	4	20	3	6	3	6	5	4	2	1	0	10	2	22	2	5	6	4	4	0	0	0	11	0	2	0	6	0	0	2	2	3	4	0	1	0	0
d__Bacteria|p__Aquificae|c__Aquificae|o__Aquificales|f__Aquificaceae|g__Hydrogenobaculum	1	2	9	4	1	0	3	28	4	7	6	1	0	1	17	15	28	49	10	2	4	2	2	11	3	6	6	5	5	0	3	1	25	2	2	3	3	0	1	15	3	3	3	0	2	2	3
d__Bacteria|p__Aquificae|c__Aquificae|o__Aquificales|g__Thermosulfidibacter	0	18	9	14	1	0	6	3	0	10	3	6	0	3	13	3	5	4	0	0	0	8	5	6	1	0	2	10	10	5	3	1	3	0	0	2	4	0	0	2	2	3	2	1	1	0	0
d__Bacteria|p__Aquificae|c__Aquificae|o__Aquificales|f__Hydrogenothermaceae|g__Persephonella	6	2	1	3	0	1	1	15	0	5	3	3	0	0	1	5	8	1	8	3	6	3	4	0	2	0	2	3	0	0	0	0	0	1	1	0	0	0	0	5	3	7	2	1	0	0	1
d__Bacteria|p__Aquificae|c__Aquificae|o__Aquificales|f__Hydrogenothermaceae|g__Sulfurihydrogenibium	4	8	13	16	8	30	14	52	9	20	21	12	10	20	35	29	26	93	7	5	9	16	37	6	6	26	86	32	14	0	20	2	19	2	7	20	5	3	2	25	23	30	25	1	2	2	4
d__Bacteria|p__Aquificae|c__Aquificae|o__Desulfurobacteriales|f__Desulfurobacteriaceae|g__Desulfurobacterium	4	6	13	25	8	35	28	18	3	35	26	13	7	12	16	26	31	62	16	6	12	15	44	18	7	18	21	24	6	11	14	6	23	9	3	5	11	5	7	66	11	6	16	0	7	4	6
d__Bacteria|p__Aquificae|c__Aquificae|o__Desulfurobacteriales|f__Desulfurobacteriaceae|g__Thermovibrio	0	21	8	14	2	1	3	2	6	10	6	2	0	29	17	9	15	2	13	6	9	7	3	0	0	11	10	4	1	1	5	19	9	8	0	1	2	0	1	6	7	2	5	1	1	2	16
d__Bacteria|p__Thermotogae|c__Thermotogae|o__Thermotogales|f__Thermotogaceae|g__Thermotoga	3	2	1	16	7	16	11	13	5	10	16	14	28	4	17	20	24	11	77	3	7	15	30	4	14	33	34	13	5	1	9	4	13	2	1	19	5	0	0	47	9	12	23	0	3	8	2
d__Bacteria|p__Thermotogae|c__Thermotogae|o__Thermotogales|f__Thermotogaceae|g__Pseudothermotoga	2	0	2	2	0	1	3	13	0	1	1	8	2	6	3	6	5	3	5	2	0	3	3	3	1	7	6	9	2	3	18	0	1	0	1	7	6	1	0	3	16	21	10	0	0	4	5
d__Bacteria|p__Thermotogae|c__Thermotogae|o__Thermotogales|f__Fervidobacteriaceae|g__Thermosipho	13	22	20	44	26	48	24	51	28	63	55	62	23	40	74	36	58	64	53	9	17	25	65	14	5	30	49	22	3	4	16	4	26	7	12	39	9	1	6	78	23	12	14	3	8	8	9
d__Bacteria|p__Thermotogae|c__Thermotogae|o__Thermotogales|f__Fervidobacteriaceae|g__Fervidobacterium	6	8	19	15	2	11	6	15	2	28	9	24	9	36	15	50	18	35	14	10	17	22	22	10	1	5	5	19	6	2	14	3	8	2	5	9	12	0	1	25	23	26	68	1	7	9	9
d__Bacteria|p__Thermotogae|c__Thermotogae|o__Kosmotogales|f__Kosmotogaceae|g__Kosmotoga	17	16	9	27	5	6	9	3	15	12	21	21	11	12	30	20	51	1	29	6	11	30	22	4	4	20	11	11	6	8	8	1	6	1	7	16	9	0	1	14	11	12	7	0	4	1	22
d__Bacteria|p__Thermotogae|c__Thermotogae|o__Kosmotogales|f__Kosmotogaceae|g__Mesotoga	3	1	9	7	0	5	10	26	2	14	25	5	1	5	25	25	14	21	6	2	1	3	15	16	1	0	9	12	8	6	45	2	0	1	2	5	3	0	0	26	2	7	10	4	3	6	8
d__Bacteria|p__Thermotogae|c__Thermotogae|o__Petrotogales|g__Petrotoga	2	1	3	8	2	5	4	30	1	14	20	5	7	4	6	11	12	9	35	1	3	2	12	2	2	4	4	4	2	0	1	0	1	0	0	6	0	1	0	9	8	4	2	0	0	1	2
d__Bacteria|p__Thermotogae|c__Thermotogae|o__Petrotogales|g__Marinitoga	10	7	24	23	1	11	16	66	7	35	32	12	2	18	18	19	83	52	68	6	27	20	67	19	7	68	30	31	9	2	1	6	43	7	10	8	26	0	7	70	6	16	27	1	10	11	12
d__Bacteria|p__Thermotogae|c__Thermotogae|o__Petrotogales|g__Defluviitoga	1	1	5	0	1	4	0	6	1	11	4	5	1	21	8	14	13	9	9	2	1	1	1	0	0	4	1	3	0	0	7	3	18	3	1	3	1	0	0	16	1	7	7	0	0	1	1
d__Bacteria|p__Deferribacteres|c__Deferribacteres|o__Deferribacterales|f__Deferribacteraceae|g__Flexistipes	0	2	3	3	3	3	1	0	0	3	3	1	3	2	4	5	11	1	27	1	0	5	2	3	1	5	2	7	1	0	0	1	2	0	1	5	0	0	0	22	4	6	6	0	0	0	2
d__Bacteria|p__Deferribacteres|c__Deferribacteres|o__Deferribacterales|f__Deferribacteraceae|g__Deferribacter	2	3	4	13	3	10	7	19	8	6	12	21	8	9	6	6	15	28	12	7	9	7	28	12	3	8	9	23	56	4	3	2	12	8	7	11	13	1	7	25	23	22	8	5	9	0	8
d__Bacteria|p__Deferribacteres|c__Deferribacteres|o__Deferribacterales|f__Deferribacteraceae|g__Denitrovibrio	3	6	21	13	7	10	7	18	5	17	13	5	2	4	23	6	37	31	10	3	23	10	13	17	2	4	17	14	4	8	23	4	10	0	2	5	4	0	0	13	0	3	9	0	0	1	4
d__Bacteria|p__Deferribacteres|c__Deferribacteres|o__Deferribacterales|f__Deferribacteraceae|g__Calditerrivibrio	5	2	13	16	1	9	6	14	0	48	24	8	1	11	6	26	13	7	4	3	5	15	15	4	2	16	19	4	2	1	0	2	0	0	6	6	8	2	0	6	5	7	18	0	1	0	3
d__Bacteria|p__Chrysiogenetes|c__Chrysiogenetes|o__Chrysiogenales|f__Chrysiogenaceae|g__Desulfurispirillum	5	9	6	7	2	19	7	22	9	7	28	19	5	22	10	19	37	7	27	2	0	28	7	38	6	11	12	55	9	2	36	10	16	6	7	15	43	1	0	18	17	32	16	2	3	3	23
d__Bacteria|p__Thermodesulfobacteria|c__Thermodesulfobacteria|o__Thermodesulfobacteriales|f__Thermodesulfobacteriaceae|g__Thermodesulfobacterium	3	2	4	3	5	14	0	75	38	18	12	0	1	4	6	5	14	48	3	2	4	3	6	4	1	2	2	5	1	2	14	12	7	14	4	2	5	2	1	3	4	9	4	1	4	8	2
d__Bacteria|p__Thermodesulfobacteria|c__Thermodesulfobacteria|o__Thermodesulfobacteriales|f__Thermodesulfobacteriaceae|g__Thermodesulfatator	16	3	4	4	11	18	2	7	4	5	3	9	3	13	11	9	5	10	11	0	3	18	10	16	0	16	10	17	12	1	5	0	0	1	7	18	10	0	2	6	15	9	17	7	1	32	17
d__Bacteria|p__Thermodesulfobacteria|c__Thermodesulfobacteria|o__Thermodesulfobacteriales|f__Thermodesulfobacteriaceae|g__Caldimicrobium	4	1	1	0	0	0	1	2	5	0	0	1	1	3	0	1	1	0	0	1	0	3	0	0	0	2	0	6	1	0	1	0	0	1	3	0	0	0	0	7	8	11	10	0	0	1	0
d__Bacteria|p__Spirochaetes|c__Spirochaetia|o__Spirochaetales|f__Spirochaetaceae|g__Spirochaeta	72	75	38	125	18	33	40	27	56	32	105	42	30	48	68	38	74	77	47	37	41	145	77	56	33	80	80	94	47	20	54	51	41	57	31	75	54	8	11	130	66	37	35	10	14	21	91
d__Bacteria|p__Spirochaetes|c__Spirochaetia|o__Spirochaetales|f__Spirochaetaceae|g__Treponema	154904	24973	29535	44889	4068	3540	156255	1986	83908	159997	36723	13103	5660	4319	8777	320358	96213	2159	3169	26094	12086	61119	66368	116245	17682	57239	41596	149429	183029	36452	8258	5381	5484	6069	42162	101138	410107	4457	19442	43400	402796	378778	348727	33970	13671	1274	162391
d__Bacteria|p__Spirochaetes|c__Spirochaetia|o__Spirochaetales|f__Spirochaetaceae|g__Sphaerochaeta	64	61	41	52	5	9	21	9	51	36	48	48	14	63	32	61	77	38	39	37	39	47	47	50	12	44	64	66	78	34	23	41	32	81	53	95	81	13	24	96	99	91	79	28	27	18	73
d__Bacteria|p__Spirochaetes|c__Spirochaetia|o__Spirochaetales|f__Spirochaetaceae|g__Salinispira	23	12	16	26	3	3	23	8	11	22	17	17	6	17	30	59	65	10	15	1	3	22	41	32	2	12	12	30	23	10	10	2	5	1	8	46	19	2	1	11	17	18	18	7	1	2	18
d__Bacteria|p__Spirochaetes|c__Spirochaetia|o__Spirochaetales|f__Spirochaetaceae|g__Sediminispirochaeta	57	15	10	24	0	8	19	10	8	28	8	6	5	15	14	21	10	27	390	2	0	10	7	21	2	2	4	29	29	5	3	0	2	0	7	33	27	0	3	6	30	14	15	7	2	3	11
d__Bacteria|p__Spirochaetes|c__Spirochaetia|o__Spirochaetales|f__Borreliaceae|g__Borrelia	21	23	29	48	9	15	21	11	56	35	95	6	12	32	42	40	56	53	35	11	55	16	43	23	11	55	64	66	15	11	15	10	28	12	9	35	19	14	11	88	54	66	196	14	12	7	33
d__Bacteria|p__Spirochaetes|c__Spirochaetia|o__Spirochaetales|f__Borreliaceae|g__Borreliella	3	7	32	4	3	7	11	75	38	12	12	2	6	9	12	24	43	49	8	6	13	4	6	18	2	8	7	6	20	1	22	26	11	11	11	18	29	8	7	8	6	15	13	6	5	10	3
d__Bacteria|p__Spirochaetes|c__Spirochaetia|o__Brachyspirales|f__Brachyspiraceae|g__Brachyspira	24	65	39	69	25	58	49	97	17	120	82	39	21	45	52	73	86	133	56	34	69	66	112	95	35	44	51	81	85	24	86	37	41	24	49	37	92	47	41	166	59	90	85	51	60	46	49
d__Bacteria|p__Spirochaetes|c__Spirochaetia|f__Leptospiraceae|g__Leptospira	38	31	39	84	11	22	46	52	31	55	50	42	21	34	35	87	59	25	47	12	11	69	59	32	11	37	28	67	33	12	17	10	21	28	13	48	33	3	12	64	61	63	84	13	5	7	41
d__Bacteria|p__Spirochaetes|c__Spirochaetia|f__Leptospiraceae|g__Turneriella	25	19	6	40	0	0	8	29	5	10	21	7	14	16	6	10	11	10	2	5	9	12	21	7	8	8	12	14	7	6	7	2	3	3	5	10	7	0	0	8	11	20	18	3	8	3	18
d__Bacteria|p__Synergistetes|c__Synergistia|o__Synergistales|f__Synergistaceae|g__Acetomicrobium	7	22	23	8	1	0	2	0	6	5	0	25	1	8	2	18	19	0	1	2	9	10	1	17	0	0	0	33	39	3	2	2	1	0	18	12	38	1	4	1	30	31	15	15	7	1	47
d__Bacteria|p__Synergistetes|c__Synergistia|o__Synergistales|f__Synergistaceae|g__Thermanaerovibrio	75	10	45	40	2	4	9	11	27	23	13	163	15	9	6	54	13	16	4	2	2	15	6	63	1	6	4	190	157	11	28	19	14	40	67	109	182	6	16	9	126	91	29	66	42	6	244
d__Bacteria|p__Synergistetes|c__Synergistia|o__Synergistales|f__Synergistaceae|g__Aminobacterium	72	9	40	28	0	0	10	2	70	41	12	205	19	3	4	79	8	2	0	0	3	19	6	45	1	6	1	112	98	8	5	0	5	1	46	84	141	4	14	31	90	72	30	58	26	2	133
d__Bacteria|p__Synergistetes|c__Synergistia|o__Synergistales|f__Synergistaceae|g__Thermovirga	33	8	45	32	11	20	12	2	10	39	26	101	21	19	35	52	22	9	162	2	1	17	26	31	1	23	18	103	57	4	6	3	3	1	42	49	90	4	5	8	71	55	14	32	19	4	91
d__Bacteria|p__Synergistetes|c__Synergistia|o__Synergistales|f__Synergistaceae|g__Cloacibacillus	107	42	48	51	15	10	8	13	25	26	28	121	36	17	81	34	19	7	8	18	8	36	29	65	3	55	41	148	122	18	46	23	34	26	64	90	108	8	13	23	100	68	29	60	37	32	214
d__Bacteria|p__Verrucomicrobia|c__Spartobacteria|g__Candidatus_Xiphinematobacter	0	0	0	0	0	0	0	1	0	1	1	0	0	0	0	3	0	0	2	0	0	2	1	0	0	1	0	0	0	0	0	0	0	0	0	0	0	0	0	1	1	0	1	0	0	0	1
d__Bacteria|p__Verrucomicrobia|c__Verrucomicrobiae|o__Verrucomicrobiales|f__Akkermansiaceae|g__Akkermansia	67	66	38	96	2	28	18	54	74	41	40	63	34	72	51	27	44	63	54	24	30	42	57	54	15	60	52	80	98	13	83	30	82	24	17	38	45	18	14	36	103	73	61	16	31	60	116
d__Bacteria|p__Verrucomicrobia|c__Opitutae|o__Opitutales|f__Opitutaceae|g__Opitutus	28	6	13	16	1	2	2	2	15	5	6	8	3	8	3	32	35	4	3	1	1	7	9	19	11	31	29	53	9	6	43	37	32	24	13	26	15	4	2	12	19	17	15	5	11	37	26
d__Bacteria|p__Verrucomicrobia|c__Opitutae|o__Opitutales|f__Opitutaceae|g__Lacunisphaera	13	10	18	23	0	2	6	6	20	15	18	14	1	14	6	8	8	10	2	5	3	7	10	14	10	40	38	64	21	13	41	23	32	17	7	28	13	13	2	25	20	19	11	3	13	52	32
d__Bacteria|p__Verrucomicrobia|c__Opitutae|o__Puniceicoccales|f__Puniceicoccaceae|g__Coraliomargarita	1	12	4	7	1	2	2	0	4	8	18	3	14	1	9	4	19	1	2	1	0	18	8	5	2	7	9	9	4	2	4	26	50	8	3	16	1	2	0	13	6	10	10	0	0	1	2
d__Bacteria|p__Verrucomicrobia|c__Methylacidiphilae|o__Methylacidiphilales|f__Methylacidiphilaceae|g__Methylacidiphilum	1	2	5	0	0	3	5	11	2	28	14	2	2	6	0	2	9	8	1	3	1	6	52	6	0	0	0	5	2	0	0	0	0	0	0	0	1	0	0	0	1	7	3	1	0	0	0
d__Bacteria|p__Kiritimatiellaeota|c__Kiritimatiellae|o__Kiritimatiellales|f__Kiritimatiellaceae|g__Kiritimatiella	24	29	37	50	46	56	39	23	84	15	24	8	6	11	18	21	17	26	18	31	65	26	15	9	3	41	33	71	22	3	31	13	43	18	11	46	61	1	0	21	46	43	144	2	4	37	47
d__Bacteria|p__Planctomycetes|c__Planctomycetia|o__Planctomycetales|f__Planctomycetaceae|g__Planctomyces	37	35	28	51	5	14	24	42	13	28	94	30	26	44	12	17	51	36	16	9	7	27	12	27	16	71	57	81	28	12	43	38	63	36	18	37	27	18	5	87	39	47	25	15	24	75	52
d__Bacteria|p__Planctomycetes|c__Planctomycetia|o__Planctomycetales|f__Planctomycetaceae|g__Pirellula	4	7	6	4	1	1	0	4	27	6	5	1	1	4	1	8	13	1	0	3	5	15	4	1	0	0	5	4	1	1	3	3	1	0	1	8	6	1	3	1	14	10	9	1	0	1	9
d__Bacteria|p__Planctomycetes|c__Planctomycetia|o__Planctomycetales|f__Planctomycetaceae|g__Rhodopirellula	6	18	11	5	4	27	12	26	19	58	37	5	3	17	28	13	34	48	16	2	8	10	94	5	10	17	9	12	2	2	2	1	14	3	1	4	3	0	1	3	10	5	9	0	2	0	18
d__Bacteria|p__Planctomycetes|c__Planctomycetia|o__Planctomycetales|f__Planctomycetaceae|g__Planctopirus	17	7	9	3	2	3	2	3	11	10	9	6	3	4	6	4	19	8	5	2	5	7	7	3	3	5	5	34	1	0	19	2	7	7	1	1	4	2	0	2	9	15	5	1	4	36	6
d__Bacteria|p__Planctomycetes|c__Planctomycetia|o__Planctomycetales|f__Planctomycetaceae|g__Rubinisphaera	8	15	14	16	2	4	1	5	19	1	3	2	4	5	8	12	8	4	0	2	0	1	1	5	3	10	6	3	0	1	9	10	8	5	1	6	1	0	0	1	7	2	4	2	3	1	6
d__Bacteria|p__Planctomycetes|c__Planctomycetia|o__Planctomycetales|f__Planctomycetaceae|g__Fuerstia	12	7	23	38	2	4	9	8	1	14	6	23	8	3	0	22	30	4	4	2	3	6	7	20	2	4	17	38	9	0	5	9	24	17	8	23	2	2	0	2	20	26	33	1	27	12	17
d__Bacteria|p__Planctomycetes|c__Planctomycetia|o__Planctomycetales|f__Isosphaeraceae|g__Isosphaera	2	4	6	21	0	1	9	32	14	34	18	12	4	9	10	14	20	26	9	16	22	6	6	20	3	7	10	30	5	5	24	22	13	12	0	3	14	19	1	11	11	14	18	3	3	3	13
d__Bacteria|p__Planctomycetes|c__Planctomycetia|o__Planctomycetales|f__Isosphaeraceae|g__Singulisphaera	7	11	13	6	0	3	6	5	10	4	11	13	5	13	8	1	18	21	7	7	7	3	5	13	12	43	24	33	8	19	34	55	40	71	3	12	3	9	0	58	24	18	17	5	21	9	22
d__Bacteria|p__Planctomycetes|c__Planctomycetia|o__Planctomycetales|f__Isosphaeraceae|g__Paludisphaera	13	7	12	12	0	5	2	4	37	28	45	5	0	16	6	5	13	1	6	16	16	3	7	8	6	45	40	59	13	16	42	89	99	109	6	31	24	9	4	8	31	27	14	7	17	30	31
d__Bacteria|p__Planctomycetes|c__Phycisphaerae|o__Phycisphaerales|f__Phycisphaeraceae|g__Phycisphaera	38	47	48	47	11	16	13	6	112	36	14	4	1	37	26	49	35	9	12	28	81	42	8	18	11	56	77	145	18	26	38	47	57	71	10	68	7	11	7	39	85	112	313	12	41	74	76
d__Bacteria|p__Chlamydiae|c__Chlamydiia|o__Chlamydiales|f__Chlamydiaceae|g__Chlamydia	15	21	18	20	9	31	14	34	9	59	37	36	12	19	19	36	52	28	5	12	15	20	41	17	9	12	25	16	18	8	52	5	23	3	6	7	14	0	3	15	13	14	8	3	5	5	17
d__Bacteria|p__Chlamydiae|c__Chlamydiia|o__Parachlamydiales|f__Simkaniaceae|g__Simkania	20	5	1	4	1	0	10	0	9	5	10	7	2	6	0	9	12	2	0	2	1	5	11	1	1	8	6	12	0	2	3	1	6	7	3	12	4	1	0	5	13	25	29	1	0	0	9
d__Bacteria|p__Chlamydiae|c__Chlamydiia|o__Parachlamydiales|f__Parachlamydiaceae|g__Parachlamydia	0	0	48	5	1	4	1	32	8	12	5	1	0	9	6	3	8	12	5	3	0	1	10	3	1	1	1	2	4	0	0	0	21	0	1	1	2	0	0	0	0	3	0	0	0	2	4
d__Bacteria|p__Chlamydiae|c__Chlamydiia|o__Parachlamydiales|f__Parachlamydiaceae|g__Candidatus_Protochlamydia	2	2	1	2	0	1	3	0	0	5	0	0	2	0	0	1	2	2	1	0	0	4	9	2	1	1	1	0	1	1	0	0	1	0	1	2	0	3	2	0	1	1	1	1	1	0	1
d__Bacteria|p__Chlamydiae|c__Chlamydiia|o__Parachlamydiales|f__Waddliaceae|g__Waddlia	5	3	7	10	0	2	1	3	3	14	4	4	0	8	8	4	9	1	11	3	1	13	5	3	4	17	11	2	2	2	2	0	0	1	1	16	2	0	1	5	3	1	3	0	2	0	9
d__Bacteria|p__Fibrobacteres|c__Fibrobacteria|o__Fibrobacterales|f__Fibrobacteraceae|g__Fibrobacter	86	29	38	66	2	18	16	54	40	31	37	13	2	56	45	31	76	37	14	15	5	68	46	23	6	19	8	33	7	5	19	4	28	2	7	22	9	1	3	14	12	7	15	5	3	8	20
d__Bacteria|p__Bacteroidetes|c__Flavobacteriia|o__Flavobacteriales|f__Blattabacteriaceae|g__Blattabacterium	14	41	53	48	21	120	43	251	25	70	74	52	27	116	125	61	128	161	39	15	31	84	91	68	36	51	85	98	20	3	14	12	94	10	9	58	8	6	5	134	81	52	195	4	2	22	42
d__Bacteria|p__Bacteroidetes|c__Flavobacteriia|o__Flavobacteriales|f__Flavobacteriaceae|g__Flavobacterium	193	311	466	382	196	1123	266	2601	242	622	724	260	180	1092	1010	303	1191	1666	375	67	70	680	851	332	298	369	323	227	126	102	182	53	770	47	67	159	79	100	34	410	254	246	343	47	63	178	315
d__Bacteria|p__Bacteroidetes|c__Flavobacteriia|o__Flavobacteriales|f__Flavobacteriaceae|g__Weeksella	19	42	47	32	13	100	39	212	16	74	102	17	15	83	66	34	106	171	29	9	8	59	99	41	33	23	24	35	19	14	5	4	58	1	5	3	8	8	5	44	41	20	62	4	4	2	20
d__Bacteria|p__Bacteroidetes|c__Flavobacteriia|o__Flavobacteriales|f__Flavobacteriaceae|g__Capnocytophaga	30853	184969	157816	480644	204493	531944	136955	425252	443259	188717	288106	199929	67114	1192223	296693	195455	819673	599010	204646	60377	58350	197156	133990	21580	22621	129212	201122	34680	17807	9740	87448	36690	276998	44779	483	1610	4942	8847	10061	31633	13194	13616	2113	11676	20029	2780	67436
d__Bacteria|p__Bacteroidetes|c__Flavobacteriia|o__Flavobacteriales|f__Flavobacteriaceae|g__Ornithobacterium	230	108	312	98	117	237	141	434	33	353	372	55	64	233	278	269	189	381	510	75	8	379	248	210	103	434	735	109	93	105	230	91	129	42	181	645	85	89	101	1645	106	131	112	120	120	106	792
d__Bacteria|p__Bacteroidetes|c__Flavobacteriia|o__Flavobacteriales|f__Flavobacteriaceae|g__Riemerella	49	165	177	65	103	645	145	2009	50	291	280	70	30	504	458	116	579	1263	191	39	35	150	407	240	208	142	86	96	142	98	95	66	344	63	156	61	116	192	125	119	42	43	49	165	206	107	165
d__Bacteria|p__Bacteroidetes|c__Flavobacteriia|o__Flavobacteriales|f__Flavobacteriaceae|g__Polaribacter	25	43	80	54	34	152	62	508	19	103	115	70	35	200	179	39	259	321	94	17	21	109	164	36	36	77	69	47	17	26	56	17	117	6	25	27	23	18	6	109	66	69	84	9	4	34	37
d__Bacteria|p__Bacteroidetes|c__Flavobacteriia|o__Flavobacteriales|f__Flavobacteriaceae|g__Chryseobacterium	621	393	375	210	273	994	366	2545	1278	950	809	534	212	814	851	1549	950	1719	925	202	151	497	879	181	371	1413	1363	251	46	135	182	28	437	26	29	141	35	62	20	486	191	156	191	58	54	292	1238
d__Bacteria|p__Bacteroidetes|c__Flavobacteriia|o__Flavobacteriales|f__Flavobacteriaceae|g__Myroides	12	79	155	140	90	405	91	593	72	161	175	80	36	417	376	54	229	501	66	20	20	246	339	82	108	200	205	52	48	38	19	14	214	18	16	41	34	36	39	83	32	33	31	19	25	34	72
d__Bacteria|p__Bacteroidetes|c__Flavobacteriia|o__Flavobacteriales|f__Flavobacteriaceae|g__Psychroflexus	7	20	33	18	7	59	28	153	9	35	34	20	20	80	88	16	80	118	94	7	1	35	49	17	15	62	46	20	4	2	7	5	49	3	2	21	1	6	2	21	33	7	9	3	4	9	7
d__Bacteria|p__Bacteroidetes|c__Flavobacteriia|o__Flavobacteriales|f__Flavobacteriaceae|g__Cellulophaga	65	57	122	80	60	259	67	566	33	133	149	64	35	277	179	80	339	477	99	18	31	141	178	75	80	77	70	50	26	9	51	14	107	4	10	21	18	30	7	89	54	57	58	8	10	34	71
d__Bacteria|p__Bacteroidetes|c__Flavobacteriia|o__Flavobacteriales|f__Flavobacteriaceae|g__Tenacibaculum	23	45	90	58	31	176	73	438	40	91	107	26	31	218	232	67	184	312	89	23	21	131	188	50	56	86	86	38	24	18	24	12	124	3	11	22	7	15	5	38	36	28	33	3	11	14	29
d__Bacteria|p__Bacteroidetes|c__Flavobacteriia|o__Flavobacteriales|f__Flavobacteriaceae|g__Muricauda	12	38	95	119	34	212	67	250	44	101	166	46	40	228	251	53	106	226	29	4	12	126	133	49	72	54	66	44	30	3	41	9	112	2	7	22	18	2	3	126	14	13	9	0	4	19	33
d__Bacteria|p__Bacteroidetes|c__Flavobacteriia|o__Flavobacteriales|f__Flavobacteriaceae|g__Zobellia	19	25	98	85	22	151	21	229	38	81	78	10	24	127	152	11	87	178	25	6	9	179	137	27	33	27	20	19	13	4	24	7	105	6	3	15	5	10	6	54	19	25	13	4	1	22	16
d__Bacteria|p__Bacteroidetes|c__Flavobacteriia|o__Flavobacteriales|f__Flavobacteriaceae|g__Salegentibacter	16	19	44	24	8	52	20	163	12	29	34	14	6	65	88	23	77	112	36	6	13	70	74	19	8	14	11	12	9	3	16	0	27	1	2	8	4	1	1	23	7	3	4	0	1	1	9
d__Bacteria|p__Bacteroidetes|c__Flavobacteriia|o__Flavobacteriales|f__Flavobacteriaceae|g__Aequorivita	38	28	41	45	12	75	40	235	19	43	58	29	22	84	76	22	105	185	11	6	5	53	39	18	22	35	43	15	20	2	7	2	49	1	2	10	2	8	1	25	18	9	13	2	1	16	24
d__Bacteria|p__Bacteroidetes|c__Flavobacteriia|o__Flavobacteriales|f__Flavobacteriaceae|g__Croceibacter	19	14	21	16	10	48	10	220	10	41	27	19	4	62	87	36	140	77	19	9	7	24	33	28	10	91	42	22	8	1	2	2	38	0	3	23	6	6	0	36	43	48	23	5	4	7	59
d__Bacteria|p__Bacteroidetes|c__Flavobacteriia|o__Flavobacteriales|f__Flavobacteriaceae|g__Formosa	26	22	50	26	28	125	28	215	41	63	41	62	16	142	117	33	239	168	29	10	10	51	90	32	35	51	21	37	19	1	5	3	79	0	8	23	5	9	4	14	30	58	17	3	2	21	37
d__Bacteria|p__Bacteroidetes|c__Flavobacteriia|o__Flavobacteriales|f__Flavobacteriaceae|g__Robiginitalea	14	25	26	76	4	29	62	143	36	75	117	16	4	43	32	16	47	77	20	16	21	39	54	26	19	51	60	19	17	4	20	58	56	76	1	10	14	3	7	76	22	16	3	1	7	23	35
d__Bacteria|p__Bacteroidetes|c__Flavobacteriia|o__Flavobacteriales|f__Flavobacteriaceae|g__Maribacter	55	104	120	95	40	170	66	489	31	178	199	88	38	293	202	71	249	269	49	23	17	133	248	74	52	70	71	61	14	2	26	10	156	3	7	35	6	21	1	116	56	28	60	4	9	34	64
d__Bacteria|p__Bacteroidetes|c__Flavobacteriia|o__Flavobacteriales|f__Flavobacteriaceae|g__Algibacter	3	28	48	32	16	79	25	206	12	61	63	21	18	111	101	4	102	159	22	10	13	66	105	28	27	22	26	20	4	0	4	0	43	1	6	5	0	7	0	46	11	3	7	3	0	14	10
d__Bacteria|p__Bacteroidetes|c__Flavobacteriia|o__Flavobacteriales|f__Flavobacteriaceae|g__Winogradskyella	154	48	71	75	41	239	64	409	62	152	137	92	36	229	192	65	171	252	78	14	9	102	159	62	52	84	95	45	19	37	26	9	129	10	9	16	1	13	5	74	46	41	47	7	3	27	43
d__Bacteria|p__Bacteroidetes|c__Flavobacteriia|o__Flavobacteriales|f__Flavobacteriaceae|g__Lacinutrix	16	48	47	25	51	211	42	362	19	108	93	23	9	128	110	46	204	249	52	11	24	88	141	41	29	52	51	19	12	20	89	6	62	6	5	10	8	13	10	56	17	9	5	10	12	22	24
d__Bacteria|p__Bacteroidetes|c__Flavobacteriia|o__Flavobacteriales|f__Flavobacteriaceae|g__Gramella	49	34	61	77	28	154	31	274	45	53	92	56	33	154	157	46	236	192	26	9	9	92	125	27	46	58	46	42	15	16	16	2	98	4	6	18	5	13	5	51	43	52	35	4	1	13	35
d__Bacteria|p__Bacteroidetes|c__Flavobacteriia|o__Flavobacteriales|f__Flavobacteriaceae|g__Elizabethkingia	100	148	162	127	85	440	118	1325	155	241	255	183	79	393	360	131	531	971	190	49	36	215	365	174	143	159	144	104	110	110	191	49	251	49	115	91	82	141	65	137	78	106	91	79	101	106	114
d__Bacteria|p__Bacteroidetes|c__Flavobacteriia|o__Flavobacteriales|f__Flavobacteriaceae|g__Dokdonia	36	49	98	98	35	193	49	694	65	126	140	24	19	223	249	27	258	313	70	40	417	149	197	67	70	74	68	63	25	34	28	6	245	11	7	15	14	17	15	56	34	50	34	15	17	23	69
d__Bacteria|p__Bacteroidetes|c__Flavobacteriia|o__Flavobacteriales|f__Flavobacteriaceae|g__Lutibacter	34	22	71	55	29	123	42	277	48	94	76	22	21	146	178	46	170	187	81	19	17	102	108	118	53	91	71	37	36	30	56	21	83	20	29	23	41	37	26	117	66	41	97	35	35	30	45
d__Bacteria|p__Bacteroidetes|c__Flavobacteriia|o__Flavobacteriales|f__Flavobacteriaceae|g__Nonlabens	52	54	106	82	28	186	73	316	17	667	930	18	19	237	199	42	278	274	45	21	45	135	148	52	33	42	55	43	19	5	21	6	102	3	5	24	3	6	11	71	36	27	25	2	2	17	29
d__Bacteria|p__Bacteroidetes|c__Flavobacteriia|o__Flavobacteriales|f__Flavobacteriaceae|g__Sediminicola	19	61	43	42	27	111	37	256	26	54	50	4	7	67	138	26	109	211	45	1	6	56	179	7	11	19	13	27	10	5	7	2	55	0	1	13	9	4	2	23	44	37	147	1	3	2	9
d__Bacteria|p__Bacteroidetes|c__Flavobacteriia|o__Flavobacteriales|f__Flavobacteriaceae|g__Zunongwangia	10	77	21	35	13	77	47	179	40	90	134	28	16	78	71	27	70	100	55	5	5	58	95	20	27	22	29	9	6	1	5	5	60	3	0	2	1	10	1	30	7	9	3	5	6	4	22
d__Bacteria|p__Bacteroidetes|c__Flavobacteriia|o__Flavobacteriales|f__Flavobacteriaceae|g__Siansivirga	14	12	33	28	12	75	16	140	8	34	50	10	9	114	284	9	87	117	33	3	4	47	55	14	12	32	49	9	7	9	18	3	48	0	1	8	4	2	0	32	7	4	7	3	2	11	18
d__Bacteria|p__Bacteroidetes|c__Flavobacteriia|o__Flavobacteriales|f__Flavobacteriaceae|g__Wenyingzhuangia	1	14	43	19	25	111	22	153	9	54	48	21	24	102	103	30	87	75	54	5	4	54	66	12	7	23	18	13	10	9	5	3	39	0	5	5	1	11	2	43	13	6	10	0	0	13	24
d__Bacteria|p__Bacteroidetes|c__Flavobacteriia|o__Flavobacteriales|f__Flavobacteriaceae|g__Seonamhaeicola	16	39	51	31	18	113	32	270	34	50	59	41	17	122	87	12	151	247	58	15	15	58	155	16	31	38	46	24	8	0	2	10	92	6	2	8	1	7	1	50	17	5	14	2	3	15	39
d__Bacteria|p__Bacteroidetes|c__Flavobacteriia|o__Flavobacteriales|f__Cryomorphaceae|g__Owenweeksia	23	25	52	25	5	40	16	143	7	28	44	16	11	51	49	28	42	82	33	7	7	33	29	28	13	40	21	34	14	15	13	1	42	0	1	6	0	3	6	14	33	30	13	1	1	9	13
d__Bacteria|p__Bacteroidetes|c__Flavobacteriia|o__Flavobacteriales|g__Candidatus_Sulcia	10	21	31	27	17	57	25	151	25	38	34	25	1	76	102	27	106	99	28	8	6	29	63	12	24	31	15	27	14	9	5	3	35	0	3	14	12	3	2	9	44	43	153	6	4	9	28
d__Bacteria|p__Bacteroidetes|c__Flavobacteriia|o__Flavobacteriales|g__Candidatus_Walczuchella	5	5	4	2	2	18	2	46	5	2	5	3	0	13	9	0	8	2	2	6	0	6	3	90	30	11	7	13	33	26	2	18	14	17	43	20	33	62	33	2	1	6	0	48	83	36	36
d__Bacteria|p__Bacteroidetes|c__Flavobacteriia|o__Flavobacteriales|f__Crocinitomicaceae|g__Fluviicola	48	34	41	41	18	57	32	79	11	63	37	33	11	59	152	47	108	70	34	7	8	45	57	38	16	53	61	42	20	13	6	1	45	1	8	22	6	5	0	49	20	30	17	5	5	18	41
d__Bacteria|p__Bacteroidetes|c__Sphingobacteriia|o__Sphingobacteriales|f__Sphingobacteriaceae|g__Sphingobacterium	140	138	180	175	66	164	100	458	279	194	281	119	43	368	361	138	429	263	173	54	152	303	268	93	79	169	168	156	122	19	47	36	221	48	26	119	28	14	3	178	164	98	219	11	56	31	92
d__Bacteria|p__Bacteroidetes|c__Sphingobacteriia|o__Sphingobacteriales|f__Sphingobacteriaceae|g__Pedobacter	73	92	122	142	48	150	92	416	35	130	163	59	46	230	213	86	269	244	147	30	42	260	270	165	87	142	134	95	96	54	108	40	111	25	56	67	80	60	53	209	74	41	62	61	69	35	110
d__Bacteria|p__Bacteroidetes|c__Sphingobacteriia|o__Sphingobacteriales|f__Sphingobacteriaceae|g__Mucilaginibacter	34	15	32	57	3	14	11	37	4	47	75	26	8	60	100	22	75	20	4	4	2	17	23	18	5	9	13	13	8	3	2	0	21	1	7	13	16	3	3	11	22	26	24	2	2	2	26
d__Bacteria|p__Bacteroidetes|c__Sphingobacteriia|o__Sphingobacteriales|f__Sphingobacteriaceae|g__Solitalea	21	28	44	66	45	92	30	155	27	84	57	21	21	78	91	36	129	112	62	8	12	83	72	33	16	40	30	39	15	23	57	13	43	4	2	10	11	6	2	108	9	9	4	2	1	11	22
d__Bacteria|p__Bacteroidetes|c__Sphingobacteriia|o__Sphingobacteriales|f__Sphingobacteriaceae|g__Pseudopedobacter	25	36	55	50	6	34	57	156	30	93	160	79	26	88	50	22	114	90	33	22	9	38	44	15	15	38	52	25	7	6	13	3	39	5	1	15	0	7	1	19	18	5	7	4	5	25	22
d__Bacteria|p__Bacteroidetes|c__Bacteroidia|o__Bacteroidales|f__Bacteroidaceae|g__Bacteroides	554942	133644	204264	617440	2208	3634	14649	4371	503463	79310	64048	28156	3948	8011	124454	23438	97797	4679	6753	1666	1789	112443	8182	19920	19950	339939	31837	90273	2655	2586	4660	1132	2298	667	3980	15989	581	127	2574	10463	3804	4287	3923	8414	17227	1394	56915
d__Bacteria|p__Bacteroidetes|c__Bacteroidia|o__Bacteroidales|f__Rikenellaceae|g__Alistipes	248	242	235	289	30	73	206	141	226	550	669	2306	484	304	209	460	393	227	128	99	72	323	273	155	62	244	322	206	70	83	217	69	163	73	51	235	55	29	9	344	262	151	236	8	25	77	175
d__Bacteria|p__Bacteroidetes|c__Bacteroidia|o__Bacteroidales|f__Rikenellaceae|g__Mucinivorans	211	140	103	102	39	106	151	156	80	176	182	89	20	158	251	140	432	92	122	24	28	151	153	131	41	132	132	119	47	36	66	10	87	13	15	91	32	3	14	131	65	63	87	4	5	17	57
d__Bacteria|p__Bacteroidetes|c__Bacteroidia|o__Bacteroidales|f__Porphyromonadaceae|g__Porphyromonas	23439	7663	7172	9557	17266	4423	7818	3759	14863	16170	16180	15841	3505	6013	13707	1453072	34902	2468	16055	3134	1326	30769	12670	8930	3638	21274	17707	12240	3407	2500	3645	700	2652	464	37582	134223	662586	5500	10731	5953	946554	1653467	497544	27255	20443	1525	7189
d__Bacteria|p__Bacteroidetes|c__Bacteroidia|o__Bacteroidales|f__Porphyromonadaceae|g__Tannerella	162458	317665	446653	1317416	25903	84415	131449	190631	170318	631734	1075165	278618	57196	88846	136181	1205246	212565	757424	127713	68219	87924	779094	823320	281622	4808	39196	168114	318049	123352	23250	32994	4404	465098	27701	17731	45110	222905	18781	15228	786798	392781	427622	750433	64248	36255	12546	139105
d__Bacteria|p__Bacteroidetes|c__Bacteroidia|o__Bacteroidales|f__Porphyromonadaceae|g__Proteiniphilum	57	66	152	137	37	97	56	111	71	130	163	77	38	190	355	162	268	82	51	16	23	219	138	66	34	98	71	82	38	63	73	7	100	4	27	53	26	13	7	118	97	83	106	7	4	23	49
d__Bacteria|p__Bacteroidetes|c__Bacteroidia|o__Bacteroidales|f__Porphyromonadaceae|g__Petrimonas	202	167	164	129	32	40	74	50	134	170	286	318	93	160	214	273	347	114	80	43	30	140	187	130	38	164	154	79	36	69	75	11	141	3	40	110	21	13	8	113	95	102	61	25	13	15	76
d__Bacteria|p__Bacteroidetes|c__Bacteroidia|o__Bacteroidales|f__Porphyromonadaceae|g__Paludibacter	138	102	182	127	35	52	224	145	80	402	322	188	59	145	324	312	558	92	101	26	26	278	345	210	49	143	123	217	200	157	185	24	112	32	36	86	44	10	13	169	149	92	81	12	35	30	96
d__Bacteria|p__Bacteroidetes|c__Bacteroidia|o__Bacteroidales|f__Porphyromonadaceae|g__Parabacteroides	641	364	521	449	82	218	444	533	335	990	1429	363	122	703	727	753	1668	362	315	98	181	419	508	369	114	510	512	514	794	210	207	49	297	183	109	395	100	38	52	439	942	621	530	46	185	110	423
d__Bacteria|p__Bacteroidetes|c__Bacteroidia|o__Bacteroidales|f__Porphyromonadaceae|g__Barnesiella	355	392	447	369	37	139	414	451	359	676	1108	286	86	470	597	429	895	478	271	105	125	410	349	231	75	242	292	205	67	139	216	68	255	39	68	250	38	26	28	311	221	207	141	32	24	37	125
d__Bacteria|p__Bacteroidetes|c__Bacteroidia|o__Bacteroidales|f__Porphyromonadaceae|g__Fermentimonas	174	47	78	37	22	34	123	89	33	63	95	122	24	71	121	115	296	29	70	20	6	82	77	93	34	215	191	78	35	36	49	7	63	7	32	145	15	2	5	76	72	100	65	14	8	42	88
d__Bacteria|p__Bacteroidetes|c__Bacteroidia|o__Bacteroidales|f__Prevotellaceae|g__Prevotella	773132	141398	313263	446149	192309	131451	277384	112004	264461	882930	462518	1738453	379413	345298	259730	214766	297166	174550	1058413	101918	44916	334021	545227	76089	89759	988685	547265	95240	11803	386189	1111996	39929	52506	27754	195088	1513399	5185	744	13090	569408	73595	118809	123255	14686	25412	28467	96240
d__Bacteria|p__Bacteroidetes|c__Bacteroidia|o__Bacteroidales|g__Candidatus_Azobacteroides	10	34	84	28	7	12	74	41	14	94	114	51	16	87	327	91	222	35	21	3	9	80	135	70	29	23	13	52	21	39	27	3	74	3	4	19	20	14	8	46	69	54	41	8	5	8	32
d__Bacteria|p__Bacteroidetes|c__Bacteroidia|o__Bacteroidales|f__Odoribacteraceae|g__Odoribacter	1889	415	505	646	625	453	969	446	652	1235	1341	1973	436	1261	1369	1577	1363	405	3566	456	183	1100	1328	265	296	2063	1899	384	89	363	300	119	173	77	199	825	77	12	69	1271	462	508	413	112	109	207	618
d__Bacteria|p__Bacteroidetes|c__Bacteroidia|o__Marinilabiliales|f__Prolixibacteraceae|g__Draconibacterium	156	84	196	122	37	57	81	196	90	210	238	91	42	128	213	199	418	209	135	22	39	222	332	70	32	127	152	81	21	50	79	18	68	10	14	60	25	13	8	123	63	119	56	16	8	20	99
d__Bacteria|p__Bacteroidetes|c__Bacteroidia|o__Marinilabiliales|f__Salinivirgaceae|g__Salinivirga	45	26	60	51	11	30	30	85	30	101	113	72	30	83	148	52	140	60	33	9	9	91	83	60	18	68	44	72	25	11	16	4	21	5	10	33	5	2	4	39	37	25	40	7	6	2	56
d__Bacteria|p__Bacteroidetes|c__Cytophagia|o__Cytophagales|f__Cytophagaceae|g__Runella	28	24	54	59	6	31	13	70	27	116	254	20	11	63	149	37	118	79	35	17	30	93	61	9	13	32	52	16	9	3	24	11	26	7	3	22	7	1	4	47	25	30	18	1	3	4	25
d__Bacteria|p__Bacteroidetes|c__Cytophagia|o__Cytophagales|f__Cytophagaceae|g__Spirosoma	97	105	199	192	26	120	175	246	106	327	346	139	43	226	217	221	373	253	139	37	34	203	341	121	49	111	134	159	41	71	67	30	159	17	22	119	32	9	8	146	87	100	142	11	7	16	62
d__Bacteria|p__Bacteroidetes|c__Cytophagia|o__Cytophagales|f__Cytophagaceae|g__Cytophaga	25	25	29	20	11	34	23	83	6	22	19	46	8	80	73	29	40	97	18	4	2	31	59	35	17	27	17	42	296	14	16	8	43	57	8	33	40	8	13	24	153	5	9	13	64	11	53
d__Bacteria|p__Bacteroidetes|c__Cytophagia|o__Cytophagales|f__Cytophagaceae|g__Dyadobacter	30	42	70	91	19	43	11	129	36	25	82	49	26	76	88	33	151	107	113	11	3	102	96	32	11	56	43	34	10	10	79	27	76	6	12	29	7	13	3	141	19	20	18	1	4	14	19
d__Bacteria|p__Bacteroidetes|c__Cytophagia|o__Cytophagales|f__Cytophagaceae|g__Emticicia	44	16	41	30	14	26	20	90	21	48	41	40	14	50	102	50	215	32	35	12	10	71	72	20	10	57	46	23	3	36	50	5	11	8	18	30	3	2	2	42	21	16	14	1	3	6	37
d__Bacteria|p__Bacteroidetes|c__Cytophagia|o__Cytophagales|f__Cytophagaceae|g__Leadbetterella	31	24	66	73	23	112	53	151	19	95	103	41	25	149	119	50	183	113	23	9	12	105	94	52	24	61	46	64	16	46	46	5	98	3	8	39	12	11	3	66	48	56	39	0	3	5	22
d__Bacteria|p__Bacteroidetes|c__Cytophagia|o__Cytophagales|f__Flammeovirgaceae|g__Flammeovirga	35	86	63	62	17	47	48	140	155	99	110	80	27	70	93	38	142	113	123	14	31	103	161	26	13	55	62	32	6	20	25	11	38	8	6	21	3	4	5	55	12	18	14	3	5	4	36
d__Bacteria|p__Bacteroidetes|c__Cytophagia|o__Cytophagales|f__Flammeovirgaceae|g__Marivirga	8	15	27	20	6	20	39	63	3	42	50	21	9	39	26	33	59	56	25	3	4	27	47	31	14	18	12	38	13	19	12	1	16	9	4	19	7	5	1	15	16	19	21	1	0	12	21
d__Bacteria|p__Bacteroidetes|c__Cytophagia|o__Cytophagales|f__Cyclobacteriaceae|g__Cyclobacterium	15	12	52	47	19	74	14	104	22	36	27	20	13	64	59	15	46	91	42	2	3	94	66	31	22	59	29	25	14	1	2	30	75	7	5	14	6	4	0	73	7	8	2	2	6	9	15
d__Bacteria|p__Bacteroidetes|c__Cytophagia|o__Cytophagales|f__Cyclobacteriaceae|g__Belliella	12	10	28	44	15	42	28	54	11	39	32	5	4	46	81	48	118	28	28	5	3	179	94	62	15	23	16	28	31	21	40	9	16	7	13	13	24	22	23	53	34	21	88	20	7	24	26
d__Bacteria|p__Bacteroidetes|c__Cytophagia|o__Cytophagales|f__Cyclobacteriaceae|g__Algoriphagus	2	5	38	10	3	4	38	38	2	18	12	18	6	29	20	31	36	19	3	0	0	5	7	36	3	4	7	16	12	8	3	1	2	0	2	15	0	1	1	3	6	4	5	0	0	6	12
d__Bacteria|p__Bacteroidetes|c__Cytophagia|o__Cytophagales|f__Cyclobacteriaceae|g__Echinicola	53	22	43	65	13	41	34	77	25	62	44	40	31	37	68	19	49	54	69	15	72	119	80	41	15	55	31	46	15	9	54	11	27	1	11	33	5	0	1	55	26	11	37	1	2	5	33
d__Bacteria|p__Bacteroidetes|c__Cytophagia|o__Cytophagales|f__Amoebophilaceae|g__Candidatus_Cardinium	23	27	25	18	8	17	46	101	36	50	38	39	13	56	28	52	89	129	43	9	39	35	97	39	17	41	36	54	15	16	15	16	47	17	11	44	19	9	19	14	39	37	119	9	22	6	46
d__Bacteria|p__Bacteroidetes|c__Cytophagia|o__Cytophagales|f__Amoebophilaceae|g__Candidatus_Amoebophilus	25	1	16	6	1	19	8	50	8	16	8	8	0	5	11	17	47	5	0	1	2	6	17	13	5	5	1	16	7	3	3	1	2	2	1	16	15	0	1	5	28	24	29	0	0	0	34
d__Bacteria|p__Bacteroidetes|c__Cytophagia|o__Cytophagales|f__Hymenobacteraceae|g__Hymenobacter	333	344	330	496	86	231	172	375	458	413	772	213	114	550	676	213	523	333	268	133	157	396	332	171	85	327	351	332	85	79	400	128	330	119	49	221	88	65	27	333	225	168	174	44	104	111	219
d__Bacteria|p__Bacteroidetes|c__Cytophagia|o__Cytophagales|f__Hymenobacteraceae|g__Pontibacter	59	49	94	148	21	53	42	182	81	131	160	14	9	100	140	58	186	104	80	18	12	84	118	49	15	40	47	42	31	30	37	21	73	62	7	29	10	10	8	67	62	44	60	7	8	26	51
d__Bacteria|p__Bacteroidetes|c__Cytophagia|o__Cytophagales|f__Hymenobacteraceae|g__Rufibacter	69	82	83	127	21	91	48	161	79	139	193	74	28	174	152	56	163	120	49	24	27	159	121	62	33	76	59	48	17	21	132	16	106	5	16	34	24	28	3	121	73	60	82	3	4	22	19
d__Bacteria|p__Bacteroidetes|c__Cytophagia|o__Cytophagales|f__Persicobacteraceae|g__Persicobacter	51	18	55	27	10	85	17	95	23	57	59	44	16	60	106	48	131	46	12	14	16	47	72	44	37	59	107	89	21	4	42	2	37	0	13	25	19	8	3	33	30	39	48	4	2	4	38
d__Bacteria|p__Bacteroidetes|c__Cytophagia|o__Cytophagales|f__Bernardetiaceae|g__Bernardetia	18	61	24	28	11	40	30	152	9	62	63	49	16	55	89	43	116	203	55	19	46	59	147	16	26	38	26	16	6	14	5	4	58	4	7	21	4	1	1	57	106	56	162	1	5	18	25
d__Bacteria|p__Bacteroidetes|o__Bacteroidetes_Order_II_Incertae_sedis|f__Rhodothermaceae|g__Rhodothermus	31	26	30	34	0	11	8	28	25	43	110	16	2	14	19	6	28	11	6	10	9	36	28	29	12	54	43	74	32	8	82	91	96	90	12	25	36	37	5	64	28	27	12	9	12	80	52
d__Bacteria|p__Bacteroidetes|o__Bacteroidetes_Order_II_Incertae_sedis|f__Rhodothermaceae|g__Salinibacter	34	22	10	11	3	1	8	28	1	25	4	5	1	3	8	8	2	2	2	4	2	11	6	17	6	25	33	25	10	7	5	12	10	16	4	9	11	4	2	15	16	10	11	7	15	18	21
d__Bacteria|p__Bacteroidetes|c__Chitinophagia|o__Chitinophagales|f__Chitinophagaceae|g__Chitinophaga	31	62	57	42	17	54	23	76	26	60	59	23	8	59	61	54	135	70	31	11	32	38	69	25	23	50	53	35	15	10	12	1	34	2	6	23	31	2	3	31	52	46	39	6	2	3	25
d__Bacteria|p__Bacteroidetes|c__Chitinophagia|o__Chitinophagales|f__Chitinophagaceae|g__Niastella	17	49	34	55	10	26	97	102	30	124	137	32	15	67	91	38	96	110	69	24	22	36	60	19	15	29	38	35	10	4	29	6	30	9	12	13	22	14	4	29	24	19	12	7	10	18	8
d__Bacteria|p__Bacteroidetes|c__Chitinophagia|o__Chitinophagales|f__Chitinophagaceae|g__Niabella	13	43	33	38	26	70	22	120	15	42	59	52	18	114	55	70	81	75	23	7	19	84	57	29	15	18	25	44	12	8	17	10	47	7	8	24	9	18	1	28	30	25	14	5	6	10	27
d__Bacteria|p__Bacteroidetes|c__Chitinophagia|o__Chitinophagales|f__Chitinophagaceae|g__Flavisolibacter	35	59	70	103	30	102	34	81	14	48	69	67	34	119	159	34	190	131	63	23	19	199	137	17	18	57	41	15	4	26	27	7	41	6	18	33	4	6	3	87	18	19	18	1	0	1	17
d__Bacteria|p__Bacteroidetes|c__Chitinophagia|o__Chitinophagales|f__Chitinophagaceae|g__Arachidicoccus	148	18	21	48	13	40	23	50	12	31	38	36	20	37	72	90	61	26	41	18	5	165	70	15	13	87	93	14	5	12	50	7	19	4	10	21	13	2	3	110	27	21	23	2	2	4	26
d__Bacteria|p__Bacteroidetes|c__Saprospiria|o__Saprospirales|f__Saprospiraceae|g__Saprospira	36	28	40	36	10	78	23	102	27	38	50	32	17	75	87	15	77	49	11	4	5	46	59	27	19	30	22	39	14	7	13	2	62	2	5	24	6	5	1	49	25	29	19	4	3	5	45
d__Bacteria|p__Bacteroidetes|c__Saprospiria|o__Saprospirales|f__Haliscomenobacteraceae|g__Haliscomenobacter	72	56	61	85	25	67	84	165	55	102	109	40	33	105	85	81	138	114	56	20	22	147	100	58	21	64	52	59	22	18	36	15	75	1	11	25	31	7	4	46	47	44	74	8	7	14	26
d__Bacteria|p__Chlorobi|c__Chlorobia|o__Chlorobiales|f__Chlorobiaceae|g__Prosthecochloris	39	95	37	57	31	47	4	17	127	40	36	19	3	24	12	70	34	92	27	16	109	66	45	68	11	26	11	82	24	2	9	22	13	8	11	29	104	5	5	18	66	63	104	13	7	12	43
d__Bacteria|p__Chlorobi|c__Chlorobia|o__Chlorobiales|f__Chlorobiaceae|g__Chloroherpeton	14	12	12	26	8	38	5	31	11	30	54	9	16	56	54	20	42	37	49	6	45	56	53	6	8	27	26	13	7	0	4	2	19	5	1	12	8	0	4	26	14	12	16	1	3	3	15
d__Bacteria|p__Chlorobi|c__Chlorobia|o__Chlorobiales|f__Chlorobiaceae|g__Chlorobaculum	66	128	69	71	7	29	45	64	90	100	147	27	25	121	43	59	125	55	24	55	26	51	68	67	29	78	88	98	38	13	95	39	113	44	19	60	50	30	5	62	66	44	33	12	37	49	88
d__Bacteria|p__Chlorobi|c__Chlorobia|o__Chlorobiales|f__Chlorobiaceae|g__Chlorobium	118	84	70	86	7	42	94	82	121	152	139	36	13	85	59	121	99	80	103	28	96	45	73	154	12	46	59	244	79	17	63	12	61	8	15	75	165	12	15	85	77	63	72	13	10	27	29
d__Bacteria|p__Chlorobi|c__Chlorobia|o__Chlorobiales|f__Chlorobiaceae|g__Pelodictyon	12	20	45	41	6	15	18	36	14	60	77	26	9	73	66	28	61	26	72	10	9	56	59	25	9	44	27	23	18	23	17	4	26	2	9	29	13	1	1	31	21	11	10	1	1	8	13
d__Bacteria|p__Ignavibacteriae|c__Ignavibacteria|o__Ignavibacteriales|f__Ignavibacteriaceae|g__Ignavibacterium	10	10	4	33	8	10	7	19	46	26	10	8	6	7	11	20	27	6	16	2	0	5	14	2	2	10	15	9	0	4	21	12	7	0	9	11	2	1	0	37	5	15	13	3	4	5	5
d__Bacteria|p__Ignavibacteriae|c__Ignavibacteria|o__Ignavibacteriales|f__Melioribacteraceae|g__Melioribacter	16	8	27	44	7	25	46	68	18	76	131	18	16	45	12	42	72	3	10	10	17	35	27	12	1	8	20	14	7	15	18	5	10	4	4	9	9	0	1	83	30	18	45	2	0	4	17
d__Bacteria|p__Gemmatimonadetes|c__Gemmatimonadetes|o__Gemmatimonadales|f__Gemmatimonadaceae|g__Gemmatimonas	14	29	25	30	12	21	5	26	51	21	35	16	12	37	27	22	28	12	13	6	13	26	15	31	13	31	42	52	22	4	40	9	65	16	5	15	21	7	6	43	13	9	4	10	9	20	41
d__Bacteria|p__Candidatus_Cloacimonetes|g__Candidatus_Cloacimonas	34	59	90	84	4	12	181	209	38	314	582	32	11	247	18	56	177	207	99	47	75	15	17	29	20	89	191	16	4	4	34	10	25	9	7	24	9	0	12	20	17	22	25	7	2	6	9
d__Bacteria|p__Firmicutes|g__Ndongobacter	176	108	85	91	39	145	123	167	88	276	135	420	113	83	83	648	202	124	313	117	125	89	34	86	17	70	52	332	66	205	26	10	62	28	35	109	68	12	10	148	283	538	552	24	23	65	124
d__Bacteria|p__Firmicutes|c__Bacilli|o__Bacillales|f__Staphylococcaceae|g__Staphylococcus	138	436	533	312	197	543	306	664	162	1236	590	331	173	19596	666	305	565	1010	639	202	454	399	853	315	141	235	207	479	166	130	570	93	1083	90	90	158	54	113	26	821	196	225	308	30	63	184	358
d__Bacteria|p__Firmicutes|c__Bacilli|o__Bacillales|f__Staphylococcaceae|g__Salinicoccus	21	25	8	17	1	5	5	14	0	27	26	28	7	14	8	18	14	4	31	15	8	27	24	10	4	11	10	23	5	0	2	9	14	13	2	25	5	2	2	17	14	5	23	0	3	3	6
d__Bacteria|p__Firmicutes|c__Bacilli|o__Bacillales|f__Staphylococcaceae|g__Macrococcus	3	7	12	3	2	14	5	14	0	55	25	5	4	35	33	16	26	27	6	3	7	5	12	22	13	14	7	25	4	7	22	0	95	0	2	21	1	13	0	24	13	17	17	0	0	9	18
d__Bacteria|p__Firmicutes|c__Bacilli|o__Bacillales|f__Bacillaceae|g__Bacillus	402	717	645	683	340	1101	475	1298	253	1574	1017	613	379	865	924	704	1192	1365	1328	480	665	757	1121	567	353	706	690	1003	311	267	1454	222	1549	206	268	548	327	252	124	1494	513	705	754	160	223	499	570
d__Bacteria|p__Firmicutes|c__Bacilli|o__Bacillales|f__Bacillaceae|g__Amphibacillus	17	12	4	1	3	13	14	82	4	34	18	13	8	17	39	9	52	11	8	11	14	6	1	6	5	8	16	17	2	6	7	0	58	4	1	6	5	4	0	17	8	18	10	0	3	13	9
d__Bacteria|p__Firmicutes|c__Bacilli|o__Bacillales|f__Bacillaceae|g__Halobacillus	4	22	10	7	5	26	1	17	3	9	6	4	6	14	7	19	22	16	6	14	9	26	4	8	8	15	6	12	3	12	61	2	10	0	3	10	5	1	0	30	8	13	28	0	0	2	9
d__Bacteria|p__Firmicutes|c__Bacilli|o__Bacillales|f__Bacillaceae|g__Virgibacillus	8	39	21	42	23	66	31	68	6	76	46	21	16	58	32	37	80	55	34	23	21	23	61	22	14	42	56	49	6	13	49	4	100	6	9	20	9	7	3	65	17	31	34	4	1	20	17
d__Bacteria|p__Firmicutes|c__Bacilli|o__Bacillales|f__Bacillaceae|g__Geobacillus	98	276	119	147	23	72	79	177	243	162	172	75	31	179	103	119	135	160	96	43	71	153	206	74	53	154	227	185	51	26	83	92	174	86	35	177	47	16	17	206	116	110	279	10	38	111	127
d__Bacteria|p__Firmicutes|c__Bacilli|o__Bacillales|f__Bacillaceae|g__Anoxybacillus	26	41	66	59	32	56	22	81	66	111	47	43	20	31	42	68	88	100	83	27	92	69	257	41	18	41	50	91	14	11	89	31	124	23	17	39	24	8	5	87	31	42	143	8	9	24	53
d__Bacteria|p__Firmicutes|c__Bacilli|o__Bacillales|f__Bacillaceae|g__Lentibacillus	13	37	5	9	0	3	1	2	2	4	0	15	5	2	3	7	9	6	28	9	3	14	6	4	0	4	9	9	1	0	1	0	0	1	1	15	4	0	0	21	12	24	18	1	2	14	2
d__Bacteria|p__Firmicutes|c__Bacilli|o__Bacillales|f__Bacillaceae|g__Oceanobacillus	2	2	3	3	3	16	6	7	3	23	11	7	13	3	2	7	11	6	12	0	4	5	20	3	1	1	5	6	1	1	8	4	23	5	4	5	0	2	1	35	2	9	10	0	0	3	7
d__Bacteria|p__Firmicutes|c__Bacilli|o__Bacillales|f__Bacillaceae|g__Salimicrobium	1	2	3	3	2	2	8	32	6	22	9	2	3	16	9	14	23	21	15	12	28	7	5	1	3	8	10	9	3	2	5	1	14	1	1	3	2	2	0	14	8	7	4	1	0	1	2
d__Bacteria|p__Firmicutes|c__Bacilli|o__Bacillales|f__Bacillaceae|g__Lysinibacillus	30	71	63	40	17	72	20	50	7	166	66	58	26	61	67	52	80	69	88	40	61	39	32	40	33	55	37	75	17	18	61	37	157	58	18	25	18	20	8	135	26	34	29	12	14	32	41
d__Bacteria|p__Firmicutes|c__Bacilli|o__Bacillales|f__Bacillaceae|g__Terribacillus	3	6	13	6	7	19	11	23	0	39	14	4	9	16	22	25	27	28	19	7	8	4	13	19	11	9	17	21	6	11	1	3	15	4	1	7	2	5	1	28	18	16	24	0	0	0	14
d__Bacteria|p__Firmicutes|c__Bacilli|o__Bacillales|f__Bacillaceae|g__Fictibacillus	27	39	18	17	6	21	21	53	7	65	35	20	3	26	53	31	50	63	41	14	12	13	7	35	7	12	16	28	6	6	44	2	52	1	8	13	15	10	5	35	18	33	34	2	0	23	8
d__Bacteria|p__Firmicutes|c__Bacilli|o__Bacillales|f__Bacillaceae|g__Parageobacillus	0	0	8	0	0	3	1	2	0	2	1	1	0	3	1	0	0	0	1	0	0	1	3	1	0	0	0	1	0	0	1	1	0	0	1	0	0	1	0	0	0	0	0	0	1	2	0
d__Bacteria|p__Firmicutes|c__Bacilli|o__Bacillales|f__Planococcaceae|g__Planococcus	112	79	69	104	29	59	60	127	132	152	112	67	36	91	85	94	117	106	88	59	205	145	111	50	28	98	80	108	41	28	188	45	158	22	33	80	33	19	4	234	112	137	208	11	13	52	90
d__Bacteria|p__Firmicutes|c__Bacilli|o__Bacillales|f__Planococcaceae|g__Sporosarcina	3	8	12	16	15	28	11	15	1	28	14	13	4	14	15	9	20	33	33	3	4	21	12	11	4	14	17	14	5	3	44	6	20	4	11	9	4	1	6	48	9	8	13	2	4	9	1
d__Bacteria|p__Firmicutes|c__Bacilli|o__Bacillales|f__Planococcaceae|g__Kurthia	3	9	13	5	9	20	25	24	0	116	51	14	13	23	23	27	33	32	19	10	17	8	3	11	4	7	7	18	9	5	42	1	90	2	13	12	6	14	1	51	20	36	20	0	1	16	18
d__Bacteria|p__Firmicutes|c__Bacilli|o__Bacillales|f__Planococcaceae|g__Jeotgalibacillus	23	72	11	6	2	17	5	25	4	21	9	12	5	26	41	8	12	35	19	14	6	25	20	6	6	19	11	17	6	8	19	2	57	3	3	9	8	4	2	48	5	13	9	0	0	14	11
d__Bacteria|p__Firmicutes|c__Bacilli|o__Bacillales|f__Planococcaceae|g__Solibacillus	9	27	24	10	8	18	6	18	0	50	33	8	4	39	23	39	12	15	14	16	18	16	12	16	13	15	7	30	14	7	37	2	42	2	7	10	9	12	5	19	8	4	5	2	3	20	10
d__Bacteria|p__Firmicutes|c__Bacilli|o__Bacillales|f__Planococcaceae|g__Rummeliibacillus	13	25	16	6	24	21	14	15	4	63	37	19	13	42	27	18	20	19	23	15	22	15	19	10	7	5	3	21	7	11	49	1	45	3	5	1	8	9	1	45	26	20	63	1	0	9	9
d__Bacteria|p__Firmicutes|c__Bacilli|o__Bacillales|f__Listeriaceae|g__Listeria	58	117	95	86	82	239	65	145	13	278	130	96	97	158	152	82	134	234	192	69	95	108	113	94	41	54	42	175	40	52	279	21	232	15	28	29	45	28	3	269	32	57	49	7	13	92	73
d__Bacteria|p__Firmicutes|c__Bacilli|o__Bacillales|f__Paenibacillaceae|g__Paenibacillus	406	634	488	690	185	451	306	646	531	706	826	485	352	603	563	512	900	729	911	353	521	683	727	454	244	748	783	779	322	147	524	416	607	286	174	597	312	138	110	1283	507	588	736	124	199	354	572
d__Bacteria|p__Firmicutes|c__Bacilli|o__Bacillales|f__Paenibacillaceae|g__Brevibacillus	10	12	19	39	13	42	11	29	5	34	38	26	8	29	53	18	41	40	37	11	24	24	23	15	26	48	34	33	15	5	110	33	43	63	4	10	7	5	8	127	32	28	16	4	12	24	25
d__Bacteria|p__Firmicutes|c__Bacilli|o__Bacillales|f__Paenibacillaceae|g__Thermobacillus	18	18	24	40	2	1	4	9	2	38	89	24	14	33	52	12	40	19	23	8	11	32	19	20	16	63	64	79	16	8	19	57	68	33	8	41	31	13	7	52	71	34	51	3	11	22	89
d__Bacteria|p__Firmicutes|c__Bacilli|o__Bacillales|f__Paenibacillaceae|g__Aneurinibacillus	25	13	23	43	7	10	12	25	13	80	116	37	20	20	33	39	35	34	83	11	15	56	48	3	3	27	19	27	3	10	42	4	16	0	5	15	18	0	5	52	16	34	20	1	3	0	10
d__Bacteria|p__Firmicutes|c__Bacilli|o__Bacillales|f__Alicyclobacillaceae|g__Alicyclobacillus	48	44	40	52	11	64	12	69	60	25	38	30	12	87	44	32	52	48	32	35	62	52	26	63	32	130	149	128	56	13	53	99	135	101	20	64	18	7	8	116	60	48	79	9	20	72	107
d__Bacteria|p__Firmicutes|c__Bacilli|o__Bacillales|f__Alicyclobacillaceae|g__Kyrpidia	4	14	17	42	11	37	6	20	7	18	74	10	23	25	9	18	9	29	16	4	10	14	36	8	7	14	38	36	5	4	8	14	14	10	9	18	8	1	5	107	16	17	12	4	3	12	16
d__Bacteria|p__Firmicutes|c__Bacilli|o__Bacillales|f__Thermoactinomycetaceae|g__Novibacillus	22	16	5	28	2	4	5	4	9	15	15	14	4	24	7	15	15	14	9	16	8	34	14	19	3	14	23	43	7	9	13	9	12	7	12	19	27	1	5	20	39	40	36	5	2	9	34
d__Bacteria|p__Firmicutes|c__Bacilli|o__Bacillales|g__Gemella	303	430	829	685	430	1024	2302	4472	775	6055	1828	3994	1789	831	2179	1827	3482	2145	1048	942	1155	266	420	2495	286	443	366	2827	580	161	118	53	1399	122	106	399	435	501	47	1193	1888	4176	3632	212	143	496	639
d__Bacteria|p__Firmicutes|c__Bacilli|o__Bacillales|g__Exiguobacterium	30	23	30	29	12	49	40	60	201	65	47	56	30	123	97	64	103	25	147	44	29	75	35	38	8	63	62	118	30	17	149	3	87	3	30	76	18	7	3	86	54	81	118	6	7	34	83
d__Bacteria|p__Firmicutes|c__Bacilli|o__Lactobacillales|f__Streptococcaceae|g__Streptococcus	295092	1416519	626843	174175	545668	953361	154748	597555	409061	1409209	666151	1161050	282246	1070844	581311	119198	333323	431245	797798	2228468	3247252	1376846	1538888	79862	139585	111405	45060	373584	16910	348308	717326	29351	396807	23906	48161	63079	179927	183574	2265	251140	34965	92241	50492	7130	21572	313354	121767
d__Bacteria|p__Firmicutes|c__Bacilli|o__Lactobacillales|f__Streptococcaceae|g__Lactococcus	87	394	164	134	126	216	117	462	69	428	206	169	9882	192	210	204	255	188	190	233	277	279	271	95	75	83	58	114	56	88	306	35	296	21	71	37	70	117	34	207	53	89	88	49	58	177	58
d__Bacteria|p__Firmicutes|c__Bacilli|o__Lactobacillales|f__Lactobacillaceae|g__Pediococcus	16	69	72	51	19	51	33	142	38	141	85	79	31	110	70	71	135	159	99	24	83	51	56	13	14	37	35	65	32	15	280	3	192	16	175	40	48	19	4	87	36	52	49	8	5	20	42
d__Bacteria|p__Firmicutes|c__Bacilli|o__Lactobacillales|f__Lactobacillaceae|g__Lactobacillus	400	1296	656	480	245	789	750	1059	167	1532	1082	2344	624	2079	896	503	991	1175	1186	648	776	1979	2114	302	303	800	480	710	207	250	1814	194	1246	146	52887	2650	215	258	34	1533	283	453	423	48	72	432	400
d__Bacteria|p__Firmicutes|c__Bacilli|o__Lactobacillales|f__Leuconostocaceae|g__Leuconostoc	28	123	67	41	29	135	25	156	24	131	108	74	30	97	72	43	99	280	112	62	90	86	86	43	18	50	21	78	17	28	133	40	75	45	66	52	15	17	5	116	41	32	34	7	9	25	57
d__Bacteria|p__Firmicutes|c__Bacilli|o__Lactobacillales|f__Leuconostocaceae|g__Oenococcus	10	12	4	4	5	5	13	41	0	7	10	3	2	4	26	10	7	15	29	17	3	4	5	0	1	6	2	5	0	4	90	7	11	3	4	8	1	1	1	2	5	3	0	0	0	3	2
d__Bacteria|p__Firmicutes|c__Bacilli|o__Lactobacillales|f__Leuconostocaceae|g__Weissella	37	101	41	30	31	70	20	46	16	79	57	57	25	128	87	73	160	59	41	186	72	45	32	25	10	34	27	71	3	5	153	8	55	9	96	47	15	9	2	80	41	72	59	2	8	13	51
d__Bacteria|p__Firmicutes|c__Bacilli|o__Lactobacillales|f__Enterococcaceae|g__Enterococcus	67	233	167	141	125	259	198	416	50	476	312	242	116	511	523	216	342	358	350	260	366	206	247	108	103	150	75	286	57	144	749	18	1190	23	77	60	64	113	5	393	96	127	122	9	10	143	155
d__Bacteria|p__Firmicutes|c__Bacilli|o__Lactobacillales|f__Enterococcaceae|g__Vagococcus	13	103	61	31	32	140	47	138	8	281	109	66	51	155	109	41	117	161	93	62	96	26	88	35	47	56	29	120	18	59	284	12	574	8	10	25	31	34	3	96	34	36	24	2	9	38	81
d__Bacteria|p__Firmicutes|c__Bacilli|o__Lactobacillales|f__Enterococcaceae|g__Melissococcus	13	27	22	10	5	53	30	92	4	54	23	12	6	41	29	25	40	68	43	10	19	16	10	16	14	12	9	37	4	6	201	1	125	3	7	8	11	11	1	38	17	23	28	1	0	22	14
d__Bacteria|p__Firmicutes|c__Bacilli|o__Lactobacillales|f__Enterococcaceae|g__Tetragenococcus	3	10	19	22	7	21	15	24	3	53	25	24	15	19	17	16	29	25	27	7	9	9	6	11	11	20	14	17	3	11	34	2	59	2	15	14	4	4	5	36	25	35	33	1	5	7	18
d__Bacteria|p__Firmicutes|c__Bacilli|o__Lactobacillales|f__Aerococcaceae|g__Aerococcus	99	237	182	111	109	280	170	471	100	472	308	153	62	432	159	169	339	539	384	181	288	124	236	82	94	156	99	309	57	91	1450	46	1188	41	39	85	53	110	3	221	121	142	335	6	9	101	182
d__Bacteria|p__Firmicutes|c__Bacilli|o__Lactobacillales|f__Carnobacteriaceae|g__Carnobacterium	18	127	80	55	49	155	58	152	16	203	137	48	34	210	81	101	175	216	150	51	83	45	92	22	48	94	43	178	28	80	485	10	833	12	7	17	29	62	2	193	57	81	119	1	4	80	89
d__Bacteria|p__Firmicutes|c__Bacilli|o__Lactobacillales|f__Carnobacteriaceae|g__Marinilactibacillus	11	26	23	9	12	38	8	76	7	46	25	12	15	44	30	20	39	64	59	18	14	10	31	2	11	13	12	47	7	11	261	1	106	5	5	6	5	13	1	50	14	26	21	0	1	16	28
d__Bacteria|p__Firmicutes|c__Bacilli|o__Lactobacillales|f__Carnobacteriaceae|g__Jeotgalibaca	9	107	60	50	48	171	74	206	21	147	122	34	36	210	97	71	125	328	130	42	89	49	71	24	66	70	37	94	30	67	439	9	690	22	27	16	41	53	3	105	17	49	22	4	5	47	61
d__Bacteria|p__Firmicutes|c__Clostridia|o__Halanaerobiales|f__Halanaerobiaceae|g__Halanaerobium	15	22	17	27	24	52	28	85	5	60	47	40	30	16	33	53	36	53	87	29	17	26	74	22	14	34	38	28	10	6	19	21	43	12	7	17	9	5	6	124	23	44	34	4	2	7	11
d__Bacteria|p__Firmicutes|c__Clostridia|o__Halanaerobiales|f__Halanaerobiaceae|g__Halothermothrix	54	66	46	53	4	10	17	18	134	38	36	45	13	31	17	51	41	10	31	17	64	19	56	32	13	43	38	59	2	1	19	2	23	20	5	46	21	0	2	24	45	52	179	0	2	5	15
d__Bacteria|p__Firmicutes|c__Clostridia|o__Halanaerobiales|f__Halobacteroidaceae|g__Acetohalobium	0	3	3	18	12	45	13	15	2	15	14	5	8	22	8	14	19	8	70	8	2	27	26	7	0	6	6	5	5	0	1	0	2	4	2	12	1	0	0	22	19	17	18	0	1	14	7
d__Bacteria|p__Firmicutes|c__Clostridia|o__Halanaerobiales|f__Halobacteroidaceae|g__Halobacteroides	7	6	4	13	24	44	3	27	2	21	14	2	5	9	15	14	9	19	4	4	1	19	28	13	0	4	4	18	6	0	1	0	3	1	5	4	9	0	3	32	8	24	27	1	0	4	1
d__Bacteria|p__Firmicutes|c__Clostridia|o__Thermoanaerobacterales|f__Thermoanaerobacteraceae|g__Thermoanaerobacter	13	7	26	34	10	30	30	90	4	63	37	31	21	54	49	53	103	57	74	16	14	54	55	24	12	28	51	58	26	4	24	6	23	2	11	18	20	4	11	90	19	62	70	10	18	26	28
d__Bacteria|p__Firmicutes|c__Clostridia|o__Thermoanaerobacterales|f__Thermoanaerobacteraceae|g__Ammonifex	9	7	4	47	3	12	9	22	1	32	24	19	9	31	7	9	20	34	14	12	15	12	12	7	9	15	9	20	8	22	15	6	34	8	5	19	10	0	1	15	19	24	8	0	3	3	24
d__Bacteria|p__Firmicutes|c__Clostridia|o__Thermoanaerobacterales|f__Thermoanaerobacteraceae|g__Moorella	53	27	34	60	4	37	48	105	46	82	186	83	15	101	33	65	147	107	35	17	25	20	6	37	21	41	90	55	13	8	45	20	49	10	11	57	19	2	8	26	31	36	11	10	3	10	44
d__Bacteria|p__Firmicutes|c__Clostridia|o__Thermoanaerobacterales|f__Thermoanaerobacteraceae|g__Carboxydothermus	34	6	6	3	0	3	10	44	3	11	5	16	5	7	10	11	15	1	22	3	13	3	7	8	8	5	17	13	4	0	3	8	6	4	4	15	8	0	6	36	8	15	9	1	3	5	9
d__Bacteria|p__Firmicutes|c__Clostridia|o__Thermoanaerobacterales|f__Thermoanaerobacteraceae|g__Thermacetogenium	12	17	5	42	2	3	8	2	26	4	15	29	8	13	10	28	24	1	30	31	88	24	7	21	15	43	28	27	9	6	22	18	15	10	8	20	17	5	0	20	40	46	41	2	6	5	30
d__Bacteria|p__Firmicutes|c__Clostridia|o__Thermoanaerobacterales|f__Thermoanaerobacteraceae|g__Caldanaerobacter	9	0	7	20	6	13	12	23	4	25	8	7	6	3	7	3	12	7	3	9	5	2	17	3	8	8	10	22	5	0	1	4	6	2	1	4	14	1	0	13	11	30	26	0	1	0	3
d__Bacteria|p__Firmicutes|c__Clostridia|o__Thermoanaerobacterales|f__Thermoanaerobacteraceae|g__Tepidanaerobacter	11	21	9	8	3	12	17	30	5	35	19	29	8	15	12	31	37	44	36	19	13	19	31	18	7	12	22	33	10	7	13	2	7	3	4	26	3	0	4	35	18	34	34	3	1	12	4
d__Bacteria|p__Firmicutes|c__Clostridia|o__Thermoanaerobacterales|f__Thermodesulfobiaceae|g__Coprothermobacter	38	40	34	51	7	6	13	7	205	8	6	8	1	10	14	14	11	2	2	3	167	18	2	12	0	2	1	7	3	1	0	3	6	0	1	0	1	1	1	11	5	4	2	0	0	2	13
d__Bacteria|p__Firmicutes|c__Clostridia|o__Thermoanaerobacterales|f__Thermodesulfobiaceae|g__Thermodesulfobium	1	3	4	8	1	4	0	3	1	8	8	9	5	3	3	2	13	27	27	1	5	8	23	6	4	0	12	6	4	2	11	0	4	1	0	5	3	1	0	15	2	5	3	0	0	0	3
d__Bacteria|p__Firmicutes|c__Clostridia|o__Thermoanaerobacterales|f__Thermoanaerobacterales_Family_III_Incertae_Sedis|g__Thermoanaerobacterium	8	10	34	40	18	35	27	59	15	84	45	26	24	44	53	59	50	43	139	27	31	35	27	14	6	24	32	43	12	6	31	15	21	8	15	26	9	0	2	91	18	53	66	5	6	7	5
d__Bacteria|p__Firmicutes|c__Clostridia|o__Thermoanaerobacterales|f__Thermoanaerobacterales_Family_III_Incertae_Sedis|g__Caldicellulosiruptor	12	9	36	56	21	39	53	186	22	129	78	56	25	61	56	76	129	168	55	43	79	82	148	21	11	36	71	55	13	3	59	27	48	11	21	32	25	3	4	138	24	76	56	8	7	13	12
d__Bacteria|p__Firmicutes|c__Clostridia|o__Thermoanaerobacterales|f__Thermoanaerobacterales_Family_III_Incertae_Sedis|g__Thermosediminibacter	9	5	9	16	3	11	3	21	10	22	7	35	12	4	17	17	16	12	9	6	3	31	13	6	0	10	12	35	11	6	22	4	10	6	4	21	14	1	1	44	31	49	24	9	14	19	12
d__Bacteria|p__Firmicutes|c__Clostridia|o__Thermoanaerobacterales|f__Thermoanaerobacterales_Family_IV_Incertae_Sedis|g__Mahella	1	7	13	16	1	5	7	43	5	21	6	6	5	15	11	23	22	20	14	5	5	7	11	6	3	3	15	8	9	0	0	2	2	6	2	7	5	2	2	10	5	39	26	3	1	1	3
d__Bacteria|p__Firmicutes|c__Clostridia|o__Clostridiales|f__Clostridiaceae|g__Clostridium	354	647	673	1529	611	1803	1123	2954	386	2558	1525	1118	762	1070	1446	1904	2962	3045	2053	917	1315	1118	2204	751	287	829	1328	1524	422	260	1132	420	1266	307	282	756	513	175	168	3818	1088	1968	2030	166	184	451	495
d__Bacteria|p__Firmicutes|c__Clostridia|o__Clostridiales|f__Clostridiaceae|g__Candidatus_Arthromitus	6	8	15	40	3	23	23	39	4	50	29	35	9	22	27	54	84	21	33	8	17	21	48	19	7	21	48	43	8	15	36	7	13	8	14	23	7	3	9	108	28	40	65	3	6	9	22
d__Bacteria|p__Firmicutes|c__Clostridia|o__Clostridiales|f__Clostridiaceae|g__Alkaliphilus	25	14	26	54	10	45	43	115	7	62	38	57	23	43	68	80	111	49	61	46	46	56	68	48	13	21	17	77	18	10	19	8	32	9	12	47	21	1	1	95	39	89	165	1	2	10	19
d__Bacteria|p__Firmicutes|c__Clostridia|o__Clostridiales|f__Clostridiaceae|g__Geosporobacter	3	2	20	10	2	24	19	27	8	52	19	30	8	28	26	46	44	11	16	24	12	11	17	22	6	23	16	66	23	5	8	3	29	3	7	25	30	1	3	40	42	82	87	6	3	14	15
d__Bacteria|p__Firmicutes|c__Clostridia|o__Clostridiales|f__Heliobacteriaceae|g__Heliobacterium	25	25	16	47	1	5	8	27	3	30	41	14	17	29	14	12	47	18	19	18	23	35	21	18	8	70	72	60	29	6	33	25	61	41	11	42	29	4	5	97	63	50	32	6	17	30	58
d__Bacteria|p__Firmicutes|c__Clostridia|o__Clostridiales|f__Syntrophomonadaceae|g__Syntrophomonas	4	13	9	14	4	16	10	24	2	16	21	21	24	30	34	21	39	25	38	6	5	7	18	10	2	37	24	20	8	1	3	2	6	0	5	18	7	0	1	20	32	25	18	1	1	10	18
d__Bacteria|p__Firmicutes|c__Clostridia|o__Clostridiales|f__Syntrophomonadaceae|g__Syntrophothermus	9	4	8	49	9	30	2	10	4	15	14	20	16	5	3	35	5	7	8	2	4	15	9	21	3	5	4	33	24	4	66	5	23	6	13	16	36	2	1	14	13	30	10	4	3	7	25
d__Bacteria|p__Firmicutes|c__Clostridia|o__Clostridiales|f__Lachnospiraceae|g__Butyrivibrio	46	39	163	173	36	81	118	357	53	410	157	216	67	262	266	253	464	302	280	198	270	383	119	53	20	108	123	147	79	38	128	105	149	42	19	128	52	9	14	680	187	295	265	26	37	62	88
d__Bacteria|p__Firmicutes|c__Clostridia|o__Clostridiales|f__Lachnospiraceae|g__Roseburia	53	84	106	175	45	96	85	160	115	327	143	248	60	237	303	221	534	249	343	152	179	330	80	41	34	102	87	103	23	48	154	132	138	45	15	116	52	6	7	510	168	376	339	13	11	82	75
d__Bacteria|p__Firmicutes|c__Clostridia|o__Clostridiales|f__Lachnospiraceae|g__Anaerostipes	22	25	79	321	21	86	89	311	41	265	130	106	45	150	140	191	416	257	170	69	127	175	95	56	26	68	116	83	33	24	56	39	84	14	13	71	33	10	8	1034	69	142	96	11	8	18	57
d__Bacteria|p__Firmicutes|c__Clostridia|o__Clostridiales|f__Lachnospiraceae|g__Blautia	32	34	72	139	15	66	70	209	45	180	80	134	53	189	204	198	321	188	310	150	215	177	48	42	16	140	107	70	31	24	70	61	107	32	21	106	33	8	9	629	105	225	181	6	19	18	43
d__Bacteria|p__Firmicutes|c__Clostridia|o__Clostridiales|f__Lachnospiraceae|g__Cellulosilyticum	5	33	36	22	12	31	23	91	10	99	54	33	12	50	75	48	92	47	45	25	21	28	24	37	4	16	34	60	16	4	18	9	61	3	12	25	28	9	5	153	42	83	132	3	5	13	18
d__Bacteria|p__Firmicutes|c__Clostridia|o__Clostridiales|f__Lachnospiraceae|g__Lachnoclostridium	333	681	821	1932	421	560	652	2296	1056	1712	617	1190	439	2142	2200	1890	3803	2665	4707	1765	2963	2074	711	319	72	582	579	729	446	339	1014	777	1482	429	152	535	189	38	86	3220	1356	2102	1757	103	172	352	300
d__Bacteria|p__Firmicutes|c__Clostridia|o__Clostridiales|f__Lachnospiraceae|g__Tyzzerella	16	22	35	58	12	34	54	159	10	66	70	53	12	246	432	80	224	90	129	45	60	83	35	28	6	37	53	68	18	16	29	19	62	15	12	49	21	2	7	98	65	99	120	2	8	35	19
d__Bacteria|p__Firmicutes|c__Clostridia|o__Clostridiales|f__Peptostreptococcaceae|g__Filifactor	1656	778	12627	1121	2729	2064	6530	7207	3730	4742	1103	5594	1314	1330	1715	232431	40985	768	1082	1854	2983	1135	1271	34827	167	599	768	220116	19984	306	237	117	415	65	12818	16774	20816	679	2024	3328	61214	140243	138091	6178	4529	2667	1175
d__Bacteria|p__Firmicutes|c__Clostridia|o__Clostridiales|f__Peptostreptococcaceae|g__Acetoanaerobium	21	20	25	74	6	35	75	306	14	86	62	30	18	41	108	85	163	121	41	56	90	29	80	28	9	16	38	65	17	6	5	8	41	8	8	18	13	4	3	164	31	77	129	3	3	7	25
d__Bacteria|p__Firmicutes|c__Clostridia|o__Clostridiales|f__Peptostreptococcaceae|g__Peptoclostridium	10	7	16	19	4	8	29	66	8	92	35	50	9	45	38	79	92	37	14	30	23	25	13	17	6	29	32	42	20	10	4	7	17	5	9	30	38	5	2	43	32	91	89	8	6	17	22
d__Bacteria|p__Firmicutes|c__Clostridia|o__Clostridiales|f__Peptostreptococcaceae|g__Clostridioides	384	151	244	494	205	519	401	646	200	919	378	2074	385	323	255	1088	1527	232	478	603	300	419	334	357	43	150	243	1163	147	237	137	30	164	35	132	503	144	15	24	576	681	1733	2907	155	91	374	226
d__Bacteria|p__Firmicutes|c__Clostridia|o__Clostridiales|f__Eubacteriaceae|g__Eubacterium	86	125	145	294	87	243	147	434	86	747	341	252	120	329	280	321	714	462	418	237	314	386	182	120	21	132	166	265	54	52	165	97	234	60	38	218	71	51	13	781	233	588	622	24	28	93	137
d__Bacteria|p__Firmicutes|c__Clostridia|o__Clostridiales|f__Eubacteriaceae|g__Acetobacterium	4	2	4	11	3	15	13	19	3	38	51	21	19	45	12	31	39	24	146	5	9	20	13	22	1	23	31	33	9	5	24	2	10	6	4	30	16	0	1	46	32	32	33	1	2	21	4
d__Bacteria|p__Firmicutes|c__Clostridia|o__Clostridiales|f__Peptococcaceae|g__Desulfotomaculum	91	73	102	128	70	113	74	120	41	216	142	146	64	150	178	145	259	120	207	74	196	125	72	106	42	198	149	194	54	39	154	61	111	101	37	119	88	12	14	168	109	133	114	25	17	35	92
d__Bacteria|p__Firmicutes|c__Clostridia|o__Clostridiales|f__Peptococcaceae|g__Desulfitobacterium	43	62	28	72	17	54	33	46	29	54	96	94	37	66	80	61	102	24	133	24	24	103	79	40	16	81	81	123	14	27	67	36	51	27	19	85	38	4	6	187	101	101	98	12	11	119	40
d__Bacteria|p__Firmicutes|c__Clostridia|o__Clostridiales|f__Peptococcaceae|g__Syntrophobotulus	11	11	11	27	1	3	8	27	6	24	9	25	16	10	19	31	31	20	10	14	35	29	10	11	5	15	4	40	2	0	1	19	32	1	2	20	9	0	2	9	27	50	29	4	1	2	6
d__Bacteria|p__Firmicutes|c__Clostridia|o__Clostridiales|f__Peptococcaceae|g__Dehalobacter	16	13	16	40	9	8	9	33	5	47	33	15	5	16	38	42	23	2	48	12	18	22	14	44	3	25	12	26	17	8	11	17	24	5	15	17	23	16	25	65	15	25	28	16	10	15	23
d__Bacteria|p__Firmicutes|c__Clostridia|o__Clostridiales|f__Peptococcaceae|g__Desulfosporosinus	59	36	24	26	6	13	8	19	115	46	43	28	15	20	16	50	72	21	38	24	119	52	14	44	10	30	45	108	15	7	38	22	36	12	13	55	22	3	4	177	54	97	127	5	8	9	32
d__Bacteria|p__Firmicutes|c__Clostridia|o__Clostridiales|f__Peptococcaceae|g__Thermincola	2	3	4	20	0	6	3	5	10	14	11	7	6	6	8	9	23	9	25	3	6	2	6	1	4	8	32	7	1	0	2	7	3	4	3	10	1	0	2	18	3	17	16	0	2	6	10
d__Bacteria|p__Firmicutes|c__Clostridia|o__Clostridiales|f__Peptococcaceae|g__Candidatus_Desulforudis	47	9	9	16	1	10	0	1	35	6	8	9	3	4	4	6	8	0	21	9	2	10	1	12	8	25	16	43	7	7	43	33	40	40	3	22	12	3	2	6	32	17	25	3	5	38	36
d__Bacteria|p__Firmicutes|c__Clostridia|o__Clostridiales|g__Flavonifractor	40	62	37	47	6	14	26	65	29	59	74	28	4	52	59	67	111	30	98	38	45	28	39	50	14	98	68	156	78	41	75	74	108	124	21	88	48	13	13	83	186	208	164	29	74	57	114
d__Bacteria|p__Firmicutes|c__Clostridia|o__Clostridiales|g__Intestinimonas	37	42	42	72	7	6	13	28	32	34	19	28	11	33	37	68	40	38	62	42	29	27	27	50	17	114	73	118	40	11	56	107	138	47	13	50	35	5	9	186	79	61	66	13	43	126	68
d__Bacteria|p__Firmicutes|c__Clostridia|o__Clostridiales|g__Gottschalkia	3	2	22	37	4	26	31	87	8	66	37	16	6	33	41	33	66	30	24	22	25	33	59	39	10	19	34	46	2	1	46	2	24	2	20	32	10	2	0	49	33	49	60	9	1	13	17
d__Bacteria|p__Firmicutes|c__Clostridia|o__Clostridiales|f__Oscillospiraceae|g__Oscillibacter	39	46	29	46	11	15	25	61	44	41	35	44	22	75	71	58	98	77	99	61	66	65	33	30	11	70	43	80	55	20	33	20	30	17	31	94	41	2	4	133	179	90	83	24	14	15	59
d__Bacteria|p__Firmicutes|c__Clostridia|o__Clostridiales|f__Clostridiales_Family_XVII_Incertae_Sedis|g__Thermaerobacter	19	6	11	27	0	3	1	31	5	7	10	6	7	18	12	11	13	7	3	6	5	4	1	31	12	76	55	111	16	18	92	104	130	135	8	41	28	13	5	17	61	55	67	12	38	72	80
d__Bacteria|p__Firmicutes|c__Clostridia|o__Clostridiales|f__Ruminococcaceae|g__Ruminococcus	61	163	60	79	18	57	74	158	33	292	203	80	33	90	80	66	184	105	95	77	100	147	55	40	20	71	95	67	29	21	48	30	62	18	25	62	13	9	13	273	75	104	115	4	14	57	24
d__Bacteria|p__Firmicutes|c__Clostridia|o__Clostridiales|f__Ruminococcaceae|g__Ethanoligenens	40	156	43	96	3	29	66	129	35	80	74	40	20	116	82	99	98	31	14	23	35	41	64	78	18	74	38	114	33	10	73	41	65	12	18	64	32	12	5	108	74	69	41	18	18	67	66
d__Bacteria|p__Firmicutes|c__Clostridia|o__Clostridiales|f__Ruminococcaceae|g__Ruminiclostridium	109	126	142	195	37	79	92	145	95	156	136	157	51	148	165	250	311	183	406	116	149	144	182	74	32	173	231	229	78	27	72	63	89	36	38	158	102	11	20	343	204	288	280	25	24	75	135
d__Bacteria|p__Firmicutes|c__Clostridia|o__Clostridiales|f__Ruminococcaceae|g__Mageeibacillus	244	118	165	350	87	231	196	431	158	783	221	673	163	296	348	506	601	402	410	288	492	326	214	159	122	150	229	448	46	49	72	58	296	42	38	199	90	9	13	575	207	467	521	31	30	102	90
d__Bacteria|p__Firmicutes|c__Clostridia|o__Clostridiales|f__Symbiobacteriaceae|g__Symbiobacterium	14	15	20	31	0	7	19	22	13	12	24	12	8	13	14	13	25	20	7	8	6	11	19	45	11	66	78	221	49	23	47	44	84	112	8	44	45	31	8	43	36	64	57	16	65	247	59
d__Bacteria|p__Firmicutes|c__Clostridia|o__Clostridiales|f__Christensenellaceae|g__Christensenella	1312	93	78	107	1126	88	82	113	4097	1025	91	1443	60	115	122	1484	139	96	168	3756	74	704	89	65	13	61	78	72	102	86	35	15	19	5	16	45	26	10	8	77	63	131	160	3	7	17	34
d__Bacteria|p__Firmicutes|c__Clostridia|o__Natranaerobiales|f__Natranaerobiaceae|g__Natranaerobius	2	5	6	6	0	1	9	43	4	20	21	7	1	4	4	8	23	45	11	6	9	9	69	8	4	7	6	11	3	1	2	0	15	5	4	6	13	5	1	17	18	44	29	2	0	1	10
d__Bacteria|p__Firmicutes|c__Erysipelotrichia|o__Erysipelotrichales|f__Erysipelotrichaceae|g__Erysipelothrix	20	33	39	35	23	76	17	44	18	144	78	104	19	51	71	75	82	55	74	16	32	37	51	45	14	21	46	92	21	12	39	4	89	8	21	69	28	14	10	121	29	48	88	15	11	9	28
d__Bacteria|p__Firmicutes|c__Erysipelotrichia|o__Erysipelotrichales|f__Erysipelotrichaceae|g__Turicibacter	61	118	63	71	28	66	51	69	138	116	75	24	20	82	57	68	87	125	60	36	133	52	62	31	21	40	17	79	10	18	75	6	185	7	6	33	3	7	1	44	40	49	160	2	1	15	21
d__Bacteria|p__Firmicutes|c__Erysipelotrichia|o__Erysipelotrichales|f__Erysipelotrichaceae|g__Faecalibaculum	13	31	24	33	7	9	28	37	15	84	116	17	2	48	19	17	74	33	31	22	67	19	21	12	2	24	28	24	37	5	7	8	35	11	4	13	9	12	6	44	75	50	33	1	8	6	6
d__Bacteria|p__Firmicutes|c__Negativicutes|o__Selenomonadales|f__Sporomusaceae|g__Pelosinus	22	26	53	126	47	161	39	129	15	112	87	126	55	103	78	103	150	101	229	26	32	89	87	21	23	95	69	81	9	47	212	17	61	17	23	89	13	7	3	259	89	79	62	11	12	117	74
d__Bacteria|p__Firmicutes|c__Negativicutes|o__Selenomonadales|f__Selenomonadaceae|g__Selenomonas	87671	67103	91589	268492	126678	46148	17626	15865	14639	46334	63055	88131	48910	25476	15924	14134	15720	14463	53913	9561	34842	159147	108298	111033	59336	317789	455352	203428	24180	33550	15736	87559	54786	32968	104726	344391	2138	1465	17536	735439	199100	79412	124964	12385	13954	24012	240428
d__Bacteria|p__Firmicutes|c__Negativicutes|o__Acidaminococcales|f__Acidaminococcaceae|g__Acidaminococcus	66	76	67	156	24	92	25	49	53	92	96	98	67	90	95	113	141	25	464	78	70	179	136	48	26	192	236	134	48	30	119	61	48	97	37	182	64	9	7	771	159	149	104	15	57	91	140
d__Bacteria|p__Firmicutes|c__Negativicutes|o__Veillonellales|f__Veillonellaceae|g__Megasphaera	152	84	116	142	34	80	39	45	26	145	290	184	127	205	109	302	507	44	2096	81	124	909	453	221	67	631	449	285	14	5	66	146	54	172	104	688	25	10	6	1499	125	61	81	4	18	871	124
d__Bacteria|p__Firmicutes|c__Negativicutes|o__Veillonellales|f__Veillonellaceae|g__Veillonella	35878	525940	120709	233540	550590	1854797	75655	173634	44007	927291	266161	132284	32254	656689	392772	504454	499084	1182698	1201900	169118	38373	421584	191796	10657	5531	49879	23372	131983	13534	218751	1548913	81761	305714	98400	13882	16489	11292	7384	1787	215239	2438	2973	259	721	74590	1185582	54929
d__Bacteria|p__Firmicutes|c__Negativicutes|o__Veillonellales|f__Veillonellaceae|g__Dialister	7932	1637	1138	2117	421	1085	8921	402	191	9401	5703	9332	4062	4504	993	1993	7935	304	5204	3147	429	14861	5941	1562	152	6607	2155	2416	95	3353	566	347	743	1292	1683	6865	125	7	326	5497	826	446	358	487	748	324	21576
d__Bacteria|p__Firmicutes|c__Negativicutes|o__Veillonellales|f__Veillonellaceae|g__Negativicoccus	44	77	55	187	55	84	1321	133	92	148	113	256	162	280	289	207	187	1092	1119	147	50	307	239	31	40	361	246	62	10	20	77	29	53	19	32	247	24	3	7	258	151	69	44	9	29	165	74
d__Bacteria|p__Firmicutes|c__Limnochordia|o__Limnochordales|f__Limnochordaceae|g__Limnochorda	18	12	22	59	1	12	6	31	16	15	28	17	16	49	21	14	28	41	24	14	14	13	20	31	23	55	40	143	51	39	48	49	162	81	18	39	34	10	7	54	64	50	35	12	22	80	115
d__Bacteria|p__Firmicutes|c__Tissierellia|o__Tissierellales|f__Peptoniphilaceae|g__Finegoldia	76	25	66	199	137	366	218	268	20	336	75	275	103	140	210	993	151	113	86	78	88	105	80	74	22	60	115	191	42	94	109	16	121	13	44	119	98	18	12	272	138	623	394	18	14	491	73
d__Bacteria|p__Firmicutes|c__Tissierellia|o__Tissierellales|f__Peptoniphilaceae|g__Peptoniphilus	12	7	21	20	2	20	36	61	10	97	26	47	11	50	44	94	64	28	21	16	25	17	18	41	5	16	35	63	11	8	13	4	28	2	6	29	34	7	4	47	34	65	85	2	8	6	30
d__Bacteria|p__Firmicutes|c__Tissierellia|o__Tissierellales|f__Peptoniphilaceae|g__Anaerococcus	321	60	132	180	103	218	208	338	92	355	104	474	139	86	119	373	434	422	375	92	172	113	124	92	61	143	394	361	65	360	71	19	199	27	41	135	94	14	16	392	188	446	397	31	19	88	148
d__Bacteria|p__Firmicutes|c__Tissierellia|o__Tissierellales|f__Peptoniphilaceae|g__Parvimonas	26682	3017	6296	13172	4772	19936	20271	12614	2183	40350	13563	67833	17032	5184	16489	6369	33757	552	6484	4464	1169	19872	6613	4870	2198	5914	11200	22267	1336	44333	16563	1751	4394	1202	1286	25353	924	714	518	4731	5083	72839	21461	1638	1261	15908	6019
d__Bacteria|p__Firmicutes|c__Tissierellia|o__Tissierellales|f__Peptoniphilaceae|g__Murdochiella	810	381	414	319	31	158	237	135	284	559	233	274	116	418	111	518	571	32	556	607	248	232	191	200	14	111	103	728	55	330	88	29	51	17	44	300	59	6	7	177	237	596	716	25	19	88	191
d__Bacteria|p__Firmicutes|c__Tissierellia|g__Ezakiella	14	1	41	33	11	38	113	174	40	127	26	255	44	46	54	186	91	67	74	51	46	43	47	51	14	18	30	196	39	31	43	8	32	7	17	66	37	5	6	122	209	537	404	8	14	43	46
d__Bacteria|p__Deinococcus-Thermus|c__Deinococci|o__Thermales|f__Thermaceae|g__Thermus	72	39	55	43	3	32	2	23	30	28	40	35	7	34	78	15	31	53	18	31	26	29	29	122	40	137	87	292	119	67	140	156	115	221	30	109	60	21	18	68	143	134	92	31	66	102	126
d__Bacteria|p__Deinococcus-Thermus|c__Deinococci|o__Thermales|f__Thermaceae|g__Meiothermus	5	26	32	24	5	25	6	27	38	6	19	21	10	56	40	7	25	29	13	9	3	24	19	13	19	56	25	78	15	16	56	101	81	112	20	26	19	24	3	61	30	27	23	6	8	33	54
d__Bacteria|p__Deinococcus-Thermus|c__Deinococci|o__Thermales|f__Thermaceae|g__Marinithermus	1	2	3	2	2	0	2	0	6	5	6	5	2	9	28	6	2	10	1	1	3	2	6	9	2	13	13	43	17	4	21	7	21	10	10	14	23	4	0	16	22	20	7	1	11	21	32
d__Bacteria|p__Deinococcus-Thermus|c__Deinococci|o__Thermales|f__Thermaceae|g__Oceanithermus	18	13	19	35	2	0	0	8	5	12	12	7	1	12	7	31	6	7	2	5	1	18	15	30	10	50	31	69	17	8	52	32	74	28	4	16	6	12	3	17	50	29	26	3	31	16	42
d__Bacteria|p__Deinococcus-Thermus|c__Deinococci|o__Deinococcales|f__Deinococcaceae|g__Deinococcus	123	213	180	269	35	176	91	229	192	120	260	76	97	394	236	90	179	210	96	117	184	130	224	181	106	385	240	526	192	79	495	428	603	487	59	193	149	105	29	337	263	273	438	46	112	340	387
d__Bacteria|p__Deinococcus-Thermus|c__Deinococci|o__Deinococcales|f__Trueperaceae|g__Truepera	123	249	110	109	41	70	90	198	301	113	111	116	33	193	115	150	197	254	81	48	223	118	181	86	53	143	246	246	23	15	45	58	163	54	25	173	18	6	9	65	164	114	496	10	29	27	118
d__Bacteria|p__Armatimonadetes|c__Fimbriimonadia|o__Fimbriimonadales|f__Fimbriimonadaceae|g__Fimbriimonas	23	6	9	16	3	8	2	37	5	11	4	7	6	5	4	7	34	14	7	11	13	16	7	14	3	11	5	20	5	12	12	22	3	12	6	7	14	1	0	5	15	10	9	9	6	8	24
d__Bacteria|p__Chloroflexi|c__Chloroflexia|o__Chloroflexales|f__Chloroflexaceae|g__Chloroflexus	31	34	49	48	5	17	2	3	37	26	32	12	14	12	6	9	23	8	8	82	45	27	12	15	20	54	109	69	14	6	65	67	80	35	8	22	10	6	1	31	48	37	153	5	29	27	29
d__Bacteria|p__Chloroflexi|c__Chloroflexia|o__Chloroflexales|f__Roseiflexaceae|g__Roseiflexus	33	86	24	35	4	16	15	24	63	23	42	28	20	51	32	25	27	47	34	10	25	46	43	21	13	44	44	41	24	6	42	73	42	22	5	15	14	4	3	73	15	18	6	9	12	20	69
d__Bacteria|p__Chloroflexi|c__Thermomicrobia|o__Sphaerobacterales|f__Sphaerobacteraceae|g__Sphaerobacter	27	9	13	25	0	1	9	0	3	11	15	11	4	15	17	4	25	5	15	13	14	9	8	16	11	53	30	89	29	5	9	27	61	19	7	10	15	10	2	56	26	23	12	6	30	103	32
d__Bacteria|p__Chloroflexi|c__Thermomicrobia|o__Thermomicrobiales|f__Thermomicrobiaceae|g__Thermomicrobium	18	29	18	39	12	40	36	18	48	43	14	31	5	50	33	54	51	48	33	7	48	25	21	36	11	33	53	93	7	7	20	22	44	49	3	46	6	0	1	25	57	56	160	2	20	74	30
d__Bacteria|p__Chloroflexi|c__Anaerolineae|o__Anaerolineales|f__Anaerolineaceae|g__Anaerolinea	7	2	11	6	0	1	13	11	1	7	7	19	5	20	4	2	3	1	2	3	2	3	2	15	1	7	15	9	8	7	32	0	4	3	3	11	2	0	0	6	4	5	12	2	1	0	18
d__Bacteria|p__Chloroflexi|c__Dehalococcoidia|g__Dehalogenimonas	4	122	46	44	5	33	15	41	24	54	60	27	4	43	59	22	76	50	18	88	28	13	58	24	15	20	27	49	29	1	2	16	31	21	2	8	47	6	3	14	5	21	29	4	35	57	48
d__Bacteria|p__Chloroflexi|c__Dehalococcoidia|o__Dehalococcoidales|f__Dehalococcoidaceae|g__Dehalococcoides	19	19	50	47	6	13	27	54	17	78	105	27	11	86	41	55	162	40	38	19	15	53	35	42	8	59	45	128	10	6	4	9	18	5	15	57	17	2	5	49	96	91	79	3	1	3	29
d__Bacteria|p__Chloroflexi|c__Caldilineae|o__Caldilineales|f__Caldilineaceae|g__Caldilinea	9	10	17	21	0	6	2	18	11	7	18	8	6	21	6	13	25	11	8	9	6	8	13	22	2	11	23	30	15	5	5	6	8	3	10	8	20	1	3	12	13	17	10	7	6	17	12
d__Bacteria|p__Actinobacteria|c__Actinobacteria|o__Actinomycetales|f__Actinomycetaceae|g__Actinomyces	57310	44077	23422	40922	2269	5828	882	2403	157232	24894	20668	2329	1373	3006	7681	938	3968	13746	6670	80843	60750	17449	3890	44483	62669	476050	373374	914256	153330	125322	853291	1342925	1366485	939627	57903	230545	555840	291648	72870	462464	629868	950527	996071	24779	202817	843774	1350978
d__Bacteria|p__Actinobacteria|c__Actinobacteria|o__Actinomycetales|f__Actinomycetaceae|g__Mobiluncus	7	52	25	43	4	27	6	44	48	14	62	24	15	11	32	12	20	50	21	145	42	24	17	25	21	122	67	127	20	34	49	230	318	157	16	50	25	7	19	116	45	69	38	6	62	207	63
d__Bacteria|p__Actinobacteria|c__Actinobacteria|o__Actinomycetales|f__Actinomycetaceae|g__Arcanobacterium	16	15	10	6	9	7	1	3	1138	41	14	5	14	28	12	25	14	4	33	73	54	16	15	51	18	92	58	160	31	21	27	175	268	111	10	17	11	7	3	17	42	67	37	1	20	305	39
d__Bacteria|p__Actinobacteria|c__Actinobacteria|o__Actinomycetales|f__Actinomycetaceae|g__Trueperella	63	89	67	100	6	14	10	8	149	26	75	20	8	120	49	17	31	27	106	78	54	39	27	85	95	602	292	1019	103	100	255	1025	1606	466	36	188	19	25	17	123	67	124	138	15	310	1990	193
d__Bacteria|p__Actinobacteria|c__Actinobacteria|o__Actinomycetales|f__Actinomycetaceae|g__Actinotignum	17	59	37	33	10	4	6	9	73	21	53	13	7	9	2	6	3	21	5	72	44	31	19	100	91	476	242	1076	81	184	231	1005	1508	589	23	114	18	20	5	100	132	171	208	14	266	1854	121
d__Bacteria|p__Actinobacteria|c__Actinobacteria|o__Bifidobacteriales|f__Bifidobacteriaceae|g__Bifidobacterium	41569	2237	530	771	123	245	245	307	765	625	7991	17354	438	516	472	972	804	562	2699	2883	554	3875	1278	546	773	3153	1952	3399	645	4603	2464	3782	5193	3893	1216	15858	236	265	106	1925	1197	1518	1305	144	1595	4521	1223
d__Bacteria|p__Actinobacteria|c__Actinobacteria|o__Bifidobacteriales|f__Bifidobacteriaceae|g__Gardnerella	90	155	54	18	43	94	102	319	27	110	79	112	40	66	36	106	152	133	98	136	133	113	245	57	27	84	114	149	40	27	39	8	80	17	14	78	36	22	2	101	105	177	334	2	16	83	58
d__Bacteria|p__Actinobacteria|c__Actinobacteria|o__Bifidobacteriales|f__Bifidobacteriaceae|g__Scardovia	1677	4288	33	4	94	78	14	7	127	69	33	423	174	3	14	33	23	30	507	3212	370	1008	395	4	19	74	93	22	7	167	42	29	14	14	887	703	1	1	0	72	5	9	8	0	1	985	25
d__Bacteria|p__Actinobacteria|c__Actinobacteria|o__Bifidobacteriales|f__Bifidobacteriaceae|g__Parascardovia	282	634	17	18	52	73	21	40	24	205	98	199	80	141	49	179	142	102	2084	664	149	168	150	30	773	12155	55	200	28	87	56	108	223	107	15689	261	11	30	6	102	62	104	99	4	31	377	81
d__Bacteria|p__Actinobacteria|c__Actinobacteria|o__Micrococcales|f__Micrococcaceae|g__Micrococcus	7	62	39	39	6	9	3	4	117	14	28	7	9	3	3	3	8	16	1	153	45	24	6	121	87	370	257	801	167	217	294	504	723	780	44	146	44	40	26	105	183	331	288	23	459	784	302
d__Bacteria|p__Actinobacteria|c__Actinobacteria|o__Micrococcales|f__Micrococcaceae|g__Renibacterium	4	25	12	17	6	5	13	48	38	16	26	1	2	8	10	16	28	59	6	14	17	21	102	9	19	62	39	22	10	5	14	65	81	92	8	11	5	8	4	59	23	17	9	6	26	35	43
d__Bacteria|p__Actinobacteria|c__Actinobacteria|o__Micrococcales|f__Micrococcaceae|g__Arthrobacter	118	470	258	282	34	125	40	115	4592	130	434	120	111	242	249	85	124	444	124	740	319	203	212	567	592	2123	1377	2994	714	697	1588	2760	4420	3448	196	629	260	324	134	955	902	1161	1044	147	1561	3349	1035
d__Bacteria|p__Actinobacteria|c__Actinobacteria|o__Micrococcales|f__Micrococcaceae|g__Rothia	21442	75706	38564	14049	2594	40804	604	11842	72715	5566	7389	1763	2059	58044	22367	128	6601	11621	24557	15924	53012	47369	9710	20857	33538	33658	646	60448	21184	452	25111	2400	39126	752	21803	5407	23781	11630	183	1032	92533	102785	10721	879	1952	32752	23974
d__Bacteria|p__Actinobacteria|c__Actinobacteria|o__Micrococcales|f__Micrococcaceae|g__Kocuria	66	213	131	109	15	37	7	19	207	53	101	21	14	18	32	9	13	36	30	356	90	77	56	388	329	1493	1024	2741	485	822	1163	1990	2846	2984	156	583	162	199	84	442	711	1118	1025	111	1468	3094	840
d__Bacteria|p__Actinobacteria|c__Actinobacteria|o__Micrococcales|f__Micrococcaceae|g__Sinomonas	21	134	33	33	6	5	2	0	208	8	44	3	7	10	9	5	5	31	2	295	42	30	15	91	95	490	379	1074	136	195	365	828	1178	921	33	151	35	52	27	160	211	283	269	32	418	1674	291
d__Bacteria|p__Actinobacteria|c__Actinobacteria|o__Micrococcales|f__Micrococcaceae|g__Glutamicibacter	7	65	43	40	2	28	12	71	60	17	93	5	10	39	47	8	16	70	10	70	33	44	88	58	110	296	205	286	90	50	201	405	526	523	18	70	29	51	14	183	177	193	189	14	219	376	161
d__Bacteria|p__Actinobacteria|c__Actinobacteria|o__Micrococcales|f__Micrococcaceae|g__Paenarthrobacter	0	1	0	0	0	0	0	0	1	0	1	0	3	0	0	1	0	0	0	10	0	2	0	3	0	8	4	21	8	5	25	16	42	16	3	5	1	11	0	7	9	14	20	1	3	34	6
d__Bacteria|p__Actinobacteria|c__Actinobacteria|o__Micrococcales|f__Micrococcaceae|g__Pseudarthrobacter	84	195	88	100	24	52	11	15	339	8	133	42	32	63	61	27	36	111	21	214	64	91	95	175	155	676	439	872	179	216	584	936	1075	1184	52	201	88	139	40	327	310	360	358	32	385	830	368
d__Bacteria|p__Actinobacteria|c__Actinobacteria|o__Micrococcales|f__Micrococcaceae|g__Neomicrococcus	1	8	14	5	1	7	8	2	10	11	8	15	7	9	5	3	3	13	20	6	5	11	4	10	20	57	36	63	15	19	35	56	100	32	10	19	17	12	1	19	39	45	37	3	26	63	40
d__Bacteria|p__Actinobacteria|c__Actinobacteria|o__Micrococcales|f__Cellulomonadaceae|g__Cellulomonas	50	152	101	83	11	31	11	5	167	22	91	21	13	14	25	7	12	18	9	402	59	72	18	326	255	1280	997	2607	409	678	967	1756	3049	2551	130	539	118	133	63	384	526	794	760	72	1397	3378	754
d__Bacteria|p__Actinobacteria|c__Actinobacteria|o__Micrococcales|f__Promicromonosporaceae|g__Xylanimonas	22	58	41	36	4	15	3	13	166	8	43	4	2	16	9	5	13	16	4	277	34	19	10	145	120	792	620	1615	203	431	517	934	1522	1540	39	222	31	46	36	168	297	465	409	40	816	2335	332
d__Bacteria|p__Actinobacteria|c__Actinobacteria|o__Micrococcales|f__Promicromonosporaceae|g__Isoptericola	33	119	82	81	13	31	12	19	224	17	103	20	32	42	27	20	9	34	18	260	49	52	26	306	201	1162	799	2275	361	603	886	1900	2823	2128	97	490	81	84	51	367	548	862	845	70	963	2903	584
d__Bacteria|p__Actinobacteria|c__Actinobacteria|o__Micrococcales|f__Brevibacteriaceae|g__Brevibacterium	23	126	67	74	13	50	20	57	166	25	85	37	21	80	67	39	48	133	39	191	74	49	39	112	123	534	398	715	165	153	526	868	1221	726	52	163	36	55	24	198	240	276	359	29	386	1147	271
d__Bacteria|p__Actinobacteria|c__Actinobacteria|o__Micrococcales|f__Dermabacteraceae|g__Dermabacter	13	28	18	12	0	9	1	9	44	7	18	3	2	21	5	2	14	12	3	76	12	41	16	36	27	130	81	286	26	41	131	245	369	201	7	38	35	26	12	47	45	67	46	7	95	268	108
d__Bacteria|p__Actinobacteria|c__Actinobacteria|o__Micrococcales|f__Dermabacteraceae|g__Brachybacterium	47	128	67	102	10	24	8	19	291	27	87	31	17	25	59	13	26	62	72	518	119	67	30	302	258	1214	922	2417	406	646	971	1621	2232	2521	73	498	61	110	50	395	583	1013	957	77	1226	2884	675
d__Bacteria|p__Actinobacteria|c__Actinobacteria|o__Micrococcales|f__Dermabacteraceae|g__Devriesea	4	25	14	18	9	8	6	9	23	5	27	4	7	4	4	2	8	44	9	81	14	9	11	43	31	134	59	196	56	64	93	257	333	244	7	42	13	12	5	92	48	63	45	9	125	295	72
d__Bacteria|p__Actinobacteria|c__Actinobacteria|o__Micrococcales|f__Intrasporangiaceae|g__Intrasporangium	46	61	19	34	2	12	3	54	50	8	59	6	4	17	19	7	10	56	28	110	43	29	28	74	98	358	268	629	126	185	366	569	788	689	31	122	19	39	20	167	160	226	183	12	220	775	200
d__Bacteria|p__Actinobacteria|c__Actinobacteria|o__Micrococcales|f__Intrasporangiaceae|g__Janibacter	20	106	33	18	2	7	1	3	411	7	54	5	6	12	24	11	28	37	5	116	46	22	14	76	107	500	309	684	131	217	354	644	901	837	46	168	29	31	23	106	171	286	204	32	350	862	138
d__Bacteria|p__Actinobacteria|c__Actinobacteria|o__Micrococcales|f__Intrasporangiaceae|g__Serinicoccus	21	36	37	31	4	21	1	5	68	11	49	8	3	9	11	6	4	23	12	107	32	19	19	120	131	622	346	923	171	254	449	722	1013	902	48	156	46	27	23	173	199	293	289	34	409	1092	323
d__Bacteria|p__Actinobacteria|c__Actinobacteria|o__Micrococcales|f__Intrasporangiaceae|g__Arsenicicoccus	42	56	27	49	21	29	2	1	142	13	46	12	10	14	11	5	9	38	12	229	40	19	14	132	100	638	432	1143	182	270	508	862	1274	1123	50	173	32	50	34	147	180	329	260	36	608	1608	204
d__Bacteria|p__Actinobacteria|c__Actinobacteria|o__Micrococcales|f__Jonesiaceae|g__Jonesia	6	21	14	22	4	30	4	24	31	9	68	1	0	100	31	2	8	49	12	32	26	11	38	28	23	134	82	106	28	30	104	165	192	321	3	12	4	10	10	74	34	33	16	6	87	182	54
d__Bacteria|p__Actinobacteria|c__Actinobacteria|o__Micrococcales|f__Microbacteriaceae|g__Clavibacter	29	75	43	50	6	22	4	7	115	20	84	7	4	24	20	19	14	75	21	224	65	69	41	122	96	721	421	1156	201	287	452	906	1531	1271	64	229	41	54	32	227	348	438	475	38	570	1525	323
d__Bacteria|p__Actinobacteria|c__Actinobacteria|o__Micrococcales|f__Microbacteriaceae|g__Curtobacterium	37	78	36	58	1	14	2	11	81	17	38	9	8	22	30	5	27	10	32	110	33	40	15	73	97	454	310	887	148	289	427	683	1029	1060	39	172	39	47	21	186	269	365	410	30	488	1043	228
d__Bacteria|p__Actinobacteria|c__Actinobacteria|o__Micrococcales|f__Microbacteriaceae|g__Agromyces	6	35	22	14	1	4	5	27	22	13	14	4	4	5	17	0	9	50	9	57	22	16	7	39	45	252	104	336	90	87	164	351	540	268	28	67	20	34	15	66	96	130	113	11	83	391	130
d__Bacteria|p__Actinobacteria|c__Actinobacteria|o__Micrococcales|f__Microbacteriaceae|g__Microbacterium	179	362	187	225	23	81	21	78	351	108	211	52	33	135	100	40	59	102	61	592	184	156	101	395	329	2005	1308	3138	578	770	1357	2538	4527	3329	175	719	143	226	77	660	775	1172	1009	114	1819	4216	947
d__Bacteria|p__Actinobacteria|c__Actinobacteria|o__Micrococcales|f__Microbacteriaceae|g__Rathayibacter	14	39	21	35	6	23	2	38	103	21	47	19	7	36	29	21	21	51	14	152	58	29	11	57	50	260	177	287	72	91	158	337	467	503	30	82	36	24	14	76	66	113	98	16	256	408	136
d__Bacteria|p__Actinobacteria|c__Actinobacteria|o__Micrococcales|f__Microbacteriaceae|g__Cryobacterium	15	34	29	24	0	11	5	18	48	7	40	7	20	6	19	6	15	62	14	87	17	23	36	86	81	300	169	403	94	102	197	415	559	443	27	100	17	22	13	62	77	136	119	16	206	388	150
d__Bacteria|p__Actinobacteria|c__Actinobacteria|o__Micrococcales|f__Microbacteriaceae|g__Leifsonia	27	39	41	47	4	19	1	15	145	23	38	9	7	6	15	13	21	60	13	137	33	39	35	117	68	509	364	745	152	172	316	717	1145	785	38	164	51	58	19	147	210	252	246	29	422	1026	334
d__Bacteria|p__Actinobacteria|c__Actinobacteria|o__Micrococcales|f__Microbacteriaceae|g__Frondihabitans	10	12	12	13	0	8	3	11	21	10	14	2	3	5	10	1	2	17	10	35	11	30	13	39	41	179	81	227	51	52	150	189	324	192	23	46	18	30	8	62	65	101	78	9	118	168	83
d__Bacteria|p__Actinobacteria|c__Actinobacteria|o__Micrococcales|f__Microbacteriaceae|g__Microterricola	5	27	16	8	1	7	4	1	28	6	31	15	20	5	2	5	14	13	6	33	26	11	5	42	37	196	150	352	67	87	124	150	311	346	26	103	10	28	9	55	71	126	93	13	191	468	112
d__Bacteria|p__Actinobacteria|c__Actinobacteria|o__Micrococcales|f__Microbacteriaceae|g__Rhodoluna	8	13	11	11	1	12	5	40	23	44	41	4	3	13	24	7	6	29	4	4	12	10	11	5	22	44	45	16	8	3	18	40	32	94	6	6	6	7	5	13	10	8	10	1	11	11	22
d__Bacteria|p__Actinobacteria|c__Actinobacteria|o__Micrococcales|f__Beutenbergiaceae|g__Beutenbergia	20	53	19	33	6	8	4	3	60	9	30	12	23	6	3	1	2	10	5	172	64	19	9	110	92	565	373	1210	183	234	375	861	1326	803	43	163	47	38	25	118	190	308	255	31	447	1740	241
d__Bacteria|p__Actinobacteria|c__Actinobacteria|o__Micrococcales|f__Dermacoccaceae|g__Dermacoccus	16	24	26	25	1	7	0	1	30	3	18	3	3	0	5	4	10	4	0	50	16	22	15	56	43	290	109	387	65	103	156	357	565	359	21	66	20	14	9	78	116	157	137	12	149	562	164
d__Bacteria|p__Actinobacteria|c__Actinobacteria|o__Micrococcales|f__Dermacoccaceae|g__Kytococcus	20	58	41	55	17	33	2	20	287	7	56	6	5	100	53	4	8	23	6	177	32	35	9	97	88	480	280	619	137	194	296	460	750	635	33	128	41	52	23	96	156	241	219	27	330	839	220
d__Bacteria|p__Actinobacteria|c__Actinobacteria|o__Micrococcales|f__Dermacoccaceae|g__Luteipulveratus	2	25	20	21	4	3	0	1	99	4	13	4	1	2	8	9	6	1	2	43	4	7	3	49	43	180	125	270	55	89	217	239	468	275	19	61	32	35	12	68	79	112	103	9	149	244	133
d__Bacteria|p__Actinobacteria|c__Actinobacteria|o__Micrococcales|f__Sanguibacteraceae|g__Sanguibacter	8	59	41	39	11	26	4	6	98	15	30	8	10	25	10	8	7	12	6	149	24	29	8	98	74	685	428	1159	173	300	509	853	1242	1183	54	220	26	51	22	188	300	479	457	34	575	1490	323
d__Bacteria|p__Actinobacteria|c__Actinobacteria|o__Micrococcales|g__Tropheryma	3	2	6	6	1	2	2	0	3	4	2	5	2	6	4	3	11	1	6	0	0	3	2	0	2	7	4	2	1	0	0	2	3	2	0	5	1	0	0	6	2	3	4	0	0	3	3
d__Bacteria|p__Actinobacteria|c__Actinobacteria|o__Corynebacteriales|f__Corynebacteriaceae|g__Corynebacterium	940	8279	3678	11941	371	6142	720	2853	18326	1509	15082	626	1937	5997	6361	1325	1234	19984	2391	34886	22337	3470	7649	5671	10120	29716	22088	11973	7766	2686	16128	36215	33274	56415	562	1960	2210	2820	2026	25283	10865	8207	3629	1188	7256	17445	15177
d__Bacteria|p__Actinobacteria|c__Actinobacteria|o__Corynebacteriales|f__Mycobacteriaceae|g__Mycobacterium	292	1043	476	547	70	454	80	333	4345	341	2834	114	241	475	498	153	236	1213	255	1086	564	394	2845	863	961	4198	2864	4373	1319	1169	3257	5959	194504	7220	287	939	403	548	256	2202	1564	1907	1560	251	2412	5960	2735
d__Bacteria|p__Actinobacteria|c__Actinobacteria|o__Corynebacteriales|f__Mycobacteriaceae|g__Hoyosella	8	16	17	25	12	20	1	14	34	8	63	6	6	16	20	5	22	53	7	89	35	26	44	20	32	105	80	82	44	11	104	181	257	155	6	18	4	7	9	71	30	39	12	7	49	90	46
d__Bacteria|p__Actinobacteria|c__Actinobacteria|o__Corynebacteriales|f__Nocardiaceae|g__Nocardia	67	214	141	142	25	129	12	102	284	54	437	26	58	174	121	54	53	287	31	486	314	97	153	279	312	1201	830	1259	367	308	751	1342	8070	2034	65	211	160	140	63	668	446	513	360	83	622	1968	579
d__Bacteria|p__Actinobacteria|c__Actinobacteria|o__Corynebacteriales|f__Nocardiaceae|g__Rhodococcus	126	399	236	270	25	169	34	167	767	142	702	73	130	232	306	50	96	525	158	673	337	213	243	402	511	2257	1366	2194	548	409	1385	2502	13840	2917	134	400	144	235	98	1282	799	881	720	82	1103	3097	1229
d__Bacteria|p__Actinobacteria|c__Actinobacteria|o__Corynebacteriales|f__Gordoniaceae|g__Gordonia	99	169	89	94	9	76	10	48	305	79	294	32	63	95	145	12	54	230	33	264	103	99	140	147	255	942	549	919	239	190	552	1206	4685	1345	67	148	93	128	27	480	418	466	405	39	515	1211	366
d__Bacteria|p__Actinobacteria|c__Actinobacteria|o__Corynebacteriales|f__Tsukamurellaceae|g__Tsukamurella	7	79	28	29	1	60	4	14	46	7	81	9	12	33	36	8	17	126	11	93	88	26	35	51	69	227	167	233	65	64	149	294	920	413	10	51	25	24	12	141	96	118	108	8	99	294	106
d__Bacteria|p__Actinobacteria|c__Actinobacteria|o__Corynebacteriales|f__Dietziaceae|g__Dietzia	5	30	24	23	9	39	1	16	150	7	65	10	2	14	25	9	0	92	9	27	21	33	42	26	34	192	110	211	46	25	87	270	506	263	14	30	35	28	6	60	49	55	39	11	92	349	67
d__Bacteria|p__Actinobacteria|c__Actinobacteria|o__Corynebacteriales|f__Segniliparaceae|g__Segniliparus	2	31	18	27	1	73	8	46	32	12	98	8	30	62	68	7	28	246	36	43	26	18	52	39	61	199	115	202	59	42	113	258	415	368	6	24	11	24	14	147	70	70	30	6	63	289	65
d__Bacteria|p__Actinobacteria|c__Actinobacteria|o__Corynebacteriales|g__Lawsonella	15	46	31	25	1	20	3	28	44	11	90	1	10	69	36	38	14	85	14	60	29	29	53	31	69	200	139	86	67	11	130	249	191	313	9	19	14	19	12	150	90	101	49	14	59	122	119
d__Bacteria|p__Actinobacteria|c__Actinobacteria|o__Micromonosporales|f__Micromonosporaceae|g__Actinoplanes	51	75	46	58	4	44	7	65	152	48	143	9	21	41	33	26	48	69	22	246	58	50	45	156	102	745	514	981	188	252	511	710	1776	1074	49	214	80	88	44	265	261	379	397	48	712	1355	343
d__Bacteria|p__Actinobacteria|c__Actinobacteria|o__Micromonosporales|f__Micromonosporaceae|g__Micromonospora	4	24	10	6	1	0	0	2	21	4	11	3	1	5	4	1	1	7	6	24	5	4	4	38	38	165	101	225	29	59	154	251	373	237	9	58	9	21	6	53	68	99	95	6	108	260	89
d__Bacteria|p__Actinobacteria|c__Actinobacteria|o__Micromonosporales|f__Micromonosporaceae|g__Verrucosispora	8	6	13	6	0	1	0	2	26	0	8	1	1	1	1	1	1	2	2	39	1	3	1	30	19	87	57	161	52	42	56	81	235	144	9	23	21	17	6	30	34	55	35	8	130	221	69
d__Bacteria|p__Actinobacteria|c__Actinobacteria|o__Micromonosporales|f__Micromonosporaceae|g__Salinispora	28	29	25	50	3	12	3	8	55	22	63	4	8	29	25	10	28	56	15	52	22	20	12	54	41	235	143	318	64	80	180	309	542	347	21	56	19	21	10	91	82	120	124	17	113	267	105
d__Bacteria|p__Actinobacteria|c__Actinobacteria|o__Propionibacteriales|f__Propionibacteriaceae|g__Propionibacterium	93	280	49	85	10	31	2	20	194	24	86	15	6	22	30	10	25	24	9	417	85	57	30	158	135	1821	439	927	182	307	498	785	1179	1058	173	310	89	68	26	262	408	633	610	47	643	1115	397
d__Bacteria|p__Actinobacteria|c__Actinobacteria|o__Propionibacteriales|f__Propionibacteriaceae|g__Microlunatus	21	53	17	20	1	10	1	2	41	21	39	6	6	8	12	16	29	3	4	73	42	25	61	44	40	223	152	181	60	73	135	163	410	281	22	47	31	25	16	67	59	113	59	25	211	246	83
d__Bacteria|p__Actinobacteria|c__Actinobacteria|o__Propionibacteriales|f__Propionibacteriaceae|g__Tessaracoccus	139	274	318	251	16	115	13	116	612	271	405	25	21	64	66	30	98	243	35	580	197	104	85	335	309	2306	1048	2567	570	635	936	1798	2685	2452	196	519	205	187	117	593	704	1200	1038	221	3053	3163	943
d__Bacteria|p__Actinobacteria|c__Actinobacteria|o__Propionibacteriales|f__Propionibacteriaceae|g__Propionimicrobium	13	20	14	21	13	42	21	75	25	26	47	68	22	20	30	25	55	113	66	26	15	35	104	30	36	60	41	82	18	14	48	66	44	85	10	19	8	3	3	40	25	43	28	7	29	26	22
d__Bacteria|p__Actinobacteria|c__Actinobacteria|o__Propionibacteriales|f__Propionibacteriaceae|g__Acidipropionibacterium	158	229	83	84	13	32	6	43	300	29	79	34	18	54	20	10	40	89	15	556	118	49	28	209	204	1576	696	1855	377	468	732	1206	1657	1749	112	346	117	104	69	290	447	803	769	74	1202	2477	420
d__Bacteria|p__Actinobacteria|c__Actinobacteria|o__Propionibacteriales|f__Propionibacteriaceae|g__Cutibacterium	69	134	187	426	11	33	18	14	13682	44	115	12	16	33	39	14	37	89	49	612	155	67	80	225	167	1048	649	1010	606	400	734	1104	1742	1776	166	297	149	215	121	277	253	487	718	134	964	1253	1958
d__Bacteria|p__Actinobacteria|c__Actinobacteria|o__Propionibacteriales|f__Propionibacteriaceae|g__Pseudopropionibacterium	3037	3796	14219	11548	89	1250	1139	2279	2829	7687	13217	112	45	53	168	736	4460	3423	1539	4429	4336	578	230	7164	37909	11877	4963	50669	12139	1604	1727	11093	24106	8763	174	462	590	9752	10439	2547	3109	22516	7903	19278	289321	40045	19137
d__Bacteria|p__Actinobacteria|c__Actinobacteria|o__Propionibacteriales|f__Nocardioidaceae|g__Nocardioides	22	70	57	33	11	22	30	63	108	46	45	9	4	49	29	9	26	64	22	154	39	20	35	135	95	593	348	897	169	276	505	876	1248	915	60	206	35	83	26	139	277	400	352	31	418	772	296
d__Bacteria|p__Actinobacteria|c__Actinobacteria|o__Propionibacteriales|f__Nocardioidaceae|g__Aeromicrobium	6	25	29	23	0	5	1	4	11	6	20	3	3	7	8	5	5	7	6	62	11	6	2	54	40	322	170	550	58	95	208	360	657	460	27	77	21	24	3	52	122	147	126	9	208	624	92
d__Bacteria|p__Actinobacteria|c__Actinobacteria|o__Propionibacteriales|f__Nocardioidaceae|g__Pimelobacter	16	37	42	29	4	13	5	11	43	9	29	11	27	8	15	14	22	18	4	85	24	17	5	55	47	354	165	438	83	119	217	465	780	466	41	109	14	29	8	80	106	181	148	14	292	516	132
d__Bacteria|p__Actinobacteria|c__Actinobacteria|o__Propionibacteriales|f__Nocardioidaceae|g__Kribbella	10	28	22	21	6	20	0	0	37	6	41	8	5	30	12	2	3	22	8	50	11	11	3	32	32	191	118	186	45	78	155	269	455	290	28	39	12	29	7	60	56	91	62	16	161	243	51
d__Bacteria|p__Actinobacteria|c__Actinobacteria|o__Pseudonocardiales|f__Pseudonocardiaceae|g__Amycolatopsis	58	57	54	44	5	32	14	32	106	18	103	16	15	48	52	10	27	55	10	125	78	70	28	136	146	666	462	1193	194	200	420	801	2527	1011	52	203	41	59	33	365	326	402	411	33	497	1311	335
d__Bacteria|p__Actinobacteria|c__Actinobacteria|o__Pseudonocardiales|f__Pseudonocardiaceae|g__Saccharopolyspora	6	50	22	25	6	81	9	43	69	18	111	5	41	43	60	12	6	321	35	49	26	21	43	71	78	331	185	325	72	79	246	437	734	448	14	52	19	27	14	159	90	122	83	17	138	387	158
d__Bacteria|p__Actinobacteria|c__Actinobacteria|o__Pseudonocardiales|f__Pseudonocardiaceae|g__Pseudonocardia	33	111	83	50	15	83	14	26	123	26	172	20	50	60	74	13	26	182	37	265	89	64	88	207	160	940	600	1279	226	302	458	992	2701	1412	59	264	68	95	44	355	315	492	446	48	671	1472	383
d__Bacteria|p__Actinobacteria|c__Actinobacteria|o__Pseudonocardiales|f__Pseudonocardiaceae|g__Saccharomonospora	4	32	12	19	4	26	2	18	53	19	150	4	17	20	30	9	19	203	18	46	24	15	36	33	51	197	142	149	40	30	92	228	411	310	3	21	19	22	17	162	69	76	49	9	78	144	93
d__Bacteria|p__Actinobacteria|c__Actinobacteria|o__Pseudonocardiales|f__Pseudonocardiaceae|g__Kibdelosporangium	3	14	11	18	1	3	0	6	25	2	14	2	9	2	3	2	3	6	4	21	10	2	3	35	22	109	86	145	41	52	96	134	405	188	9	29	7	15	7	73	35	47	60	8	99	212	32
d__Bacteria|p__Actinobacteria|c__Actinobacteria|o__Pseudonocardiales|f__Pseudonocardiaceae|g__Saccharothrix	3	21	19	14	1	16	5	25	24	1	23	1	4	11	8	2	3	20	1	41	6	8	18	50	27	151	105	238	59	44	109	206	518	250	8	34	28	29	14	60	49	64	44	9	176	288	62
d__Bacteria|p__Actinobacteria|c__Actinobacteria|o__Pseudonocardiales|f__Pseudonocardiaceae|g__Actinosynnema	18	18	16	17	2	14	2	3	37	9	27	2	7	6	8	0	4	33	6	53	28	8	5	55	56	257	179	440	86	136	171	339	631	521	14	67	40	41	16	97	88	136	93	11	241	642	53
d__Bacteria|p__Actinobacteria|c__Actinobacteria|o__Pseudonocardiales|f__Pseudonocardiaceae|g__Kutzneria	5	34	14	16	4	17	2	6	26	6	25	3	1	3	0	5	3	42	5	39	30	25	4	60	52	218	182	365	89	149	157	253	620	534	10	94	14	17	10	98	128	220	196	23	319	478	139
d__Bacteria|p__Actinobacteria|c__Actinobacteria|o__Pseudonocardiales|f__Pseudonocardiaceae|g__Actinoalloteichus	19	100	28	73	2	22	4	7	52	18	94	5	12	17	39	19	13	46	16	63	38	20	31	102	90	350	251	447	102	139	249	435	677	707	37	101	46	48	36	198	147	169	120	21	245	442	220
d__Bacteria|p__Actinobacteria|c__Actinobacteria|o__Pseudonocardiales|f__Pseudonocardiaceae|g__Lentzea	11	18	21	23	2	5	2	1	44	2	38	5	3	10	5	3	3	36	7	47	26	17	16	21	30	160	135	239	43	47	180	201	612	273	14	54	46	39	8	140	97	127	111	8	182	342	142
d__Bacteria|p__Actinobacteria|c__Actinobacteria|o__Pseudonocardiales|f__Pseudonocardiaceae|g__Alloactinosynnema	14	17	10	8	1	8	0	5	16	1	18	7	1	3	1	2	14	13	5	43	2	7	13	36	41	176	85	195	50	70	124	225	491	207	16	61	17	11	5	61	97	122	155	9	110	213	74
d__Bacteria|p__Actinobacteria|c__Actinobacteria|o__Streptomycetales|f__Streptomycetaceae|g__Streptomyces	394	1279	722	867	100	372	55	268	2519	432	1479	214	274	524	492	174	300	811	256	2758	730	569	603	2322	1928	9301	6363	14575	3005	4174	7138	11791	20036	17009	854	3349	912	1039	490	3244	4125	6403	6030	617	8047	17079	4724
d__Bacteria|p__Actinobacteria|c__Actinobacteria|o__Streptomycetales|f__Streptomycetaceae|g__Kitasatospora	9	21	8	11	1	12	0	11	10	7	32	4	14	18	26	3	4	13	4	27	16	11	3	64	44	196	119	462	93	129	125	214	446	373	16	90	27	13	7	74	83	154	157	20	222	652	106
d__Bacteria|p__Actinobacteria|c__Actinobacteria|o__Streptosporangiales|f__Streptosporangiaceae|g__Streptosporangium	23	31	12	29	2	5	4	3	49	9	55	7	8	11	5	8	7	18	4	88	33	16	2	70	52	342	215	551	119	150	203	307	558	521	30	128	33	24	12	92	124	166	166	29	289	685	104
d__Bacteria|p__Actinobacteria|c__Actinobacteria|o__Streptosporangiales|f__Streptosporangiaceae|g__Nonomuraea	10	38	35	17	1	11	2	11	40	14	51	2	2	12	7	5	7	41	5	72	34	23	33	80	44	292	192	637	109	196	186	380	1107	704	28	91	41	37	17	119	155	240	203	22	281	752	155
d__Bacteria|p__Actinobacteria|c__Actinobacteria|o__Streptosporangiales|f__Thermomonosporaceae|g__Thermomonospora	33	56	28	22	0	18	2	7	67	2	49	1	1	19	18	5	1	51	0	137	24	10	13	124	77	392	237	709	94	189	292	429	681	824	18	92	25	33	22	166	202	267	245	20	292	783	145
d__Bacteria|p__Actinobacteria|c__Actinobacteria|o__Streptosporangiales|f__Nocardiopsaceae|g__Nocardiopsis	19	74	42	44	7	62	7	28	165	10	61	8	16	55	77	14	22	217	30	170	48	39	48	211	147	679	482	1097	169	318	560	901	1191	1457	61	218	85	76	39	314	332	441	484	47	568	1403	412
d__Bacteria|p__Actinobacteria|c__Actinobacteria|o__Streptosporangiales|f__Nocardiopsaceae|g__Thermobifida	5	24	8	23	2	8	1	19	36	8	30	2	3	20	17	13	4	39	8	61	33	6	20	28	42	172	110	196	56	45	137	345	402	175	6	32	22	28	9	81	49	71	47	8	102	147	71
d__Bacteria|p__Actinobacteria|c__Actinobacteria|o__Frankiales|f__Frankiaceae|g__Frankia	30	100	71	80	14	52	5	43	142	36	90	27	25	50	44	17	38	104	9	246	79	39	48	214	133	748	510	1281	203	325	636	953	1705	1216	70	245	74	75	32	294	317	488	444	55	726	1545	497
d__Bacteria|p__Actinobacteria|c__Actinobacteria|o__Glycomycetales|f__Glycomycetaceae|g__Stackebrandtia	21	30	16	33	4	12	0	3	39	16	36	5	7	9	31	7	14	38	33	71	17	16	13	43	41	269	196	286	59	54	179	281	486	357	11	58	29	23	5	113	77	111	90	13	181	354	149
d__Bacteria|p__Actinobacteria|c__Actinobacteria|o__Catenulisporales|f__Catenulisporaceae|g__Catenulispora	9	24	14	29	1	9	3	19	35	8	28	19	7	15	12	3	15	21	6	46	15	16	19	68	42	230	139	489	97	146	206	388	516	416	21	116	16	18	13	82	101	171	186	21	197	566	147
d__Bacteria|p__Actinobacteria|c__Actinobacteria|o__Kineosporiales|f__Kineosporiaceae|g__Kineococcus	31	52	42	40	16	19	5	2	118	8	20	17	5	40	23	16	16	11	13	171	55	30	6	139	78	579	360	1101	130	260	448	832	1125	1011	44	226	47	38	14	177	309	538	515	26	489	1283	273
d__Bacteria|p__Actinobacteria|c__Actinobacteria|o__Geodermatophilales|f__Geodermatophilaceae|g__Geodermatophilus	7	15	14	11	1	2	1	2	31	2	19	2	5	4	1	0	5	2	0	75	8	8	8	50	36	222	130	437	42	113	165	284	504	413	17	89	2	29	11	91	149	190	239	12	207	504	194
d__Bacteria|p__Actinobacteria|c__Actinobacteria|o__Geodermatophilales|f__Geodermatophilaceae|g__Blastococcus	15	13	7	14	2	10	0	4	123	2	33	19	4	2	2	18	1	17	4	44	24	6	4	62	42	227	148	362	46	80	165	325	439	378	14	61	24	23	10	54	94	112	96	10	137	409	174
d__Bacteria|p__Actinobacteria|c__Actinobacteria|o__Geodermatophilales|f__Geodermatophilaceae|g__Modestobacter	22	9	7	10	2	1	0	1	55	1	7	2	4	12	7	3	12	2	1	29	6	3	3	57	59	221	179	296	52	120	193	312	532	438	12	85	37	42	6	54	115	184	172	11	117	239	158
d__Bacteria|p__Actinobacteria|c__Actinobacteria|o__Acidothermales|f__Acidothermaceae|g__Acidothermus	2	20	8	15	9	17	2	3	26	4	12	10	2	5	1	3	16	3	4	121	13	11	4	24	18	78	68	112	32	24	85	117	131	135	13	39	5	11	7	32	44	56	55	11	61	97	15
d__Bacteria|p__Actinobacteria|c__Actinobacteria|o__Nakamurellales|f__Nakamurellaceae|g__Nakamurella	20	91	40	66	24	82	16	117	140	41	80	15	12	43	24	33	41	189	31	147	48	33	48	114	71	467	260	577	98	149	310	496	848	711	31	150	25	49	17	203	177	245	403	19	234	649	206
d__Bacteria|p__Actinobacteria|c__Actinobacteria|g__Thermobispora	5	19	16	31	11	12	1	13	62	11	27	10	5	3	4	5	8	30	6	112	9	13	22	59	45	221	154	386	54	110	200	397	500	438	25	91	10	14	7	57	88	121	137	23	182	500	90
d__Bacteria|p__Actinobacteria|c__Acidimicrobiia|o__Acidimicrobiales|f__Acidimicrobiaceae|g__Acidimicrobium	4	9	8	5	0	2	3	2	3	6	13	5	3	4	4	2	8	3	2	4	10	2	18	6	2	16	11	18	1	4	4	4	19	8	2	6	1	5	3	3	8	10	6	2	14	20	4
d__Bacteria|p__Actinobacteria|c__Acidimicrobiia|o__Acidimicrobiales|f__Acidimicrobiaceae|g__Ilumatobacter	22	54	14	13	1	6	7	6	12	6	19	4	2	8	8	8	3	21	7	25	13	3	22	40	18	74	33	101	21	25	77	133	193	65	6	16	8	13	3	16	14	23	8	2	25	119	24
d__Bacteria|p__Actinobacteria|c__Rubrobacteria|o__Rubrobacterales|f__Rubrobacteraceae|g__Rubrobacter	50	28	25	39	1	9	16	29	51	35	34	33	2	22	43	36	48	15	20	33	53	27	32	63	21	123	71	178	50	51	60	107	191	170	27	63	30	7	4	75	54	59	44	8	52	249	161
d__Bacteria|p__Actinobacteria|c__Coriobacteriia|o__Coriobacteriales|f__Coriobacteriaceae|g__Coriobacterium	315	96	97	468	4	13	6	2	105	41	41	286	161	37	49	34	20	10	136	26	1	22	9	28	44	295	298	197	16	41	149	245	100	78	8	125	15	2	4	136	56	69	68	3	7	59	49
d__Bacteria|p__Actinobacteria|c__Coriobacteriia|o__Coriobacteriales|f__Atopobiaceae|g__Atopobium	21433	112241	29380	18469	56136	38282	2437	1181	5905	5024	5180	31450	4442	24097	145284	8089	11995	3844	101759	74063	61809	58382	8417	399	399	3280	830	3370	39	6161	2736	1273	2719	684	4079	11113	14	6	61	6368	82	609	1597	18	58	82483	1079
d__Bacteria|p__Actinobacteria|c__Coriobacteriia|o__Coriobacteriales|f__Atopobiaceae|g__Olsenella	151738	71669	54354	361070	287	387	2579	748	202573	28512	47438	56504	33694	14841	4241	3397	1366	2468	3301	36563	12781	10165	981	3496	12356	179151	164194	185743	741	1752	36701	74058	30880	16407	11749	175631	189	79	127	58853	23917	42831	55138	914	1564	3336	10863
d__Bacteria|p__Actinobacteria|c__Coriobacteriia|o__Eggerthellales|f__Eggerthellaceae|g__Denitrobacterium	112	57	79	90	22	33	34	56	71	58	116	138	75	53	98	16	58	32	198	49	39	62	54	32	15	103	103	148	8	77	50	71	58	43	13	106	19	18	1	56	57	81	154	4	1	12	40
d__Bacteria|p__Actinobacteria|c__Coriobacteriia|o__Eggerthellales|f__Eggerthellaceae|g__Slackia	195	55	55	131	11	18	13	28	51	49	79	41	16	28	90	38	66	31	122	117	46	49	44	27	13	96	160	322	22	105	91	56	99	59	16	207	27	3	5	57	78	176	144	6	36	119	107
d__Bacteria|p__Actinobacteria|c__Coriobacteriia|o__Eggerthellales|f__Eggerthellaceae|g__Eggerthella	166	83	56	119	18	31	23	33	49	31	79	48	26	48	32	23	42	14	102	74	30	119	59	47	41	121	116	298	47	109	159	131	173	159	22	208	42	12	4	151	124	236	217	18	43	164	178
d__Bacteria|p__Actinobacteria|c__Coriobacteriia|o__Eggerthellales|f__Eggerthellaceae|g__Cryptobacterium	10812	1182	66	1267	1077	451	608	406	138	264	918	542	1030	1096	14328	957	1760	78	41937	9318	552	7308	2273	48	266	1480	94	131	10	19	10	280	36	16	56	106	21	2	3	90	20	61	19	3	2	99	16
d__Bacteria|p__Actinobacteria|c__Coriobacteriia|o__Eggerthellales|f__Eggerthellaceae|g__Adlercreutzia	126	10	22	44	3	9	2	0	19	9	16	35	4	7	14	13	19	3	34	32	3	19	9	31	7	77	64	123	33	50	39	45	55	61	7	118	24	5	4	58	77	125	123	8	40	35	106
d__Bacteria|p__Actinobacteria|c__Coriobacteriia|o__Eggerthellales|f__Eggerthellaceae|g__Gordonibacter	97	24	20	35	3	12	6	6	42	18	19	18	9	12	3	8	15	1	20	26	8	40	18	26	22	111	93	250	31	59	59	119	181	132	10	72	18	6	4	67	80	179	170	3	42	215	122
d__Bacteria|p__Actinobacteria|c__Coriobacteriia|o__Eggerthellales|f__Eggerthellaceae|g__Phoenicibacter	22	20	47	568	5	5	20	61	7	21	30	26	9	8	21	23	25	74	51	9	10	22	61	25	8	46	35	57	9	15	5	15	32	5	9	39	3	1	3	35	15	13	28	2	0	7	5
d__Bacteria|p__Actinobacteria|c__Thermoleophilia|o__Solirubrobacterales|f__Conexibacteraceae|g__Conexibacter	19	16	4	15	0	0	1	0	8	4	11	8	3	11	10	3	6	0	5	7	5	3	3	23	7	68	47	81	25	21	59	67	148	119	19	38	34	24	7	27	24	42	34	6	51	93	72
d__Bacteria|p__Tenericutes|c__Mollicutes|o__Mycoplasmatales|f__Mycoplasmataceae|g__Mycoplasma	386	168	248	410	275	564	254	412	123	473	319	378	216	397	542	405	493	498	314	135	158	412	417	786	211	316	404	889	474	580	432	189	499	205	594	861	339	237	290	608	322	444	650	479	401	261	672
d__Bacteria|p__Tenericutes|c__Mollicutes|o__Mycoplasmatales|f__Mycoplasmataceae|g__Ureaplasma	7	2	12	7	5	15	12	32	0	19	9	6	4	13	5	5	22	8	2	0	4	4	7	4	3	3	6	14	1	4	4	1	8	7	4	14	4	1	3	29	8	16	14	0	3	0	8
d__Bacteria|p__Tenericutes|c__Mollicutes|o__Entomoplasmatales|f__Spiroplasmataceae|g__Spiroplasma	32	29	55	82	40	94	82	214	53	520	123	60	46	104	136	68	130	261	98	31	82	103	190	138	59	61	111	202	74	42	70	56	138	54	90	98	39	58	48	229	133	231	269	73	80	59	73
d__Bacteria|p__Tenericutes|c__Mollicutes|o__Entomoplasmatales|f__Entomoplasmataceae|g__Mesoplasma	18	36	30	33	26	49	67	94	69	78	56	31	18	57	47	74	113	123	45	11	58	42	151	30	31	53	118	93	3	1	41	39	90	31	15	71	1	1	2	73	48	40	154	3	2	3	20
d__Bacteria|p__Tenericutes|c__Mollicutes|o__Acholeplasmatales|f__Acholeplasmataceae|g__Acholeplasma	14	41	48	27	18	51	61	119	26	154	64	54	22	87	79	69	152	136	100	22	70	62	154	36	34	65	65	162	14	10	72	33	156	35	12	62	26	8	8	173	88	117	276	12	8	20	49
d__Bacteria|p__Tenericutes|c__Mollicutes|o__Acholeplasmatales|f__Acholeplasmataceae|g__Candidatus_Phytoplasma	12	7	10	8	4	15	15	43	14	33	22	39	4	31	24	20	21	61	19	8	7	4	6	16	6	9	16	17	15	5	18	12	17	6	17	15	22	7	12	13	20	15	44	8	17	18	6
d__Bacteria|p__Tenericutes|g__Candidatus_Izimaplasma	3	5	11	39	4	6	9	42	2	35	10	12	11	11	22	15	17	16	12	4	13	7	11	5	6	9	6	31	5	5	4	2	42	6	4	7	4	1	2	35	33	46	40	0	2	6	2
d__Bacteria|p__Cyanobacteria|o__Nostocales|f__Nostocaceae|g__Anabaena	11	27	33	44	4	43	7	55	3	18	28	33	11	30	81	15	22	99	30	3	6	23	30	39	20	17	15	23	14	2	2	2	38	1	9	16	21	6	4	22	11	17	14	6	13	9	23
d__Bacteria|p__Cyanobacteria|o__Nostocales|f__Nostocaceae|g__Nostoc	48	62	65	70	11	71	40	154	20	43	62	42	28	89	155	48	118	69	53	15	18	99	126	45	22	56	98	38	22	12	14	0	74	3	5	24	14	4	1	88	13	24	17	4	4	8	31
d__Bacteria|p__Cyanobacteria|o__Nostocales|f__Nostocaceae|g__Trichormus	1	0	7	7	0	5	9	11	1	5	8	4	1	9	2	9	10	14	7	3	0	3	3	4	3	3	6	0	4	1	0	0	6	2	5	2	2	1	2	8	0	0	0	5	1	2	5
d__Bacteria|p__Cyanobacteria|o__Nostocales|f__Rivulariaceae|g__Calothrix	20	30	33	27	10	20	13	67	58	13	14	29	10	106	42	11	22	73	17	14	5	14	14	17	5	14	15	26	11	6	30	6	28	10	12	24	2	5	4	13	13	13	9	6	2	8	20
d__Bacteria|p__Cyanobacteria|o__Nostocales|f__Rivulariaceae|g__Rivularia	1	2	58	19	63	298	7	135	18	20	23	3	14	88	108	12	29	81	19	1	3	50	48	13	16	20	23	21	7	1	2	1	52	0	4	4	7	1	1	8	6	7	10	1	1	17	44
d__Bacteria|p__Cyanobacteria|o__Nostocales|f__Hapalosiphonaceae|g__Fischerella	4	8	18	23	14	67	6	57	0	14	29	5	6	44	68	2	23	28	5	2	1	38	29	13	20	16	14	9	10	0	0	1	38	1	7	3	3	2	1	19	10	5	7	1	1	1	11
d__Bacteria|p__Cyanobacteria|o__Pleurocapsales|f__Dermocarpellaceae|g__Stanieria	4	4	2	18	0	2	2	8	4	26	49	7	2	15	15	8	4	10	4	0	2	5	5	20	1	6	4	7	1	1	1	4	1	3	0	2	1	1	0	13	3	1	8	1	1	7	3
d__Bacteria|p__Cyanobacteria|o__Pleurocapsales|f__Hyellaceae|g__Pleurocapsa	33	6	3	3	1	0	3	2	1	12	3	28	6	2	1	0	4	0	9	2	0	6	8	20	0	1	2	10	7	1	1	1	4	0	0	7	0	0	0	12	4	15	20	2	0	14	3
d__Bacteria|p__Cyanobacteria|c__Gloeobacteria|o__Gloeobacterales|f__Gloeobacteraceae|g__Gloeobacter	27	36	26	49	13	22	22	21	107	52	56	23	11	48	24	12	47	29	16	26	100	40	44	25	20	62	73	116	30	10	39	48	31	34	15	56	20	10	8	44	39	27	62	12	21	14	60
d__Bacteria|p__Cyanobacteria|o__Chroococcales|f__Microcystaceae|g__Microcystis	0	3	27	4	9	70	24	49	7	42	18	4	5	27	44	16	21	4	11	9	12	34	44	29	13	13	12	30	15	22	34	7	51	17	9	13	26	2	2	12	8	16	12	1	2	0	22
d__Bacteria|p__Cyanobacteria|o__Chroococcales|f__Aphanothecaceae|g__Halothece	6	1	26	33	7	72	11	28	17	13	26	6	21	28	37	20	26	16	8	4	20	76	77	8	10	7	9	14	3	2	0	0	11	2	3	5	8	0	1	22	4	6	2	1	0	0	6
d__Bacteria|p__Cyanobacteria|o__Chroococcales|f__Aphanothecaceae|g__Candidatus_Atelocyanobacterium	29	13	9	3	0	1	11	17	17	27	45	8	5	16	4	19	63	9	3	7	5	12	9	8	3	15	17	26	2	1	3	1	4	0	3	11	5	1	1	1	49	39	41	7	2	0	26
d__Bacteria|p__Cyanobacteria|o__Chroococcales|f__Cyanobacteriaceae|g__Cyanobacterium	4	2	4	18	8	24	11	19	6	9	11	16	9	25	11	5	23	52	22	5	1	3	5	2	5	17	13	15	4	1	1	1	27	0	1	7	6	1	0	33	12	9	6	2	0	4	10
d__Bacteria|p__Cyanobacteria|o__Chroococcales|f__Chroococcaceae|g__Gloeocapsa	5	6	2	5	13	18	3	8	5	12	14	11	8	14	16	5	18	4	45	1	5	17	7	2	3	18	18	7	1	7	0	3	14	1	2	1	2	2	1	3	6	4	2	0	1	1	7
d__Bacteria|p__Cyanobacteria|o__Chroococcales|f__Chroococcaceae|g__Geminocystis	2	3	25	26	11	34	29	138	4	36	32	13	5	38	68	12	102	47	42	6	3	43	128	11	37	48	31	12	5	0	3	0	43	1	6	12	5	6	0	30	13	10	6	5	1	4	26
d__Bacteria|p__Cyanobacteria|o__Oscillatoriales|f__Cyanothecaceae|g__Cyanothece	26	41	44	59	35	147	31	128	21	82	71	17	18	89	51	27	71	86	31	9	22	162	237	45	42	46	40	67	18	15	20	5	95	21	6	17	11	9	4	64	48	39	76	6	6	13	37
d__Bacteria|p__Cyanobacteria|o__Oscillatoriales|f__Coleofasciculaceae|g__Geitlerinema	13	16	23	7	3	6	1	2	17	6	14	2	3	14	13	5	11	14	8	9	7	11	7	19	5	20	19	67	10	10	26	22	40	27	1	7	14	6	3	17	9	13	11	4	6	53	17
d__Bacteria|p__Cyanobacteria|o__Oscillatoriales|f__Microcoleaceae|g__Trichodesmium	3	35	20	1	4	17	8	47	0	13	21	2	3	3	20	5	14	83	9	3	12	15	68	47	15	7	7	13	23	9	0	12	9	19	31	14	22	20	17	7	3	19	23	40	31	24	13
d__Bacteria|p__Cyanobacteria|o__Oscillatoriales|f__Microcoleaceae|g__Microcoleus	5	6	10	5	2	18	7	5	6	10	20	0	28	13	7	3	10	2	1	4	3	7	13	6	2	2	0	9	0	1	17	1	10	1	0	1	5	1	0	16	0	1	2	1	3	0	4
d__Bacteria|p__Cyanobacteria|o__Oscillatoriales|f__Oscillatoriaceae|g__Oscillatoria	21	13	34	29	3	24	14	86	8	14	23	14	7	35	25	8	29	40	9	4	3	78	50	22	20	27	15	16	17	7	6	16	39	31	6	9	21	9	4	17	12	16	9	13	15	5	30
d__Bacteria|p__Cyanobacteria|o__Oscillatoriales|f__Oscillatoriaceae|g__Moorea	1	2	9	5	10	58	3	31	0	13	14	4	7	11	21	15	19	18	21	3	5	26	17	19	12	33	16	8	12	5	7	2	22	3	5	3	12	7	1	7	6	3	4	3	2	7	8
d__Bacteria|p__Cyanobacteria|o__Oscillatoriales|f__Gomontiellaceae|g__Crinalium	15	19	6	20	1	5	1	6	7	15	9	8	2	7	9	15	6	5	9	4	9	24	14	1	0	16	9	3	5	0	5	1	12	1	3	12	7	0	1	23	9	5	12	2	0	1	15
d__Bacteria|p__Cyanobacteria|o__Synechococcales|f__Prochloraceae|g__Prochlorococcus	28	51	34	36	31	59	30	55	82	47	47	42	44	60	42	53	67	42	31	12	57	29	42	17	11	40	27	47	8	0	28	18	35	12	7	32	6	5	1	168	40	54	145	3	9	17	10
d__Bacteria|p__Cyanobacteria|o__Synechococcales|f__Synechococcaceae|g__Synechococcus	191	222	144	205	41	81	26	224	199	115	173	72	56	146	154	133	227	245	177	65	133	204	151	98	55	195	211	218	82	40	157	166	209	281	31	124	106	37	16	226	141	164	122	25	66	153	164
d__Bacteria|p__Cyanobacteria|o__Synechococcales|f__Synechococcaceae|g__Dactylococcopsis	8	4	11	22	4	13	15	19	6	18	21	26	6	36	9	12	37	26	10	3	6	23	23	18	7	20	29	27	6	0	2	4	13	6	5	17	0	0	0	24	17	4	39	0	0	4	10
d__Bacteria|p__Cyanobacteria|o__Synechococcales|f__Synechococcaceae|g__Thermosynechococcus	0	2	1	2	1	6	0	0	3	10	1	0	0	3	0	4	14	27	5	0	0	1	5	6	0	1	0	6	3	0	0	1	1	1	0	3	5	0	0	1	12	2	2	0	1	0	3
d__Bacteria|p__Cyanobacteria|o__Synechococcales|f__Synechococcaceae|g__Cyanobium	35	31	11	10	1	3	1	7	5	2	11	6	3	4	13	11	4	3	1	7	0	8	14	10	13	37	16	64	18	12	60	15	46	15	2	16	22	24	4	8	23	18	12	7	13	54	48
d__Bacteria|p__Cyanobacteria|o__Synechococcales|f__Merismopediaceae|g__Synechocystis	2	24	1	13	4	14	3	23	50	48	39	12	3	23	30	4	17	6	63	0	3	6	18	15	10	42	23	12	10	2	13	24	14	57	1	7	3	3	1	29	15	7	6	3	8	15	13
d__Bacteria|p__Cyanobacteria|o__Synechococcales|f__Acaryochloridaceae|g__Acaryochloris	1	3	0	5	0	0	1	2	2	17	6	8	3	7	7	9	10	1	1	3	0	1	2	6	2	0	0	4	11	3	6	1	5	3	2	15	4	2	0	3	2	1	2	0	1	0	3
d__Bacteria|p__Cyanobacteria|o__Synechococcales|f__Pseudanabaenaceae|g__Pseudanabaena	15	7	49	11	0	0	5	1	6	14	6	10	6	10	7	13	20	2	8	11	3	4	0	9	9	22	71	40	18	4	0	6	6	2	15	25	21	4	10	9	15	10	18	13	13	2	16
d__Bacteria|p__Cyanobacteria|o__Synechococcales|f__Leptolyngbyaceae|g__Leptolyngbya	32	54	28	27	7	16	17	41	9	24	23	12	8	39	43	42	41	4	27	39	10	20	24	21	5	27	28	22	9	6	39	7	7	6	2	28	8	2	3	18	18	13	18	2	1	8	17
d__Bacteria|p__Cyanobacteria|o__Chroococcidiopsidales|f__Chroococcidiopsidaceae|g__Chroococcidiopsis	24	15	13	6	1	8	6	24	1	4	9	33	5	14	20	1	11	4	3	2	0	25	27	4	6	8	12	2	6	5	2	0	0	2	3	2	0	0	1	16	9	3	3	0	1	3	3
d__Bacteria|g__Thermobaculum	7	1	2	1	2	2	0	2	10	4	9	24	2	0	3	3	4	1	2	0	0	7	4	3	4	14	16	14	2	0	2	0	9	0	2	3	2	1	0	0	1	8	2	0	2	0	5
d__Bacteria|p__Calditrichaeota|c__Calditrichae|o__Calditrichales|f__Calditrichaceae|g__Caldithrix	8	18	20	18	2	17	2	19	22	26	18	15	9	39	53	47	17	15	8	10	3	46	100	22	4	15	9	29	20	12	48	7	13	19	5	22	12	3	6	48	36	23	26	3	5	7	21
d__Bacteria|p__Proteobacteria|c__Gammaproteobacteria|o__Thiotrichales|f__Francisellaceae|g__Francisella|s__Francisella_tularensis	6	4	3	15	4	13	7	13	15	7	7	7	13	15	8	22	18	28	30	3	2	4	9	9	0	5	9	10	3	2	4	0	4	0	3	14	7	1	0	20	4	18	15	1	2	4	4
d__Bacteria|p__Proteobacteria|c__Gammaproteobacteria|o__Thiotrichales|f__Francisellaceae|g__Francisella|s__Francisella_persica	1	0	4	0	0	2	4	3	0	5	5	4	1	7	16	0	3	1	1	1	0	3	1	4	1	5	6	0	0	1	0	0	0	0	1	2	0	0	0	8	5	2	8	0	0	3	0
d__Bacteria|p__Proteobacteria|c__Gammaproteobacteria|o__Thiotrichales|f__Francisellaceae|g__Francisella|s__Francisella_philomiragia	1	4	10	5	3	6	5	45	1	10	9	2	1	3	15	13	27	29	9	1	29	2	26	8	2	5	6	13	3	1	0	0	7	2	2	1	8	5	3	9	19	19	21	4	1	56	6
d__Bacteria|p__Proteobacteria|c__Gammaproteobacteria|o__Thiotrichales|f__Francisellaceae|g__Francisella|s__Francisella_sp_MA067296	14	3	17	19	1	5	15	17	33	25	14	15	12	33	16	34	31	4	4	19	2	8	8	3	11	20	69	37	0	0	1	0	2	0	0	6	0	0	0	17	3	1	3	1	0	1	0
d__Bacteria|p__Proteobacteria|c__Gammaproteobacteria|o__Thiotrichales|f__Francisellaceae|g__Francisella|s__Francisella_sp_TX077308	0	6	4	5	6	8	6	25	0	12	4	1	3	8	2	4	6	20	3	3	1	1	8	3	0	3	3	5	4	0	1	0	19	2	1	0	1	0	0	8	0	3	8	1	0	0	0
d__Bacteria|p__Proteobacteria|c__Gammaproteobacteria|o__Thiotrichales|f__Francisellaceae|g__Francisella|s__Francisella_sp_TX077310	1	0	8	16	4	7	2	14	2	20	7	2	0	8	12	7	13	21	16	5	10	7	8	8	1	1	2	7	2	0	0	1	8	1	1	0	0	2	4	18	9	7	13	3	0	1	0
d__Bacteria|p__Proteobacteria|c__Gammaproteobacteria|o__Thiotrichales|f__Francisellaceae|g__Francisella|s__Francisella_hispaniensis	2	0	0	0	0	0	1	4	0	4	0	1	0	1	1	1	1	4	0	1	2	1	0	0	1	0	0	2	0	0	0	0	0	0	0	0	0	1	0	0	0	0	0	0	0	0	0
d__Bacteria|p__Proteobacteria|c__Gammaproteobacteria|o__Thiotrichales|f__Francisellaceae|g__Francisella|s__Francisella_noatunensis	0	0	0	1	0	0	1	1	0	0	2	0	0	0	0	1	0	2	0	0	2	0	0	1	5	0	5	0	1	1	2	1	0	0	1	0	1	0	0	1	0	10	2	0	0	0	0
d__Bacteria|p__Proteobacteria|c__Gammaproteobacteria|o__Thiotrichales|f__Francisellaceae|g__Francisella|s__Francisella_sp_CA97-1460	1	2	1	4	4	12	2	31	0	8	10	1	2	4	6	6	16	39	6	0	1	6	9	1	3	6	14	7	4	0	0	0	3	1	0	0	0	1	0	25	1	3	6	0	1	1	0
d__Bacteria|p__Proteobacteria|c__Gammaproteobacteria|o__Thiotrichales|f__Francisellaceae|g__Francisella|s__Francisella_sp_FSC1006	1	4	7	20	21	21	17	29	2	27	19	10	8	4	61	21	14	12	16	2	2	11	18	3	1	0	10	6	1	1	17	5	6	3	0	5	4	0	1	33	0	3	0	0	0	4	1
d__Bacteria|p__Proteobacteria|c__Gammaproteobacteria|o__Thiotrichales|f__Francisellaceae|g__Allofrancisella|s__Allofrancisella_guangzhouensis	1	1	7	6	0	1	5	10	2	27	14	0	1	7	8	3	14	12	3	6	17	25	49	6	2	4	3	1	1	1	0	4	27	0	0	0	1	0	1	7	4	1	6	0	0	7	5
d__Bacteria|p__Proteobacteria|c__Gammaproteobacteria|o__Thiotrichales|f__Piscirickettsiaceae|g__Thiomicrospira|s__Thiomicrospira_crunogena	17	4	3	12	0	0	7	4	2	8	10	10	3	7	7	2	6	3	23	0	1	2	2	1	4	14	9	2	3	1	26	0	1	0	1	3	2	3	0	10	1	6	5	0	1	0	3
d__Bacteria|p__Proteobacteria|c__Gammaproteobacteria|o__Thiotrichales|f__Piscirickettsiaceae|g__Piscirickettsia|s__Piscirickettsia_salmonis	0	3	5	1	2	7	12	22	4	27	18	7	6	19	15	3	14	15	3	4	1	4	10	3	4	1	1	7	5	2	31	0	4	0	2	0	9	1	1	3	12	15	82	2	5	2	2
d__Bacteria|p__Proteobacteria|c__Gammaproteobacteria|o__Thiotrichales|f__Piscirickettsiaceae|g__Cycloclasticus|s__Cycloclasticus_sp_P1	0	0	0	0	1	0	1	0	0	0	0	1	0	0	0	0	0	1	0	0	0	0	0	0	2	0	0	0	0	1	0	0	0	0	0	0	0	0	0	0	1	1	0	0	0	0	0
d__Bacteria|p__Proteobacteria|c__Gammaproteobacteria|o__Thiotrichales|f__Piscirickettsiaceae|g__Cycloclasticus|s__Cycloclasticus_zancles	0	0	1	0	1	1	0	1	0	1	2	1	0	0	1	0	5	1	1	0	4	5	27	0	0	0	0	0	0	0	0	0	0	0	0	0	0	0	0	1	0	0	1	0	0	0	0
d__Bacteria|p__Proteobacteria|c__Gammaproteobacteria|o__Thiotrichales|f__Piscirickettsiaceae|g__Methylophaga|s__Methylophaga_nitratireducenticrescens	18	33	37	66	22	34	11	32	108	28	31	11	9	52	36	14	30	10	3	15	55	28	41	16	10	17	19	34	13	1	30	2	15	3	6	8	41	2	3	22	31	21	56	4	4	1	9
d__Bacteria|p__Proteobacteria|c__Gammaproteobacteria|o__Thiotrichales|f__Piscirickettsiaceae|g__Methylophaga|s__Methylophaga_frappieri	3	8	8	3	3	3	2	8	3	5	2	3	12	4	5	3	16	2	3	2	0	14	8	4	17	3	10	3	0	1	1	2	0	3	2	10	0	2	0	3	0	0	0	1	0	1	1
d__Bacteria|p__Proteobacteria|c__Gammaproteobacteria|o__Thiotrichales|f__Piscirickettsiaceae|g__Thioalkalimicrobium|s__Thioalkalimicrobium_aerophilum	5	19	23	33	5	5	5	27	24	16	28	4	11	22	27	12	38	11	14	1	1	16	29	15	19	13	10	10	16	8	4	1	11	2	5	6	3	3	2	15	6	2	5	0	2	2	3
d__Bacteria|p__Proteobacteria|c__Gammaproteobacteria|o__Thiotrichales|f__Piscirickettsiaceae|g__Thioalkalimicrobium|s__Thioalkalimicrobium_cyclicum	11	20	10	21	0	12	12	18	2	8	28	0	6	12	11	8	13	36	26	0	4	23	16	9	10	8	5	5	5	1	26	1	6	0	1	1	4	3	0	19	3	8	8	1	1	0	2
d__Bacteria|p__Proteobacteria|c__Gammaproteobacteria|o__Thiotrichales|f__Thiotrichaceae|g__Beggiatoa|s__Beggiatoa_leptomitiformis	13	7	8	21	1	8	4	44	4	13	14	14	5	28	33	7	15	59	54	1	1	13	30	8	3	2	1	9	5	3	14	3	3	0	2	4	2	2	0	5	1	5	1	2	0	11	0
d__Bacteria|p__Proteobacteria|c__Gammaproteobacteria|o__Thiotrichales|f__Thiotrichaceae|g__Thioploca|s__Thioploca_ingrica	13	5	7	14	4	0	9	7	2	14	11	3	6	8	9	6	5	4	8	1	1	3	5	4	12	6	1	5	11	1	0	0	4	0	2	1	4	0	0	3	1	4	6	0	2	2	3
d__Bacteria|p__Proteobacteria|c__Gammaproteobacteria|o__Pseudomonadales|f__Moraxellaceae|g__Acinetobacter|s__Acinetobacter_haemolyticus	8	30	11	19	35	29	8	14	808	124	29	7	5	62	73	322	26	52	44	94	762	5	74	0	17	0	3	4	1	12	14	71	2	246	0	0	1	0	0	16	1	3	0	1	1	1	12
d__Bacteria|p__Proteobacteria|c__Gammaproteobacteria|o__Pseudomonadales|f__Moraxellaceae|g__Acinetobacter|s__Acinetobacter_johnsonii	12	23	11	35	0	8	33	45	9	8	11	1	10	15	10	3	23	29	24	2	6	5	24	15	1735	15	46	23	28	1936	23	11550	23	41581	11	8	17	10	6	19	10	15	24	1	10	3	140
d__Bacteria|p__Proteobacteria|c__Gammaproteobacteria|o__Pseudomonadales|f__Moraxellaceae|g__Acinetobacter|s__Acinetobacter_junii	1	13	5	3	0	0	11	38	14	8	7	3	5	2	62	7	17	3	64	4	26	7	16	14	21	2	16	4	13	4	1	32	11	127	7	16	7	9	8	25	0	22	3	10	12	10	44
d__Bacteria|p__Proteobacteria|c__Gammaproteobacteria|o__Pseudomonadales|f__Moraxellaceae|g__Acinetobacter|s__Acinetobacter_sp_ADP1	1	39	9	16	3	19	9	42	4	7	10	9	18	4	29	4	12	78	12	3	6	10	8	4	5	9	4	4	4	4	15	17	10	17	0	1	0	6	1	16	0	0	0	0	1	4	1
d__Bacteria|p__Proteobacteria|c__Gammaproteobacteria|o__Pseudomonadales|f__Moraxellaceae|g__Acinetobacter|s__Acinetobacter_schindleri	16	4	10	13	3	15	2	24	1	9	15	2	5	10	12	4	26	14	8	8	32	5	5	16	41	6	9	6	10	33	5	224	15	765	2	7	10	7	1	4	5	12	13	2	1	0	57
d__Bacteria|p__Proteobacteria|c__Gammaproteobacteria|o__Pseudomonadales|f__Moraxellaceae|g__Acinetobacter|s__Acinetobacter_soli	1	1	3	8	0	0	4	5	4	4	5	2	9	6	3	1	0	9	9	3	6	3	4	5	10	6	5	7	5	9	1	54	0	178	2	7	0	3	0	1	9	8	2	0	0	0	3
d__Bacteria|p__Proteobacteria|c__Gammaproteobacteria|o__Pseudomonadales|f__Moraxellaceae|g__Acinetobacter|s__Acinetobacter_baumannii	2	9	7	5	1	0	4	10	11	14	5	1	8	5	6	10	7	4	30	8	4	7	34	21	36	10	7	14	11	50	24	238	20	821	12	5	11	12	5	8	10	14	12	13	18	5	17
d__Bacteria|p__Proteobacteria|c__Gammaproteobacteria|o__Pseudomonadales|f__Moraxellaceae|g__Acinetobacter|s__Acinetobacter_calcoaceticus	1	3	3	3	0	4	2	5	2	4	3	2	1	4	7	5	11	9	8	2	1	1	1	3	4	1	2	0	0	0	5	2	12	17	0	0	2	1	1	1	0	0	0	0	3	0	0
d__Bacteria|p__Proteobacteria|c__Gammaproteobacteria|o__Pseudomonadales|f__Moraxellaceae|g__Acinetobacter|s__Acinetobacter_pittii	19	23	48	5	3	8	6	8	0	10	13	1	12	2	13	7	9	39	16	7	5	5	0	4	10	2	0	10	3	0	4	9	8	27	0	2	2	7	0	8	1	3	8	0	2	4	5
d__Bacteria|p__Proteobacteria|c__Gammaproteobacteria|o__Pseudomonadales|f__Moraxellaceae|g__Acinetobacter|s__Acinetobacter_nosocomialis	5	17	9	13	1	3	4	6	6	6	4	0	3	23	23	1	5	9	51	1	4	46	26	3	1	9	6	0	3	1	18	9	6	7	0	5	0	2	0	17	0	1	1	0	0	0	7
d__Bacteria|p__Proteobacteria|c__Gammaproteobacteria|o__Pseudomonadales|f__Moraxellaceae|g__Acinetobacter|s__Acinetobacter_oleivorans	0	2	2	11	0	0	1	0	1	3	4	2	1	1	3	2	1	8	2	0	2	2	4	3	0	1	1	1	1	0	0	0	0	4	0	0	0	0	0	4	0	0	0	1	0	2	0
d__Bacteria|p__Proteobacteria|c__Gammaproteobacteria|o__Pseudomonadales|f__Moraxellaceae|g__Acinetobacter|s__Acinetobacter_equi	9	34	15	2	2	6	1	29	4	32	22	10	3	25	17	6	9	4	91	6	3	8	8	9	28	5	13	5	5	7	23	15	18	29	5	3	6	9	8	35	4	2	6	7	14	17	1
d__Bacteria|p__Proteobacteria|c__Gammaproteobacteria|o__Pseudomonadales|f__Moraxellaceae|g__Acinetobacter|s__Acinetobacter_sp_TGL-Y2	7	15	7	12	3	10	10	51	3	12	29	4	32	20	34	5	19	14	8	2	0	13	4	2	8	0	2	0	2	2	2	9	3	52	0	2	0	2	0	2	1	0	0	0	0	2	2
d__Bacteria|p__Proteobacteria|c__Gammaproteobacteria|o__Pseudomonadales|f__Moraxellaceae|g__Acinetobacter|s__Acinetobacter_sp_NCu2D-2	4	4	10	7	1	4	3	24	3	4	19	9	5	5	6	0	17	16	10	2	1	16	8	3	23	6	8	17	3	7	4	21	8	75	0	2	2	2	1	24	2	6	7	0	1	3	7
d__Bacteria|p__Proteobacteria|c__Gammaproteobacteria|o__Pseudomonadales|f__Moraxellaceae|g__Acinetobacter|s__Acinetobacter_sp_TTH0-4	0	25	12	10	2	3	5	18	0	9	15	1	23	8	14	1	13	23	33	3	10	1	7	6	14	2	1	3	3	14	4	80	6	250	1	3	0	3	0	12	7	6	10	0	0	1	5
d__Bacteria|p__Proteobacteria|c__Gammaproteobacteria|o__Pseudomonadales|f__Moraxellaceae|g__Acinetobacter|s__Acinetobacter_larvae	2	10	22	12	2	16	5	18	1	16	36	6	9	21	23	3	7	30	36	5	6	21	17	6	14	15	9	6	5	0	10	1	14	5	1	4	0	5	1	12	6	14	6	1	0	6	5
d__Bacteria|p__Proteobacteria|c__Gammaproteobacteria|o__Pseudomonadales|f__Moraxellaceae|g__Moraxella|s__Moraxella_catarrhalis	10	26	20	73	2	15	10	37	4	37	36	10	3	35	25	26	31	46	9	4	9	18	47	27	13	16	20	43	11	5	25	5	24	8	8	15	9	17	3	52	14	7	9	7	5	12	52
d__Bacteria|p__Proteobacteria|c__Gammaproteobacteria|o__Pseudomonadales|f__Moraxellaceae|g__Moraxella|s__Moraxella_ovis	19	53	42	40	12	51	20	104	42	70	94	18	8	79	96	15	49	86	27	18	12	22	25	15	31	19	7	26	21	3	31	20	17	11	2	4	4	9	2	18	8	8	3	1	5	1	4
d__Bacteria|p__Proteobacteria|c__Gammaproteobacteria|o__Pseudomonadales|f__Moraxellaceae|g__Moraxella|s__Moraxella_osloensis	1	20	4	5	2	14	3	15	4	8	27	17	6	9	5	5	22	7	7	12	76	11	19	8	9	3	22	26	7	6	32	6	21	35	4	7	1	5	2	18	4	9	9	4	6	1	63
d__Bacteria|p__Proteobacteria|c__Gammaproteobacteria|o__Pseudomonadales|f__Moraxellaceae|g__Psychrobacter|s__Psychrobacter_urativorans	7	144	15	6	3	13	4	5	1	2	7	1	0	8	2	7	14	5	3	2	0	2	3	2	1	5	3	8	5	3	16	1	5	1	2	2	3	6	1	1	2	0	1	2	4	0	2
d__Bacteria|p__Proteobacteria|c__Gammaproteobacteria|o__Pseudomonadales|f__Moraxellaceae|g__Psychrobacter|s__Psychrobacter_alimentarius	0	13	5	7	1	7	1	24	0	30	30	6	18	7	5	8	7	5	51	5	3	4	15	4	4	1	6	4	0	2	35	1	3	1	1	0	2	1	0	21	1	1	0	0	0	3	0
d__Bacteria|p__Proteobacteria|c__Gammaproteobacteria|o__Pseudomonadales|f__Moraxellaceae|g__Psychrobacter|s__Psychrobacter_cryohalolentis	2	0	4	0	0	1	11	4	0	11	10	9	2	0	2	38	24	0	0	0	0	3	22	5	0	2	3	6	3	0	0	0	0	0	1	3	5	2	2	4	0	0	1	0	1	2	3
d__Bacteria|p__Proteobacteria|c__Gammaproteobacteria|o__Pseudomonadales|f__Moraxellaceae|g__Psychrobacter|s__Psychrobacter_arcticus	5	9	7	19	6	10	3	6	0	8	6	4	3	32	24	3	3	5	9	1	1	33	11	16	6	11	7	3	20	2	22	7	10	6	4	4	9	25	17	15	0	2	1	14	8	5	10
d__Bacteria|p__Proteobacteria|c__Gammaproteobacteria|o__Pseudomonadales|f__Moraxellaceae|g__Psychrobacter|s__Psychrobacter_sp_PRwf-1	7	31	20	7	6	12	10	25	5	80	62	3	8	31	21	6	4	9	1	3	18	6	47	5	10	11	18	6	1	1	3	0	17	1	0	1	1	3	1	9	1	7	2	0	0	0	2
d__Bacteria|p__Proteobacteria|c__Gammaproteobacteria|o__Pseudomonadales|f__Moraxellaceae|g__Psychrobacter|s__Psychrobacter_sp_G	0	2	1	2	0	0	0	0	0	2	0	1	18	3	1	0	1	1	1	8	0	3	5	1	1	0	0	0	6	0	1	0	1	1	0	0	3	1	0	1	0	1	1	0	1	0	0
d__Bacteria|p__Proteobacteria|c__Gammaproteobacteria|o__Pseudomonadales|f__Moraxellaceae|g__Psychrobacter|s__Psychrobacter_sp_DAB_AL43B	5	9	5	7	0	0	1	3	0	2	8	2	2	2	11	1	0	3	6	2	0	8	2	4	5	3	0	3	8	4	10	0	6	0	0	1	5	9	0	5	5	6	9	1	1	0	4
d__Bacteria|p__Proteobacteria|c__Gammaproteobacteria|o__Pseudomonadales|f__Moraxellaceae|g__Psychrobacter|s__Psychrobacter_sp_P2G3	0	2	5	2	0	1	0	4	0	7	6	1	3	2	3	0	0	9	6	0	0	3	8	2	0	0	1	0	0	0	0	0	0	2	0	0	0	1	0	8	0	1	0	0	0	0	1
d__Bacteria|p__Proteobacteria|c__Gammaproteobacteria|o__Pseudomonadales|f__Moraxellaceae|g__Psychrobacter|s__Psychrobacter_sp_P11G5	0	3	2	1	0	3	0	4	0	5	3	0	2	0	0	1	3	1	4	0	0	0	1	0	0	0	0	4	0	0	6	8	0	10	1	3	0	0	0	0	1	1	0	0	0	2	2
d__Bacteria|p__Proteobacteria|c__Gammaproteobacteria|o__Pseudomonadales|f__Moraxellaceae|g__Psychrobacter|s__Psychrobacter_sp_AntiMn-1	3	0	6	22	1	0	2	11	1	8	4	2	1	9	12	1	0	2	11	1	2	2	4	5	12	5	8	4	3	0	1	0	0	0	1	1	0	1	0	0	3	2	8	2	2	0	0
d__Bacteria|p__Proteobacteria|c__Gammaproteobacteria|o__Pseudomonadales|f__Pseudomonadaceae|g__Pseudomonas|s__Pseudomonas_knackmussii	8	21	27	34	3	14	6	53	22	9	41	11	934	39	20	2	30	20	4	13	8	26	84	24	15	58	36	29	18	2	91	4	67	1	5	10	5	40	2	9	19	7	9	3	4	4	26
d__Bacteria|p__Proteobacteria|c__Gammaproteobacteria|o__Pseudomonadales|f__Pseudomonadaceae|g__Pseudomonas|s__Pseudomonas_sp_VLB120	7	24	11	24	1	17	2	16	5	2	9	4	1887	35	5	1	11	31	3	3	2	5	8	22	12	21	12	39	20	6	69	12	50	18	8	17	9	18	0	7	14	19	81	5	9	4	18
d__Bacteria|p__Proteobacteria|c__Gammaproteobacteria|o__Pseudomonadales|f__Pseudomonadaceae|g__Pseudomonas|s__Pseudomonas_alcaliphila	3	11	11	33	4	14	5	42	1	5	26	2	565	80	50	8	13	13	1	7	3	21	39	18	13	56	100	24	14	0	19	3	18	12	1	6	4	9	0	17	6	6	7	2	3	4	54
d__Bacteria|p__Proteobacteria|c__Gammaproteobacteria|o__Pseudomonadales|f__Pseudomonadaceae|g__Pseudomonas|s__Pseudomonas_frederiksbergensis	9	202	22	56	3	18	1	21	7	8	14	6	14150	86	26	15	15	13	3	8	5	16	23	15	16	15	6	17	13	3	21	0	32	1	2	1	13	29	1	4	4	2	1	2	4	2	10
d__Bacteria|p__Proteobacteria|c__Gammaproteobacteria|o__Pseudomonadales|f__Pseudomonadaceae|g__Pseudomonas|s__Pseudomonas_aeruginosa	19	124	62	137	5	57	9	180	114	51	112	10	3539	175	123	27	93	113	20	75	21	71	90	331	267	192	123	249	161	46	687	64	383	134	11	244	197	166	11	26	61	45	513	6	68	130	753
d__Bacteria|p__Proteobacteria|c__Gammaproteobacteria|o__Pseudomonadales|f__Pseudomonadaceae|g__Pseudomonas|s__Pseudomonas_mendocina	7	65	33	51	3	16	5	34	33	17	60	13	2453	54	36	10	33	68	14	7	11	29	35	49	21	42	29	68	52	15	149	25	133	35	9	12	38	58	3	30	22	16	8	6	17	31	107
d__Bacteria|p__Proteobacteria|c__Gammaproteobacteria|o__Pseudomonadales|f__Pseudomonadaceae|g__Pseudomonas|s__Pseudomonas_alcaligenes	1	49	16	37	0	13	4	27	1	10	22	3	933	68	24	3	11	39	7	8	3	8	23	27	13	5	6	41	12	2	86	5	51	14	0	1	6	35	0	3	15	7	8	0	1	5	13
d__Bacteria|p__Proteobacteria|c__Gammaproteobacteria|o__Pseudomonadales|f__Pseudomonadaceae|g__Pseudomonas|s__Pseudomonas_citronellolis	10	133	65	73	7	47	6	91	157	21	77	18	3142	116	60	14	40	111	23	20	9	25	55	87	37	94	137	163	82	20	285	45	168	43	12	32	32	110	2	43	38	42	33	10	26	100	51
d__Bacteria|p__Proteobacteria|c__Gammaproteobacteria|o__Pseudomonadales|f__Pseudomonadaceae|g__Pseudomonas|s__Pseudomonas_resinovorans	17	59	37	36	1	12	2	20	75	12	23	9	1308	41	17	20	20	15	3	18	4	28	17	30	24	56	100	72	15	4	164	20	65	6	0	5	5	92	1	11	32	33	160	3	4	12	14
d__Bacteria|p__Proteobacteria|c__Gammaproteobacteria|o__Pseudomonadales|f__Pseudomonadaceae|g__Pseudomonas|s__Pseudomonas_pseudoalcaligenes	3	167	27	41	0	10	2	24	6	20	23	1	11873	50	34	2	10	30	1	6	2	14	34	17	14	13	21	14	16	3	81	20	98	42	7	9	4	46	3	8	6	6	3	1	17	2	203
d__Bacteria|p__Proteobacteria|c__Gammaproteobacteria|o__Pseudomonadales|f__Pseudomonadaceae|g__Pseudomonas|s__Pseudomonas_fragi	0	1712	8	143	0	0	3	9	1	3	9	16	132435	60	47	10	16	31	9	12	6	7	24	9	18	11	9	18	3	1	22	0	2	2	0	1	1	5	0	3	4	4	0	0	11	37	1
d__Bacteria|p__Proteobacteria|c__Gammaproteobacteria|o__Pseudomonadales|f__Pseudomonadaceae|g__Pseudomonas|s__Pseudomonas_chlororaphis	2	276	24	60	6	50	5	118	95	11	51	5	17120	133	62	9	41	21	4	38	12	37	44	42	21	34	16	72	26	10	244	46	139	13	12	14	11	89	2	7	8	10	16	9	11	14	35
d__Bacteria|p__Proteobacteria|c__Gammaproteobacteria|o__Pseudomonadales|f__Pseudomonadaceae|g__Pseudomonas|s__Pseudomonas_fluorescens	66	2351	136	260	12	82	26	203	91	163	271	50	160161	360	213	37	143	175	144	114	136	146	242	159	65	116	100	157	110	27	414	120	259	226	21	37	72	365	20	101	98	67	111	14	60	133	172
d__Bacteria|p__Proteobacteria|c__Gammaproteobacteria|o__Pseudomonadales|f__Pseudomonadaceae|g__Pseudomonas|s__Pseudomonas_azotoformans	5	157	26	56	5	27	7	15	23	29	34	11	10692	134	52	12	24	9	19	12	10	3	24	18	36	52	24	20	13	10	73	31	34	19	2	9	5	20	1	16	11	12	14	2	13	14	23
d__Bacteria|p__Proteobacteria|c__Gammaproteobacteria|o__Pseudomonadales|f__Pseudomonadaceae|g__Pseudomonas|s__Pseudomonas_corrugata	23	57	6	17	1	3	1	6	38	7	22	21	4623	17	35	4	3	13	3	9	2	12	3	11	4	11	2	12	5	1	21	0	9	2	0	1	0	8	0	3	4	2	4	0	1	3	8
d__Bacteria|p__Proteobacteria|c__Gammaproteobacteria|o__Pseudomonadales|f__Pseudomonadaceae|g__Pseudomonas|s__Pseudomonas_mandelii	3	131	10	17	0	10	3	23	5	5	15	6	8231	25	5	4	19	21	8	2	4	12	21	10	7	5	1	13	13	0	58	5	46	2	3	4	6	74	1	2	20	5	9	6	4	10	16
d__Bacteria|p__Proteobacteria|c__Gammaproteobacteria|o__Pseudomonadales|f__Pseudomonadaceae|g__Pseudomonas|s__Pseudomonas_veronii	1	95	18	40	1	18	3	51	14	8	24	6	6482	38	21	4	11	4	2	2	2	17	15	13	2	13	3	41	7	11	52	0	39	24	0	9	5	31	5	4	10	11	10	1	5	3	31
d__Bacteria|p__Proteobacteria|c__Gammaproteobacteria|o__Pseudomonadales|f__Pseudomonadaceae|g__Pseudomonas|s__Pseudomonas_trivialis	2	111	12	22	1	15	1	29	2	10	31	2	5627	33	28	4	9	29	7	9	11	4	13	17	8	23	8	17	2	2	50	12	34	23	0	0	6	37	4	3	2	5	5	0	6	19	10
d__Bacteria|p__Proteobacteria|c__Gammaproteobacteria|o__Pseudomonadales|f__Pseudomonadaceae|g__Pseudomonas|s__Pseudomonas_poae	1	80	15	22	2	12	1	12	3	11	14	1	5305	31	19	2	7	6	6	2	1	15	6	20	4	11	4	17	11	1	93	1	35	1	0	1	0	39	2	0	4	2	0	1	0	5	15
d__Bacteria|p__Proteobacteria|c__Gammaproteobacteria|o__Pseudomonadales|f__Pseudomonadaceae|g__Pseudomonas|s__Pseudomonas_protegens	6	121	16	45	2	14	4	17	20	4	11	1	8359	28	10	7	21	0	12	16	8	9	5	34	12	5	11	43	31	14	95	9	42	50	4	7	8	14	1	4	14	13	10	4	15	16	27
d__Bacteria|p__Proteobacteria|c__Gammaproteobacteria|o__Pseudomonadales|f__Pseudomonadaceae|g__Pseudomonas|s__Pseudomonas_putida	47	1044	96	200	24	101	58	284	106	115	224	30	67602	373	199	52	158	211	55	44	49	106	160	174	90	157	142	221	98	32	638	75	385	198	11	30	31	249	8	61	54	38	21	16	58	149	526
d__Bacteria|p__Proteobacteria|c__Gammaproteobacteria|o__Pseudomonadales|f__Pseudomonadaceae|g__Pseudomonas|s__Pseudomonas_fulva	7	63	44	58	1	21	15	84	22	9	52	2	1976	109	68	6	25	29	11	22	5	18	27	37	22	36	23	37	20	23	118	50	91	85	2	9	7	52	2	30	26	19	12	6	14	21	47
d__Bacteria|p__Proteobacteria|c__Gammaproteobacteria|o__Pseudomonadales|f__Pseudomonadaceae|g__Pseudomonas|s__Pseudomonas_oryzihabitans	3	37	22	24	1	15	5	27	6	15	26	0	624	78	34	2	12	68	6	5	1	16	15	38	19	13	10	66	18	9	229	27	136	14	3	3	5	91	1	5	12	6	7	4	5	7	28
d__Bacteria|p__Proteobacteria|c__Gammaproteobacteria|o__Pseudomonadales|f__Pseudomonadaceae|g__Pseudomonas|s__Pseudomonas_plecoglossicida	4	14	10	0	0	1	0	1	0	0	1	0	165	0	0	0	0	0	1	11	0	0	0	0	3	1	0	0	0	0	6	1	5	0	0	1	0	3	0	1	0	0	0	0	0	0	1
d__Bacteria|p__Proteobacteria|c__Gammaproteobacteria|o__Pseudomonadales|f__Pseudomonadaceae|g__Pseudomonas|s__Pseudomonas_monteilii	4	37	22	24	1	9	3	20	5	11	9	1	1639	8	6	0	1	14	0	4	1	2	5	20	9	5	33	36	10	15	123	40	83	115	3	2	3	57	4	11	8	25	3	1	5	2	253
d__Bacteria|p__Proteobacteria|c__Gammaproteobacteria|o__Pseudomonadales|f__Pseudomonadaceae|g__Pseudomonas|s__Pseudomonas_mosselii	3	48	14	15	2	0	0	5	2	7	10	0	1351	5	2	0	9	6	0	0	1	3	6	4	4	3	2	12	6	1	20	1	10	2	0	3	0	23	0	3	7	6	2	0	3	0	6
d__Bacteria|p__Proteobacteria|c__Gammaproteobacteria|o__Pseudomonadales|f__Pseudomonadaceae|g__Pseudomonas|s__Pseudomonas_balearica	6	24	20	27	2	7	5	23	18	12	24	5	455	38	15	5	34	18	4	10	8	6	22	41	4	12	32	32	15	6	112	8	68	27	1	11	13	45	3	5	28	13	85	0	7	32	15
d__Bacteria|p__Proteobacteria|c__Gammaproteobacteria|o__Pseudomonadales|f__Pseudomonadaceae|g__Pseudomonas|s__Pseudomonas_stutzeri	66	557	156	200	13	148	26	427	144	98	219	23	26554	404	246	71	229	237	61	81	56	112	178	229	109	178	386	266	115	24	644	104	402	121	18	49	86	326	12	113	88	55	135	24	49	103	219
d__Bacteria|p__Proteobacteria|c__Gammaproteobacteria|o__Pseudomonadales|f__Pseudomonadaceae|g__Pseudomonas|s__Pseudomonas_cichorii	6	88	12	18	2	5	0	6	11	5	14	2	5027	60	12	12	14	19	6	10	6	2	11	16	6	8	17	15	13	5	27	13	29	51	2	6	4	16	5	15	2	2	2	2	13	11	4
d__Bacteria|p__Proteobacteria|c__Gammaproteobacteria|o__Pseudomonadales|f__Pseudomonadaceae|g__Pseudomonas|s__Pseudomonas_syringae	11	252	55	55	1	26	7	86	8	23	60	20	13886	95	37	20	27	52	21	10	8	34	47	73	23	29	14	60	36	7	184	43	126	55	13	34	27	48	0	51	10	18	3	1	10	7	45
d__Bacteria|p__Proteobacteria|c__Gammaproteobacteria|o__Pseudomonadales|f__Pseudomonadaceae|g__Pseudomonas|s__Pseudomonas_savastanoi	0	21	0	9	4	0	2	0	0	0	1	3	1018	5	4	1	3	5	7	0	0	8	1	0	2	6	1	0	1	1	9	2	1	0	0	0	1	0	0	10	2	2	0	0	3	2	2
d__Bacteria|p__Proteobacteria|c__Gammaproteobacteria|o__Pseudomonadales|f__Pseudomonadaceae|g__Pseudomonas|s__Pseudomonas_amygdali	1	12	11	3	0	0	4	4	1	1	1	1	803	6	1	1	6	7	1	1	0	1	0	5	3	1	1	2	3	1	8	1	4	0	0	1	0	0	0	21	0	0	0	0	1	0	2
d__Bacteria|p__Proteobacteria|c__Gammaproteobacteria|o__Pseudomonadales|f__Pseudomonadaceae|g__Pseudomonas|s__Pseudomonas_syringae_group_genomosp_3	0	56	14	40	2	14	0	19	12	7	12	3	2739	48	41	0	14	35	3	13	3	6	16	7	5	5	4	3	4	2	32	21	39	4	3	3	4	1	1	1	9	5	6	2	1	0	6
d__Bacteria|p__Proteobacteria|c__Gammaproteobacteria|o__Pseudomonadales|f__Pseudomonadaceae|g__Pseudomonas|s__Pseudomonas_parafulva	49	88	31	38	4	26	8	68	35	27	55	10	2980	59	48	12	52	105	18	8	7	31	37	44	38	43	28	35	37	9	74	20	42	15	4	1	3	62	0	8	10	22	7	3	12	9	69
d__Bacteria|p__Proteobacteria|c__Gammaproteobacteria|o__Pseudomonadales|f__Pseudomonadaceae|g__Pseudomonas|s__Pseudomonas_cremoricolorata	4	56	33	50	6	20	14	83	3	13	45	28	2294	124	39	17	38	24	7	29	11	19	37	43	14	37	29	64	11	11	138	8	79	35	3	28	9	50	1	13	17	25	64	3	20	65	19
d__Bacteria|p__Proteobacteria|c__Gammaproteobacteria|o__Pseudomonadales|f__Pseudomonadaceae|g__Pseudomonas|s__Pseudomonas_koreensis	1	181	15	39	2	15	1	19	3	10	18	0	11135	50	30	7	12	13	2	16	9	22	16	16	11	14	7	15	10	4	97	21	55	14	6	9	4	40	1	6	10	13	7	2	4	26	32
d__Bacteria|p__Proteobacteria|c__Gammaproteobacteria|o__Pseudomonadales|f__Pseudomonadaceae|g__Pseudomonas|s__Pseudomonas_rhizosphaerae	1	53	21	18	1	10	7	45	14	136	196	1	3273	30	19	2	18	59	16	18	2	20	142	17	26	19	20	15	14	2	64	37	62	56	0	2	7	9	6	17	10	4	6	6	5	11	34
d__Bacteria|p__Proteobacteria|c__Gammaproteobacteria|o__Pseudomonadales|f__Pseudomonadaceae|g__Pseudomonas|s__Pseudomonas_antarctica	1	97	8	25	0	4	4	29	2	4	20	4	7092	23	17	1	20	15	4	16	22	8	8	13	1	6	2	8	13	1	43	5	19	5	0	6	1	21	0	3	2	4	1	0	2	4	9
d__Bacteria|p__Proteobacteria|c__Gammaproteobacteria|o__Pseudomonadales|f__Pseudomonadaceae|g__Pseudomonas|s__Pseudomonas_alkylphenolica	2	65	15	15	0	3	2	18	0	4	11	0	5592	28	11	4	7	18	4	6	6	7	22	15	5	18	5	29	12	4	76	20	63	53	0	2	7	45	1	24	6	7	9	4	7	12	10
d__Bacteria|p__Proteobacteria|c__Gammaproteobacteria|o__Pseudomonadales|f__Pseudomonadaceae|g__Pseudomonas|s__Pseudomonas_psychrotolerans	14	25	33	40	1	41	7	47	43	8	30	2	635	72	32	9	28	91	10	13	2	26	33	36	20	29	10	46	23	10	200	21	115	10	1	9	11	76	5	28	8	3	8	9	19	37	35
d__Bacteria|p__Proteobacteria|c__Gammaproteobacteria|o__Pseudomonadales|f__Pseudomonadaceae|g__Pseudomonas|s__Pseudomonas_entomophila	1	35	11	29	2	28	1	19	0	1	15	2	1668	50	26	2	18	24	5	7	0	3	5	14	6	5	2	13	7	3	15	2	15	5	0	0	7	7	3	3	7	9	6	0	1	0	11
d__Bacteria|p__Proteobacteria|c__Gammaproteobacteria|o__Pseudomonadales|f__Pseudomonadaceae|g__Pseudomonas|s__Pseudomonas_brassicacearum	1	214	16	41	0	9	4	12	28	8	29	3	8386	36	14	9	6	55	5	17	15	8	7	29	13	20	22	29	16	1	64	14	41	14	4	5	11	31	2	2	14	13	7	6	14	35	14
d__Bacteria|p__Proteobacteria|c__Gammaproteobacteria|o__Pseudomonadales|f__Pseudomonadaceae|g__Pseudomonas|s__Pseudomonas_sp_StFLB209	4	81	24	49	2	14	3	52	8	8	41	8	3878	66	26	1	19	18	5	7	12	12	17	30	14	15	4	29	14	4	77	1	50	13	2	7	0	56	1	10	6	12	8	3	6	2	21
d__Bacteria|p__Proteobacteria|c__Gammaproteobacteria|o__Pseudomonadales|f__Pseudomonadaceae|g__Pseudomonas|s__Pseudomonas_sp_UW4	6	105	7	14	4	7	5	25	8	2	8	1	7677	15	7	7	6	9	6	0	3	0	1	17	13	10	9	7	13	1	64	6	29	1	1	9	3	22	1	3	2	4	0	0	0	4	4
d__Bacteria|p__Proteobacteria|c__Gammaproteobacteria|o__Pseudomonadales|f__Pseudomonadaceae|g__Pseudomonas|s__Pseudomonas_sp_FGI182	0	16	6	12	0	1	2	8	1	0	4	1	813	16	2	6	15	10	4	1	1	3	24	18	12	16	2	17	19	9	64	21	53	9	0	1	0	28	2	2	6	4	4	0	1	0	5
d__Bacteria|p__Proteobacteria|c__Gammaproteobacteria|o__Pseudomonadales|f__Pseudomonadaceae|g__Pseudomonas|s__Pseudomonas_sp_URMO17WK12:I11	26	144	24	52	3	22	27	60	34	43	80	13	7826	77	29	9	59	22	5	14	22	20	34	31	12	37	47	19	18	2	36	7	56	17	2	13	11	29	1	13	12	12	8	10	16	3	65
d__Bacteria|p__Proteobacteria|c__Gammaproteobacteria|o__Pseudomonadales|f__Pseudomonadaceae|g__Pseudomonas|s__Pseudomonas_sp_ATCC_13867	2	80	30	34	1	2	3	39	11	38	57	4	1326	52	27	10	33	36	10	15	9	24	28	21	14	29	21	39	13	10	37	11	39	19	1	8	7	29	3	12	9	5	16	2	14	52	47
d__Bacteria|p__Proteobacteria|c__Gammaproteobacteria|o__Pseudomonadales|f__Pseudomonadaceae|g__Pseudomonas|s__Pseudomonas_sp_JY-Q	0	193	6	3	0	5	1	10	4	1	3	3	14161	9	5	1	6	2	0	10	1	5	6	5	2	1	3	3	5	1	25	0	6	1	0	0	2	0	0	0	2	3	1	0	2	0	8
d__Bacteria|p__Proteobacteria|c__Gammaproteobacteria|o__Pseudomonadales|f__Pseudomonadaceae|g__Pseudomonas|s__Pseudomonas_sp_TKP	1	19	3	7	0	1	2	0	9	0	2	1	1297	12	1	1	0	0	1	5	1	3	1	1	0	3	4	2	0	1	2	15	22	0	1	0	0	0	0	3	0	0	2	0	0	1	0
d__Bacteria|p__Proteobacteria|c__Gammaproteobacteria|o__Pseudomonadales|f__Pseudomonadaceae|g__Pseudomonas|s__Pseudomonas_sp_Os17	3	9	1	2	0	0	0	0	2	1	0	0	976	0	1	1	0	0	0	0	0	0	0	1	0	5	1	2	3	0	0	0	0	0	2	0	0	1	1	0	10	1	2	3	0	0	19
d__Bacteria|p__Proteobacteria|c__Gammaproteobacteria|o__Pseudomonadales|f__Pseudomonadaceae|g__Pseudomonas|s__Pseudomonas_sp_St29	0	16	3	6	0	0	0	1	0	0	0	0	1289	3	4	0	0	2	3	0	0	0	0	7	1	0	2	0	3	0	2	1	3	0	0	1	1	0	0	1	3	0	2	1	0	0	1
d__Bacteria|p__Proteobacteria|c__Gammaproteobacteria|o__Pseudomonadales|f__Pseudomonadaceae|g__Pseudomonas|s__Pseudomonas_sp_DR_5-09	10	72	11	24	0	11	3	10	18	2	11	13	3190	31	25	4	25	11	5	7	1	14	6	5	2	8	2	3	3	3	17	16	4	4	0	2	0	3	0	4	3	2	0	2	3	8	1
d__Bacteria|p__Proteobacteria|c__Gammaproteobacteria|o__Pseudomonadales|f__Pseudomonadaceae|g__Pseudomonas|s__Pseudomonas_cerasi	0	12	3	2	0	0	2	0	2	2	2	1	896	1	2	0	0	4	0	1	0	0	4	1	0	0	0	0	4	1	5	3	2	1	0	0	1	0	0	0	6	0	0	0	1	4	3
d__Bacteria|p__Proteobacteria|c__Gammaproteobacteria|o__Pseudomonadales|f__Pseudomonadaceae|g__Pseudomonas|s__Pseudomonas_sp_MRSN12121	3	16	6	16	0	2	0	2	0	8	5	0	1161	2	2	0	0	4	0	3	0	5	2	0	6	7	0	2	4	2	2	1	4	2	0	1	0	4	1	4	1	0	0	1	0	2	8
d__Bacteria|p__Proteobacteria|c__Gammaproteobacteria|o__Pseudomonadales|f__Pseudomonadaceae|g__Pseudomonas|s__Pseudomonas_sp_CCOS_191	1	23	12	11	1	8	0	26	2	1	10	1	1045	25	7	4	5	10	4	1	0	3	4	16	3	5	2	19	8	7	62	15	59	11	0	0	4	25	0	4	7	5	4	2	8	13	19
d__Bacteria|p__Proteobacteria|c__Gammaproteobacteria|o__Pseudomonadales|f__Pseudomonadaceae|g__Pseudomonas|s__Pseudomonas_sp_GR_6-02	0	95	6	10	0	6	2	8	3	7	10	7	6748	14	6	7	24	12	3	6	2	5	5	3	5	0	2	9	5	1	37	0	14	2	1	0	9	12	2	5	9	3	1	1	2	0	3
d__Bacteria|p__Proteobacteria|c__Gammaproteobacteria|o__Pseudomonadales|f__Pseudomonadaceae|g__Pseudomonas|s__Pseudomonas_sp_MS586	1	42	8	17	3	3	0	14	0	1	12	0	2672	24	9	1	18	4	1	3	0	6	6	5	6	11	4	4	1	2	1	1	3	5	1	1	2	13	0	0	1	0	5	2	5	5	5
d__Bacteria|p__Proteobacteria|c__Gammaproteobacteria|o__Pseudomonadales|f__Pseudomonadaceae|g__Pseudomonas|s__Pseudomonas_versuta	5	1588	10	92	1	8	1	28	5	9	11	12	119017	76	40	9	8	43	17	11	14	20	17	8	2	9	14	11	4	5	25	1	9	3	0	8	3	7	0	2	3	1	1	3	0	2	6
d__Bacteria|p__Proteobacteria|c__Gammaproteobacteria|o__Pseudomonadales|f__Pseudomonadaceae|g__Pseudomonas|s__Pseudomonas_sp_A3(2016)	5	94	14	22	0	9	4	6	4	5	13	1	6350	8	15	3	12	31	8	1	4	2	11	24	14	5	1	18	10	3	25	2	27	0	1	4	1	27	0	3	6	5	3	0	13	2	8
d__Bacteria|p__Proteobacteria|c__Gammaproteobacteria|o__Pseudomonadales|f__Pseudomonadaceae|g__Pseudomonas|s__Pseudomonas_sp_TCU-HL1	6	41	34	42	3	33	5	43	38	13	27	11	1242	67	53	12	16	35	36	39	8	25	45	44	22	48	36	48	32	11	170	32	142	20	2	14	5	55	2	5	13	21	9	1	10	10	15
d__Bacteria|p__Proteobacteria|c__Gammaproteobacteria|o__Pseudomonadales|f__Pseudomonadaceae|g__Pseudomonas|s__Pseudomonas_sp_LPH1	2	15	11	21	1	13	2	47	1	5	13	3	803	30	26	2	8	30	4	0	2	6	8	5	14	12	18	5	8	0	35	2	31	6	2	0	2	17	1	2	2	3	1	1	0	2	32
d__Bacteria|p__Proteobacteria|c__Gammaproteobacteria|o__Pseudomonadales|f__Pseudomonadaceae|g__Pseudomonas|s__Pseudomonas_sp_CC6-YY-74	10	45	10	27	0	20	2	23	11	7	35	6	1993	48	18	5	11	10	5	17	63	27	51	9	6	12	8	20	13	7	69	52	51	60	1	6	5	13	0	5	6	4	5	1	6	4	6
d__Bacteria|p__Proteobacteria|c__Gammaproteobacteria|o__Pseudomonadales|f__Pseudomonadaceae|g__Pseudomonas|s__Pseudomonas_sp_S-6-2	26	35	17	8	3	18	4	32	20	7	22	6	465	65	36	2	12	56	5	18	5	13	17	12	3	1	1	17	9	2	33	18	42	3	2	6	7	24	1	2	3	0	1	1	1	4	12
d__Bacteria|p__Proteobacteria|c__Gammaproteobacteria|o__Pseudomonadales|f__Pseudomonadaceae|g__Azotobacter|s__Azotobacter_chroococcum	11	28	19	32	2	24	1	78	5	27	41	11	198	80	53	4	31	46	3	6	35	21	35	58	13	35	19	101	29	4	61	39	90	13	5	15	18	30	4	14	27	12	12	4	8	43	45
d__Bacteria|p__Proteobacteria|c__Gammaproteobacteria|o__Pseudomonadales|f__Pseudomonadaceae|g__Azotobacter|s__Azotobacter_vinelandii	6	38	28	20	3	20	4	25	6	7	9	10	338	66	38	5	28	33	10	6	6	20	28	35	14	32	24	40	40	3	99	49	61	29	7	24	21	43	5	15	14	12	9	7	11	4	36
d__Bacteria|p__Proteobacteria|c__Gammaproteobacteria|o__Pseudomonadales|f__Pseudomonadaceae|g__Oblitimonas|s__Oblitimonas_alkaliphila	2	13	13	10	3	25	6	29	6	7	19	8	50	29	34	26	26	35	55	6	2	1	18	5	22	12	11	2	11	1	4	1	1	0	0	3	3	4	0	11	5	0	0	0	4	1	6
d__Bacteria|p__Proteobacteria|c__Gammaproteobacteria|o__Enterobacterales|f__Enterobacteriaceae|g__Citrobacter|s__Citrobacter_koseri	0	25	17	45	0	15	5	29	5	12	28	0	71	19	11	9	5	35	18	2	9	15	22	6	18	13	12	5	11	2	17	1	7	1	4	3	1	2	1	58	1	4	0	1	1	0	14
d__Bacteria|p__Proteobacteria|c__Gammaproteobacteria|o__Enterobacterales|f__Enterobacteriaceae|g__Citrobacter|s__Citrobacter_amalonaticus	18	63	29	43	2	13	8	71	7	38	91	9	215	92	84	19	42	66	87	24	6	13	42	26	38	41	38	20	10	2	48	1	19	3	3	7	16	1	4	11	16	5	3	8	11	5	41
d__Bacteria|p__Proteobacteria|c__Gammaproteobacteria|o__Enterobacterales|f__Enterobacteriaceae|g__Citrobacter|s__Citrobacter_rodentium	16	17	21	65	1	21	5	31	11	32	65	4	46	90	42	24	28	26	5	21	7	14	30	8	23	21	12	14	14	6	40	14	21	9	2	0	1	12	3	19	6	14	15	4	8	4	33
d__Bacteria|p__Proteobacteria|c__Gammaproteobacteria|o__Enterobacterales|f__Enterobacteriaceae|g__Citrobacter|s__Citrobacter_freundii	4	32	32	76	6	14	3	46	6	17	35	7	166	63	35	9	13	10	33	5	8	15	21	13	68	17	5	19	17	1	7	24	38	3	2	14	5	8	3	10	8	6	3	0	3	6	28
d__Bacteria|p__Proteobacteria|c__Gammaproteobacteria|o__Enterobacterales|f__Enterobacteriaceae|g__Citrobacter|s__Citrobacter_braakii	16	19	10	29	3	9	6	18	15	6	39	0	112	40	23	23	10	24	11	11	0	12	12	12	12	16	5	10	19	0	6	0	1	3	1	3	1	3	1	4	1	9	1	1	4	0	3
d__Bacteria|p__Proteobacteria|c__Gammaproteobacteria|o__Enterobacterales|f__Enterobacteriaceae|g__Citrobacter|s__Citrobacter_werkmanii	0	4	10	12	0	0	1	11	6	2	9	1	60	1	0	3	3	2	1	0	0	8	1	4	5	0	0	2	3	0	0	0	13	0	0	0	0	7	0	2	5	6	3	0	0	2	0
d__Bacteria|p__Proteobacteria|c__Gammaproteobacteria|o__Enterobacterales|f__Enterobacteriaceae|g__Citrobacter|s__Citrobacter_sp_FDAARGOS_156	0	6	3	30	0	1	0	4	72	9	23	1	34	12	3	4	7	25	4	1	0	2	9	2	1	1	1	1	1	0	0	0	0	0	1	0	2	0	0	2	2	4	2	1	1	1	12
d__Bacteria|p__Proteobacteria|c__Gammaproteobacteria|o__Enterobacterales|f__Enterobacteriaceae|g__Enterobacter|s__Enterobacter_cloacae	15	73	44	60	9	25	8	66	6	34	48	4	198	100	68	106	58	53	24	29	12	21	68	19	45	20	22	61	25	6	45	11	23	26	3	2	15	27	2	19	19	13	7	6	5	8	49
d__Bacteria|p__Proteobacteria|c__Gammaproteobacteria|o__Enterobacterales|f__Enterobacteriaceae|g__Enterobacter|s__Enterobacter_asburiae	9	39	43	36	4	29	21	97	54	18	76	6	180	57	40	7	18	81	45	10	7	12	56	28	34	16	21	26	23	6	45	29	27	28	5	30	1	19	2	21	7	13	10	5	10	10	23
d__Bacteria|p__Proteobacteria|c__Gammaproteobacteria|o__Enterobacterales|f__Enterobacteriaceae|g__Enterobacter|s__Enterobacter_hormaechei	8	52	9	18	2	15	5	9	17	15	29	5	107	12	17	30	18	13	13	2	0	12	13	9	8	10	8	25	11	7	56	23	7	5	3	5	4	5	1	21	7	5	13	2	2	0	30
d__Bacteria|p__Proteobacteria|c__Gammaproteobacteria|o__Enterobacterales|f__Enterobacteriaceae|g__Enterobacter|s__Enterobacter_kobei	0	1	0	0	1	5	0	2	0	1	2	0	3	1	8	0	0	2	1	1	0	1	1	0	0	1	1	3	0	0	40	1	4	0	0	0	3	0	0	0	0	0	0	0	0	0	7
d__Bacteria|p__Proteobacteria|c__Gammaproteobacteria|o__Enterobacterales|f__Enterobacteriaceae|g__Enterobacter|s__Enterobacter_ludwigii	0	2	0	2	0	0	0	0	0	2	7	0	10	1	0	0	0	2	20	0	0	0	1	2	1	13	3	0	0	0	0	0	0	1	0	0	0	1	0	1	0	0	1	0	3	0	0
d__Bacteria|p__Proteobacteria|c__Gammaproteobacteria|o__Enterobacterales|f__Enterobacteriaceae|g__Enterobacter|s__Enterobacter_xiangfangensis	0	0	0	0	0	0	0	0	1	1	0	1	3	0	0	0	0	0	0	0	0	0	0	0	0	0	0	0	0	0	0	0	0	0	0	0	0	0	0	0	0	6	1	0	0	0	0
d__Bacteria|p__Proteobacteria|c__Gammaproteobacteria|o__Enterobacterales|f__Enterobacteriaceae|g__Enterobacter|s__Enterobacter_lignolyticus	0	7	0	16	0	1	0	13	0	2	8	0	25	9	3	1	8	0	0	1	0	2	0	0	1	0	0	3	1	1	33	0	7	0	1	0	0	0	0	0	1	1	2	1	2	2	1
d__Bacteria|p__Proteobacteria|c__Gammaproteobacteria|o__Enterobacterales|f__Enterobacteriaceae|g__Enterobacter|s__Enterobacter_cloacae_complex_'Hoffmann_cluster_III'	0	0	3	1	0	1	0	0	0	1	3	0	10	3	0	0	0	6	1	0	1	2	4	2	1	1	1	0	0	0	1	0	6	4	0	1	0	0	0	0	1	0	1	0	0	0	2
d__Bacteria|p__Proteobacteria|c__Gammaproteobacteria|o__Enterobacterales|f__Enterobacteriaceae|g__Enterobacter|s__Enterobacter_cloacae_complex_'Hoffmann_cluster_IV'	0	7	2	18	0	1	0	1	0	1	10	0	48	5	1	0	0	22	5	1	7	2	5	1	0	1	2	5	2	1	19	2	8	0	0	3	1	0	0	4	1	6	0	0	1	0	11
d__Bacteria|p__Proteobacteria|c__Gammaproteobacteria|o__Enterobacterales|f__Enterobacteriaceae|g__Enterobacter|s__Enterobacter_cloacae_complex_sp_35734	0	10	3	4	0	8	2	19	1	8	9	0	9	13	8	0	2	20	3	0	1	5	5	4	0	4	0	0	0	1	2	6	5	0	1	0	3	0	0	0	0	1	0	0	0	0	6
d__Bacteria|p__Proteobacteria|c__Gammaproteobacteria|o__Enterobacterales|f__Enterobacteriaceae|g__Enterobacter|s__Enterobacter_sp_638	2	17	3	5	0	7	4	29	4	8	39	2	134	18	21	5	16	39	53	3	13	9	16	8	23	15	3	10	5	3	38	0	24	1	3	7	9	15	1	4	6	8	6	1	2	2	30
d__Bacteria|p__Proteobacteria|c__Gammaproteobacteria|o__Enterobacterales|f__Enterobacteriaceae|g__Enterobacter|s__Enterobacter_sp_R4-368	3	31	10	25	2	8	4	19	1	9	41	0	41	18	24	3	9	21	24	2	5	7	9	14	23	12	6	7	9	0	23	0	7	0	3	4	1	10	1	1	3	2	0	1	2	3	3
d__Bacteria|p__Proteobacteria|c__Gammaproteobacteria|o__Enterobacterales|f__Enterobacteriaceae|g__Enterobacter|s__Enterobacter_sp_E20	0	0	1	1	0	0	3	6	0	2	17	0	5	7	6	2	4	25	1	1	0	3	4	1837	252	179	154	190	500	207	44	157	8	188	335	154	401	492	536	15	3	45	4	595	593	269	181
d__Bacteria|p__Proteobacteria|c__Gammaproteobacteria|o__Enterobacterales|f__Enterobacteriaceae|g__Enterobacter|s__Enterobacter_sp_FY-07	3	13	10	27	0	2	13	29	1	9	31	6	97	18	17	6	28	32	9	4	0	24	34	5	37	11	3	12	12	0	16	1	16	0	3	8	3	15	0	2	8	9	6	1	1	6	13
d__Bacteria|p__Proteobacteria|c__Gammaproteobacteria|o__Enterobacterales|f__Enterobacteriaceae|g__Enterobacter|s__Enterobacter_sp_ODB01	0	0	0	0	0	1	0	0	0	0	0	0	1	0	0	2	0	0	2	0	0	0	0	0	1	5	4	1	0	0	0	0	0	0	0	0	2	0	0	0	0	0	0	0	0	0	2
d__Bacteria|p__Proteobacteria|c__Gammaproteobacteria|o__Enterobacterales|f__Enterobacteriaceae|g__Enterobacter|s__Enterobacter_sp_HK169	5	12	4	4	0	4	0	0	1	1	0	1	35	1	0	1	0	11	3	0	1	0	2	1	0	0	1	8	5	10	23	0	3	15	0	3	0	2	0	2	4	12	6	1	4	1	1
d__Bacteria|p__Proteobacteria|c__Gammaproteobacteria|o__Enterobacterales|f__Enterobacteriaceae|g__Escherichia|s__Escherichia_coli	36	124	55	148	7	45	25	92	18	63	120	45	580	135	114	37	89	58	110	25	30	45	54	56	56	49	29	51	61	10	80	21	51	15	28	33	32	35	19	49	18	20	29	25	46	15	65
d__Bacteria|p__Proteobacteria|c__Gammaproteobacteria|o__Enterobacterales|f__Enterobacteriaceae|g__Escherichia|s__Escherichia_fergusonii	11	5	1	29	0	1	0	8	2	8	16	0	34	10	10	7	4	4	14	3	0	1	11	0	6	4	5	5	5	2	10	28	13	44	0	1	0	3	0	2	0	1	0	0	13	13	3
d__Bacteria|p__Proteobacteria|c__Gammaproteobacteria|o__Enterobacterales|f__Enterobacteriaceae|g__Escherichia|s__Escherichia_albertii	24	32	12	54	2	4	8	16	14	14	37	8	67	20	15	9	13	27	21	3	1	9	21	16	8	8	3	13	8	3	4	2	16	4	2	10	1	0	4	2	17	17	8	0	1	1	17
d__Bacteria|p__Proteobacteria|c__Gammaproteobacteria|o__Enterobacterales|f__Enterobacteriaceae|g__Klebsiella|s__Klebsiella_aerogenes	19	29	31	78	10	48	15	70	21	42	115	10	131	144	71	20	64	44	39	12	22	43	63	15	18	17	19	9	15	1	61	27	35	21	0	13	3	11	2	10	6	8	1	2	18	16	14
d__Bacteria|p__Proteobacteria|c__Gammaproteobacteria|o__Enterobacterales|f__Enterobacteriaceae|g__Klebsiella|s__Klebsiella_oxytoca	14	49	48	84	6	46	12	46	26	54	60	7	229	111	54	26	57	41	56	28	21	43	62	31	26	49	92	46	22	2	36	3	26	3	6	17	5	12	0	21	7	11	11	8	6	1	33
d__Bacteria|p__Proteobacteria|c__Gammaproteobacteria|o__Enterobacterales|f__Enterobacteriaceae|g__Klebsiella|s__Klebsiella_pneumoniae	106	64	44	83	7	20	9	63	57	15	63	12	410	64	48	18	33	57	80	1110	28	36	79	4846	514	572	110	462	692	469	210	458	72	318	1205	908	840	709	701	62	16	74	16	898	1074	1575	313
d__Bacteria|p__Proteobacteria|c__Gammaproteobacteria|o__Enterobacterales|f__Enterobacteriaceae|g__Klebsiella|s__Klebsiella_variicola	1	9	2	7	0	7	1	10	14	8	1	0	24	2	3	1	20	2	11	3	5	5	7	2	0	1	3	7	6	0	14	0	4	0	1	0	3	2	0	0	0	0	0	0	0	1	0
d__Bacteria|p__Proteobacteria|c__Gammaproteobacteria|o__Enterobacterales|f__Enterobacteriaceae|g__Klebsiella|s__Klebsiella_michiganensis	4	25	33	62	4	28	2	54	8	16	48	3	559	98	76	11	18	49	9	13	3	35	47	24	28	46	16	36	25	2	97	13	65	24	5	3	22	24	6	14	27	24	29	6	7	20	52
d__Bacteria|p__Proteobacteria|c__Gammaproteobacteria|o__Enterobacterales|f__Enterobacteriaceae|g__Klebsiella|s__Klebsiella_quasipneumoniae	0	4	3	6	0	6	3	5	2	1	4	0	14	12	4	0	3	5	0	2	4	3	13	0	3	5	2	7	2	1	0	0	4	3	1	0	0	0	1	0	1	4	0	0	1	2	4
d__Bacteria|p__Proteobacteria|c__Gammaproteobacteria|o__Enterobacterales|f__Enterobacteriaceae|g__Klebsiella|s__Klebsiella_sp_LTGPAF-6F	0	1	0	0	0	0	0	0	0	0	1	0	30	0	0	0	0	0	0	0	0	0	0	0	0	0	0	0	0	0	0	0	0	0	0	0	0	0	0	0	0	0	0	0	0	0	0
d__Bacteria|p__Proteobacteria|c__Gammaproteobacteria|o__Enterobacterales|f__Enterobacteriaceae|g__Kluyvera|s__Kluyvera_intermedia	16	16	24	60	0	4	6	38	12	21	21	13	123	29	29	17	12	31	38	3	10	30	106	10	16	19	11	7	1	3	30	1	23	3	1	4	3	18	2	4	10	10	4	0	1	1	16
d__Bacteria|p__Proteobacteria|c__Gammaproteobacteria|o__Enterobacterales|f__Enterobacteriaceae|g__Salmonella|s__Salmonella_enterica	71	2328	83	164	48	751	51	186	60	92	168	47	4099	133	142	69	1188	195	69	40	230	81	138	37	77	97	65	38	46	12	117	34	41	51	26	19	17	28	7	60	36	42	38	7	17	23	46
d__Bacteria|p__Proteobacteria|c__Gammaproteobacteria|o__Enterobacterales|f__Enterobacteriaceae|g__Salmonella|s__Salmonella_bongori	1	27	9	30	2	9	3	12	1	15	32	2	69	23	23	8	14	20	7	8	0	8	18	6	3	3	2	5	6	0	4	5	6	7	0	3	10	4	2	6	6	8	4	2	1	2	3
d__Bacteria|p__Proteobacteria|c__Gammaproteobacteria|o__Enterobacterales|f__Enterobacteriaceae|g__Shigella|s__Shigella_boydii	0	0	1	1	0	0	1	0	0	0	0	0	0	0	0	0	0	0	0	1	0	0	0	0	3	6	1	3	0	0	0	0	0	0	1	2	0	0	0	0	0	0	0	0	0	0	0
d__Bacteria|p__Proteobacteria|c__Gammaproteobacteria|o__Enterobacterales|f__Enterobacteriaceae|g__Shigella|s__Shigella_dysenteriae	0	1	3	2	0	0	0	1	2	1	1	0	2	0	0	0	2	0	0	0	0	0	0	1	1	1	0	0	3	1	0	0	0	0	1	0	0	0	2	0	0	0	0	2	2	1	3
d__Bacteria|p__Proteobacteria|c__Gammaproteobacteria|o__Enterobacterales|f__Enterobacteriaceae|g__Shigella|s__Shigella_flexneri	0	6	1	0	0	0	0	2	0	1	3	0	5	1	1	0	1	0	0	0	0	0	0	0	1	0	0	1	2	0	0	0	0	1	0	0	1	2	0	0	0	0	1	0	2	1	0
d__Bacteria|p__Proteobacteria|c__Gammaproteobacteria|o__Enterobacterales|f__Enterobacteriaceae|g__Shigella|s__Shigella_sonnei	0	2	1	1	0	0	0	0	0	1	0	0	0	0	0	0	0	2	1	0	0	0	4	0	0	1	0	0	0	1	0	0	1	0	0	0	0	1	0	0	0	0	0	1	0	0	0
d__Bacteria|p__Proteobacteria|c__Gammaproteobacteria|o__Enterobacterales|f__Enterobacteriaceae|g__Leclercia|s__Leclercia_adecarboxylata	1	14	9	47	2	22	4	47	4	12	34	1	160	63	34	3	18	28	24	14	3	11	24	6	16	16	36	15	8	0	32	3	22	23	2	5	8	17	2	16	3	8	18	0	6	5	49
d__Bacteria|p__Proteobacteria|c__Gammaproteobacteria|o__Enterobacterales|f__Enterobacteriaceae|g__Cedecea|s__Cedecea_neteri	31	89	71	158	9	63	24	170	58	70	149	33	531	216	154	52	107	171	75	31	22	75	116	77	70	74	54	50	52	9	167	32	46	8	12	40	16	37	4	107	40	28	26	12	13	13	48
d__Bacteria|p__Proteobacteria|c__Gammaproteobacteria|o__Enterobacterales|f__Enterobacteriaceae|g__Raoultella|s__Raoultella_ornithinolytica	34	73	51	84	4	57	22	141	68	33	75	25	311	129	104	32	74	114	50	35	97	24	81	26	31	29	20	67	33	8	49	5	40	11	6	16	17	27	1	41	22	13	16	5	5	3	38
d__Bacteria|p__Proteobacteria|c__Gammaproteobacteria|o__Enterobacterales|f__Enterobacteriaceae|s__Enterobacteriaceae_bacterium_strain_FGI_57	3	24	10	22	1	6	1	9	11	6	28	6	120	13	11	10	1	25	59	0	3	14	36	6	20	6	7	5	6	2	16	1	6	0	2	3	9	12	0	1	7	6	1	1	1	2	15
d__Bacteria|p__Proteobacteria|c__Gammaproteobacteria|o__Enterobacterales|f__Enterobacteriaceae|s__Plautia_stali_symbiont	7	21	29	39	1	11	4	61	8	17	43	2	192	95	59	12	24	29	11	8	2	9	20	16	18	8	10	18	15	4	63	8	37	22	2	5	16	27	1	12	5	7	5	6	5	0	70
d__Bacteria|p__Proteobacteria|c__Gammaproteobacteria|o__Enterobacterales|f__Enterobacteriaceae|g__Candidatus_Blochmannia|s__Candidatus_Blochmannia_floridanus	0	1	2	3	0	1	1	2	0	1	2	0	0	0	0	0	2	0	1	0	0	3	5	6	2	0	1	5	0	0	14	0	12	0	0	1	2	3	0	13	6	2	0	0	0	3	0
d__Bacteria|p__Proteobacteria|c__Gammaproteobacteria|o__Enterobacterales|f__Enterobacteriaceae|g__Candidatus_Blochmannia|s__Candidatus_Blochmannia_vafer	0	0	0	1	0	1	0	0	2	7	0	3	1	1	5	3	4	2	1	0	0	0	3	1	0	1	2	1	0	0	4	0	4	0	0	2	2	1	1	3	0	0	3	0	0	0	1
d__Bacteria|p__Proteobacteria|c__Gammaproteobacteria|o__Enterobacterales|f__Enterobacteriaceae|g__Candidatus_Blochmannia|s__Candidatus_Blochmannia_chromaiodes	0	0	0	0	0	0	0	0	0	0	0	0	0	0	0	0	0	0	0	0	0	0	0	0	0	0	0	0	0	0	0	0	0	0	0	1	0	1	1	0	3	0	2	0	0	0	0
d__Bacteria|p__Proteobacteria|c__Gammaproteobacteria|o__Enterobacterales|f__Enterobacteriaceae|g__Candidatus_Blochmannia|s__Blochmannia_endosymbiont_of_Polyrhachis_(Hedomyrma)_turneri	0	2	1	2	1	0	5	7	0	1	5	0	3	1	3	0	1	6	2	1	0	0	7	2	1	1	1	0	0	0	0	0	0	0	0	0	0	0	0	6	0	0	0	0	0	0	0
d__Bacteria|p__Proteobacteria|c__Gammaproteobacteria|o__Enterobacterales|f__Enterobacteriaceae|g__Candidatus_Blochmannia|s__Blochmannia_endosymbiont_of_Camponotus_(Colobopsis)_obliquus	0	1	7	15	1	8	9	39	0	12	16	0	0	31	16	4	15	9	3	5	4	3	7	3	5	7	3	2	6	2	7	2	1	1	1	0	1	2	0	1	0	0	1	0	1	1	0
d__Bacteria|p__Proteobacteria|c__Gammaproteobacteria|o__Enterobacterales|f__Enterobacteriaceae|s__secondary_endosymbiont_of_Heteropsylla_cubana	0	1	1	4	1	0	2	5	1	4	6	2	10	1	1	1	2	23	5	1	6	1	5	2	0	0	0	1	0	2	2	0	1	1	1	0	2	0	0	6	4	2	1	0	0	2	3
d__Bacteria|p__Proteobacteria|c__Gammaproteobacteria|o__Enterobacterales|f__Enterobacteriaceae|s__secondary_endosymbiont_of_Ctenarytaina_eucalypti	7	13	7	3	1	13	6	7	1	7	9	14	14	5	14	0	4	6	6	1	0	5	3	0	3	6	7	2	1	2	14	0	3	1	0	1	2	0	0	3	4	3	2	0	0	3	15
d__Bacteria|p__Proteobacteria|c__Gammaproteobacteria|o__Enterobacterales|f__Enterobacteriaceae|g__Candidatus_Tachikawaea|s__Candidatus_Tachikawaea_gelatinosa	0	1	1	2	0	3	3	7	2	4	1	2	4	3	4	1	8	7	3	1	3	2	1	2	2	1	1	7	0	2	1	1	6	0	2	3	1	0	0	5	1	4	1	0	1	3	0
d__Bacteria|p__Proteobacteria|c__Gammaproteobacteria|o__Enterobacterales|f__Enterobacteriaceae|g__Candidatus_Doolittlea|s__Candidatus_Doolittlea_endobia	1	5	7	1	0	1	1	2	2	1	10	1	3	3	2	1	3	8	5	1	5	2	4	3	0	0	0	5	6	0	5	0	1	0	0	1	1	0	2	4	3	4	0	1	1	0	4
d__Bacteria|p__Proteobacteria|c__Gammaproteobacteria|o__Enterobacterales|f__Enterobacteriaceae|g__Candidatus_Hoaglandella|s__Candidatus_Hoaglandella_endobia	0	3	5	13	0	2	1	2	0	5	6	1	1	4	2	3	2	5	5	0	1	1	1	6	3	1	0	5	4	1	2	0	3	1	1	2	0	0	2	13	1	8	14	0	1	1	1
d__Bacteria|p__Proteobacteria|c__Gammaproteobacteria|o__Enterobacterales|f__Enterobacteriaceae|g__Candidatus_Mikella|s__Candidatus_Mikella_endobia	0	1	0	5	1	5	0	2	0	0	2	1	3	11	9	1	2	4	2	0	1	3	2	2	0	0	1	4	0	0	1	0	1	1	0	1	0	0	0	1	0	1	1	0	0	0	3
d__Bacteria|p__Proteobacteria|c__Gammaproteobacteria|o__Enterobacterales|f__Enterobacteriaceae|g__Candidatus_Gullanella|s__Candidatus_Gullanella_endobia	1	0	4	7	1	0	3	17	0	6	4	8	4	3	0	3	10	13	1	0	0	7	7	2	7	3	3	1	2	0	9	0	1	0	1	1	0	1	0	8	5	4	3	0	0	0	3
d__Bacteria|p__Proteobacteria|c__Gammaproteobacteria|o__Enterobacterales|f__Enterobacteriaceae|g__Candidatus_Riesia|s__Candidatus_Riesia_pediculicola	0	0	1	1	0	0	0	0	2	3	2	1	4	2	0	0	1	0	2	1	0	0	2	0	0	0	0	3	0	0	1	0	0	0	0	1	0	1	0	1	0	2	1	1	1	0	1
d__Bacteria|p__Proteobacteria|c__Gammaproteobacteria|o__Enterobacterales|f__Enterobacteriaceae|g__Candidatus_Ishikawaella|s__Candidatus_Ishikawaella_capsulata	1	5	0	1	1	2	2	3	1	2	2	1	10	4	10	6	10	8	31	2	2	2	1	1	1	8	3	7	1	0	0	0	1	1	0	0	0	0	0	2	4	5	5	0	0	1	2
d__Bacteria|p__Proteobacteria|c__Gammaproteobacteria|o__Enterobacterales|f__Enterobacteriaceae|g__Cronobacter|s__Cronobacter_sakazakii	1	55	14	45	1	4	8	24	7	26	40	0	106	27	33	9	12	14	7	8	1	35	20	9	7	19	17	9	12	2	38	4	9	13	0	8	8	3	1	5	5	5	0	3	16	12	31
d__Bacteria|p__Proteobacteria|c__Gammaproteobacteria|o__Enterobacterales|f__Enterobacteriaceae|g__Cronobacter|s__Cronobacter_dublinensis	1	29	11	39	0	15	5	17	5	10	22	6	70	28	36	17	21	34	9	8	3	30	15	16	13	6	14	11	12	1	32	4	9	0	0	2	21	6	0	32	5	4	7	1	3	1	20
d__Bacteria|p__Proteobacteria|c__Gammaproteobacteria|o__Enterobacterales|f__Enterobacteriaceae|g__Cronobacter|s__Cronobacter_muytjensii	12	65	42	63	4	21	6	51	4	20	40	4	95	117	48	13	22	90	41	16	9	46	42	14	15	42	30	10	19	10	49	14	44	6	3	5	5	6	2	11	5	5	1	2	5	8	24
d__Bacteria|p__Proteobacteria|c__Gammaproteobacteria|o__Enterobacterales|f__Enterobacteriaceae|g__Cronobacter|s__Cronobacter_turicensis	7	25	8	17	1	4	2	27	6	5	23	1	70	31	13	4	7	20	1	0	1	9	14	4	6	8	4	10	4	0	1	0	2	1	1	5	0	8	0	6	6	5	8	0	0	2	10
d__Bacteria|p__Proteobacteria|c__Gammaproteobacteria|o__Enterobacterales|f__Enterobacteriaceae|g__Cronobacter|s__Cronobacter_malonaticus	10	22	17	16	1	7	3	7	7	9	19	6	40	10	10	2	9	18	6	4	6	12	5	15	6	18	7	14	7	3	19	2	4	4	2	4	4	6	1	8	5	3	1	2	2	1	7
d__Bacteria|p__Proteobacteria|c__Gammaproteobacteria|o__Enterobacterales|f__Enterobacteriaceae|g__Cronobacter|s__Cronobacter_universalis	2	34	22	30	5	29	2	16	19	12	22	2	40	29	17	9	46	23	9	14	17	10	13	8	6	29	11	13	17	5	59	16	35	1	3	13	10	9	5	2	11	7	10	1	3	1	12
d__Bacteria|p__Proteobacteria|c__Gammaproteobacteria|o__Enterobacterales|f__Enterobacteriaceae|g__Cronobacter|s__Cronobacter_condimenti	14	53	26	39	2	32	10	47	8	52	109	9	97	61	56	15	26	54	14	12	24	15	47	17	20	26	17	10	8	6	68	1	26	1	2	2	11	0	2	7	10	10	2	0	4	8	4
d__Bacteria|p__Proteobacteria|c__Gammaproteobacteria|o__Enterobacterales|f__Enterobacteriaceae|g__Candidatus_Moranella|s__Candidatus_Moranella_endobia	0	2	0	4	0	3	1	7	0	0	4	0	3	3	6	1	1	3	30	0	1	1	0	4	5	0	0	4	2	1	7	0	4	0	0	2	7	0	0	0	2	3	1	1	1	0	2
d__Bacteria|p__Proteobacteria|c__Gammaproteobacteria|o__Enterobacterales|f__Enterobacteriaceae|g__Lelliottia|s__Lelliottia_amnigena	6	26	10	12	0	342	4	35	4	19	33	20	78	23	14	3	11	11	16	5	0	5	26	11	11	12	10	17	7	3	15	3	16	0	1	10	4	14	1	5	12	13	4	0	3	6	19
d__Bacteria|p__Proteobacteria|c__Gammaproteobacteria|o__Enterobacterales|f__Enterobacteriaceae|g__Pluralibacter|s__Pluralibacter_gergoviae	23	66	59	129	10	40	24	125	20	63	94	25	310	83	80	24	68	153	55	24	20	98	172	39	23	58	44	38	29	4	68	45	82	14	11	22	11	13	3	68	34	15	11	8	20	24	32
d__Bacteria|p__Proteobacteria|c__Gammaproteobacteria|o__Enterobacterales|f__Enterobacteriaceae|g__Kosakonia|s__Kosakonia_cowanii	16	54	17	74	5	38	10	105	18	21	42	5	153	64	26	8	43	20	23	13	11	37	48	15	21	34	41	18	10	6	53	15	31	30	5	15	7	6	5	15	8	6	1	4	2	6	66
d__Bacteria|p__Proteobacteria|c__Gammaproteobacteria|o__Enterobacterales|f__Enterobacteriaceae|g__Kosakonia|s__Kosakonia_radicincitans	1	16	29	56	0	17	2	45	1	12	38	5	64	19	54	2	20	35	28	2	8	11	39	6	7	9	1	7	8	6	34	16	19	30	0	1	1	6	2	3	8	5	2	0	1	11	2
d__Bacteria|p__Proteobacteria|c__Gammaproteobacteria|o__Enterobacterales|f__Enterobacteriaceae|g__Kosakonia|s__Kosakonia_oryzae	22	24	5	8	2	19	4	21	13	17	28	1	43	14	8	2	25	21	10	4	10	9	9	4	4	11	7	4	1	1	27	2	3	0	1	1	1	1	0	2	1	0	0	0	2	1	6
d__Bacteria|p__Proteobacteria|c__Gammaproteobacteria|o__Enterobacterales|f__Enterobacteriaceae|g__Kosakonia|s__Kosakonia_sacchari	3	49	23	45	2	5	1	20	1	24	49	13	72	39	21	7	28	6	22	5	6	21	23	11	19	7	5	10	13	9	41	2	15	0	2	10	13	14	0	6	30	12	18	2	3	1	20
d__Bacteria|p__Proteobacteria|c__Gammaproteobacteria|o__Enterobacterales|f__Enterobacteriaceae|g__Shimwellia|s__Shimwellia_blattae	11	29	12	51	7	18	10	52	19	26	49	11	130	85	45	12	24	36	16	16	11	38	34	16	24	25	13	14	10	10	36	4	20	8	12	17	6	12	2	43	7	9	8	2	5	10	31
d__Bacteria|p__Proteobacteria|c__Gammaproteobacteria|o__Enterobacterales|g__Plesiomonas|s__Plesiomonas_shigelloides	18	46	40	41	1	0	20	39	4	74	87	2	90	14	37	5	17	40	46	13	12	15	27	39	49	16	10	19	23	9	27	8	8	3	19	17	26	44	33	10	2	6	3	18	21	11	14
d__Bacteria|p__Proteobacteria|c__Gammaproteobacteria|o__Enterobacterales|f__Erwiniaceae|g__Erwinia|s__Erwinia_amylovora	1	5	13	22	1	0	1	14	14	4	9	2	90	8	7	5	7	1	7	1	2	6	14	2	1	1	1	5	4	1	28	0	3	1	0	1	1	2	0	4	1	7	9	0	1	1	6
d__Bacteria|p__Proteobacteria|c__Gammaproteobacteria|o__Enterobacterales|f__Erwiniaceae|g__Erwinia|s__Erwinia_pyrifoliae	0	3	3	0	1	2	0	0	1	2	3	0	41	2	2	1	9	0	0	0	2	4	1	1	1	1	0	1	0	0	2	0	0	2	2	1	0	1	1	0	0	0	2	0	3	0	2
d__Bacteria|p__Proteobacteria|c__Gammaproteobacteria|o__Enterobacterales|f__Erwiniaceae|g__Erwinia|s__Erwinia_billingiae	6	26	14	48	3	9	6	37	5	10	32	4	393	15	33	12	21	16	17	3	4	8	16	12	18	14	4	26	12	1	33	5	27	9	2	8	7	33	0	16	6	12	19	0	1	3	8
d__Bacteria|p__Proteobacteria|c__Gammaproteobacteria|o__Enterobacterales|f__Erwiniaceae|g__Erwinia|s__Erwinia_sp_Ejp617	22	33	1	5	0	2	0	9	7	6	10	6	39	6	5	5	1	6	1	9	2	13	2	6	6	43	4	9	3	3	7	0	1	0	1	4	1	12	1	3	7	3	2	2	2	1	17
d__Bacteria|p__Proteobacteria|c__Gammaproteobacteria|o__Enterobacterales|f__Erwiniaceae|g__Erwinia|s__Erwinia_tasmaniensis	2	11	14	29	3	1	3	26	6	14	24	4	102	21	11	3	13	9	2	1	7	5	14	14	8	7	12	48	6	0	7	5	7	5	0	1	4	9	3	6	10	3	1	0	2	3	6
d__Bacteria|p__Proteobacteria|c__Gammaproteobacteria|o__Enterobacterales|f__Erwiniaceae|g__Erwinia|s__Erwinia_gerundensis	8	36	27	55	1	25	11	29	13	26	56	7	223	18	27	4	15	39	37	4	3	10	20	18	39	34	17	13	14	1	28	6	28	17	0	9	5	1	2	39	4	9	7	3	3	4	9
d__Bacteria|p__Proteobacteria|c__Gammaproteobacteria|o__Enterobacterales|f__Erwiniaceae|g__Erwinia|s__Erwinia_sp_3056	1	0	3	1	0	0	1	1	4	5	1	2	3	2	3	4	4	4	1	0	0	13	3	7	3	0	7	11	0	0	2	0	2	0	1	1	2	0	1	2	5	5	7	1	2	2	3
d__Bacteria|p__Proteobacteria|c__Gammaproteobacteria|o__Enterobacterales|f__Erwiniaceae|g__Buchnera|s__Buchnera_aphidicola	6	28	24	48	48	75	29	60	10	68	44	45	36	29	54	20	58	58	108	11	23	30	89	29	23	18	46	40	21	8	7	2	24	10	11	31	12	14	10	112	28	38	54	6	6	7	13
d__Bacteria|p__Proteobacteria|c__Gammaproteobacteria|o__Enterobacterales|f__Erwiniaceae|g__Wigglesworthia|s__Wigglesworthia_glossinidia	0	0	2	0	1	0	1	0	1	3	3	3	2	0	3	1	0	10	1	0	1	1	0	0	0	2	1	0	0	0	2	0	0	0	0	0	0	1	0	4	1	1	0	0	0	0	0
d__Bacteria|p__Proteobacteria|c__Gammaproteobacteria|o__Enterobacterales|f__Erwiniaceae|g__Pantoea|s__Pantoea_ananatis	3	39	43	84	8	22	2	23	32	25	51	16	251	47	24	24	21	37	71	23	32	26	68	16	15	9	12	45	17	3	45	20	37	5	9	27	4	11	2	36	15	11	32	0	1	7	5
d__Bacteria|p__Proteobacteria|c__Gammaproteobacteria|o__Enterobacterales|f__Erwiniaceae|g__Pantoea|s__Pantoea_vagans	0	22	14	6	1	7	3	14	1	0	2	0	682	18	22	1	2	18	6	3	2	3	5	5	10	5	4	24	3	0	10	4	8	8	1	4	4	21	0	1	5	6	3	1	4	54	29
d__Bacteria|p__Proteobacteria|c__Gammaproteobacteria|o__Enterobacterales|f__Erwiniaceae|g__Pantoea|s__Pantoea_sp_At-9b	16	35	13	70	4	10	5	42	3	19	41	34	250	39	41	18	25	32	79	3	7	20	28	23	30	10	8	12	28	4	28	8	21	7	2	6	9	6	3	6	2	8	5	3	8	6	40
d__Bacteria|p__Proteobacteria|c__Gammaproteobacteria|o__Enterobacterales|f__Erwiniaceae|g__Pantoea|s__Pantoea_rwandensis	2	21	12	27	0	10	2	47	4	12	29	5	162	19	13	10	13	22	22	3	2	14	17	9	18	5	4	7	6	1	31	1	15	3	1	1	2	14	0	1	3	6	1	0	2	3	7
d__Bacteria|p__Proteobacteria|c__Gammaproteobacteria|o__Enterobacterales|f__Erwiniaceae|g__Pantoea|s__Candidatus_Pantoea_carbekii	10	17	6	4	1	10	4	43	1	13	20	4	5	23	11	4	13	47	12	2	2	7	5	3	4	2	4	2	2	3	7	1	1	0	0	0	0	0	0	11	0	10	11	0	0	1	5
d__Bacteria|p__Proteobacteria|c__Gammaproteobacteria|o__Enterobacterales|f__Erwiniaceae|g__Pantoea|s__Pantoea_sp_PSNIH2	6	50	39	74	10	24	6	55	51	54	114	11	132	107	63	25	50	40	30	25	8	33	30	21	27	32	15	45	10	18	96	4	41	38	3	11	8	28	2	16	13	14	10	2	26	61	28
d__Bacteria|p__Proteobacteria|c__Gammaproteobacteria|o__Enterobacterales|f__Erwiniaceae|g__Pantoea|s__Pantoea_sp_PSNIH1	16	27	32	37	28	46	3	15	2	11	33	19	130	37	33	16	12	30	18	11	2	14	20	15	16	15	16	21	4	4	6	4	13	6	0	2	16	4	2	15	6	6	9	2	9	5	44
d__Bacteria|p__Proteobacteria|c__Gammaproteobacteria|o__Enterobacterales|f__Erwiniaceae|g__Pantoea|s__Pantoea_agglomerans	4	40	23	35	1	21	4	36	33	16	29	14	1096	49	41	4	19	37	8	7	2	4	19	13	23	22	16	19	12	6	53	21	35	16	1	12	5	21	0	4	5	3	3	5	5	4	44
d__Bacteria|p__Proteobacteria|c__Gammaproteobacteria|o__Enterobacterales|f__Pectobacteriaceae|g__Sodalis|s__Sodalis_glossinidius	10	26	12	34	0	22	3	42	11	39	51	6	41	43	25	11	30	37	35	10	1	19	35	18	10	12	12	25	6	3	13	4	14	3	2	5	4	11	0	6	12	4	2	3	3	0	22
d__Bacteria|p__Proteobacteria|c__Gammaproteobacteria|o__Enterobacterales|f__Pectobacteriaceae|g__Sodalis|s__Sodalis_praecaptivus	3	12	6	8	4	5	4	37	1	10	23	1	21	7	7	11	11	3	3	6	6	5	8	17	15	10	10	9	13	0	2	5	3	1	2	18	7	9	3	15	21	10	21	3	1	4	9
d__Bacteria|p__Proteobacteria|c__Gammaproteobacteria|o__Enterobacterales|f__Pectobacteriaceae|g__Sodalis|s__Candidatus_Sodalis_pierantonius	4	15	3	23	2	4	3	6	4	7	15	1	12	18	8	5	7	14	30	8	1	6	10	5	3	9	9	2	5	1	5	1	6	0	1	4	2	0	0	1	1	0	2	1	0	4	6
d__Bacteria|p__Proteobacteria|c__Gammaproteobacteria|o__Enterobacterales|f__Pectobacteriaceae|g__Pectobacterium|s__Pectobacterium_carotovorum	5	45	29	64	1	16	14	74	17	38	88	6	284	58	45	9	35	68	111	6	8	11	44	15	48	21	9	9	23	0	69	7	35	7	3	10	4	35	3	34	20	32	25	5	5	16	11
d__Bacteria|p__Proteobacteria|c__Gammaproteobacteria|o__Enterobacterales|f__Pectobacteriaceae|g__Pectobacterium|s__Pectobacterium_atrosepticum	7	30	18	35	2	26	2	20	16	10	31	0	100	31	12	13	20	11	16	5	2	20	18	38	32	10	6	19	34	17	67	13	19	10	19	15	40	30	27	4	6	5	4	38	40	14	24
d__Bacteria|p__Proteobacteria|c__Gammaproteobacteria|o__Enterobacterales|f__Pectobacteriaceae|g__Pectobacterium|s__Pectobacterium_wasabiae	5	7	18	25	0	1	5	19	3	8	14	2	38	9	7	7	30	10	5	1	5	10	13	5	5	6	4	3	6	2	6	0	7	0	0	1	10	5	0	2	3	3	0	1	7	2	2
d__Bacteria|p__Proteobacteria|c__Gammaproteobacteria|o__Enterobacterales|f__Pectobacteriaceae|g__Pectobacterium|s__Pectobacterium_sp_SCC3193	0	0	4	11	0	0	0	0	0	1	3	0	7	0	12	0	0	1	0	0	0	0	2	3	2	5	2	4	1	0	0	0	0	0	0	0	0	0	0	0	0	0	0	0	0	0	0
d__Bacteria|p__Proteobacteria|c__Gammaproteobacteria|o__Enterobacterales|f__Pectobacteriaceae|g__Pectobacterium|s__Pectobacterium_parmentieri	0	2	14	2	0	1	1	5	0	11	12	0	17	3	5	1	1	7	1	2	1	4	4	1	5	8	1	3	1	0	0	0	0	0	0	0	0	1	0	0	0	0	0	0	0	0	1
d__Bacteria|p__Proteobacteria|c__Gammaproteobacteria|o__Enterobacterales|f__Pectobacteriaceae|g__Dickeya|s__Dickeya_dadantii	2	35	22	35	2	29	1	70	17	39	21	3	68	46	20	11	29	24	3	5	4	6	32	15	4	2	5	11	13	6	66	3	31	0	1	9	15	34	2	3	14	13	9	0	2	4	5
d__Bacteria|p__Proteobacteria|c__Gammaproteobacteria|o__Enterobacterales|f__Pectobacteriaceae|g__Dickeya|s__Dickeya_zeae	10	37	23	53	3	29	9	30	15	26	62	3	167	57	32	11	20	63	54	16	11	46	51	33	52	35	22	26	20	7	54	19	25	8	5	11	15	21	9	44	19	12	13	11	21	22	20
d__Bacteria|p__Proteobacteria|c__Gammaproteobacteria|o__Enterobacterales|f__Pectobacteriaceae|g__Dickeya|s__Dickeya_solani	18	12	14	23	0	8	1	14	9	9	12	1	59	14	12	11	15	12	8	4	1	13	40	9	20	9	14	9	7	5	9	18	8	15	0	3	13	7	1	13	8	4	5	2	3	3	7
d__Bacteria|p__Proteobacteria|c__Gammaproteobacteria|o__Enterobacterales|f__Yersiniaceae|g__Serratia|s__Serratia_liquefaciens	4	20	15	50	4	18	5	52	7	15	45	4	303	103	42	11	12	15	13	5	5	11	34	26	23	24	12	20	11	1	49	19	65	13	3	12	4	17	0	4	8	6	7	1	14	20	12
d__Bacteria|p__Proteobacteria|c__Gammaproteobacteria|o__Enterobacterales|f__Yersiniaceae|g__Serratia|s__Serratia_marcescens	36	86	69	129	10	107	7	204	25	52	123	14	682	233	146	25	67	187	17	50	37	82	125	78	69	115	89	89	58	3	214	44	112	103	9	31	33	75	6	68	32	19	14	11	20	26	107
d__Bacteria|p__Proteobacteria|c__Gammaproteobacteria|o__Enterobacterales|f__Yersiniaceae|g__Serratia|s__Serratia_proteamaculans	0	16	15	28	2	0	6	6	4	3	44	1	320	22	12	19	9	23	6	4	7	8	16	17	10	17	15	18	11	4	14	5	11	7	2	3	5	10	4	2	4	8	12	3	7	2	25
d__Bacteria|p__Proteobacteria|c__Gammaproteobacteria|o__Enterobacterales|f__Yersiniaceae|g__Serratia|s__Serratia_fonticola	9	34	29	91	1	11	15	31	32	37	79	5	422	50	53	17	25	36	26	23	13	8	29	17	20	19	25	22	14	4	31	9	27	1	0	3	2	16	4	4	10	9	9	0	10	5	18
d__Bacteria|p__Proteobacteria|c__Gammaproteobacteria|o__Enterobacterales|f__Yersiniaceae|g__Serratia|s__Serratia_rubidaea	5	22	7	23	1	9	6	18	4	4	7	2	56	15	15	12	13	19	24	3	10	5	12	14	6	8	4	18	8	4	34	6	11	4	2	2	5	1	0	8	7	4	3	1	7	6	10
d__Bacteria|p__Proteobacteria|c__Gammaproteobacteria|o__Enterobacterales|f__Yersiniaceae|g__Serratia|s__Serratia_plymuthica	12	37	26	54	4	20	4	49	13	20	63	13	523	101	53	13	10	66	12	13	5	18	45	28	37	19	17	18	18	1	61	0	35	1	1	1	13	28	5	5	3	2	0	3	3	2	14
d__Bacteria|p__Proteobacteria|c__Gammaproteobacteria|o__Enterobacterales|f__Yersiniaceae|g__Serratia|s__Serratia_sp_SCBI	7	5	2	21	0	0	2	13	28	4	12	1	18	1	0	4	2	17	0	0	3	10	4	3	0	4	7	5	1	1	4	0	12	2	0	1	0	0	0	2	3	1	1	0	0	0	1
d__Bacteria|p__Proteobacteria|c__Gammaproteobacteria|o__Enterobacterales|f__Yersiniaceae|g__Serratia|s__Serratia_sp_FS14	0	2	1	2	0	10	1	5	0	4	10	2	9	8	8	0	2	2	1	1	1	3	4	3	2	5	1	2	0	0	1	13	10	5	0	0	3	0	1	1	0	0	0	0	2	4	1
d__Bacteria|p__Proteobacteria|c__Gammaproteobacteria|o__Enterobacterales|f__Yersiniaceae|g__Serratia|s__Serratia_sp_YD25	2	29	15	24	1	9	3	10	9	18	41	1	117	17	23	8	17	14	0	4	3	5	21	14	17	11	5	9	15	3	21	2	14	0	1	7	4	2	0	13	4	5	3	1	2	5	7
d__Bacteria|p__Proteobacteria|c__Gammaproteobacteria|o__Enterobacterales|f__Yersiniaceae|g__Yersinia|s__Yersinia_enterocolitica	45	30	41	21	7	4	7	23	10	33	59	9	186	17	33	13	17	37	56	14	5	8	28	58314	7402	5163	4854	6025	16044	6332	1332	5966	352	5118	10072	5088	12505	15171	15761	249	119	1337	44	17496	16177	9042	6263
d__Bacteria|p__Proteobacteria|c__Gammaproteobacteria|o__Enterobacterales|f__Yersiniaceae|g__Yersinia|s__Yersinia_intermedia	1	2	0	1	0	0	0	0	0	2	1	0	32	0	1	0	0	1	0	0	0	0	0	0	2	1	2	0	5	0	2	0	0	0	0	1	5	1	0	0	1	0	1	0	0	0	0
d__Bacteria|p__Proteobacteria|c__Gammaproteobacteria|o__Enterobacterales|f__Yersiniaceae|g__Yersinia|s__Yersinia_aldovae	1	12	20	8	0	2	3	22	1	14	18	0	84	7	16	6	11	16	68	1	2	3	9	7	23	4	5	10	7	6	2	3	9	4	1	3	5	2	1	2	8	14	14	6	7	7	2
d__Bacteria|p__Proteobacteria|c__Gammaproteobacteria|o__Enterobacterales|f__Yersiniaceae|g__Yersinia|s__Yersinia_frederiksenii	0	0	0	0	0	0	0	0	0	0	0	0	0	0	0	0	0	0	1	0	0	0	0	0	0	0	0	0	0	0	0	0	0	0	0	0	0	0	0	0	0	0	0	0	0	0	0
d__Bacteria|p__Proteobacteria|c__Gammaproteobacteria|o__Enterobacterales|f__Yersiniaceae|g__Yersinia|s__Yersinia_rohdei	8	26	21	23	4	15	12	27	0	16	50	20	565	24	41	12	21	25	108	2	5	29	41	6	41	23	20	7	8	4	18	1	0	0	2	2	14	5	1	13	1	0	0	1	1	7	5
d__Bacteria|p__Proteobacteria|c__Gammaproteobacteria|o__Enterobacterales|f__Yersiniaceae|g__Yersinia|s__Yersinia_ruckeri	5	13	28	32	5	15	10	30	3	19	44	3	213	37	30	5	16	34	18	2	4	15	29	12	47	8	4	4	13	6	3	3	11	2	4	11	9	5	2	2	4	0	11	3	4	4	4
d__Bacteria|p__Proteobacteria|c__Gammaproteobacteria|o__Enterobacterales|f__Yersiniaceae|g__Yersinia|s__Yersinia_aleksiciae	0	9	4	54	5	33	2	13	0	24	39	11	105	5	22	10	9	6	38	9	10	15	17	9	20	6	5	8	5	8	6	4	12	2	0	3	1	5	1	13	1	1	3	0	0	12	3
d__Bacteria|p__Proteobacteria|c__Gammaproteobacteria|o__Enterobacterales|f__Yersiniaceae|g__Yersinia|s__Yersinia_pestis	7	3	2	14	0	1	4	1	0	1	3	10	20	2	0	10	2	4	3	0	1	1	1	8	0	1	1	2	1	0	1	0	0	1	1	0	1	0	3	3	3	10	1	3	5	0	0
d__Bacteria|p__Proteobacteria|c__Gammaproteobacteria|o__Enterobacterales|f__Yersiniaceae|g__Yersinia|s__Yersinia_pseudotuberculosis	0	3	1	4	0	4	0	2	0	6	5	2	11	0	1	16	17	0	11	0	3	0	3	8	8	2	1	7	13	3	1	4	18	0	7	4	2	18	7	0	1	1	2	10	9	3	6
d__Bacteria|p__Proteobacteria|c__Gammaproteobacteria|o__Enterobacterales|f__Yersiniaceae|g__Yersinia|s__Yersinia_similis	13	10	13	34	5	19	8	9	2	16	17	2	45	17	25	12	4	10	7	0	1	20	22	11	7	7	2	3	6	1	6	2	14	0	1	1	2	6	0	4	0	0	0	0	6	1	3
d__Bacteria|p__Proteobacteria|c__Gammaproteobacteria|o__Enterobacterales|f__Yersiniaceae|g__Yersinia|s__Yersinia_sp_FDAARGOS_228	0	1	1	21	0	0	0	0	0	3	2	0	31	0	0	0	1	3	2	0	1	0	2	0	0	0	0	0	0	0	0	0	0	0	1	0	0	0	0	1	2	0	1	0	0	0	0
d__Bacteria|p__Proteobacteria|c__Gammaproteobacteria|o__Enterobacterales|f__Yersiniaceae|g__Rahnella|s__Rahnella_aquatilis	0	6	0	0	0	0	0	0	1	0	0	0	689	1	0	0	1	0	0	0	0	0	2	0	2	1	0	0	0	0	0	0	6	0	0	0	0	0	0	0	0	0	0	0	4	0	0
d__Bacteria|p__Proteobacteria|c__Gammaproteobacteria|o__Enterobacterales|f__Yersiniaceae|g__Rahnella|s__Rahnella_sp_Y9602	0	2	0	0	0	0	0	0	0	0	0	0	53	0	0	0	0	0	0	0	0	0	0	0	0	0	0	0	0	0	0	0	1	0	0	0	0	0	0	0	0	0	0	0	0	0	0
d__Bacteria|p__Proteobacteria|c__Gammaproteobacteria|o__Enterobacterales|f__Yersiniaceae|g__Chania|s__Chania_multitudinisentens	10	26	28	25	3	29	4	28	17	13	38	4	109	64	37	7	7	25	46	3	1	22	17	8	33	19	19	9	7	2	29	0	3	0	1	13	7	4	1	2	8	2	4	0	8	4	12
d__Bacteria|p__Proteobacteria|c__Gammaproteobacteria|o__Enterobacterales|f__Hafniaceae|g__Hafnia|s__Hafnia_alvei	4	35	48	88	0	8	5	99	18	28	86	3	206	20	28	5	33	97	45	11	11	13	34	10	28	7	0	13	20	2	38	1	20	0	2	14	5	8	1	10	2	0	2	1	7	0	6
d__Bacteria|p__Proteobacteria|c__Gammaproteobacteria|o__Enterobacterales|f__Hafniaceae|g__Edwardsiella|s__Edwardsiella_tarda	1	15	6	49	2	17	7	46	11	16	22	1	72	44	36	9	23	37	8	5	4	9	12	23	14	25	4	18	18	6	63	17	33	5	8	12	10	18	6	23	10	2	1	3	6	7	16
d__Bacteria|p__Proteobacteria|c__Gammaproteobacteria|o__Enterobacterales|f__Hafniaceae|g__Edwardsiella|s__Edwardsiella_ictaluri	3	12	30	31	1	18	11	64	10	10	30	0	28	59	40	9	60	34	34	32	16	17	47	7	1	9	5	7	7	4	9	0	7	5	1	8	2	1	1	17	35	26	8	1	3	10	6
d__Bacteria|p__Proteobacteria|c__Gammaproteobacteria|o__Enterobacterales|f__Hafniaceae|g__Edwardsiella|s__Edwardsiella_hoshinae	5	40	19	75	3	9	5	17	48	63	87	13	39	47	43	40	37	44	13	6	7	49	119	8	18	31	28	16	8	0	36	10	25	0	4	3	7	14	1	24	10	6	18	0	4	1	12
d__Bacteria|p__Proteobacteria|c__Gammaproteobacteria|o__Enterobacterales|f__Hafniaceae|g__Edwardsiella|s__Edwardsiella_piscicida	17	8	2	2	0	14	1	32	10	2	6	8	8	9	14	0	19	23	11	1	0	5	8	23	1	12	4	6	6	5	5	1	8	1	11	12	2	2	3	0	1	0	0	2	1	1	11
d__Bacteria|p__Proteobacteria|c__Gammaproteobacteria|o__Enterobacterales|f__Hafniaceae|g__Edwardsiella|s__Edwardsiella_sp_EA181011	0	0	1	3	0	0	0	1	0	2	3	0	1	16	0	0	1	0	0	0	0	0	2	0	1	1	0	0	1	0	0	0	0	0	2	3	0	0	0	0	0	0	0	0	0	0	1
d__Bacteria|p__Proteobacteria|c__Gammaproteobacteria|o__Enterobacterales|f__Hafniaceae|g__Edwardsiella|s__Edwardsiella_anguillarum	1	0	0	1	0	0	0	1	0	0	0	0	1	1	1	1	13	1	1	7	2	1	0	0	0	1	0	0	0	1	1	0	1	0	0	2	0	0	0	0	1	0	0	0	0	0	0
d__Bacteria|p__Proteobacteria|c__Gammaproteobacteria|o__Enterobacterales|f__Hafniaceae|g__Obesumbacterium|s__Obesumbacterium_proteus	3	9	3	24	0	0	5	13	3	15	25	12	97	22	18	3	5	12	36	1	5	0	10	3	16	2	4	1	3	0	1	0	1	1	0	1	0	5	0	0	0	1	0	0	2	0	3
d__Bacteria|p__Proteobacteria|c__Gammaproteobacteria|o__Enterobacterales|f__Morganellaceae|g__Morganella|s__Morganella_morganii	7	39	24	73	7	20	5	45	2	14	46	10	73	69	57	18	33	52	74	13	5	7	31	18	14	20	12	6	15	4	28	11	22	23	10	6	16	22	3	21	5	6	7	14	17	16	11
d__Bacteria|p__Proteobacteria|c__Gammaproteobacteria|o__Enterobacterales|f__Morganellaceae|g__Proteus|s__Proteus_mirabilis	8	6	1	1	0	0	3	9	1	9	11	0	3	1	4	8	14	12	82	3	8	3	12	62	36	26	10	11	49	19	33	26	6	24	39	33	47	53	55	9	4	2	7	64	84	25	39
d__Bacteria|p__Proteobacteria|c__Gammaproteobacteria|o__Enterobacterales|f__Morganellaceae|g__Providencia|s__Providencia_rettgeri	11	12	20	60	2	2	16	104	1	96	81	1	26	9	14	8	46	75	58	1	7	14	136	9	45	3	6	8	5	0	0	1	28	1	0	2	5	8	2	3	2	0	1	0	1	0	8
d__Bacteria|p__Proteobacteria|c__Gammaproteobacteria|o__Enterobacterales|f__Morganellaceae|g__Providencia|s__Providencia_stuartii	2	20	10	27	2	4	4	21	2	14	29	2	64	5	85	8	5	20	159	9	2	8	13	8	20	13	7	10	2	10	27	0	1	2	2	5	4	3	1	17	12	11	2	2	4	1	7
d__Bacteria|p__Proteobacteria|c__Gammaproteobacteria|o__Enterobacterales|f__Morganellaceae|g__Xenorhabdus|s__Xenorhabdus_nematophila	9	24	32	21	1	10	4	22	2	14	39	3	12	8	28	23	13	18	89	7	3	6	20	8	10	4	1	17	9	9	10	0	1	0	0	2	4	3	1	36	6	6	8	2	1	0	2
d__Bacteria|p__Proteobacteria|c__Gammaproteobacteria|o__Enterobacterales|f__Morganellaceae|g__Xenorhabdus|s__Xenorhabdus_bovienii	13	33	14	63	3	6	5	41	77	24	29	9	100	14	28	7	21	61	36	9	11	9	17	70	39	26	13	17	39	20	5	18	4	8	37	21	20	41	36	13	3	9	5	42	47	19	17
d__Bacteria|p__Proteobacteria|c__Gammaproteobacteria|o__Enterobacterales|f__Morganellaceae|g__Xenorhabdus|s__Xenorhabdus_poinarii	0	14	13	25	1	10	10	21	2	11	36	6	25	22	14	8	13	69	52	2	22	2	18	6	22	0	0	8	4	1	0	1	2	0	2	2	6	4	1	4	2	0	2	0	3	0	2
d__Bacteria|p__Proteobacteria|c__Gammaproteobacteria|o__Enterobacterales|f__Morganellaceae|g__Xenorhabdus|s__Xenorhabdus_doucetiae	1	11	13	12	3	9	4	8	15	5	14	1	21	11	20	3	11	47	13	3	1	11	50	1	13	0	1	1	7	15	74	4	15	4	1	3	3	12	0	0	5	7	9	1	4	0	0
d__Bacteria|p__Proteobacteria|c__Gammaproteobacteria|o__Enterobacterales|f__Morganellaceae|g__Xenorhabdus|s__Xenorhabdus_hominickii	8	44	14	31	2	5	6	20	3	26	28	12	1364	7	30	19	13	14	134	4	0	2	14	6	24	13	11	4	7	2	42	1	4	3	8	9	4	6	1	6	9	5	13	5	5	0	6
d__Bacteria|p__Proteobacteria|c__Gammaproteobacteria|o__Enterobacterales|f__Morganellaceae|g__Arsenophonus|s__Arsenophonus_symbiont_of_Lipoptena_fortisetosa	0	6	2	2	1	1	0	22	0	14	24	1	0	0	3	1	2	3	32	1	2	2	2	1	3	2	0	1	1	0	3	1	1	0	0	0	0	1	0	1	1	1	0	2	1	1	2
[truncated: 2,187 more rows]
