# Supplementary material for: Compositional Data Analysis of Periodontal Disease Microbial Communities
Source: Front Microbiol. 2021 May 17;12:617949. doi: 10.3389/fmicb.2021.617949 (PMC8165185; doi:10.3389/fmicb.2021.617949)
Supplement: Supplementary file 3 [file Data_Sheet_3.ZIP › jupyternotebook_and_files/PT_R_JupyterNotebook.ipynb]

# %% [code]
#import packages
library(propr)
library(magrittr)
library(zCompositions)
library(magrittr)
library(dplyr)
library(ggplot2)
library(tidyverse) 
library(readr)
library(mixOmics)
library(selbal)
library(vegan)
library(scales)
library(ggthemes)
require(gtools)
library(viridis)
library(ggpubr)
library(corrplot)
library(psych)
library(rstatix)
#library(magick)
#library(pdftools)
library(png)
library(grid)
library(gridExtra)
library(ggplot2)
library(cowplot)


# %% [markdown]
zero replacement clr transformation 

# %% [code]
# filter for improved and worsened 
# and pre post

#clr transformation
#read in data
#bact_untx <- read.table('../data/emp-single-end-sequences/taxon-7-gg-nb-exported-feature-table/table.from_biom.txt',header = 1,row.names = 1,sep='\t',check.names=FALSE)
bact_untx <- read.table('./files/PT_table.from_biom.txt',header = 1,row.names = 1,sep='\t',check.names=FALSE)
map_untx <- read.table('./files/Schwarzberg_et_al_mappingfile.txt',sep='\t',header =1,row.names = 1)
#bact_genus_untx <- read.table('../data/emp-single-end-sequences/taxon-gg-nb-exported-feature-table/Schwarzberg-genera-table.txt',sep='\t',row.names = 1,header = 1,check.names=FALSE)
#bact_genus_untx <- read.table('../files/Schwarzberg-genera-table.txt',sep='\t',row.names = 1,header = 1,check.names=FALSE)
cyto_untx_t <- read.table('./files/2020-07-12_CytokineResultsSummaryORIG-slim.csv',sep=',',header =1,row.names = 2,check.names = F,na.strings = 'ND')%>%
  select(-Info)#transformed table
cyto_untx <- t(cyto_untx_t)
#metagen_untx <- read.table('./files/Clorox_NARCH_kraken_o.txt',sep='\t',row.names = 1,header = 1,check.names=FALSE)
metagen_untx <- read.table('./files/SHT_PT_kraken_o.txt',sep='\t',row.names = 1,header = 1,check.names=FALSE)


# %% [code]
#import genus, ID tables
#from 2020-06-21_tax_table_make.py files
bact_taxa <- read.csv('./files/2020-06-29_bact_tax_table.csv',header = 1,na.strings=c("","NA"))
#bact_taxa$genus_species
#bact_taxa$genus
#bact_taxa$id_full
#row.names(bact_taxa)

# %% [markdown]
Reduce taxa for analysis

# %% [code]
bact_genus10_reduce <- bact_untx[rowSums(bact_untx == 0) <= 0.9 * ncol(bact_untx), ]
metagen_10_reduce <- metagen_untx[rowSums(metagen_untx <90) <= 0.05 * ncol(metagen_untx), ]


# %% [code]
#Collapse taxa table
#drop rows with no genus value
bact_ID_genus <- bact_taxa%>%select(c(id_full,genus)) %>% drop_na()
row.names(bact_ID_genus) <- bact_ID_genus$id_full


# %% [code]
#write which genus there
bact_OTU10_genus <- merge(bact_ID_genus,bact_genus10_reduce, by=0, all=FALSE)
bact_OTU10_genus_there <- bact_OTU10_genus %>% drop_na()
#write.csv(bact_OTU10_genus_there, '../data/2020-07-13_16S_genus_Table.csv') 


# %% [code]
#metagen filter for genus value
metagen_untx_tax <- metagen_untx[,grep('A|B',colnames(metagen_untx))][grep('g__',row.names(metagen_untx)),]
#metagen_untx_tax
metagen_10_reduce_tax <- metagen_10_reduce[,grep('A|B',colnames(metagen_10_reduce))][grep('g__',row.names(metagen_10_reduce)),]
#metagen_10_reduce_tax
metagen_untx_tax$taxonomy <- row.names(metagen_untx_tax)
metagen_untx_tax$taxonomy <- gsub('\\|s__.*','',metagen_untx_tax$taxonomy)
metagen_10_reduce_tax$taxonomy <- row.names(metagen_10_reduce_tax)
metagen_10_reduce_tax$taxonomy <- gsub('\\|s__.*','',metagen_10_reduce_tax$taxonomy)


# %% [code]
#########
#drop ID column
bact_genus <- select(bact_OTU10_genus_there, -c(Row.names,id_full))

#sum counts by genus
bact_genus_sum <-bact_genus %>% 
  group_by(genus) %>%
  summarise_all(sum)%>%
  as.data.frame()
metagen_untx_sum  <- metagen_untx_tax%>%
  group_by(taxonomy)%>%
  summarise_all(sum)%>%
  as.data.frame()
metagen_10_reduce_sum  <- metagen_10_reduce_tax%>%
  group_by(taxonomy)%>%
  summarise_all(sum)%>%
  as.data.frame()
#metagen_10_reduce_sum


# %% [code]
#setup 
row.names(bact_genus_sum) <- bact_genus_sum$genus 
row.names(metagen_untx_sum) <- gsub('.*g__','',metagen_untx_sum$taxonomy)
row.names(metagen_10_reduce_sum) <- gsub('.*g__','',metagen_10_reduce_sum$taxonomy)

bact_genus_sum_slim <- bact_genus_sum %>%
  select(-genus)
metagen_genus_slim <- metagen_untx_sum%>%
  select(-taxonomy)
metagen_genus_10_reduce_slim <- metagen_10_reduce_sum%>%
  select(-taxonomy)


# %% [code]
bact_genus_sum_t <- t(bact_genus_sum_slim[,order(colnames(bact_genus_sum_slim))])###add healthy or not to colnames
bact_genus_sum_untx <- t(bact_genus_sum_t)
metagen_untx_t <- t(metagen_untx)
metagen_genus_t <- t(metagen_genus_slim)
metagen_10_reduce_t <- t(metagen_10_reduce)
metagen_genus_10_reduce_t <- t(metagen_genus_10_reduce_slim)


# %% [code]
#matab data has NAs, replace with zeroes
cyto_untx_t[is.na(cyto_untx_t)] <- 0
cyto_untx_t[] <- lapply(cyto_untx_t, type.convert)
cyto_untx_t[] <- lapply(cyto_untx_t, gsub, pattern = '<' , replacement = '')
cyto_untx_t[] <- lapply(cyto_untx_t, as.character)
cyto_untx_t[] <- lapply(cyto_untx_t, as.numeric)
cyto_untx_t[is.na(cyto_untx_t)] <- 0
head(cyto_untx_t)
table(cyto_untx_t==0)
table(is.na(cyto_untx_t))


# %% [code]
#num zeroes
table(bact_untx == 0)
table(bact_genus_sum_untx == 0)
table(cyto_untx_t == 0)
table(metagen_untx == 0)
table(metagen_genus_10_reduce_slim == 0)


# %% [code]
#Remove for Selbal !!!!!!!!!!!!!!!!!!!!
#These rare taxa stop the program from running when subsetting for Improved 
#to keep uniformity deleting these from all analysis
bact_remove <- c("Aeribacillus", "Pelomonas", "Propionivibrio", "Ralstonia", "Thermoanaerobacterium")
bact_genus_sum_untx_selbal <- bact_genus_sum_untx[!rownames(bact_genus_sum_untx) %in% bact_remove,]


# %% [code]
# Replace with smallest pseudocounts
bact_untx_z <- cmultRepl(as.matrix(bact_untx), output = 'p-counts')
bact_genus_untx_z <- cmultRepl(as.matrix(bact_genus_sum_untx_selbal), output = 'p-counts')
cyto_untx_z <- cmultRepl(t(cyto_untx_t), output = 'p-counts')
metagen_untx_z <- cmultRepl((metagen_untx), output = 'p-counts')
#no zeros
metagen_genus_z <- metagen_genus_10_reduce_slim


# %% [code]
#check that there are now no zeroes
table(bact_untx_z == 0)
table(bact_genus_untx_z == 0)
table(cyto_untx_z == 0)
table(metagen_untx_z == 0)
table(metagen_genus_z == 0)


# %% [code]
#transpose
bact_untx_t <- t(as.matrix(bact_untx_z))
bact_genus_untx_t <- t(as.matrix(bact_genus_untx_z))
cyto_untx_t <- t(as.matrix(cyto_untx_z))
metagen_untx_t <- t(as.matrix(metagen_untx_z))
metagen_genus_t <- t(as.matrix(metagen_genus_z))
#library(matrixcalc)
apply(cyto_untx_t,FUN=is.numeric, MARGIN = 1)
(cyto_untx_t)

# %% [code]
# define clr function
clr <- function(x) sweep(log(x), 1, rowMeans(log(x)), "-")
#do clr transformation of tables
bact_transformed <- clr(bact_untx_t)
bact_genus_transformed <- clr(bact_genus_untx_t)
cyto_transformed <- clr(cyto_untx_t)
metagen_transformed <- clr(metagen_untx_t)
metagen_genus_transformed <- clr(metagen_genus_t)


# %% [code]
#transpose back
bact_transformed_right <- t(bact_transformed)
bact_genus_transformed_right <- t(bact_genus_transformed)
cyto_transformed_right <- t(cyto_transformed)
metagen_transformed_right <- t(metagen_transformed)
metagen_genus_transformed_right <- t(metagen_genus_transformed)


# %% [code]
#write untransformed to csv for selbal
write.csv(bact_untx, './files/2020-09-18_PT_16S_OTU_Tabl.csv')
write.csv(bact_genus_sum_untx_selbal, './files/2020-09-18_PT_16S_OTU_genus_Tabl.csv')
write.csv(cyto_untx_t, './files/2020-09-18_PT_cyto_table.csv')
write.csv(metagen_untx,'./files/2020-09-18_PT_metagen_table.csv')
write.csv(metagen_genus_10_reduce_slim,'./files/2020-09-18_PT_metagen_genus_table.csv')

#write to csv
write.csv(bact_transformed_right, './files/2020-09-18_PT_16S_OTU_clr_Tabl_zcomp.csv')
write.csv(bact_genus_transformed_right, './files/2020-09-18_PT_16S_OTU_genus_clr_Tabl_zcomp.csv')
write.csv(cyto_transformed_right, './files/2020-09-18_PT_cyto_clr_table_zcomp.csv')
write.csv(metagen_transformed_right,'./files/2020-09-18_PT_metagen_clr_table_zcomp.csv')
write.csv(metagen_genus_transformed_right,'./files/2020-09-18_PT_metagen_genus_clr_table_zcomp.csv')


# %% [markdown]
NMDS

# %% [code]
#Set all clr OTU tables and metabolite table
bact_df <- bact_genus_transformed_right 
bact_df_ordered <- bact_df[order(row.names(bact_df)),order(colnames(bact_df))]
cyto_df <- cyto_transformed_right
metagen_df <- metagen_genus_transformed_right 
metagen_df_ordered <- metagen_df[order(row.names(metagen_df)), order(colnames(metagen_df))]


# %% [code]
#import sample maps
bact_map <- read.table('./files/Schwarzberg_et_al_mappingfile.txt',sep='\t',header =1,row.names = 1)
bact_map_ordered <- bact_map[order(bact_map$Sample),]
bact_map_large <- read.csv('./files/all76PT_map.txt.csv', row.names=1,header=1)
cyto_map <- as.data.frame(read.csv('./files/PDValues_LDF&CytokineResults.csv'))


# %% [code]
#duplicate map to relect cytokine samples in table
cyto_map_dupl <- cyto_map[rep(row.names(cyto_map), cyto_map$Case_status+1),] %>%
  arrange(PID) 
cyto_map_dupl$Case_status[duplicated(cyto_map_dupl[1:2])] <- cyto_map_dupl$Case_status[duplicated(cyto_map_dupl[1:2])] +1
metagen_map<- read.table('./files/mapping_file_PT.txt',sep='\t',header =1,row.names = 1)
metagen_map_ordered <- metagen_map[order(row.names(metagen_map)),order(colnames(metagen_map))]
metagen_map_ordered$PerioTreatment <- gsub('1|2','',metagen_map_ordered$PerioTreatment)


# %% [code]
#filter metagen
metagen_df_filtered <- metagen_df_ordered[,row.names(metagen_map_ordered)] 

#Get interesting PD from cytokine map
bact_map_PD <- cyto_map_dupl[1:94,] 


# %% [code]
##which samples to keep; only analyzing improved and worsened; 
cyto_map_improved_worsened <- cyto_map_dupl[grep('[1-9]',cyto_map_dupl$PDSumdiff),]
#make column numeric
cyto_map_improved_worsened$PDSumdiff <- as.numeric(as.character(cyto_map_improved_worsened$PDSumdiff))
cyto_map_improved_worsened$PocketResponse <- 'Improved'
cyto_map_improved_worsened$PocketResponse[cyto_map_improved_worsened$PDSumdiff < 0] <- 'Worsened'
cyto_map_improved_worsened$PDSum <- as.vector(rbind(cyto_map_improved_worsened$PrePDsum[seq(1,nrow(cyto_map_improved_worsened),2)],cyto_map_improved_worsened$PostPDsum[seq(1,nrow(cyto_map_improved_worsened),2)]))
cyto_map_improved_worsened$PocketResponse


# %% [code]
bact_map_improved_worsened <- bact_map_large[grep( 'Improved|Worsened',bact_map_large$OverallResponse),]
#as.numeric(grep( 'Improved|Worsened',bact_map_large$OverallResponse))%in%bact_map_PD$PID
bact_map_improved_worsened$metagenDescrip <- paste(rownames(bact_map_improved_worsened),'.kraken',sep = '')
#bact_map_PD$PID %in% as.numeric(grep( 'Improved|Worsened',bact_map_large$OverallResponse))
bact_map_PD_there <- bact_map_PD[bact_map_PD$PID%in%as.numeric(gsub( 'A|B|"0','',row.names(bact_map_improved_worsened))),]


# %% [code]
#make tables reflect maps use these tables for the rest of the analysis except Selbal
bact_df_impr_wor <- bact_df_ordered[, rownames(bact_map_improved_worsened)]
cyto_df_impr_wor <- cyto_df[,as.integer(gsub('A|B|"0','',colnames(cyto_df))) %in% cyto_map_improved_worsened$PID]
metagen_df_impr_wor <- metagen_df_filtered


# %% [code]
#transpose  data frames
bact_t <- t(bact_df_impr_wor)
cyto_t <- t(cyto_df_impr_wor)
metagen_t <- t(metagen_df_impr_wor)


# %% [code]
#then make matrix
bact_m <- as.matrix(bact_t)   
cyto_m <- as.matrix(cyto_t)
metagen_m <- as.matrix(metagen_t)


# %% [code]
#make NMDS data
Bact_nmds = metaMDS(bact_m, distance = "euclidean")
cyto_nmds = metaMDS(cyto_m, distance = 'euclidean')
metagen_nmds = metaMDS(metagen_m, distance = 'euclidean')


# %% [code]
#extract NMDS data
bact_scores = as.data.frame(scores(Bact_nmds))
cyto_scores = as.data.frame(scores(cyto_nmds))
metagen_scores = as.data.frame(scores(metagen_nmds))


# %% [code]
#add columns to data scores
bact_scores$PerioTreatment = bact_map_improved_worsened$PerioTreatment
bact_scores$OverallResponse = bact_map_improved_worsened$OverallResponse
bact_scores$PDSum = bact_map_improved_worsened$PDsum
bact_scores$PDSumdiff = as.numeric(bact_map_PD_there$PDSumdiff)

cyto_scores$PerioTreatment = as.factor(cyto_map_improved_worsened$Case_status)
cyto_scores$Responce = as.factor(cyto_map_improved_worsened$PocketResponse)
cyto_scores$PDSumdiff = as.numeric(cyto_map_improved_worsened$PDSumdiff)
cyto_scores_PD <- cyto_scores[rownames(cyto_scores) %in% rownames(bact_map_improved_worsened),]
cyto_scores_PD$PDsum <- bact_map_improved_worsened$PDsum

metagen_scores$PerioTreatment = as.factor(metagen_map_ordered$PerioTreatment)
metagen_scores$PocketClass = as.factor(metagen_map_ordered$PocketClass)
metagen_scores$OverallResponse = as.factor((metagen_map_ordered$OverallResponse))
metagen_scores$avgPD = as.numeric((metagen_map_ordered$AvgPocketDepth))
metagen_scores$PDsum = as.numeric(bact_map_improved_worsened[bact_map_improved_worsened$metagenDescrip %in% rownames(metagen_scores),]$PDsum)


# %% [code]
#plots
#for different plots change the part of the second line, 
#third to last line, and last line

#if coloring by feature, change the last line to relfect data type
#factor: scale_colour_colorblind(); continuous:scale_color_viridis(option = "D")
b_PT <- ggplot(bact_scores, aes(x = NMDS1, y = NMDS2)) + 
  geom_point(size = 2, aes(colour = PerioTreatment,shape=PerioTreatment)
             ,show.legend=F) +
  ggtitle('16S (Bacteria)')+
  theme(
    plot.title = element_text(color="black", size=10, face="bold.italic"),
    panel.background = element_rect(fill = "white",
                                    colour = "black",
                                    size = 0.5, linetype = "solid"),
  ) + scale_colour_colorblind()
b_PDSumdiff <- ggplot(bact_scores, aes(x = NMDS1, y = NMDS2)) + 
  geom_point(size = 2, aes(colour = PDSumdiff))+ 
  theme(
    panel.background = element_rect(fill = "white",
                                    colour = "black",
                                    size = 0.5, linetype = "solid"),
  )  +  scale_color_viridis(option = "D")
b_PDSum <- ggplot(bact_scores, aes(x = NMDS1, y = NMDS2)) + 
  geom_point(size = 2, aes(colour = PDSum), show.legend=F) + 
  ggtitle('16S (Bacteria)')+
  theme(
    panel.background = element_rect(fill = "white",
                                    colour = "black",
                                    size = 0.5, linetype = "solid"),
  ) +  scale_color_viridis(option = "D")

b_OverallResponse <- ggplot(bact_scores, aes(x = NMDS1, y = NMDS2)) + 
  geom_point(size = 2, aes(colour = OverallResponse,shape=OverallResponse),show.legend = F) + 
  theme(
    panel.background = element_rect(fill = "white",
                                    colour = "black",
                                    size = 0.5, linetype = "solid"),
  ) + scale_colour_colorblind()


c_PT <- ggplot(cyto_scores, aes(x = NMDS1, y = NMDS2)) +
  geom_point(size = 2, aes(colour = PerioTreatment,shape=PerioTreatment),show.legend = F)+ 
  ggtitle('Cytokine')+
  theme(
    plot.title = element_text(color="black", size=10, face="bold.italic"),
    panel.background = element_rect(fill = "white",
                                    colour = "black",
                                    size = 0.5, linetype = "solid"),
  ) + scale_colour_colorblind()
c_Resp <- ggplot(cyto_scores, aes(x = NMDS1, y = NMDS2)) +
  geom_point(size = 2, aes(colour = Responce,shape=Responce)
             ,show.legend = F)+ 
  theme(
    panel.background = element_rect(fill = "white",
                                    colour = "black",
                                    size = 0.5, linetype = "solid"),
  ) + scale_colour_colorblind()
c_PDSumdiff <- ggplot(cyto_scores, aes(x = NMDS1, y = NMDS2)) +
  geom_point(size = 2, aes(colour = PDSumdiff))+ 
  theme(
    panel.background = element_rect(fill = "white",
                                    colour = "black",
                                    size = 0.5, linetype = "solid"),
  )  +  scale_color_viridis(option = "D")
c_PD <- ggplot(cyto_scores_PD, aes(x = NMDS1, y = NMDS2)) +
  geom_point(size = 2, aes(colour = PDsum),show.legend=F)+ 
  ggtitle('Cytokine')+
  theme(
    panel.background = element_rect(fill = "white",
                                    colour = "black",
                                    size = 0.5, linetype = "solid"),
  )  +  scale_color_viridis(option = "D")
mg_PT <- ggplot(metagen_scores, aes(x = NMDS1, y = NMDS2)) +
  geom_point(size = 2, aes(colour = PerioTreatment,shape=PerioTreatment))+ 
  ggtitle('Metagenomic (Bacteria)')+
  theme(
    plot.title = element_text(color="black", size=10, face="bold.italic"),
    panel.background = element_rect(fill = "white",
                                    colour = "black",
                                    size = 0.5, linetype = "solid"),
  ) +  scale_colour_colorblind()
mg_OR <- ggplot(metagen_scores, aes(x = NMDS1, y = NMDS2)) +
  geom_point(size = 2, aes(colour = OverallResponse,shape=OverallResponse))+ 
  theme(
    panel.background = element_rect(fill = "white",
                                    colour = "black",
                                    size = 0.5, linetype = "solid"),
  ) +  scale_colour_colorblind()
mg_avgPD <- ggplot(metagen_scores, aes(x = NMDS1, y = NMDS2)) +
  geom_point(size = 2.5, aes(colour = avgPD))+ 
  theme(
    panel.background = element_rect(fill = "white",
                                    colour = "black",
                                    size = 0.5, linetype = "solid"),
  ) +  scale_color_viridis(option = "D")
mg_PDsum <- ggplot(metagen_scores, aes(x = NMDS1, y = NMDS2)) +
  geom_point(size = 2.5, aes(colour = PDsum))+ 
  ggtitle('Metagenomic (Bacteria)')+
  theme(
    panel.background = element_rect(fill = "white",
                                    colour = "black",
                                    size = 0.5, linetype = "solid"),
  ) +  scale_color_viridis(option = "D")


# %% [code]
#make figures
NMDS_figure_PT_OR <- ggpubr::ggarrange(b_PT,c_PT,mg_PT,b_OverallResponse,c_Resp,mg_OR,ncol = 3,nrow=2,labels = c("A", "B", "C","D","E","F"))
NMDS_figure_PT_OR


# %% [code]
NMDS_figure_PD <- ggpubr::ggarrange(b_PDSum,c_PD,mg_PDsum,labels = c("A", "B", "C"),nrow = 1)
NMDS_figure_PD

# %% [code]
#save nmds Figures
ggsave('./files/PT_NMDS/2020-09-04_NMDS_FIGURE_2_cb.png',width=15, height=8, plot = NMDS_figure_PT_OR)
ggsave('./files/PT_NMDS/2020-09-04_NMDS_FIGURE_S1_cb.png',width=15, height=8, plot = NMDS_figure_PD)
#save nmds plots
ggsave('./files/PT_NMDS/2020-09-04_bc_NMDS_bact_PT_zcomp.png',width=5, height=4, plot = b_PT)
ggsave('./files/PT_NMDS/2020-09-04_bc_NMDS_bact_OverallResponce_zcomp.png',width=5, height=4, plot = b_OverallResponse)
ggsave('./files/PT_NMDS/2020-09-04_bc_NMDS_bact_PDsum_zcomp.png',width=5, height=4, plot = b_PDSum)
ggsave('./files/PT_NMDS/2020-09-04_bc_NMDS_cyto_PT_zcomp.png', width=5, height=4,plot=c_PT)
ggsave('./files/PT_NMDS/2020-09-04_bc_NMDS_cyto_Resp_zcomp.png', width=5, height=4,plot=c_Resp)
ggsave('./files/PT_NMDS/2020-09-04_bc_NMDS_cyto_PDsumdiff_zcomp.png', width=5, height=4,plot=c_PDSumdiff)
ggsave('./files/PT_NMDS/2020-09-04_bc_NMDS_metagen_PT_zcomp.png', width=5, height=4,plot=mg_PT)
ggsave('./files/PT_NMDS/2020-09-04_bc_NMDS_metagen_OR_zcomp.png', width=5, height=4,plot=mg_OR)
ggsave('./files/PT_NMDS/2020-09-04_bc_NMDS_metagen_avgPD_zcomp.png', width=5, height=4,plot=mg_avgPD)
ggsave('./files/PT_NMDS/2020-09-04_bc_NMDS_metagen_PDsum_zcomp.png', width=5, height=4,plot=mg_PDsum)


# %% [markdown]
PERMANOVA

# %% [code]
######################################### PERMANOVA
#bact_map_improved_worsened
#cyto_map_improved_worsened
#metagen_map_ordered
#bact_df_impr_wor #<- bact_df_ordered[, rownames(bact_map_improved_worsened)]
#cyto_df_impr_wor #<- cyto_df[,as.integer(gsub('A|B|"0','',colnames(cyto_df))) %in% cyto_map_improved_worsened$PID]
#metagen_df_impr_wor #<- metagen_df_filtered

#transpose  data frames
#bact_df_impr_wor# <- bact_df_ordered#[, -grep("0", colnames(bact_df))]

#transpose  data frames
bact_t <- t(bact_df_impr_wor)
cyto_t <- t(cyto_df_impr_wor)
metag_t <- t(metagen_df_impr_wor)


# %% [code]
bact_m <- as.matrix(bact_t)
cyto_m <- as.matrix(cyto_t)
metag_m <- as.matrix(metag_t)

#bact_map_noTP0 <- bact_map#[ -grep("TP0", bact_map$ID), ]


# %% [code]
#vegdist
bact_dist<-vegdist(bact_m, method='euclidian')
cyto_dist<-vegdist(cyto_m, method='euclidian')
metag_dist<-vegdist(metag_m, method='euclidian')


# %% [code]
#adondis
bact_PT <- adonis2(bact_dist~PerioTreatment, data=bact_map_improved_worsened, permutations = 9999, method="euclidian")
bact_OR <- adonis2(bact_dist~OverallResponse, data=bact_map_improved_worsened, permutations = 9999, method="euclidian")
cyto_PR <- adonis2(cyto_dist~PocketResponse, data=cyto_map_improved_worsened, permutations = 9999, method="euclidian")
cyto_PT <- adonis2(bact_dist~PerioTreatment, data=bact_map_improved_worsened, permutations = 9999, method="euclidian")
metag_PT <- adonis2(metag_dist~PerioTreatment, data=metagen_map_ordered, permutations = 9999, method="euclidian")
metag_OR <- adonis2(metag_dist~OverallResponse, data=metagen_map_ordered, permutations = 9999, method="euclidian")


# %% [code]
capture.output(bact_PT,file="./files/PT_PERMANOVA/2020-09-04_bact_PT_permanova_10000.csv")
capture.output(bact_OR,file="./files/PT_PERMANOVA/2020-09-04_bact_OR_permanova_10000.csv")
capture.output(cyto_PR,file="./files/PT_PERMANOVA/2020-09-04_cyto_PR_permanova_10000.csv")
capture.output(cyto_PT,file="./files/PT_PERMANOVA/2020-09-04_cyto_PT_permanova_10000.csv")
capture.output(metag_PT,file="./files/PT_PERMANOVA/2020-09-04_metagen_PT_permanova_10000.csv")
capture.output(metag_OR,file="./files/PT_PERMANOVA/2020-09-04_metagen_OR_permanova_10000.csv")


# %% [code]
#############betadispr
#microbe_dist is from vegdist() function above
#set factors PT and OR
PT_factor <- factor(bact_map_improved_worsened[colnames(bact_df_impr_wor),]$PerioTreatment)
PT_factor <- factor(ifelse(PT_factor=='Pre','1Pre','2Post'))
OR_factor <- factor(bact_map_improved_worsened[colnames(bact_df_impr_wor),]$OverallResponse)
PT_cyto <- factor(cyto_map_improved_worsened$Case_status)
PT_cyto <- factor(ifelse(PT_cyto==1,'1Pre','2Post'))
OR_cyto <- factor(cyto_map_improved_worsened$PocketResponse)
PT_metagen <-factor(metagen_map_ordered[colnames(metagen_df_impr_wor),]$PerioTreatment)
PT_metagen <- factor(ifelse(PT_metagen=='Pre','1Pre','2Post'))
OR_metagen <-factor(metagen_map_ordered[colnames(metagen_df_impr_wor),]$OverallResponse)


# %% [code]
#bact betadispr PerioT
beta_clr_PT <- betadisper(bact_dist, PT_factor)
betadispr_microbe_PT <- permutest(beta_clr_PT)
distances_microbe_PT <- data.frame(beta_clr_PT[['distances']])
distances_microbe_PT <- cbind (distances_microbe_PT, PT_factor)
colnames(distances_microbe_PT) <- c('Distance_to_Centroid', 'PT')


# %% [code]
#bact betadispr PerioT
beta_clr_OR <- betadisper(bact_dist, OR_factor)
betadispr_microbe_OR <- permutest(beta_clr_OR)
distances_microbe_OR <- data.frame(beta_clr_OR[['distances']])
distances_microbe_OR <- cbind (distances_microbe_OR, OR_factor)
colnames(distances_microbe_OR) <- c('Distance_to_Centroid', 'OR')


# %% [code]
#bact betadispr PerioTreatment
beta_cyto_clr_PT <- betadisper(cyto_dist, PT_cyto)
betadispr_cyto_PT <- permutest(beta_cyto_clr_PT)
distances_cyto_PT <- data.frame(beta_cyto_clr_PT[['distances']])
distances_cyto_PT <- cbind (distances_cyto_PT, PT_cyto)
colnames(distances_cyto_PT) <- c('Distance_to_Centroid', 'PT')


# %% [code]
#bact betadispr OverallResp
beta_cyto_clr_OR <- betadisper(cyto_dist, OR_cyto)
betadispr_cyto_OR <- permutest(beta_cyto_clr_OR)
distances_cyto_OR <- data.frame(beta_cyto_clr_OR[['distances']])
distances_cyto_OR <- cbind (distances_cyto_OR, OR_cyto)
colnames(distances_cyto_OR) <- c('Distance_to_Centroid', 'OR')


# %% [code]
#bact betadispr PerioTreatmet
metagbeta_clr_PT <- betadisper(metag_dist, PT_metagen)
metagbetadispr_microbe_PT <- permutest(metagbeta_clr_PT)
metagdistances_microbe_PT <- data.frame(metagbeta_clr_PT[['distances']])
metagdistances_microbe_PT <- cbind (metagdistances_microbe_PT, PT_metagen)
colnames(metagdistances_microbe_PT) <- c('Distance_to_Centroid', 'PT')


# %% [code]
#bact betadispr OverallResp
metagbeta_clr_OR <- betadisper(metag_dist, OR_metagen)
metagbetadispr_microbe_OR <- permutest(metagbeta_clr_OR)
metagdistances_microbe_OR <- data.frame(metagbeta_clr_OR[['distances']])
metagdistances_microbe_OR <- cbind (metagdistances_microbe_OR, OR_metagen)
colnames(metagdistances_microbe_OR) <- c('Distance_to_Centroid', 'OR')


# %% [code]
#plot beta diversity average dist to centroid and do post hoc
#only do anova and tukey post-hoc if you are doing multiple comparisons (more than 2 groups)

dist_microbe_box_PT <- ggboxplot(distances_microbe_PT, x = "PT", y = "Distance_to_Centroid" , add = "point")
dist_microbe_box_PT
dev.off()
dist_microbe_tukey <- TukeyHSD(beta_clr_PT)
microbe_tuk <- data.frame(dist_microbe_tukey[['group']])
write.csv(microbe_tuk, "./files/PT_betadispr/2020-09-04_clr_betadispr_microbe_PR_tukey.csv")
ggsave('./files/PT_betadispr/2020-09-04_clr_betadispr_microbe_OR_boxplot.png',width=10, height=4, plot = dist_microbe_box_PT)


# %% [code]
dist_microbe_box_OR <- ggboxplot(distances_microbe_OR, x = "OR", y = "Distance_to_Centroid" , add = "point")
dist_microbe_box_OR
dev.off()
dist_microbe_tukey <- TukeyHSD(beta_clr_OR)
microbe_tuk <- data.frame(dist_microbe_tukey[['group']])
write.csv(microbe_tuk, "./files/PT_betadispr//2020-09-04_clr_betadispr_microbe_OR_tukey.csv")
ggsave('./files/PT_betadispr//2020-09-04_clr_betadispr_microbe_OR_boxplot.png',width=10, height=4, plot = dist_microbe_box_OR)


# %% [code]
dist_cyto_box_PT <- ggboxplot(distances_cyto_PT, x = "PT", y = "Distance_to_Centroid" , add = "point")
dist_cyto_box_PT
dist_cyto_tukey_PT <- TukeyHSD(beta_cyto_clr_PT)
cyto_tuk_PT <- data.frame(dist_cyto_tukey_PT[['group']])
write.csv(cyto_tuk_PT, "./files/PT_betadispr//2020-09-04_clr_betadispr_meta_PT_tukey.csv")
ggsave('./files/PT_betadispr/2020-09-04_clr_betadispr_cyto_PT_boxplot.png',width=5, height=4, plot = dist_cyto_box_PT)


# %% [code]
dist_cyto_box_OR <- ggboxplot(distances_cyto_OR, x = "OR", y = "Distance_to_Centroid" , add = "point")
dist_cyto_box_OR
dist_cyto_tukey_OR <- TukeyHSD(beta_cyto_clr_OR)
meta_tuk_OR <- data.frame(dist_cyto_tukey_OR[['group']])
write.csv(meta_tuk_OR, "./files/PT_betadispr/2020-09-04_clr_betadispr_meta_OR_tukey_OR.csv")
ggsave('./files/PT_betadispr/2020-09-04_clr_betadispr_cyto_OR_boxplot.png',width=5, height=4, plot = dist_cyto_box_OR)


# %% [code]
dist_microbe_metag_box_PT <- ggboxplot(distances_microbe_PT, x = "PT", y = "Distance_to_Centroid" , add = "point")
dist_microbe_metag_box_PT
dev.off()
dist_microbe_metag_tukey_PT <- TukeyHSD(metagbeta_clr_PT)
microbe_metag_tuk_PT <- data.frame(dist_microbe_metag_tukey_PT[['group']])
write.csv(microbe_metag_tuk_PT, "./files/PT_betadispr/2020-09-04_clr_betadispr_microbe_metag_PT_tukey.csv")
ggsave('./files/PT_betadispr/2020-09-04_clr_betadispr_microbe_metag_PT_boxplot.png',width=10, height=4, plot = dist_microbe_metag_box_PT)


# %% [code]
dist_microbe_metag_box_OR <- ggboxplot(distances_microbe_OR, x = "OR", y = "Distance_to_Centroid" , add = "point")
dist_microbe_metag_box_OR
dev.off()
dist_microbe_metag_tukey_OR <- TukeyHSD(metagbeta_clr_OR)
microbe_metag_tuk_OR <- data.frame(dist_microbe_metag_tukey_OR[['group']])
write.csv(microbe_metag_tuk_OR, "./files/PT_betadispr/2020-09-04_clr_betadispr_microbe_metag_OR_tukey.csv")
ggsave('./files/PT_betadispr/2020-09-04_clr_betadispr_microbe_OR_boxplot.png',width=10, height=4, plot = dist_microbe_metag_box_OR)


# %% [code]
#make Figure
betadipsr_figure_PT_OR <- ggarrange(dist_microbe_box_PT,dist_cyto_box_PT,dist_microbe_metag_box_PT,
                                    dist_microbe_box_OR,dist_cyto_box_OR,dist_microbe_metag_box_OR,
                                    labels = c("A", "B", "C","D","E","F"),
                                    ncol = 3, nrow = 2)
betadipsr_figure_PT_OR


# %% [code]
#save FIGURE
ggsave('./files/PT_betadispr/2020-09-04_clr_betadispr_boxplot_NARCH_FIGURE_#12_PT_OR.png',width=15, height=8, plot = betadipsr_figure_PT_OR)

# %% [code]
################################# corresation analyses
#bact_map_improved_worsened
#cyto_map_improved_worsened
#metagen_map_ordered
#bact_df_impr_wor 
#cyto_df_impr_wor 
#metagen_df_impr_wor

#COMBO CORRELATIONS
#transpose
bact_genus_t <- t(bact_df_impr_wor)
cyto_t <- t(cyto_df_impr_wor)
metagen_genus_t <- t(metagen_df_impr_wor)


# %% [code]
#set rownames equal
rownames(metagen_genus_t) <- gsub('.kraken','',rownames(metagen_genus_t))
# colnames(metagen_genus_t) <- paste("mg",colnames(metagen_genus_t),sep='_')


# %% [code]
#1 merge dataframes
bact_cyto_combo <- merge(cyto_t,bact_genus_t, by=0, all=F)
row.names(bact_cyto_combo) = bact_cyto_combo$Row.names
rmrn_bact_cyto <- within(bact_cyto_combo,rm(Row.names))

bact_metagen_combo <- merge(bact_genus_t,metagen_genus_t, by=0,all=F)
row.names(bact_metagen_combo) <- bact_metagen_combo$Row.names
rmrn_bact_metagen <- within(bact_metagen_combo, rm(Row.names))

# %% [code]
#make class specific tables
bact_pre <- bact_genus_t[grep('A', row.names(bact_genus_t)),]
cyto_pre <- cyto_t[grep('A', row.names(cyto_t)),]
metagen_pre <- metagen_genus_t[grep('A', row.names(metagen_genus_t)),]
bact_cyto_pre <- rmrn_bact_cyto[grep('A', row.names(rmrn_bact_cyto)),]
bact_metagen_pre <- rmrn_bact_metagen[grep('A', row.names(rmrn_bact_cyto)),]
bact_post <- bact_genus_t[grep('B', row.names(bact_genus_t)),]
cyto_post <- cyto_t[grep('B', row.names(cyto_t)),]
metagen_post <- metagen_genus_t[grep('B', row.names(metagen_genus_t)),]
bact_cyto_post <- rmrn_bact_cyto[grep('B', row.names(rmrn_bact_cyto)),]
bact_metagen_post <- rmrn_bact_metagen[grep('B', row.names(rmrn_bact_cyto)),]


# %% [code]
bact_cyto_improved <- rmrn_bact_cyto[rownames(bact_map_improved_worsened[bact_map_improved_worsened$OverallResponse =='Improved',]),]
bact_metagen_improved <- rmrn_bact_metagen[rownames(rmrn_bact_metagen) %in% rownames(bact_map_improved_worsened[bact_map_improved_worsened$OverallResponse =='Improved',]),]
bact_cyto_worsened <- rmrn_bact_cyto[rownames(bact_map_improved_worsened[bact_map_improved_worsened$OverallResponse =='Worsened',]),]
bact_metagen_worsened <- rmrn_bact_metagen[rownames(rmrn_bact_metagen) %in% rownames(bact_map_improved_worsened[bact_map_improved_worsened$OverallResponse =='Worsened',]),]


# %% [code]
bact_improved <- bact_genus_t[rownames(bact_map_improved_worsened[bact_map_improved_worsened$OverallResponse =='Improved',]),]
bact_worsened <- bact_genus_t[rownames(bact_map_improved_worsened[bact_map_improved_worsened$OverallResponse =='Worsened',]),]
bact_pre_improved <- bact_pre[rownames(bact_map_improved_worsened[bact_map_improved_worsened$OverallResponse =='Improved' &bact_map_improved_worsened$PerioTreatment=='Pre',]),]
bact_pre_worsened <- bact_pre[rownames(bact_map_improved_worsened[bact_map_improved_worsened$OverallResponse =='Worsened' &bact_map_improved_worsened$PerioTreatment=='Pre',]),]
cyto_improved <- cyto_t[rownames(bact_map_improved_worsened[bact_map_improved_worsened$OverallResponse =='Improved' &bact_map_improved_worsened$PerioTreatment=='Pre',]),]
cyto_worsened <- cyto_t[rownames(bact_map_improved_worsened[bact_map_improved_worsened$OverallResponse =='Worsened',]),]
cyto_pre_improved <- cyto_t[rownames(bact_map_improved_worsened[bact_map_improved_worsened$OverallResponse =='Improved',]),]
cyto_pre_worsened <- cyto_t[rownames(bact_map_improved_worsened[bact_map_improved_worsened$OverallResponse =='Worsened' &bact_map_improved_worsened$PerioTreatment=='Pre',]),]
metagen_improved <-metagen_genus_t[rownames(metagen_genus_t) %in% rownames(bact_map_improved_worsened[bact_map_improved_worsened$OverallResponse =='Improved' ,]),]
metagen_worsened <- metagen_genus_t[rownames(metagen_genus_t) %in% rownames(bact_map_improved_worsened[bact_map_improved_worsened$OverallResponse =='Worsened' ,]),]
metagen_pre_improved <-metagen_genus_t[rownames(metagen_genus_t) %in% rownames(bact_map_improved_worsened[bact_map_improved_worsened$OverallResponse =='Improved' &bact_map_improved_worsened$PerioTreatment=='Pre',]),]
metagen_pre_worsened <- metagen_genus_t[rownames(metagen_genus_t) %in% rownames(bact_map_improved_worsened[bact_map_improved_worsened$OverallResponse =='Worsened' &bact_map_improved_worsened$PerioTreatment=='Pre',]),]
bact_cyto_pre_improved <- bact_cyto_pre[rownames(bact_map_improved_worsened[bact_map_improved_worsened$OverallResponse =='Improved' &bact_map_improved_worsened$PerioTreatment=='Pre',]),]
bact_cyto_pre_worsened <- bact_cyto_pre[rownames(bact_map_improved_worsened[bact_map_improved_worsened$OverallResponse =='Worsened' &bact_map_improved_worsened$PerioTreatment=='Pre',]),]
bact_metagen_pre_improved <- bact_metagen_pre[rownames(bact_metagen_pre) %in% rownames(bact_map_improved_worsened[bact_map_improved_worsened$OverallResponse =='Improved' &bact_map_improved_worsened$PerioTreatment=='Pre',]),]
bact_metagen_pre_worsened <- bact_metagen_pre[rownames(bact_metagen_pre) %in% rownames(bact_map_improved_worsened[bact_map_improved_worsened$OverallResponse =='Worsened' &bact_map_improved_worsened$PerioTreatment=='Pre',]),]
bact_post_improved <- bact_post[rownames(bact_map_improved_worsened[bact_map_improved_worsened$OverallResponse =='Improved' &bact_map_improved_worsened$PerioTreatment=='Post',]),]
bact_post_worsened <- bact_post[rownames(bact_map_improved_worsened[bact_map_improved_worsened$OverallResponse =='Worsened' &bact_map_improved_worsened$PerioTreatment=='Post',]),]
cyto_post_improved <- cyto_t[rownames(bact_map_improved_worsened[bact_map_improved_worsened$OverallResponse =='Improved' &bact_map_improved_worsened$PerioTreatment=='Post',]),]
cyto_post_worsened <- cyto_t[rownames(bact_map_improved_worsened[bact_map_improved_worsened$OverallResponse =='Worsened' &bact_map_improved_worsened$PerioTreatment=='Post',]),]
metagen_post_improved <- metagen_genus_t[rownames(metagen_genus_t) %in% rownames(bact_map_improved_worsened[bact_map_improved_worsened$OverallResponse =='Improved' &bact_map_improved_worsened$PerioTreatment=='Post',]),]
metagen_post_worsened <- metagen_genus_t[rownames(metagen_genus_t) %in% rownames(bact_map_improved_worsened[bact_map_improved_worsened$OverallResponse =='Worsened' &bact_map_improved_worsened$PerioTreatment=='Post',]),]
bact_cyto_post_improved <- bact_cyto_post[rownames(bact_map_improved_worsened[bact_map_improved_worsened$OverallResponse =='Improved' &bact_map_improved_worsened$PerioTreatment=='Post',]),]
bact_cyto_post_worsened <- bact_cyto_post[rownames(bact_map_improved_worsened[bact_map_improved_worsened$OverallResponse =='Worsened' &bact_map_improved_worsened$PerioTreatment=='Post',]),]
bact_metagen_post_improved <- bact_metagen_post[rownames(bact_metagen_post) %in% rownames(bact_map_improved_worsened[bact_map_improved_worsened$OverallResponse =='Improved' &bact_map_improved_worsened$PerioTreatment=='Post',]),]
bact_metagen_post_worsened <- bact_metagen_post[rownames(bact_metagen_post) %in% rownames(bact_map_improved_worsened[bact_map_improved_worsened$OverallResponse =='Worsened' &bact_map_improved_worsened$PerioTreatment=='Post',]),]


# %% [code]
# #2 make matrices
bact_cor_bon <- corr.test(bact_genus_t,method='spearman',adjust ='bonferroni')
bact_pre_cor_bon <- corr.test(bact_pre, method = 'spearman',adjust = 'bonferroni')
bact_post_cor_bon <- corr.test(bact_post, method = 'spearman',adjust = 'bonferroni')
cyto_cor_bon <- corr.test(cyto_t,method='spearman',adjust ='bonferroni')
cyto_pre_cor_bon <- corr.test(cyto_pre, method = 'spearman',adjust = 'bonferroni')
cyto_post_cor_bon <- corr.test(cyto_post, method = 'spearman',adjust = 'bonferroni')
metagen_cor_bon <- corr.test(metagen_genus_t,method='spearman',adjust ='bonferroni')
metagen_pre_cor_bon <- corr.test(metagen_pre, method = 'spearman',adjust = 'bonferroni')
metagen_post_cor_bon <- corr.test(metagen_post, method = 'spearman',adjust = 'bonferroni')

bact_cyto_cor_bon <- corr.test(rmrn_bact_cyto[,1:8],rmrn_bact_cyto[,9:ncol(rmrn_bact_cyto)], method = 'spearman',adjust = 'bonferroni')
bact_cyto_pre_cor_bon <- corr.test(bact_cyto_pre[,1:8],bact_cyto_pre[,9:ncol(bact_cyto_pre)], method = 'spearman',adjust = 'bonferroni')
bact_cyto_post_cor_bon <- corr.test(bact_cyto_post[,1:8],bact_cyto_post[,9:ncol(bact_cyto_post)], method = 'spearman',adjust = 'bonferroni')
bact_metagen_cor_bon <- corr.test(rmrn_bact_metagen[,1:48],rmrn_bact_metagen[,49:ncol(rmrn_bact_metagen)], method = 'spearman',adjust = 'bonferroni')
bact_metagen_pre_cor_bon <- corr.test(bact_metagen_pre[,1:48],bact_metagen_pre[,49:ncol(bact_metagen_pre)], method = 'spearman',adjust = 'bonferroni')
bact_metagen_post_cor_bon <- corr.test(bact_metagen_post[,1:48],bact_metagen_post[,49:ncol(bact_metagen_post)], method = 'spearman',adjust = 'bonferroni')

bact_improved_cor_bon <- corr.test(bact_improved,method='spearman',adjust ='bonferroni')
bact_worsened_cor_bon <- corr.test(bact_worsened,method='spearman',adjust ='bonferroni')
cyto_improved_cor_bon <- corr.test(cyto_improved,method='spearman',adjust ='bonferroni')
cyto_worsened_cor_bon <- corr.test(cyto_worsened,method='spearman',adjust ='bonferroni')
metagen_improved_cor_bon <- corr.test(metagen_improved,method='spearman',adjust ='bonferroni')
metagen_worsened_cor_bon <- corr.test(metagen_worsened,method='spearman',adjust ='bonferroni')

bact_cyto_improved_cor_bon <- corr.test(bact_cyto_improved[,1:8],bact_cyto_improved[,9:ncol(bact_cyto_improved)], method = 'spearman',adjust = 'bonferroni')
bact_cyto_worsened_cor_bon <-  corr.test(bact_cyto_worsened[,1:8],bact_cyto_worsened[,9:ncol(bact_cyto_worsened)], method = 'spearman',adjust = 'bonferroni')
bact_metagen_improved_cor_bon <- corr.test(bact_metagen_improved[,1:48],bact_metagen_improved[,49:ncol(bact_metagen_improved)], method = 'spearman',adjust = 'bonferroni')
bact_metagen_worsened_cor_bon <- corr.test(bact_metagen_worsened[,1:48],bact_metagen_worsened[,49:ncol(bact_metagen_worsened)], method = 'spearman',adjust = 'bonferroni')
#
bact_pre_improved_cor_bon <- corr.test(bact_pre_improved,method='spearman',adjust ='bonferroni')
bact_pre_worsened_cor_bon <- corr.test(bact_pre_worsened,method='spearman',adjust ='bonferroni')
##
cyto_pre_improved_cor_bon <- corr.test(cyto_pre_improved,method='spearman',adjust ='bonferroni')
cyto_pre_worsened_cor_bon <- corr.test(cyto_pre_worsened,method='spearman',adjust ='bonferroni')
metagen_pre_improved_cor_bon  <- corr.test(metagen_pre_improved,method='spearman',adjust ='bonferroni')
metagen_pre_worsened_cor_bon  <- corr.test(metagen_pre_worsened,method='spearman',adjust ='bonferroni')
#
bact_cyto_pre_improved_cor_bon <- corr.test(bact_cyto_pre_improved[,1:8],bact_cyto_pre_improved[,9:ncol(bact_cyto_pre_improved)],method='spearman',adjust ='bonferroni')
bact_cyto_pre_worsened_cor_bon <- corr.test(bact_cyto_pre_worsened[,1:8],bact_cyto_pre_worsened[,9:ncol(bact_cyto_pre_worsened)],method='spearman',adjust ='bonferroni')
##
bact_metagen_pre_improved_cor_bon <- corr.test(bact_metagen_pre_improved[,1:48],bact_metagen_pre_improved[,49:ncol(bact_metagen_pre_improved)], method = 'spearman',adjust = 'bonferroni')
bact_metagen_pre_worsened_cor_bon <-corr.test(bact_metagen_pre_worsened[,1:48],bact_metagen_pre_worsened[,49:ncol(bact_metagen_pre_worsened)], method = 'spearman',adjust = 'bonferroni')

bact_post_improved_cor_bon  <- corr.test(bact_post_improved,method='spearman',adjust ='bonferroni')
bact_post_worsened_cor_bon  <- corr.test(bact_post_worsened,method='spearman',adjust ='bonferroni')
cyto_post_improved_cor_bon <- corr.test(cyto_post_improved,method='spearman',adjust ='bonferroni')
cyto_post_worsened_cor_bon <- corr.test(cyto_post_worsened,method='spearman',adjust ='bonferroni')
metagen_post_improved_cor_bon <- corr.test(metagen_post_improved,method='spearman',adjust ='bonferroni')
metagen_post_worsened_cor_bon <- corr.test(metagen_post_worsened,method='spearman',adjust ='bonferroni')

bact_cyto_post_improved_cor_bon <- corr.test(bact_cyto_post_improved[,1:8],bact_cyto_post_improved[,9:ncol(bact_cyto_pre_improved)],method='spearman',adjust ='bonferroni')
bact_cyto_post_worsened_cor_bon <- corr.test(bact_cyto_post_worsened[,1:8],bact_cyto_post_worsened[,9:ncol(bact_cyto_pre_improved)],method='spearman',adjust ='bonferroni')
bact_metagen_post_improved_cor_bon <- corr.test(bact_metagen_post_improved[,1:48],bact_metagen_post_improved[,49:ncol(bact_metagen_pre)], method = 'spearman',adjust = 'bonferroni')
bact_metagen_post_worsened_cor_bon <- corr.test(bact_metagen_pre_worsened[,1:48],bact_metagen_pre_worsened[,49:ncol(bact_metagen_pre)], method = 'spearman',adjust = 'bonferroni')


# %% [code]
#make col for colorblind colors
col1 <- colorRampPalette(c( "#D55E00","white", "#0072B2"))


# %% [code]
png(filename = './files/PT_cor/2020-09-04_cb_bact_cyto_pre_correlation_matrix_p05_corrected1_S3_A.png',res = 300, width=2200, height=1800, type = "cairo")
corrplot(bact_cyto_pre_cor_bon$r ,tl.col="black",  
         na.label.col="black", tl.srt=90, tl.cex=0.65,
         p.mat = bact_cyto_pre_cor_bon$P, sig.level = 0.05,
         insig = "blank",col = col1(50),
         title = "A                Bacterial-Cytokine Correlations on pre-treatment samples               ",
         mar = c(0,0,2,0))
dev.off()

png(filename = './files/PT_cor/2020-09-04_cb_bact_cyto_post_correlation_matrix_p05_corrected1_S3_B.png',res = 300, width=2200, height=1800, type = "cairo")
corrplot(bact_cyto_post_cor_bon$r ,tl.col="black",  
         na.label.col="black", tl.srt=90, tl.cex=0.65,
         p.mat = bact_cyto_post_cor_bon$P, sig.level = 0.05, insig = "blank",
         col = col1(50),
         title = "B              Bacterial-Cytokine Correlations on post-treatment samples              ",
         mar = c(0,0,2,0))
dev.off()

png(filename = './files/PT_cor/2020-09-04_cb_bact_metagen_pre_correlation_matrix_p05_corrected1_S3_I.png',res = 300, width=2400, height=1800, type = "cairo")
#S3 I
corrplot(bact_metagen_pre_cor_bon$r ,tl.col="black",  
         na.label.col="black", tl.srt=90, tl.cex=0.65,
         p.mat = bact_metagen_post_cor_bon$P, sig.level = 0.05, insig = "blank",
         col = col1(50),
         title = "I             Bacterial-Metagenomic Correlations on pre-treatment samples             ",
         mar = c(0,0,2,0))
dev.off()

png(filename = './files/PT_cor/2020-09-04_cb_bact_metagen_post_correlation_matrix_p05_corrected1_S3_J.png',res = 300, width=2400, height=1800, type = "cairo")
#S3 J
corrplot(bact_metagen_post_cor_bon$r ,tl.col="black",  
         na.label.col="black", tl.srt=90, tl.cex=0.65,
         p.mat = bact_metagen_post_cor_bon$P, sig.level = 0.05, insig = "blank",
         col = col1(50),
         title = "J           Bacterial-Metagenomic Correlations on post-treatment samples             ",
         mar = c(0,0,2,0))
dev.off()

png(filename = './files/PT_cor/2020-09-04_cb_bact_cyto_worsened_correlation_matrix_p05_corrected1_S3_D.png',res = 300, width=2200, height=1800, type = "cairo")
#S3 D
corrplot(bact_cyto_worsened_cor_bon$r ,tl.col="black",
         na.label.col="black", tl.srt=90, tl.cex=0.65,
         p.mat = bact_cyto_worsened_cor_bon$P, sig.level = 0.05, insig = "blank",
         col = col1(50),
         title = "D               Bacterial-Cytokine Correlations on worsened samples               ",
         mar = c(0,0,2,0))
dev.off()

png(filename = './files/PT_cor/2020-09-04_cb_bact_metagen_improved_correlation_matrix_p05_corrected1_S3_K.png',res = 300, width=2200, height=1800, type = "cairo")
#S3 K
corrplot(bact_metagen_improved_cor_bon$r ,tl.col="black",
         na.label.col="black", tl.srt=90, tl.cex=0.65,
         p.mat = bact_metagen_improved_cor_bon$P, sig.level = 0.05, insig = "blank",
         col = col1(50),
         title = "K             Bacterial-Metagenomic Correlations on improved samples             ",
         mar = c(0,0,2,0))
dev.off()

png(filename = './files/PT_cor/2020-09-04_cb_bact_cyto_improved_correlation_matrix_p05_corrected1_S3_C.png',res = 300, width=2200, height=1800, type = "cairo")
#S3 C
corrplot(bact_cyto_improved_cor_bon$r ,tl.col="black",
         na.label.col="black", tl.srt=90, tl.cex=0.65,
         p.mat = bact_cyto_improved_cor_bon$P, sig.level = 0.05, insig = "blank",
         col = col1(50),
         title = "C             Bacterial-Cytokine Correlations on improved samples             ",
         mar = c(0,0,2,0))
dev.off()

png(filename = './files/PT_cor/2020-09-04_cb_bact_metagen_worsened_correlation_matrix_p05_corrected1_S3_L.png',res = 300, width=2200, height=1800, type = "cairo")
#S3 L
corrplot(bact_metagen_worsened_cor_bon$r ,tl.col="black",
         na.label.col="black", tl.srt=90, tl.cex=0.65,
         p.mat = bact_metagen_worsened_cor_bon$P, sig.level = 0.05, insig = "blank",
         col = col1(50),
         title = "L             Bacterial-Metagenomic Correlations on worsened samples             ",
         mar = c(0,0,2,0))
dev.off()

#

png(filename = './files/PT_cor/2020-09-04_cb_bact_cyto_pre_improved_correlation_matrix_p05_corrected1_S3_E.png',res = 300, width=2450, height=1800, type = "cairo")
#S3 E
corrplot(bact_cyto_pre_improved_cor_bon$r ,tl.col="black",
         na.label.col="black", tl.srt=90, tl.cex=0.65,
         p.mat = bact_cyto_pre_improved_cor_bon$P, sig.level = 0.05, insig = "blank",
         col = col1(50),
         title = "E             Bacterial-Cytokine Correlations on pre-treatment, improved samples             ",
         mar = c(0,0,2,0))
dev.off()

png(filename = './files/PT_cor/2020-09-04_cb_bact_cyto_pre_worsened_correlation_matrix_p05_corrected1_S3_G.png',res = 300, width=2450, height=1800, type = "cairo")
#S3 G
corrplot(bact_cyto_pre_worsened_cor_bon$r ,tl.col="black",
         na.label.col="black", tl.srt=90, tl.cex=0.65,
         p.mat = bact_cyto_pre_worsened_cor_bon$P, sig.level = 0.05, insig = "blank",
         col = col1(50),
         title = "G             Bacterial-Cytokine Correlations on pre-treatment, worsened samples             ",
         mar = c(0,0,2,0))
dev.off()
##
png(filename = './files/PT_cor/2020-09-04_cb_bact_metagen_pre_improved_correlation_matrix_p05_corrected1_S3_M.png',res = 300, width=2650, height=1800, type = "cairo")
#S3 M
corrplot(bact_metagen_pre_improved_cor_bon$r ,tl.col="black",
         na.label.col="black", tl.srt=90, tl.cex=0.65,
         p.mat = bact_metagen_pre_improved_cor_bon$P, sig.level = 0.05, insig = "blank",
         col = col1(50),
         title = "M         Bacterial-Metagenomic Correlations on pre-treatment, improved samples          ",
         mar = c(0,0,2,0))
dev.off()

png(filename = './files/PT_cor/2020-09-04_cb_bact_metagen_pre_worsened_correlation_matrix_p05_corrected1_S3_O.png',res = 300, width=2450, height=1800, type = "cairo")
#S3 O
corrplot(bact_metagen_pre_worsened_cor_bon$r ,tl.col="black",
         na.label.col="black", tl.srt=90, tl.cex=0.65,
         p.mat = bact_metagen_pre_worsened_cor_bon$P, sig.level = 0.05, insig = "blank",
         col = col1(50),
         title = "O         Bacterial-Metagenomic Correlations on pre-treatment, worsened samples        ",
         mar = c(0,0,2,0))
dev.off()

png(filename = './files/PT_cor/2020-09-04_cb_bact_cyto_post_improved_correlation_matrix_p05_corrected1_S3_F.png',res = 300, width=2450, height=1800, type = "cairo")
#S3 F
corrplot(bact_cyto_post_improved_cor_bon$r ,tl.col="black",
         na.label.col="black", tl.srt=90, tl.cex=0.65,
         p.mat = bact_cyto_post_improved_cor_bon$P, sig.level = 0.05, insig = "blank",
         col = col1(50),
         title = "F          Bacterial-Cytokine Correlations on post-treatment, improved samples          ",
         mar = c(0,0,2,0))
dev.off()

png(filename = './files/PT_cor/2020-09-04_cb_bact_cyto_post_worsened_correlation_matrix_p05_corrected1_S3_H.png',res = 300, width=2450, height=1800, type = "cairo")
#S3 H
corrplot(bact_cyto_post_worsened_cor_bon$r ,tl.col="black",
         na.label.col="black", tl.srt=90, tl.cex=0.65,
         p.mat = bact_cyto_post_worsened_cor_bon$P, sig.level = 0.05, insig = "blank",
         col = col1(50),
         title = "H            Bacterial-Cytokine Correlations on post-treatment, worsened samples           ",
         mar = c(0,0,2,0))
dev.off()

png(filename = './files/PT_cor/2020-09-04_cb_bact_metagen_post_improved_correlation_matrix_p05_corrected1_S3_N.png',res = 300, width=2500, height=1800, type = "cairo")
#S3 N
corrplot(bact_metagen_post_improved_cor_bon$r ,tl.col="black",
         na.label.col="black", tl.srt=90, tl.cex=0.65,
         p.mat = bact_metagen_post_improved_cor_bon$P, sig.level = 0.05, insig = "blank",
         col = col1(50),
         title = "N         Bacterial-Metagenomic Correlations on post-treatment, improved samples          ",
         mar = c(0,0,2,0))
dev.off()

png(filename = './files/PT_cor/2020-09-04_cb_bact_metagen_post_worsened_correlation_matrix_p05_corrected1_S3_P.png',res = 300, width=2500, height=1800, type = "cairo")
#S3 P 
corrplot(bact_metagen_post_worsened_cor_bon$r ,tl.col="black",
         na.label.col="black", tl.srt=90, tl.cex=0.65,
         p.mat = bact_metagen_post_worsened_cor_bon$P, sig.level = 0.05, insig = "blank",
         col = col1(50),
         title = "P         Bacterial-Metagenomic Correlations on post-treatment, worsened samples          ",
         mar = c(0,0,2,0))
dev.off()


# %% [code]
####DIABLO  
#bact_map_improved_worsened
#cyto_map_improved_worsened
#metagen_map_ordered
#bact_df_impr_wor 
#cyto_df_impr_wor 
#metagen_df_impr_wor
#import data and make dataset with same samples
bact_sams <- bact_df_impr_wor#read.csv('../data/2020-07-12_16S_OTU_genus_clr_Tabl_zcomp.csv', row.names=1,check.names = F)
cyto_abund <- cyto_df_impr_wor #read.csv('../data/2020-07-12_cyto_clr_table_zcomp.csv', row.names=1,check.names = F)
metagen_sams <- metagen_df_impr_wor# read.csv('../data/2020-07-22_metagen_genus_clr_table_zcomp.csv', row.names=1,check.names = F)
#setup metagenomes 
colnames(metagen_sams) <- gsub('.kraken','',colnames(metagen_sams))
row.names(metagen_sams) <- gsub('.*g__','M_', row.names(metagen_sams))


# %% [code]
#find overlapping samples
bact_cyto_sam <- merge(t(bact_sams), t(cyto_abund), by=0, all=FALSE)
row.names(bact_cyto_sam) <- bact_cyto_sam$Row.names
bact_cyto_metagen_sam <- merge( bact_cyto_sam%>%select(-Row.names) , t(metagen_sams), by=0, all=FALSE)   #[bact_cyto_sam$Row.names %in% colnames(metagen_sams),2:57]
bact_metagen_sam <- merge(t(bact_sams[,colnames(metagen_sams)]), t(metagen_sams), by=0, all=FALSE)
row.names(bact_cyto_sam) <- bact_cyto_sam$Row.names
row.names(bact_metagen_sam) <- bact_metagen_sam$Row.names
row.names(bact_cyto_metagen_sam) <- bact_cyto_metagen_sam$Row.names


# %% [code]
samples_keep_bc <- bact_cyto_sam$Row.names
samples_keep_bm <- bact_metagen_sam$Row.names
samples_keep_bcm <- bact_cyto_metagen_sam$Row.names  # bact_metagen_sam$Row.names
#import map
bact_map_large <- bact_map_improved_worsened#read.csv('../data/all76narch_map.txt.csv', row.names=1,header=1)


# %% [code]
##bc combo
bact_cyto_sam <- bact_cyto_sam%>%
  select(-Row.names)
common_map_bc <- bact_map_large[samples_keep_bc,]


# %% [code]
#split up by data type again
bact_common_bc <- bact_cyto_sam[,1:43]
cyto_common_bc <- bact_cyto_sam[,44:51]
row.names(bact_common_bc) <- samples_keep_bc
row.names(cyto_common_bc) <- samples_keep_bc


# %% [code]
#set up data
X <- list(bacteria = bact_common_bc, 
          cytokines = cyto_common_bc)
Y_PT <- common_map_bc$PerioTreatment
Y_PDsum <- common_map_bc$PDsum
Y_OverRes <- common_map_bc$OverallResponse
Y_DenStat <- common_map_bc$DentistStatus
summary(Y_PT)
summary(Y_PDsum)
summary(Y_OverRes)
summary(Y_DenStat)
list.keepX <- list(bacteria = c(48), cytokines = c(9))


# %% [code]
#Diablo basic result
MyResult_diablo_PT_bc <- block.splsda(X, Y_PT)
MyResult_diablo_PDsum_bc <- block.splsda(X, Y_PDsum)
MyResult_diablo_OverallRes_bc <- block.splsda(X, Y_OverRes)
MyResult_diablo_DenStat_bc <- block.splsda(X, Y_DenStat)


# %% [code]
plotIndiv(MyResult_diablo_PT_bc)
#plotIndiv(MyResult_diablo_PDsum_bc)


# %% [code]
plotIndiv(MyResult_diablo_OverallRes_bc)


# %% [code]
plotDiablo(MyResult_diablo_PT_bc)
plotDiablo(MyResult_diablo_PDsum_bc)
plotDiablo(MyResult_diablo_OverallRes_bc)


# %% [code]
circosPlot(MyResult_diablo_OverallRes_bc,cutoff = 0.6)


# %% [code]

circosPlot(MyResult_diablo_OverallRes_bc,cutoff = 0.5,
           color.blocks = c("#009E73","#CC79A7"),
           color.cor = c("#D55E00", "#0072B2"))


# %% [code]
png('./files/PT_diablo/2020-09-21_bc_PT_circos_FIGURE_6_AC_OR.png', width=2000, height=2000)
circosPlot(MyResult_diablo_OverallRes_bc,cutoff = 0.5,
           color.blocks = c("#009E73","#CC79A7"),
           color.cor = c("#D55E00", "#0072B2"),
           size.legend = 2.8,
           ncol.legend = 4,
           size.variables = 1,
           size.labels = 3)
dev.off()
pdf('./files/PT_diablo/2020-09-21_bc_PT_circos_06_ORFIGURE_6.pdf', width=8, height=8)
circosPlot(MyResult_diablo_OverallRes_bc,cutoff = 0.6,
           color.blocks = c("#009E73","#CC79A7"),
           color.cor = c("#D55E00", "#0072B2"),
           size.variables = 0.5,
           size.legend = 1,
           ncol.legend = 1.2,
           size.labels = 1.2)
dev.off()
#
pdf('./files/PT_diablo/2020-09-21_bc_Diablo_PT.pdf', width=10, height=10)
plotIndiv(MyResult_diablo_PT_bc, 
          ind.names = FALSE, 
          legend=TRUE, 
          cex=c(5),
          pt.cex=8,
          legend.position="bottom",
          title = 'PerioTreatment')
dev.off()


# %% [code]
pdf('./files/PT_diablo/2020-09-21_bc_Diablo_PDsum.pdf', width=10, height=10)
plotIndiv(MyResult_diablo_PDsum_bc, 
          ind.names = FALSE, 
          legend=TRUE, 
          cex=c(5),
          pt.cex=8,
          legend.position="bottom",
          title = 'PDsum')
dev.off()

pdf('./files/PT_diablo/2020-09-21_bc_Diablo_OverallResp.pdf', width=10, height=10)
plotIndiv(MyResult_diablo_OverallRes_bc, 
          ind.names = FALSE, 
          legend=TRUE, 
          cex=c(5),
          pt.cex=8,
          legend.position="bottom",
          title = 'Overall Response')
dev.off()

# png('../data/Diablo/2020-08-04Diablo_DenStat.png', width=10, height=10)
# plotIndiv(MyResult_diablo_DenStat, 
#           ind.names = FALSE, 
#           legend=TRUE, 
#           cex=c(5),
#           pt.cex=8,
#           legend.position="bottom",
#           title = 'Dentist Status')
# dev.off()
#plot overlay structure
png('./files/PT_diablo/2020-09-21_bc_Diablo_plotvar_structure_PT.png', width=1700, height=1700, res=330)
plotVar(MyResult_diablo_PT_bc, 
        legend=TRUE, 
        title = 'PerioTreatment')
dev.off()
png('./files/PT_diablo/2020-09-21_bc_Diablo_plotvar_structure_PDsum.png', width=1700, height=1700, res=330)
plotVar(MyResult_diablo_PDsum_bc, 
        legend=TRUE, 
        title = 'PDsum')
dev.off()
png('./files/PT_diablo/2020-09-21_bc_Diablo_plotvar_structure_OverallResp.png', width=1700, height=1700, res=330)
plotVar(MyResult_diablo_OverallRes_bc, 
        legend=TRUE, 
        title = 'Overall Response')
dev.off()

#plot correlation structure
png('./files/PT_diablo/2020-09-21_bc_Diablo_correlation_structure_PT.png', width=1700, height=1700, res=330)
plotDiablo(MyResult_diablo_PT_bc, ncomp = 1)
dev.off()

png('./files/PT_diablo/2020-09-21_bc_Diablo_correlation_structure_OR.png', width=1700, height=1700, res=330)
plotDiablo(MyResult_diablo_OverallRes_bc, legend.ncol = 2)#, ncomp = 1
dev.off()


# %% [code]
##bcm combo
row.names(bact_cyto_metagen_sam) <- bact_cyto_metagen_sam$Row.names
bact_cyto_metagen_sam <- bact_cyto_metagen_sam%>%
  select(-Row.names)
common_map_bcm <- bact_map_large[samples_keep_bcm,]


# %% [code]
#split up by data type again
bact_common_bcm <- bact_cyto_metagen_sam[,1:43]
cyto_common_bcm <- bact_cyto_metagen_sam[,44:51]
metagen_common_bcm <- bact_cyto_metagen_sam[,57:ncol(bact_cyto_metagen_sam)]
row.names(bact_common_bcm) <- samples_keep_bcm
row.names(cyto_common_bcm) <- samples_keep_bcm
row.names(metagen_common_bcm) <- samples_keep_bcm


# %% [code]
#set up data
X <- list(bacteria = bact_common_bcm, 
          cytokines = cyto_common_bcm,
          metagenomic = metagen_common_bcm)
Y_PT <- common_map_bcm$PerioTreatment
Y_PDsum <- common_map_bcm$PDsum
Y_OverallRes <- common_map_bcm$OverallResponse
Y_DenStat <- common_map_bcm$DentistStatus
summary(Y_PT)
summary(Y_PDsum)
summary(Y_OverallRes)
summary(Y_DenStat)
list.keepX <- list(bacteria = c(48), cytokines = c(9),metagenomic = c(ncol(metagen_common_bcm)))


# %% [code]
#Diablo basic result
MyResult_diablo_PT_bcm <- block.splsda(X, Y_PT)
MyResult_diablo_PDsum_bcm <- block.splsda(X, Y_PDsum)
MyResult_diablo_OverallRes_bcm <- block.splsda(X, Y_OverallRes)
MyResult_diablo_DenStat_bcm <- block.splsda(X, Y_DenStat)


# %% [code]
plotVar(MyResult_diablo_PT_bcm)


# %% [code]
plotVar(MyResult_diablo_OverallRes_bcm)


# %% [code]
plotIndiv(MyResult_diablo_PT_bcm)


# %% [code]
plotIndiv(MyResult_diablo_OverallRes_bcm)


# %% [code]
plotDiablo(MyResult_diablo_PT_bcm)


# %% [code]
plotDiablo(MyResult_diablo_OverallRes_bcm)


# %% [code]
circosPlot(MyResult_diablo_PT_bcm,cutoff = 0.7)


# %% [code]
pdf('./files/PT_diablo/2020-09-20_bcOR.pdf', width=10, height=10)
circosPlot(MyResult_diablo_OverallRes_bcm,cutoff = 0.6)
dev.off()

pdf('./files/PT_diablo/2020-09-20_bcm_Diablo_PT.pdf', width=10, height=10)
plotIndiv(MyResult_diablo_PT_bcm, 
          ind.names = FALSE, 
          legend=TRUE, 
          cex=c(5),
          pt.cex=8,
          legend.position="bottom",
          title = 'PerioTreatment')
dev.off()
pdf('./files/PT_diablo/2020-09-20_bcm_Diablo_PDsum.pdf', width=10, height=10)
plotIndiv(MyResult_diablo_PDsum_bcm, 
          ind.names = FALSE, 
          legend=TRUE, 
          cex=c(5),
          pt.cex=8,
          legend.position="bottom",
          title = 'PDsum')
dev.off()

pdf('./files/PT_diablo/2020-09-20_bcm_Diablo_OverallResp.pdf', width=10, height=10)
plotIndiv(MyResult_diablo_OverallRes_bcm, 
          ind.names = FALSE, 
          legend=TRUE, 
          cex=c(5),
          pt.cex=8,
          legend.position="bottom",
          title = 'Overall Response')
dev.off()

#plot overlay structure
png('./files/PT_diablo/2020-09-20_bcm_Diablo_plotvar_structure_PT.png', width=1700, height=1700, res=330)
plotVar(MyResult_diablo_PT_bcm, 
        legend=TRUE, 
        title = 'PerioTreatment')
dev.off()
png('./files/PT_diablo/2020-09-20_bcm_Diablo_plotvar_structure_PDsum.png', width=1700, height=1700, res=330)
plotVar(MyResult_diablo_PDsum_bcm, 
        legend=TRUE, 
        title = 'PDsum')
dev.off()
png('./files/PT_diablo/2020-09-20_bcm_Diablo_plotvar_structure_OverallResp.png', width=1700, height=1700, res=330)
plotVar(MyResult_diablo_OverallRes_bcm, 
        legend=TRUE, 
        title = 'Overall Response')
dev.off()

#plot correlation structure
png('./files/PT_diablo/2020-09-20_bcm_Diablo_correlation_structure_PT.png', width=1700, height=1700, res=330)
plotDiablo(MyResult_diablo_PT_bcm, ncomp = 1)
dev.off()
png('./files/PT_diablo/2020-09-20_bcm_Diablo_correlation_structure_OR.png', width=1700, height=1700, res=330)
plotDiablo(MyResult_diablo_OverallRes_bcm, legend.ncol = 2)#, ncomp = 1
dev.off()

# %% [code]
#bm_diablo_var <- image_read_pdf('../data/diablo/2020-09-04_bm_Diablo_correlation_structure_PDsum.png')
bc_diablo_PT <- readPNG('./files/PT_diablo/2020-09-21_bc_Diablo_correlation_structure_PT.png')
bcm_diablo_PT <- readPNG('./files/PT_diablo/2020-09-20_bcm_Diablo_correlation_structure_PT.png')
bc_diablo_OR <- readPNG('./files/PT_diablo/2020-09-21_bc_Diablo_correlation_structure_OR.png')
bcm_diablo_OR <- readPNG('./files/PT_diablo/2020-09-20_bcm_Diablo_correlation_structure_OR.png')
g<-plot_grid(rasterGrob(bc_diablo_PT),rasterGrob(bcm_diablo_PT),
             rasterGrob(bc_diablo_OR),rasterGrob(bcm_diablo_OR),
             nrow=2,labels = LETTERS[1:4])
g


# %% [code]
ggsave('./files/PT_diablo/2020-09-22-diablo_PT_OR_ptsht_FIGURE_#4.pdf',g,width = 10,height = 8)


# %% [code]


# %% [markdown]
Random Forest plot 


# %% [markdown]
 from csv files from RF jupyter notebook

# %% [code]
##########
#ploting Random Forest from python
#NARCH 
#gini_NARCH_bact <- read.csv('./files/PT_RF/2020-09-19_15_RF_plot_bact_PT_hiLoAvgPD.csv')
gini_PT_bact_15 <- read.csv('./files/PT_RF/2020-09-19_15_RF_plot_bact_PT_hiLoAvgPD.csv')
#gini_NARCH_bact_cyto <- read.csv('./files/SHT_RF/RF_plot_bact_cyto_NARCH_hiLoAvgPD.csv')
gini_PT_bact_cyto_15 <- read.csv('./files/PT_RF/2020-09-19_15_RF_plot_bact_cyto_PT_hiLoAvgPD.csv')


# %% [code]
#CLOROX
gini_SHT_bact_15 <- read.csv('./files/SHT_RF/2020-09-20_15_RF_plot_bact_Clorox_AC.csv')
gini_SHT_bact_metab_15 <- read.csv('./files/SHT_RF/2020-09-20_15_RF_plot_bact_metab_Clorox_AC.csv')
head(gini_SHT_bact_15)

# %% [code]

g_pt_b <- ggplot(data = gini_NARCH_bact_15, aes(x= reorder(X, Gini.importance),y=Gini.importance))+
  geom_bar(stat = "identity",fill="steelblue",width = 0.5)+ coord_flip()+
  ylim(0,0.2)+xlab('')+ylab('')+theme_classic()+
  ggtitle('16S Low/High Pocket Depth NARCH',)+ 
  theme(plot.title = element_text(size = 12))

g_pt_b_c <- ggplot(data = gini_NARCH_bact_cyto_15, aes(x= reorder(X, Gini.importance),y=Gini.importance))+
  geom_bar(stat = "identity",fill="steelblue",width = 0.5)+
  coord_flip()+
  ylim(0,0.2)+xlab('')+
  ylab('')+theme_classic()+
  ggtitle('16S+Cytokine Low/High Pocket Depth NARCH')+ 
  theme(plot.title = element_text(size = 12))

g_sht_b <- ggplot(data = gini_clorox_bact_15, aes(x= reorder(X, Gini.importance),y=Gini.importance))+
  geom_bar(stat = "identity",fill="steelblue",width = 0.5)+ 
  coord_flip()+
  ylim(0,0.2)+xlab('')+
  ylab('')+theme_classic()+
  ggtitle('16S A/C Disease Class Clorox')+ 
  theme(plot.title = element_text(size = 12))

g_sht_b_m <- ggplot(data = gini_clorox_bact_metab_15, aes(x= reorder(X, Gini.importance),y=Gini.importance))+
  geom_bar(stat = "identity",fill="steelblue",width = 0.5)+ coord_flip()+
  ylim(0,0.2)+xlab('')+ylab('')+theme_classic()+
  ggtitle('16S+Metabolites A/C Disease Class Clorox')+ 
  theme(plot.title = element_text(size = 12))

RF_figure<- plot_grid(g_pt_b, g_pt_b_c,g_sht_b, g_sht_b_m,
          labels = paste(LETTERS[1:4],')',sep = ''))

RF_figure <- ggdraw(add_sub(add_sub(RF_figure, "Gini Importance",size=12),'Figure #',x=0,hjust = -0.1,size = 12))
# ggraw(add_sub(,'Figure #'))

RF_figure

# %% [code]
#save figures
ggsave('./files/PT_RF/2020-09-19_RF_gini_improtance_FIGURE_#14.pdf',width=10.5, height=7, plot = RF_figure)
ggsave('./files/PT_RF/2020-09-19_bact_PT gini_hilo.pdf',width = 5,height = 5, plot = g_pt_b)
ggsave('./files/PT_RF/2020-09-19_bact_cyto_PT gini_hilo.pdf',width = 5,height = 5, plot = g_pt_b_c)
ggsave('./files/SHT_RF/2020-09-19_bact_SHT_gini_AC.pdf',width = 5,height = 5, plot = g_sht_b)
ggsave('./files/SHT_RF/2020-09-19_bact_metab_SHT_gini_AC.pdf',width = 5,height = 5, plot = g_sht_b_m)
