# Supplementary material for: Compositional Data Analysis of Periodontal Disease Microbial Communities
Source: Front Microbiol. 2021 May 17;12:617949. doi: 10.3389/fmicb.2021.617949 (PMC8165185; doi:10.3389/fmicb.2021.617949)
Supplement: Supplementary file 3 [file Data_Sheet_3.ZIP › jupyternotebook_and_files/PT_SHT_selbal_Rmarkdown.Rmd]

---
title: "R selbal Notebook"
output: html_notebook
---

```{r}
#import packages
library(propr)
library(magrittr)
library(zCompositions)
library(magrittr)
library(dplyr)
library(ggplot2)
library(tidyverse) 
library(readr)
library(mixOmics)
library(selbal)
library(vegan)
library(scales)
library(ggthemes)
require(gtools)
library(viridis)
library(ggpubr)
library(corrplot)
library(psych)
library(magick)
library(pdftools)
library(png)
library(grid)
library(gridExtra)
```

This is an [R Markdown](http://rmarkdown.rstudio.com) Notebook. When you execute code within the notebook, the results appear beneath the code. 

Try executing this chunk by clicking the *Run* button within the chunk or by placing your cursor inside it and pressing *Ctrl+Shift+Enter*. 

```{r} 
#PT data read in
#tables
PT_bact_genus_sum_untx_selbal <- read.table('./files/2020-09-18_PT_16S_OTU_genus_Tabl.csv',sep=',',row.names = 1,header = 1,check.names=FALSE)
PT_cyto_untx_t <- read.table('./files/2020-09-18_PT_cyto_table.csv',sep=',',header =1,row.names = 1,check.names = F,na.strings = 'ND')
PT_cyto_untx <- t(PT_cyto_untx_t)
PT_metagen_genus_10_reduce_slim <- read.table('./files/2020-09-18_PT_metagen_genus_table.csv',sep=',',row.names = 1,header = 1,check.names=FALSE)

```


```{r}
#PT read in and filter maps
#import sample maps
PT_bact_map <- read.table('./files/Schwarzberg_et_al_mappingfile.txt',sep='\t',header =1,row.names = 1)
PT_bact_map_ordered <- PT_bact_map[order(PT_bact_map$Sample),]
PT_bact_map_large <- read.csv('./files/all76pt_map.txt.csv', row.names=1,header=1)
PT_cyto_map <- as.data.frame(read.csv('./files/PDValues_LDF_CytokineResults.csv'))
#dim(cyto_df)
#duplicate map to relect cyto kine samples in table
PT_cyto_map_dupl <- PT_cyto_map[rep(row.names(PT_cyto_map), PT_cyto_map$Case_status+1),] %>%
  arrange(PID) 
PT_cyto_map_dupl$Case_status[duplicated(PT_cyto_map_dupl[1:2])] <- PT_cyto_map_dupl$Case_status[duplicated(PT_cyto_map_dupl[1:2])] +1
PT_metagen_map<- read.table('./files/mapping_file_PT.txt',sep='\t',header =1,row.names = 1)
PT_metagen_map_ordered <- PT_metagen_map[order(row.names(PT_metagen_map)),order(colnames(PT_metagen_map))]
PT_metagen_map_ordered$PerioTreatment <- gsub('1|2','',PT_metagen_map_ordered$PerioTreatment)

#filter metagen
PT_metagen_df_filtered <- PT_metagen_genus_10_reduce_slim[,colnames(PT_metagen_genus_10_reduce_slim) %in%row.names(PT_metagen_map_ordered)] 

#Get interesting PD from cytokine map
PT_bact_map_PD <- PT_cyto_map_dupl[1:94,] 

###which samples to keep; only analyzing improved and worsened; 
PT_cyto_map_improved_worsened <- PT_cyto_map_dupl[grep('[1-9]',PT_cyto_map_dupl$PDSumdiff),]
PT_cyto_map_improved_worsened$PocketResponse <- 'Improved'
PT_cyto_map_improved_worsened$PocketResponse[PT_cyto_map_improved_worsened$PDSumdiff < 0] <- 'Worsened'
PT_cyto_map_improved_worsened$PDSum <- as.vector(rbind(PT_cyto_map_improved_worsened$PrePDsum[seq(1,nrow(PT_cyto_map_improved_worsened),2)],PT_cyto_map_improved_worsened$PostPDsum[seq(1,nrow(PT_cyto_map_improved_worsened),2)]))


PT_bact_map_improved_worsened <- PT_bact_map_large[grep( 'Improved|Worsened',PT_bact_map_large$OverallResponse),]
PT_bact_map_improved_worsened$metagenDescrip <- paste(rownames(PT_bact_map_improved_worsened),'.kraken',sep = '')
#bact_map_PD$PID %in% as.numeric(grep( 'Improved|Worsened',bact_map_large$OverallResponse))

PT_bact_map_PD_there <- PT_bact_map_PD[bact_map_PD$PID%in%as.numeric(gsub( 'A|B|"0','',row.names(PT_bact_map_improved_worsened))),]


```


```{r}
###Selbal
#read in data
#import all clr OTU tables and metabolite table
bact_df <- PT_bact_genus_sum_untx_selbal 
bact_df_ordered <- bact_df[order(row.names(bact_df)),order(colnames(bact_df))]
cyto_df <- t(PT_cyto_untx_t)
metagen_df <- PT_metagen_genus_10_reduce_slim 
metagen_df_ordered <- metagen_df[order(row.names(metagen_df)), order(colnames(metagen_df))]

#filter metagen
metagen_df_filtered <- metagen_df_ordered[,colnames(metagen_df_ordered)%in%row.names(metagen_map_ordered)] 

bact_genus_sum <- bact_df_ordered[,order(colnames(bact_df_ordered))]###add healthy or not to colnames
```


```{r}


#make Pre Post dicotomous variable 
bact_map_ordered <- PT_bact_map_improved_worsened#[order(bact_map$Sample),] 
cyto_map_to_remove <- PT_cyto_map[(PT_cyto_map$Case_status ==0),]
bact_map_ordered_PrePost <- PT_bact_map_ordered[!(bact_map_ordered$PerioTreatment=="Healthy"),]
bact_map_ordered_PrePost$Treatment <- ifelse(bact_map_ordered_PrePost$PerioTreatment=='Pre','Pre','Post') 
cyto_map_PrePost <- PT_cyto_map_dupl[!cyto_map_dupl$Case_status==0,]
cyto_map_Pre <- PT_cyto_map[cyto_map$Case_status==1,]
cyto_map_Post <- PT_cyto_map[cyto_map$Case_status==1,]
bact_map_Pre <- bact_map_ordered_PrePost[bact_map_ordered_PrePost$PerioTreatment=='Pre',]
bact_map_Post <-bact_map_ordered_PrePost[bact_map_ordered_PrePost$PerioTreatment=='Post',]
```


```{r}
#get only Pre Post 
bact_genus_sum_PrePost <- bact_genus_sum[ , which(colnames(bact_genus_sum) %in% row.names(bact_map_improved_worsened))]
#bact_genus_sum_PrePost
#bact_map_ordered_PrePost
bact_genus_sum_Pre <- bact_genus_sum[, which(colnames(bact_genus_sum) %in% row.names(bact_map_Pre))]
bact_genus_sum_Pre<- bact_genus_sum_Pre[, order(colnames(bact_genus_sum_Pre))]

bact_genus_sum_Post <- bact_genus_sum[, which(colnames(bact_genus_sum) %in% row.names(bact_map_Post))]
bact_genus_sum_Post <- bact_genus_sum_Post[, order(colnames(bact_genus_sum_Post))]
```


```{r}

bact_genus_t <- t(bact_genus_sum_PrePost)
cyto_t <- t(cyto_untx)
metagen_genus_t <- t(metagen_df_filtered)

bact_pre <- bact_genus_t[grep('A', row.names(bact_genus_t)),]
cyto_pre <- cyto_t[grep('A', row.names(cyto_t)),]
metagen_pre <- metagen_genus_t[grep('A', row.names(metagen_genus_t)),]
# bact_cyto_pre <- rmrn_bact_cyto[grep('A', row.names(rmrn_bact_cyto)),]
# bact_metagen_pre <- rmrn_bact_metagen[grep('A', row.names(rmrn_bact_cyto)),]
bact_post <- bact_genus_t[grep('B', row.names(bact_genus_t)),]
cyto_post <- cyto_t[grep('B', row.names(cyto_t)),]
metagen_post <- metagen_genus_t[grep('B', row.names(metagen_genus_t)),]
# bact_cyto_post <- rmrn_bact_cyto[grep('B', row.names(rmrn_bact_cyto)),]
# bact_metagen_post <- rmrn_bact_metagen[grep('B', row.names(rmrn_bact_cyto)),]
```


```{r}
bact_improved <- bact_genus_t[rownames(bact_genus_t)%in%rownames(bact_map_improved_worsened[bact_map_improved_worsened$OverallResponse =='Improved',]),]
bact_worsened <- bact_genus_t[rownames(bact_genus_t)%in%rownames(bact_map_improved_worsened[bact_map_improved_worsened$OverallResponse =='Worsened',]),]
bact_pre_improved <- bact_pre[rownames(bact_map_improved_worsened[bact_map_improved_worsened$OverallResponse =='Improved' &bact_map_improved_worsened$PerioTreatment=='Pre',]),]
# [rownames(bact_map_improved_worsened)[grep('A',rownames(bact_map_improved_worsened[grep('Improved',bact_map_improved_worsened$OverallResponse),]))],]
bact_pre_worsened <- bact_pre[rownames(bact_map_improved_worsened[bact_map_improved_worsened$OverallResponse =='Worsened' &bact_map_improved_worsened$PerioTreatment=='Pre',]),]
cyto_improved <- cyto_t[rownames(bact_map_improved_worsened[bact_map_improved_worsened$OverallResponse =='Improved',]),]
cyto_worsened <- cyto_t[rownames(bact_map_improved_worsened[bact_map_improved_worsened$OverallResponse =='Worsened',]),]
cyto_pre_improved <- cyto_t[rownames(bact_map_improved_worsened[bact_map_improved_worsened$OverallResponse =='Improved'&bact_map_improved_worsened$PerioTreatment=='Pre',]),]
cyto_pre_worsened <- cyto_t[rownames(bact_map_improved_worsened[bact_map_improved_worsened$OverallResponse =='Worsened' &bact_map_improved_worsened$PerioTreatment=='Pre',]),]
metagen_improved <-metagen_genus_t[rownames(metagen_genus_t) %in% rownames(metagen_map_ordered[metagen_map_ordered$OverallResponse =='Improved' ,]),]
metagen_worsened <- metagen_genus_t[rownames(metagen_genus_t) %in% rownames(metagen_map_ordered[metagen_map_ordered$OverallResponse =='Worsened' ,]),]
metagen_pre_improved <-metagen_genus_t[rownames(metagen_genus_t) %in% rownames(metagen_map_ordered[metagen_map_ordered$OverallResponse =='Improved' & metagen_map_ordered$PerioTreatment=='Pre',]),]
metagen_pre_worsened <- metagen_genus_t[rownames(metagen_genus_t) %in% rownames(metagen_map_ordered[metagen_map_ordered$OverallResponse =='Worsened' & metagen_map_ordered$PerioTreatment=='Pre',]),]
bact_post_improved <- bact_post[rownames(bact_map_improved_worsened[bact_map_improved_worsened$OverallResponse =='Improved' &bact_map_improved_worsened$PerioTreatment=='Post',]),]
bact_post_worsened <- bact_post[rownames(bact_map_improved_worsened[bact_map_improved_worsened$OverallResponse =='Worsened' &bact_map_improved_worsened$PerioTreatment=='Post',]),]
cyto_post_improved <- cyto_t[rownames(bact_map_improved_worsened[bact_map_improved_worsened$OverallResponse =='Improved' &bact_map_improved_worsened$PerioTreatment=='Post',]),]
cyto_post_worsened <- cyto_t[rownames(bact_map_improved_worsened[bact_map_improved_worsened$OverallResponse =='Worsened' &bact_map_improved_worsened$PerioTreatment=='Post',]),]
metagen_post_improved <- metagen_genus_t[rownames(metagen_genus_t) %in% rownames(metagen_map_ordered[metagen_map_ordered$OverallResponse =='Improved' &metagen_map_ordered$PerioTreatment=='Post',]),]
metagen_post_worsened <- metagen_genus_t[rownames(metagen_genus_t) %in% rownames(metagen_map_ordered[metagen_map_ordered$OverallResponse =='Worsened' &metagen_map_ordered$PerioTreatment=='Post',]),]
```


```{r}
#######Pre vs Post
# #selbal needs vector with response variable. Make vectors: (as factor)
# #can only do dichotomous variables- Pre-Post and continuous- pocketdepth
# 
# #selbal needs two inputs- matrix with samples as rows and taxa as column
#setup 
bact_genus_sum <- bact_genus_sum_PrePost 
bact_genus_sum_t <- t(bact_genus_sum[,order(colnames(bact_genus_sum))])###add healthy or not to colnames
bact_genus_sum_t <- as.data.frame(bact_genus_sum_t)#[ -grep("TP0", row.names(bact_genus_sum_t)),])
bact_map_improved_worsened
bact_map <- bact_map_improved_worsened#[ -grep("TP0", row.names(bact_map)),]
bact_treatment_var <- as.factor(bact_map$PerioTreatment)
bact_treatment_var <- as.factor(ifelse(bact_treatment_var == 'Post','2Post','1Pre'))
require(gtools)
#bact_genus_sum_no0<-bact_genus_sum_no0[mixedsort( rownames( bact_map_no0 ) ),]
nrow(bact_genus_sum)
length(bact_treatment_var)

bact_cv_treatment <- selbal.cv(x=bact_genus_sum_t, y=bact_treatment_var,n.fold=3, zero.rep="bayes",seed = 1,col = c("#0072B2","#D55E00"))
bact_cv_treatment$accuracy.nvar
#barplot representing the frequency of the variables selected 
#in some step of the CV process 
bact_cv_treatment$var.barplot
grid.draw(bact_cv_treatment$global.plot)
plot.tab(bact_cv_treatment$cv.tab)
bact_cv_treatment$glm
bact_cv_treatment$global.balance

#selbal make pretty
png('./files/PT_selbal/2020-09-21_cb_selbal_bact_treatment.png', width=4800, height=2900, res=315)
grid.draw(bact_cv_treatment$global.plot)
dev.off()
png('./files/PT_selbal/2020-09-21_b_cb_selbal_bact_treatment.png', width=2500, height=2500, res=315)
grid.draw(bact_cv_treatment$global.plot)
dev.off()
```


```{r}
# #selbal needs vector with response variable. Make vectors: (as factor)
# #can only do dichotomous variables- wet-dry and continuous- time
# depth_var_bact <- as.numeric(((bact_map_improved_worsened$AvgPocketDepth)))#*.1)
# 
# #selbal needs two inputs- matrix with samples as rows and taxa as column

########now do PD/PD sum
bact_map_improved_worsened$PDsum
pdsum_var_bact <- as.numeric(((bact_map_improved_worsened$PDsum)))#*.1)
ncol(bact_genus_sum_t)
nrow(bact_genus_sum_t)
length(pdsum_var_bact)
cv_bact_pdsum <- selbal.cv(x=bact_genus_sum_t, y=pdsum_var_bact, zero.rep = 'bayes',seed = 1,col = c("#0072B2","#D55E00"))
cv_bact_pdsum$accuracy.nvar
cv_bact_pdsum$var.barplot
cv_bact_pdsum$glm
grid.draw(cv_bact_pdsum$global.plot)
plot.tab(cv_bact_pdsum$cv.tab)

#make pretty selbal  cv_bact_pdsum
png('./files/PT_selbal/2020-09-20_cb_selbal_cv_bact_pdsum.png', width=2500, height=2500, res=400)
grid.draw(cv_bact_pdsum$global.plot)
dev.off()

```


```{r}

#selbal posket improv worsened
bact_improv_wor_var <- as.factor(bact_map_improved_worsened$OverallResponse)
cv_bact_improv_wor <- selbal.cv(x=bact_genus_sum_t,y=bact_improv_wor_var,zero.rep = "bayes",seed = 1,col = c("#0072B2","#D55E00"))
cv_bact_improv_wor$accuracy.nvar
cv_bact_improv_wor$var.barplot
v_bact_improv_wor$glm
grid.draw(cv_bact_improv_wor$global.plot)
plot.tab(cv_bact_improv_wor$cv.tab)

#make pretty selbal  cv_bact_pdsum
png('./files/PT_selbal/2020-09-20_cb_selbal_cv_bact_improv_wor.png', width=5000, height=2900, res=400)
grid.draw(cv_bact_improv_wor$global.plot)
dev.off()
png('./files/PT_selbal/2020-09-20_cb_selbal_cv_bact_improv_wor.png', width=2500, height=2500, res=400)
grid.draw(cv_bact_improv_wor$global.plot)
dev.off()
```


```{r}
## Improved prevspost
var <- as.factor(bact_map_improved_worsened['Improved'==bact_map_improved_worsened$OverallResponse,]$PerioTreatment)
var <- as.factor(ifelse(var == 'Post','2Post','1Pre'))
sebal_t <- (bact_improved)

#selbal 
cv_bact_improved <- selbal.cv(x=sebal_t, y=var, zero.rep="one",seed = 1,col = c("#0072B2","#D55E00"))
cv_bact_improved$accuracy.nvar
cv_bact_improved$var.barplot
grid.draw(cv_bact_improved$global.plot)
plot.tab(cv_bact_improved$cv.tab)
cv_bact_improved$glm

#make pretty selbal  cv_bact
png('./files/PT_selbal/2020-09-20_cb_selbal_cv_bact_improved_prepost.png', width=5000, height=2900, res=400)
grid.draw(cv_bact_improved$global.plot)
dev.off()
png('./files/PT_selbal/2020-09-20_cb_selbal_cv_bact_improved_prepost.png', width=2500, height=2500, res=400)
grid.draw(cv_bact_improved$global.plot)
dev.off()
```


```{r}
## Worsened prevspost
var <- as.factor(bact_map_improved_worsened['Worsened'==bact_map_improved_worsened$OverallResponse,]$PerioTreatment)
var <- as.factor(ifelse(var == 'Post','2Post','1Pre'))
sebal_t <- (bact_worsened)

#selbal time wet
cv_bact_worsened <- selbal.cv(x=sebal_t, y=var, zero.rep="bayes",seed = 1,col = c("#0072B2","#D55E00"))
cv_bact_worsened$accuracy.nvar
cv_bact_worsened$var.barplot
grid.draw(cv_bact_worsened$global.plot)
plot.tab(cv_bact_worsened$cv.tab)
cv_bact_worsened$glm

#make pretty selbal  cv_
png('./files/PT_selbal/2020-09-20_cb_selbal_cv_bact_worsened_prepost.png', width=5000, height=2900, res=400)
grid.draw(cv_bact_worsened$global.plot)
dev.off()
png('./files/PT_selbal/2020-09-20_b_cb_selbal_cv_bact_worsened_prepost.png', width=2500, height=2500, res=400)
grid.draw(cv_bact_worsened$global.plot)
dev.off()
```


```{r}
## Improved sum diff or sum pd ?
bact_map_improved_worsened['Improved'==bact_map_improved_worsened$OverallResponse,]$PDsum
samples <- row.names(bact_map_improved_worsened['Improved'==bact_map$OverallResponse,])
var <- as.numeric((bact_map_improved_worsened[samples,]$PDsum))
sebal_t <- (bact_improved)
# sebal__t <- sebal_t[,colSums(sebal_t == 0) <= 0.9 *nrow(sebal_t)]

#selbal time wet
cv_bact_improved_pdsum <- selbal.cv(x=sebal_t, y=var, zero.rep="one",seed = 1,col = c("#0072B2","#D55E00"))
cv_bact_improved_pdsum$accuracy.nvar
cv_bact_improved_pdsum$var.barplot
grid.draw(cv_bact_improved_pdsum$global.plot)
plot.tab(cv_bact_improved_pdsum$cv.tab)
cv_bact_improved_pdsum$glm

#make pretty selbal  cv_
png('./files/PT_selbal/2020-09-20_cb_selbal_cv_bact_improved_PDsum.png', width=2500, height=2500, res=400)
grid.draw(cv_bact_improved_pdsum$global.plot)
dev.off()
```


```{r}
## worsened sum diff or sum pd ?
bact_map_improved_worsened['Worsened'==bact_map_improved_worsened$OverallResponse,]$PDsum

samples <- row.names(bact_map_improved_worsened['Worsened'==bact_map$OverallResponse,])
var <- as.numeric((bact_map_improved_worsened[samples,]$PDsum))
sebal_t <- (bact_worsened)

#selbal time wet
cv_bact_worsened_pdsum <- selbal.cv(x=sebal_t, y=var, zero.rep="one",seed = 1,col = c("#0072B2","#D55E00"))
cv_bact_worsened_pdsum$accuracy.nvar
cv_bact_worsened_pdsum$var.barplot
grid.draw(cv_bact_worsened_pdsum$global.plot)
plot.tab(cv_bact_worsened_pdsum$cv.tab)
cv_bact_worsened_pdsum$glm

#make pretty selbal  cv_
png('./files/PT_selbal/2020-09-20_cb_selbal_cv_bact_worsened_PDsum.png', width=2500, height=2500, res=400)
grid.draw(cv_bact_worsened_pdsum$global.plot)
dev.off()
```


```{r}

#make Pre Post dicotomous variable 
cyto_untx_t_prepost <- cyto_t[as.numeric(gsub('A|B','',rownames(cyto_t)))%in%cyto_map_improved_worsened$PID,]

##regular Prepost 
prepost_var <- as.factor(cyto_map_improved_worsened$Case_status)
prepost_var <- as.factor(ifelse(prepost_var == 1, '1Pre', '2Post'))

#selbal time wet
cv_cyto_prepost <- selbal.cv(x=cyto_untx_t_prepost, y=prepost_var, zero.rep="bayes",seed = 1,col = c("#0072B2","#D55E00"))
cv_cyto_prepost$accuracy.nvar
cv_cyto_prepost$var.barplot
grid.draw(cv_cyto_prepost$global.plot)
plot.tab(cv_cyto_prepost$cv.tab)
cv_cyto_prepost$glm

#make pretty selbal  cv_
png('./files/PT_selbal/2020-09-20_cb_selbal_cv_cyto_prepost.png', width=5000, height=2900, res=400)
grid.draw(cv_cyto_prepost$global.plot)
dev.off()
png('./files/PT_selbal/2020-09-20_b_cb_selbal_cv_cyto_prepost.png', width=2500, height=2500, res=400)
grid.draw(cv_cyto_prepost$global.plot)
dev.off()
```

```{r}
#make Pre Post dicotomous variable 
cyto_map_PrePost$PID

cyto_map_improved_worsened
cyto_untx_t[as.numeric(gsub('A|B','',rownames(cyto_untx_t)))%in%cyto_map_improved_worsened$PID,]
cyto_t_prepost <- cyto_t[rownames(cyto_t)%in%rownames(bact_map_improved_worsened),]

##regular Prepost 

#prepost_var <- as.numeric(cyto_map_improved_worsened$PDSumdiff)
var <- as.numeric(bact_map_improved_worsened[rownames(cyto_t_prepost),]$PDsum)


#selbal time wet
cv_cyto_PD <- selbal.cv(x=cyto_t_prepost, y=var, zero.rep="bayes",seed = 1,col = c("#0072B2","#D55E00"))
cv_cyto_PD$accuracy.nvar
cv_cyto_PD$var.barplot
grid.draw(cv_cyto_PD$global.plot)
plot.tab(cv_cyto_PD$cv.tab)
cv_cyto_PD$glm

#make pretty selbal  cv_
png('./files/PT_selbal/2020-09-20_cb_selbal_cv_cyto_PD.png', width=2500, height=2500, res=400)
grid.draw(cv_cyto_PD$global.plot)
dev.off()
```

```{r}
##regular impr/wors 
cyto_t_prepost <- cyto_t[rownames(cyto_t)%in%rownames(bact_map_improved_worsened),]
#prepost_var <- as.numeric(cyto_map_improved_worsened$PDSumdiff)
var <- as.factor(bact_map_improved_worsened[rownames(cyto_t_prepost),]$OverallResponse)


#selbal time wet
cv_cyto_OR <- selbal.cv(x=cyto_t_prepost, y=var, zero.rep="bayes",seed = 1,col = c("#0072B2","#D55E00"))
cv_cyto_OR$accuracy.nvar
cv_cyto_OR$var.barplot
grid.draw(cv_cyto_OR$global.plot)
plot.tab(cv_cyto_OR$cv.tab)
cv_cyto_OR$glm

#make pretty selbal  cv cyto OR
png('./files/PT_selbal/2020-09-20_cb_selbal_cv_cyto_OR.png', width=5000, height=2900, res=400)
grid.draw(cv_cyto_OR$global.plot)
dev.off()
png('./files/PT_selbal/2020-09-20_b_cb_selbal_cv_cyto_OR.png', width=2500, height=2500, res=400)
grid.draw(cv_cyto_OR$global.plot)
dev.off()
```

```{r}

##better pre post 

cyto_map_improved_worsened
cyto_untx_t[as.numeric(gsub('A|B','',rownames(cyto_untx_t)))%in%cyto_map_improved_worsened$PID,]
cyto_untx_t_prepost <- cyto_untx_t[as.numeric(gsub('A|B','',rownames(cyto_untx_t)))%in%cyto_map_improved_worsened$PID,]

index_improved <- as.numeric(gsub('A|B|"0','',rownames(cyto_improved)))
prepost_var <- as.factor(cyto_map_improved_worsened[cyto_map_improved_worsened$PID %in% index_improved,]$Case_status)
prepost_var <- as.factor(ifelse(prepost_var == 1, '1Pre', '2Post'))

nrow(cyto_improved)
ncol(cyto_improved)
length(prepost_var)
#selbal better pre post 
cv_cyto_improved_prepost <- selbal.cv(x=cyto_improved, y=prepost_var, zero.rep="bayes",seed = 1,col = c("#0072B2","#D55E00"))
cv_cyto_improved_prepost$accuracy.nvar
cv_cyto_improved_prepost$var.barplot
grid.draw(cv_cyto_improved_prepost$global.plot)
plot.tab(cv_cyto_improved_prepost$cv.tab)
cv_cyto_improved_prepost$glm

#make pretty selbal  better pre post 
png('./files/PT_selbal/2020-09-20_cb_selbal_cv_cyto_improved_prepost.png', width=5000, height=2900, res=400)
grid.draw(cv_cyto_improved_prepost$global.plot)
dev.off()
png('./files/PT_selbal/2020-09-20_b_cb_selbal_cv_cyto_improved_prepost.png', width=2500, height=2500, res=400)
grid.draw(cv_cyto_improved_prepost$global.plot)
dev.off()
```

```{r}
##worse pre post

index_worsened <- as.numeric(gsub('A|B|"0','',rownames(cyto_worsened)))
prepost_var <- as.factor(cyto_map_improved_worsened[cyto_map_improved_worsened$PID %in% index_worsened,]$Case_status)
prepost_var <- as.factor(ifelse(prepost_var == 1, '1Pre', '2Post'))
PDpre_var <- as.numeric(cyto_map_improved_worsened[cyto_map_improved_worsened$PID %in% index_worsened,]$PrePDsum)
PDpost_var <- as.numeric(cyto_map_improved_worsened[cyto_map_improved_worsened$PID %in% index_worsened,]$PostPDsum)


#selbal time wet
cv_cyto_worsened_prepost <- selbal.cv(x=cyto_worsened, y=prepost_var, zero.rep="bayes",seed = 1,col = c("#0072B2","#D55E00"))
cv_cyto_worsened_prepost$accuracy.nvar
cv_cyto_worsened_prepost$var.barplot
grid.draw(cv_cyto_worsened_prepost$global.plot)
plot.tab(cv_cyto_worsened_prepost$cv.tab)
cv_cyto_worsened_prepost$glm

#make pretty selbal  cv_
png('./files/PT_selbal/2020-09-20_cb_selbal_cv_cyto_worsened_prepost.png', width=5000, height=2900, res=400)
grid.draw(cv_cyto_worsened_prepost$global.plot)
dev.off()
png('./files/PT_selbal/2020-09-20_cb_selbal_b_cv_cyto_worsened_prepost.png', width=2500, height=2500, res=400)
grid.draw(cv_cyto_worsened_prepost$global.plot)
dev.off()
```

```{r}

##impr PD
index_improved <- as.numeric(gsub('A|B|"0','',rownames(cyto_improved)))
PD_var <- as.numeric(cyto_map_improved_worsened[cyto_map_improved_worsened$PID %in% index_improved,]$PDSum)
#selbal time wet
cv_cyto_improved_PD <- selbal.cv(x=cyto_improved, y=PD_var, zero.rep="bayes",seed = 1,col = c("#0072B2","#D55E00"))
cv_cyto_improved_PD$accuracy.nvar
cv_cyto_improved_PD$var.barplot
grid.draw(cv_cyto_improved_PD$global.plot)
plot.tab(cv_cyto_improved_PD$cv.tab)
cv_cyto_improved_PD$glm

#make pretty selbal  cv_depth
png('./files/PT_selbal/2020-09-20_cb_selbal_cv_cyto_improved_PD.png', width=2500, height=2500, res=400)
grid.draw(cv_cyto_improved_PD$global.plot)
dev.off()
```

```{r}
##worse PD
index_worsened <- as.numeric(gsub('A|B|"0','',rownames(cyto_worsened)))
PD_var <- as.numeric(cyto_map_improved_worsened[cyto_map_improved_worsened$PID %in% index_worsened,]$PDSum)
#selbal time wet
cv_cyto_worsened_PD <- selbal.cv(x=cyto_worsened, y=PD_var, zero.rep="bayes",seed = 1,col = c("#0072B2","#D55E00"))
cv_cyto_worsened_PD$accuracy.nvar
cv_cyto_worsened_PD$var.barplot
grid.draw(cv_cyto_worsened_PD$global.plot)
plot.tab(cv_cyto_worsened_PD$cv.tab)
cv_cyto_worsened_PD$glm

#make pretty selbal  cv_depth
png('./files/PT_selbal/2020-09-20_cb_selbal_cv_cyto_worsened_PD.png', width=2500, height=2500, res=400)
grid.draw(cv_cyto_worsened_PD$global.plot)
dev.off()
```


```{r}
#metagen prepost

var <- as.factor(metagen_map_ordered$PerioTreatment)
var <- as.factor(ifelse(var == 'Pre', '1Pre', '2Post'))
selbal_t <- metagen_genus_t
rownames(selbal_t) <- gsub('.kraken','',rownames(selbal_t))
nrow(selbal_t)
length(var)
#selbal time wet
cv_metagen_prepost <- selbal.cv(x=selbal_t, y=var, zero.rep="bayes",seed = 1,col = c("#0072B2","#D55E00"))
cv_metagen_prepost$accuracy.nvar
cv_metagen_prepost$var.barplot
grid.draw(cv_metagen_prepost$global.plot)
plot.tab(cv_metagen_prepost$cv.tab)
cv_metagen_prepost$glm

#make pretty selbal  cv_
png('./files/PT_selbal/2020-09-20_cb_selbal_cv_metagen_prepost.png', width=5000, height=2900, res=400)
grid.draw(cv_metagen_prepost$global.plot)
dev.off()
png('./files/PT_selbal/2020-09-20_cb_selbal_cv_metagen_prepost.png', width=2500, height=2500, res=400)
grid.draw(cv_metagen_prepost$global.plot)
dev.off()
```


```{r}
#metagen OR

var <- as.factor(metagen_map_ordered$OverallResponse)
#var <- as.factor(ifelse(var == 'Pre', '1Pre', '2Post'))
selbal_t <- metagen_genus_t
rownames(selbal_t) <- gsub('.kraken','',rownames(selbal_t))
nrow(selbal_t)
length(var)
#selbal time wet
cv_metagen_OR <- selbal.cv(x=selbal_t, y=var, zero.rep="bayes",seed = 1,col = c("#0072B2","#D55E00"))
cv_metagen_OR$accuracy.nvar
cv_metagen_OR$barplot
grid.draw(cv_metagen_OR$global.plot)
plot.tab(cv_metagen_OR$cv.tab)
cv_metagen_OR$glm

#make pretty selbal  cv_
png('./files/PT_selbal/2020-09-20_cb_selbal_cv_metagen_OR.png', width=5000, height=2900, res=400)
grid.draw(cv_metagen_OR$global.plot)
dev.off()
png('./files/PT_selbal/2020-09-20_b_cb_selbal_cv_metagen_OR.png', width=2500, height=2500, res=400)
grid.draw(cv_metagen_OR$global.plot)
dev.off()
```

```{r}
#metagen pdsum
var <- as.numeric(bact_map_improved_worsened[gsub('.kraken','',rownames(metagen_genus_t)),]$PDsum)
#var <- as.factor(ifelse(var == 'Pre', '1Pre', '2Post'))
selbal_t <- metagen_genus_t
rownames(selbal_t) <- gsub('.kraken','',rownames(selbal_t))
nrow(selbal_t)
length(var)
#selbal time wet
cv_metagen_PD <- selbal.cv(x=selbal_t, y=var, zero.rep="bayes",seed = 1,col = c("#0072B2","#D55E00"))
cv_metagen_PD$accuracy.nvar
cv_metagen_PD$var.barplot
grid.draw(cv_metagen_PD$global.plot)
plot.tab(cv_metagen_PD$cv.tab)
cv_metagen_PD$glm

#make pretty selbal  cv_
png('./files/PT_selbal/2020-09-20_cb_selbal_cv_metagen_PD.png', width=3500, height=3500, res=400)
grid.draw(cv_metagen_PD$global.plot)
dev.off()
```

```{r}
#metagen improved prepost
var <- as.factor(metagen_map_ordered[metagen_map_ordered$OverallResponse=='Improved',]$PerioTreatment)
var <- as.factor(ifelse(var == 'Pre', '1Pre', '2Post'))
selbal_t <- metagen_improved
rownames(selbal_t) <- gsub('.kraken','',rownames(selbal_t))
nrow(selbal_t)
length(var)
#selbal time wet
cv_metagen_imp_prepost <- selbal.cv(x=selbal_t,n.fold = 3, y=var,seed=1, zero.rep="one",col = c("#0072B2","#D55E00"))
cv_metagen_imp_prepost$accuracy.nvar
cv_metagen_imp_prepost$var.barplot
grid.draw(cv_metagen_imp_prepost$global.plot)
plot.tab(cv_metagen_imp_prepost$cv.tab)
cv_metagen_imp_prepost$glm

#make pretty selbal  cv_
png('./files/PT_selbal/2020-09-20_cb_selbal_cv_metagen_improved_prepost.png', width=5000, height=2900, res=400)
grid.draw(cv_metagen_imp_prepost$global.plot)
dev.off()
#make pretty selbal  cv_
png('./files/PT_selbal/2020-09-20_b_cb_selbal_cv_metagen_improved_prepost.png', width=2500, height=2500, res=400)
grid.draw(cv_metagen_imp_prepost$global.plot)
dev.off()
```

```{r}
#metagen worsened prepost
var <- as.factor(metagen_map_ordered[metagen_map_ordered$OverallResponse=='Worsened',]$PerioTreatment)
var <- as.factor(ifelse(var == 'Pre', '1Pre', '2Post'))
selbal_t <- metagen_worsened
rownames(selbal_t) <- gsub('.kraken','',rownames(selbal_t))
nrow(selbal_t)
length(var)
#selbal time wet
cv_metagen_wor_prepost <- selbal.cv(x=selbal_t, y=var, zero.rep="one",seed = 1,col = c("#0072B2","#D55E00"))
cv_metagen_wor_prepost$accuracy.nvar
cv_metagen_wor_prepost$var.barplot
grid.draw(cv_metagen_wor_prepost$global.plot)
plot.tab(cv_metagen_wor_prepost$cv.tab)
cv_metagen_wor_prepost$glm

#make pretty selbal  cv_
png('./files/PT_selbal/2020-09-20_cb_selbal_cv_metagen_worsened_prepost.png', width=5000, height=2900, res=400)
grid.draw(cv_metagen_wor_prepost$global.plot)
dev.off()
png('./files/PT_selbal/2020-09-20_b_cb_selbal_cv_metagen_worsened_prepost.png', width=2500, height=2500, res=400)
grid.draw(cv_metagen_wor_prepost$global.plot)
dev.off()
```

```{r}
#metagen improved PD
#metagen_genus_t
var <- as.numeric(bact_map_improved_worsened[gsub('.kraken','',rownames(metagen_improved)),]$PDsum)
# var <- as.factor(ifelse(var == 'Pre', '1Pre', '2Post'))
selbal_t <- metagen_improved
rownames(selbal_t) <- gsub('.kraken','',rownames(selbal_t))
nrow(selbal_t)
length(var)
#selbal time wet
cv_metagen_imp_PD <- selbal.cv(x=selbal_t,n.fold = 3, y=var, zero.rep="one",seed = 1,col = c("#0072B2","#D55E00"))
cv_metagen_imp_PD$accuracy.nvar
cv_metagen_imp_PD$var.barplot
grid.draw(cv_metagen_imp_PD$global.plot)
plot.tab(cv_metagen_imp_PD$cv.tab)
cv_metagen_imp_PD$glm

#make pretty selbal  cv_

png('./files/PT_selbal/2020-09-20_cb_selbal_cv_metagen_improved_PD.png', width=2500, height=2500, res=400)
grid.draw(cv_metagen_imp_PD$global.plot)
dev.off()

```

```{r}
#metagen worsened PD
#metagen_genus_t
var <- as.numeric(bact_map_improved_worsened[gsub('.kraken','',rownames(metagen_worsened)),]$PDsum)
# var <- as.factor(ifelse(var == 'Pre', '1Pre', '2Post'))
selbal_t <- metagen_worsened
rownames(selbal_t) <- gsub('.kraken','',rownames(selbal_t))
nrow(selbal_t)
length(var)
#selbal time wet
cv_metagen_wor_PD <- selbal.cv(x=selbal_t,n.fold = 3, y=var,seed=1, zero.rep="one",col = c("#0072B2","#D55E00"))
cv_metagen_wor_PD$accuracy.nvar
cv_metagen_wor_PD$var.barplot
grid.draw(cv_metagen_wor_PD$global.plot)
plot.tab(cv_metagen_wor_PD$cv.tab)
cv_metagen_wor_PD$glm

#make pretty selbal  cv_
png('./files/PT_selbal/2020-09-20_cb_selbal_cv_metagen_worsened_PDsum.png', width=2500, height=2500, res=400)
grid.draw(cv_metagen_wor_PD$global.plot)
dev.off()
```


SHT selbal analysis

```{r}
#SHT data read in 
#read in data
bact_df_ordered <- read.table('./files/2020-09-20_SHT_16S_OTU_genus_Tabl.csv',header = 1,row.names = 1,sep=',',check.names=FALSE)
bact_genus10_redslim <-bact_df_ordered
metab_df <- read.table('./files/2020-09-20_SHT_metab_table.csv',sep=',',header =1,row.names = 1,check.names = F,na.strings = 'ND')
metab_untx_red <- metab_df[rowSums(metab_df <1000000) <= 0.90 * ncol(metab_df), ]
metagen_df_ordered <- read.table('./files/2020-09-20_SHT_metagen_genus_table.csv',sep=',',row.names = 1,header = 1,check.names=FALSE)
metagen_genus_red <- metagen_df_ordered

```


```{r}
#import sample maps
bact_map_ordered <- read.table('./files/2020-08-11_SHT_mappingfile.csv',sep=',',header =1,row.names = 1,check.names = F)

metagen_map<- read.table('./files/Metadata_and_perio_NA.txt',sep='\t',header =1,row.names = 1)
metagen_map_ordered <- metagen_map[order(row.names(metagen_map)),]

```


```{r}
# #didease class 
# #pocket depth 

###which samples to keep  #del PA and NA pocketdepth
bact_map_noPa <- bact_map_ordered[grep( 'B|b',row.names(bact_map_ordered)),]
# bact_map_noPa_ABC <- bact_map_noPa[grep('A|B|C',bact_map_noPa$diseasclass),]
bact_df_noPa <- bact_df_ordered[,grep('B|b',colnames(bact_df_ordered))]
bact_map_noPa <- bact_map_ordered[rownames(bact_map_ordered) %in% colnames(bact_df_noPa),]
bact_map_noPa <- bact_map_noPa[!is.na(as.numeric(bact_map_noPa$pocketdepth)),]
bact_map_noPa_AC <- bact_map_noPa[grep('A|C',bact_map_noPa$diseasclass),]
bact_df_noPa_AC <- bact_df_noPa[,bact_map_noPa_AC$Description]

metab_noPa <- metab_df[,grep('b|B',colnames(metab_df))]
metab_map_noPa <- bact_map_ordered[bact_map_ordered$metab_description %in% colnames(metab_noPa),]#
metab_map_noPa <- metab_map_noPa[!is.na(as.numeric(metab_map_noPa$pocketdepth)),]
metab_map_noPa_AC <- metab_map_noPa[grep('A|C',metab_map_noPa$diseasclass),]
# metab_noPa_AC <- metab_noPa[,colnames(metab_noPa)%in%rownames(metab_map_noPa_AC)]

# setup
#filter metagen
# metagen_df_filtered <- metagen_df_ordered[,colnames(metagen_df_ordered)%in%row.names(metagen_map_ordered)] 
metagen_map_noPa <- metagen_map_ordered[grep('B|b',row.names(metagen_map_ordered)),]
metagen_map_noPa_AC <- metagen_map_noPa[grep('A|C',metagen_map_noPa$DiseasClass),]
metagen_noPa_AC <- metagen_df_filtered[,colnames(metagen_df_filtered)%in%rownames(metagen_map_noPa_AC)[grep('B|b',rownames(metagen_map_noPa_AC))]]
```


```{r}
######SELBAL
# metagen_untx_sum
# bact_genus10_redslim
# metab_untx_red
# # map_untx
# # metab_untx_redb
# metagen_genus_red

###which samples to keep  #del PA based on map used on all analysis
# bact_map_noPa<-bact_map_ordered[grep( 'B|b',row.names(bact_map_ordered)),]
bact_df_noPa <- bact_genus10_redslim[,grep('B|b',colnames(bact_genus10_redslim))]
bact_df_noPa_AC <- bact_df_noPa[,bact_map_noPa_AC$Description]

metab_noPa <- metab_untx_red[,grep('b|B',colnames(metab_untx_red))]
metab_noPa_AC <- metab_noPa[,gsub('B','.B',colnames(metab_noPa))%in%rownames(metab_map_noPa_AC)]

#filter metagen
metagen_df_filtered <- metagen_genus_red[,row.names(metagen_map_noPa_AC)] 
metagen_map_noPa_AC <- metagen_map_noPa_AC[grep('B|b',row.names(metagen_map_noPa_AC)),]
metagen_noPa <- metagen_df_filtered[,grep('B|b',colnames(metagen_df_filtered))]
```

```{r}

#bact selbal PC A C
bact_map_noPa_AC <- bact_map_noPa_AC[grep('A|C',bact_map_noPa_AC$diseasclass),]
bact_df_noPa_AC <-bact_df_noPa_AC[,bact_map_noPa_AC$Description]

var_bact <- as.factor(bact_map_noPa_AC$diseasclass)

#selbal needs two inputs- matrix with samples as rows and taxa as column
#setup 
bact_genus_sum_t <- t(bact_df_noPa_AC)#

cv_bact_AvC_DC <- selbal.cv(x=bact_genus_sum_t, y=var_bact, zero.rep="bayes",seed = 1,col = c("#0072B2","#D55E00"))
cv_bact_AvC_DC$accuracy.nvar
cv_bact_AvC_DC$var.barplot
grid.draw(cv_bact_AvC_DC$global.plot)
plot.tab(cv_bact_AvC_DC$cv.tab)
cv_bact_AvC_DC$glm

#make pretty selbal
png('./files/SHT_selbal/2020-09-20_cb_selbal_cv_bact_DC_AC.png', width=5000, height=2900, res=400)
grid.draw(cv_bact_AvC_DC$global.plot)
dev.off()

png('./files/SHT_selbal/2020-09-20_b_cb_selbal_cv_bact_DC_AC.png', width=2500, height=2500, res=333)
grid.draw(cv_bact_AvC_DC$global.plot)
dev.off()
```

```{r}

#bact selbal PC AC pocket depth
bact_map_noPa_C <- bact_map_noPa_AC[grep('C',bact_map_noPa_AC$diseasclass),]
bact_df_noPa_C <-bact_df_noPa_AC[,rownames(bact_map_noPa_C)]

var_bact <- as.numeric(bact_map_noPa_C$pocketdepth)
bact_df_noPa_C <- bact_df_noPa_C[,!is.na(var_bact)]
var_bact <- var_bact[!is.na(var_bact)]
#selbal needs two inputs- matrix with samples as rows and taxa as column
#setup 
bact_genus_sum_t <- t(bact_df_noPa_C)#
table(bact_genus_sum_t==0)

cv_bact_PD_C <- selbal.cv(x=bact_genus_sum_t, y=var_bact, zero.rep="one",seed = 1,col = c("#0072B2","#D55E00"))
cv_bact_PD_C$accuracy.nvar
cv_bact_PD_C$var.barplot
grid.draw(cv_bact_PD_C$global.plot)
plot.tab(cv_bact_PD_C$cv.tab)
cv_bact_PD_C$glm

#make pretty selbal  cv_
png('./files/SHT_selbal/2020-09-20_cb_selbal_cv_bact_PD_C.png', width=2500, height=2500, res=400)
grid.draw(cv_bact_PD_C$global.plot)
dev.off()
```

```{r}
#bact selbal PC A pocket depth
bact_map_noPa_A <- bact_map_noPa[grep('A',bact_map_noPa$diseasclass),]
bact_df_noPa_A <-bact_df_noPa[,rownames(bact_map_noPa_A)]

var_bact <- as.numeric(bact_map_noPa_A$pocketdepth)
bact_df_noPa_A <- bact_df_noPa_A[,!is.na(var_bact)]
var_bact <- var_bact[!is.na(var_bact)]
#selbal needs two inputs- matrix with samples as rows and taxa as column
#setup 
bact_genus_sum_t <- t(bact_df_noPa_A)#
table(bact_genus_sum_t==0)
#selbal pre resp
cv_bact_PD_A <- selbal.cv(x=bact_genus_sum_t, y=var_bact, zero.rep="one",seed = 1,col = c("#0072B2","#D55E00"))
cv_bact_PD_A$accuracy.nvar
cv_bact_PD_A$var.barplot
grid.draw(cv_bact_PD_A$global.plot)
plot.tab(cv_bact_PD_A$cv.tab)
cv_bact_PD_A$glm

#make pretty selbal  cv_
png('./files/SHT_selbal/2020-09-20_cb_selbal_cv_bact_PD_A.png', width=2500, height=2500, res=400)
grid.draw(cv_bact_PD_A$global.plot)
dev.off()
```

```{r}
#metab selbal A C
metab_map_noPa_AC<- metab_map_noPa_AC[grep('A|C',metab_map_noPa_AC$diseasclass),]
metab_noPa_AC <- metab_noPa_AC[,gsub('.B','B',rownames(metab_map_noPa_AC))]

var_metab <- as.factor(metab_map_noPa_AC$diseasclass)

#selbal needs two inputs- matrix with samples as rows and taxa as column
#setup 
metab_genus_sum_t <- t(metab_noPa_AC)#

#selbal pre resp
cv_metab_AvC_DC <- selbal.cv(x=metab_genus_sum_t, y=var_metab, zero.rep="bayes",seed = 1,col = c("#0072B2","#D55E00"))
cv_metab_AvC_DC$accuracy.nvar
cv_metab_AvC_DC$var.barplot
grid.draw(cv_metab_AvC_DC$global.plot)
plot.tab(cv_metab_AvC_DC$cv.tab)
cv_metab_AvC_DC$glm

#make pretty selbal  cv_
png('./files/SHT_selbal/2020-09-20_cb_selbal_cv_metab_DC_AC.png', width=5000, height=2900, res=400)
grid.draw(cv_metab_AvC_DC$global.plot)
dev.off()

png('./files/SHT_selbal/2020-09-20_b_cb_selbal_cv_metab_DC_AC.png', width=2500, height=2500, res=400)
grid.draw(cv_metab_AvC_DC$global.plot)
dev.off()
```

```{r}
#metab selbal A PD
metab_map_noPa_A_PD<- metab_map_noPa_AC[grep('A',metab_map_noPa_AC$diseasclass),]
metab_noPa_A <- metab_noPa_AC[,gsub('.B','B',rownames(metab_map_noPa_A_PD))]

var_metab <- as.numeric(metab_map_noPa_A_PD$pocketdepth)
metab_noPa_A <- metab_noPa_A[,!is.na(var_metab)]
var_metab <- var_metab[!is.na(var_metab)]
#selbal needs two inputs- matrix with samples as rows and taxa as column
#setup 
metab_genus_sum_t <- t(metab_noPa_A)#

#selbal pre resp
cv_metab_A_PD <- selbal.cv(x=metab_genus_sum_t, y=var_metab, zero.rep="bayes",seed = 1,col = c("#0072B2","#D55E00"))
cv_metab_A_PD$accuracy.nvar
cv_metab_A_PD$var.barplot
grid.draw(cv_metab_A_PD$global.plot)
plot.tab(cv_metab_A_PD$cv.tab)
cv_metab_A_PD$glm

#make pretty selbal  cv_
png('./files/SHT_selbal/2020-09-20_cb_selbal_cv_metab_PD_A.png', width=2500, height=2500, res=400)
grid.draw(cv_metab_A_PD$global.plot)
dev.off()
```

```{r}
#metab selbal C PD
metab_map_noPa_C_PD<- metab_map_noPa_AC[grep('C',metab_map_noPa_AC$diseasclass),]
metab_noPa_C <- metab_noPa_AC[,gsub('.B','B',rownames(metab_map_noPa_C_PD))]

#selbal needs two inputs- matrix with samples as rows and taxa as column
#setup 
var_metab <- as.numeric(metab_map_noPa_C_PD$pocketdepth)
metab_noPa_C <- metab_noPa_C[,!is.na(var_metab)]
var_metab <- var_metab[!is.na(var_metab)]
metab_genus_sum_t <- t(metab_noPa_C)#

#selbal pre resp
cv_metab_C_PD <- selbal.cv(x=metab_genus_sum_t, y=var_metab, zero.rep="bayes",seed = 1,col = c("#0072B2","#D55E00"))
cv_metab_C_PD$accuracy.nvar
cv_metab_C_PD$var.barplot
grid.draw(cv_metab_C_PD$global.plot)
plot.tab(cv_metab_C_PD$cv.tab)
cv_metab_C_PD$glm

#make pretty selbal  cv_
png('./files/SHT_selbal/2020-09-20_cb_selbal_cv_metab_PD_C.png', width=2500, height=2500, res=400)
grid.draw(cv_metab_C_PD$global.plot)
dev.off()
```

```{r}
#metagen selbal A C
table(metagen_noPa>10)
metagen_map_noPa_AC #
metagen_df_noPa_AC <-metagen_noPa[,rownames(metagen_map_noPa_AC)]
rownames(metagen_df_noPa_AC) <-gsub('.*g__','',rownames(metagen_df_noPa_AC))
metagen_df_noPa_AC
var_metagen <- as.factor(metagen_map_noPa_AC$DiseasClass)

#selbal needs two inputs- matrix with samples as rows and taxa as column
#setup 
metagen_genus_sum_t <- t(metagen_df_noPa_AC)#
table(metagen_genus_sum_t ==0)
#selbal pre resp
cv_metagen_AvC_DC <- selbal.cv(x=metagen_genus_sum_t, y=var_metagen, zero.rep="bayes",seed = 1,col = c("#0072B2","#D55E00"))
cv_metagen_AvC_DC$accuracy.nvar
cv_metagen_AvC_DC$var.barplot
grid.draw(cv_metagen_AvC_DC$global.plot)
plot.tab(cv_metagen_AvC_DC$cv.tab)
cv_metagen_AvC_DC$glm

#make pretty selbal  cv_
png('./files/SHT_selbal/2020-09-20_cb_selbal_cv_metagen_DC_AC.png', width=5000, height=2900, res=400)
grid.draw(cv_metagen_AvC_DC$global.plot)
dev.off()

png('./files/SHT_selbal/2020-09-20_b_cb_selbal_cv_metagen_DC_AC.png', width=2500, height=2500, res=400)
grid.draw(cv_metagen_AvC_DC$global.plot)
dev.off()
```

```{r}


#metagen selbal A PD
metagen_map_noPa_AC

table(metagen_noPa>10)
metagen_map_noPa_A <- metagen_map_noPa_AC[grep('A',metagen_map_noPa_AC$DiseasClass),]
metagen_df_noPa_A <-metagen_noPa[,rownames(metagen_map_noPa_A)]
rownames(metagen_df_noPa_A) <-gsub('.*g__','',rownames(metagen_df_noPa_A))
metagen_df_noPa_A
var_metagen <- as.numeric(metagen_map_noPa_A$PocketDepth)

#selbal needs two inputs- matrix with samples as rows and taxa as column
#setup 
metagen_genus_sum_t <- t(metagen_df_noPa_A)#
table(metagen_genus_sum_t ==0)
#selbal pre resp
cv_metagen_A_PD <- selbal.cv(x=metagen_genus_sum_t, y=var_metagen, zero.rep="bayes",seed = 1,col = c("#0072B2","#D55E00"))
cv_metagen_A_PD$accuracy.nvar
cv_metagen_A_PD$var.barplot
grid.draw(cv_metagen_A_PD$global.plot)
plot.tab(cv_metagen_A_PD$cv.tab)
cv_metagen_A_PD$glm

#make pretty selbal  cv_
png('./files/SHT_selbal/2020-09-20_selbal_cv_metagen_PD_A.png', width=2500, height=2500, res=400)
grid.draw(cv_metagen_A_PD$global.plot)
dev.off()
```

```{r}
#metagen selbal AC PD
metagen_map_noPa

table(metagen_noPa>10)
metagen_map_noPa_AC <- metagen_map_noPa_AC[grep('A|C',metagen_map_noPa_AC$DiseasClass),]
metagen_df_noPa_AC <-metagen_noPa[,rownames(metagen_map_noPa_AC)]
rownames(metagen_df_noPa_AC) <-gsub('.*g__','',rownames(metagen_df_noPa_AC))
metagen_df_noPa_AC
var_metagen <- as.numeric(metagen_map_noPa_AC$PocketDepth)

#selbal needs two inputs- matrix with samples as rows and taxa as column
#setup 
metagen_genus_sum_t <- t(metagen_df_noPa_AC)#
table(metagen_genus_sum_t ==0)
#selbal pre resp
cv_metagen_AC_PD <- selbal.cv(x=metagen_genus_sum_t, y=var_metagen, zero.rep="bayes",seed = 1,col = c("#0072B2","#D55E00"))
cv_metagen_AC_PD$accuracy.nvar
cv_metagen_AC_PD$var.barplot
grid.draw(cv_metagen_AC_PD$global.plot)
plot.tab(cv_metagen_AC_PD$cv.tab)
cv_metagen_AC_PD$glm

#make pretty selbal  cv_
png('./files/SHT_selbal/2020-09-20_selbal_cv_metagen_PD_AC.png', width=2500, height=2500, res=400)
grid.draw(cv_metagen_AC_PD$global.plot)
dev.off()
```

```{r}
#metagen selbal C PD
metagen_map_noPa_AC

table(metagen_noPa>10)
metagen_map_noPa_C <- metagen_map_noPa_AC[grep('C',metagen_map_noPa_AC$DiseasClass),]
metagen_df_noPa_C <-metagen_noPa[,rownames(metagen_map_noPa_C)]
rownames(metagen_df_noPa_C) <-gsub('.*g__','',rownames(metagen_df_noPa_C))
metagen_df_noPa_C
var_metagen <- as.numeric(metagen_map_noPa_C$PocketDepth)

#selbal needs two inputs- matrix with samples as rows and taxa as column
#setup 
metagen_genus_sum_t <- t(metagen_df_noPa_C)#
table(metagen_genus_sum_t ==0)
#selbal pre resp
cv_metagen_C_PD <- selbal.cv(x=metagen_genus_sum_t, y=var_metagen, zero.rep="bayes",seed = 1,col = c("#0072B2","#D55E00"))
cv_metagen_C_PD$accuracy.nvar
cv_metagen_C_PD$var.barplot
cv_metagen_C_PD$glm

#make pretty selbal  cv_
png('./files/SHT_selbal/2020-09-20_selbal_cv_metagen_PD_C.png', width=2500, height=2500, res=400)
grid.draw(cv_metagen_C_PD$global.plot)
dev.off()
```
