# Supplementary material for: Compositional Data Analysis of Periodontal Disease Microbial Communities
Source: Front Microbiol. 2021 May 17;12:617949. doi: 10.3389/fmicb.2021.617949 (PMC8165185; doi:10.3389/fmicb.2021.617949)
Supplement: Supplementary file 3 [file Data_Sheet_3.ZIP › jupyternotebook_and_files/PTusc_randomForest.ipynb]

# %% [code]
import numpy as np
import matplotlib.pyplot as plt
import pandas as pd
import time
from collections import OrderedDict

from sklearn.ensemble import RandomForestClassifier
from sklearn.model_selection import cross_val_score
from sklearn.model_selection import train_test_split
from sklearn import metrics
from sklearn.metrics import classification_report
from sklearn.metrics import roc_auc_score
from sklearn.metrics import roc_curve, auc


# %% [markdown]
High vs Low (16S)

# %% [code]
data_PT = pd.read_csv('./files/2020-09-18_PT_16S_OTU_genus_clr_Tabl_zcomp.csv',
                         sep=',',index_col=0)

#print(data_NARCH)
map_PT = pd.read_csv('./files/all76PT_map.txt.csv',
                        sep=',',index_col=0)

# %% [code]
#make y variable 2 factor 
highLow_Y = map_PT.AvgPocketDepth>2.6
x_PT = data_PT.transpose().copy()

# %% [code]
# Split the data into training and test data for the categories(y) and dataset(x)
# Here we are spliting it 65% training and 35% test
X_train, X_test, y_train, y_test = train_test_split(x_PT, highLow_Y, test_size=.35, random_state=42)
ensemble_clfs = [
    ("RandomForestClassifier, max_features='sqrt'",
        RandomForestClassifier(warm_start=True, oob_score=True,
                               max_features="sqrt", 
                               random_state=42)),
    ("RandomForestClassifier, max_features='log2'",
        RandomForestClassifier(warm_start=True, max_features='log2',
                               oob_score=True, 
                               random_state=42)),
    ("RandomForestClassifier, max_features=None",
        RandomForestClassifier(warm_start=True, max_features=None,
                               oob_score=True, 
                               random_state=42))
]


# %% [code]
# Map a classifier name to a list of (<n_estimators>, <error rate>) pairs.
error_rate = OrderedDict((label, []) for label, _ in ensemble_clfs)

# %% [code]
# Range of `n_estimators` values to explore.
min_estimators = 50
max_estimators = 100

# %% [code]
for label, clf in ensemble_clfs:
    for i in range(min_estimators, max_estimators + 1):
        clf.set_params(n_estimators=i)
        clf.fit(X_train, y_train)

        # Record the OOB error for each `n_estimators=i` setting.
        oob_error = 1 - clf.oob_score_
        error_rate[label].append((i, oob_error))

# %% [code]
# Generate the "OOB error rate" vs. "n_estimators" plot.
for label, clf_err in error_rate.items():
    xs, ys = zip(*clf_err)
    plt.plot(xs, ys, label=label)

plt.xlim(min_estimators, max_estimators)
plt.xlabel("n_estimators")
plt.ylabel("OOB error rate")
plt.legend(loc="upper right")
plt.show()

# %% [code]
clf = RandomForestClassifier(n_estimators=70, max_features=None, random_state=42)
all_accuracies = cross_val_score(estimator=clf, X=X_train, y=y_train, cv=5)
print('Mean Validation Scores: ' ,end='')
print(np.mean(all_accuracies))

# %% [code]
clf_final = RandomForestClassifier(n_estimators=70, bootstrap=True,max_features=None,oob_score= True,
                                   random_state= 42)
clf_final.fit(X_train,y_train)
y_pred = clf_final.predict(X_test)
print("Test Set Accuracy:",metrics.accuracy_score(y_test, y_pred))
print("OOB score:", clf_final.oob_score_)

print("ROC:", roc_auc_score(np.array(y_test),y_pred))

# %% [code]
#save top 15 features
feats = {} # a dict to hold feature_name: feature_importance
for feature, importance in zip(x_PT.columns, clf_final.feature_importances_):
    feats[feature] = importance #add the name/value pair 
importances = pd.DataFrame.from_dict(feats, orient='index').rename(columns={0: 'Gini-importance'})
imp=importances.sort_values(by='Gini-importance',ascending=False)
print(imp.head(15))
imp.head(15).to_csv("./files/PT_RF/2020-09-19_15_RF_plot_bact_PT_hiLoAvgPD.csv")


# %% [code]
#for table 3
table_dict = {}
table_dict["High vs Low (16S)"] = (metrics.accuracy_score(y_test, y_pred),clf_final.oob_score_,
      np.mean(all_accuracies),roc_auc_score(np.array(y_test),y_pred))
print("High vs Low (16S)",metrics.accuracy_score(y_test, y_pred),clf_final.oob_score_,
      np.mean(all_accuracies),roc_auc_score(np.array(y_test),y_pred))


# %% [markdown]
High vs Low (16S+Cytokine)

# %% [code]
##Now with cytokine features
cyto_PT = pd.read_csv('./files/2020-09-18_PT_cyto_clr_table_zcomp.csv',
                         sep=',',index_col=0)
bact_cyto = pd.DataFrame(pd.concat([cyto_PT.transpose(), data_PT.transpose()], axis=1,sort=True)).iloc[:-20,:]
bact_cyto_nona = bact_cyto.dropna(axis=0)
x_PT = bact_cyto_nona.copy()


# %% [code]

X_train, X_test, y_train, y_test = train_test_split(x_PT, highLow_Y, test_size=.35, random_state=42)
ensemble_clfs = [
    ("RandomForestClassifier, max_features='sqrt'",
        RandomForestClassifier(warm_start=True, oob_score=True,
                               max_features="sqrt", 
                               random_state=42)),
    ("RandomForestClassifier, max_features='log2'",
        RandomForestClassifier(warm_start=True, max_features='log2',
                               oob_score=True, 
                               random_state=42)),
    ("RandomForestClassifier, max_features=None",
        RandomForestClassifier(warm_start=True, max_features=None,
                               oob_score=True, 
                               random_state=42))
]


# %% [code]
# Map a classifier name to a list of (<n_estimators>, <error rate>) pairs.
error_rate = OrderedDict((label, []) for label, _ in ensemble_clfs)

# Range of `n_estimators` values to explore.
min_estimators = 50
max_estimators = 100

# %% [code]
for label, clf in ensemble_clfs:
    for i in range(min_estimators, max_estimators + 1):
        clf.set_params(n_estimators=i)
        clf.fit(X_train, y_train)

        # Record the OOB error for each `n_estimators=i` setting.
        oob_error = 1 - clf.oob_score_
        error_rate[label].append((i, oob_error))

# Generate the "OOB error rate" vs. "n_estimators" plot.
for label, clf_err in error_rate.items():
    xs, ys = zip(*clf_err)
    plt.plot(xs, ys, label=label)

plt.xlim(min_estimators, max_estimators)
plt.xlabel("n_estimators")
plt.ylabel("OOB error rate")
plt.legend(loc="upper right")
plt.show()


# %% [code]
clf = RandomForestClassifier(n_estimators=70, max_features=None, random_state=42)
all_accuracies = cross_val_score(estimator=clf, X=X_train, y=y_train, cv=5)
print('Mean Validation Scores: ' ,end='')
print(np.mean(all_accuracies))

# %% [code]
clf_final = RandomForestClassifier(n_estimators=70, bootstrap=True,max_features=None,oob_score= True,
                                   random_state= 42)
clf_final.fit(X_train,y_train)
y_pred = clf_final.predict(X_test)
print("Test Set Accuracy:",metrics.accuracy_score(y_test, y_pred))
print("OOB score:", clf_final.oob_score_)
print("ROC:", roc_auc_score(np.array(y_test),y_pred))


# %% [code]
feats = {} # a dict to hold feature_name: feature_importance
for feature, importance in zip(x_PT.columns, clf_final.feature_importances_):
    feats[feature] = importance #add the name/value pair 

importances = pd.DataFrame.from_dict(feats, orient='index').rename(columns={0: 'Gini-importance'})
imp=importances.sort_values(by='Gini-importance',ascending=False)
print(imp.head(15))
imp.head(15).to_csv("./files/PT_RF/2020-09-19_15_RF_plot_bact_cyto_PT_hiLoAvgPD.csv")


# %% [code]
#for table 03
print("High vs Low (16S+Cytokine)",metrics.accuracy_score(y_test, y_pred),clf_final.oob_score_,
      np.mean(all_accuracies),roc_auc_score(np.array(y_test),y_pred))
table_dict["High vs Low (16S+Cytokine)"] = (metrics.accuracy_score(y_test, y_pred),clf_final.oob_score_,
      np.mean(all_accuracies),roc_auc_score(np.array(y_test),y_pred))


# %% [markdown]
AvsC disease class 16S

# %% [code]
#SHT

# %% [code]
############################################################################################################################################
##AvsC DC
data_Clorox = pd.read_csv('./files/2020-09-20_SHT_16S_OTU_genus_clr_Tabl_zcomp.csv',
                         sep=',',index_col=0)

map_Clorox = pd.read_csv('./files/2020-08-11_SHT_mappingfile.csv',
                        sep=',',index_col=0)
is_AC = (map_Clorox['diseasclass']=='A') | (map_Clorox['diseasclass']=='C' )
map_Clorox_AC = map_Clorox[is_AC]


# %% [code]
#make y variable boolean 
Y = map_Clorox_AC[map_Clorox_AC.index.isin(data_Clorox.transpose().index)].diseasclass
x_Clorox = data_Clorox.transpose()[data_Clorox.transpose().index.isin(Y.index)]
for i in range(0,len(Y)):
    if Y[i] == 'A':
        Y[i] = '0'
    else:
        Y[i] = '1'
print(Y)
print(x_Clorox)

# %% [code]
X_train, X_test, y_train, y_test = train_test_split(x_Clorox, Y, test_size=.35, random_state=42)
ensemble_clfs = [
    ("RandomForestClassifier, max_features='sqrt'",
        RandomForestClassifier(warm_start=True, oob_score=True,
                               max_features="sqrt", 
                               random_state=42)),
    ("RandomForestClassifier, max_features='log2'",
        RandomForestClassifier(warm_start=True, max_features='log2',
                               oob_score=True, 
                               random_state=42)),
    ("RandomForestClassifier, max_features=None",
        RandomForestClassifier(warm_start=True, max_features=None,
                               oob_score=True, 
                               random_state=42))
]


# %% [code]
# Map a classifier name to a list of (<n_estimators>, <error rate>) pairs.
error_rate = OrderedDict((label, []) for label, _ in ensemble_clfs)


# %% [code]
# Range of `n_estimators` values to explore.
min_estimators = 50
max_estimators = 100

# %% [code]
for label, clf in ensemble_clfs:
    for i in range(min_estimators, max_estimators + 1):
        clf.set_params(n_estimators=i)
        clf.fit(X_train, y_train)

        # Record the OOB error for each `n_estimators=i` setting.
        oob_error = 1 - clf.oob_score_
        error_rate[label].append((i, oob_error))


# %% [code]
# Generate the "OOB error rate" vs. "n_estimators" plot.
for label, clf_err in error_rate.items():
    xs, ys = zip(*clf_err)
    plt.plot(xs, ys, label=label)

plt.xlim(min_estimators, max_estimators)
plt.xlabel("n_estimators")
plt.ylabel("OOB error rate")
plt.legend(loc="upper right")
plt.show()

# %% [code]
clf = RandomForestClassifier(n_estimators=70, max_features=None, random_state=42)
all_accuracies = cross_val_score(estimator=clf, X=X_train, y=y_train, cv=5)
print('Mean Validation Scores: ' ,end='')
print(np.mean(all_accuracies))


# %% [code]
clf_final = RandomForestClassifier(n_estimators=70, bootstrap=True,max_features=None,oob_score= True,
                                   random_state= 42)
clf_final.fit(X_train,y_train)
y_pred = clf_final.predict(X_test)
print("Test Set Accuracy:",metrics.accuracy_score(y_test, y_pred))
print("OOB score:", clf_final.oob_score_)


# %% [code]
y_pred_int = [0] * len(y_pred)
for i in range(0,len(y_pred)):
    y_pred_int[i] = int(y_pred[i])
print("ROC:", roc_auc_score(np.array(y_test),y_pred_int))


# %% [code]
feats = {} # a dict to hold feature_name: feature_importance
for feature, importance in zip(x_Clorox.columns, clf_final.feature_importances_):
    feats[feature] = importance #add the name/value pair 

importances = pd.DataFrame.from_dict(feats, orient='index').rename(columns={0: 'Gini-importance'})
imp=importances.sort_values(by='Gini-importance',ascending=False)
print(imp.head(15))
imp.head(15).to_csv("./files/SHT_RF/2020-09-20_15_RF_plot_bact_Clorox_AC.csv")


# %% [code]
print(y_test)
print(y_pred)
print("A vs C (16S)",metrics.accuracy_score(y_test, y_pred))

# %% [code]
print("A vs C (16S)",metrics.accuracy_score(y_test, y_pred),clf_final.oob_score_,
      np.mean(all_accuracies),roc_auc_score(np.array(y_test),y_pred_int))
table_dict["A vs C (16S)"] = (metrics.accuracy_score(y_test, y_pred),clf_final.oob_score_,
      np.mean(all_accuracies),roc_auc_score(np.array(y_test),y_pred_int))


# %% [markdown]
AvsC disease class 16S&metabolites

# %% [code]
metab_Clorox = pd.read_csv('./files/2020-09-20_SHT_metab_clr_table_zcomp.csv',
                         sep=',',index_col=0)

# %% [code]
Y = map_Clorox_AC[map_Clorox_AC.index.isin(data_Clorox.transpose().index)].diseasclass
x_Clorox = data_Clorox.transpose()[data_Clorox.transpose().index.isin(Y.index)]

x_metab_Clorox = metab_Clorox.transpose()
x_metab_Clorox = x_metab_Clorox[x_metab_Clorox.index.isin(x_Clorox.index)]


# %% [code]
bact_metab = pd.DataFrame(pd.concat([x_Clorox, x_metab_Clorox], axis=1,sort=True)).dropna()
Y = map_Clorox_AC[map_Clorox_AC.index.isin(bact_metab.index)].diseasclass

print(bact_metab)
for i in range(0,len(Y)):
    if Y[i] == 'A':
        Y[i] = '0'
    else:
        Y[i] = '1'
 
print(Y)


# %% [code]
X_train, X_test, y_train, y_test = train_test_split(bact_metab, Y, test_size=.35, random_state=42)
ensemble_clfs = [
    ("RandomForestClassifier, max_features='sqrt'",
        RandomForestClassifier(warm_start=True, oob_score=True,
                               max_features="sqrt", 
                               random_state=42)),
    ("RandomForestClassifier, max_features='log2'",
        RandomForestClassifier(warm_start=True, max_features='log2',
                               oob_score=True, 
                               random_state=42)),
    ("RandomForestClassifier, max_features=None",
        RandomForestClassifier(warm_start=True, max_features=None,
                               oob_score=True, 
                               random_state=42))
]


# %% [code]
# Map a classifier name to a list of (<n_estimators>, <error rate>) pairs.
error_rate = OrderedDict((label, []) for label, _ in ensemble_clfs)


# %% [code]
# Range of `n_estimators` values to explore.
min_estimators = 50
max_estimators = 100

# %% [code]
for label, clf in ensemble_clfs:
    for i in range(min_estimators, max_estimators + 1):
        clf.set_params(n_estimators=i)
        clf.fit(X_train, y_train)

        # Record the OOB error for each `n_estimators=i` setting.
        oob_error = 1 - clf.oob_score_
        error_rate[label].append((i, oob_error))


# %% [code]
# Generate the "OOB error rate" vs. "n_estimators" plot.
for label, clf_err in error_rate.items():
    xs, ys = zip(*clf_err)
    plt.plot(xs, ys, label=label)

plt.xlim(min_estimators, max_estimators)
plt.xlabel("n_estimators")
plt.ylabel("OOB error rate")
plt.legend(loc="upper right")
plt.show()


# %% [code]
clf = RandomForestClassifier(n_estimators=70, max_features=None, random_state=42)
all_accuracies = cross_val_score(estimator=clf, X=X_train, y=y_train, cv=5)
print('Mean Accu Scores: ' ,end='')
print(np.mean(all_accuracies))


# %% [code]
clf_final = RandomForestClassifier(n_estimators=70, bootstrap=True,max_features=None,oob_score= True,
                                   random_state= 42)
clf_final.fit(X_train,y_train)
y_pred = clf_final.predict(X_test)
print("Test Set Accuracy:",metrics.accuracy_score(y_test, y_pred))
print("OOB score:", clf_final.oob_score_)
y_pred_int = [0] * len(y_pred)
for i in range(0,len(y_pred)):
    y_pred_int[i] = int(y_pred[i])
print("ROC:", roc_auc_score(np.array(y_test),y_pred_int))

# %% [code]
feats = {} # a dict to hold feature_name: feature_importance
for feature, importance in zip(bact_metab.columns, clf_final.feature_importances_):
    feats[feature] = importance #add the name/value pair 

importances = pd.DataFrame.from_dict(feats, orient='index').rename(columns={0: 'Gini-importance'})
imp=importances.sort_values(by='Gini-importance',ascending=False)
print(imp.head(15))
imp.head(15).to_csv("./files/SHT_RF/2020-09-20_15_RF_plot_bact_metab_Clorox_AC.csv")


# %% [code]
print("A vs C (16S+Metabolites)",metrics.accuracy_score(y_test, y_pred),clf_final.oob_score_,
      np.mean(all_accuracies),roc_auc_score(np.array(y_test),y_pred_int))
table_dict["A vs C (16S+Metabolites)"] = (metrics.accuracy_score(y_test, y_pred),clf_final.oob_score_,
          np.mean(all_accuracies),roc_auc_score(np.array(y_test),y_pred_int))


# %% [code]
print(table_dict)

# %% [code]
with open('./files/2020-08-table_RF.csv','w') as f:
    for k, v in table_dict.items():
        print("%s,%.2f,%.2f,%.2f,%.2f\n"%(k,v[0],v[1],v[2],v[3]))
        f.write("%s,%.2f,%.2f,%.2f,%.2f\n"%(k,v[0],v[1],v[2],v[3]))

# %% [code]
