# Supplementary material for: Compositional Data Analysis of Periodontal Disease Microbial Communities
Source: Front Microbiol. 2021 May 17;12:617949. doi: 10.3389/fmicb.2021.617949 (PMC8165185; doi:10.3389/fmicb.2021.617949)
Supplement: Supplementary file 3 [file Data_Sheet_3.ZIP › jupyternotebook_and_files/py_scripts/2020-06-29_tax_table_make.py]

# -*- coding: utf-8 -*-
"""
Created on Mon Jun 29 07:07:56 2020

@author: aorti
"""

##this takes the taxa rows and makes a table tax|genus|genus species 

#for R

spOTUfilename = '../data/emp-single-end-sequences/taxon-7-gg-nb-exported-feature-table/table.from_biom.txt'
gnOTUfilename = '../data/emp-single-end-sequences/taxon-gg-nb-exported-feature-table/Schwarzberg-genera-table.txt'
spDict = {}
spDict['genus_id'] = ('id_full','genus_species','genus')
with open(spOTUfilename,"r") as file:
    for line in file:
        #print(line)
        if (line[0] != '#')&(line[:3] != 'OTU'):
            
            line = line.strip().split('\t')
            id = line[0].strip()
            id_genus = ';'.join(id.split(";")[:-1])
            print(id)
            species = id.split(';')[-1][3:]
            genera = id.split(';')[-2][3:]
            if len(species) > 1:
                species='_'+species
            try:
                spDict[id_genus].append((id,genera+species,genera))
            except:
                spDict[id_genus] = (id,genera+species,genera)
print(spDict)

#writefiles
outfile = '../data/2020-06-29_bact_tax_table.csv'
outfile = open(outfile,"w")
for key, values in spDict.items():
    outfile.write(key+","+values[0]+','+values[1]+","+values[2]+'\n')
    print(key+","+values[0]+','+values[1]+","+values[2]+'\n')

#Check genus 
gnDict = {}
with open(gnOTUfilename,"r") as file:
    for line in file:
        #print(line)
        if (line[0] != '#')&(line[:3] != 'OTU'):
            
            line = line.strip().split('\t')
            id = line[0].strip()
            #print(id)
            genera = id.split(';')[-1][3:]
            
            gnDict[id] = (genera,genera)
#print(gnDict)
