# Supplementary material for: Compositional Data Analysis of Periodontal Disease Microbial Communities
Source: Front Microbiol. 2021 May 17;12:617949. doi: 10.3389/fmicb.2021.617949 (PMC8165185; doi:10.3389/fmicb.2021.617949)
Supplement: Supplementary file 3 [file Data_Sheet_3.ZIP › jupyternotebook_and_files/py_scripts/2020-07-22_fna_make_SHT.py]

# -*- coding: utf-8 -*-
"""
Created on Wed Jul 22 13:59:32 2020

@author: aorti
"""
from Bio.Seq import Seq
from Bio.SeqRecord import SeqRecord
import gzip
from Bio import SeqIO

#This script uses:
#gzip open and biopython to go through files and make fna file for qiime2 
#make qiime1 demultiplexed format
#change @ to >
#keep ID 
#keep barcode info
#kepp seq 
#del '+' and next line

from os import listdir
from os.path import isfile, join

#download files from SHT nucleotide link found in paper
#in the enaFastq file. Keep them in .gz format
onlyfiles = [f for f in listdir('./SHT/16S/enaFastq') if isfile(join('../MSysData/16S/enaFastq', f))]
print(onlyfiles)

records = []
c=0
fastaline=0
for file in onlyfiles:
    
    with gzip.open('./SHT/16S/enaFastq/'+file) as file:
        for line in file:
            if c >-1:
                c+=1
                if line[:1] == b'@':
                    #print('>'+str(line)[3:].split(' ')[0]+' '+ str(c)+ ' ' + ' '.join(str(line)[3:].split(' ')[1:])[:-3])
                    ID = str(line)[3:].split(' ')[0]+' '+' '.join(str(line)[3:].split(' ')[1:])[:-3]#+' '+ str(c)+ ' ' + 
                    fastaline = 2
                elif c%4 == 2:
                    seq = str(line)[2:-3]
                elif c%4 ==3:
                    record = SeqRecord(
                            Seq(
                                    seq),
                                    id = ID,description = '' )
                    print(record.format('fasta'))
                    records.append(record)
                


#write qiime1 fasta file
SeqIO.write(records, '../mSysData/16S/2020-07-22_16S_bact.fasta',format='fasta-2line')
