# Supplementary material for: Compositional Data Analysis of Periodontal Disease Microbial Communities
Source: Front Microbiol. 2021 May 17;12:617949. doi: 10.3389/fmicb.2021.617949 (PMC8165185; doi:10.3389/fmicb.2021.617949)
Supplement: Supplementary file 3 [file Data_Sheet_3.ZIP › jupyternotebook_and_files/Qiime2.ipynb]

# %% [code]
import qiime2

# %% [code]
#Run in commandline with qiime enviroment activated 
#qiime2-2020.2 used 

# %% [code]
#PT 
#download sequences from figshare for PT study outlined in paper
qiime tools import   --input-path sequences.fna   
        --output-path seqs.qza   --type 'SampleData[Sequences]' 
qiime vsearch dereplicate-sequences   --i-sequences seqs.qza   
        --o-dereplicated-table table.qza   
        --o-dereplicated-sequences rep-seqs.qza
qiime vsearch cluster-features-de-novo   --i-table ../emp-single-end-sequences/table.qza   
        --i-sequences ../emp-single-end-sequences/rep-seqs.qza   
        --p-perc-identity 1.00   
        --o-clustered-table ../emp-single-end-sequences/table-dn-100b.qza   
        --o-clustered-sequences rep-seqs-dn-100b.qza 
qiime tools extract   --input-path rep-seqs-dn-100b.qza 
        --output-path extracted-rep-seqs-dn-100b  

cd extracted-rep-seqs-dn-100b/
qiime feature-classifier classify-sklearn   
        --i-classifier gg-13-8-99-515-806-nb-classifier.qza 
        --i-reads rep-seqs-dn-100b.qza 
        --o-classification taxonomy-dn-100b.qza

qiime taxa collapse --i-table table-dn-100b.qza 
        --i-taxonomy taxonomy-dn-100b.qza --p-level 3 
        --o-collapsed-table taxon-table-dn-100b.qza 
        --output-dir ./taxtable

qiime tools export   --input-path taxon-table-dn-100b.qza   
        --output-path taxon-exported-feature-table 
cd taxon-exported-feature-table/ 
biom convert -i feature-table.biom -o PT_table.from_biom.txt --to-tsv 
cat PT_table.from_biom.txt
#to R

# %% [code]
#SHT

cd 16S  
#from py 2020_07_22_fna_make_SHT.py 
#fastq to qiime1 demultiplexed fasta format 
qiime tools import --input-path 2020-07-22_16S_bact.fasta 
        --output-path seqs.qza  --type 'SampleData[Sequences]'
qiime vsearch dereplicate-sequences   --i-sequences seqs.qza   
        --o-dereplicated-table table.qza   
        --o-dereplicated-sequences rep-seqs.qza

qiime vsearch cluster-features-de-novo   --i-table table.qza
        --i-sequences rep-seqs.qza   --p-perc-identity 1   
        --o-clustered-table table-dn-100.qza 
        --o-clustered-sequences rep-seqs-dn-100.qza  
qiime feature-classifier classify-sklearn   
        --i-classifier gg-13-8-100-nb-classifier.qza 
        --i-reads rep-seqs-dn-100.qza 
        --o-classification taxonomy-gg-nb-dn-100
                                  
qiime taxa collapse --i-table table-dn-100.qza 
        --i-taxonomy taxonomy-gg-nb-dn-100.qza --p-level 6 
        --output-dir taxtable  
        
                
cd taxtable/
qiime tools export table.qza --output-dir exported-feature-table  
qiime tools export collapsed_table.qza 
        --output-dir exported-feature-table  
qiime tools export collapsed_table.qza 
        --output-path exported-feature-table 
qiime tools export --input-path collapsed_table.qza 
        --output-path exported-feature-table  
biom convert -i table.biom -o table.from_biom.txt --to-tsv
cd exported-feature-table/
biom convert -i feature-table.biom -o SHT_table.from_biom.txt --to-tsv  
cat SHT_table.from_biom.txt
#to R 
