# Supplementary material for: Compositional Data Analysis of Periodontal Disease Microbial Communities
Source: Front Microbiol. 2021 May 17;12:617949. doi: 10.3389/fmicb.2021.617949 (PMC8165185; doi:10.3389/fmicb.2021.617949)
Supplement: Supplementary file 3 [file Data_Sheet_3.ZIP › jupyternotebook_and_files/README.txt]

REAME: jupyternotebook_and_files

These scripts reproduce the 16S data and figures (NMDS, correlation, PERMANOVA, betadipersion,
  DIABLO, selbal, and random forest) for Compositional Data Analysis of Periodontal 
  Disease Microbial Communities. 

In this directory 
.
├── PT_R_JupyterNotebook.ipynb   # Reproduces figures for PT data
├── PT_SHT_selbal_Rmarkdown.Rmd  # Reproduces selbal figures 
├── PTusc_randomForest.ipynb     # Reproduces random forest analysis
├── Qiime2.ipynb                 # Reproduces 16S data
├── SHT_R_JupyterNotebook.ipynb  # Reproduces figures for SHT data
└── README.txt                   # This file


PT_R_JupyterNotebook.ipynb: This script reproduces NMDS, correlation, PERMANOVA, betadipersion, 
                                 DIABLO analysis and figures; and random forest figure for PT data. 

PT_SHT_selbal_Rmarkdown.Rmd: This script reproduces selbal analysis and figures for PT and SHT data. 

PTusc_randomForest.ipynb: This script reprodues random forest anaylsis for PT and SHT data. 

Qiime2.ipynb: This script reproduces 16S for PT and SHT data. 

SHT_R_JupyterNotebook.ipynb: This script reproduces NMDS, correlation, PERMANOVA, betadipersion, 
                                 DIABLO analysis and figures; and random forest figure for SHT data.

README.txt: This file
