# Supplementary material for: Compositional Data Analysis of Periodontal Disease Microbial Communities
Source: Front Microbiol. 2021 May 17;12:617949. doi: 10.3389/fmicb.2021.617949 (PMC8165185; doi:10.3389/fmicb.2021.617949)
Supplement: Supplementary file 3 [file Data_Sheet_3.ZIP › jupyternotebook_and_files/SHT_R_JupyterNotebook.ipynb]

# %% [code]
##import packages
library(propr)
library(magrittr)
library(zCompositions)
library(magrittr)
library(dplyr)
library(ggplot2)
library(tidyverse) 
library(readr)
library(mixOmics)
library(selbal)
library(vegan)
library(otuSummary)
library(psych)
library(scales)
library(ggthemes)
library(vegan)
library(viridis)
library(ggpubr)
library(rstatix)
library(corrplot)
library(sprof)
library(png)
library(grid)

library(gridExtra)
library(cowplot)

# %% [code]
#clr transformation
#read in data
bact_untx <- read.table('./files/SHT_table.from_biom.txt',header = 1,row.names = 1,sep='\t',check.names=FALSE)
#map_untx <- read.table('./files/2020-08-11_SHT_mapping_files.csv',sep='\t',header =1,row.names = 1,check.names = F)
map_untx <- read.table('./files/2020-08-11_SHT_mappingfile.csv',sep='\t',header =1,row.names = 1,check.names = F)

#rownames(map_untx) <- gsub('R','',map_untx$Description)
#rownames(map_untx) <- gsub('b','B',rownames(map_untx))
colnames(bact_untx) <- gsub('10822.061914.|10822.','',colnames(bact_untx))
colnames(bact_untx) <- gsub('R','',colnames(bact_untx))
colnames(bact_untx) <- gsub('b','B',colnames(bact_untx))

# %% [code]

metab_untx <- read.table('./files/gnps/quantification_table/quantification_table.csv',sep=',',header =1,row.names = 2,check.names = F,na.strings = 'ND')
colnames(metab_untx) <- gsub('_.*','',colnames(metab_untx))
colnames(metab_untx) <- gsub('b','B',colnames(metab_untx))
head(metab_untx)

# %% [code]
#bact_genus10_reduce <- metab_untx[rowSums(bact_untx == 0) <= 0.9 * ncol(bact_untx), ]
#metagen_untx <- read.table('../data/Clorox_NARCH_kraken_o.txt',sep='\t',row.names = 1,header = 1,check.names=FALSE)
metagen_untx <- read.table('./files/SHT_PT_kraken_o.txt',sep='\t',row.names = 1,header = 1,check.names=FALSE)


#Sum by genus for bact and metagen
bact_untx$taxonomy <- row.names(bact_untx)
summaryInfo <- otuReport(otutab = bact_untx, siteInCol = TRUE, taxhead = "taxonomy",
                         platform = "qiime", pattern = ";", prefix = TRUE, percent = FALSE, taxlevel = "genus")
otu_table <- as.data.frame(summaryInfo[[4]])
otu_table$taxon <- row.names(otu_table)
bact_genus_untx <- otu_table[-grep('__ |g__ ', paste(otu_table$taxon, ' ',sep='')),] %>% select(-taxon)
head(bact_genus_untx)

# %% [code]
#Sum by genus metagen
metagen_untx_tax <- metagen_untx[grep('g__',row.names(metagen_untx)),-grep('A|B',colnames(metagen_untx))]#,]
head(metagen_untx_tax)
metagen_untx_tax$taxonomy <- row.names(metagen_untx_tax)
metagen_untx_tax$taxonomy <- gsub('\\|s__.*','',metagen_untx_tax$taxonomy)
metagen_untx_sum  <- metagen_untx_tax%>%
  group_by(taxonomy)%>%
  summarise_all(sum)%>%
  as.data.frame()


# %% [code]
##Reduce ALL because of selbal and using the same reduced dataset for all analysis
bact_genus10_reduce <- bact_genus_untx[rowSums(bact_genus_untx == 0) <= 0.70 * ncol(bact_genus_untx), ]
#Clean up dataframe
row.names(metagen_untx_sum) <- metagen_untx_sum$taxonomy
metagen_genus_slim <- metagen_untx_sum%>%
  select(-taxonomy)

# %% [code]
#reduce metagen
metagen_genus_red <- metagen_genus_slim[rowSums(metagen_genus_slim <90) <= 0.05 * ncol(metagen_genus_slim), ]
#remove all information except genus
bact_genus10_reduce$taxon <- gsub('.*g__','',rownames(bact_genus10_reduce))


# %% [code]
#clean up datafram
bact_genus10_redslim <- bact_genus10_reduce %>%
  group_by(taxon)%>%
  summarise_all(sum)%>%
  as.data.frame()
rownames(bact_genus10_redslim) <- bact_genus10_redslim$taxon
bact_genus10_redslim <- bact_genus10_redslim%>%
  select(-taxon)

# %% [code]
#Reduce metabolites for the top <100
metab_untx_red <- metab_untx[rowSums(metab_untx <1000000) <= 0.90 * ncol(metab_untx), ]
head(metab_untx_red)


# %% [code]
#set reduced dataframe 
#bact_genus_sum_untx <- bact_genus10_redslim


# %% [code]
#Clean up dataframe
metab_untx <- metab_untx%>%
  select(-c(`row ID`,`row retention time`))

#adjust labels
rownames(metagen_genus_red) <- gsub('.*__','',rownames(metagen_genus_red))


# %% [code]
#num zeroes
table(bact_untx == 0)
table(bact_genus10_redslim == 0)
table(metab_untx == 0)
table(metagen_untx == 0)
table(metagen_genus_red == 0)

# %% [code]
# Replace with bayes or 0.5
bact_untx_z <- bact_untx%>%select(-taxonomy)
bact_untx_z[bact_untx_z == 0] <- 0.5 
bact_genus_untx_z <- bact_genus10_redslim
bact_genus_untx_z[bact_genus_untx_z == 0] <- 0.5
metab_untx_z <- cmultRepl(metab_untx_red, output = 'p-counts')
dim(metab_untx_z)
metagen_untx_z <- cmultRepl(metagen_untx, output = 'p-counts')
#no zeros
metagen_genus_z <- metagen_genus_red

# %% [code]
#check that there are now no zeroes
table(bact_untx_z == 0)
table(bact_genus_untx_z == 0)
table(metab_untx_z == 0)
table(metagen_untx_z == 0)
table(metagen_genus_z == 0)

# %% [code]
#transpose
bact_untx_t <- t(as.matrix(bact_untx_z))
bact_genus_untx_t <- t(as.matrix(bact_genus_untx_z))
metab_untx_t <- t(as.matrix(metab_untx_z))
metagen_untx_t <- t(as.matrix(metagen_untx_z))
metagen_genus_t <- t(as.matrix(metagen_genus_z))
head(bact_genus_untx_t)

# %% [code]
# define clr function
clr <- function(x) sweep(log(x), 1, rowMeans(log(x)), "-")
#do clr transformation of tables
bact_transformed <- clr(bact_untx_t)
bact_genus_transformed <- clr(bact_genus_untx_t)
metab_transformed <- clr(metab_untx_t)
metagen_transformed <- clr(metagen_untx_t)
metagen_genus_transformed <- clr(metagen_genus_t)


# %% [code]
#transpose back
bact_transformed_right <- t(bact_transformed)
bact_genus_transformed_right <- t(bact_genus_transformed)
metab_transformed_right <- t(metab_transformed)
metagen_transformed_right <- t(metagen_transformed)
metagen_genus_transformed_right <- t(metagen_genus_transformed)

#change sample names
colnames(metab_transformed_right) <- gsub('B','.B',colnames(metab_transformed_right))


# %% [code]
#write nontransformed to csv for selbal
write.csv(bact_untx, './files/2020-09-20_16S_SHT_OTU_Tabl.csv')
write.csv(bact_genus10_redslim, './files/2020-09-20_SHT_16S_OTU_genus_Tabl.csv')
write.csv(metab_untx, './files/2020-09-20_SHT_metab_table.csv')
write.csv(metagen_untx,'./files/2020-09-20_SHT_metagen_table.csv')
write.csv(metagen_genus_red,'./files/2020-09-20_SHT_metagen_genus_table.csv')

#write clr to csv
write.csv(bact_transformed_right, './files/2020-09-20_16S_SHT_OTU_clr_Tabl_zcomp.csv')
write.csv(bact_genus_transformed_right, './files/2020-09-20_SHT_16S_OTU_genus_clr_Tabl_zcomp.csv')
write.csv(metab_transformed_right, './files/2020-09-20_SHT_metab_clr_table_zcomp.csv')
write.csv(metagen_transformed_right,'./files/2020-09-20_SHT_metagen_clr_table_zcomp.csv')
write.csv(metagen_genus_transformed_right,'./files/2020-09-20_SHT_metagen_genus_clr_table_zcomp.csv')


# %% [markdown]
NMDS

# %% [code]
#import all clr OTU tables and metabolite table
bact_df <- bact_genus_transformed_right
bact_df_ordered <- bact_df[order(row.names(bact_df)),order(colnames(bact_df))]
metab_df <- metab_transformed_right
metagen_df <- metagen_genus_transformed_right
metagen_df_ordered <- metagen_df[order(row.names(metagen_df)), order(colnames(metagen_df))]


# %% [code]
#import sample maps
bact_map <- read.table('./files/2020-08-11_SHT_mappingfile.csv',sep=',',header =1,row.names = 1,check.names = F)
#bact_map$Description <- gsub('R','',bact_map$Description) 
#bact_map$Description <- gsub('b','B',bact_map$Description)
#bact_map$Description <- gsub('p','P',bact_map$Description)
row.names(bact_map) <- bact_map$Description
bact_map_ordered <- bact_map[order(bact_map$Description),]
#bact_map_ordered$metab_description <- gsub('.B','B',bact_map_ordered$Description)
#bact_map_ordered$metab_description <- gsub('.P','P',bact_map_ordered$metab_description)
#write.csv(bact_map_ordered,'../mSysdata/2020-08-11_clorox_mappingfile.csv')


# %% [code]
metagen_map<- read.table('./files/Metadata_and_perio_NA.txt',sep='\t',header =1,row.names = 1)
metagen_map_ordered <- metagen_map[order(row.names(metagen_map)),]
head(metagen_map_ordered)

# %% [code]
###which samples to keep  #del PA and NA pocketdepth
bact_map_noPa <- bact_map_ordered[grep( 'B|b',row.names(bact_map_ordered)),]
bact_df_noPa <- bact_df_ordered[,grep('B|b',colnames(bact_df_ordered))]
bact_map_noPa <- bact_map_ordered[rownames(bact_map_ordered) %in% colnames(bact_df_noPa),]
bact_map_noPa <- bact_map_noPa[!is.na(as.numeric(bact_map_noPa$pocketdepth)),]
head(bact_map_noPa$diseasclass)
# bact_map_noPa_ABC <- bact_map_noPa[grep('A|B|C',bact_map_noPa$diseasclass),]


# %% [code]
bact_map_noPa_AC <- bact_map_noPa[grep('A|C',bact_map_noPa$diseasclass),]
bact_df_noPa_AC <- bact_df_noPa[,colnames(bact_df_noPa) %in% bact_map_noPa_AC$Description]


# %% [code]
metab_noPa <- metab_df[,grep('b|B',colnames(metab_df))]
metab_map_noPa <- bact_map_ordered[ rownames(bact_map_ordered) %in% colnames(metab_noPa),]#
metab_map_noPa <- metab_map_noPa[!is.na(as.numeric(metab_map_noPa$pocketdepth)),]
metab_map_noPa_AC <- metab_map_noPa[grep('A|C',metab_map_noPa$diseasclass),]
metab_noPa_AC <- metab_noPa[,colnames(metab_noPa)%in%rownames(metab_map_noPa_AC)]


# %% [code]
# setup
#filter metagen
metagen_df_filtered <- metagen_df_ordered[,row.names(metagen_map_ordered)] 
metagen_map_noPa <- metagen_map_ordered[grep('B|b',row.names(metagen_map_ordered)),]
metagen_map_noPa_AC <- metagen_map_noPa[grep('A|C',metagen_map_noPa$DiseasClass),]
metagen_noPa_AC <- metagen_df_filtered[,grep('B|b',rownames(metagen_map_noPa_AC))]


# %% [code]
#transpose  data frames
bact_t <- t(bact_df_noPa_AC)
metab_t <- t(metab_noPa_AC)
metagen_t <- t(metagen_noPa_AC)


# %% [code]
#then make matrix
bact_m <- as.matrix(bact_t)   
metab_m <- as.matrix(metab_t)
metagen_m <- as.matrix(metagen_t)


# %% [code]


# %% [code]
#make NMDS data
Bact_nmds = metaMDS(bact_m, distance = "euclidean")
metab_nmds = metaMDS(metab_m, distance = 'euclidean')
metagen_nmds = metaMDS(metagen_m, distance = 'euclidean')


# %% [code]
#extract NMDS data
bact_scores = as.data.frame(scores(Bact_nmds))
metab_scores = as.data.frame(scores(metab_nmds))
metagen_scores = as.data.frame(scores(metagen_nmds))


# %% [code]
#add columns to data scores
bact_scores$pocketclass = as.factor(bact_map_noPa_AC$pocketclass)
bact_scores$diseasclass = as.factor(bact_map_noPa_AC$diseasclass)
bact_scores$pocketdepth = as.numeric(bact_map_noPa_AC$pocketdepth)

metab_scores$pocketclass = as.factor(metab_map_noPa_AC$pocketclass)
metab_scores$diseasclass = as.factor(metab_map_noPa_AC$diseasclass)
metab_scores$pocketdepth = as.numeric(metab_map_noPa_AC$pocketdepth)

metagen_scores$diseasclass = as.factor(metagen_map_noPa_AC$DiseasClass)
metagen_scores$PocketClass = as.factor(metagen_map_noPa_AC$PocketClass)
metagen_scores$pocketdepth = as.numeric(metagen_map_noPa_AC$PocketDepth)


# %% [code]
#plot
#for different plots change the part of the second line and second to last line
b_pocketclass <- ggplot(bact_scores, aes(x = NMDS1, y = NMDS2)) + 
  geom_point(size = 2.5, aes(colour = pocketclass,shape=pocketclass),show.legend = FALSE) + 
  theme(
    panel.background = element_rect(fill = "white",
                                    colour = "black",
                                    size = 0.5, linetype = "solid"),
  )+ scale_colour_colorblind()
b_diseasclass <- ggplot(bact_scores, aes(x = NMDS1, y = NMDS2)) + 
  geom_point(size = 2.5, aes(colour = diseasclass,shape=diseasclass),show.legend = FALSE)+ 
  theme(
    panel.background = element_rect(fill = "white",
                                    colour = "black",
                                    size = 0.5, linetype = "solid"),
  )+ scale_colour_colorblind()
b_PD <- ggplot(bact_scores, aes(x = NMDS1, y = NMDS2)) + 
  geom_point(size = 2.5,aes(color=pocketdepth),show.legend = F) + 
  theme(
    panel.background = element_rect(fill = "white",
                                    colour = "black",
                                    size = 0.5, linetype = "solid"),
  )+ scale_color_viridis(option = "D")

metab_pocketclass <- ggplot(metab_scores, aes(x = NMDS1, y = NMDS2)) + 
  geom_point(size = 2.5, aes(colour = pocketclass,shape=pocketclass),show.legend = FALSE) + 
  theme(
    panel.background = element_rect(fill = "white",
                                    colour = "black",
                                    size = 0.5, linetype = "solid"),
  )+ scale_colour_colorblind()
metab_diseasclass <- ggplot(metab_scores, aes(x = NMDS1, y = NMDS2)) + 
  geom_point(size = 2.5, aes(colour = diseasclass,shape=diseasclass),show.legend = FALSE)+ 
  theme(
    panel.background = element_rect(fill = "white",
                                    colour = "black",
                                    size = 0.5, linetype = "solid"),
  )+ scale_colour_colorblind()
metab_PD <- ggplot(metab_scores, aes(x = NMDS1, y = NMDS2)) + 
  geom_point(size = 2.5, aes(colour = pocketdepth),show.legend = FALSE) + 
  theme(
    panel.background = element_rect(fill = "white",
                                    colour = "black",
                                    size = 0.5, linetype = "solid"),
  )+  scale_color_viridis(option = "D")

mg_pocketclass <- ggplot(metagen_scores, aes(x = NMDS1, y = NMDS2)) + 
  geom_point(size = 2.5, aes(colour = PocketClass,shape=PocketClass)) + 
  theme(
    panel.background = element_rect(fill = "white",
                                    colour = "black",
                                    size = 0.5, linetype = "solid"),
  )+ scale_colour_colorblind()
mg_diseasclass <- ggplot(metagen_scores, aes(x = NMDS1, y = NMDS2)) + 
  geom_point(size = 2.5, aes(colour = diseasclass,shape=diseasclass))+ 
  theme(
    panel.background = element_rect(fill = "white",
                                    colour = "black",
                                    size = 0.5, linetype = "solid"),
  )+ scale_colour_colorblind()
mg_PD <- ggplot(metagen_scores, aes(x = NMDS1, y = NMDS2,color = pocketdepth)) + 
  geom_point(size = 2.5) +#+ geom_smooth(aes(color=pocketdepth))
  theme(
    panel.background = element_rect(fill = "white",
                                    colour = "black",
                                    size = 0.5, linetype = "solid"),
  ) +  scale_color_viridis(option = "D")


# %% [code]
NMDS_figure_PD <- ggpubr::ggarrange(b_PD,metab_PD,mg_PD,ncol = 3,nrow=1,labels = c("A", "B", "C"))
NMDS_figure_PD

# %% [code]
NMDS_figure_DC <- ggpubr::ggarrange(b_diseasclass,metab_diseasclass,mg_diseasclass,ncol = 3,nrow=1,labels = c("A", "B", "C"))
NMDS_figure_DC

# %% [code]
#save nmds plots
ggsave('./files/SHT_NMDS/2020-09-20_NMDS_SHT_FIGURE_#3_cb.png',width=15, height=4, plot = NMDS_figure_DC)
ggsave('./files/SHT_NMDS/2020-09-20_NMDS_SHT_Supp_Fig_S2_cb.png',width=15, height=4, plot = NMDS_figure_PD)

ggsave('./files/SHT_NMDS/2020-09-20_NMDS_SHT_bact_genus_PC_zcomp_cb.png',width=5, height=4, plot = b_pocketclass)
ggsave('./files/SHT_NMDS/2020-09-20_NMDS_SHT_bact_genus_DC_zcomp_cb.png',width=5, height=4, plot = b_diseasclass)
ggsave('./files/SHT_NMDS/2020-09-20_NMDS_SHT_bact_genus_PD_zcomp_cb.png',width=5, height=4, plot = b_PD)
ggsave('./files/SHT_NMDS/2020-09-20_NMDS_SHT_metab_PC_zcomp_cb.png',width=5, height=4, plot = metab_pocketclass)
ggsave('./files/SHT_NMDS/2020-09-20_NMDS_SHT_metab_DC_zcomp_cb.png',width=5, height=4, plot = metab_diseasclass)
ggsave('./files/SHT_NMDS/2020-09-20_NMDS_SHT_metab_PD_zcomp_cb.png',width=5, height=4, plot = metab_PD)
ggsave('./files/SHT_NMDS/2020-09-20_NMDS_SHT_metagen_genus_PC_zcomp_cb.png',width=5, height=4, plot = mg_pocketclass)
ggsave('./files/SHT_NMDS/2020-09-20_NMDS_SHT_metagen_genus_DC_zcomp_cb.png',width=5, height=4, plot = mg_diseasclass)
ggsave('./files/SHT_NMDS/2020-09-20_NMDS_SHT_metagen_genus_PD_zcomp_cb.png',width=5, height=4, plot = mg_PD)


# %% [code]


# %% [code]
######################################### PERMANOVA
bact_df_noPa_AC
metab_noPa_AC
bact_map_noPa_AC
metab_noPa_AC
metagen_map_noPa_AC
nrow(metagen_map_noPa_AC)
metagen_noPa_AC
ncol(metagen_noPa_AC)
#import sample maps TP
# bact_map_noPa_AB <- bact_map_noPa_ABC[grep('A|B',bact_map_noPa$diseasclass),]
# bact_map_noPa_AC <- bact_map_noPa_ABC[grep('A|C',bact_map_noPa$diseasclass),]
# bact_map_noPa_BC <- bact_map_noPa_ABC[grep('B|C',bact_map_noPa$diseasclass),]
# metab_map_noPa_ABC <- metab_map_noPa[grep('A|B|C',metab_map_noPa$diseasclass),]
# metab_map_noPa_AB <- metab_map_noPa_ABC[grep('A|B',metab_map_noPa$diseasclass),]
# metab_map_noPa_AC <- metab_map_noPa_ABC[grep('A|C',metab_map_noPa$diseasclass),]
# metab_map_noPa_BC <- metab_map_noPa_ABC[grep('B|C',metab_map_noPa$diseasclass),]
# metagen_map_noPa_AB <- metagen_map_noPa[grep('A|B',metagen_map_noPa$DiseasClass),]
# metagen_map_noPa_AC <- metagen_map_noPa[grep('A|C',metagen_map_noPa$DiseasClass),]
# metagen_map_noPa_BC <- metagen_map_noPa[grep('B|C',metagen_map_noPa$DiseasClass),]

# #bact_noPa_byDC <- bact_noPa[, bact_map_noPa_byDC$Description[bact_map_noPa_byDC$Description %in% colnames(bact_noPa)]]
# bact_noPa_AB <- bact_df_noPa_ABC[, bact_map_noPa_AB$Description[bact_map_noPa_AB$Description %in% colnames(bact_df_noPa_ABC)]]
# bact_noPa_AC <- bact_df_noPa_ABC[, bact_map_noPa_AC$Description[bact_map_noPa_AC$Description %in% colnames(bact_df_noPa_ABC)]]
# bact_noPa_BC <- bact_df_noPa_ABC[, bact_map_noPa_BC$Description[bact_map_noPa_BC$Description %in% colnames(bact_df_noPa_ABC)]]
# metab_noPa_AB <- metab_noPa_ABC[, metab_map_noPa_AB$metab_description[metab_map_noPa_AB$metab_description %in% colnames(metab_noPa)]]
# metab_noPa_AC <- metab_noPa_ABC[, metab_map_noPa_AC$metab_description[metab_map_noPa_AC$metab_description %in% colnames(metab_noPa)]]
# metab_noPa_BC <- metab_noPa_ABC[, metab_map_noPa_BC$metab_description[metab_map_noPa_BC$metab_description %in% colnames(metab_noPa)]]
# metagen_noPa_AB <- metagen_noPa[, metagen_map_noPa_AB$Description[metagen_map_noPa_AB$Description %in% colnames(metagen_noPa)]]
# metagen_noPa_AC <- metagen_noPa[, metagen_map_noPa_AC$Description[metagen_map_noPa_AC$Description %in% colnames(metagen_noPa)]]
# metagen_noPa_BC <- metagen_noPa[, metagen_map_noPa_BC$Description[metagen_map_noPa_BC$Description %in% colnames(metagen_noPa)]]


# %% [code]
#transpose  data frames
bact_noPa_t <- t(bact_df_noPa_AC)
metab_noPa_t <- t(metab_noPa_AC)
metagen_noPa_t <- t(metagen_noPa_AC)
bact_noPa_m <- as.matrix(bact_noPa_t)
metab_noPa_m <- as.matrix(metab_noPa_t)
metagen_noPa_m <- as.matrix(metagen_noPa_t)


# %% [code]
bact_noPa_dist<-vegdist(bact_noPa_m, method='euclidian')
metab_noPa_dist<-vegdist(metab_noPa_m, method='euclidian')
metagen_noPa_dist<-vegdist(metagen_noPa_m, method='euclidian')


# %% [code]
bact_noPa_DC <- adonis2(bact_noPa_dist~diseasclass, data=bact_map_noPa_AC[colnames(bact_df_noPa_AC),], permutations = 9999, method="euclidian")
metab_noPa_DC <- adonis2(metab_noPa_dist~diseasclass, data=metab_map_noPa_AC[metab_map_noPa_AC$Description %in% colnames(metab_noPa_AC),], permutations = 9999, method="euclidian")
metagen_noPa_DC <- adonis2(metagen_noPa_dist~DiseasClass, data=metagen_map_noPa_AC, permutations = 9999, method="euclidian")


# %% [code]
capture.output(bact_noPa_DC,file="./files/SHT_PERMANOVA/2020-09-20_bact_DC_permanova_10000.csv")
capture.output(metab_noPa_DC,file="./files/SHT_PERMANOVA/2020-09-20_metab_DC_permanova_10000.csv")
capture.output(metagen_noPa_DC,file="./files/SHT_PERMANOVA/2020-09-20_metagen_DC_permanova_10000.csv")


# %% [code]
#############betadispr
#set factors
DC_factor <- factor(bact_map_noPa_AC$diseasclass)
DC_factor_metagen <- factor(metagen_map_noPa_AC$DiseasClass)
DC_factor_metab <- factor(metab_map_noPa_AC[metab_map_noPa_AC$Description %in% colnames(metab_noPa_AC),]$diseasclass)


# %% [code]
#dists is from vegdist() function above
#bact betadispr
beta_clr <- betadisper(bact_noPa_dist, DC_factor)
betadispr_microbe <- permutest(beta_clr)
distances_microbe <- data.frame(beta_clr[['distances']])
distances_microbe <- cbind (distances_microbe, DC_factor)
colnames(distances_microbe) <- c('Distance_to_Centroid', 'DC')

#metab betadispr
beta_metab_clr <- betadisper(metab_noPa_dist, DC_factor_metab)
betadispr_metab <- permutest(beta_metab_clr)
distances_metab <- data.frame(beta_metab_clr[['distances']])
distances_metab <- cbind (distances_metab, DC_factor_metab)
colnames(distances_metab) <- c('Distance_to_Centroid', 'DC')

#metagen betadispr
beta_metagen_clr <- betadisper(metagen_noPa_dist, DC_factor_metagen)
betadispr_metagen <- permutest(beta_metagen_clr)
distances_metagen <- data.frame(beta_metagen_clr[['distances']])
distances_metagen <- cbind (distances_metagen, DC_factor_metagen)
colnames(distances_metagen) <- c('Distance_to_Centroid', 'DC')


# %% [code]
#plot beta diversity average dist to centroid and do post hoc
#only do anova and tukey post-hoc if you are doing multiple comparisons (more than 2 groups)

dist_microbe_box <- ggboxplot(distances_microbe, x = "DC", y = "Distance_to_Centroid" , add = "point")
dist_microbe_box
dev.off()
dist_microbe_tukey <- TukeyHSD(beta_clr)
microbe_tuk <- data.frame(dist_microbe_tukey[['group']])
write.csv(microbe_tuk, "./files/SHT_betadispr/2020-09-20_clr_betadispr_microbe_tukey.csv")
ggsave('./files/SHT_betadispr/2020-09-20_clr_betadispr_microbe_boxplot.png',width=5, height=4, plot = dist_microbe_box)


# %% [code]
dist_metab_box <- ggboxplot(distances_metab, x = "DC", y = "Distance_to_Centroid" , add = "point")
dist_metab_box
dist_metab_tukey <- TukeyHSD(beta_metab_clr)
metab_tuk <- data.frame(dist_metab_tukey[['group']])
write.csv(metab_tuk, "./files/SHT_betadispr/2020-09-20_clr_betadispr_meta_tukey.csv")
ggsave('./files/SHT_betadispr/2020-09-20_clr_betadispr_meta_boxplot.png',width=5, height=4, plot = dist_metab_box)


# %% [code]
dist_metagen_box <- ggboxplot(distances_metagen, x = "DC", y = "Distance_to_Centroid" , add = "point")
dist_metagen_box
dist_metagen_tukey <- TukeyHSD(beta_metagen_clr)
metagen_tuk <- data.frame(dist_metagen_tukey[['group']])
write.csv(metagen_tuk, "./files/SHT_betadispr/2020-09-20_clr_betadispr_meta_tukey.csv")
ggsave('./files/SHT_betadispr/2020-09-20_clr_betadispr_meta_boxplot.png',width=5, height=4, plot = dist_metagen_box)


# %% [code]
betadipsr_figure_DC <- ggarrange(dist_microbe_box,dist_metab_box,dist_metagen_box,
                                 labels = c("A", "B", "C"),
                                 ncol = 3, nrow = 1)
betadipsr_figure_DC
ggsave('./files/SHT_betadispr/2020-09-20_clr_betadispr_boxplot_FIGURE_#13_DC.png',width=15, height=4, plot = betadipsr_figure_DC)


# %% [code]


# %% [code]
################################# corresation analyse
#no improved no worsened or pre post because the tooth resampling was bais due to the denist switching tooth sampled if the previously sampled tooth got better 
# pree post would be bias tward neutral and worsened teeth

#COMBO CORRELATIONS
#transpose
bact_genus_t <- t(bact_df_noPa_AC)
metab_t <- t(metab_noPa_AC)
rownames(metab_t) <- rownames(metab_t)
metagen_genus_t <- t(metagen_noPa_AC)

# %% [code]
#set rownames
rownames(metagen_genus_t) <- gsub('.kraken','',rownames(metagen_genus_t))
rownames(metagen_genus_t) <- gsub('b','_B',rownames(metagen_genus_t))
rownames(metagen_genus_t) <- gsub('_','.',rownames(metagen_genus_t))


# %% [code]
#1 merge dataframes
bact_metab_combo <- merge(bact_genus_t,metab_t, by=0, all=F)
row.names(bact_metab_combo) = bact_metab_combo$Row.names
rmrn_bact_metab <- within(bact_metab_combo,rm(Row.names))
bact_metab_map <- bact_map_noPa_AC[rownames(rmrn_bact_metab),]

bact_metagen_combo <- merge(bact_genus_t,metagen_genus_t, by=0,all=F)
row.names(bact_metagen_combo) <- bact_metagen_combo$Row.names
rmrn_bact_metagen <- within(bact_metagen_combo, rm(Row.names))
bact_metagen_map <- bact_map_noPa_AC[rownames(rmrn_bact_metagen),]


# %% [code]
#set diseaseclass specific tables for correlations
bact_DC_A <- bact_genus_t[grep('A',bact_map_noPa_AC$diseasclass),]
bact_DC_c <- bact_genus_t[grep('c',bact_map_noPa_AC$diseasclass),]
metab_DC_A <- metab_t[grep('A',metab_map_noPa_AC$diseasclass),]
metab_DC_C <- metab_t[grep('C',metab_map_noPa_AC$diseasclass),]
metagen_DC_A <- metagen_genus_t[grep('A',metagen_map_noPa_AC$DiseasClass),]
metagen_DC_C <- metagen_genus_t[grep('C',metagen_map_noPa_AC$DiseasClass),]
bact_metab_DC_A <- rmrn_bact_metab[grep('A',bact_metab_map$diseasclass),]
bact_metab_DC_C <- rmrn_bact_metab[grep('C',bact_metab_map$diseasclass),]
bact_metagen_DC_A <- rmrn_bact_metagen[grep('A',bact_metab_map$diseasclass),]
bact_metagen_DC_C <- rmrn_bact_metagen[grep('C',bact_metab_map$diseasclass),]


# %% [code]
#make cor rho and pval matrix
bact_cor_bon <- corr.test(bact_genus_t,method='spearman',adjust ='bonferroni')
metab_cor_bon <- corr.test(metab_t,method='spearman',adjust ='bonferroni')
metagen_cor_bon <- corr.test(metagen_t,method='spearman',adjust ='bonferroni')

bact_metab_cor_bon <- corr.test(rmrn_bact_metab[,1:56],rmrn_bact_metab[,57:ncol(rmrn_bact_metab)],method='spearman',adjust ='bonferroni')
bact_metagen_cor_bon <- corr.test(rmrn_bact_metagen[,1:56],rmrn_bact_metagen[,57:ncol(rmrn_bact_metagen)],method='spearman',adjust ='bonferroni')


bact_A_cor_bon <- corr.test(bact_DC_A,method='spearman',adjust ='bonferroni')
bact_C_cor_bon <- corr.test(bact_DC_c,method='spearman',adjust ='bonferroni')
metab_A_cor_bon <- corr.test(metab_DC_A,method='spearman',adjust ='bonferroni')
metab_C_cor_bon <- corr.test(metab_DC_C,method='spearman',adjust ='bonferroni')
metagen_A_cor_bon <- corr.test(metagen_DC_A,method='spearman',adjust ='bonferroni')
metagen_C_cor_bon <- corr.test(metagen_DC_C,method='spearman',adjust ='bonferroni')
bact_metagen_A_cor_bon <- corr.test(bact_metagen_DC_A[,1:56],bact_metagen_DC_A[,57:ncol(bact_metagen_DC_A)],method='spearman',adjust ='bonferroni')
bact_metagen_C_cor_bon <- corr.test(bact_metagen_DC_C[,1:56],bact_metagen_DC_C[,57:ncol(bact_metagen_DC_C)],method='spearman',adjust ='bonferroni')
bact_metab_A_cor_bon <- corr.test(bact_metab_DC_A[,1:56],bact_metab_DC_A[,57:ncol(bact_metab_DC_A)],method='spearman',adjust ='bonferroni')
bact_metab_C_cor_bon <- corr.test(bact_metab_DC_C[,1:56],bact_metab_DC_C[,57:ncol(bact_metab_DC_C)],method='spearman',adjust ='bonferroni')


# %% [code]
#set colors from values = c("#999999", "#E69F00", "#56B4E9", "#009E73", "#F0E442", "#0072B2", "#D55E00", "#CC79A7"))

col1 <- colorRampPalette(c( "#D55E00","white", "#0072B2"))


# %% [code]
# Insignificant correlations are leaved blank
#png(filename = './files/SHT_cor/2020-09-20_bact_bact_correlation_matrix_p05_corrected1.png',res = 300, width=2200, height=1800, type = "cairo")
#corrplot(bact_cor_bon$r,tl.col="black", order="AOE", na.label = "square", 
#         na.label.col="black", tl.srt=90, tl.cex=0.65, type='upper',
#         p.mat = bact_cor_bon$P, sig.level = 0.05, insig = "blank",
#         col = col1(50))
#dev.off()
#png(filename = './files/SHT_cor/2020-09-20_metab_metab_correlation_matrix_p05_corrected1.png',res = 300, width=2200, height=1800, type = "cairo")
#corrplot(metab_cor_bon$r,tl.col="black", order="AOE", na.label = "square", 
#         na.label.col="black", tl.srt=90, tl.cex=0.65, type='upper',
#         p.mat = metab_cor_bon$P, sig.level = 0.05, insig = "blank",col = col1(50))
#dev.off()
#
#png(filename = './files/SHT_cor/2020-09-20_metagen_metagen_correlation_matrix_p05_corrected1.png',res = 300, width=2200, height=1800, type = "cairo")
#corrplot(metagen_cor_bon$r,tl.col="black", order="AOE", na.label = "square", 
#         na.label.col="black", tl.srt=90, tl.cex=0.65, type='upper',
#         p.mat = metagen_cor_bon$P, sig.level = 0.05, insig = "blank",col = col1(50))
#dev.off()
#
png(filename = './files/SHT_cor/2020-09-20_bact_metab_correlation_matrix_p05_corrected1_S4_A.png',res = 300, width=2200, height=1800, type = "cairo")
#S$ A
corrplot(bact_metab_cor_bon$r,tl.col="black", na.label = "square", 
         na.label.col="black", tl.srt=90, tl.cex=0.65, type='upper',
         p.mat = bact_metab_cor_bon$P, sig.level = 0.05, insig = "blank",
         col = col1(50),
         title = "A         Bacterial-Metabolite Correlations on all disease classes          ",
         mar = c(0,0,2,0))
dev.off()

png(filename = './files/SHT_cor/2020-09-20_bact_metagen_correlation_matrix_p05_corrected1_S4_D.png',res = 300, width=2200, height=1800, type = "cairo")
#S4 D
corrplot(bact_metagen_cor_bon$r,tl.col="black", na.label = "square" ,
         na.label.col="black", tl.srt=90, tl.cex=0.65, type='upper',
         p.mat = bact_metagen_cor_bon$P, sig.level = 0.05, insig = "blank",
         col = col1(50),
         title = "D         Bacterial-Metagenomic Correlations on all disease classes          ",
         mar = c(0,0,2,0))
dev.off()

#png(filename = './files/SHT_cor/2020-09-20_bact_bact_A_correlation_matrix_p05_corrected1.png',res = 300, width=2200, height=1800, type = "cairo")
#corrplot(bact_A_cor_bon$r,tl.col="black", order="AOE", na.label = "square", 
#         na.label.col="black", tl.srt=90, tl.cex=0.65, type='upper',
#         p.mat = bact_A_cor_bon$P, sig.level = 0.05, insig = "blank",col = col1(50))
#dev.off()

#png(filename = './files/SHT_cor/2020-09-20_bact_bact_C_correlation_matrix_p05_corrected1.png',res = 300, width=2200, height=1800, type = "cairo")
#corrplot(bact_C_cor_bon$r ,tl.col="black",   order="AOE", 
#         na.label.col="black", tl.srt=90, tl.cex=0.65,
#         p.mat = bact_C_cor_bon$P, sig.level = 0.05, insig = "blank",col = col1(50))
#dev.off()

#png(filename = './files/SHT_cor/2020-09-20_metab_metab_A_correlation_matrix_p05_corrected1.png',res = 300, width=2200, height=1800, type = "cairo")
#corrplot(metab_A_cor_bon$r ,tl.col="black",  type='upper',
#         na.label.col="black", tl.srt=90, tl.cex=0.65,
#         p.mat = metab_A_cor_bon$P, sig.level = 0.05, insig = "blank",col = col1(50))
#dev.off()

#png(filename = '../mSysdata/cor/2020-09-06_metab_metab_C_correlation_matrix_p05_corrected1.png',res = 300, width=2200, height=1800, type = "cairo")
#corrplot(metab_C_cor_bon$r ,tl.col="black",  type='upper', order="AOE",
#         na.label.col="black", tl.srt=90, tl.cex=0.65,
#         p.mat = metab_C_cor_bon$P, sig.level = 0.05, insig = "blank",col = col1(50))
#dev.off()

#png(filename = './files/SHT_cor/2020-09-20_metagen_metagen_A_correlation_matrix_p05_corrected1.png',res = 300, width=2200, height=1800, type = "cairo")
#corrplot(metagen_A_cor_bon$r ,tl.col="black",  type='upper', order="AOE",
#         na.label.col="black", tl.srt=90, tl.cex=0.65,
#         p.mat = metagen_A_cor_bon$P, sig.level = 0.05, insig = "blank",col = col1(50))
#dev.off()

#png(filename = './files/SHT_cor/2020-09-20_metagen_metagen_C_correlation_matrix_p05_corrected1.png',res = 300, width=2200, height=1800, type = "cairo")
#corrplot(metagen_C_cor_bon$r ,tl.col="black",  type='upper', order="AOE",
#         na.label.col="black", tl.srt=90, tl.cex=0.65,
#         p.mat = metagen_C_cor_bon$P, sig.level = 0.05, insig = "blank",col = col1(50))
#dev.off()

png(filename = './files/SHT_cor/2020-09-20_bact_metagen_A_correlation_matrix_p05_corrected1_S4_E.png',res = 300, width=2200, height=1800, type = "cairo")
#S4 E
corrplot(bact_metagen_A_cor_bon$r ,tl.col="black",type='upper',
         na.label.col="black", tl.srt=90, tl.cex=0.65,
         p.mat = bact_metagen_A_cor_bon$P, sig.level = 0.05, insig = "blank",
         col = col1(50),
         title = "E         Bacterial-Metagenomic Correlations on disease class 'A'          ",
         mar = c(0,0,2,0))
dev.off()

png(filename = './files/SHT_cor/2020-09-20_bact_metagen_C_correlation_matrix_p05_corrected1_S4_F.png',res = 300, width=2200, height=1800, type = "cairo")
#S4 F 
corrplot(bact_metagen_C_cor_bon$r ,tl.col="black",type='upper', 
         na.label.col="black", tl.srt=90, tl.cex=0.65,
         p.mat = bact_metagen_C_cor_bon$P, sig.level = 0.05, insig = "blank",
         col = col1(50),
         title = "F         Bacterial-Metagenomic Correlations on disease class 'C'          ",
         mar = c(0,0,2,0))
dev.off()

png(filename = './files/SHT_cor/2020-09-20_bact_metab_A_correlation_matrix_p05_corrected1_S4_B.png',res = 300, width=2200, height=1800, type = "cairo")
#S4 B
corrplot(bact_metab_A_cor_bon$r ,tl.col="black",type='upper',
         na.label.col="black", tl.srt=90, tl.cex=0.65,
         p.mat = bact_metab_A_cor_bon$P, sig.level = 0.05, insig = "blank",
         col = col1(50),
         title = "B         Bacterial-Metabolite Correlations on disease class 'A'          ",
         mar = c(0,0,2,0))
dev.off()

png(filename = './files/SHT_cor/2020-09-20_bact_metab_C_correlation_matrix_p05_corrected1_S4_C.png',res = 300, width=2200, height=1800, type = "cairo")
#S4 C
corrplot(bact_metab_C_cor_bon$r ,tl.col="black",type='upper',
         na.label.col="black", tl.srt=90, tl.cex=0.65,
         p.mat = bact_metab_C_cor_bon$P, sig.level = 0.05, insig = "blank",
         col = col1(50),
         title = "C         Bacterial-Metabolite Correlations on disease class 'C'          ",
         mar = c(0,0,2,0))
dev.off()


# %% [code]
####DIABLO
row.names(bact_metab_combo) <- bact_metab_combo$Row.names
bact_metab_metagen_combo <- merge( bact_metab_combo%>%select(-Row.names) , metagen_genus_t, by=0, all=FALSE)   #[bact_cyto_sam$Row.names %in% colnames(metagen_sams),2:57]

samples_keep_bc <- (rownames(bact_metab_combo))
samples_keep_bm <- bact_metagen_combo$Row.names
samples_keep_bcm <- bact_metab_metagen_combo$Row.names
#import map
map_keep <- bact_map_noPa_AC[samples_keep_bc,]


# %% [code]
#write.csv(map_keep, '../mSysdata/07_common_40_sample_map.csv') #if making new
#then make map in excel

#common_map <- read.csv('../mSysdata/07_common_40_sample_map.csv', row.names=1)


# %% [code]
##bc combo
bact_metab_combo <- bact_metab_combo%>%
  select(-Row.names)
common_map_bc <- bact_map_noPa_AC[samples_keep_bc,]


# %% [code]
#split up by data type again
bact_common_bc <- bact_metab_combo[,1:56]
metab_common_bc <- bact_metab_combo[,57:ncol(bact_metab_combo)]
row.names(bact_common_bc) <- samples_keep_bc
row.names(metab_common_bc) <- samples_keep_bc


# %% [code]
#set up data
X <- list(bacteria = bact_common_bc, 
          metabolite = metab_common_bc)
Y_DC <- as.factor(common_map_bc$diseasclass)
Y_PD <- as.numeric(common_map_bc$pocketdepth)
summary(Y_DC)
summary(Y_PD)
list.keepX <- list(bacteria = c(ncol(bact_common_bc)), metabolite = c(ncol(metab_common_bc)))


# %% [code]
#Diablo basic result
MyResult_bm_diablo_DC <- block.splsda(X, Y_DC)
MyResult_bm_diablo_PD <- block.splsda(X, Y_PD)


# %% [code]
plotDiablo(MyResult_bm_diablo_DC)


# %% [code]
plotIndiv(MyResult_bm_diablo_DC)


# %% [code]
circosPlot(MyResult_bm_diablo_DC,cutoff = 0.7)


# %% [code]
#color blind palatte
palette_OkabeIto_black <- c("#E69F00", "#56B4E9", "#009E73", "#F0E442", 
                            "#0072B2", "#D55E00", "#CC79A7", "#000000")


# %% [code]
pdf('./files/SHT_diablo/2020-09-21_bc_circos_figure_7_DC.pdf', width=8, height=8)
circosPlot(MyResult_bm_diablo_DC,cutoff = 0.7,
           color.blocks = c("#009E73","#CC79A7"),
           color.cor = c("#D55E00", "#0072B2"),
           size.variables = 0.5,
           size.legend = 1,
           ncol.legend = 1.2,
           size.labels = 1.2)
dev.off()
png('./files/SHT_diablo/2020-09-21_bc_circos_DC_figure_7.png', width=2000, height=2000)#,res = 300)
circosPlot(MyResult_bm_diablo_DC,cutoff = 0.7,
           color.blocks = c("#009E73","#CC79A7"),
           color.cor = c("#D55E00", "#0072B2"),
           size.legend = 4,
           ncol.legend = 5,
           size.variables = 1.5,
           size.labels = 4)
dev.off()


pdf('./files/SHT_diablo/2020-09-21_bm_Diablo_DC.pdf', width=10, height=10)
plotIndiv(MyResult_bm_diablo_DC, 
          ind.names = FALSE, 
          legend=TRUE, 
          cex=c(5),
          pt.cex=8,
          legend.position="bottom",
          title = 'Disease Class')
dev.off()
pdf('./files/SHT_diablo/2020-09-21_bm_Diablo_PDsum.pdf', width=10, height=10)
plotIndiv(MyResult_bm_diablo_PD, 
          ind.names = FALSE, 
          legend=TRUE, 
          cex=c(5),
          pt.cex=8,
          legend.position="bottom",
          title = 'Pocket Depth')
dev.off()

#plot overlay structure
png('./files/SHT_diablo/2020-09-21_bm_Diablo_plotvar_structure_DC.png', width=1700, height=1700, res=330)
plotVar(MyResult_bm_diablo_DC, 
        legend=TRUE, 
        title = 'Disease Class')
dev.off()
png('./files/SHT_diablo/2020-09-21_bm_Diablo_plotvar_structure_PD.png', width=1700, height=1700, res=330)
plotVar(MyResult_bm_diablo_PD, 
        legend=TRUE, 
        title = 'Pocket Depth')
dev.off()

#plot correlation structure
png('./files/SHT_diablo/2020-09-21_bm_Diablo_correlation_structure_DC.png', width=1700, height=1700, res=330)
plotDiablo(MyResult_bm_diablo_DC, ncomp = 1)
dev.off()
#png('./files/SHT_diablo/2020-09-21_bm_Diablo_correlation_structure_PDsum.png', width=1700, height=1700, res=330)
#plotDiablo(MyResult_bm_diablo_PD, ncomp = 1)
#dev.off()


# %% [code]
##bcm combo
# bact_metab_metagen_combo <- bact_metab_metagen_combo%>%
#   select(-Row.names)
bact_map_noPa_Ac <- bact_map_noPa_AC[grep('A|c',bact_map_noPa_AC$diseasclass),]
common_map_bcm <- bact_map_noPa_AC[samples_keep_bcm,]
common_map_bcm_AC <- bact_map_noPa_AC[rownames(bact_map_noPa_AC) %in% samples_keep_bcm,]


# %% [code]
#split up by data type again
bact_common_bcm <- bact_metab_metagen_combo[bact_metab_metagen_combo$Row.names%in%rownames(common_map_bcm_AC),2:56]
metab_common_bcm <- bact_metab_metagen_combo[bact_metab_metagen_combo$Row.names%in%rownames(common_map_bcm_AC),57:ncol(bact_metab_combo)]
metagen_common_bcm <- bact_metab_metagen_combo[bact_metab_metagen_combo$Row.names%in%rownames(common_map_bcm_AC),ncol(bact_metab_combo):ncol(bact_metab_metagen_combo)]
row.names(bact_common_bcm) <- rownames(common_map_bcm_AC)
row.names(metab_common_bcm) <- rownames(common_map_bcm_AC)
row.names(metagen_common_bcm) <- rownames(common_map_bcm_AC)
colnames(metagen_common_bcm) <- paste(colnames(metagen_common_bcm),'_mg',sep='')
ncol(bact_metab_metagen_combo)-75


# %% [code]
#set up data
X <- list(bacteria = bact_common_bcm, 
          metabolite = metab_common_bcm,
          metagenome = metagen_common_bcm)
Y_DC <- gsub('Miss.*','N/A',common_map_bcm_AC$diseasclass)
Y_PD <- as.numeric(common_map_bcm_AC$pocketdepth)
summary(Y_DC)
summary(Y_PD)
list.keepX <- list(bacteria = c(ncol(bact_common_bcm)), metabolite = c(ncol(metab_common_bcm)),metagenome=c(ncol(metagen_common_bcm)))


# %% [code]
#Diablo basic result
MyResult_bmm_diablo_DC <- block.splsda(X, Y_DC)
MyResult_bmm_diablo_PD <- block.splsda(X, Y_PD)


# %% [code]
plotVar(MyResult_bmm_diablo_DC)


# %% [code]
plotDiablo(MyResult_bmm_diablo_DC)


# %% [code]
plotIndiv(MyResult_bmm_diablo_DC)


# %% [code]
circosPlot(MyResult_bmm_diablo_DC,cutoff = 0.85)
#small sample size due to selective metagenomic analysis
#so stronger coorelations compared to using all samples 
#with bact and metabolites

# %% [code]
pdf('./files/SHT_diablo/2020-09-21_bmm_Diablo_DC.pdf', width=10, height=10)
plotIndiv(MyResult_bmm_diablo_DC, 
          ind.names = FALSE, 
          legend=TRUE, 
          cex=c(5),
          pt.cex=8,
          legend.position="bottom",
          title = 'Disease Class')
dev.off()
pdf('./files/SHT_diablo/2020-09-21_bmm_Diablo_PDsum.pdf', width=10, height=10)
plotIndiv(MyResult_bmm_diablo_PD, 
          ind.names = FALSE, 
          legend=TRUE, 
          cex=c(5),
          pt.cex=8,
          legend.position="bottom",
          title = 'Pocket Depth')
dev.off()

#plot overlay structure
png('./files/SHT_diablo/2020-09-21_bmm_Diablo_plotvar_structure_DC.png', width=1700, height=1700, res=330)
plotVar(MyResult_bmm_diablo_DC, 
        legend=TRUE, 
        title = 'Disease Class')
dev.off()
png('./files/SHT_diablo/2020-09-21_bmm_Diablo_plotvar_structure_PD.png', width=1700, height=1700, res=330)
plotVar(MyResult_bmm_diablo_PD, 
        legend=TRUE, 
        title = 'Pocket Depth')
dev.off()

#plot correlation structure
png('./files/SHT_diablo/2020-09-21_bmm_Diablo_correlation_structure_DC.png', width=1700, height=1700, res=330)
plotDiablo(MyResult_bmm_diablo_DC, ncomp = 1)
dev.off()
#png('./files/SHT_diablo/2020-09-21_bmm_Diablo_correlation_structure_PDsum.png', width=1700, height=1700, res=330)
#plotDiablo(MyResult_bmm_diablo_PD, ncomp = 1)
#dev.off()


# %% [code]


# %% [code]
#bm_diablo_var <- image_read_pdf('../mSysdata/diablo/2020-09-06_bm_Diablo_correlation_structure_PDsum.png')
bm_diablo_DC <- readPNG('./files/SHT_diablo/2020-09-21_bm_Diablo_correlation_structure_DC.png')
bmm_diablo_DC <- readPNG('./files/SHT_diablo/2020-09-21_bmm_Diablo_correlation_structure_DC.png')
g<-plot_grid(rasterGrob(bm_diablo_DC),rasterGrob(bmm_diablo_DC),nrow=1,labels=LETTERS[1:2])
g

# %% [code]
ggsave('./files/SHT_diablo/2020-09-21-diablo_DC_clorox_FIGURE_#5.pdf',g,width = 10,height = 4)


# %% [code]


# %% [code]
